# Supplementary material for: Transcriptomic analysis of primate placentas and novel rhesus trophoblast cell lines informs investigations of human placentation
Source: BMC Biol. 2021 Jun 21;19:127. doi: 10.1186/s12915-021-01056-7 (PMC8218487; doi:10.1186/s12915-021-01056-7)
Supplement: Supplementary file 3 — Additional file 3. DE results of human versus rhesus bulk placenta (all 15,787 genes). [file 12915_2021_1056_MOESM3_ESM.txt]

H.GeneID	H.Gene.name	Macaque.GeneID	Macaque.Gene.name	Macaque.homology.type	X.id..target.Macaque.gene.identical.to.query.gene	X.id..query.gene.identical.to.target.Macaque.gene	Macaque.orthology.confidence..0.low..1.high.	baseMean.grch38.DE1	log2FoldChange.grch38.DE1	lfcSE.grch38.DE1	stat.grch38.DE1	pvalue.grch38.DE1	padj.grch38.DE1	baseMean.mmul10.DE1	log2FoldChange.mmul10.DE1	lfcSE.mmul10.DE1	stat.mmul10.DE1	pvalue.mmul10.DE1	padj.mmul10.DE1	DE1	baseMean.grch38.DE2	log2FoldChange.grch38.DE2	lfcSE.grch38.DE2	stat.grch38.DE2	pvalue.grch38.DE2	padj.grch38.DE2	baseMean.mmul10.DE2	log2FoldChange.mmul10.DE2	lfcSE.mmul10.DE2	stat.mmul10.DE2	pvalue.mmul10.DE2	padj.mmul10.DE2	DE2	baseMean.grch38.DE3	log2FoldChange.grch38.DE3	lfcSE.grch38.DE3	stat.grch38.DE3	pvalue.grch38.DE3	padj.grch38.DE3	baseMean.mmul10.DE3	log2FoldChange.mmul10.DE3	lfcSE.mmul10.DE3	stat.mmul10.DE3	pvalue.mmul10.DE3	padj.mmul10.DE3	DE3	log2FoldChange.mean	padj.mean	DE1|DE2|DE3
ENSG00000116678	LEPR	ENSMMUG00000003265	LEPR	ortholog_one2one	95.6223	95.7868	1	35114	-8.83	0.15	-58.49	0.00E+00	0.00E+00	18076	-8.61	0.17	-49.91	0.00E+00	0.00E+00	DN/DN	31584	-8.62	0.24	-35.85	2.13E-281	8.17E-278	15651	-8.83	0.21	-41.23	0.00E+00	0.00E+00	DN/DN	46932	-8.25	0.21	-39.15	0.00E+00	0.00E+00	30677	-8.44	0.23	-36.93	1.65E-298	2.31E-294	DN/DN	-8.597	1.36E-278	DN/DN|DN/DN|DN/DN
ENSG00000148848	ADAM12	ENSMMUG00000009661	ADAM12	ortholog_one2one	94.6095	94.6095	1	40275	5.41	0.22	24.08	3.62E-128	1.54E-125	17168	6.34	0.21	30.89	1.53E-209	2.19E-206	UP/UP	99839	6.63	0.25	26.4	1.30E-153	7.13E-151	26912	6.94	0.25	27.69	1.05E-168	7.84E-166	UP/UP	35621	6.12	0.27	22.95	1.46E-116	1.12E-113	15425	6.73	0.29	23.48	6.20E-122	7.91E-119	UP/UP	6.362	1.87E-114	UP/UP|UP/UP|UP/UP
ENSG00000134259	NGF	ENSMMUG00000062180	NGF	ortholog_one2one	98.7552	80.9524	1	2935	-9.65	0.25	-38.03	0.00E+00	0.00E+00	1838	-8.79	0.28	-31.83	2.70E-222	4.82E-219	DN/DN	2636	-10.75	0.32	-33.26	1.50E-242	2.87E-239	1590	-10.01	0.37	-26.71	3.50E-157	2.37E-154	DN/DN	3923	-9.35	0.36	-26.08	5.87E-150	1.62E-146	3120	-8.43	0.37	-22.94	1.70E-116	1.83E-113	DN/DN	-9.497	3.05E-114	DN/DN|DN/DN|DN/DN
ENSG00000114251	WNT5A	ENSMMUG00000061281	WNT5A	ortholog_one2one	98.4211	80.9524	1	30753	-6.72	0.26	-25.83	4.55E-147	2.63E-144	4294	-5.45	0.22	-24.8	8.73E-136	3.57E-133	DN/DN	27781	-6.44	0.21	-30.57	3.52E-205	4.50E-202	3745	-5.38	0.25	-21.79	3.16E-105	7.60E-103	DN/DN	40794	-7.11	0.28	-25.11	3.53E-139	5.43E-136	7132	-6.86	0.28	-24.24	9.19E-130	1.61E-126	DN/DN	-6.327	1.27E-103	DN/DN|DN/DN|DN/DN
ENSG00000144366	GULP1	ENSMMUG00000008265	GULP1	ortholog_one2one	92.4342	70.7809	1	1957	5.73	0.2	28	1.75E-172	1.49E-169	1236	5.58	0.22	25.28	5.53E-141	2.73E-138	UP/UP	2766	6.12	0.29	21.46	4.01E-102	9.78E-100	2205	6.37	0.27	23.35	1.44E-120	4.87E-118	UP/UP	1332	6.05	0.27	22.47	8.24E-112	5.18E-109	1500	6.41	0.26	25.05	1.78E-138	5.01E-135	UP/UP	6.043	1.63E-100	UP/UP|UP/UP|UP/UP
ENSG00000002587	HS3ST1	ENSMMUG00000001341	HS3ST1	ortholog_one2one	98.3713	98.3713	1	1991	-6.33	0.29	-21.5	1.44E-102	3.48E-100	1347	-6.75	0.32	-21.19	1.28E-99	2.42E-97	DN/DN	1779	-7.27	0.22	-32.75	3.39E-235	5.78E-232	1166	-7.07	0.23	-30.27	2.78E-201	3.19E-198	DN/DN	2631	-7.28	0.31	-23.29	5.03E-120	4.35E-117	2272	-6.98	0.33	-21.32	6.78E-101	4.53E-98	DN/DN	-6.947	4.79E-98	DN/DN|DN/DN|DN/DN
ENSG00000183067	IGSF5	ENSMMUG00000003427	IGSF5	ortholog_one2one	80.344	89.1008	1	6880	-5.05	0.19	-26.63	3.10E-156	2.13E-153	3912	-5.74	0.18	-32.7	1.63E-234	3.88E-231	DN/DN	6287	-4.77	0.2	-23.8	3.72E-125	1.27E-122	3424	-5.43	0.22	-24.52	9.01E-133	4.34E-130	DN/DN	8976	-5.41	0.26	-20.7	3.15E-95	1.45E-92	6548	-6.06	0.26	-23.29	5.03E-120	5.88E-117	DN/DN	-5.410	2.42E-93	DN/DN|DN/DN|DN/DN
ENSG00000197632	SERPINB2	ENSMMUG00000016617	SERPINB2	ortholog_one2one	94.9398	94.9398	1	1807	7.03	0.31	22.7	4.23E-114	1.30E-111	1455	8.26	0.33	24.94	2.75E-137	1.23E-134	UP/UP	5139	8.43	0.32	25.94	2.40E-148	1.19E-145	3435	9.44	0.34	27.9	2.44E-171	1.92E-168	UP/UP	2843	8.58	0.43	20.04	2.44E-89	1.02E-86	2471	9.56	0.45	21.35	3.96E-101	2.78E-98	UP/UP	8.550	1.70E-87	UP/UP|UP/UP|UP/UP
ENSG00000087085	ACHE	ENSMMUG00000058568	ACHE	ortholog_one2one	92.7066	67.4528	1	1394	-6.92	0.2	-34.37	6.50E-259	2.35E-255	898	-5.24	0.2	-25.68	2.17E-145	1.15E-142	DN/DN	1248	-7.72	0.2	-38.71	0.00E+00	0.00E+00	776	-5.66	0.2	-28.45	5.58E-178	4.62E-175	DN/DN	1854	-6.82	0.26	-25.84	3.38E-147	7.80E-144	1497	-5.48	0.27	-19.93	2.23E-88	1.08E-85	DN/DN	-6.307	1.80E-86	DN/DN|DN/DN|DN/DN
ENSG00000099139	PCSK5	ENSMMUG00000022023	PCSK5	ortholog_one2one	95.914	94.5416	1	5390	-4.87	0.17	-29.37	1.17E-189	1.54E-186	2105	-3.85	0.19	-20.61	2.26E-94	3.56E-92	DN/DN	4767	-5.82	0.21	-27.13	4.93E-162	3.03E-159	1735	-5.41	0.25	-21.53	7.80E-103	1.76E-100	DN/DN	7004	-5.29	0.2	-26.25	6.70E-152	2.32E-148	3360	-4.66	0.24	-19.72	1.51E-86	6.85E-84	DN/DN	-4.983	1.14E-84	DN/DN|DN/DN|DN/DN
ENSG00000112195	TREML2	ENSMMUG00000049500	TREML2	ortholog_one2one	90.9657	90.4025	1	1682	8.38	0.44	19.14	1.17E-81	1.98E-79	1143	8.19	0.41	20.13	4.33E-90	6.26E-88	UP/UP	2180	8.65	0.45	19.43	4.35E-84	6.30E-82	1487	8.51	0.43	20	5.01E-89	8.12E-87	UP/UP	897	8.38	0.36	23.43	2.19E-121	2.02E-118	694	8.03	0.36	22.6	4.82E-113	4.22E-110	UP/UP	8.357	3.31E-80	UP/UP|UP/UP|UP/UP
ENSG00000127241	MASP1	ENSMMUG00000013004	MASP1	ortholog_one2one	97.1154	93.8911	1	3910	-6.45	0.23	-28.66	1.16E-180	1.20E-177	4281	-6.91	0.2	-35.07	1.89E-269	6.76E-266	DN/DN	3506	-6.88	0.36	-18.96	3.57E-80	4.65E-78	3703	-7.28	0.35	-20.77	8.32E-96	1.63E-93	DN/DN	5181	-6.86	0.3	-23.04	1.98E-117	1.61E-114	7236	-6.95	0.31	-22.58	7.52E-113	6.21E-110	DN/DN	-6.888	7.75E-79	DN/DN|DN/DN|DN/DN
ENSG00000172331	BPGM	ENSMMUG00000004598	BPGM	ortholog_one2one	98.8417	98.8417	1	2055	4.52	0.24	18.8	7.15E-79	1.05E-76	2338	5.25	0.23	22.69	5.38E-114	1.43E-111	UP/UP	6171	6.03	0.2	29.77	8.70E-195	7.86E-192	7373	6.88	0.2	34.26	2.80E-257	8.34E-254	UP/UP	2169	5.48	0.24	22.75	1.49E-114	1.08E-111	3002	6.16	0.23	27.36	7.84E-165	3.66E-161	UP/UP	5.720	1.75E-77	UP/UP|UP/UP|UP/UP
ENSG00000164867	NOS3	ENSMMUG00000020437	NOS3	ortholog_one2one	99.2519	99.0871	1	1696	5.98	0.26	23.32	2.76E-120	9.97E-118	1570	6.2	0.24	25.37	5.15E-142	2.63E-139	UP/UP	1551	5.75	0.28	20.19	1.32E-90	2.45E-88	1273	5.85	0.29	20.02	3.72E-89	6.16E-87	UP/UP	889	5.92	0.31	19.16	8.62E-82	3.14E-79	997	6.08	0.32	18.79	8.86E-79	3.36E-76	UP/UP	5.963	5.61E-77	UP/UP|UP/UP|UP/UP
ENSG00000186854	TRABD2A	ENSMMUG00000008855	TRABD2A	ortholog_one2one	94.0594	94.0594	1	3659	-4.07	0.22	-18.52	1.33E-76	1.83E-74	2321	-8.53	0.24	-35.57	3.74E-277	1.79E-273	DN/DN	3114	-6.35	0.16	-39.57	0.00E+00	0.00E+00	2011	-8.53	0.24	-35.11	4.53E-270	3.38E-266	DN/DN	4573	-7.11	0.28	-25.51	1.63E-143	2.82E-140	3944	-8.3	0.33	-25.07	1.13E-138	3.97E-135	DN/DN	-7.148	3.05E-75	DN/DN|DN/DN|DN/DN
ENSG00000137869	CYP19A1	ENSMMUG00000002553	CYP19A1	ortholog_one2one	97.6143	97.6143	1	34563	4.34	0.24	18.38	1.80E-75	2.34E-73	19419	5.1	0.27	19.17	6.83E-82	8.29E-80	UP/UP	98104	5.78	0.24	24.16	5.88E-129	2.15E-126	52380	6.5	0.26	24.66	3.16E-134	1.57E-131	UP/UP	30330	5.02	0.2	24.99	8.11E-138	1.12E-134	17913	5.51	0.25	22.23	1.70E-109	1.33E-106	UP/UP	5.375	3.90E-74	UP/UP|UP/UP|UP/UP
ENSG00000177707	NECTIN3	ENSMMUG00000009998	NECTIN3	ortholog_one2one	99.4536	99.4536	1	2939	4.88	0.27	18.07	5.86E-73	6.83E-71	2869	5.6	0.27	21	7.13E-98	1.29E-95	UP/UP	8687	6.36	0.24	26.12	1.91E-150	9.79E-148	9278	7.25	0.24	29.83	1.49E-195	1.48E-192	UP/UP	1750	4.99	0.24	20.46	5.09E-93	2.20E-90	2104	5.68	0.23	24.31	1.42E-130	2.85E-127	UP/UP	5.793	1.14E-71	UP/UP|UP/UP|UP/UP
ENSG00000156113	KCNMA1	ENSMMUG00000018390	KCNMA1	ortholog_one2one	99.6764	99.9189	1	2884	-5.8	0.24	-23.75	1.03E-124	4.15E-122	1733	-5.83	0.23	-25.05	1.81E-138	8.34E-136	DN/DN	2588	-6.14	0.22	-27.97	3.84E-172	2.81E-169	1494	-6.46	0.27	-23.57	8.28E-123	3.01E-120	DN/DN	3791	-6.73	0.38	-17.72	2.71E-70	7.66E-68	2899	-6.65	0.32	-20.89	6.16E-97	3.76E-94	DN/DN	-6.268	1.28E-68	DN/DN|DN/DN|DN/DN
ENSG00000116761	CTH	ENSMMUG00000019326	CTH	ortholog_one2one	91.8519	85.7143	1	1024	-9.59	0.41	-23.23	2.07E-119	6.95E-117	833	-8.93	0.42	-21.4	1.38E-101	2.66E-99	DN/DN	922	-8.69	0.37	-23.34	1.69E-120	5.41E-118	722	-8.82	0.4	-21.89	3.28E-106	8.02E-104	DN/DN	1370	-7.54	0.41	-18.46	4.41E-76	1.45E-73	1417	-7.23	0.41	-17.46	2.99E-68	8.92E-66	DN/DN	-8.467	1.49E-66	DN/DN|DN/DN|DN/DN
ENSG00000137634	NXPE4	ENSMMUG00000012268	NXPE1	ortholog_one2one	95.0368	86.1667	1	759	-7.88	0.28	-28.05	3.99E-173	3.60E-170	2705	-8.59	0.3	-28.81	1.47E-182	1.50E-179	DN/DN	682	-7.94	0.26	-30.23	9.92E-201	1.02E-197	2344	-8.55	0.28	-30.76	8.24E-208	1.23E-204	DN/DN	1010	-8.85	0.51	-17.29	5.35E-67	1.37E-64	4583	-8.98	0.4	-22.7	4.55E-114	4.57E-111	DN/DN	-8.465	2.28E-65	DN/DN|DN/DN|DN/DN
ENSG00000084710	EFR3B	ENSMMUG00000016461	EFR3B	ortholog_one2one	100	100	1	1261	-4.53	0.21	-21.6	1.89E-103	4.87E-101	357	-4.9	0.21	-23.12	3.23E-118	9.84E-116	DN/DN	1119	-5.2	0.28	-18.75	2.03E-78	2.49E-76	306	-5.58	0.23	-24.06	7.38E-128	2.97E-125	DN/DN	1633	-4.66	0.24	-19.75	8.62E-87	3.51E-84	590	-5.28	0.31	-17.11	1.21E-65	3.48E-63	DN/DN	-5.025	5.80E-64	DN/DN|DN/DN|DN/DN
ENSG00000169550	MUC15	ENSMMUG00000012926	MUC15	ortholog_one2one	88.6427	95.8084	1	1088	8.62	0.45	18.97	2.80E-80	4.35E-78	813	9.29	0.48	19.18	5.75E-82	7.03E-80	UP/UP	4733	10.63	0.53	19.91	3.37E-88	5.75E-86	3832	11.51	0.68	16.99	1.00E-64	7.69E-63	UP/UP	905	9.25	0.45	20.78	5.97E-96	2.95E-93	789	9.79	0.49	20.11	6.33E-90	3.17E-87	UP/UP	9.848	1.28E-63	UP/UP|UP/UP|UP/UP
ENSG00000039068	CDH1	ENSMMUG00000011850	CDH1	ortholog_one2one	94.4444	94.4444	1	2007	4.56	0.18	25.13	2.51E-139	1.30E-136	1146	5.15	0.2	26.01	4.09E-149	2.34E-146	UP/UP	2582	4.82	0.14	34.13	2.39E-255	5.24E-252	1393	5.39	0.17	31.88	5.65E-223	1.05E-219	UP/UP	1024	4.4	0.23	19.54	5.03E-85	1.99E-82	537	4.52	0.27	16.98	1.22E-64	3.36E-62	UP/UP	4.807	5.60E-63	UP/UP|UP/UP|UP/UP
ENSG00000196517	SLC6A9	ENSMMUG00000015158	SLC6A9	ortholog_one2one	98.017	98.017	1	864	-5.01	0.19	-26.15	8.70E-151	5.71E-148	662	-4.83	0.18	-26.59	9.63E-156	6.89E-153	DN/DN	815	-4.06	0.21	-19.28	8.50E-83	1.18E-80	613	-3.7	0.22	-16.55	1.50E-61	1.04E-59	DN/DN	1142	-4.24	0.22	-19.36	1.77E-83	6.81E-81	1112	-4.01	0.22	-17.87	2.17E-71	7.09E-69	DN/DN	-4.308	1.73E-60	DN/DN|DN/DN|DN/DN
ENSG00000011347	SYT7	ENSMMUG00000005122	SYT7	ortholog_one2one	93.5146	63.1356	1	1230	4.34	0.17	25.94	2.43E-148	1.47E-145	610	5.91	0.24	25.13	2.50E-139	1.19E-136	UP/UP	1504	4.53	0.21	21.56	4.02E-103	1.01E-100	584	5.78	0.25	22.68	7.78E-114	2.27E-111	UP/UP	726	4.4	0.25	17.48	2.06E-68	5.58E-66	319	5.47	0.33	16.47	6.31E-61	1.45E-58	UP/UP	5.072	2.42E-59	UP/UP|UP/UP|UP/UP
ENSG00000136689	IL1RN	ENSMMUG00000013014	IL1RN	ortholog_one2one	94.4444	94.9721	1	418	-4.55	0.23	-19.46	2.24E-84	3.95E-82	993	-7.06	0.25	-27.86	7.78E-171	6.55E-168	DN/DN	372	-5.15	0.2	-25.85	2.41E-147	1.12E-144	860	-7.15	0.24	-29.49	4.33E-191	4.04E-188	DN/DN	536	-5.79	0.35	-16.35	4.02E-60	8.42E-58	1674	-8.66	0.49	-17.61	2.01E-69	6.12E-67	DN/DN	-6.393	1.40E-58	DN/DN|DN/DN|DN/DN
ENSG00000165124	SVEP1	ENSMMUG00000047960	SVEP1	ortholog_one2one	96.7796	96.7796	1	37650	3.93	0.22	17.9	1.12E-71	1.25E-69	41840	4.64	0.22	21	6.16E-98	1.13E-95	UP/UP	59596	4.51	0.24	18.98	2.45E-80	3.24E-78	64953	5.24	0.24	22	2.62E-107	6.62E-105	UP/UP	12454	2.98	0.19	15.79	3.82E-56	6.77E-54	14527	3.47	0.19	18.19	5.68E-74	2.04E-71	UP/UP	4.128	1.13E-54	UP/UP|UP/UP|UP/UP
ENSG00000152952	PLOD2	ENSMMUG00000011577	PLOD2	ortholog_one2one	94.0633	98.6169	1	3473	-3.86	0.13	-29.68	1.24E-193	1.80E-190	2193	-3.61	0.12	-29.42	3.50E-190	4.18E-187	DN/DN	3201	-3.71	0.16	-23.25	1.54E-119	4.82E-117	1957	-3.47	0.15	-23.23	2.47E-119	8.18E-117	DN/DN	4452	-3.62	0.24	-15.21	2.87E-52	4.56E-50	3574	-3.17	0.21	-15.16	6.12E-52	1.10E-49	DN/DN	-3.573	2.59E-50	DN/DN|DN/DN|DN/DN
ENSG00000158201	ABHD3	ENSMMUG00000004382	ABHD3	ortholog_one2one	98.2885	98.2885	1	1861	-4.09	0.13	-30.54	7.60E-205	1.37E-201	1510	-3.79	0.15	-24.69	1.50E-134	5.95E-132	DN/DN	1678	-4.27	0.22	-19.28	8.59E-83	1.18E-80	1302	-4.14	0.23	-17.88	1.56E-71	1.49E-69	DN/DN	2408	-3.71	0.22	-16.56	1.43E-61	3.34E-59	2464	-3.44	0.23	-15.02	5.64E-51	9.78E-49	DN/DN	-3.907	1.63E-49	DN/DN|DN/DN|DN/DN
ENSG00000186417	GLDN	ENSMMUG00000005976	GLDN	ortholog_one2one	96.5517	96.5517	1	2048	5.52	0.17	32.73	5.34E-235	1.54E-231	688	5.97	0.22	26.68	7.56E-157	5.70E-154	UP/UP	4594	6.59	0.23	28.8	1.92E-182	1.55E-179	1234	6.77	0.26	26.51	8.48E-155	5.49E-152	UP/UP	1061	5.43	0.24	22.44	1.50E-111	9.03E-109	255	5.03	0.34	14.91	2.93E-50	4.95E-48	UP/UP	5.885	8.25E-49	UP/UP|UP/UP|UP/UP
ENSG00000124212	PTGIS	ENSMMUG00000021692	PTGIS	ortholog_one2one	97.2	97.2	1	3642	-7.58	0.28	-27.48	2.85E-166	2.17E-163	1096	-7.63	0.52	-14.79	1.83E-49	7.35E-48	DN/DN	3273	-7.75	0.27	-28.61	5.03E-180	3.86E-177	948	-8.1	0.34	-23.59	5.10E-123	1.95E-120	DN/DN	4851	-8.1	0.38	-21.57	3.39E-103	1.88E-100	1856	-7.88	0.41	-19.21	3.33E-82	1.37E-79	DN/DN	-7.840	1.23E-48	DN/DN|DN/DN|DN/DN
ENSG00000121769	FABP3	ENSMMUG00000064353	FABP3	ortholog_one2one	96.9925	96.9925	1	1317	-6.94	0.22	-32.24	5.01E-228	1.21E-224	1292	-4.32	0.2	-21.54	6.03E-103	1.20E-100	DN/DN	1188	-6.62	0.22	-30.33	4.04E-202	4.78E-199	1155	-3.96	0.2	-20.04	2.58E-89	4.33E-87	DN/DN	1747	-7.8	0.35	-22.56	1.11E-112	7.69E-110	2129	-4.14	0.28	-14.85	7.48E-50	1.22E-47	DN/DN	-5.630	2.03E-48	DN/DN|DN/DN|DN/DN
ENSG00000126107	HECTD3	ENSMMUG00000012993	HECTD3	ortholog_one2one	99.7677	99.7677	1	1598	-3.16	0.12	-25.7	1.10E-145	6.09E-143	1318	-2.9	0.14	-20.23	5.19E-91	7.58E-89	DN/DN	1443	-3.37	0.11	-30.05	2.38E-198	2.28E-195	1152	-3.08	0.14	-21.36	2.95E-101	6.46E-99	DN/DN	2010	-2.8	0.17	-16.23	3.12E-59	6.45E-57	2081	-2.59	0.18	-14.78	2.03E-49	3.24E-47	DN/DN	-2.983	5.40E-48	DN/DN|DN/DN|DN/DN
ENSG00000120211	INSL4	ENSMMUG00000058221	INSL4	ortholog_one2one	90.6475	91.9708	1	25798	-6.36	0.26	-24.27	4.43E-130	1.94E-127	16220	-6.47	0.25	-26.16	7.35E-151	4.57E-148	DN/DN	24246	-4.57	0.31	-14.65	1.37E-48	5.76E-47	14432	-5.17	0.28	-18.53	1.18E-76	1.33E-74	DN/DN	34480	-5.11	0.32	-16.21	4.60E-59	9.35E-57	27486	-5.61	0.23	-24.8	9.64E-136	2.25E-132	DN/DN	-5.548	9.60E-48	DN/DN|DN/DN|DN/DN
ENSG00000116663	FBXO6	ENSMMUG00000023668	FBXO6	ortholog_one2one	78.4983	53.7383	1	278	-4.46	0.21	-20.92	3.26E-97	7.13E-95	318	-5.03	0.24	-20.86	1.30E-96	2.24E-94	DN/DN	266	-3.58	0.2	-18.2	5.44E-74	6.38E-72	294	-3.78	0.24	-15.58	1.05E-54	5.67E-53	DN/DN	360	-4.41	0.28	-15.82	2.34E-56	4.20E-54	532	-4.51	0.31	-14.7	6.91E-49	1.05E-46	DN/DN	-4.295	1.75E-47	DN/DN|DN/DN|DN/DN
ENSG00000168785	TSPAN5	ENSMMUG00000011702	TSPAN5	ortholog_one2one	100	100	1	744	-3.21	0.19	-17.1	1.54E-65	1.35E-63	653	-3.36	0.22	-15.6	6.89E-55	3.62E-53	DN/DN	641	-4.1	0.28	-14.59	3.13E-48	1.29E-46	551	-4.04	0.27	-15.08	2.33E-51	1.15E-49	DN/DN	910	-3.78	0.25	-15.41	1.51E-53	2.51E-51	1029	-3.69	0.23	-15.97	2.03E-57	4.39E-55	DN/DN	-3.697	2.15E-47	DN/DN|DN/DN|DN/DN
ENSG00000116191	RALGPS2	ENSMMUG00000017551	RALGPS2	ortholog_one2one	99.6569	99.6569	1	1889	-3.7	0.22	-16.82	1.79E-63	1.43E-61	1716	-3.7	0.21	-17.4	9.00E-68	7.72E-66	DN/DN	1688	-4.06	0.24	-16.99	8.96E-65	7.61E-63	1489	-3.94	0.24	-16.58	9.38E-62	6.56E-60	DN/DN	2375	-4.06	0.28	-14.66	1.12E-48	1.60E-46	2737	-4.09	0.26	-15.72	1.06E-55	2.13E-53	DN/DN	-3.925	2.67E-47	DN/DN|DN/DN|DN/DN
ENSG00000103485	QPRT	ENSMMUG00000042891	QPRT	ortholog_one2one	96.9697	96.3211	1	537	5.51	0.27	20.76	1.10E-95	2.33E-93	428	4.7	0.23	20.12	4.79E-90	6.86E-88	UP/UP	664	5.71	0.25	22.64	1.83E-113	5.11E-111	414	4.6	0.22	21.17	1.96E-99	4.17E-97	UP/UP	314	5.61	0.35	15.95	2.88E-57	5.46E-55	258	4.44	0.31	14.53	7.40E-48	1.08E-45	UP/UP	5.095	1.80E-46	UP/UP|UP/UP|UP/UP
ENSG00000099960	SLC7A4	ENSMMUG00000063154	SLC7A4	ortholog_one2one	90.2362	82.2095	1	14365	-6.25	0.28	-22.09	3.57E-108	9.92E-106	14438	-6.25	0.28	-22.01	2.28E-107	4.94E-105	DN/DN	13350	-4.85	0.34	-14.4	5.18E-47	2.03E-45	12968	-4.8	0.34	-14.13	2.54E-45	9.56E-44	DN/DN	19119	-5.43	0.33	-16.55	1.57E-61	3.61E-59	24422	-5.66	0.33	-17.05	3.33E-65	9.35E-63	DN/DN	-5.540	1.63E-44	DN/DN|DN/DN|DN/DN
ENSG00000254535	PABPC4L	ENSMMUG00000007193	PABPC4L	ortholog_one2one	94.8649	94.8649	1	3458	-5.08	0.2	-25.99	6.27E-149	3.94E-146	1107	-4.46	0.19	-23.92	1.88E-126	7.10E-124	DN/DN	3090	-5.58	0.35	-16.05	5.67E-58	3.63E-56	953	-4.94	0.35	-14.09	4.39E-45	1.63E-43	DN/DN	4493	-6.13	0.26	-23.97	5.15E-127	5.93E-124	1795	-6.15	0.27	-22.63	2.11E-113	1.97E-110	DN/DN	-5.390	2.72E-44	DN/DN|DN/DN|DN/DN
ENSG00000113578	FGF1	ENSMMUG00000057828	FGF1	ortholog_one2one	99.3548	99.3548	1	682	-4.03	0.25	-15.94	3.56E-57	2.19E-55	627	-4.21	0.27	-15.48	4.58E-54	2.33E-52	DN/DN	612	-4.36	0.3	-14.42	3.71E-47	1.47E-45	544	-4.43	0.31	-14.33	1.33E-46	5.24E-45	DN/DN	859	-5.31	0.37	-14.21	7.54E-46	9.65E-44	1010	-5.29	0.37	-14.21	8.36E-46	1.13E-43	DN/DN	-4.605	3.60E-44	DN/DN|DN/DN|DN/DN
ENSG00000099953	MMP11	ENSMMUG00000009097	MMP11	ortholog_one2one	97.3361	97.3361	1	0	0.29	3.35	0.09	9.31E-01	NA	2434	3.78	0.21	18.13	1.80E-73	1.83E-71	n.s./UP	0	NA	NA	NA	NA	NA	5115	4.84	0.28	17.36	1.68E-67	1.41E-65	n.s./UP	0	NA	NA	NA	NA	NA	2499	4.31	0.31	14.07	5.55E-45	7.15E-43	n.s./UP	3.305	2.38E-43	n.s./UP|n.s./UP|n.s./UP
ENSG00000149294	NCAM1	ENSMMUG00000004688	NCAM1	ortholog_one2one	94.6833	74.7989	1	842	-7.39	0.38	-19.63	7.84E-86	1.45E-83	456	-6.94	0.4	-17.45	3.42E-68	3.00E-66	DN/DN	759	-7.08	0.36	-19.45	2.78E-84	4.06E-82	398	-6.4	0.36	-17.6	2.36E-69	2.06E-67	DN/DN	1121	-7.59	0.46	-16.36	3.57E-60	7.72E-58	772	-6.74	0.48	-13.93	4.14E-44	5.05E-42	DN/DN	-7.023	8.42E-43	DN/DN|DN/DN|DN/DN
ENSG00000258839	MC1R	ENSMMUG00000053514	MC1R	ortholog_one2one	92.7445	92.7445	1	1218	8.19	0.43	19.09	2.91E-81	4.89E-79	172	6.35	0.46	13.75	4.90E-43	1.47E-41	UP/UP	944	7.73	0.39	19.97	1.01E-88	1.74E-86	170	6.28	0.41	15.16	6.93E-52	3.50E-50	UP/UP	835	8.56	0.4	21.54	6.12E-103	3.26E-100	190	7.04	0.47	14.93	2.23E-50	3.82E-48	UP/UP	7.358	2.45E-42	UP/UP|UP/UP|UP/UP
ENSG00000147257	GPC3	ENSMMUG00000009622	GPC3	ortholog_one2one	98.6733	98.6733	1	5876	3.87	0.28	13.97	2.46E-44	9.52E-43	7427	5.04	0.26	19.29	6.19E-83	7.71E-81	UP/UP	15730	5.23	0.31	16.62	4.90E-62	3.71E-60	18084	6.29	0.3	20.89	6.02E-97	1.25E-94	UP/UP	6232	4.84	0.35	13.72	7.78E-43	8.54E-41	8045	5.69	0.34	16.87	7.90E-64	2.09E-61	UP/UP	5.160	1.44E-41	UP/UP|UP/UP|UP/UP
ENSG00000163710	PCOLCE2	ENSMMUG00000012406	PCOLCE2	ortholog_one2one	97.5904	97.5904	1	6785	-5.52	0.19	-29.3	1.10E-188	1.22E-185	4213	-4.67	0.19	-24	2.84E-127	1.10E-124	DN/DN	6156	-5.3	0.26	-20.72	2.27E-95	4.85E-93	3698	-4.55	0.25	-18.13	2.00E-73	2.07E-71	DN/DN	8961	-5.17	0.33	-15.57	1.14E-54	1.95E-52	6982	-4.56	0.33	-13.71	8.78E-43	1.00E-40	DN/DN	-4.962	1.67E-41	DN/DN|DN/DN|DN/DN
ENSG00000183196	CHST6	ENSMMUG00000001563	CHST6	ortholog_one2one	97.2152	97.2152	1	645	-4.85	0.28	-17.18	3.95E-66	3.55E-64	872	-7.47	0.27	-27.28	7.62E-164	6.06E-161	DN/DN	587	-4.72	0.35	-13.59	4.52E-42	1.43E-40	756	-7.45	0.29	-25.62	8.20E-145	4.37E-142	DN/DN	841	-4.88	0.27	-17.78	1.04E-70	2.99E-68	1477	-7.28	0.36	-20.24	4.31E-91	2.24E-88	DN/DN	-6.108	2.38E-41	DN/DN|DN/DN|DN/DN
ENSG00000166578	IQCD	ENSMMUG00000001128	IQCD	ortholog_one2one	92.6503	94.1176	1	380	-5.37	0.18	-29.32	6.32E-189	7.61E-186	337	-5.59	0.23	-24.82	5.26E-136	2.22E-133	DN/DN	347	-4.94	0.29	-17	7.66E-65	6.54E-63	299	-4.88	0.36	-13.57	5.99E-42	1.94E-40	DN/DN	500	-5.33	0.28	-18.98	2.67E-80	9.47E-78	565	-5.56	0.34	-16.53	2.10E-61	4.92E-59	DN/DN	-5.278	3.23E-41	DN/DN|DN/DN|DN/DN
ENSG00000119630	PGF	ENSMMUG00000002909	PGF	ortholog_one2one	97.6471	97.6471	1	4387	4.97	0.2	24.79	1.28E-135	6.14E-133	3107	4.69	0.25	18.7	5.16E-78	6.00E-76	UP/UP	8483	5.83	0.23	25.39	3.27E-142	1.40E-139	7450	5.92	0.28	21.27	2.31E-100	4.99E-98	UP/UP	5418	6.18	0.41	15.07	2.63E-51	4.10E-49	5097	5.95	0.44	13.59	4.53E-42	4.93E-40	UP/UP	5.590	8.22E-41	UP/UP|UP/UP|UP/UP
ENSG00000037280	FLT4	ENSMMUG00000018693	FLT4	ortholog_one2one	96.6985	96.7695	1	2051	6.41	0.26	24.5	1.37E-132	6.41E-130	1221	5.35	0.26	20.63	1.43E-94	2.27E-92	UP/UP	3747	7.2	0.38	18.77	1.25E-78	1.55E-76	1952	5.99	0.37	16.05	5.72E-58	3.44E-56	UP/UP	1482	6.84	0.39	17.36	1.63E-67	4.24E-65	1038	5.65	0.42	13.59	4.59E-42	4.96E-40	UP/UP	6.240	8.27E-41	UP/UP|UP/UP|UP/UP
ENSG00000131171	SH3BGRL	ENSMMUG00000001689	SH3BGRL	ortholog_one2one	100	100	1	3153	-3.61	0.16	-22.89	5.37E-116	1.69E-113	2758	-3.57	0.15	-23.74	1.48E-124	5.31E-122	DN/DN	2798	-4.08	0.28	-14.41	4.81E-47	1.89E-45	2358	-4.04	0.27	-14.75	3.23E-49	1.45E-47	DN/DN	4024	-3.3	0.24	-13.81	2.31E-43	2.62E-41	4476	-3.22	0.24	-13.58	5.27E-42	5.65E-40	DN/DN	-3.637	9.85E-41	DN/DN|DN/DN|DN/DN
ENSG00000138829	FBN2	ENSMMUG00000010682	FBN2	ortholog_one2one	99.5536	99.5536	1	14309	3.26	0.17	18.64	1.57E-77	2.22E-75	13104	4.55	0.16	29.09	5.06E-186	5.58E-183	UP/UP	17816	3.5	0.14	25.16	1.14E-139	4.75E-137	13772	4.58	0.13	35.05	4.65E-269	2.31E-265	UP/UP	6460	2.75	0.2	13.44	3.40E-41	3.49E-39	5660	3.74	0.18	20.58	4.32E-94	2.33E-91	UP/UP	3.730	5.82E-40	UP/UP|UP/UP|UP/UP
ENSG00000197872	FAM49A	ENSMMUG00000020385	FAM49A	ortholog_one2one	100	100	1	533	3.17	0.22	14.72	4.71E-49	2.26E-47	483	3.11	0.21	15.09	2.01E-51	8.90E-50	UP/UP	862	3.81	0.21	17.82	5.20E-71	5.51E-69	757	3.76	0.2	18.52	1.30E-76	1.44E-74	UP/UP	423	3.64	0.27	13.41	5.44E-41	5.53E-39	493	3.61	0.25	14.17	1.46E-45	1.94E-43	UP/UP	3.517	9.22E-40	UP/UP|UP/UP|UP/UP
ENSG00000006210	CX3CL1	ENSMMUG00000059578	CX3CL1	ortholog_one2one	93.7028	91.4005	1	2102	-5.35	0.33	-15.99	1.45E-57	9.10E-56	2251	-6.05	0.34	-17.64	1.31E-69	1.18E-67	DN/DN	1866	-6.33	0.31	-20.38	2.45E-92	4.70E-90	1935	-6.95	0.35	-19.67	4.07E-86	6.00E-84	DN/DN	2753	-5.98	0.45	-13.3	2.47E-40	2.41E-38	3778	-6.74	0.44	-15.31	6.74E-53	1.24E-50	DN/DN	-6.233	4.02E-39	DN/DN|DN/DN|DN/DN
ENSG00000167641	PPP1R14A	ENSMMUG00000028772	PPP1R14A	ortholog_one2one	99.3197	99.3197	1	1321	-3.8	0.23	-16.37	2.98E-60	2.10E-58	1160	-4	0.19	-20.95	1.91E-97	3.43E-95	DN/DN	1109	-6.27	0.23	-27.8	4.59E-170	3.21E-167	947	-6.53	0.29	-22.15	9.56E-109	2.55E-106	DN/DN	1687	-3.63	0.27	-13.29	2.79E-40	2.68E-38	1903	-3.71	0.25	-14.88	4.66E-50	7.79E-48	DN/DN	-4.657	4.47E-39	DN/DN|DN/DN|DN/DN
ENSG00000164309	CMYA5	ENSMMUG00000020733	CMYA5	ortholog_one2one	89.6535	91.9123	1	849	6.59	0.31	20.99	8.52E-98	1.92E-95	808	6.77	0.3	22.91	3.42E-116	1.00E-113	UP/UP	1187	6.96	0.29	24.06	6.87E-128	2.40E-125	1155	7.23	0.27	26.75	1.29E-157	9.14E-155	UP/UP	223	5.52	0.41	13.33	1.54E-40	1.53E-38	221	5.41	0.41	13.27	3.38E-40	3.49E-38	UP/UP	6.413	8.37E-39	UP/UP|UP/UP|UP/UP
ENSG00000114841	DNAH1	ENSMMUG00000016974	DNAH1	ortholog_one2one	97.9367	97.9367	1	338	4.73	0.27	17.52	9.77E-69	9.74E-67	385	5.34	0.26	20.49	2.52E-93	3.83E-91	UP/UP	279	4.34	0.27	15.86	1.13E-56	6.72E-55	289	4.87	0.25	19.47	1.87E-84	2.65E-82	UP/UP	167	4.54	0.34	13.21	7.75E-40	7.39E-38	219	5.02	0.34	14.86	6.21E-50	1.02E-47	UP/UP	4.807	1.23E-38	UP/UP|UP/UP|UP/UP
ENSG00000173567	ADGRF3	ENSMMUG00000004383	ADGRF3	ortholog_one2one	94.6246	94.6246	1	258	-3.23	0.2	-16.18	7.40E-59	4.82E-57	221	-3.86	0.3	-13.06	5.50E-39	1.39E-37	DN/DN	233	-3.36	0.21	-16.05	5.30E-58	3.40E-56	191	-4.15	0.29	-14.53	8.17E-48	3.39E-46	DN/DN	310	-4.51	0.3	-15.01	6.77E-51	1.03E-48	352	-4.79	0.35	-13.73	6.74E-43	7.75E-41	DN/DN	-3.983	2.32E-38	DN/DN|DN/DN|DN/DN
ENSG00000197043	ANXA6	ENSMMUG00000021053	ANXA6	ortholog_one2one	98.9599	98.9599	1	979	2.12	0.15	13.78	3.56E-43	1.33E-41	890	2.42	0.16	15.46	6.49E-54	3.28E-52	UP/UP	1055	2.17	0.17	13.02	9.42E-39	2.54E-37	1028	2.63	0.17	15.49	4.22E-54	2.23E-52	UP/UP	1206	3.3	0.24	13.52	1.17E-41	1.23E-39	1508	3.74	0.24	15.67	2.50E-55	4.95E-53	UP/UP	2.730	4.25E-38	UP/UP|UP/UP|UP/UP
ENSG00000112186	CAP2	ENSMMUG00000001990	CAP2	ortholog_one2one	97.4843	97.4843	1	324	4.5	0.29	15.77	5.27E-56	3.11E-54	329	4.7	0.26	18.29	9.27E-75	9.75E-73	UP/UP	523	5.09	0.31	16.2	4.78E-59	3.17E-57	518	5.31	0.28	18.71	4.15E-78	4.87E-76	UP/UP	304	5.27	0.4	13.11	2.79E-39	2.62E-37	380	5.43	0.36	15.02	5.33E-51	9.36E-49	UP/UP	5.050	4.37E-38	UP/UP|UP/UP|UP/UP
ENSG00000116183	PAPPA2	ENSMMUG00000023214	PAPPA2	ortholog_one2one	95.8682	95.9218	1	26099	9.99	0.77	13.01	1.04E-38	3.06E-37	18478	11.97	0.77	15.6	6.83E-55	3.61E-53	UP/UP	93662	11.72	0.47	24.84	3.13E-136	1.23E-133	52146	13.41	0.56	24.08	4.46E-128	1.85E-125	UP/UP	10245	9.52	0.4	24.04	1.09E-127	1.37E-124	4969	10.62	0.76	13.92	4.96E-44	6.00E-42	UP/UP	11.205	5.10E-38	UP/UP|UP/UP|UP/UP
ENSG00000125089	SH3TC1	ENSMMUG00000030400	SH3TC1	ortholog_one2one	94.4611	94.4611	1	2938	-4.3	0.26	-16.31	8.38E-60	5.74E-58	493	-3.85	0.24	-15.72	1.13E-55	6.31E-54	DN/DN	2597	-4.98	0.32	-15.46	6.33E-54	3.29E-52	411	-5.01	0.32	-15.66	2.78E-55	1.54E-53	DN/DN	3764	-4.72	0.36	-13.07	4.94E-39	4.53E-37	788	-4.64	0.36	-12.99	1.34E-38	1.26E-36	DN/DN	-4.583	2.86E-37	DN/DN|DN/DN|DN/DN
ENSG00000102575	ACP5	ENSMMUG00000002974	ACP5	ortholog_one2one	97.8462	97.8462	1	708	-4.3	0.24	-17.92	8.42E-72	9.43E-70	597	-3.74	0.22	-16.75	5.48E-63	3.98E-61	DN/DN	645	-4.26	0.23	-18.14	1.60E-73	1.84E-71	524	-3.79	0.23	-16.75	6.08E-63	4.51E-61	DN/DN	911	-4.45	0.32	-13.92	4.65E-44	5.59E-42	954	-4.25	0.33	-12.88	5.62E-38	5.12E-36	DN/DN	-4.132	8.53E-37	DN/DN|DN/DN|DN/DN
ENSG00000023330	ALAS1	ENSMMUG00000005596	ALAS1	ortholog_one2one	99.2188	99.2188	1	5119	-3.96	0.13	-29.98	2.05E-197	3.30E-194	3693	-2.9	0.13	-22.09	3.90E-108	8.72E-106	DN/DN	4823	-3.49	0.14	-25.56	4.06E-144	1.78E-141	3462	-2.51	0.14	-17.76	1.44E-70	1.30E-68	DN/DN	6618	-3.5	0.21	-16.62	4.69E-62	1.12E-59	5809	-2.66	0.21	-12.86	7.80E-38	7.01E-36	DN/DN	-3.170	1.17E-36	DN/DN|DN/DN|DN/DN
ENSG00000123496	IL13RA2	ENSMMUG00000022224	IL13RA2	ortholog_one2one	90.2632	88.4021	1	20285	-12.04	0.9	-13.31	1.94E-40	6.32E-39	20153	-11.75	0.92	-12.75	3.25E-37	7.60E-36	DN/DN	18225	-11.51	0.64	-18.12	2.28E-73	2.60E-71	17448	-11.5	0.6	-19.29	7.02E-83	9.35E-81	DN/DN	27169	-8.88	0.4	-22.19	3.90E-109	2.25E-106	34321	-8.57	0.27	-31.46	2.63E-217	1.84E-213	DN/DN	-10.708	1.27E-36	DN/DN|DN/DN|DN/DN
ENSG00000041880	PARP3	ENSMMUG00000022203	PARP3	ortholog_one2one	91.2963	92.6692	1	365	-3.89	0.2	-19.67	3.96E-86	7.53E-84	325	-3.96	0.19	-20.37	3.25E-92	4.85E-90	DN/DN	328	-4.14	0.21	-19.99	6.47E-89	1.13E-86	284	-4	0.2	-19.98	7.73E-89	1.24E-86	DN/DN	475	-3.18	0.25	-12.85	9.11E-38	7.69E-36	536	-3.39	0.26	-12.99	1.40E-38	1.29E-36	DN/DN	-3.760	1.50E-36	DN/DN|DN/DN|DN/DN
ENSG00000141540	TTYH2	ENSMMUG00000003981	TTYH2	ortholog_one2one	92.8839	89.6926	1	849	-3.12	0.16	-19.56	3.10E-85	5.67E-83	907	-4.18	0.18	-23.18	7.17E-119	2.23E-116	DN/DN	720	-4.22	0.27	-15.45	7.56E-54	3.91E-52	768	-5.1	0.24	-21.61	1.40E-103	3.26E-101	DN/DN	1050	-3.1	0.24	-12.78	2.18E-37	1.80E-35	1492	-3.87	0.25	-15.62	5.68E-55	1.11E-52	DN/DN	-3.932	3.00E-36	DN/DN|DN/DN|DN/DN
ENSG00000105198	LGALS13	ENSMMUG00000004245	LGALS13	ortholog_one2one	92.0863	92.7536	1	319	5.6	0.3	18.88	1.67E-79	2.55E-77	180	4.93	0.29	17.22	1.85E-66	1.52E-64	UP/UP	541	6.26	0.36	17.26	9.01E-67	8.49E-65	199	5.03	0.34	14.83	8.74E-50	4.04E-48	UP/UP	190	5.72	0.4	14.35	1.02E-46	1.34E-44	145	5.13	0.4	12.72	4.47E-37	3.92E-35	UP/UP	5.445	6.53E-36	UP/UP|UP/UP|UP/UP
ENSG00000135919	SERPINE2	ENSMMUG00000006161	SERPINE2	ortholog_one2one	97.555	97.555	1	219729	-6.82	0.34	-19.78	4.05E-87	7.91E-85	149513	-5.84	0.47	-12.52	6.05E-36	1.31E-34	DN/DN	198459	-6.49	0.38	-17.12	1.12E-65	1.01E-63	130697	-5.58	0.37	-15.12	1.19E-51	5.94E-50	DN/DN	291950	-6.94	0.4	-17.55	5.57E-69	1.54E-66	250761	-6.1	0.38	-16.12	1.84E-58	4.04E-56	DN/DN	-6.295	2.18E-35	DN/DN|DN/DN|DN/DN
ENSG00000182492	BGN	ENSMMUG00000012743	BGN	ortholog_one2one	99.1848	72.1344	1	3236	2.93	0.19	15.11	1.43E-51	7.52E-50	2788	2.32	0.18	12.93	3.00E-38	7.31E-37	UP/UP	4270	3.27	0.17	19.57	2.67E-85	4.15E-83	2958	2.39	0.18	13.57	6.12E-42	1.97E-40	UP/UP	3017	3.66	0.24	15.57	1.12E-54	1.93E-52	2876	2.76	0.22	12.6	2.13E-36	1.77E-34	UP/UP	2.888	2.96E-35	UP/UP|UP/UP|UP/UP
ENSG00000139405	RITA1	ENSMMUG00000056457	RITA1	ortholog_one2one	93.8567	93.8567	1	359	-2.83	0.15	-18.49	2.48E-76	3.31E-74	375	-3.37	0.16	-21.5	1.65E-102	3.24E-100	DN/DN	342	-2.6	0.17	-14.91	2.89E-50	1.32E-48	351	-2.84	0.17	-16.38	2.55E-60	1.69E-58	DN/DN	441	-2.68	0.21	-12.52	5.95E-36	4.63E-34	603	-3.14	0.23	-13.86	1.18E-43	1.42E-41	DN/DN	-2.910	7.72E-35	DN/DN|DN/DN|DN/DN
ENSG00000154265	ABCA5	ENSMMUG00000018608	ABCA5	ortholog_one2one	98.4775	98.4775	1	528	2.94	0.18	16.73	7.70E-63	6.08E-61	370	3.22	0.18	17.78	1.06E-70	9.95E-69	UP/UP	535	2.86	0.17	16.82	1.86E-63	1.48E-61	348	3.09	0.17	17.7	4.01E-70	3.56E-68	UP/UP	356	3.12	0.25	12.46	1.27E-35	9.73E-34	359	3.64	0.26	14.04	9.39E-45	1.18E-42	UP/UP	3.145	1.62E-34	UP/UP|UP/UP|UP/UP
ENSG00000103034	NDRG4	ENSMMUG00000014618	NDRG4	ortholog_one2one	89.7698	71.0526	1	597	-4.13	0.33	-12.34	5.27E-35	1.27E-33	614	-4.77	0.26	-18.2	5.50E-74	5.70E-72	DN/DN	529	-4.72	0.18	-26.89	3.25E-159	1.92E-156	528	-5.24	0.17	-30.12	2.52E-199	2.68E-196	DN/DN	765	-4.21	0.24	-17.44	3.83E-68	1.02E-65	1019	-4.63	0.24	-19.41	5.83E-84	2.55E-81	DN/DN	-4.617	2.12E-34	DN/DN|DN/DN|DN/DN
ENSG00000178338	ZNF354B	ENSMMUG00000008976	ZNF354B	ortholog_one2one	96.4052	96.4052	1	466	3.84	0.22	17.6	2.60E-69	2.64E-67	340	3.52	0.21	16.81	1.92E-63	1.43E-61	UP/UP	658	4.25	0.21	19.85	1.17E-87	1.95E-85	481	4	0.2	20.5	2.07E-93	3.73E-91	UP/UP	344	4.25	0.34	12.34	5.31E-35	3.88E-33	327	3.95	0.31	12.6	2.08E-36	1.74E-34	UP/UP	3.968	6.76E-34	UP/UP|UP/UP|UP/UP
ENSG00000070182	SPTB	ENSMMUG00000019172	SPTB	ortholog_one2one	98.3677	98.4523	1	379	4.15	0.24	17.29	5.36E-67	4.94E-65	333	4.79	0.25	19.32	3.31E-83	4.23E-81	UP/UP	221	3.23	0.25	13.16	1.59E-39	4.45E-38	165	3.69	0.3	12.47	1.09E-35	2.44E-34	UP/UP	167	3.73	0.3	12.32	7.33E-35	5.28E-33	156	4.14	0.33	12.65	1.06E-36	9.08E-35	UP/UP	3.955	9.36E-34	UP/UP|UP/UP|UP/UP
ENSG00000147113	DIPK2B	ENSMMUG00000041157	DIPK2B	ortholog_one2one	96.7667	96.7667	1	958	5.47	0.22	24.35	6.28E-131	2.84E-128	591	4.31	0.22	19.91	3.68E-88	5.12E-86	UP/UP	650	4.79	0.31	15.54	1.80E-54	9.55E-53	403	3.68	0.3	12.19	3.69E-34	7.80E-33	UP/UP	464	5.28	0.29	18.18	7.11E-74	2.23E-71	383	4.14	0.29	14.27	3.26E-46	4.53E-44	UP/UP	4.612	1.30E-33	UP/UP|UP/UP|UP/UP
ENSG00000035499	DEPDC1B	ENSMMUG00000018379	DEPDC1B	ortholog_one2one	98.6768	98.6768	1	1206	2.97	0.21	13.97	2.25E-44	8.73E-43	1417	3.85	0.21	18.46	4.33E-76	4.81E-74	UP/UP	1929	3.61	0.23	15.64	4.15E-55	2.24E-53	2204	4.47	0.22	19.93	2.22E-88	3.49E-86	UP/UP	1028	3.56	0.29	12.27	1.39E-34	9.79E-33	1432	4.36	0.28	15.81	2.63E-56	5.43E-54	UP/UP	3.803	1.63E-33	UP/UP|UP/UP|UP/UP
ENSG00000065183	WDR3	ENSMMUG00000008513	WDR3	ortholog_one2one	98.4093	98.4093	1	1022	-3.9	0.19	-20.09	9.73E-90	1.95E-87	815	-3.7	0.2	-18.41	1.09E-75	1.19E-73	DN/DN	932	-3.89	0.21	-18.86	2.38E-79	3.00E-77	720	-3.67	0.22	-16.94	2.46E-64	1.87E-62	DN/DN	1313	-3.61	0.29	-12.65	1.11E-36	8.89E-35	1330	-3.28	0.27	-11.95	6.61E-33	4.74E-31	DN/DN	-3.675	7.90E-32	DN/DN|DN/DN|DN/DN
ENSG00000167232	ZNF91	ENSMMUG00000003688	ZNF91	ortholog_one2one	66.1629	74.3396	1	3012	8.16	0.31	26.73	1.85E-157	1.33E-154	1885	7.03	0.27	26.21	1.80E-151	1.17E-148	UP/UP	4791	8.73	0.28	30.73	2.28E-207	3.18E-204	2918	7.61	0.22	34.47	2.06E-260	7.69E-257	UP/UP	509	6.47	0.36	17.98	2.76E-72	8.29E-70	213	4.3	0.36	11.88	1.46E-32	1.02E-30	UP/UP	7.050	1.70E-31	UP/UP|UP/UP|UP/UP
ENSG00000125753	VASP	ENSMMUG00000022938	VASP	ortholog_one2one	73.1579	64.9533	1	2783	-2.88	0.13	-21.59	2.04E-103	5.16E-101	2346	-2.42	0.15	-15.82	2.44E-56	1.38E-54	DN/DN	2453	-3.34	0.13	-25.63	7.55E-145	3.41E-142	1978	-2.89	0.15	-19.52	7.08E-85	1.01E-82	DN/DN	3372	-3.08	0.21	-14.42	3.89E-47	5.32E-45	3476	-2.75	0.23	-11.87	1.65E-32	1.14E-30	DN/DN	-2.893	1.90E-31	DN/DN|DN/DN|DN/DN
ENSG00000063660	GPC1	ENSMMUG00000056083	GPC1	ortholog_one2one	97.1326	69.1327	1	1017	4.64	0.24	18.97	3.31E-80	5.08E-78	451	4.32	0.22	19.52	6.95E-85	9.21E-83	UP/UP	783	4.15	0.26	15.98	1.63E-57	1.02E-55	263	3.46	0.23	15.11	1.45E-51	7.19E-50	UP/UP	561	4.63	0.35	13.31	1.90E-40	1.87E-38	272	4.05	0.34	11.83	2.68E-32	1.85E-30	UP/UP	4.208	3.08E-31	UP/UP|UP/UP|UP/UP
ENSG00000187957	DNER	ENSMMUG00000002103	DNER	ortholog_one2one	97.6934	97.6934	1	194	-6.03	0.31	-19.56	3.33E-85	6.01E-83	147	-5.57	0.33	-16.9	4.15E-64	3.18E-62	DN/DN	181	-4.74	0.28	-17.03	5.22E-65	4.53E-63	133	-4.33	0.31	-14.1	3.97E-45	1.48E-43	DN/DN	257	-5.88	0.43	-13.81	2.27E-43	2.59E-41	246	-5.25	0.44	-11.82	2.99E-32	2.05E-30	DN/DN	-5.300	3.42E-31	DN/DN|DN/DN|DN/DN
ENSG00000149260	CAPN5	ENSMMUG00000018174	CAPN5	ortholog_one2one	98.125	92.2173	1	409	-3.75	0.22	-17.03	5.03E-65	4.33E-63	370	-3.8	0.24	-15.68	2.07E-55	1.14E-53	DN/DN	356	-4.67	0.3	-15.5	3.27E-54	1.71E-52	314	-4.48	0.31	-14.49	1.45E-47	5.95E-46	DN/DN	517	-3.87	0.32	-12.09	1.22E-33	8.17E-32	598	-3.83	0.32	-11.81	3.49E-32	2.35E-30	DN/DN	-4.067	4.05E-31	DN/DN|DN/DN|DN/DN
ENSG00000101844	ATG4A	ENSMMUG00000007190	ATG4A	ortholog_one2one	98.4925	97.5124	1	617	-3.94	0.17	-23.26	1.10E-119	3.77E-117	628	-3.85	0.19	-19.88	5.79E-88	7.98E-86	DN/DN	571	-3.71	0.17	-21.75	7.07E-105	1.84E-102	549	-3.97	0.18	-21.97	5.09E-107	1.26E-104	DN/DN	803	-3.23	0.26	-12.58	2.70E-36	2.12E-34	1042	-3.07	0.26	-11.8	3.79E-32	2.55E-30	DN/DN	-3.628	4.25E-31	DN/DN|DN/DN|DN/DN
ENSG00000140853	NLRC5	ENSMMUG00000000769	NLRC5	ortholog_one2one	94.5338	94.5338	1	1071	-3.22	0.25	-13.03	8.07E-39	2.39E-37	1209	-3.91	0.26	-15.12	1.28E-51	5.76E-50	DN/DN	916	-4.22	0.22	-18.97	2.90E-80	3.81E-78	1019	-4.83	0.25	-19.18	5.87E-82	7.55E-80	DN/DN	1295	-4.26	0.36	-11.77	5.33E-32	3.36E-30	1924	-5.34	0.37	-14.34	1.22E-46	1.75E-44	DN/DN	-4.297	5.60E-31	DN/DN|DN/DN|DN/DN
ENSG00000129038	LOXL1	ENSMMUG00000003638	LOXL1	ortholog_one2one	97.9094	97.5694	1	1670	-3.37	0.21	-16.12	1.95E-58	1.25E-56	1185	-2.73	0.2	-13.95	2.97E-44	9.52E-43	DN/DN	1426	-4.52	0.25	-18.05	7.73E-73	8.74E-71	927	-4.38	0.29	-15.12	1.19E-51	5.94E-50	DN/DN	2051	-4.09	0.31	-13.36	1.05E-40	1.06E-38	1764	-3.7	0.31	-11.78	5.13E-32	3.41E-30	DN/DN	-3.798	5.68E-31	DN/DN|DN/DN|DN/DN
ENSG00000161542	PRPSAP1	ENSMMUG00000049537	PRPSAP1	ortholog_one2one	99.4805	99.4805	1	1174	-2.84	0.12	-23.28	7.38E-120	2.60E-117	831	-2.56	0.14	-18.32	6.14E-75	6.56E-73	DN/DN	1038	-3.27	0.17	-19.52	7.92E-85	1.21E-82	709	-2.95	0.18	-16.63	4.46E-62	3.22E-60	DN/DN	1456	-2.49	0.19	-13.07	4.87E-39	4.49E-37	1288	-2.25	0.19	-11.75	6.67E-32	4.35E-30	DN/DN	-2.727	7.25E-31	DN/DN|DN/DN|DN/DN
ENSG00000148218	ALAD	ENSMMUG00000031965	ALAD	ortholog_one2one	86.9697	74.1602	1	387	4.05	0.23	17.35	1.98E-67	1.86E-65	301	3.42	0.22	15.76	5.57E-56	3.14E-54	UP/UP	393	3.97	0.19	20.42	1.09E-92	2.17E-90	286	3.29	0.2	16.84	1.23E-63	9.23E-62	UP/UP	274	4.39	0.3	14.51	1.04E-47	1.45E-45	249	3.58	0.31	11.72	1.06E-31	6.80E-30	UP/UP	3.783	1.13E-30	UP/UP|UP/UP|UP/UP
ENSG00000169507	SLC38A11	ENSMMUG00000005009	SLC38A11	ortholog_one2one	98.2759	82.9522	1	252	-3.41	0.24	-14.18	1.18E-45	4.85E-44	139	-4.41	0.28	-15.67	2.41E-55	1.31E-53	DN/DN	230	-3.48	0.18	-18.88	1.77E-79	2.25E-77	122	-4.41	0.26	-17.06	2.86E-65	2.27E-63	DN/DN	310	-4.18	0.3	-13.79	3.00E-43	3.35E-41	227	-4.98	0.43	-11.64	2.69E-31	1.68E-29	DN/DN	-4.145	2.80E-30	DN/DN|DN/DN|DN/DN
ENSG00000125629	INSIG2	ENSMMUG00000006354	INSIG2	ortholog_one2one	99.5556	99.5556	1	870	-2.6	0.12	-20.92	3.73E-97	8.05E-95	785	-2.65	0.14	-18.33	5.18E-75	5.58E-73	DN/DN	822	-2.48	0.13	-18.57	5.50E-77	6.50E-75	705	-2.62	0.15	-17.48	2.12E-68	1.82E-66	DN/DN	1070	-2.19	0.18	-12.14	6.21E-34	4.28E-32	1226	-2.29	0.2	-11.61	3.49E-31	2.17E-29	DN/DN	-2.472	3.62E-30	DN/DN|DN/DN|DN/DN
ENSG00000026559	KCNG1	ENSMMUG00000000683	KCNG1	ortholog_one2one	99.6101	99.6101	1	190	5.21	0.4	13.04	6.91E-39	2.06E-37	215	6.1	0.4	15.07	2.74E-51	1.20E-49	UP/UP	201	5.19	0.34	15.15	7.44E-52	3.64E-50	236	6.18	0.34	18.07	5.92E-73	5.84E-71	UP/UP	118	5.38	0.46	11.57	6.05E-31	3.59E-29	154	6.15	0.43	14.16	1.57E-45	2.06E-43	UP/UP	5.702	5.98E-30	UP/UP|UP/UP|UP/UP
ENSG00000163293	NIPAL1	ENSMMUG00000018625	NIPAL1	ortholog_one2one	98.5366	98.5366	1	484	5.1	0.35	14.65	1.26E-48	5.98E-47	292	5.33	0.34	15.71	1.32E-55	7.33E-54	UP/UP	1549	6.68	0.29	23.23	2.49E-119	7.49E-117	791	6.73	0.29	23.43	1.92E-121	6.66E-119	UP/UP	363	5.55	0.43	13.03	8.07E-39	7.25E-37	192	5.24	0.45	11.56	6.86E-31	4.19E-29	UP/UP	5.772	6.98E-30	UP/UP|UP/UP|UP/UP
ENSG00000159450	TCHH	ENSMMUG00000056263	TCHH	ortholog_one2one	71.5903	77.8835	1	528	6.9	0.37	18.85	3.12E-79	4.64E-77	161	5.32	0.33	16.17	8.74E-59	5.46E-57	UP/UP	1042	7.78	0.39	19.91	3.67E-88	6.20E-86	311	6.23	0.36	17.44	3.95E-68	3.33E-66	UP/UP	509	7.75	0.5	15.43	1.01E-53	1.70E-51	145	5.7	0.49	11.53	9.11E-31	5.51E-29	UP/UP	6.613	9.18E-30	UP/UP|UP/UP|UP/UP
ENSG00000054277	OPN3	ENSMMUG00000005669	OPN3	ortholog_one2one	99.7512	83.368	1	584	2.89	0.24	11.82	3.14E-32	6.49E-31	371	3.56	0.25	14.32	1.57E-46	5.60E-45	UP/UP	1030	3.68	0.21	17.32	3.53E-67	3.37E-65	571	4.16	0.23	18.33	5.13E-75	5.50E-73	UP/UP	529	3.58	0.31	11.59	4.53E-31	2.70E-29	329	3.85	0.33	11.59	4.50E-31	2.76E-29	UP/UP	3.620	9.21E-30	UP/UP|UP/UP|UP/UP
ENSG00000132437	DDC	ENSMMUG00000019991	DDC	ortholog_one2one	96.6667	96.6667	1	488	-10.86	0.76	-14.37	8.28E-47	3.61E-45	336	-11.2	0.94	-11.9	1.12E-32	2.02E-31	DN/DN	439	-9.23	0.46	-20.1	7.14E-90	1.29E-87	291	-9.9	0.76	-13.08	4.29E-39	1.17E-37	DN/DN	653	-8.75	0.62	-14.2	9.54E-46	1.21E-43	571	-8.25	0.72	-11.53	9.49E-31	5.72E-29	DN/DN	-9.698	9.57E-30	DN/DN|DN/DN|DN/DN
ENSG00000012171	SEMA3B	ENSMMUG00000020117	SEMA3B	ortholog_one2one	96.6843	97.4599	1	9466	2.7	0.24	11.39	4.50E-30	8.19E-29	8805	2.79	0.23	12.23	2.06E-34	4.09E-33	UP/UP	16709	3.5	0.23	15.01	6.39E-51	3.00E-49	15143	3.6	0.23	15.83	1.84E-56	1.05E-54	UP/UP	9384	3.52	0.26	13.47	2.43E-41	2.51E-39	11010	3.6	0.24	15.04	3.78E-51	6.71E-49	UP/UP	3.285	1.37E-29	UP/UP|UP/UP|UP/UP
ENSG00000101443	WFDC2	ENSMMUG00000002751	WFDC2	ortholog_one2one	91.9355	92.6829	1	21981	-14.91	1.31	-11.36	6.82E-30	1.22E-28	22640	-15.89	1.24	-12.85	9.17E-38	2.19E-36	DN/DN	19730	-15.08	0.9	-16.83	1.45E-63	1.17E-61	19591	-17.81	1	-17.87	2.20E-71	2.05E-69	DN/DN	29428	-10.3	0.36	-28.54	3.44E-179	1.59E-175	38672	-8.95	0.43	-20.96	1.38E-97	8.79E-95	DN/DN	-13.823	2.03E-29	DN/DN|DN/DN|DN/DN
ENSG00000108846	ABCC3	ENSMMUG00000003414	ABCC3	ortholog_one2one	89.6529	89.1857	1	1144	-3.8	0.29	-13.07	4.92E-39	1.49E-37	1008	-4.06	0.29	-13.9	6.52E-44	2.04E-42	DN/DN	1041	-3.86	0.23	-16.44	1.01E-60	7.02E-59	882	-4.14	0.22	-18.77	1.27E-78	1.51E-76	DN/DN	1475	-3.31	0.29	-11.45	2.30E-30	1.32E-28	1661	-3.6	0.3	-12.2	3.10E-34	2.35E-32	DN/DN	-3.795	2.20E-29	DN/DN|DN/DN|DN/DN
ENSG00000196411	EPHB4	ENSMMUG00000007375	EPHB4	ortholog_one2one	99.3921	99.3921	1	1608	3.01	0.19	15.73	8.82E-56	5.18E-54	1142	3.34	0.19	17.35	1.99E-67	1.67E-65	UP/UP	1630	2.94	0.14	20.3	1.34E-91	2.54E-89	1031	3.14	0.16	19.59	1.79E-85	2.59E-83	UP/UP	951	2.97	0.26	11.39	4.48E-30	2.51E-28	769	3.14	0.27	11.72	9.52E-32	6.16E-30	UP/UP	3.090	4.29E-29	UP/UP|UP/UP|UP/UP
ENSG00000067057	PFKP	ENSMMUG00000004935	PFKP	ortholog_one2one	94.3878	92.8482	1	430	-3.61	0.31	-11.6	4.11E-31	7.95E-30	292	-3.93	0.29	-13.5	1.49E-41	4.18E-40	DN/DN	371	-4.7	0.19	-24.16	5.45E-129	2.04E-126	249	-4.51	0.21	-21.58	2.87E-103	6.57E-101	DN/DN	543	-3.66	0.29	-12.67	8.35E-37	6.72E-35	484	-3.21	0.28	-11.36	6.43E-30	3.73E-28	DN/DN	-3.937	6.35E-29	DN/DN|DN/DN|DN/DN
ENSG00000163898	LIPH	ENSMMUG00000046626	TMEM41A	ortholog_one2one	94.235	62.963	1	593	-8.2	0.32	-25.54	6.39E-144	3.42E-141	606	-3.33	0.17	-19.39	9.22E-84	1.20E-81	DN/DN	536	-7.27	0.27	-26.82	1.91E-158	1.09E-155	589	-2.52	0.15	-16.55	1.66E-61	1.14E-59	DN/DN	791	-8.64	0.54	-15.89	7.73E-57	1.43E-54	985	-2.74	0.24	-11.28	1.61E-29	9.13E-28	DN/DN	-5.450	1.52E-28	DN/DN|DN/DN|DN/DN
ENSG00000163931	TKT	ENSMMUG00000014433	TKT	ortholog_one2one	97.9398	99.1974	1	915	1.74	0.16	11.13	9.22E-29	1.53E-27	850	2	0.15	13	1.27E-38	3.16E-37	n.s./UP	1108	1.99	0.15	13.32	1.76E-40	5.18E-39	910	2.1	0.14	14.74	3.81E-49	1.70E-47	n.s./UP	919	2.53	0.21	12.29	1.06E-34	7.52E-33	1056	2.76	0.19	14.26	3.68E-46	5.06E-44	UP/UP	2.187	2.55E-28	n.s./UP|n.s./UP|UP/UP
ENSG00000151846	PABPC3	ENSMMUG00000020835	PABPC3	ortholog_one2one	94.1363	93.2496	1	2254	-3.14	0.19	-16.96	1.53E-64	1.29E-62	0	-0.87	3.34	-0.26	7.94E-01	NA	DN/n.s.	2145	-2.85	0.18	-15.68	2.05E-55	1.12E-53	0	-0.82	3.21	-0.26	7.98E-01	NA	DN/n.s.	2818	-2.9	0.26	-11.29	1.48E-29	8.05E-28	0	-1.09	4.32	-0.25	8.01E-01	NA	DN/n.s.	-1.945	2.68E-28	DN/n.s.|DN/n.s.|DN/n.s.
ENSG00000174175	SELP	ENSMMUG00000013044	SELP	ortholog_one2one	95.0602	95.0602	1	721	-4.03	0.17	-23.69	4.06E-124	1.59E-121	377	-3.25	0.2	-16.46	6.66E-61	4.50E-59	DN/DN	649	-4.24	0.2	-21.63	1.02E-103	2.61E-101	328	-3.43	0.24	-14.14	2.15E-45	8.13E-44	DN/DN	922	-4.09	0.28	-14.37	7.83E-47	1.05E-44	590	-3.57	0.32	-11.17	5.76E-29	3.18E-27	DN/DN	-3.768	5.30E-28	DN/DN|DN/DN|DN/DN
ENSG00000173269	MMRN2	ENSMMUG00000011851	MMRN2	ortholog_one2one	95.1528	94.9527	1	1624	2.95	0.14	20.97	1.24E-97	2.75E-95	1141	3.36	0.15	22.15	9.45E-109	2.18E-106	UP/UP	1077	2.19	0.19	11.42	3.35E-30	5.89E-29	642	2.41	0.22	11.02	3.13E-28	4.92E-27	UP/UP	891	2.75	0.21	12.96	1.98E-38	1.73E-36	643	2.84	0.23	12.26	1.56E-34	1.20E-32	UP/UP	2.750	8.30E-28	UP/UP|UP/UP|UP/UP
ENSG00000130164	LDLR	ENSMMUG00000003611	LDLR	ortholog_one2one	88.4884	82.8976	1	3629	-3.15	0.28	-11.16	6.66E-29	1.12E-27	2261	-4.14	0.24	-17.04	4.10E-65	3.19E-63	DN/DN	3394	-2.98	0.23	-13.19	1.03E-39	2.91E-38	1988	-4.1	0.23	-18.16	1.06E-73	1.10E-71	DN/DN	4441	-3.5	0.32	-11.1	1.19E-28	6.02E-27	3676	-4.43	0.25	-18.07	5.73E-73	1.96E-70	DN/DN	-3.717	1.19E-27	DN/DN|DN/DN|DN/DN
ENSG00000109062	SLC9A3R1	ENSMMUG00000005737	SLC9A3R1	ortholog_one2one	97.486	90.1809	1	379	2.41	0.21	11.32	1.09E-29	1.92E-28	410	2.51	0.18	13.75	5.08E-43	1.52E-41	UP/UP	415	2.48	0.17	14.86	5.64E-50	2.52E-48	408	2.47	0.18	13.9	6.05E-44	2.14E-42	UP/UP	276	2.66	0.24	11.28	1.59E-29	8.56E-28	326	2.48	0.22	11.07	1.82E-28	9.74E-27	UP/UP	2.502	1.80E-27	UP/UP|UP/UP|UP/UP
ENSG00000236699	ARHGEF38	ENSMMUG00000010941	ARHGEF38	ortholog_one2one	98.4556	98.4556	1	574	-4.7	0.2	-23.1	5.03E-118	1.62E-115	168	-5.34	0.34	-15.59	8.25E-55	4.30E-53	DN/DN	546	-3.78	0.16	-22.91	3.78E-116	1.09E-113	155	-4	0.36	-10.98	4.55E-28	7.04E-27	DN/DN	754	-4.15	0.27	-15.38	2.20E-53	3.63E-51	280	-6.06	0.55	-11.05	2.13E-28	1.13E-26	DN/DN	-4.672	3.06E-27	DN/DN|DN/DN|DN/DN
ENSG00000005108	THSD7A	ENSMMUG00000012694	THSD7A	ortholog_one2one	97.8877	98.1246	1	2952	3.85	0.19	19.75	8.20E-87	1.58E-84	2372	5.24	0.18	28.42	1.12E-177	1.07E-174	UP/UP	5767	4.75	0.25	19.22	2.29E-82	3.11E-80	3617	5.81	0.23	25.77	1.74E-146	1.08E-143	UP/UP	922	2.78	0.25	10.99	4.23E-28	2.04E-26	442	3.1	0.27	11.66	2.14E-31	1.35E-29	UP/UP	4.255	3.40E-27	UP/UP|UP/UP|UP/UP
ENSG00000117528	ABCD3	ENSMMUG00000014013	ABCD3	ortholog_one2one	98.4826	96.5774	1	1849	-2.44	0.14	-17.97	3.44E-72	3.88E-70	1499	-2.45	0.16	-15.31	6.40E-53	3.07E-51	DN/DN	1745	-2.36	0.12	-19.55	4.14E-85	6.37E-83	1420	-2.12	0.14	-14.63	1.81E-48	7.75E-47	DN/DN	2172	-2.62	0.21	-12.71	4.92E-37	3.98E-35	2265	-2.43	0.22	-10.96	5.69E-28	2.96E-26	DN/DN	-2.403	4.93E-27	DN/DN|DN/DN|DN/DN
ENSG00000172244	C5orf34	ENSMMUG00000011877	C6H5orf34	ortholog_one2one	94.6708	94.9686	1	143	-3.81	0.27	-14	1.58E-44	6.19E-43	141	-3.72	0.26	-14.09	4.45E-45	1.48E-43	DN/DN	127	-4.24	0.24	-17.71	3.43E-70	3.53E-68	122	-3.99	0.24	-16.29	1.11E-59	7.14E-58	DN/DN	180	-4.09	0.37	-11.19	4.61E-29	2.38E-27	227	-3.63	0.33	-10.93	8.47E-28	4.35E-26	DN/DN	-3.913	7.65E-27	DN/DN|DN/DN|DN/DN
ENSG00000107331	ABCA2	ENSMMUG00000021434	ABCA2	ortholog_one2one	98.5222	98.5626	1	1324	-3.17	0.24	-13.48	1.92E-41	6.70E-40	1168	-3.19	0.21	-15.04	3.76E-51	1.64E-49	DN/DN	1131	-4.17	0.17	-24.14	9.48E-129	3.39E-126	953	-4.39	0.18	-24.04	9.88E-128	3.88E-125	DN/DN	1628	-3.4	0.31	-10.96	5.71E-28	2.71E-26	1828	-3.48	0.32	-10.88	1.42E-27	7.26E-26	DN/DN	-3.633	1.66E-26	DN/DN|DN/DN|DN/DN
ENSG00000122335	SERAC1	ENSMMUG00000029510	SERAC1	ortholog_one2one	97.0948	97.0948	1	370	-2.51	0.19	-13.16	1.40E-39	4.36E-38	325	-3.52	0.19	-18.38	1.86E-75	2.02E-73	DN/DN	332	-2.78	0.18	-15.57	1.13E-54	6.02E-53	281	-3.76	0.18	-20.45	6.60E-93	1.16E-90	DN/DN	441	-2.55	0.24	-10.78	4.27E-27	1.91E-25	521	-3.39	0.26	-13.22	6.65E-40	6.77E-38	DN/DN	-3.085	3.18E-26	DN/DN|DN/DN|DN/DN
ENSG00000154930	ACSS1	ENSMMUG00000020597	ACSS1	ortholog_one2one	95.5007	95.6395	1	3053	2.53	0.18	14.29	2.65E-46	1.13E-44	2255	1.84	0.17	11.09	1.34E-28	1.94E-27	UP/n.s.	2604	2.18	0.14	15.7	1.47E-55	8.13E-54	1828	1.46	0.13	11.23	2.82E-29	4.69E-28	UP/n.s.	2243	2.81	0.22	12.99	1.46E-38	1.29E-36	2191	2.09	0.19	10.78	4.24E-27	2.12E-25	UP/UP	2.152	3.57E-26	UP/n.s.|UP/n.s.|UP/UP
ENSG00000164078	MST1R	ENSMMUG00000003353	MST1R	ortholog_one2one	95.7143	95.7827	1	190	-4.04	0.23	-17.4	8.72E-68	8.35E-66	190	-3.04	0.2	-15.09	1.75E-51	7.82E-50	DN/DN	164	-5.37	0.25	-21.07	1.56E-98	3.58E-96	160	-3.62	0.23	-15.77	5.11E-56	2.89E-54	DN/DN	241	-4.54	0.31	-14.41	4.77E-47	6.47E-45	293	-3.49	0.32	-10.78	4.41E-27	2.19E-25	DN/DN	-4.017	3.65E-26	DN/DN|DN/DN|DN/DN
ENSG00000046653	GPM6B	ENSMMUG00000019415	GPM6B	ortholog_one2one	100	100	1	422	-3.43	0.25	-13.96	2.90E-44	1.11E-42	383	-2.89	0.26	-11.25	2.33E-29	3.57E-28	DN/DN	382	-3.59	0.28	-12.82	1.24E-37	3.18E-36	327	-3.29	0.29	-11.21	3.82E-29	6.32E-28	DN/DN	529	-3.48	0.29	-11.95	6.65E-33	4.32E-31	587	-3.18	0.3	-10.77	4.78E-27	2.36E-25	DN/DN	-3.310	3.95E-26	DN/DN|DN/DN|DN/DN
ENSG00000185070	FLRT2	ENSMMUG00000058999	FLRT2	ortholog_one2one	99.5455	99.5455	1	4107	-7.43	0.33	-22.67	7.93E-114	2.39E-111	1224	-6.76	0.3	-22.45	1.22E-111	3.02E-109	DN/DN	3693	-7.58	0.21	-35.78	2.07E-280	6.35E-277	1062	-6.86	0.24	-28.83	8.55E-183	7.50E-180	DN/DN	5464	-8.62	0.8	-10.76	5.56E-27	2.46E-25	2061	-8.11	0.43	-18.81	5.88E-79	2.29E-76	DN/DN	-7.560	4.10E-26	DN/DN|DN/DN|DN/DN
ENSG00000133805	AMPD3	ENSMMUG00000015785	AMPD3	ortholog_one2one	98.5825	98.5825	1	607	-1.69	0.13	-13.44	3.56E-41	1.21E-39	595	-2.06	0.13	-15.56	1.39E-54	7.23E-53	n.s./DN	585	-1.62	0.1	-15.91	5.62E-57	3.40E-55	539	-2.06	0.11	-18.11	2.64E-73	2.68E-71	n.s./DN	649	-2.18	0.2	-10.74	6.83E-27	2.98E-25	844	-2.59	0.22	-11.67	1.90E-31	1.20E-29	DN/DN	-2.033	4.97E-26	n.s./DN|n.s./DN|DN/DN
ENSG00000204323	SMIM5	ENSMMUG00000063604	SMIM5	ortholog_one2one	97.4026	65.7895	1	438	4.83	0.28	17.47	2.25E-68	2.23E-66	105	3.53	0.33	10.62	2.45E-26	3.11E-25	UP/UP	552	5.06	0.26	19.49	1.40E-84	2.06E-82	235	4.69	0.39	12.01	3.17E-33	6.36E-32	UP/UP	285	5.07	0.4	12.76	2.71E-37	2.22E-35	149	4.57	0.41	11.11	1.17E-28	6.30E-27	UP/UP	4.625	5.29E-26	UP/UP|UP/UP|UP/UP
ENSG00000001461	NIPAL3	ENSMMUG00000004466	NIPAL3	ortholog_one2one	97.5369	97.5369	1	913	-2.62	0.18	-14.37	7.62E-47	3.34E-45	674	-3.46	0.2	-17.36	1.70E-67	1.44E-65	DN/DN	865	-2.48	0.21	-11.96	6.04E-33	1.21E-31	615	-3.12	0.21	-15.06	2.84E-51	1.39E-49	DN/DN	1091	-2.73	0.25	-10.71	9.09E-27	3.94E-25	1076	-3.47	0.26	-13.16	1.58E-39	1.59E-37	DN/DN	-2.980	6.57E-26	DN/DN|DN/DN|DN/DN
ENSG00000115935	WIPF1	ENSMMUG00000009593	WIPF1	ortholog_one2one	85.2883	78.8603	1	1938	-1.75	0.14	-12.17	4.38E-34	1.00E-32	1672	-1.68	0.15	-10.83	2.56E-27	3.46E-26	n.s./n.s.	1655	-2.31	0.14	-16.73	7.74E-63	6.03E-61	1384	-2.19	0.14	-15.62	5.02E-55	2.75E-53	DN/DN	2060	-2.48	0.22	-11.23	2.93E-29	1.53E-27	2241	-2.38	0.22	-10.62	2.35E-26	1.11E-24	DN/DN	-2.132	1.91E-25	n.s./n.s.|DN/DN|DN/DN
ENSG00000171603	CLSTN1	ENSMMUG00000006225	CTNNBIP1	ortholog_one2one	90.5199	79.7127	1	4888	-1.88	0.17	-11.28	1.72E-29	3.00E-28	4068	-2.11	0.16	-13.56	6.61E-42	1.88E-40	n.s./DN	4460	-2.06	0.12	-16.72	9.34E-63	7.17E-61	3596	-2.24	0.12	-19.36	1.63E-83	2.23E-81	DN/DN	5443	-2.13	0.2	-10.6	2.88E-26	1.22E-24	5860	-2.43	0.19	-12.82	1.22E-37	1.08E-35	DN/DN	-2.142	2.03E-25	n.s./DN|DN/DN|DN/DN
ENSG00000088876	ZNF343	ENSMMUG00000010054	ZNF343	ortholog_one2one	89.6875	95.8264	1	313	-2.15	0.12	-17.18	3.90E-66	3.52E-64	313	-2.37	0.14	-16.78	3.51E-63	2.58E-61	DN/DN	292	-2.19	0.19	-11.73	9.32E-32	1.75E-30	283	-2.35	0.17	-14.06	6.42E-45	2.37E-43	DN/DN	360	-2.3	0.22	-10.56	4.58E-26	1.92E-24	461	-2.72	0.23	-11.67	1.87E-31	1.19E-29	DN/DN	-2.347	3.20E-25	DN/DN|DN/DN|DN/DN
ENSG00000025772	TOMM34	ENSMMUG00000013211	TOMM34	ortholog_one2one	97.411	97.411	1	217	2.9	0.22	13.26	4.06E-40	1.31E-38	207	2.76	0.22	12.76	2.60E-37	6.11E-36	UP/UP	350	3.54	0.18	20	5.67E-89	1.00E-86	352	3.54	0.17	20.87	9.27E-97	1.89E-94	UP/UP	181	3.44	0.3	11.39	4.64E-30	2.59E-28	200	3.13	0.3	10.56	4.73E-26	2.19E-24	UP/UP	3.218	3.65E-25	UP/UP|UP/UP|UP/UP
ENSG00000174652	ZNF266	ENSMMUG00000061661	ZNF266	ortholog_one2one	95.6284	72.0165	1	222	3.17	0.21	15.11	1.46E-51	7.69E-50	163	3.57	0.26	13.95	3.10E-44	9.91E-43	UP/UP	214	3.01	0.29	10.44	1.68E-25	2.25E-24	164	3.55	0.32	11	3.82E-28	5.95E-27	UP/UP	181	3.7	0.34	10.97	5.59E-28	2.67E-26	169	4.13	0.38	10.82	2.66E-27	1.33E-25	UP/UP	3.522	4.03E-25	UP/UP|UP/UP|UP/UP
ENSG00000187210	GCNT1	ENSMMUG00000060380	GCNT1	ortholog_one2one	98.1308	98.1308	1	665	-3.6	0.24	-15.13	1.04E-51	5.50E-50	343	-3.41	0.24	-14.43	3.39E-47	1.25E-45	DN/DN	645	-2.97	0.27	-11	3.66E-28	5.79E-27	321	-2.84	0.27	-10.43	1.87E-25	2.43E-24	DN/DN	828	-4.25	0.31	-13.86	1.05E-43	1.23E-41	531	-4.65	0.34	-13.48	2.19E-41	2.31E-39	DN/DN	-3.620	4.06E-25	DN/DN|DN/DN|DN/DN
ENSG00000088386	SLC15A1	ENSMMUG00000001402	SLC15A1	ortholog_one2one	92.5141	91.9944	1	522	-4.81	0.22	-21.65	5.92E-104	1.55E-101	1336	-7.46	0.24	-30.94	3.18E-210	5.05E-207	DN/DN	475	-4.69	0.25	-18.88	1.60E-79	2.05E-77	1158	-7.56	0.23	-32.31	4.81E-229	1.20E-225	DN/DN	685	-4.38	0.42	-10.53	6.02E-26	2.51E-24	2266	-6.79	0.36	-18.94	5.04E-80	2.02E-77	DN/DN	-5.948	4.18E-25	DN/DN|DN/DN|DN/DN
ENSG00000073331	ALPK1	ENSMMUG00000014073	ALPK1	ortholog_one2one	93.7299	93.6546	1	1200	-2.26	0.16	-14.34	1.19E-46	5.14E-45	844	-2.69	0.19	-13.98	2.05E-44	6.61E-43	DN/DN	1092	-2.44	0.16	-15.59	8.71E-55	4.66E-53	747	-2.78	0.19	-14.66	1.19E-48	5.12E-47	DN/DN	1383	-2.54	0.24	-10.53	6.24E-26	2.59E-24	1285	-2.86	0.27	-10.66	1.64E-26	7.82E-25	DN/DN	-2.595	5.62E-25	DN/DN|DN/DN|DN/DN
ENSG00000120594	PLXDC2	ENSMMUG00000015370	PLXDC2	ortholog_one2one	97.9206	97.9206	1	3250	-3.95	0.23	-16.89	5.74E-64	4.74E-62	843	-2.82	0.25	-11.44	2.72E-30	4.39E-29	DN/DN	2905	-4.33	0.26	-16.72	8.70E-63	6.75E-61	734	-3.02	0.25	-12.04	2.20E-33	4.47E-32	DN/DN	4078	-5.22	0.4	-13.06	5.30E-39	4.83E-37	1248	-4.27	0.41	-10.45	1.52E-25	6.84E-24	DN/DN	-3.935	1.14E-24	DN/DN|DN/DN|DN/DN
ENSG00000106070	GRB10	ENSMMUG00000019992	GRB10	ortholog_one2one	97.6266	97.7813	1	1448	-2.44	0.15	-16.45	8.57E-61	6.19E-59	1138	-2.32	0.13	-17.7	4.19E-70	3.84E-68	DN/DN	1263	-2.95	0.19	-15.47	5.81E-54	3.02E-52	973	-2.67	0.23	-11.62	3.21E-31	5.84E-30	DN/DN	1690	-2.77	0.24	-11.67	1.81E-31	1.10E-29	1696	-2.38	0.23	-10.41	2.23E-25	9.95E-24	DN/DN	-2.588	1.66E-24	DN/DN|DN/DN|DN/DN
ENSG00000130479	MAP1S	ENSMMUG00000022742	MAP1S	ortholog_one2one	93.9566	85.5546	1	2181	-2.42	0.2	-12.31	7.97E-35	1.90E-33	1835	-2.19	0.19	-11.52	1.01E-30	1.66E-29	DN/DN	1966	-2.66	0.18	-14.61	2.48E-48	1.03E-46	1586	-2.47	0.19	-12.71	5.20E-37	1.26E-35	DN/DN	2522	-2.92	0.26	-11.41	3.74E-30	2.11E-28	2646	-2.67	0.26	-10.41	2.25E-25	1.00E-23	DN/DN	-2.555	1.67E-24	DN/DN|DN/DN|DN/DN
ENSG00000166016	ABTB2	ENSMMUG00000058619	ABTB2	ortholog_one2one	99.4146	99.4146	1	1332	-2.08	0.17	-12.02	2.96E-33	6.44E-32	1576	-2.71	0.15	-18.46	4.28E-76	4.78E-74	DN/DN	1189	-2.38	0.2	-11.88	1.52E-32	3.00E-31	1334	-3.18	0.19	-16.62	5.07E-62	3.62E-60	DN/DN	1497	-2.5	0.24	-10.38	3.02E-25	1.19E-23	2353	-3.45	0.21	-16.7	1.23E-62	3.08E-60	DN/DN	-2.717	1.98E-24	DN/DN|DN/DN|DN/DN
ENSG00000138166	DUSP5	ENSMMUG00000057793	DUSP5	ortholog_one2one	99.2188	75.2964	1	988	2.44	0.23	10.76	5.60E-27	8.32E-26	547	3.53	0.25	14.28	3.06E-46	1.07E-44	UP/UP	1580	3.1	0.16	19	1.76E-80	2.36E-78	849	4.15	0.18	22.86	1.20E-115	3.74E-113	UP/UP	720	2.7	0.26	10.56	4.35E-26	1.82E-24	321	3.12	0.3	10.4	2.36E-25	1.04E-23	UP/UP	3.173	2.05E-24	UP/UP|UP/UP|UP/UP
ENSG00000152583	SPARCL1	ENSMMUG00000019047	SPARCL1	ortholog_one2one	92.3193	91.0847	1	1441	3.2	0.25	13.05	6.01E-39	1.81E-37	1436	3.49	0.23	15.01	5.92E-51	2.56E-49	UP/UP	1675	3.33	0.32	10.27	9.70E-25	1.25E-23	1646	3.66	0.32	11.53	9.66E-31	1.72E-29	UP/UP	1239	3.81	0.35	10.81	3.10E-27	1.40E-25	1466	4	0.34	11.88	1.42E-32	9.96E-31	UP/UP	3.582	2.11E-24	UP/UP|UP/UP|UP/UP
ENSG00000007314	SCN4A	ENSMMUG00000000580	SCN4A	ortholog_one2one	98.0937	98.0937	1	273	-4.03	0.36	-11.19	4.81E-29	8.14E-28	156	-3.78	0.37	-10.25	1.16E-24	1.34E-23	DN/DN	246	-4.23	0.28	-15.15	7.16E-52	3.53E-50	135	-3.98	0.35	-11.23	3.02E-29	5.01E-28	DN/DN	349	-4.03	0.36	-11.28	1.66E-29	8.89E-28	248	-4.57	0.43	-10.66	1.57E-26	7.47E-25	DN/DN	-4.103	2.36E-24	DN/DN|DN/DN|DN/DN
ENSG00000188706	ZDHHC9	ENSMMUG00000020699	ZDHHC9	ortholog_one2one	87.6374	75.4137	1	1284	-3.41	0.17	-20.3	1.29E-91	2.66E-89	838	-2.33	0.17	-14.06	6.48E-45	2.14E-43	DN/DN	1182	-3.37	0.16	-21.02	4.26E-98	9.63E-96	754	-2.34	0.15	-16.05	5.57E-58	3.36E-56	DN/DN	1621	-3.19	0.23	-13.96	2.61E-44	3.22E-42	1261	-2.25	0.22	-10.37	3.30E-25	1.43E-23	DN/DN	-2.815	2.38E-24	DN/DN|DN/DN|DN/DN
ENSG00000162174	ASRGL1	ENSMMUG00000013831	ASRGL1	ortholog_one2one	96.1039	96.1039	1	142	-3.55	0.28	-12.62	1.56E-36	4.01E-35	203	-4.69	0.25	-18.83	4.25E-79	5.03E-77	DN/DN	125	-4.17	0.27	-15.53	2.34E-54	1.23E-52	174	-5.3	0.28	-18.91	8.96E-80	1.10E-77	DN/DN	179	-3.42	0.33	-10.35	4.11E-25	1.61E-23	337	-4.52	0.32	-14.16	1.67E-45	2.17E-43	DN/DN	-4.275	2.68E-24	DN/DN|DN/DN|DN/DN
ENSG00000108244	KRT23	ENSMMUG00000001505	KRT23	ortholog_one2one	95.2607	95.2607	1	0	NA	NA	NA	NA	NA	1778	2.7	0.2	13.46	2.85E-41	7.89E-40	n.s./UP	0	NA	NA	NA	NA	NA	2919	3.44	0.2	17.19	3.20E-66	2.60E-64	n.s./UP	0	NA	NA	NA	NA	NA	1599	2.94	0.28	10.39	2.89E-25	1.27E-23	n.s./UP	3.027	4.23E-24	n.s./UP|n.s./UP|n.s./UP
ENSG00000165895	ARHGAP42	ENSMMUG00000022603	ARHGAP42	ortholog_one2one	99.6568	99.6568	1	1159	4.04	0.22	18.36	2.62E-75	3.38E-73	558	3.41	0.25	13.92	5.04E-44	1.59E-42	UP/UP	1297	4.11	0.18	23.24	1.68E-119	5.16E-117	596	3.48	0.17	19.95	1.43E-88	2.27E-86	UP/UP	492	3.55	0.22	15.89	7.65E-57	1.43E-54	285	2.72	0.27	10.22	1.69E-24	7.05E-23	UP/UP	3.552	1.18E-23	UP/UP|UP/UP|UP/UP
ENSG00000160867	FGFR4	ENSMMUG00000011033	ZNF346	ortholog_one2one	97.6309	91.1525	1	187	-3.71	0.2	-18.15	1.23E-73	1.44E-71	304	-2.2	0.17	-12.66	9.83E-37	2.23E-35	DN/DN	169	-3.88	0.23	-16.79	2.99E-63	2.38E-61	264	-2.42	0.18	-13.52	1.26E-41	3.99E-40	DN/DN	239	-3.45	0.3	-11.49	1.41E-30	8.13E-29	442	-2.48	0.24	-10.21	1.71E-24	7.11E-23	DN/DN	-3.023	1.19E-23	DN/DN|DN/DN|DN/DN
ENSG00000157404	KIT	ENSMMUG00000060342	KIT	ortholog_one2one	98.1557	98.1557	1	1584	-4.92	0.16	-31.02	2.77E-211	5.71E-208	1168	-4.3	0.16	-26.13	1.66E-150	9.92E-148	DN/DN	1461	-4.44	0.37	-11.94	7.19E-33	1.43E-31	1055	-3.77	0.38	-10.03	1.11E-23	1.29E-22	DN/DN	2086	-4.33	0.23	-18.66	9.90E-78	3.34E-75	1933	-3.8	0.23	-16.61	5.51E-62	1.36E-59	DN/DN	-4.260	2.15E-23	DN/DN|DN/DN|DN/DN
ENSG00000258484	SPESP1	ENSMMUG00000063939	SPESP1	ortholog_one2one	92.2857	91.7614	1	158	5.72	0.57	10	1.49E-23	1.79E-22	146	5.92	0.52	11.44	2.74E-30	4.43E-29	UP/UP	274	6.45	0.48	13.46	2.68E-41	8.21E-40	277	6.81	0.42	16.29	1.22E-59	7.82E-58	UP/UP	88	5.79	0.55	10.52	6.71E-26	2.78E-24	98	5.88	0.5	11.8	4.10E-32	2.74E-30	UP/UP	6.095	3.03E-23	UP/UP|UP/UP|UP/UP
ENSG00000136378	ADAMTS7	ENSMMUG00000010716	ADAMTS7	ortholog_one2one	95.5516	95.2691	1	324	-2.75	0.22	-12.26	1.49E-34	3.52E-33	892	-5.38	0.19	-27.92	1.38E-171	1.24E-168	DN/DN	268	-4.03	0.31	-12.89	5.21E-38	1.36E-36	760	-7.02	0.34	-20.78	7.08E-96	1.41E-93	DN/DN	384	-3.33	0.33	-10.1	5.60E-24	2.03E-22	1486	-6.03	0.3	-19.86	9.89E-88	4.63E-85	DN/DN	-4.757	3.38E-23	DN/DN|DN/DN|DN/DN
ENSG00000088899	LZTS3	ENSMMUG00000010028	LZTS3	ortholog_one2one	99.5215	88.7624	1	335	2.55	0.2	12.99	1.35E-38	3.94E-37	277	3.44	0.21	16.05	5.36E-58	3.25E-56	UP/UP	489	3.06	0.17	17.8	7.41E-71	7.74E-69	338	3.71	0.18	20.52	1.29E-93	2.34E-91	UP/UP	280	3.06	0.3	10.08	7.12E-24	2.55E-22	232	3.63	0.32	11.3	1.28E-29	7.31E-28	UP/UP	3.242	4.25E-23	UP/UP|UP/UP|UP/UP
ENSG00000122863	CHST3	ENSMMUG00000052336	CHST3	ortholog_one2one	97.9123	98.1172	1	1478	-2.38	0.16	-14.5	1.16E-47	5.29E-46	257	-1.58	0.16	-9.94	2.93E-23	3.06E-22	DN/n.s.	1308	-2.76	0.21	-12.95	2.38E-38	6.28E-37	190	-2.84	0.21	-13.71	8.39E-43	2.86E-41	DN/DN	1685	-3.15	0.22	-14.26	3.77E-46	4.88E-44	323	-3.35	0.27	-12.51	6.59E-36	5.38E-34	DN/DN	-2.677	5.10E-23	DN/n.s.|DN/DN|DN/DN
ENSG00000183625	CCR3	ENSMMUG00000004576	CCR3	ortholog_one2one	86.9681	92.1127	1	143	-3.93	0.26	-15.02	5.67E-51	2.91E-49	97	-4.73	0.34	-13.74	5.83E-43	1.74E-41	DN/DN	130	-3.91	0.29	-13.61	3.46E-42	1.10E-40	85	-4.68	0.35	-13.29	2.82E-40	8.32E-39	DN/DN	182	-3.76	0.36	-10.57	4.10E-26	1.73E-24	160	-4.6	0.46	-10.05	8.79E-24	3.41E-22	DN/DN	-4.268	5.71E-23	DN/DN|DN/DN|DN/DN
ENSG00000172348	RCAN2	ENSMMUG00000019246	RCAN2	ortholog_one2one	99.177	73.9264	1	145	-4.87	0.3	-16.31	8.18E-60	5.63E-58	103	-4.16	0.32	-13.16	1.40E-39	3.60E-38	DN/DN	131	-4.94	0.44	-11.14	8.16E-29	1.33E-27	91	-3.92	0.4	-9.89	4.38E-23	4.93E-22	DN/DN	188	-5.57	0.45	-12.33	6.43E-35	4.68E-33	166	-4.84	0.47	-10.33	5.41E-25	2.33E-23	DN/DN	-4.717	8.61E-23	DN/DN|DN/DN|DN/DN
ENSG00000130762	ARHGEF16	ENSMMUG00000009354	ARHGEF16	ortholog_one2one	96.1918	96.1918	1	220	3.52	0.27	12.82	1.32E-37	3.66E-36	128	3.05	0.31	9.9	4.00E-23	4.14E-22	UP/UP	246	3.59	0.21	17.24	1.43E-66	1.33E-64	129	3.03	0.23	13.27	3.65E-40	1.07E-38	UP/UP	179	4.06	0.32	12.75	3.06E-37	2.49E-35	122	3.42	0.34	10.18	2.53E-24	1.03E-22	UP/UP	3.445	8.62E-23	UP/UP|UP/UP|UP/UP
ENSG00000141499	WRAP53	ENSMMUG00000008637	WRAP53	ortholog_one2one	96.7153	96.7153	1	315	-3.18	0.2	-15.79	3.61E-56	2.14E-54	230	-3.19	0.21	-14.9	3.32E-50	1.38E-48	DN/DN	285	-3.37	0.17	-20.16	2.07E-90	3.78E-88	205	-3.1	0.19	-16.28	1.47E-59	9.36E-58	DN/DN	398	-2.72	0.27	-10.09	5.91E-24	2.14E-22	367	-2.9	0.29	-10.06	8.21E-24	3.19E-22	DN/DN	-3.077	8.88E-23	DN/DN|DN/DN|DN/DN
ENSG00000185022	MAFF	ENSMMUG00000045506	MAFF	ortholog_one2one	98.1707	98.1707	1	3031	2.03	0.19	10.47	1.18E-25	1.61E-24	2842	2.05	0.2	10.14	3.63E-24	4.04E-23	UP/UP	4978	2.76	0.24	11.59	4.71E-31	8.57E-30	4735	2.86	0.24	11.92	8.78E-33	1.71E-31	UP/UP	2549	2.51	0.25	10.22	1.65E-24	6.23E-23	2716	2.31	0.23	9.98	1.82E-23	6.89E-22	UP/UP	2.420	1.32E-22	UP/UP|UP/UP|UP/UP
ENSG00000137834	SMAD6	ENSMMUG00000019018	SMAD6	ortholog_one2one	99.3952	99.3952	1	774	2.92	0.17	16.87	7.71E-64	6.29E-62	422	3.53	0.2	17.75	1.88E-70	1.74E-68	UP/UP	640	2.52	0.16	15.71	1.34E-55	7.47E-54	253	2.69	0.21	12.8	1.56E-37	3.92E-36	UP/UP	367	2.44	0.24	9.97	2.13E-23	7.35E-22	238	3.05	0.3	10.19	2.09E-24	8.61E-23	UP/UP	2.858	1.37E-22	UP/UP|UP/UP|UP/UP
ENSG00000139292	LGR5	ENSMMUG00000020942	LGR5	ortholog_one2one	97.9052	97.9052	1	545	4.12	0.32	12.69	6.90E-37	1.83E-35	617	4.69	0.3	15.68	2.16E-55	1.18E-53	UP/UP	680	4.35	0.33	13.08	4.26E-39	1.17E-37	770	4.97	0.31	15.84	1.78E-56	1.02E-54	UP/UP	356	4.34	0.44	9.94	2.80E-23	9.59E-22	470	4.8	0.39	12.15	5.96E-34	4.50E-32	UP/UP	4.545	1.60E-22	UP/UP|UP/UP|UP/UP
ENSG00000149582	TMEM25	ENSMMUG00000005492	TMEM25	ortholog_one2one	84.5144	73.6842	1	391	-2.6	0.14	-19.08	3.83E-81	6.36E-79	375	-2.87	0.16	-17.6	2.54E-69	2.25E-67	DN/DN	364	-2.59	0.2	-13.27	3.38E-40	9.75E-39	333	-2.88	0.26	-10.85	1.90E-27	2.82E-26	DN/DN	472	-2.49	0.25	-9.92	3.36E-23	1.14E-21	578	-2.98	0.26	-11.49	1.54E-30	9.19E-29	DN/DN	-2.735	1.90E-22	DN/DN|DN/DN|DN/DN
ENSG00000089091	DZANK1	ENSMMUG00000004139	DZANK1	ortholog_one2one	96.0106	92.9215	1	198	-4.28	0.34	-12.7	5.61E-37	1.49E-35	177	-5.38	0.43	-12.56	3.45E-36	7.59E-35	DN/DN	175	-4.95	0.31	-15.75	7.28E-56	4.14E-54	152	-5.95	0.41	-14.44	2.94E-47	1.20E-45	DN/DN	255	-4.53	0.44	-10.39	2.67E-25	1.05E-23	295	-5.38	0.54	-9.93	3.01E-23	1.13E-21	DN/DN	-5.078	1.90E-22	DN/DN|DN/DN|DN/DN
ENSG00000181652	ATG9B	ENSMMUG00000054441	ATG9B	ortholog_one2one	96.7533	96.9631	1	1871	4.7	0.35	13.37	9.35E-41	3.09E-39	899	4.82	0.49	9.8	1.16E-22	1.16E-21	UP/UP	1289	4.04	0.24	16.48	5.18E-61	3.67E-59	373	3.44	0.3	11.52	1.07E-30	1.91E-29	UP/UP	1649	5.4	0.37	14.71	5.36E-49	7.73E-47	957	5.43	0.39	14	1.59E-44	1.96E-42	UP/UP	4.638	1.93E-22	UP/UP|UP/UP|UP/UP
ENSG00000115468	EFHD1	ENSMMUG00000050546	EFHD1	ortholog_one2one	96.2343	97.8723	1	2172	3.52	0.24	14.79	1.71E-49	8.26E-48	1154	2.14	0.22	9.79	1.27E-22	1.27E-21	UP/UP	4293	4.45	0.31	14.51	1.04E-47	4.23E-46	2232	3.17	0.3	10.47	1.19E-25	1.56E-24	UP/UP	2173	4.39	0.24	18.27	1.56E-74	5.01E-72	1827	3.33	0.23	14.62	2.01E-48	2.98E-46	UP/UP	3.500	2.12E-22	UP/UP|UP/UP|UP/UP
ENSG00000166501	PRKCB	ENSMMUG00000014271	PRKCB	ortholog_one2one	99.8514	99.8514	1	832	-3.84	0.17	-22.28	5.94E-110	1.72E-107	469	-3.4	0.16	-20.8	4.34E-96	7.32E-94	DN/DN	730	-4.6	0.28	-16.59	8.87E-62	6.62E-60	399	-3.95	0.26	-14.96	1.31E-50	6.28E-49	DN/DN	1045	-4.65	0.47	-9.91	3.66E-23	1.24E-21	733	-4.18	0.41	-10.2	1.91E-24	7.89E-23	DN/DN	-4.103	2.20E-22	DN/DN|DN/DN|DN/DN
ENSG00000119632	IFI27L2	ENSMMUG00000056668	IFI27L2	ortholog_one2one	82.3077	82.9457	1	0	NA	NA	NA	NA	NA	319	-6.67	0.39	-16.97	1.26E-64	9.77E-63	n.s./DN	0	NA	NA	NA	NA	NA	275	-7.46	0.76	-9.85	6.54E-23	7.24E-22	n.s./DN	0	NA	NA	NA	NA	NA	543	-5.72	0.47	-12.09	1.13E-33	8.31E-32	n.s./DN	-6.617	2.41E-22	n.s./DN|n.s./DN|n.s./DN
ENSG00000149090	PAMR1	ENSMMUG00000004330	PAMR1	ortholog_one2one	96.0651	98.3333	1	2023	-3.18	0.24	-12.98	1.65E-38	4.82E-37	1549	-2.44	0.24	-10.07	7.66E-24	8.32E-23	DN/DN	1772	-3.77	0.26	-14.69	7.46E-49	3.19E-47	1297	-2.99	0.25	-11.99	3.89E-33	7.75E-32	DN/DN	2464	-3.79	0.32	-11.72	9.92E-32	6.13E-30	2271	-3.08	0.31	-9.91	3.90E-23	1.44E-21	DN/DN	-3.208	2.54E-22	DN/DN|DN/DN|DN/DN
ENSG00000156466	GDF6	ENSMMUG00000065198	GDF6	ortholog_one2one	98.022	98.022	1	885	-4.06	0.35	-11.48	1.62E-30	3.02E-29	669	-3.5	0.36	-9.78	1.34E-22	1.34E-21	DN/DN	778	-4.89	0.42	-11.77	5.67E-32	1.08E-30	566	-4.21	0.4	-10.41	2.33E-25	3.02E-24	DN/DN	1119	-4.97	0.47	-10.64	1.86E-26	7.93E-25	1052	-4.31	0.43	-9.99	1.72E-23	6.54E-22	DN/DN	-4.323	3.33E-22	DN/DN|DN/DN|DN/DN
ENSG00000119977	TCTN3	ENSMMUG00000003103	TCTN3	ortholog_one2one	94.2339	94.0789	1	179	2.42	0.22	11.21	3.65E-29	6.22E-28	139	2.23	0.23	9.72	2.40E-22	2.36E-21	UP/UP	247	2.86	0.21	13.62	2.91E-42	9.33E-41	198	2.77	0.21	12.93	3.04E-38	7.97E-37	UP/UP	187	3.33	0.31	10.67	1.44E-26	6.21E-25	209	3.34	0.3	11.29	1.39E-29	7.93E-28	UP/UP	2.825	3.93E-22	UP/UP|UP/UP|UP/UP
ENSG00000171608	PIK3CD	ENSMMUG00000006224	PIK3CD	ortholog_one2one	99.6169	99.6169	1	710	-2.06	0.17	-11.86	1.97E-32	4.13E-31	822	-3.38	0.2	-17.12	9.96E-66	7.97E-64	DN/DN	586	-2.95	0.2	-14.93	2.17E-50	9.93E-49	671	-4.76	0.21	-22.82	3.16E-115	9.61E-113	DN/DN	780	-2.89	0.29	-9.83	8.69E-23	2.82E-21	1285	-4.09	0.28	-14.83	9.41E-50	1.52E-47	DN/DN	-3.355	4.70E-22	DN/DN|DN/DN|DN/DN
ENSG00000112562	SMOC2	ENSMMUG00000014474	SMOC2	ortholog_one2one	93.2166	90.4459	1	137	4.6	0.39	11.73	9.42E-32	1.91E-30	113	4.29	0.34	12.81	1.52E-37	3.61E-36	UP/UP	203	5.07	0.4	12.63	1.48E-36	3.54E-35	153	4.69	0.36	12.98	1.50E-38	3.99E-37	UP/UP	85	4.74	0.45	10.49	9.63E-26	3.91E-24	80	4.26	0.43	9.84	7.77E-23	2.83E-21	UP/UP	4.608	4.72E-22	UP/UP|UP/UP|UP/UP
ENSG00000105357	MYH14	ENSMMUG00000001427	MYH14	ortholog_one2one	99.1159	99.1646	1	952	-7.23	0.34	-21.54	7.30E-103	1.82E-100	785	-6.68	0.3	-22.07	6.60E-108	1.45E-105	DN/DN	867	-6.01	0.42	-14.31	2.03E-46	7.76E-45	691	-5.72	0.59	-9.63	6.20E-22	6.45E-21	DN/DN	1265	-7.85	0.44	-18.02	1.40E-72	4.30E-70	1322	-7.71	0.46	-16.59	8.41E-62	2.03E-59	DN/DN	-6.867	1.08E-21	DN/DN|DN/DN|DN/DN
ENSG00000213853	EMP2	ENSMMUG00000060713	EMP2	ortholog_one2one	93.4132	93.4132	1	1324	3.74	0.22	17.38	1.18E-67	1.12E-65	109	2.82	0.25	11.32	1.07E-29	1.66E-28	UP/UP	2434	4.55	0.32	14.38	6.99E-47	2.71E-45	145	3.22	0.34	9.59	8.50E-22	8.77E-21	UP/UP	1148	4.39	0.27	16.15	1.20E-58	2.40E-56	147	3.76	0.33	11.53	8.95E-31	5.44E-29	UP/UP	3.747	1.46E-21	UP/UP|UP/UP|UP/UP
ENSG00000077721	UBE2A	ENSMMUG00000022667	UBE2A	ortholog_one2one	100	67.8571	1	7666	-3.11	0.17	-18.69	5.50E-78	7.87E-76	4961	-2.61	0.18	-14.17	1.48E-45	5.04E-44	DN/DN	7684	-2.44	0.16	-15.1	1.56E-51	7.57E-50	5282	-1.64	0.17	-9.58	9.57E-22	9.85E-21	DN/n.s.	9739	-2.53	0.21	-12.02	2.80E-33	1.85E-31	7946	-1.89	0.19	-9.92	3.44E-23	1.28E-21	DN/n.s.	-2.370	1.86E-21	DN/DN|DN/n.s.|DN/n.s.
ENSG00000169213	RAB3B	ENSMMUG00000014035	RAB3B	ortholog_one2one	99.0868	99.0868	1	2093	8.64	0.34	25.1	4.56E-139	2.27E-136	417	8.29	0.46	18.07	5.91E-73	5.96E-71	UP/UP	4745	9.74	0.39	25.14	1.67E-139	6.77E-137	840	9.24	0.48	19.26	1.18E-82	1.56E-80	UP/UP	975	8.53	0.89	9.63	5.77E-22	1.74E-20	213	7.86	0.53	14.76	2.47E-49	3.85E-47	UP/UP	8.717	2.90E-21	UP/UP|UP/UP|UP/UP
ENSG00000198569	SLC34A3	ENSMMUG00000060673	SLC34A3	ortholog_one2one	94.9917	94.8333	1	127	-4.88	0.41	-11.82	3.10E-32	6.42E-31	126	-5.19	0.42	-12.33	6.46E-35	1.32E-33	DN/DN	115	-4.75	0.41	-11.6	4.24E-31	7.72E-30	110	-5.25	0.43	-12.3	9.35E-35	2.03E-33	DN/DN	165	-5.43	0.55	-9.88	5.22E-23	1.74E-21	211	-5.4	0.56	-9.63	6.05E-22	2.09E-20	DN/DN	-5.150	3.77E-21	DN/DN|DN/DN|DN/DN
ENSG00000148346	LCN2	ENSMMUG00000023801	LCN2	ortholog_one2one	89.899	75.1055	1	85	-6.22	0.45	-13.81	2.28E-43	8.55E-42	111	-6.93	0.54	-12.75	3.26E-37	7.61E-36	DN/DN	78	-5.46	0.38	-14.25	4.24E-46	1.60E-44	97	-6.81	0.51	-13.44	3.59E-41	1.10E-39	DN/DN	114	-4.91	0.51	-9.71	2.74E-22	8.46E-21	189	-6.13	0.64	-9.64	5.34E-22	1.85E-20	DN/DN	-6.077	4.49E-21	DN/DN|DN/DN|DN/DN
ENSG00000001617	SEMA3F	ENSMMUG00000010337	SEMA3F	ortholog_one2one	98.4713	98.4713	1	767	2.46	0.26	9.46	3.00E-21	3.10E-20	493	2.91	0.26	11.29	1.48E-29	2.29E-28	UP/UP	852	2.54	0.25	10.18	2.52E-24	3.16E-23	583	3.14	0.25	12.32	6.72E-35	1.47E-33	UP/UP	671	3.05	0.26	11.55	7.18E-31	4.22E-29	557	3.56	0.28	12.69	6.93E-37	6.00E-35	UP/UP	2.943	5.17E-21	UP/UP|UP/UP|UP/UP
ENSG00000170498	KISS1	ENSMMUG00000003647	KISS1	ortholog_one2one	87.6812	82.8767	1	13880	6.66	0.37	17.98	2.56E-72	2.91E-70	4397	5.2	0.52	9.98	1.93E-23	2.04E-22	UP/UP	14304	6.59	0.32	20.92	3.26E-97	7.25E-95	4311	5.12	0.33	15.5	3.67E-54	1.96E-52	UP/UP	24233	8.37	0.84	10	1.60E-23	5.54E-22	20565	8	0.84	9.53	1.63E-21	5.47E-20	UP/UP	6.657	9.24E-21	UP/UP|UP/UP|UP/UP
ENSG00000108786	HSD17B1	ENSMMUG00000009884	HSD17B1	ortholog_one2one	73.8602	61.3636	1	6579	4.31	0.26	16.66	2.59E-62	2.00E-60	3042	2.82	0.27	10.51	7.46E-26	9.19E-25	UP/UP	7446	4.4	0.31	14.4	5.52E-47	2.16E-45	4004	3.22	0.29	10.93	7.96E-28	1.21E-26	UP/UP	4395	4.58	0.37	12.32	6.76E-35	4.90E-33	3574	3.53	0.37	9.46	2.99E-21	9.91E-20	UP/UP	3.810	1.65E-20	UP/UP|UP/UP|UP/UP
ENSG00000147852	VLDLR	ENSMMUG00000015093	VLDLR	ortholog_one2one	98.6254	90.9187	1	982	-2.88	0.16	-18.25	1.94E-74	2.40E-72	727	-2.03	0.15	-13.39	7.11E-41	1.93E-39	DN/DN	926	-2.72	0.18	-14.79	1.64E-49	7.24E-48	665	-1.98	0.19	-10.54	5.49E-26	7.43E-25	DN/n.s.	1202	-2.82	0.2	-13.9	6.03E-44	7.19E-42	1054	-2.14	0.23	-9.43	4.19E-21	1.37E-19	DN/DN	-2.428	2.28E-20	DN/DN|DN/n.s.|DN/DN
ENSG00000111669	TPI1	ENSMMUG00000052852	TPI1	ortholog_one2one	98.951	98.951	1	396	2.06	0.15	13.65	1.96E-42	7.09E-41	545	-1.89	0.18	-10.7	1.02E-26	1.32E-25	UP/n.s.	825	3.17	0.25	12.56	3.37E-36	7.85E-35	465	-2.24	0.24	-9.3	1.42E-20	1.35E-19	UP/DN	402	2.9	0.24	12.21	2.86E-34	2.00E-32	752	-2.59	0.26	-9.84	7.30E-23	2.67E-21	UP/DN	0.235	2.29E-20	UP/n.s.|UP/DN|UP/DN
ENSG00000159885	ZNF222	ENSMMUG00000056925	ZNF222	ortholog_one2one	90.6314	88.4692	1	157	-4.23	0.26	-16.26	1.81E-59	1.21E-57	156	-4.2	0.29	-14.65	1.42E-48	5.56E-47	DN/DN	142	-4.4	0.31	-14.27	3.16E-46	1.20E-44	136	-4.39	0.34	-12.89	5.40E-38	1.40E-36	DN/DN	205	-3.65	0.37	-9.74	2.00E-22	6.34E-21	257	-3.97	0.42	-9.39	5.86E-21	1.89E-19	DN/DN	-4.140	3.26E-20	DN/DN|DN/DN|DN/DN
ENSG00000164342	TLR3	ENSMMUG00000021762	TLR3	ortholog_one2one	95.6858	95.6858	1	567	2.77	0.25	11.03	2.76E-28	4.46E-27	630	2.81	0.24	11.64	2.56E-31	4.33E-30	UP/UP	1784	4.43	0.25	17.55	6.08E-69	5.99E-67	1937	4.49	0.24	18.71	4.19E-78	4.88E-76	UP/UP	309	2.52	0.27	9.37	6.95E-21	1.95E-19	396	2.38	0.25	9.73	2.25E-22	7.99E-21	UP/UP	3.233	3.38E-20	UP/UP|UP/UP|UP/UP
ENSG00000184357	H1-5	ENSMMUG00000001442	H1-5	ortholog_one2one	99.115	99.115	1	267	9.47	1.02	9.27	1.78E-20	1.74E-19	370	10.69	1.02	10.54	5.88E-26	7.30E-25	UP/UP	370	9.83	0.99	9.93	3.08E-23	3.60E-22	497	11.06	0.99	11.15	6.80E-29	1.10E-27	UP/UP	0	-2.28	4.32	-0.53	5.98E-01	NA	0	-1.09	4.32	-0.25	8.01E-01	NA	n.s./n.s.	6.280	4.36E-20	UP/UP|UP/UP|n.s./n.s.
ENSG00000164543	STK17A	ENSMMUG00000019022	STK17A	ortholog_one2one	97.8261	97.8261	1	576	2.69	0.23	11.83	2.79E-32	5.81E-31	521	3.29	0.23	14.36	8.66E-47	3.13E-45	UP/UP	1148	3.68	0.2	18.66	9.63E-78	1.17E-75	940	4.15	0.21	20.01	4.90E-89	8.03E-87	UP/UP	484	3.23	0.35	9.27	1.89E-20	5.09E-19	470	3.59	0.35	10.11	5.22E-24	2.05E-22	UP/UP	3.438	8.49E-20	UP/UP|UP/UP|UP/UP
ENSG00000186310	NAP1L3	ENSMMUG00000012702	NAP1L3	ortholog_one2one	96.4427	95.8743	1	198	-4.86	0.28	-17.42	5.81E-68	5.59E-66	142	-3.98	0.27	-14.51	1.05E-47	3.91E-46	DN/DN	181	-4.51	0.37	-12.07	1.46E-33	3.00E-32	129	-3.53	0.39	-9.14	6.29E-20	5.73E-19	DN/DN	257	-4.99	0.43	-11.75	7.19E-32	4.48E-30	230	-4.16	0.41	-10.12	4.41E-24	1.74E-22	DN/DN	-4.338	9.55E-20	DN/DN|DN/DN|DN/DN
ENSG00000105173	CCNE1	ENSMMUG00000020668	CCNE1	ortholog_one2one	98.2927	98.2927	1	1417	-3.65	0.22	-16.35	4.58E-60	3.20E-58	1187	-3.37	0.22	-15.11	1.34E-51	6.01E-50	DN/DN	1367	-3.05	0.19	-16.26	1.90E-59	1.29E-57	1097	-2.94	0.21	-14.09	4.64E-45	1.72E-43	DN/DN	1837	-2.92	0.29	-10.08	6.96E-24	2.50E-22	1946	-2.63	0.29	-9.24	2.52E-20	7.85E-19	DN/DN	-3.093	1.31E-19	DN/DN|DN/DN|DN/DN
ENSG00000110427	KIAA1549L	ENSMMUG00000017218	KIAA1549L	ortholog_one2one	96.0519	82.3748	1	381	-3.46	0.17	-20.22	6.88E-91	1.40E-88	129	-2.37	0.26	-9.09	9.78E-20	8.16E-19	DN/DN	326	-4.62	0.2	-23.56	1.08E-122	3.54E-120	99	-3.97	0.33	-11.93	8.49E-33	1.66E-31	DN/DN	461	-6.19	0.35	-17.81	5.68E-71	1.67E-68	178	-5.89	0.61	-9.61	6.95E-22	2.39E-20	DN/DN	-4.417	1.40E-19	DN/DN|DN/DN|DN/DN
ENSG00000165359	INTS6L	ENSMMUG00000017881	INTS6L	ortholog_one2one	98.441	98.5507	1	1463	-4.19	0.31	-13.48	2.15E-41	7.47E-40	816	-3.52	0.32	-11.11	1.07E-28	1.56E-27	DN/DN	1323	-4.3	0.25	-16.92	3.12E-64	2.59E-62	719	-3.56	0.26	-13.87	9.54E-44	3.35E-42	DN/DN	1906	-3.59	0.32	-11.25	2.23E-29	1.18E-27	1328	-3.02	0.33	-9.22	2.84E-20	8.73E-19	DN/DN	-3.697	1.46E-19	DN/DN|DN/DN|DN/DN
ENSG00000182107	TMEM30B	ENSMMUG00000007264	TMEM30B	ortholog_one2one	96.8661	96.8661	1	304	4.13	0.31	13.18	1.22E-39	3.80E-38	140	5.28	0.37	14.3	2.07E-46	7.35E-45	UP/UP	790	5.45	0.28	19.62	1.07E-85	1.69E-83	275	6.21	0.37	16.97	1.28E-64	9.78E-63	UP/UP	237	4.63	0.36	12.94	2.82E-38	2.44E-36	70	4.75	0.52	9.21	3.18E-20	9.69E-19	UP/UP	5.075	1.62E-19	UP/UP|UP/UP|UP/UP
ENSG00000006530	AGK	ENSMMUG00000021017	AGK	ortholog_one2one	98.3412	98.3412	1	163	-2.66	0.29	-9.21	3.14E-20	3.02E-19	830	-4.86	0.21	-23.31	3.43E-120	1.09E-117	DN/DN	151	-2.68	0.29	-9.12	7.65E-20	7.26E-19	725	-4.87	0.19	-25.7	1.30E-145	7.46E-143	DN/DN	190	-3.54	0.35	-10.06	8.33E-24	2.95E-22	1381	-4.54	0.33	-13.73	6.50E-43	7.53E-41	DN/DN	-3.858	1.71E-19	DN/DN|DN/DN|DN/DN
ENSG00000156453	PCDH1	ENSMMUG00000008710	PCDH1	ortholog_one2one	98.5449	97.52	1	3275	2.33	0.17	13.77	3.65E-43	1.36E-41	3849	3.55	0.17	20.65	9.24E-95	1.49E-92	UP/UP	6214	3.26	0.22	15.02	5.61E-51	2.65E-49	7550	4.52	0.22	20.57	5.31E-94	9.90E-92	UP/UP	1566	1.68	0.18	9.17	4.52E-20	1.18E-18	1701	2.62	0.19	13.69	1.21E-42	1.35E-40	n.s./UP	2.993	1.97E-19	UP/UP|UP/UP|n.s./UP
ENSG00000136160	EDNRB	ENSMMUG00000005131	EDNRB	ortholog_one2one	96.6165	97.5332	1	6821	-3.01	0.2	-14.82	1.13E-49	5.53E-48	5711	-2.66	0.2	-13.31	1.98E-40	5.25E-39	DN/DN	6299	-3.01	0.22	-13.76	4.35E-43	1.44E-41	5200	-2.53	0.21	-11.77	5.29E-32	9.91E-31	DN/DN	8554	-2.61	0.26	-10.08	6.47E-24	2.33E-22	8924	-2.29	0.25	-9.19	4.02E-20	1.22E-18	DN/DN	-2.685	2.03E-19	DN/DN|DN/DN|DN/DN
ENSG00000159713	TPPP3	ENSMMUG00000054637	TPPP3	ortholog_one2one	98.2955	98.2955	1	1592	2.24	0.25	9.05	1.42E-19	1.31E-18	1584	2.89	0.26	11.17	5.55E-29	8.26E-28	UP/UP	2756	3.04	0.29	10.56	4.44E-26	6.20E-25	3242	3.95	0.28	13.92	5.06E-44	1.80E-42	UP/UP	1647	3.12	0.28	11.22	3.19E-29	1.66E-27	2141	3.83	0.27	14.28	3.13E-46	4.39E-44	UP/UP	3.178	2.18E-19	UP/UP|UP/UP|UP/UP
ENSG00000101144	BMP7	ENSMMUG00000004074	BMP7	ortholog_one2one	100	100	1	714	2.33	0.21	10.91	1.03E-27	1.60E-26	654	2.47	0.2	12.4	2.62E-35	5.51E-34	UP/UP	748	2.32	0.22	10.6	3.01E-26	4.23E-25	668	2.48	0.21	12.03	2.62E-33	5.29E-32	UP/UP	474	2.39	0.26	9.16	5.39E-20	1.39E-18	545	2.53	0.25	10.15	3.37E-24	1.35E-22	UP/UP	2.420	2.32E-19	UP/UP|UP/UP|UP/UP
ENSG00000107742	SPOCK2	ENSMMUG00000002122	SPOCK2	ortholog_one2one	98.3491	98.3491	1	505	-3.88	0.43	-9.09	1.02E-19	9.48E-19	621	-5.14	0.56	-9.22	2.87E-20	2.47E-19	DN/DN	457	-4	0.43	-9.39	6.08E-21	6.17E-20	541	-5.11	0.41	-12.61	1.87E-36	4.38E-35	DN/DN	637	-4.51	0.49	-9.25	2.24E-20	6.00E-19	1032	-5.39	0.48	-11.32	1.03E-29	5.93E-28	DN/DN	-4.672	3.09E-19	DN/DN|DN/DN|DN/DN
ENSG00000140285	FGF7	ENSMMUG00000009842	FGF7	ortholog_one2one	100	100	1	2141	-5.18	0.24	-21.8	2.47E-105	6.74E-103	3398	-4.92	0.22	-22.81	4.00E-115	1.10E-112	DN/DN	1939	-5.16	0.57	-9.01	2.09E-19	1.93E-18	2977	-4.82	0.37	-13.06	5.34E-39	1.45E-37	DN/DN	2792	-5.94	0.32	-18.75	2.04E-78	7.05E-76	5624	-5.16	0.22	-23.74	1.25E-124	1.75E-121	DN/DN	-5.197	3.22E-19	DN/DN|DN/DN|DN/DN
ENSG00000154277	UCHL1	ENSMMUG00000013071	UCHL1	ortholog_one2one	98.6547	64.1399	1	446	-6.78	0.41	-16.59	7.84E-62	5.90E-60	363	-6.78	0.58	-11.64	2.47E-31	4.20E-30	DN/DN	408	-5.6	0.47	-11.94	7.36E-33	1.46E-31	322	-5.34	0.59	-8.99	2.47E-19	2.16E-18	DN/DN	593	-6.29	0.37	-17.03	4.91E-65	1.19E-62	615	-5.86	0.38	-15.42	1.15E-53	2.17E-51	DN/DN	-6.108	3.60E-19	DN/DN|DN/DN|DN/DN
ENSG00000182333	LIPF	ENSMMUG00000023148	LIPF	ortholog_one2one	93.1373	93.1373	1	1230	-13.68	0.93	-14.78	1.86E-49	8.96E-48	1166	-13.58	0.93	-14.64	1.64E-48	6.39E-47	DN/DN	1106	-10.05	0.37	-27.15	2.81E-162	1.80E-159	1009	-12.57	0.85	-14.77	2.17E-49	9.82E-48	DN/DN	1645	-12.88	1.42	-9.08	1.04E-19	2.64E-18	1986	-9.77	0.63	-15.52	2.68E-54	5.15E-52	DN/DN	-12.088	4.40E-19	DN/DN|DN/DN|DN/DN
ENSG00000117594	HSD11B1	ENSMMUG00000059587	HSD11B1	ortholog_one2one	95.8904	95.8904	1	1093	-4.08	0.32	-12.66	1.03E-36	2.68E-35	860	-3.51	0.32	-10.87	1.56E-27	2.12E-26	DN/DN	995	-4.09	0.41	-10.06	8.05E-24	9.80E-23	758	-3.52	0.39	-8.96	3.15E-19	2.73E-18	DN/DN	1401	-4.1	0.27	-15.33	4.80E-53	7.81E-51	1367	-3.74	0.28	-13.56	7.03E-42	7.48E-40	DN/DN	-3.840	4.55E-19	DN/DN|DN/DN|DN/DN
ENSG00000134762	DSC3	ENSMMUG00000007668	DSC3	ortholog_one2one	96.2054	96.2054	1	618	3.6	0.21	17.01	7.22E-65	6.18E-63	235	3.82	0.24	15.63	4.81E-55	2.57E-53	UP/UP	824	3.94	0.23	17.1	1.51E-65	1.35E-63	300	4.15	0.25	16.65	2.96E-62	2.15E-60	UP/UP	303	3.3	0.28	11.87	1.79E-32	1.15E-30	126	3.29	0.36	9.07	1.18E-19	3.44E-18	UP/UP	3.683	5.73E-19	UP/UP|UP/UP|UP/UP
ENSG00000167114	SLC27A4	ENSMMUG00000014148	SLC27A4	ortholog_one2one	97.9782	97.2222	1	574	-2.09	0.19	-10.74	6.91E-27	1.02E-25	528	-2.07	0.2	-10.55	5.05E-26	6.29E-25	DN/DN	587	-1.66	0.16	-10.1	5.63E-24	6.91E-23	534	-1.54	0.16	-9.36	8.20E-21	7.91E-20	n.s./n.s.	672	-1.93	0.21	-9.06	1.28E-19	3.23E-18	781	-1.97	0.21	-9.37	7.09E-21	2.27E-19	n.s./n.s.	-1.877	5.89E-19	DN/DN|n.s./n.s.|n.s./n.s.
ENSG00000138640	FAM13A	ENSMMUG00000010141	FAM13A	ortholog_one2one	96.2854	95.3533	1	2740	2.35	0.16	14.27	3.47E-46	1.46E-44	2285	2.21	0.17	13.01	1.03E-38	2.58E-37	UP/UP	4545	3.07	0.16	19.8	3.00E-87	4.95E-85	3695	2.96	0.17	17.87	2.01E-71	1.91E-69	UP/UP	1627	2.18	0.23	9.46	3.09E-21	8.90E-20	1791	2.08	0.23	9.06	1.28E-19	3.72E-18	UP/UP	2.475	6.35E-19	UP/UP|UP/UP|UP/UP
ENSG00000142627	EPHA2	ENSMMUG00000018245	EPHA2	ortholog_one2one	98.2582	92.8364	1	246	2.78	0.21	12.97	1.84E-38	5.35E-37	226	2.83	0.2	13.94	3.59E-44	1.14E-42	UP/UP	262	2.81	0.3	9.48	2.59E-21	2.71E-20	224	2.79	0.27	10.24	1.28E-24	1.58E-23	UP/UP	185	3.14	0.35	9.06	1.29E-19	3.26E-18	195	3.02	0.33	9.25	2.29E-20	7.16E-19	UP/UP	2.895	6.67E-19	UP/UP|UP/UP|UP/UP
ENSG00000146223	RPL7L1	ENSMMUG00000021313	RPL7L1	ortholog_one2one	95.2941	99.1837	1	352	3.11	0.24	13.1	3.43E-39	1.05E-37	392	-2.85	0.18	-16.22	3.68E-59	2.36E-57	UP/DN	448	3.39	0.21	15.92	4.48E-57	2.73E-55	382	-2.22	0.12	-18.66	9.89E-78	1.14E-75	UP/DN	231	3.26	0.36	9.03	1.65E-19	4.07E-18	632	-2.15	0.21	-10.38	2.96E-25	1.30E-23	UP/DN	0.423	6.78E-19	UP/DN|UP/DN|UP/DN
ENSG00000189120	SP6	ENSMMUG00000061952	SP6	ortholog_one2one	98.4043	98.4043	1	723	2.76	0.24	11.55	7.44E-31	1.42E-29	351	4.24	0.26	16.41	1.61E-60	1.08E-58	UP/UP	726	2.68	0.24	11.31	1.18E-29	2.02E-28	270	3.8	0.27	13.9	6.62E-44	2.34E-42	UP/UP	420	2.64	0.29	9.01	1.97E-19	4.83E-18	163	3.51	0.36	9.77	1.59E-22	5.68E-21	UP/UP	3.272	8.06E-19	UP/UP|UP/UP|UP/UP
ENSG00000066923	STAG3	ENSMMUG00000018405	STAG3	ortholog_one2one	96.0848	87.7794	1	152	5.28	0.46	11.57	5.87E-31	1.13E-29	268	5.71	0.31	18.15	1.29E-73	1.33E-71	UP/UP	145	5.11	0.45	11.45	2.26E-30	4.00E-29	177	5.05	0.32	15.92	4.26E-57	2.48E-55	UP/UP	57	4.69	0.52	9.01	2.08E-19	5.07E-18	122	5.08	0.41	12.42	2.08E-35	1.65E-33	UP/UP	5.153	8.45E-19	UP/UP|UP/UP|UP/UP
ENSG00000171631	P2RY6	ENSMMUG00000003138	P2RY6	ortholog_one2one	97.8659	97.8659	1	491	3.42	0.19	17.67	7.57E-70	7.93E-68	261	2.95	0.23	12.61	1.77E-36	3.94E-35	UP/UP	625	3.69	0.17	21.13	4.62E-99	1.08E-96	377	3.48	0.22	15.88	8.52E-57	4.92E-55	UP/UP	316	3.56	0.27	13.32	1.74E-40	1.72E-38	210	3.01	0.33	9.02	1.89E-19	5.44E-18	UP/UP	3.352	9.07E-19	UP/UP|UP/UP|UP/UP
ENSG00000100784	RPS6KA5	ENSMMUG00000005586	RPS6KA5	ortholog_one2one	99.6259	99.6259	1	1104	3.62	0.19	19.07	4.57E-81	7.42E-79	500	3.77	0.2	19.19	4.91E-82	6.06E-80	UP/UP	1599	4.08	0.23	18.04	9.64E-73	1.08E-70	727	4.28	0.21	20.45	5.91E-93	1.05E-90	UP/UP	361	2.58	0.27	9.63	5.77E-22	1.74E-20	215	2.82	0.31	9.02	1.94E-19	5.56E-18	UP/UP	3.525	9.30E-19	UP/UP|UP/UP|UP/UP
ENSG00000178538	CA8	ENSMMUG00000006437	CA8	ortholog_one2one	86.8966	86.0068	1	137	6.95	0.63	11.1	1.24E-28	2.04E-27	77	6.01	0.51	11.75	6.93E-32	1.21E-30	UP/UP	134	6.83	0.67	10.24	1.37E-24	1.75E-23	69	5.81	0.57	10.28	8.90E-25	1.11E-23	UP/UP	63	6.73	0.74	9.11	8.46E-20	2.16E-18	54	6.04	0.67	9.06	1.31E-19	3.78E-18	UP/UP	6.395	9.90E-19	UP/UP|UP/UP|UP/UP
ENSG00000074416	MGLL	ENSMMUG00000000168	MGLL	ortholog_one2one	94.2492	83.8068	1	3374	-2.13	0.19	-10.91	1.01E-27	1.56E-26	2650	-2.69	0.19	-14.19	1.07E-45	3.68E-44	DN/DN	3185	-2.09	0.17	-12.34	5.77E-35	1.27E-33	2362	-2.71	0.17	-16.42	1.33E-60	8.88E-59	DN/DN	3864	-2.3	0.26	-8.97	2.98E-19	7.23E-18	4034	-2.86	0.24	-11.72	1.00E-31	6.45E-30	DN/DN	-2.463	1.21E-18	DN/DN|DN/DN|DN/DN
ENSG00000129566	TEP1	ENSMMUG00000016255	TEP1	ortholog_one2one	95.3559	95.5378	1	1278	-1.67	0.12	-14.03	1.00E-44	3.97E-43	1017	-1.61	0.13	-12.57	2.98E-36	6.58E-35	n.s./n.s.	1116	-2.09	0.22	-9.52	1.66E-21	1.76E-20	845	-2.09	0.24	-8.84	9.65E-19	8.10E-18	DN/DN	1388	-1.94	0.2	-9.52	1.68E-21	4.92E-20	1359	-2.22	0.21	-10.69	1.15E-26	5.53E-25	n.s./DN	-1.937	1.36E-18	n.s./n.s.|DN/DN|n.s./DN
ENSG00000186815	TPCN1	ENSMMUG00000004435	TPCN1	ortholog_one2one	98.4234	98.4234	1	2420	-1.95	0.15	-12.76	2.76E-37	7.49E-36	2785	-3.37	0.14	-23.67	7.14E-124	2.49E-121	n.s./DN	2091	-2.46	0.12	-20.02	3.66E-89	6.54E-87	2327	-4.21	0.14	-30.44	1.87E-203	2.32E-200	DN/DN	2807	-1.77	0.2	-8.95	3.60E-19	8.70E-18	4469	-3.14	0.17	-18.08	4.59E-73	1.61E-70	n.s./DN	-2.817	1.45E-18	n.s./DN|DN/DN|n.s./DN
ENSG00000124019	FAM124B	ENSMMUG00000022899	FAM124B	ortholog_one2one	92.5275	92.5275	1	138	3.11	0.28	11.02	3.23E-28	5.19E-27	133	3.27	0.27	12.2	3.15E-34	6.22E-33	UP/UP	130	2.92	0.32	9.13	6.83E-20	6.53E-19	125	3.14	0.31	10.12	4.39E-24	5.26E-23	UP/UP	91	3.27	0.37	8.96	3.13E-19	7.59E-18	101	3.28	0.35	9.29	1.56E-20	4.93E-19	UP/UP	3.165	1.46E-18	UP/UP|UP/UP|UP/UP
ENSG00000166002	SMCO4	ENSMMUG00000040519	SMCO4	ortholog_one2one	100	100	1	392	-4.03	0.25	-15.93	4.11E-57	2.52E-55	272	-3.81	0.23	-16.28	1.33E-59	8.66E-58	DN/DN	341	-5.14	0.33	-15.73	9.07E-56	5.10E-54	229	-4.68	0.37	-12.65	1.18E-36	2.81E-35	DN/DN	509	-3.5	0.38	-9.3	1.42E-20	3.87E-19	449	-3.16	0.35	-8.96	3.13E-19	8.85E-18	DN/DN	-4.053	1.54E-18	DN/DN|DN/DN|DN/DN
ENSG00000099956	SMARCB1	ENSMMUG00000009098	SMARCB1	ortholog_one2one	94.9239	97.1429	1	0	-0.26	3.35	-0.08	9.38E-01	NA	719	1.44	0.15	9.41	5.03E-21	4.54E-20	n.s./n.s.	0	NA	NA	NA	NA	NA	812	1.65	0.19	8.89	5.91E-19	5.04E-18	n.s./n.s.	0	NA	NA	NA	NA	NA	846	2.02	0.2	10.24	1.31E-24	5.54E-23	n.s./UP	1.213	1.70E-18	n.s./n.s.|n.s./n.s.|n.s./UP
ENSG00000148110	MFSD14B	ENSMMUG00000016343	MFSD14B	ortholog_one2one	99.4071	99.4071	1	2505	-2.59	0.15	-16.92	3.38E-64	2.83E-62	2429	-2.04	0.14	-14.52	9.00E-48	3.35E-46	DN/DN	2538	-2.05	0.19	-10.76	5.30E-27	7.81E-26	2292	-1.84	0.18	-10	1.57E-23	1.82E-22	DN/n.s.	3108	-2.06	0.23	-9.01	2.01E-19	4.91E-18	3593	-1.9	0.21	-9	2.17E-19	6.18E-18	DN/n.s.	-2.080	1.85E-18	DN/DN|DN/n.s.|DN/n.s.
ENSG00000140743	CDR2	ENSMMUG00000022035	CDR2	ortholog_one2one	98.2379	98.2379	1	613	-2.27	0.14	-16.3	9.16E-60	6.24E-58	513	-2.26	0.15	-15.15	7.49E-52	3.45E-50	DN/DN	437	-12.38	0.85	-14.61	2.39E-48	9.91E-47	448	-2.46	0.18	-13.74	5.60E-43	1.92E-41	DN/DN	651	-12.98	1.46	-8.9	5.39E-19	1.28E-17	756	-2.44	0.21	-11.71	1.18E-31	7.54E-30	DN/DN	-5.798	2.13E-18	DN/DN|DN/DN|DN/DN
ENSG00000133818	RRAS2	ENSMMUG00000056680	RRAS2	ortholog_one2one	100	100	1	427	4.34	0.26	16.38	2.46E-60	1.74E-58	578	2.13	0.23	9.35	9.04E-21	8.03E-20	UP/UP	524	4.54	0.23	19.38	1.10E-83	1.55E-81	733	2.5	0.21	11.7	1.29E-31	2.37E-30	UP/UP	186	3.91	0.36	10.9	1.16E-27	5.41E-26	537	2.34	0.26	8.92	4.74E-19	1.32E-17	UP/UP	3.293	2.21E-18	UP/UP|UP/UP|UP/UP
ENSG00000168685	IL7R	ENSMMUG00000001676	IL7R	ortholog_one2one	96.9499	96.9499	1	191	-2.96	0.34	-8.76	1.87E-18	1.57E-17	202	-3.58	0.33	-10.72	7.81E-27	1.03E-25	DN/DN	178	-2.89	0.31	-9.27	1.82E-20	1.80E-19	183	-3.29	0.28	-11.86	1.93E-32	3.71E-31	DN/DN	229	-3.6	0.36	-10.06	8.24E-24	2.93E-22	319	-4.25	0.37	-11.63	2.77E-31	1.73E-29	DN/DN	-3.428	2.65E-18	DN/DN|DN/DN|DN/DN
ENSG00000116711	PLA2G4A	ENSMMUG00000021423	PLA2G4A	ortholog_one2one	98.5314	98.5314	1	465	-5.34	0.31	-17.04	4.46E-65	3.86E-63	348	-4.48	0.31	-14.63	1.93E-48	7.46E-47	DN/DN	421	-5.33	0.41	-13	1.27E-38	3.40E-37	303	-4.61	0.37	-12.49	8.86E-36	2.00E-34	DN/DN	614	-4.83	0.47	-10.25	1.17E-24	4.45E-23	576	-4.08	0.46	-8.9	5.78E-19	1.59E-17	DN/DN	-4.778	2.65E-18	DN/DN|DN/DN|DN/DN
ENSG00000096968	JAK2	ENSMMUG00000014558	JAK2	ortholog_one2one	98.4982	98.0651	1	1725	-2.21	0.18	-12.35	5.17E-35	1.25E-33	1476	-1.7	0.19	-9.09	1.03E-19	8.61E-19	DN/n.s.	1544	-2.5	0.18	-14.02	1.17E-44	4.19E-43	1261	-2.03	0.19	-10.73	7.23E-27	1.04E-25	DN/DN	1945	-2.81	0.26	-10.71	9.28E-27	4.01E-25	1985	-2.38	0.27	-8.9	5.51E-19	1.52E-17	DN/DN	-2.272	2.68E-18	DN/n.s.|DN/DN|DN/DN
ENSG00000175793	SFN	ENSMMUG00000013855	SFN	ortholog_one2one	99.5968	99.5968	1	188	-5.15	0.31	-16.45	7.78E-61	5.65E-59	90	-4.54	0.37	-12.19	3.46E-34	6.77E-33	DN/DN	168	-5.51	0.33	-16.72	9.93E-63	7.59E-61	79	-4.46	0.34	-13.2	8.96E-40	2.58E-38	DN/DN	246	-4.98	0.42	-11.76	6.61E-32	4.14E-30	148	-4.36	0.49	-8.86	7.82E-19	2.14E-17	DN/DN	-4.833	3.57E-18	DN/DN|DN/DN|DN/DN
ENSG00000180532	ZSCAN4	ENSMMUG00000005335	ZSCAN4	ortholog_one2one	90.0693	90.0693	1	70	5.38	0.55	9.81	1.00E-22	1.15E-21	39	5.26	0.6	8.74	2.39E-18	1.82E-17	UP/UP	94	5.71	0.53	10.75	5.91E-27	8.68E-26	70	6.06	0.56	10.75	5.80E-27	8.43E-26	UP/UP	67	6.22	0.69	9.06	1.35E-19	3.39E-18	52	6.22	0.68	9.18	4.42E-20	1.33E-18	UP/UP	5.808	3.82E-18	UP/UP|UP/UP|UP/UP
ENSG00000196743	GM2A	ENSMMUG00000022869	GM2A	ortholog_one2one	79.7927	67.8414	1	2825	3.2	0.2	16.35	4.67E-60	3.25E-58	911	2.17	0.19	11.59	4.83E-31	8.04E-30	UP/UP	6773	4.43	0.23	19.51	9.84E-85	1.47E-82	2165	3.52	0.24	14.5	1.16E-47	4.81E-46	UP/UP	2837	4.07	0.28	14.3	2.28E-46	2.97E-44	956	2.63	0.3	8.83	1.06E-18	2.87E-17	UP/UP	3.337	4.78E-18	UP/UP|UP/UP|UP/UP
ENSG00000128881	TTBK2	ENSMMUG00000010036	TTBK2	ortholog_one2one	98.7138	98.7138	1	1240	2.73	0.17	16.33	6.54E-60	4.52E-58	671	3.91	0.2	19.99	7.26E-89	1.02E-86	UP/UP	2279	3.59	0.25	14.18	1.14E-45	4.26E-44	1217	4.75	0.26	18.19	6.73E-74	7.11E-72	UP/UP	603	2.25	0.22	10.2	1.91E-24	7.11E-23	231	2.59	0.29	8.83	1.08E-18	2.93E-17	UP/UP	3.303	4.88E-18	UP/UP|UP/UP|UP/UP
ENSG00000170786	SDR16C5	ENSMMUG00000014810	SDR16C5	ortholog_one2one	83.3333	85.7605	1	238	-11.31	0.93	-12.11	8.96E-34	2.02E-32	302	-11.63	0.93	-12.47	1.16E-35	2.47E-34	DN/DN	214	-9.01	1.03	-8.71	3.02E-18	2.57E-17	262	-10.15	0.82	-12.3	8.96E-35	1.95E-33	DN/DN	319	-9.51	1.05	-9.03	1.71E-19	4.22E-18	515	-8.41	0.77	-10.98	4.63E-28	2.41E-26	DN/DN	-10.003	4.99E-18	DN/DN|DN/DN|DN/DN
ENSG00000134668	SPOCD1	ENSMMUG00000005466	SPOCD1	ortholog_one2one	90.0493	91.3261	1	75	-4.78	0.34	-14.12	2.85E-45	1.16E-43	77	-5.55	0.47	-11.75	7.09E-32	1.24E-30	DN/DN	69	-4.32	0.37	-11.63	2.83E-31	5.21E-30	67	-5.41	0.45	-11.94	7.24E-33	1.42E-31	DN/DN	98	-4.7	0.48	-9.79	1.30E-22	4.14E-21	128	-5.39	0.61	-8.81	1.23E-18	3.32E-17	DN/DN	-5.025	5.53E-18	DN/DN|DN/DN|DN/DN
ENSG00000128591	FLNC	ENSMMUG00000006296	FLNC	ortholog_one2one	99.7798	99.7798	1	603	-2.65	0.25	-10.62	2.39E-26	3.42E-25	475	-2.05	0.24	-8.65	5.37E-18	3.96E-17	DN/DN	570	-2.52	0.17	-15.15	7.29E-52	3.58E-50	416	-2.25	0.17	-13.08	4.16E-39	1.14E-37	DN/DN	708	-3.26	0.25	-13.29	2.73E-40	2.64E-38	658	-3.07	0.25	-12.22	2.53E-34	1.93E-32	DN/DN	-2.633	6.60E-18	DN/DN|DN/DN|DN/DN
ENSG00000164047	CAMP	ENSMMUG00000010655	CAMP	ortholog_one2one	86.7052	86.7052	1	96	-6.81	0.52	-13.03	8.55E-39	2.53E-37	113	-8.14	0.8	-10.14	3.81E-24	4.23E-23	DN/DN	87	-5.81	0.45	-12.85	8.92E-38	2.31E-36	98	-8.32	0.8	-10.43	1.73E-25	2.25E-24	DN/DN	128	-6.02	0.64	-9.43	4.09E-21	1.16E-19	193	-6.41	0.73	-8.78	1.63E-18	4.34E-17	DN/DN	-6.918	7.25E-18	DN/DN|DN/DN|DN/DN
ENSG00000087111	PIGS	ENSMMUG00000012240	PIGS	ortholog_one2one	97.2973	97.2973	1	919	-2.15	0.14	-15.45	7.05E-54	3.90E-52	801	-2.14	0.12	-17.2	2.55E-66	2.07E-64	DN/DN	909	-1.87	0.13	-14.16	1.51E-45	5.62E-44	764	-1.86	0.13	-13.78	3.22E-43	1.11E-41	n.s./n.s.	1103	-1.73	0.2	-8.74	2.26E-18	5.12E-17	1219	-1.76	0.19	-9.48	2.67E-21	8.89E-20	n.s./n.s.	-1.918	8.55E-18	DN/DN|n.s./n.s.|n.s./n.s.
ENSG00000134253	TRIM45	ENSMMUG00000015976	TRIM45	ortholog_one2one	96.5517	96.5517	1	640	-2.46	0.18	-13.34	1.39E-40	4.55E-39	495	-2.23	0.21	-10.84	2.28E-27	3.09E-26	DN/DN	604	-2.37	0.21	-11.16	6.09E-29	1.00E-27	448	-2.2	0.2	-10.76	5.21E-27	7.59E-26	DN/DN	758	-2.51	0.29	-8.79	1.48E-18	3.41E-17	723	-2.49	0.28	-8.86	7.70E-19	2.10E-17	DN/DN	-2.377	9.18E-18	DN/DN|DN/DN|DN/DN
ENSG00000146122	DAAM2	ENSMMUG00000019072	DAAM2	ortholog_one2one	99.3446	98.5144	1	1304	-1.74	0.14	-12.66	9.78E-37	2.56E-35	1439	-2.73	0.16	-16.7	1.36E-62	9.85E-61	n.s./DN	1056	-2.64	0.26	-10.22	1.57E-24	2.01E-23	1167	-3.73	0.26	-14.25	4.43E-46	1.73E-44	DN/DN	1435	-1.93	0.22	-8.73	2.58E-18	5.79E-17	2197	-2.89	0.24	-11.9	1.13E-32	7.97E-31	n.s./DN	-2.610	9.65E-18	n.s./DN|DN/DN|n.s./DN
ENSG00000135549	PKIB	ENSMMUG00000040423	PKIB	ortholog_one2one	94.1176	73.3945	1	1053	2.94	0.34	8.71	2.93E-18	2.44E-17	1037	2.68	0.31	8.65	5.36E-18	3.95E-17	UP/UP	3219	4.55	0.25	18.02	1.32E-72	1.47E-70	3160	4.35	0.23	19.23	2.27E-82	2.95E-80	UP/UP	1612	4.47	0.4	11.24	2.60E-29	1.36E-27	1750	3.98	0.35	11.42	3.44E-30	2.03E-28	UP/UP	3.828	1.07E-17	UP/UP|UP/UP|UP/UP
ENSG00000274997	H2AC12	ENSMMUG00000061750	H2AC12	ortholog_one2one	100	100	1	87	9.28	1.07	8.66	4.85E-18	3.95E-17	66	9.63	1.08	8.93	4.21E-19	3.38E-18	UP/UP	142	9.88	1.04	9.47	2.84E-21	2.96E-20	75	9.77	1.06	9.23	2.67E-20	2.49E-19	UP/UP	0	1.7	4.19	0.41	6.85E-01	NA	0	2.88	4.2	0.69	4.93E-01	NA	n.s./n.s.	7.190	1.08E-17	UP/UP|UP/UP|n.s./n.s.
ENSG00000075275	CELSR1	ENSMMUG00000020993	CELSR1	ortholog_one2one	57.9297	96.0396	1	456	-3.63	0.42	-8.59	8.52E-18	6.82E-17	203	-4.43	0.31	-14.12	2.68E-45	8.98E-44	DN/DN	410	-3.87	0.19	-20.4	1.71E-92	3.36E-90	174	-4.88	0.24	-20.29	1.51E-91	2.59E-89	DN/DN	572	-3.98	0.31	-12.88	6.11E-38	5.19E-36	330	-5.39	0.43	-12.64	1.31E-36	1.11E-34	DN/DN	-4.363	1.14E-17	DN/DN|DN/DN|DN/DN
ENSG00000214193	SH3D21	ENSMMUG00000011688	SH3D21	ortholog_one2one	89.7674	71.6584	1	1376	3.45	0.32	10.89	1.25E-27	1.94E-26	204	4.32	0.34	12.73	4.24E-37	9.79E-36	UP/UP	1717	3.69	0.3	12.11	9.49E-34	1.98E-32	196	4.21	0.25	16.92	3.25E-64	2.46E-62	UP/UP	1006	3.81	0.44	8.69	3.50E-18	7.78E-17	118	3.97	0.36	11.04	2.35E-28	1.24E-26	UP/UP	3.908	1.30E-17	UP/UP|UP/UP|UP/UP
ENSG00000138031	ADCY3	ENSMMUG00000009600	ADCY3	ortholog_one2one	98.6026	98.6026	1	722	2.86	0.2	14.06	6.63E-45	2.64E-43	622	2.61	0.16	16.01	1.03E-57	6.17E-56	UP/UP	464	2.04	0.22	9.12	7.39E-20	7.02E-19	370	1.72	0.2	8.56	1.17E-17	9.13E-17	UP/n.s.	491	3.04	0.29	10.31	6.31E-25	2.45E-23	531	2.74	0.24	11.22	3.09E-29	1.73E-27	UP/UP	2.502	1.53E-17	UP/UP|UP/n.s.|UP/UP
ENSG00000120162	MOB3B	ENSMMUG00000062843	MOB3B	ortholog_one2one	100	100	1	542	2.73	0.24	11.54	8.20E-31	1.56E-29	461	2.75	0.24	11.48	1.72E-30	2.80E-29	UP/UP	884	3.41	0.23	14.91	3.01E-50	1.37E-48	754	3.49	0.23	15.02	5.47E-51	2.65E-49	UP/UP	334	2.72	0.3	8.99	2.49E-19	6.06E-18	346	2.67	0.31	8.7	3.36E-18	8.75E-17	UP/UP	2.962	1.56E-17	UP/UP|UP/UP|UP/UP
ENSG00000100593	ISM2	ENSMMUG00000013555	ISM2	ortholog_one2one	56.7426	69.6774	1	17084	-2.65	0.31	-8.55	1.22E-17	9.64E-17	11256	-5.39	0.25	-21.67	4.09E-104	8.24E-102	DN/DN	16872	-2.23	0.2	-10.96	6.17E-28	9.60E-27	10283	-4.12	0.18	-22.8	4.73E-115	1.41E-112	DN/DN	20075	-3.22	0.34	-9.46	3.00E-21	8.68E-20	18823	-5.41	0.26	-20.62	1.71E-94	9.57E-92	DN/DN	-3.837	1.61E-17	DN/DN|DN/DN|DN/DN
ENSG00000108961	RANGRF	ENSMMUG00000013540	RANGRF	ortholog_one2one	96.7742	96.7742	1	277	2.4	0.25	9.4	5.29E-21	5.35E-20	274	3.07	0.25	12.17	4.27E-34	8.31E-33	UP/UP	222	1.94	0.22	8.64	5.69E-18	4.77E-17	217	2.66	0.24	10.98	4.56E-28	7.06E-27	n.s./UP	173	2.35	0.27	8.74	2.40E-18	5.41E-17	170	2.67	0.29	9.07	1.19E-19	3.45E-18	UP/UP	2.515	1.76E-17	UP/UP|n.s./UP|UP/UP
ENSG00000196689	TRPV1	ENSMMUG00000000711	TRPV1	ortholog_one2one	96.7819	96.7819	1	151	7.36	0.71	10.35	4.03E-25	5.33E-24	80	6.71	0.65	10.33	4.92E-25	5.80E-24	UP/UP	117	6.88	0.68	10.05	8.93E-24	1.08E-22	44	5.79	0.62	9.32	1.18E-20	1.12E-19	UP/UP	73	7.22	0.78	9.27	1.94E-20	5.22E-19	45	6.44	0.74	8.67	4.28E-18	1.10E-16	UP/UP	6.733	1.84E-17	UP/UP|UP/UP|UP/UP
ENSG00000112796	ENPP5	ENSMMUG00000051876	ENPP5	ortholog_one2one	96.0168	96.0168	1	228	-3.48	0.26	-13.2	9.02E-40	2.85E-38	180	-3.03	0.28	-10.99	4.05E-28	5.67E-27	DN/DN	219	-2.99	0.24	-12.27	1.30E-34	2.81E-33	169	-2.58	0.29	-8.85	8.98E-19	7.57E-18	DN/DN	289	-3.26	0.34	-9.64	5.68E-22	1.73E-20	282	-3.06	0.35	-8.68	4.01E-18	1.04E-16	DN/DN	-3.067	1.86E-17	DN/DN|DN/DN|DN/DN
ENSG00000091622	PITPNM3	ENSMMUG00000017763	PITPNM3	ortholog_one2one	98.2546	94.1003	1	336	-5.25	0.29	-18.22	3.57E-74	4.26E-72	332	-2.1	0.21	-10.1	5.27E-24	5.78E-23	DN/DN	306	-4.97	0.3	-16.31	8.71E-60	5.95E-58	312	-1.9	0.22	-8.53	1.48E-17	1.14E-16	DN/n.s.	440	-5.57	0.39	-14.35	1.01E-46	1.34E-44	465	-2.94	0.32	-9.16	4.99E-20	1.49E-18	DN/DN	-3.788	1.92E-17	DN/DN|DN/n.s.|DN/DN
ENSG00000242950	ERVW-1	ENSMMUG00000049959	ERVW-1	ortholog_one2one	83.4573	90.7071	1	6417	8.6	0.23	37.86	0.00E+00	0.00E+00	295	5.33	0.57	9.31	1.34E-20	1.18E-19	UP/UP	9993	9.14	0.22	42.13	0.00E+00	0.00E+00	582	6.29	0.38	16.6	6.89E-62	4.87E-60	UP/UP	4675	9.04	0.29	30.68	9.32E-207	6.44E-203	174	5.08	0.59	8.66	4.68E-18	1.20E-16	UP/UP	7.247	2.00E-17	UP/UP|UP/UP|UP/UP
ENSG00000162542	TMCO4	ENSMMUG00000002492	TMCO4	ortholog_one2one	96.2145	96.2145	1	295	3.05	0.2	15.09	2.02E-51	1.06E-49	191	2.8	0.2	13.87	9.72E-44	3.01E-42	UP/UP	412	3.48	0.22	15.7	1.59E-55	8.76E-54	213	2.94	0.21	13.92	4.72E-44	1.68E-42	UP/UP	190	3.17	0.3	10.5	8.45E-26	3.45E-24	138	2.65	0.31	8.66	4.90E-18	1.26E-16	UP/UP	3.015	2.10E-17	UP/UP|UP/UP|UP/UP
ENSG00000128641	MYO1B	ENSMMUG00000001761	MYO1B	ortholog_one2one	99.912	99.912	1	2927	-2.46	0.15	-15.95	2.80E-57	1.73E-55	2278	-1.78	0.15	-11.8	3.85E-32	6.79E-31	DN/n.s.	2593	-2.84	0.18	-15.73	9.46E-56	5.30E-54	1953	-2.11	0.18	-11.85	2.27E-32	4.33E-31	DN/DN	3545	-2.18	0.17	-12.79	1.84E-37	1.53E-35	3359	-1.47	0.17	-8.65	5.04E-18	1.29E-16	DN/n.s.	-2.140	2.15E-17	DN/n.s.|DN/DN|DN/n.s.
ENSG00000183111	ARHGEF37	ENSMMUG00000017714	ARHGEF37	ortholog_one2one	95.5556	95.5556	1	447	4.45	0.24	18.19	6.70E-74	7.93E-72	224	5.31	0.31	17.34	2.30E-67	1.93E-65	UP/UP	644	4.88	0.28	17.68	5.93E-70	6.00E-68	260	5.47	0.28	19.24	1.83E-82	2.40E-80	UP/UP	296	4.69	0.38	12.37	3.76E-35	2.81E-33	93	4.54	0.53	8.65	5.24E-18	1.34E-16	UP/UP	4.890	2.23E-17	UP/UP|UP/UP|UP/UP
ENSG00000114378	HYAL1	ENSMMUG00000020121	HYAL1	ortholog_one2one	96.7816	93.5556	1	182	-2.99	0.21	-14.01	1.44E-44	5.65E-43	167	-3.29	0.21	-15.4	1.77E-53	8.66E-52	DN/DN	156	-3.87	0.24	-15.91	5.32E-57	3.23E-55	142	-3.81	0.27	-14.03	9.58E-45	3.51E-43	DN/DN	231	-2.33	0.27	-8.64	5.72E-18	1.25E-16	272	-2.54	0.29	-8.82	1.17E-18	3.16E-17	DN/DN	-3.138	2.61E-17	DN/DN|DN/DN|DN/DN
ENSG00000173848	NET1	ENSMMUG00000017443	NET1	ortholog_one2one	97.4832	97.4832	1	9270	-2.95	0.15	-19.65	5.86E-86	1.10E-83	7152	-2.42	0.15	-16.22	3.75E-59	2.40E-57	DN/DN	9527	-2.19	0.18	-12.39	3.10E-35	6.88E-34	7588	-1.55	0.18	-8.48	2.28E-17	1.73E-16	DN/n.s.	11622	-2.5	0.2	-12.78	2.17E-37	1.80E-35	11169	-1.9	0.19	-9.91	3.65E-23	1.35E-21	DN/n.s.	-2.252	2.88E-17	DN/DN|DN/n.s.|DN/n.s.
ENSG00000156269	NAA11	ENSMMUG00000021988	NAA11	ortholog_one2one	96.5066	96.5066	1	201	6.77	0.57	11.94	7.65E-33	1.63E-31	153	5.44	0.42	13.01	1.13E-38	2.83E-37	UP/UP	347	7.45	0.51	14.73	3.95E-49	1.71E-47	260	6.16	0.34	17.99	2.27E-72	2.18E-70	UP/UP	59	5.85	0.62	9.42	4.51E-21	1.28E-19	54	4.39	0.51	8.6	7.78E-18	1.95E-16	UP/UP	6.010	3.25E-17	UP/UP|UP/UP|UP/UP
ENSG00000135299	ANKRD6	ENSMMUG00000003462	ANKRD6	ortholog_one2one	94.0853	82.7086	1	571	-2.3	0.15	-15.53	2.26E-54	1.28E-52	347	-2.14	0.16	-13.15	1.81E-39	4.66E-38	DN/DN	565	-1.98	0.15	-13.31	2.01E-40	5.89E-39	316	-2.1	0.2	-10.5	8.83E-26	1.18E-24	n.s./DN	679	-2.11	0.24	-8.83	1.03E-18	2.40E-17	513	-2.1	0.24	-8.62	6.82E-18	1.72E-16	DN/DN	-2.122	3.27E-17	DN/DN|n.s./DN|DN/DN
ENSG00000198959	TGM2	ENSMMUG00000018925	TGM2	ortholog_one2one	98.9811	98.9811	1	21075	2.38	0.21	11.11	1.08E-28	1.79E-27	19220	2.4	0.22	11.14	7.82E-29	1.15E-27	UP/UP	34117	3.06	0.22	13.92	5.00E-44	1.75E-42	31439	3.16	0.22	14.14	2.25E-45	8.48E-44	UP/UP	16913	2.81	0.31	8.93	4.12E-19	9.91E-18	17791	2.65	0.31	8.6	7.93E-18	1.98E-16	UP/UP	2.743	3.47E-17	UP/UP|UP/UP|UP/UP
ENSG00000131746	TNS4	ENSMMUG00000009386	TNS4	ortholog_one2one	94.965	94.8324	1	4594	-1.75	0.18	-9.6	7.72E-22	8.33E-21	2621	-1.63	0.18	-9.28	1.74E-20	1.51E-19	n.s./n.s.	4170	-1.96	0.19	-10.13	4.28E-24	5.30E-23	2405	-1.62	0.18	-8.8	1.39E-18	1.16E-17	n.s./n.s.	5061	-1.96	0.23	-8.58	9.23E-18	1.98E-16	3498	-2.3	0.23	-10.18	2.35E-24	9.60E-23	n.s./DN	-1.870	3.50E-17	n.s./n.s.|n.s./n.s.|n.s./DN
ENSG00000154917	RAB6B	ENSMMUG00000008919	RAB6B	ortholog_one2one	100	100	1	1162	-2.9	0.17	-16.91	3.99E-64	3.31E-62	976	-2.45	0.17	-14.71	5.84E-49	2.32E-47	DN/DN	1118	-2.58	0.22	-11.73	9.19E-32	1.73E-30	929	-2.1	0.2	-10.34	4.79E-25	6.07E-24	DN/DN	1465	-2.33	0.23	-9.93	3.11E-23	1.06E-21	1535	-1.89	0.22	-8.57	1.05E-17	2.59E-16	DN/n.s.	-2.375	4.32E-17	DN/DN|DN/DN|DN/n.s.
ENSG00000116679	IVNS1ABP	ENSMMUG00000013884	IVNS1ABP	ortholog_one2one	99.5327	99.5327	1	5265	-2.97	0.2	-14.63	1.70E-48	7.96E-47	3653	-2.13	0.2	-10.74	6.26E-27	8.26E-26	DN/DN	4967	-2.78	0.22	-12.71	5.38E-37	1.32E-35	3435	-1.92	0.23	-8.51	1.74E-17	1.34E-16	DN/n.s.	6544	-2.69	0.22	-12.39	3.05E-35	2.30E-33	5466	-1.93	0.22	-8.62	6.93E-18	1.74E-16	DN/n.s.	-2.403	5.13E-17	DN/DN|DN/n.s.|DN/n.s.
ENSG00000165389	SPTSSA	ENSMMUG00000049364	SPTSSA	ortholog_one2one	100	100	1	2169	-3.27	0.18	-18.34	4.33E-75	5.49E-73	1673	-2.43	0.17	-14.69	7.95E-49	3.13E-47	DN/DN	2098	-2.8	0.22	-12.87	6.74E-38	1.75E-36	1608	-2.03	0.21	-9.71	2.60E-22	2.77E-21	DN/DN	2777	-2.63	0.24	-10.78	4.46E-27	1.99E-25	2605	-1.96	0.23	-8.54	1.31E-17	3.19E-16	DN/n.s.	-2.520	5.32E-17	DN/DN|DN/DN|DN/n.s.
ENSG00000197093	GAL3ST4	ENSMMUG00000018404	GAL3ST4	ortholog_one2one	96.0905	96.0905	1	109	4.73	0.44	10.85	2.08E-27	3.18E-26	103	5.26	0.41	12.92	3.56E-38	8.65E-37	UP/UP	148	5.07	0.4	12.76	2.71E-37	6.82E-36	120	5.44	0.42	13.03	8.24E-39	2.21E-37	UP/UP	72	4.99	0.53	9.44	3.65E-21	1.05E-19	53	4.79	0.56	8.52	1.55E-17	3.74E-16	UP/UP	5.047	6.24E-17	UP/UP|UP/UP|UP/UP
ENSG00000060656	PTPRU	ENSMMUG00000015661	PTPRU	ortholog_one2one	98.8243	93.0339	1	507	2.03	0.19	10.83	2.56E-27	3.88E-26	420	2.72	0.18	14.78	2.09E-49	8.40E-48	UP/UP	586	2.19	0.22	9.9	4.37E-23	5.09E-22	425	2.7	0.22	12.51	6.41E-36	1.46E-34	UP/UP	354	2.13	0.25	8.46	2.75E-17	5.68E-16	307	2.56	0.25	10.1	5.28E-24	2.07E-22	UP/UP	2.388	9.47E-17	UP/UP|UP/UP|UP/UP
ENSG00000048540	LMO3	ENSMMUG00000040307	LMO3	ortholog_one2one	76.0479	67.9144	1	141	-5.65	0.39	-14.43	3.38E-47	1.51E-45	96	-5.17	0.43	-12.02	2.71E-33	5.02E-32	DN/DN	134	-4.11	0.36	-11.48	1.73E-30	3.08E-29	90	-3.66	0.38	-9.6	8.16E-22	8.43E-21	DN/DN	185	-6.96	0.69	-10.12	4.40E-24	1.61E-22	159	-5.93	0.7	-8.47	2.40E-17	5.78E-16	DN/DN	-5.247	9.63E-17	DN/DN|DN/DN|DN/DN
ENSG00000164077	MON1A	ENSMMUG00000031811	MON1A	ortholog_one2one	95.8589	95.8589	1	270	-2.59	0.15	-17.24	1.28E-66	1.16E-64	210	-2.14	0.17	-12.76	2.80E-37	6.57E-36	DN/DN	255	-2.45	0.14	-17.11	1.16E-65	1.04E-63	197	-1.93	0.18	-10.73	7.64E-27	1.10E-25	DN/n.s.	325	-2.48	0.22	-11.06	2.07E-28	1.03E-26	310	-2.1	0.25	-8.43	3.33E-17	7.92E-16	DN/DN	-2.282	1.32E-16	DN/DN|DN/n.s.|DN/DN
ENSG00000095585	BLNK	ENSMMUG00000008687	BLNK	ortholog_one2one	95.3947	77.8175	1	274	-2.5	0.19	-13.46	2.62E-41	9.00E-40	307	-3.02	0.19	-15.6	7.77E-55	4.06E-53	DN/DN	241	-2.93	0.22	-13.44	3.35E-41	1.02E-39	267	-3.23	0.22	-14.97	1.14E-50	5.48E-49	DN/DN	331	-2.3	0.27	-8.4	4.54E-17	9.20E-16	487	-2.7	0.28	-9.63	5.95E-22	2.06E-20	DN/DN	-2.780	1.53E-16	DN/DN|DN/DN|DN/DN
ENSG00000161642	ZNF385A	ENSMMUG00000016669	ZNF385A	ortholog_one2one	83.9378	69.6774	1	403	2.52	0.17	14.58	3.61E-48	1.68E-46	504	3.55	0.16	21.74	7.77E-105	1.64E-102	UP/UP	275	1.8	0.22	8.28	1.21E-16	9.27E-16	313	2.76	0.22	12.69	6.92E-37	1.66E-35	n.s./UP	286	2.74	0.25	10.9	1.21E-27	5.61E-26	397	3.63	0.24	15.36	3.04E-53	5.70E-51	UP/UP	2.833	1.55E-16	UP/UP|n.s./UP|UP/UP
ENSG00000022567	SLC45A4	ENSMMUG00000013579	SLC45A4	ortholog_one2one	95.9158	95.7973	1	681	3.01	0.26	11.64	2.54E-31	4.97E-30	328	3.02	0.22	13.94	3.64E-44	1.16E-42	UP/UP	1189	3.78	0.31	12.14	6.40E-34	1.35E-32	590	3.89	0.32	12.1	1.09E-33	2.23E-32	UP/UP	698	3.91	0.44	8.9	5.76E-19	1.36E-17	389	3.77	0.45	8.42	3.90E-17	9.24E-16	UP/UP	3.563	1.56E-16	UP/UP|UP/UP|UP/UP
ENSG00000166741	NNMT	ENSMMUG00000007086	NNMT	ortholog_one2one	96.9697	96.9697	1	157	3.43	0.29	12.03	2.41E-33	5.28E-32	149	3.98	0.29	13.76	4.61E-43	1.39E-41	UP/UP	137	3.15	0.36	8.73	2.60E-18	2.22E-17	121	3.63	0.36	10.05	8.80E-24	1.03E-22	UP/UP	103	3.64	0.43	8.39	4.79E-17	9.68E-16	119	4.14	0.42	9.96	2.19E-23	8.25E-22	UP/UP	3.662	1.65E-16	UP/UP|UP/UP|UP/UP
ENSG00000189339	SLC35E2B	ENSMMUG00000005578	SLC35E2	ortholog_one2one	98.0247	98.0247	1	492	3.45	0.2	16.88	6.15E-64	5.05E-62	867	-2.06	0.2	-10.11	5.25E-24	5.76E-23	UP/DN	354	2.84	0.22	12.96	2.17E-38	5.76E-37	698	-2.84	0.19	-14.8	1.44E-49	6.56E-48	UP/DN	240	3.12	0.29	10.79	3.65E-27	1.64E-25	1287	-1.89	0.22	-8.4	4.43E-17	1.04E-15	UP/n.s.	0.437	1.73E-16	UP/DN|UP/DN|UP/n.s.
ENSG00000105835	NAMPT	ENSMMUG00000003572	NAMPT	ortholog_one2one	97.3523	97.3523	1	402	5.08	0.31	16.3	9.50E-60	6.44E-58	542	1.91	0.21	9.25	2.26E-20	1.95E-19	UP/n.s.	469	5.19	0.23	22.22	2.18E-109	5.99E-107	703	2.33	0.15	16	1.29E-57	7.67E-56	UP/UP	164	4.6	0.34	13.53	9.90E-42	1.06E-39	518	2.13	0.25	8.39	4.85E-17	1.13E-15	UP/UP	3.540	1.88E-16	UP/n.s.|UP/UP|UP/UP
ENSG00000163220	S100A9	ENSMMUG00000006868	S100A9	ortholog_one2one	88.5965	88.5965	1	528	3.68	0.32	11.52	1.00E-30	1.89E-29	366	3.07	0.33	9.45	3.26E-21	2.99E-20	UP/UP	1307	4.93	0.41	11.99	3.94E-33	7.93E-32	778	4.19	0.4	10.37	3.27E-25	4.18E-24	UP/UP	544	4.59	0.42	10.82	2.73E-27	1.24E-25	442	3.84	0.46	8.39	5.01E-17	1.17E-15	UP/UP	4.050	1.95E-16	UP/UP|UP/UP|UP/UP
ENSG00000129354	AP1M2	ENSMMUG00000016593	AP1M2	ortholog_one2one	98.3529	98.818	1	192	1.95	0.24	8.25	1.63E-16	1.18E-15	194	2.28	0.22	10.24	1.30E-24	1.49E-23	n.s./UP	288	2.54	0.19	13.15	1.65E-39	4.61E-38	280	2.84	0.19	14.88	4.23E-50	1.99E-48	UP/UP	208	2.89	0.29	10.06	8.03E-24	2.87E-22	248	3.11	0.26	12.1	1.05E-33	7.81E-32	UP/UP	2.602	1.97E-16	n.s./UP|UP/UP|UP/UP
ENSG00000144649	GASK1A	ENSMMUG00000031684	GASK1A	ortholog_one2one	93.913	93.913	1	286	4.11	0.26	15.69	1.76E-55	1.02E-53	348	3.44	0.24	14.56	4.89E-48	1.86E-46	UP/UP	274	3.94	0.28	14.06	6.36E-45	2.31E-43	335	3.34	0.24	13.81	2.32E-43	8.05E-42	UP/UP	115	3.52	0.34	10.45	1.44E-25	5.80E-24	154	2.47	0.29	8.38	5.18E-17	1.20E-15	UP/UP	3.470	2.00E-16	UP/UP|UP/UP|UP/UP
ENSG00000166869	CHP2	ENSMMUG00000063053	CHP2	ortholog_one2one	98.9796	98.9796	1	247	-4.67	0.37	-12.56	3.63E-36	9.20E-35	360	-6.31	0.77	-8.23	1.92E-16	1.26E-15	DN/DN	224	-4.62	0.32	-14.37	8.42E-47	3.25E-45	312	-6.62	0.32	-20.83	2.39E-96	4.81E-94	DN/DN	322	-4.43	0.28	-15.86	1.30E-56	2.36E-54	608	-5.98	0.36	-16.85	1.08E-63	2.79E-61	DN/DN	-5.438	2.10E-16	DN/DN|DN/DN|DN/DN
ENSG00000167992	VWCE	ENSMMUG00000002688	VWCE	ortholog_one2one	95.7068	95.7068	1	280	-2.19	0.27	-8.23	1.82E-16	1.31E-15	231	-2.68	0.27	-9.9	4.24E-23	4.38E-22	DN/DN	260	-2.24	0.23	-9.65	5.04E-22	5.53E-21	205	-2.76	0.29	-9.58	9.95E-22	1.02E-20	DN/DN	323	-2.33	0.27	-8.55	1.23E-17	2.60E-16	350	-2.93	0.29	-10.01	1.31E-23	5.02E-22	DN/DN	-2.522	2.62E-16	DN/DN|DN/DN|DN/DN
ENSG00000164825	DEFB1	ENSMMUG00000053229	DEFB1	ortholog_one2one	92.6471	92.6471	1	781	-9.01	0.72	-12.57	3.09E-36	7.87E-35	1486	-12.78	0.92	-13.85	1.20E-43	3.68E-42	DN/DN	699	-13.54	1.04	-13.05	5.95E-39	1.62E-37	1286	-12.04	0.75	-15.95	2.85E-57	1.68E-55	DN/DN	1043	-13.66	1.64	-8.32	8.77E-17	1.73E-15	2533	-9.25	0.52	-17.64	1.30E-69	4.04E-67	DN/DN	-11.713	2.88E-16	DN/DN|DN/DN|DN/DN
ENSG00000151883	PARP8	ENSMMUG00000013841	PARP8	ortholog_one2one	98.829	94.4072	1	926	-2.42	0.24	-9.93	3.11E-23	3.68E-22	639	-1.82	0.22	-8.19	2.72E-16	1.77E-15	DN/n.s.	816	-2.84	0.14	-20.54	8.72E-94	1.81E-91	559	-2.03	0.13	-15.12	1.17E-51	5.90E-50	DN/DN	1078	-2.76	0.2	-13.75	5.29E-43	5.86E-41	898	-2.06	0.19	-10.76	5.11E-27	2.51E-25	DN/DN	-2.322	2.95E-16	DN/n.s.|DN/DN|DN/DN
ENSG00000099840	IZUMO4	ENSMMUG00000015660	IZUMO4	ortholog_one2one	83.1897	88.1279	1	83	-3.3	0.31	-10.61	2.82E-26	4.02E-25	71	-4.52	0.39	-11.52	1.04E-30	1.71E-29	DN/DN	72	-4.01	0.36	-11.3	1.35E-29	2.31E-28	61	-5.51	0.5	-11.07	1.67E-28	2.66E-27	DN/DN	101	-3.96	0.46	-8.55	1.23E-17	2.60E-16	117	-4.8	0.58	-8.35	6.94E-17	1.59E-15	DN/DN	-4.350	3.08E-16	DN/DN|DN/DN|DN/DN
ENSG00000172159	FRMD3	ENSMMUG00000017180	FRMD3	ortholog_one2one	91.6248	98.3813	1	243	7.19	0.51	14.07	5.58E-45	2.23E-43	95	7.76	0.76	10.15	3.39E-24	3.78E-23	UP/UP	146	6.33	0.53	12	3.39E-33	6.84E-32	49	6.76	0.79	8.56	1.09E-17	8.51E-17	UP/UP	117	7	0.59	11.96	5.96E-33	3.89E-31	47	7.3	0.88	8.34	7.74E-17	1.77E-15	UP/UP	7.057	3.09E-16	UP/UP|UP/UP|UP/UP
ENSG00000105492	SIGLEC6	ENSMMUG00000044652	SIGLEC6	ortholog_one2one	84.106	85.8108	1	2269	7.62	0.68	11.23	2.97E-29	5.10E-28	512	4.25	0.36	11.69	1.43E-31	2.47E-30	UP/UP	2960	7.89	0.42	18.58	4.85E-77	5.78E-75	762	4.78	0.24	19.76	6.68E-87	1.01E-84	UP/UP	1867	8.23	0.99	8.31	9.87E-17	1.93E-15	595	4.98	0.29	16.95	1.80E-64	4.87E-62	UP/UP	6.292	3.22E-16	UP/UP|UP/UP|UP/UP
ENSG00000118096	IFT46	ENSMMUG00000014455	IFT46	ortholog_one2one	98.3099	98.3099	1	179	-2.83	0.27	-10.52	7.07E-26	9.76E-25	142	-3.13	0.27	-11.47	1.94E-30	3.15E-29	DN/DN	165	-2.89	0.25	-11.48	1.63E-30	2.90E-29	129	-2.88	0.27	-10.7	1.05E-26	1.50E-25	DN/DN	220	-2.62	0.32	-8.32	8.85E-17	1.74E-15	228	-2.53	0.29	-8.6	8.10E-18	2.02E-16	DN/DN	-2.813	3.24E-16	DN/DN|DN/DN|DN/DN
ENSG00000166004	CEP295	ENSMMUG00000008025	CEP295	ortholog_one2one	94.3483	94.3483	1	754	-2.08	0.19	-10.78	4.52E-27	6.74E-26	614	-1.75	0.21	-8.53	1.52E-17	1.07E-16	DN/n.s.	723	-1.97	0.16	-11.98	4.67E-33	9.38E-32	586	-1.55	0.19	-8.18	2.73E-16	1.93E-15	n.s./n.s.	847	-2.5	0.21	-12.09	1.17E-33	7.86E-32	836	-2.34	0.21	-11.09	1.43E-28	7.69E-27	DN/DN	-2.032	3.40E-16	DN/n.s.|n.s./n.s.|DN/DN
ENSG00000184730	APOBR	ENSMMUG00000000707	APOBR	ortholog_one2one	85.6882	84.0787	1	272	-2.57	0.23	-11.36	6.41E-30	1.15E-28	286	-4.03	0.27	-14.71	5.48E-49	2.18E-47	DN/DN	248	-2.72	0.22	-12.47	1.14E-35	2.56E-34	254	-3.91	0.3	-12.98	1.67E-38	4.42E-37	DN/DN	340	-1.95	0.24	-8.28	1.23E-16	2.38E-15	474	-3.43	0.25	-13.8	2.59E-43	3.08E-41	n.s./DN	-3.102	3.97E-16	DN/DN|DN/DN|n.s./DN
ENSG00000100564	PIGH	ENSMMUG00000021327	PIGH	ortholog_one2one	85.6383	72.8507	1	145	2.74	0.23	11.9	1.23E-32	2.59E-31	173	2.12	0.2	10.72	8.05E-27	1.06E-25	UP/UP	255	3.53	0.22	15.76	5.67E-56	3.25E-54	283	2.9	0.21	13.57	6.26E-42	2.02E-40	UP/UP	137	3.48	0.36	9.73	2.23E-22	7.02E-21	193	2.71	0.33	8.29	1.11E-16	2.51E-15	UP/UP	2.913	4.18E-16	UP/UP|UP/UP|UP/UP
ENSG00000205336	ADGRG1	ENSMMUG00000015689	ADGRG1	ortholog_one2one	92.6407	90.8062	1	2133	2.69	0.16	16.84	1.22E-63	9.81E-62	1427	1.68	0.16	10.72	8.10E-27	1.06E-25	UP/n.s.	2226	2.66	0.14	19.39	8.78E-84	1.25E-81	1517	1.78	0.14	12.83	1.11E-37	2.82E-36	UP/n.s.	1236	2.54	0.21	12.32	7.39E-35	5.29E-33	1268	1.69	0.2	8.29	1.17E-16	2.63E-15	UP/n.s.	2.173	4.38E-16	UP/n.s.|UP/n.s.|UP/n.s.
ENSG00000219435	CATSPERZ	ENSMMUG00000037770	CATSPERZ	ortholog_one2one	93.5	93.5	1	67	-4.23	0.33	-12.78	2.26E-37	6.17E-36	57	-4.36	0.38	-11.62	3.15E-31	5.30E-30	DN/DN	60	-4.58	0.34	-13.4	6.05E-41	1.82E-39	49	-4.91	0.45	-11.02	3.13E-28	4.92E-27	DN/DN	86	-4.7	0.49	-9.57	1.09E-21	3.26E-20	94	-4.61	0.56	-8.29	1.17E-16	2.63E-15	DN/DN	-4.565	4.38E-16	DN/DN|DN/DN|DN/DN
ENSG00000114737	CISH	ENSMMUG00000059288	CISH	ortholog_one2one	89.0909	94.9612	1	701	2.62	0.3	8.78	1.68E-18	1.41E-17	469	2.38	0.27	8.68	3.91E-18	2.92E-17	UP/UP	1084	3.21	0.24	13.14	1.91E-39	5.30E-38	764	3.13	0.23	13.35	1.24E-40	3.71E-39	UP/UP	538	2.99	0.36	8.27	1.37E-16	2.62E-15	503	2.91	0.33	8.78	1.66E-18	4.42E-17	UP/UP	2.873	4.51E-16	UP/UP|UP/UP|UP/UP
ENSG00000205413	SAMD9	ENSMMUG00000000170	SAMD9	ortholog_one2one	95.2171	95.2771	1	261	3.92	0.22	17.68	5.68E-70	5.99E-68	284	4.4	0.22	20.41	1.39E-92	2.09E-90	UP/UP	280	3.93	0.27	14.82	1.05E-49	4.68E-48	296	4.41	0.26	17.11	1.22E-65	9.77E-64	UP/UP	90	3.05	0.37	8.25	1.53E-16	2.89E-15	98	3.18	0.36	8.94	4.04E-19	1.13E-17	UP/UP	3.815	4.84E-16	UP/UP|UP/UP|UP/UP
ENSG00000130304	SLC27A1	ENSMMUG00000000194	SLC27A1	ortholog_one2one	97.0588	96.3134	1	1145	-3.18	0.27	-11.72	1.01E-31	2.03E-30	1247	-3.81	0.28	-13.4	5.87E-41	1.61E-39	DN/DN	998	-3.84	0.28	-13.84	1.43E-43	4.88E-42	1056	-4.56	0.28	-16.24	2.83E-59	1.80E-57	DN/DN	1416	-3.23	0.39	-8.25	1.56E-16	2.94E-15	2013	-3.88	0.39	-9.87	5.88E-23	2.15E-21	DN/DN	-3.750	4.90E-16	DN/DN|DN/DN|DN/DN
ENSG00000162551	ALPL	ENSMMUG00000002217	ALPL	ortholog_one2one	97.3282	97.3282	1	152	-3.67	0.28	-13.02	9.00E-39	2.65E-37	156	-3.85	0.25	-15.14	8.27E-52	3.79E-50	DN/DN	137	-3.95	0.28	-13.96	2.64E-44	9.34E-43	134	-4.3	0.31	-13.98	2.00E-44	7.17E-43	DN/DN	196	-3.1	0.38	-8.24	1.69E-16	3.18E-15	257	-3.35	0.35	-9.68	3.60E-22	1.26E-20	DN/DN	-3.703	5.30E-16	DN/DN|DN/DN|DN/DN
ENSG00000111319	SCNN1A	ENSMMUG00000020212	SCNN1A	ortholog_one2one	93.1319	91.3747	1	78	-3.36	0.25	-13.26	3.97E-40	1.28E-38	73	-4.71	0.36	-13.15	1.76E-39	4.54E-38	DN/DN	76	-2.83	0.29	-9.61	7.45E-22	8.09E-21	66	-3.88	0.3	-12.72	4.31E-37	1.05E-35	DN/DN	99	-3.04	0.37	-8.23	1.82E-16	3.41E-15	122	-3.76	0.42	-8.99	2.37E-19	6.75E-18	DN/DN	-3.597	5.69E-16	DN/DN|DN/DN|DN/DN
ENSG00000133138	TBC1D8B	ENSMMUG00000021413	TBC1D8B	ortholog_one2one	97.0536	93.3849	1	404	-2.57	0.14	-18.77	1.37E-78	1.98E-76	171	-1.46	0.17	-8.38	5.39E-17	3.67E-16	DN/n.s.	387	-2.37	0.19	-12.58	2.56E-36	6.03E-35	158	-1.46	0.18	-8.21	2.14E-16	1.53E-15	DN/n.s.	477	-2.88	0.23	-12.57	2.94E-36	2.30E-34	220	-2.42	0.29	-8.35	6.63E-17	1.52E-15	DN/DN	-2.193	5.70E-16	DN/n.s.|DN/n.s.|DN/DN
ENSG00000162746	FCRLB	ENSMMUG00000056482	FCRLB	ortholog_one2one	95.7747	96.2264	1	159	-4.47	0.28	-16.05	5.29E-58	3.38E-56	71	-3.87	0.34	-11.22	3.42E-29	5.21E-28	DN/DN	145	-4.27	0.3	-14.06	6.49E-45	2.35E-43	63	-3.75	0.4	-9.38	6.83E-21	6.64E-20	DN/DN	205	-4.57	0.39	-11.81	3.58E-32	2.28E-30	114	-4.18	0.51	-8.25	1.55E-16	3.45E-15	DN/DN	-4.185	5.75E-16	DN/DN|DN/DN|DN/DN
ENSG00000063601	MTMR1	ENSMMUG00000016607	MTMR1	ortholog_one2one	99.1085	96.3873	1	981	1.59	0.1	15.6	7.13E-55	4.10E-53	438	2.06	0.13	15.7	1.48E-55	8.18E-54	n.s./UP	1412	2.15	0.17	12.69	7.15E-37	1.75E-35	551	2.42	0.17	14.67	1.06E-48	4.59E-47	UP/UP	763	1.82	0.2	9.03	1.76E-19	4.34E-18	366	2.04	0.25	8.25	1.60E-16	3.56E-15	n.s./UP	2.013	5.94E-16	n.s./UP|UP/UP|n.s./UP
ENSG00000179046	TRIML2	ENSMMUG00000010967	TRIML2	ortholog_one2one	91.0755	91.0755	1	782	-3.13	0.27	-11.82	3.01E-32	6.26E-31	961	-4.95	0.25	-20.03	2.84E-89	4.03E-87	DN/DN	709	-3.3	0.31	-10.7	1.07E-26	1.54E-25	844	-4.79	0.36	-13.29	2.62E-40	7.74E-39	DN/DN	980	-2.82	0.34	-8.22	1.97E-16	3.66E-15	1613	-4.23	0.33	-12.88	5.81E-38	5.26E-36	DN/DN	-3.870	6.10E-16	DN/DN|DN/DN|DN/DN
ENSG00000197191	CYSRT1	ENSMMUG00000050131	CYSRT1	ortholog_one2one	93.4783	93.4783	1	98	-4	0.31	-12.93	2.90E-38	8.33E-37	73	-5.91	0.5	-11.82	3.02E-32	5.35E-31	DN/DN	90	-3.96	0.27	-14.54	6.97E-48	2.85E-46	66	-4.78	0.38	-12.63	1.46E-36	3.43E-35	DN/DN	126	-3.81	0.4	-9.46	3.09E-21	8.90E-20	124	-5.13	0.62	-8.24	1.72E-16	3.82E-15	DN/DN	-4.598	6.37E-16	DN/DN|DN/DN|DN/DN
ENSG00000132199	ENOSF1	ENSMMUG00000004051	ENOSF1	ortholog_one2one	98.1941	98.1941	1	871	2.99	0.17	17.44	4.46E-68	4.33E-66	183	2.6	0.21	12.65	1.19E-36	2.67E-35	UP/UP	686	2.52	0.24	10.39	2.89E-25	3.82E-24	140	2.14	0.26	8.1	5.63E-16	3.89E-15	UP/UP	586	3.17	0.28	11.52	1.00E-30	5.85E-29	195	3.13	0.29	10.85	2.03E-27	1.03E-25	UP/UP	2.758	6.48E-16	UP/UP|UP/UP|UP/UP
ENSG00000204228	HSD17B8	ENSMMUG00000003861	HSD17B8	ortholog_one2one	96.1686	96.1686	1	0	NA	NA	NA	NA	NA	235	-4.41	0.3	-14.95	1.66E-50	7.02E-49	n.s./DN	0	NA	NA	NA	NA	NA	204	-4.6	0.31	-14.81	1.33E-49	6.10E-48	n.s./DN	0	NA	NA	NA	NA	NA	401	-3.02	0.36	-8.32	8.73E-17	1.99E-15	n.s./DN	-4.010	6.63E-16	n.s./DN|n.s./DN|n.s./DN
ENSG00000012779	ALOX5	ENSMMUG00000013434	ALOX5	ortholog_one2one	98.0712	98.0712	1	0	NA	NA	NA	NA	NA	190	2.86	0.29	9.99	1.61E-23	1.72E-22	n.s./UP	0	NA	NA	NA	NA	NA	227	3.1	0.38	8.17	3.07E-16	2.17E-15	n.s./UP	0	NA	NA	NA	NA	NA	243	3.71	0.33	11.37	5.96E-30	3.47E-28	n.s./UP	3.223	7.23E-16	n.s./UP|n.s./UP|n.s./UP
ENSG00000119431	HDHD3	ENSMMUG00000007187	HDHD3	ortholog_one2one	96.0159	96.0159	1	114	4.12	0.39	10.53	6.27E-26	8.72E-25	106	4.46	0.37	12.11	9.36E-34	1.78E-32	UP/UP	130	4.22	0.41	10.37	3.44E-25	4.52E-24	118	4.57	0.37	12.47	1.07E-35	2.40E-34	UP/UP	93	4.7	0.57	8.2	2.46E-16	4.51E-15	94	4.81	0.51	9.42	4.61E-21	1.50E-19	UP/UP	4.480	7.52E-16	UP/UP|UP/UP|UP/UP
ENSG00000087245	MMP2	ENSMMUG00000004475	MMP2	ortholog_one2one	99.8485	99.8485	1	6937	-3.54	0.24	-15.07	2.68E-51	1.40E-49	5262	-2.77	0.22	-12.71	5.41E-37	1.24E-35	DN/DN	6072	-4.26	0.32	-13.47	2.43E-41	7.46E-40	4373	-3.47	0.31	-11.33	9.06E-30	1.55E-28	DN/DN	8638	-4.03	0.43	-9.3	1.42E-20	3.86E-19	7925	-3.37	0.41	-8.21	2.21E-16	4.87E-15	DN/DN	-3.573	8.12E-16	DN/DN|DN/DN|DN/DN
ENSG00000133131	MORC4	ENSMMUG00000013150	MORC4	ortholog_one2one	91.5688	90.9862	1	10438	-2.27	0.14	-16.49	4.53E-61	3.30E-59	8622	-1.38	0.14	-9.85	6.88E-23	7.04E-22	DN/n.s.	10384	-1.93	0.11	-18.15	1.18E-73	1.37E-71	8619	-1.08	0.1	-10.64	2.04E-26	2.86E-25	n.s./n.s.	12220	-2.29	0.19	-12.12	8.43E-34	5.72E-32	11539	-1.59	0.19	-8.21	2.24E-16	4.92E-15	DN/n.s.	-1.757	8.20E-16	DN/n.s.|n.s./n.s.|DN/n.s.
ENSG00000187017	ESPN	ENSMMUG00000023676	ESPN	ortholog_one2one	97.541	97.541	1	168	-1.85	0.2	-9.15	5.50E-20	5.21E-19	173	-3.08	0.3	-10.09	5.94E-24	6.50E-23	n.s./DN	138	-2.71	0.17	-16.2	5.07E-59	3.34E-57	146	-3.64	0.24	-15.43	9.56E-54	5.00E-52	DN/DN	184	-2.26	0.28	-8.18	2.91E-16	5.28E-15	267	-3.66	0.32	-11.46	1.98E-30	1.18E-28	DN/DN	-2.867	8.80E-16	n.s./DN|DN/DN|DN/DN
ENSG00000080824	HSP90AA1	ENSMMUG00000054990	HSP90AA1	ortholog_one2one	85.7143	99.8636	1	3302	1.19	0.15	8.16	3.39E-16	2.40E-15	4934	-1.97	0.14	-14.2	8.85E-46	3.05E-44	n.s./n.s.	4404	1.66	0.17	9.56	1.13E-21	1.21E-20	4965	-1.49	0.17	-8.84	9.28E-19	7.80E-18	n.s./n.s.	2932	1.64	0.2	8.22	2.02E-16	3.75E-15	7090	-2.12	0.2	-10.71	9.10E-27	4.43E-25	n.s./DN	-0.182	1.03E-15	n.s./n.s.|n.s./n.s.|n.s./DN
ENSG00000154188	ANGPT1	ENSMMUG00000017745	ANGPT1	ortholog_one2one	99.7992	99.7992	1	175	3.41	0.26	12.92	3.26E-38	9.36E-37	141	3.43	0.24	14.56	5.18E-48	1.96E-46	UP/UP	186	3.4	0.35	9.74	1.96E-22	2.20E-21	174	3.7	0.33	11.18	4.91E-29	8.02E-28	UP/UP	90	3.15	0.39	8.12	4.74E-16	8.40E-15	103	3.39	0.37	9.24	2.47E-20	7.70E-19	UP/UP	3.413	1.40E-15	UP/UP|UP/UP|UP/UP
ENSG00000188257	PLA2G2A	ENSMMUG00000021862	PLA2G2A	ortholog_one2one	91.6667	91.6667	1	3344	-3.19	0.38	-8.5	1.93E-17	1.50E-16	3766	-4.46	0.56	-7.98	1.45E-15	8.92E-15	DN/DN	2733	-5.45	0.4	-13.72	8.21E-43	2.69E-41	3154	-6.1	0.38	-15.94	3.11E-57	1.83E-55	DN/DN	4351	-2.24	0.19	-12.12	8.06E-34	5.49E-32	6382	-3.25	0.2	-16.46	7.66E-61	1.71E-58	DN/DN	-4.115	1.51E-15	DN/DN|DN/DN|DN/DN
ENSG00000255690	TRIL	ENSMMUG00000020183	TRIL	ortholog_one2one	96.1776	96.1776	1	282	-2.58	0.2	-12.62	1.57E-36	4.02E-35	222	-1.84	0.19	-9.53	1.55E-21	1.45E-20	DN/n.s.	240	-3.39	0.31	-11.03	2.64E-28	4.21E-27	180	-2.54	0.32	-7.98	1.43E-15	9.58E-15	DN/DN	326	-3.53	0.37	-9.59	8.77E-22	2.63E-20	301	-2.79	0.33	-8.57	1.07E-17	2.64E-16	DN/DN	-2.778	1.64E-15	DN/n.s.|DN/DN|DN/DN
ENSG00000094755	GABRP	ENSMMUG00000000570	GABRP	ortholog_one2one	98.8636	94.5652	1	147	-5	0.41	-12.08	1.41E-33	3.16E-32	143	-5.32	0.46	-11.64	2.45E-31	4.17E-30	DN/DN	130	-5.8	0.44	-13.04	6.96E-39	1.89E-37	122	-6.31	0.79	-7.97	1.60E-15	1.07E-14	DN/DN	192	-4.85	0.55	-8.88	6.41E-19	1.50E-17	239	-5	0.55	-9.13	6.89E-20	2.05E-18	DN/DN	-5.380	1.79E-15	DN/DN|DN/DN|DN/DN
ENSG00000044524	EPHA3	ENSMMUG00000008242	EPHA3	ortholog_one2one	98.881	98.7805	1	379	3.1	0.24	12.87	6.89E-38	1.94E-36	389	3.54	0.24	14.81	1.22E-49	4.94E-48	UP/UP	315	2.71	0.34	8	1.23E-15	8.73E-15	306	3.12	0.33	9.49	2.40E-21	2.40E-20	UP/UP	216	2.99	0.36	8.27	1.36E-16	2.60E-15	246	3.25	0.35	9.23	2.62E-20	8.11E-19	UP/UP	3.118	1.89E-15	UP/UP|UP/UP|UP/UP
ENSG00000117152	RGS4	ENSMMUG00000005185	RGS4	ortholog_one2one	97.6821	97.6821	1	433	-6.49	0.41	-16.01	1.06E-57	6.69E-56	307	-5.9	0.38	-15.62	5.05E-55	2.69E-53	DN/DN	388	-6.93	0.42	-16.5	3.81E-61	2.75E-59	264	-6.63	0.83	-7.96	1.73E-15	1.15E-14	DN/DN	572	-7.8	0.56	-13.88	8.81E-44	1.04E-41	512	-8.08	0.73	-11.02	3.01E-28	1.58E-26	DN/DN	-6.972	1.92E-15	DN/DN|DN/DN|DN/DN
ENSG00000115461	IGFBP5	ENSMMUG00000041480	IGFBP5	ortholog_one2one	99.2647	99.2647	1	6348	2.83	0.21	13.51	1.38E-41	4.86E-40	5581	2.76	0.2	14.13	2.50E-45	8.39E-44	UP/UP	4592	2.21	0.28	7.97	1.64E-15	1.15E-14	4226	2.28	0.27	8.59	8.68E-18	6.86E-17	UP/UP	3329	2.52	0.25	10.05	9.58E-24	3.37E-22	3642	2.4	0.23	10.4	2.55E-25	1.12E-23	UP/UP	2.500	1.93E-15	UP/UP|UP/UP|UP/UP
ENSG00000181588	MEX3D	ENSMMUG00000053206	MEX3D	ortholog_one2one	96.9278	97.0769	1	2489	-1.69	0.18	-9.37	7.26E-21	7.26E-20	2376	-1.39	0.18	-7.92	2.35E-15	1.42E-14	n.s./n.s.	2244	-1.94	0.22	-8.85	8.58E-19	7.59E-18	1911	-2.01	0.23	-8.78	1.66E-18	1.37E-17	n.s./DN	2625	-2.42	0.22	-11.08	1.54E-28	7.70E-27	3008	-2.32	0.22	-10.66	1.51E-26	7.22E-25	DN/DN	-1.962	2.37E-15	n.s./n.s.|n.s./DN|DN/DN
ENSG00000131969	ABHD12B	ENSMMUG00000014667	ABHD12B	ortholog_one2one	95.0276	95.0276	1	114	-3.75	0.38	-9.82	9.14E-23	1.05E-21	64	-4.64	0.4	-11.62	3.34E-31	5.61E-30	DN/DN	100	-4.46	0.45	-9.89	4.54E-23	5.28E-22	56	-4.55	0.38	-12.01	3.29E-33	6.59E-32	DN/DN	142	-4.64	0.43	-10.8	3.61E-27	1.63E-25	105	-5.51	0.68	-8.06	7.57E-16	1.59E-14	DN/DN	-4.592	2.65E-15	DN/DN|DN/DN|DN/DN
ENSG00000088367	EPB41L1	ENSMMUG00000020690	EPB41L1	ortholog_one2one	99.0919	54.7335	1	1485	-2.53	0.16	-16.08	3.45E-58	2.22E-56	663	-1.3	0.16	-8.23	1.90E-16	1.25E-15	DN/n.s.	1325	-2.85	0.2	-14.55	5.97E-48	2.45E-46	545	-1.8	0.19	-9.47	2.90E-21	2.89E-20	DN/n.s.	1763	-2.65	0.2	-13.53	1.02E-41	1.08E-39	864	-1.68	0.21	-8.05	8.11E-16	1.70E-14	DN/n.s.	-2.135	3.04E-15	DN/n.s.|DN/n.s.|DN/n.s.
ENSG00000148841	ITPRIP	ENSMMUG00000051949	ITPRIP	ortholog_one2one	98.1718	97.2826	1	1654	3.09	0.18	17.24	1.23E-66	1.12E-64	1213	2.36	0.15	15.49	3.91E-54	2.00E-52	UP/UP	2270	3.48	0.22	16.04	7.19E-58	4.55E-56	1730	2.91	0.2	14.74	3.35E-49	1.50E-47	UP/UP	745	2.54	0.24	10.51	7.42E-26	3.05E-24	696	1.59	0.2	8.04	9.27E-16	1.93E-14	UP/n.s.	2.662	3.22E-15	UP/UP|UP/UP|UP/n.s.
ENSG00000124785	NRN1	ENSMMUG00000064807	NRN1	ortholog_one2one	82.1429	70.7692	1	184	2.31	0.23	9.94	2.78E-23	3.29E-22	239	3.51	0.23	15.17	5.93E-52	2.75E-50	UP/UP	212	2.46	0.31	7.9	2.82E-15	1.95E-14	264	3.63	0.3	12.17	4.23E-34	8.90E-33	UP/UP	169	2.98	0.32	9.3	1.41E-20	3.85E-19	246	4.04	0.31	12.99	1.39E-38	1.29E-36	UP/UP	3.155	3.25E-15	UP/UP|UP/UP|UP/UP
ENSG00000170545	SMAGP	ENSMMUG00000064406	SMAGP	ortholog_one2one	96.9072	97.9167	1	530	1.82	0.21	8.48	2.28E-17	1.76E-16	133	1.95	0.23	8.57	1.00E-17	7.21E-17	n.s./n.s.	670	2.14	0.17	12.57	3.26E-36	7.62E-35	189	2.5	0.19	13.08	4.06E-39	1.12E-37	UP/UP	430	2.19	0.27	8.01	1.14E-15	1.94E-14	191	2.96	0.28	10.63	2.09E-26	9.92E-25	UP/UP	2.260	3.27E-15	n.s./n.s.|UP/UP|UP/UP
ENSG00000178562	CD28	ENSMMUG00000057214	CD28	ortholog_one2one	98.1818	98.1818	1	225	6.93	0.51	13.52	1.22E-41	4.32E-40	176	6.14	0.4	15.38	2.34E-53	1.14E-51	UP/UP	135	6.08	0.63	9.6	7.80E-22	8.46E-21	97	5.23	0.54	9.76	1.63E-22	1.75E-21	UP/UP	63	5.95	0.69	8.68	3.80E-18	8.41E-17	60	5.1	0.64	8.01	1.12E-15	2.31E-14	UP/UP	5.905	3.86E-15	UP/UP|UP/UP|UP/UP
ENSG00000172006	ZNF554	ENSMMUG00000055755	ZNF554	ortholog_one2one	86.803	86.1624	1	1139	4.72	0.25	19.07	4.10E-81	6.73E-79	515	3.16	0.23	13.86	1.16E-43	3.55E-42	UP/UP	995	4.43	0.4	11.21	3.47E-29	5.83E-28	520	3.14	0.37	8.55	1.27E-17	9.88E-17	UP/UP	575	4.58	0.38	12.12	7.84E-34	5.37E-32	315	2.76	0.34	8.01	1.12E-15	2.31E-14	UP/UP	3.798	3.87E-15	UP/UP|UP/UP|UP/UP
ENSG00000138101	DTNB	ENSMMUG00000016587	DTNB	ortholog_one2one	91.866	96.8067	1	236	2.52	0.21	12.17	4.45E-34	1.02E-32	185	2.95	0.21	14.37	7.51E-47	2.73E-45	UP/UP	248	2.51	0.24	10.33	5.00E-25	6.55E-24	202	3.05	0.24	12.82	1.23E-37	3.12E-36	UP/UP	161	2.66	0.33	7.98	1.42E-15	2.39E-14	174	3.28	0.32	10.29	8.02E-25	3.40E-23	UP/UP	2.828	3.98E-15	UP/UP|UP/UP|UP/UP
ENSG00000158125	XDH	ENSMMUG00000000561	XDH	ortholog_one2one	97.0743	97.0743	1	101	5.26	0.53	10	1.46E-23	1.76E-22	78	5.75	0.54	10.72	8.61E-27	1.12E-25	UP/UP	97	5.1	0.54	9.45	3.36E-21	3.48E-20	69	5.52	0.57	9.71	2.76E-22	2.93E-21	UP/UP	53	5.17	0.64	8.06	7.64E-16	1.32E-14	48	5.56	0.69	8.1	5.64E-16	1.19E-14	UP/UP	5.393	4.18E-15	UP/UP|UP/UP|UP/UP
ENSG00000181035	SLC25A42	ENSMMUG00000019669	SLC25A42	ortholog_one2one	99.0566	99.0566	1	271	-2.46	0.2	-12.17	4.31E-34	9.88E-33	312	-3.23	0.23	-14.15	1.87E-45	6.30E-44	DN/DN	246	-2.65	0.26	-10.32	6.02E-25	7.86E-24	267	-3.62	0.22	-16.51	2.96E-61	2.01E-59	DN/DN	322	-2.46	0.31	-7.96	1.66E-15	2.79E-14	490	-3.43	0.31	-11.2	3.90E-29	2.17E-27	DN/DN	-2.975	4.65E-15	DN/DN|DN/DN|DN/DN
ENSG00000118515	SGK1	ENSMMUG00000008140	SGK1	ortholog_one2one	98.289	98.289	1	5309	-2.86	0.23	-12.51	6.52E-36	1.63E-34	3993	-2.68	0.22	-11.99	3.91E-33	7.20E-32	DN/DN	4862	-2.94	0.21	-13.83	1.71E-43	5.79E-42	3587	-2.65	0.2	-13.32	1.84E-40	5.47E-39	DN/DN	6594	-2.5	0.29	-8.72	2.67E-18	5.98E-17	6292	-2.22	0.28	-7.99	1.37E-15	2.79E-14	DN/DN	-2.642	4.66E-15	DN/DN|DN/DN|DN/DN
ENSG00000144401	METTL21A	ENSMMUG00000022602	METTL21A	ortholog_one2one	91.5254	56.8421	1	454	-2.83	0.25	-11.32	1.09E-29	1.92E-28	459	-3.67	0.25	-14.91	2.72E-50	1.13E-48	DN/DN	408	-3.1	0.28	-11.2	4.14E-29	6.88E-28	402	-3.77	0.29	-12.98	1.61E-38	4.26E-37	DN/DN	554	-2.77	0.35	-7.95	1.81E-15	3.03E-14	748	-3.25	0.35	-9.31	1.29E-20	4.09E-19	DN/DN	-3.232	5.05E-15	DN/DN|DN/DN|DN/DN
ENSG00000186814	ZSCAN30	ENSMMUG00000062080	ZSCAN30	ortholog_one2one	94.1296	94.5122	1	210	4.41	0.27	16.54	1.80E-61	1.33E-59	107	3.51	0.28	12.71	5.10E-37	1.17E-35	UP/UP	224	4.4	0.26	17.14	8.06E-66	7.33E-64	105	3.43	0.3	11.42	3.33E-30	5.79E-29	UP/UP	120	4.42	0.38	11.6	4.06E-31	2.43E-29	83	3.56	0.45	7.98	1.49E-15	3.04E-14	UP/UP	3.955	5.07E-15	UP/UP|UP/UP|UP/UP
ENSG00000125354	SEPTIN6	ENSMMUG00000017669	SEPTIN6	ortholog_one2one	94.47	92.1348	1	402	1.43	0.16	9.15	5.85E-20	5.54E-19	391	2.26	0.17	13.31	1.99E-40	5.28E-39	n.s./UP	598	2.05	0.2	10.44	1.55E-25	2.09E-24	517	2.68	0.21	12.63	1.45E-36	3.42E-35	UP/UP	361	1.95	0.25	7.9	2.85E-15	4.65E-14	391	2.63	0.27	9.84	7.54E-23	2.75E-21	n.s./UP	2.167	7.75E-15	n.s./UP|UP/UP|n.s./UP
ENSG00000149573	MPZL2	ENSMMUG00000065091	MPZL2	ortholog_one2one	98.6047	98.6047	1	246	-5.46	0.7	-7.82	5.36E-15	3.43E-14	233	-5.64	0.71	-7.91	2.49E-15	1.50E-14	DN/DN	223	-5.22	0.26	-19.71	1.75E-86	2.83E-84	204	-5.38	0.27	-19.77	5.29E-87	8.13E-85	DN/DN	323	-5.6	0.39	-14.45	2.38E-47	3.29E-45	389	-6	0.44	-13.69	1.10E-42	1.25E-40	DN/DN	-5.550	8.22E-15	DN/DN|DN/DN|DN/DN
ENSG00000172890	NADSYN1	ENSMMUG00000011977	NADSYN1	ortholog_one2one	58.6402	56.7901	1	340	2.2	0.27	8.27	1.31E-16	9.61E-16	1469	-4.05	0.18	-22.86	1.18E-115	3.31E-113	UP/DN	337	2.11	0.27	7.83	4.84E-15	3.28E-14	1262	-4.49	0.17	-25.7	1.10E-145	6.54E-143	UP/DN	352	3.09	0.38	8.04	9.29E-16	1.60E-14	2480	-2.9	0.23	-12.85	8.40E-38	7.51E-36	UP/DN	-0.673	8.29E-15	UP/DN|UP/DN|UP/DN
ENSG00000167612	ANKRD33	ENSMMUG00000004978	ANKRD33	ortholog_one2one	94.469	94.469	1	329	3.28	0.39	8.48	2.33E-17	1.80E-16	212	3.13	0.39	7.94	2.06E-15	1.25E-14	UP/UP	290	2.98	0.36	8.23	1.87E-16	1.41E-15	169	2.72	0.34	7.93	2.27E-15	1.50E-14	UP/UP	232	3.56	0.32	11.04	2.52E-28	1.24E-26	151	2.99	0.37	8.02	1.05E-15	2.19E-14	UP/UP	3.110	8.50E-15	UP/UP|UP/UP|UP/UP
ENSG00000006747	SCIN	ENSMMUG00000000880	SCIN	ortholog_one2one	98.042	98.042	1	4271	4.17	0.23	17.87	1.97E-71	2.16E-69	790	2.36	0.22	10.58	3.56E-26	4.48E-25	UP/UP	3094	3.58	0.24	14.96	1.40E-50	6.44E-49	762	2.27	0.25	9.22	2.92E-20	2.72E-19	UP/UP	2776	4.38	0.23	19.16	7.90E-82	2.95E-79	723	2.58	0.33	7.91	2.59E-15	5.17E-14	UP/UP	3.223	8.62E-15	UP/UP|UP/UP|UP/UP
ENSG00000151388	ADAMTS12	ENSMMUG00000016226	ADAMTS12	ortholog_one2one	96.2986	96.0576	1	397	-2.15	0.26	-8.1	5.54E-16	3.87E-15	423	-2.41	0.25	-9.74	1.98E-22	1.96E-21	DN/DN	341	-2.74	0.35	-7.78	7.43E-15	4.96E-14	347	-3.14	0.37	-8.48	2.22E-17	1.69E-16	DN/DN	437	-3.2	0.37	-8.61	7.30E-18	1.58E-16	610	-3.39	0.34	-9.93	3.11E-23	1.16E-21	DN/DN	-2.838	8.97E-15	DN/DN|DN/DN|DN/DN
ENSG00000135048	CEMIP2	ENSMMUG00000002357	CEMIP2	ortholog_one2one	98.8431	98.8431	1	4747	2.2	0.25	8.83	1.03E-18	8.90E-18	6008	3.2	0.24	13.41	5.10E-41	1.40E-39	UP/UP	7846	2.93	0.18	16.52	2.74E-61	1.99E-59	9469	3.86	0.16	23.47	8.56E-122	3.04E-119	UP/UP	3113	2.21	0.28	7.87	3.62E-15	5.82E-14	4027	2.97	0.25	11.77	5.73E-32	3.77E-30	UP/UP	2.895	9.70E-15	UP/UP|UP/UP|UP/UP
ENSG00000070669	ASNS	ENSMMUG00000019157	ASNS	ortholog_one2one	97.5045	97.5045	1	153	-3.19	0.2	-15.97	2.17E-57	1.35E-55	175	-2.79	0.21	-13.36	1.02E-40	2.74E-39	DN/DN	136	-3.59	0.21	-16.71	1.14E-62	8.68E-61	155	-2.9	0.22	-13.07	5.14E-39	1.40E-37	DN/DN	197	-2.38	0.27	-8.71	2.99E-18	6.68E-17	283	-2.09	0.27	-7.88	3.17E-15	6.27E-14	DN/DN	-2.823	1.05E-14	DN/DN|DN/DN|DN/DN
ENSG00000069535	MAOB	ENSMMUG00000019492	MAOB	ortholog_one2one	98.2692	98.2692	1	935	-5.53	0.71	-7.76	8.19E-15	5.18E-14	1243	-6.37	0.69	-9.22	2.84E-20	2.44E-19	DN/DN	854	-5.1	0.64	-7.93	2.24E-15	1.56E-14	1079	-6.33	0.58	-11.01	3.43E-28	5.37E-27	DN/DN	1232	-5.52	0.35	-16	1.33E-57	2.60E-55	2096	-6.11	0.32	-19.38	1.16E-83	4.92E-81	DN/DN	-5.827	1.12E-14	DN/DN|DN/DN|DN/DN
ENSG00000187840	EIF4EBP1	ENSMMUG00000060575	EIF4EBP1	ortholog_one2one	96.6102	96.6102	1	244	-1.88	0.2	-9.45	3.30E-21	3.40E-20	209	-2.78	0.23	-11.87	1.69E-32	3.01E-31	n.s./DN	213	-2.33	0.26	-8.81	1.26E-18	1.11E-17	189	-2.71	0.27	-9.93	3.10E-23	3.52E-22	DN/DN	270	-2.24	0.29	-7.85	4.24E-15	6.75E-14	324	-2.78	0.3	-9.4	5.50E-21	1.78E-19	DN/DN	-2.453	1.13E-14	n.s./DN|DN/DN|DN/DN
ENSG00000188782	CATSPER4	ENSMMUG00000032213	CATSPER4	ortholog_one2one	93.2203	93.2203	1	98	-5.02	0.38	-13.06	5.58E-39	1.68E-37	84	-5.03	0.43	-11.75	7.01E-32	1.22E-30	DN/DN	88	-5.33	0.45	-11.78	4.74E-32	9.11E-31	73	-5.03	0.49	-10.36	3.96E-25	5.04E-24	DN/DN	127	-5.73	0.61	-9.42	4.65E-21	1.32E-19	137	-6.5	0.83	-7.86	3.88E-15	7.66E-14	DN/DN	-5.440	1.28E-14	DN/DN|DN/DN|DN/DN
ENSG00000144036	EXOC6B	ENSMMUG00000046512	EXOC6B	ortholog_one2one	99.8773	99.8773	1	2259	2.72	0.15	18.25	1.97E-74	2.41E-72	1885	2.54	0.15	17.43	4.61E-68	4.03E-66	UP/UP	3127	3.14	0.16	19.64	6.71E-86	1.07E-83	2395	2.89	0.16	18.06	6.84E-73	6.71E-71	UP/UP	944	1.92	0.22	8.79	1.43E-18	3.31E-17	978	1.61	0.21	7.85	4.03E-15	7.92E-14	n.s./n.s.	2.470	1.32E-14	UP/UP|UP/UP|n.s./n.s.
ENSG00000143179	UCK2	ENSMMUG00000053859	UCK2	ortholog_one2one	100	100	1	922	2	0.26	7.69	1.46E-14	9.06E-14	712	2.03	0.24	8.46	2.63E-17	1.83E-16	UP/UP	1039	2.12	0.21	10.01	1.32E-23	1.57E-22	901	2.4	0.23	10.63	2.08E-26	2.91E-25	UP/UP	722	2.33	0.21	11.11	1.16E-28	5.90E-27	718	2.38	0.21	11.6	4.26E-31	2.62E-29	UP/UP	2.210	1.51E-14	UP/UP|UP/UP|UP/UP
ENSG00000164488	DACT2	ENSMMUG00000004230	DACT2	ortholog_one2one	93.0233	78.0065	1	1465	4.43	0.29	15.43	9.54E-54	5.26E-52	994	3.16	0.29	10.71	8.75E-27	1.14E-25	UP/UP	2481	5.11	0.3	17.23	1.50E-66	1.39E-64	1499	3.75	0.3	12.67	8.27E-37	1.98E-35	UP/UP	764	4.31	0.35	12.4	2.74E-35	2.08E-33	679	2.96	0.38	7.84	4.68E-15	9.17E-14	UP/UP	3.953	1.53E-14	UP/UP|UP/UP|UP/UP
ENSG00000197081	IGF2R	ENSMMUG00000015658	IGF2R	ortholog_one2one	95.2228	95.2228	1	4340	-1.63	0.15	-10.78	4.32E-27	6.46E-26	3058	-1.66	0.16	-10.06	8.22E-24	8.91E-23	n.s./n.s.	4314	-1.44	0.18	-8.07	6.98E-16	5.07E-15	2884	-1.53	0.2	-7.68	1.53E-14	9.46E-14	n.s./n.s.	4634	-2.06	0.18	-11.63	3.07E-31	1.85E-29	4095	-2.33	0.21	-11.15	7.05E-29	3.88E-27	DN/DN	-1.775	1.66E-14	n.s./n.s.|n.s./n.s.|DN/DN
ENSG00000106819	ASPN	ENSMMUG00000004638	ASPN	ortholog_one2one	96.0526	97.5936	1	228	-3.66	0.27	-13.44	3.61E-41	1.23E-39	79	-3.12	0.39	-8.1	5.63E-16	3.58E-15	DN/DN	205	-3.95	0.25	-15.87	9.66E-57	5.79E-55	70	-3.14	0.33	-9.54	1.37E-21	1.39E-20	DN/DN	281	-5.57	0.49	-11.28	1.57E-29	8.51E-28	119	-5.3	0.68	-7.82	5.30E-15	1.04E-13	DN/DN	-4.123	1.79E-14	DN/DN|DN/DN|DN/DN
ENSG00000070770	CSNK2A2	ENSMMUG00000015892	CSNK2A2	ortholog_one2one	100	100	1	5915	-2.93	0.13	-22.32	2.62E-110	7.73E-108	886	-1.68	0.14	-11.64	2.53E-31	4.29E-30	DN/n.s.	5853	-2.41	0.18	-13.04	7.17E-39	1.94E-37	832	-1.56	0.2	-7.67	1.69E-14	1.04E-13	DN/n.s.	7287	-2.79	0.19	-14.9	3.40E-50	5.06E-48	1273	-1.51	0.18	-8.22	2.05E-16	4.51E-15	DN/n.s.	-2.147	1.81E-14	DN/n.s.|DN/n.s.|DN/n.s.
ENSG00000188676	IDO2	ENSMMUG00000019306	IDO2	ortholog_one2one	95	95	1	347	4.8	0.37	12.85	8.91E-38	2.49E-36	116	4.25	0.41	10.28	8.36E-25	9.73E-24	UP/UP	193	3.84	0.42	9.06	1.34E-19	1.25E-18	64	3.3	0.43	7.66	1.88E-14	1.15E-13	UP/UP	376	5.79	0.34	17.17	4.64E-66	1.15E-63	163	5.28	0.36	14.62	2.01E-48	2.98E-46	UP/UP	4.543	1.92E-14	UP/UP|UP/UP|UP/UP
ENSG00000108813	DLX4	ENSMMUG00000017658	DLX4	ortholog_one2one	98.75	98.75	1	182	4.02	0.3	13.39	7.34E-41	2.45E-39	72	3.84	0.35	10.92	8.86E-28	1.23E-26	UP/UP	223	4.23	0.28	15.12	1.15E-51	5.59E-50	64	3.63	0.33	10.94	7.77E-28	1.19E-26	UP/UP	185	4.92	0.37	13.19	1.03E-39	9.80E-38	62	4.08	0.52	7.81	5.93E-15	1.16E-13	UP/UP	4.120	1.93E-14	UP/UP|UP/UP|UP/UP
ENSG00000159423	ALDH4A1	ENSMMUG00000004751	ALDH4A1	ortholog_one2one	97.6909	97.6909	1	366	3.28	0.17	19.02	1.23E-80	1.93E-78	216	1.93	0.15	12.67	8.59E-37	1.95E-35	UP/n.s.	417	3.38	0.18	19.2	3.71E-82	4.99E-80	245	2.13	0.18	11.58	5.01E-31	9.11E-30	UP/UP	252	3.52	0.29	12.22	2.49E-34	1.75E-32	219	2.28	0.29	7.8	6.31E-15	1.22E-13	UP/UP	2.753	2.03E-14	UP/n.s.|UP/UP|UP/UP
ENSG00000166886	NAB2	ENSMMUG00000017525	NAB2	ortholog_one2one	99.619	99.619	1	438	2.23	0.2	11.21	3.53E-29	6.03E-28	560	3.37	0.2	16.81	1.98E-63	1.47E-61	UP/UP	631	2.74	0.22	12.63	1.43E-36	3.45E-35	789	3.86	0.22	17.71	3.48E-70	3.11E-68	UP/UP	317	2.43	0.31	7.77	7.92E-15	1.22E-13	434	3.42	0.3	11.38	4.98E-30	2.91E-28	UP/UP	3.008	2.03E-14	UP/UP|UP/UP|UP/UP
ENSG00000128335	APOL2	ENSMMUG00000001537	APOL2	ortholog_one2one	75.3709	70.9497	1	319	4.67	0.33	14.28	2.83E-46	1.20E-44	178	-4.08	0.37	-11	3.63E-28	5.11E-27	UP/DN	343	4.67	0.29	15.87	9.69E-57	5.79E-55	149	-5.15	0.4	-13.03	8.44E-39	2.26E-37	UP/DN	180	4.68	0.44	10.57	4.25E-26	1.79E-24	293	-3.57	0.46	-7.79	6.56E-15	1.26E-13	UP/DN	0.203	2.10E-14	UP/DN|UP/DN|UP/DN
ENSG00000131409	LRRC4B	ENSMMUG00000021059	LRRC4B	ortholog_one2one	99.2987	99.2987	1	122	5.34	0.41	12.96	2.18E-38	6.31E-37	159	6.59	0.42	15.64	3.69E-55	1.99E-53	UP/UP	57	4.11	0.54	7.65	1.94E-14	1.26E-13	70	5.34	0.52	10.23	1.42E-24	1.75E-23	UP/UP	46	4.78	0.58	8.23	1.90E-16	3.56E-15	71	5.95	0.55	10.86	1.83E-27	9.28E-26	UP/UP	5.352	2.16E-14	UP/UP|UP/UP|UP/UP
ENSG00000176454	LPCAT4	ENSMMUG00000020939	LPCAT4	ortholog_one2one	97.7099	97.7099	1	277	-3.66	0.21	-17.73	2.30E-70	2.44E-68	211	-3.53	0.26	-13.61	3.65E-42	1.05E-40	DN/DN	248	-3.97	0.19	-20.49	2.39E-93	4.90E-91	183	-3.8	0.25	-15.22	2.44E-52	1.24E-50	DN/DN	362	-2.75	0.32	-8.5	1.95E-17	4.08E-16	352	-2.53	0.33	-7.78	7.09E-15	1.36E-13	DN/DN	-3.373	2.27E-14	DN/DN|DN/DN|DN/DN
ENSG00000145358	DDIT4L	ENSMMUG00000056608	DDIT4L	ortholog_one2one	100	100	1	264	-4.32	0.28	-15.49	4.34E-54	2.43E-52	265	-4.15	0.23	-18.27	1.47E-74	1.54E-72	DN/DN	257	-3.32	0.43	-7.65	2.08E-14	1.35E-13	246	-3.33	0.41	-8.03	1.01E-15	6.90E-15	DN/DN	339	-4.77	0.39	-12.18	4.12E-34	2.86E-32	428	-4.93	0.38	-13.13	2.32E-39	2.31E-37	DN/DN	-4.137	2.37E-14	DN/DN|DN/DN|DN/DN
ENSG00000074410	CA12	ENSMMUG00000021338	CA12	ortholog_one2one	83.6158	65.0549	1	334	-5.72	0.34	-16.74	6.28E-63	4.99E-61	419	-7.1	0.31	-22.59	5.89E-113	1.48E-110	DN/DN	309	-4.78	0.24	-19.79	3.47E-87	5.68E-85	368	-5.99	0.27	-22.44	1.59E-111	4.48E-109	DN/DN	438	-6.31	0.41	-15.23	2.30E-52	3.71E-50	709	-7.15	0.92	-7.75	8.97E-15	1.70E-13	DN/DN	-6.175	2.83E-14	DN/DN|DN/DN|DN/DN
ENSG00000175182	FAM131A	ENSMMUG00000007503	FAM131A	ortholog_one2one	93.1694	85.6784	1	555	1.56	0.17	9.41	5.10E-21	5.17E-20	406	1.98	0.16	12.01	3.02E-33	5.58E-32	n.s./n.s.	547	1.47	0.18	8.36	6.28E-17	4.90E-16	427	2.05	0.21	9.9	4.29E-23	4.83E-22	n.s./UP	406	1.65	0.21	7.72	1.17E-14	1.78E-13	351	2.01	0.23	8.81	1.20E-18	3.24E-17	n.s./UP	1.787	2.98E-14	n.s./n.s.|n.s./UP|n.s./UP
ENSG00000173137	ADCK5	ENSMMUG00000007376	ADCK5	ortholog_one2one	92.7586	80.7808	1	199	-3.2	0.28	-11.38	5.02E-30	9.09E-29	204	-3.84	0.31	-12.38	3.47E-35	7.19E-34	DN/DN	157	-11.39	0.89	-12.86	7.83E-38	2.03E-36	169	-5.15	0.43	-12.03	2.33E-33	4.72E-32	DN/DN	234	-11.51	1.49	-7.71	1.23E-14	1.86E-13	335	-3.32	0.4	-8.39	4.79E-17	1.12E-15	DN/DN	-6.402	3.12E-14	DN/DN|DN/DN|DN/DN
ENSG00000161513	FDXR	ENSMMUG00000015648	FDXR	ortholog_one2one	85.7678	91.0537	1	364	-3.62	0.32	-11.24	2.46E-29	4.24E-28	354	-4.24	0.32	-13.06	5.50E-39	1.39E-37	DN/DN	321	-4.17	0.3	-13.83	1.58E-43	5.38E-42	301	-5.02	0.32	-15.51	2.79E-54	1.50E-52	DN/DN	467	-3.15	0.41	-7.71	1.24E-14	1.88E-13	593	-3.44	0.4	-8.54	1.34E-17	3.25E-16	DN/DN	-3.940	3.14E-14	DN/DN|DN/DN|DN/DN
ENSG00000153982	GDPD1	ENSMMUG00000042757	GDPD1	ortholog_one2one	99.0446	99.0446	1	138	3.01	0.27	11.22	3.09E-29	5.29E-28	48	3.33	0.38	8.86	7.68E-19	6.06E-18	UP/UP	232	3.72	0.3	12.49	8.16E-36	1.85E-34	80	4.06	0.37	10.95	6.42E-28	9.84E-27	UP/UP	127	3.73	0.39	9.57	1.11E-21	3.31E-20	63	4.23	0.55	7.73	1.04E-14	1.96E-13	UP/UP	3.680	3.27E-14	UP/UP|UP/UP|UP/UP
ENSG00000013297	CLDN11	ENSMMUG00000059260	CLDN11	ortholog_one2one	97.5845	97.5845	1	87	5.85	0.55	10.64	1.91E-26	2.75E-25	87	6.3	0.51	12.45	1.36E-35	2.89E-34	UP/UP	75	5.53	0.56	9.78	1.32E-22	1.50E-21	71	5.96	0.52	11.38	5.04E-30	8.69E-29	UP/UP	41	5.61	0.73	7.7	1.35E-14	2.03E-13	49	5.99	0.67	8.93	4.45E-19	1.24E-17	UP/UP	5.873	3.38E-14	UP/UP|UP/UP|UP/UP
ENSG00000188089	PLA2G4E	ENSMMUG00000042934	PLA2G4E	ortholog_one2one	92.3963	90.0112	1	411	-10.28	0.67	-15.28	1.03E-52	5.53E-51	492	-11.75	0.94	-12.54	4.42E-36	9.65E-35	DN/DN	371	-7.68	0.33	-22.95	1.32E-116	3.91E-114	429	-7.61	0.35	-21.76	5.05E-105	1.20E-102	DN/DN	549	-11.29	1.42	-7.93	2.18E-15	3.60E-14	836	-11.1	1.43	-7.74	1.00E-14	1.89E-13	DN/DN	-9.952	3.75E-14	DN/DN|DN/DN|DN/DN
ENSG00000166317	SYNPO2L	ENSMMUG00000061526	SYNPO2L	ortholog_one2one	97.4411	97.2421	1	108	4.22	0.48	8.78	1.68E-18	1.42E-17	82	5.82	0.54	10.82	2.67E-27	3.60E-26	UP/UP	97	4.01	0.36	11.21	3.49E-29	5.86E-28	53	5.14	0.5	10.23	1.52E-24	1.86E-23	UP/UP	66	4.32	0.56	7.72	1.16E-14	1.77E-13	38	5.2	0.66	7.91	2.62E-15	5.23E-14	UP/UP	4.785	3.82E-14	UP/UP|UP/UP|UP/UP
ENSG00000111432	FZD10	ENSMMUG00000006912	FZD10	ortholog_one2one	99.8279	99.8279	1	156	8.16	1.08	7.56	3.98E-14	2.37E-13	151	10.83	1.19	9.07	1.23E-19	1.02E-18	UP/UP	259	8.76	0.88	10.01	1.41E-23	1.68E-22	240	11.44	1.06	10.8	3.45E-27	5.06E-26	UP/UP	66	7.8	0.95	8.23	1.90E-16	3.56E-15	57	9.98	1.13	8.86	8.30E-19	2.26E-17	UP/UP	9.495	4.01E-14	UP/UP|UP/UP|UP/UP
ENSG00000109576	AADAT	ENSMMUG00000019473	AADAT	ortholog_one2one	96.0373	96.2617	1	147	-3.98	0.35	-11.25	2.22E-29	3.84E-28	82	-3.54	0.33	-10.61	2.70E-26	3.42E-25	DN/DN	130	-4.68	0.31	-15.08	2.09E-51	1.01E-49	71	-3.95	0.32	-12.39	2.95E-35	6.50E-34	DN/DN	190	-3.63	0.35	-10.43	1.74E-25	6.94E-24	134	-3.15	0.41	-7.7	1.31E-14	2.43E-13	DN/DN	-3.822	4.05E-14	DN/DN|DN/DN|DN/DN
ENSG00000054690	PLEKHH1	ENSMMUG00000021326	PLEKHH1	ortholog_one2one	96.7009	96.7009	1	1012	2.52	0.2	12.63	1.53E-36	3.95E-35	628	3.14	0.22	14.41	4.23E-47	1.55E-45	UP/UP	1235	2.75	0.22	12.72	4.31E-37	1.07E-35	623	3.08	0.23	13.19	9.96E-40	2.85E-38	UP/UP	688	2.66	0.33	8.03	9.67E-16	1.66E-14	365	2.63	0.34	7.71	1.23E-14	2.29E-13	UP/UP	2.797	4.09E-14	UP/UP|UP/UP|UP/UP
ENSG00000250264	AL669918.1	ENSMMUG00000011293	MAMU-DOB	ortholog_one2one	96.7971	96.7971	1	0	NA	NA	NA	NA	NA	419	-1.85	0.24	-7.63	2.38E-14	1.34E-13	n.s./n.s.	0	NA	NA	NA	NA	NA	307	-3.4	0.26	-12.9	4.71E-38	1.22E-36	n.s./DN	0	NA	NA	NA	NA	NA	572	-2.61	0.29	-8.85	8.37E-19	2.28E-17	n.s./DN	-2.620	4.47E-14	n.s./n.s.|n.s./DN|n.s./DN
ENSG00000166426	CRABP1	ENSMMUG00000009393	CRABP1	ortholog_one2one	91.9708	65.625	1	198	-4.8	0.37	-13.11	2.90E-39	8.87E-38	172	-4.12	0.34	-12.09	1.22E-33	2.31E-32	DN/DN	177	-5.17	0.5	-10.39	2.72E-25	3.60E-24	147	-4.75	0.45	-10.56	4.70E-26	6.38E-25	DN/DN	259	-4.31	0.52	-8.22	2.05E-16	3.80E-15	283	-3.85	0.5	-7.68	1.57E-14	2.87E-13	DN/DN	-4.500	4.85E-14	DN/DN|DN/DN|DN/DN
ENSG00000088002	SULT2B1	ENSMMUG00000022155	SULT2B1	ortholog_one2one	95.0685	95.5923	1	61	6.8	0.88	7.71	1.29E-14	8.00E-14	44	7.63	1.01	7.58	3.48E-14	1.93E-13	UP/UP	147	7.95	0.9	8.81	1.30E-18	1.13E-17	104	8.8	1.04	8.48	2.28E-17	1.73E-16	UP/UP	58	7.61	0.95	8.04	8.84E-16	1.52E-14	65	8.73	1.06	8.2	2.40E-16	5.24E-15	UP/UP	7.920	4.89E-14	UP/UP|UP/UP|UP/UP
ENSG00000166145	SPINT1	ENSMMUG00000063461	SPINT1	ortholog_one2one	92.0605	73.0135	1	3415	2.05	0.22	9.44	3.58E-21	3.67E-20	2581	1.74	0.2	8.56	1.12E-17	8.02E-17	UP/n.s.	4466	2.42	0.18	13.4	5.78E-41	1.74E-39	3095	2.04	0.17	11.81	3.43E-32	6.49E-31	UP/UP	2326	2.1	0.27	7.67	1.70E-14	2.53E-13	2640	2.08	0.26	7.93	2.23E-15	4.49E-14	UP/UP	2.072	4.97E-14	UP/n.s.|UP/UP|UP/UP
ENSG00000159899	NPR2	ENSMMUG00000016334	NPR2	ortholog_one2one	99.9045	99.9045	1	684	-3.38	0.23	-14.83	9.90E-50	4.88E-48	530	-2.21	0.21	-10.29	7.50E-25	8.74E-24	DN/DN	590	-4.32	0.24	-17.88	1.73E-71	1.85E-69	417	-3.29	0.24	-13.83	1.77E-43	6.16E-42	DN/DN	867	-3.04	0.28	-10.76	5.04E-27	2.24E-25	792	-2.11	0.28	-7.67	1.77E-14	3.20E-13	DN/DN	-3.058	5.33E-14	DN/DN|DN/DN|DN/DN
ENSG00000187242	KRT12	ENSMMUG00000001502	KRT12	ortholog_one2one	97.7733	97.5758	1	0	NA	NA	NA	NA	NA	63	-5.27	0.43	-12.13	7.75E-34	1.49E-32	n.s./DN	0	NA	NA	NA	NA	NA	57	-4.38	0.41	-10.81	3.15E-27	4.63E-26	n.s./DN	0	NA	NA	NA	NA	NA	105	-6.1	0.79	-7.76	8.81E-15	1.67E-13	n.s./DN	-5.250	5.57E-14	n.s./DN|n.s./DN|n.s./DN
ENSG00000167778	SPRYD3	ENSMMUG00000000329	SPRYD3	ortholog_one2one	100	92.2756	1	1044	-2.68	0.14	-19.02	1.14E-80	1.80E-78	1076	-1.79	0.14	-13.23	6.25E-40	1.63E-38	DN/n.s.	971	-2.66	0.18	-14.51	1.08E-47	4.40E-46	952	-1.95	0.13	-15.25	1.74E-52	8.91E-51	DN/n.s.	1303	-2.13	0.23	-9.37	7.39E-21	2.06E-19	1601	-1.39	0.18	-7.66	1.88E-14	3.40E-13	DN/n.s.	-2.100	5.67E-14	DN/n.s.|DN/n.s.|DN/n.s.
ENSG00000101439	CST3	ENSMMUG00000050596	CST3	ortholog_one2one	97.2603	97.2603	1	3210	-1.42	0.18	-8.04	8.81E-16	6.07E-15	3013	-2.08	0.16	-12.78	2.12E-37	5.00E-36	n.s./DN	2761	-1.89	0.22	-8.63	6.18E-18	5.16E-17	2365	-3.11	0.22	-14.35	1.06E-46	4.19E-45	n.s./DN	3429	-1.54	0.2	-7.61	2.76E-14	3.97E-13	4336	-2.39	0.2	-12.11	9.34E-34	6.97E-32	n.s./DN	-2.072	6.72E-14	n.s./DN|n.s./DN|n.s./DN
ENSG00000140006	WDR89	ENSMMUG00000011945	WDR89	ortholog_one2one	96.3824	96.3824	1	537	-2.1	0.17	-12.41	2.25E-35	5.52E-34	528	-2.53	0.16	-15.84	1.67E-56	9.63E-55	DN/DN	575	-1.47	0.2	-7.5	6.18E-14	3.86E-13	568	-1.55	0.19	-7.95	1.83E-15	1.22E-14	n.s./n.s.	622	-2.06	0.25	-8.1	5.39E-16	9.47E-15	814	-2.27	0.24	-9.6	8.05E-22	2.75E-20	DN/DN	-1.997	6.79E-14	DN/DN|n.s./n.s.|DN/DN
ENSG00000125841	NRSN2	ENSMMUG00000012599	NRSN2	ortholog_one2one	97.549	80.2419	1	117	8.27	0.99	8.39	5.00E-17	3.77E-16	105	8.87	0.99	8.99	2.46E-19	2.00E-18	UP/UP	79	7.59	0.99	7.71	1.30E-14	8.56E-14	54	7.85	1	7.89	3.08E-15	2.02E-14	UP/UP	57	8.14	1.07	7.63	2.44E-14	3.53E-13	60	8.62	1.07	8.07	6.82E-16	1.43E-14	UP/UP	8.223	7.89E-14	UP/UP|UP/UP|UP/UP
ENSG00000110002	VWA5A	ENSMMUG00000020491	VWA5A	ortholog_one2one	90.8397	87.8229	1	456	1.78	0.22	8.04	8.67E-16	5.98E-15	397	1.43	0.19	7.46	8.71E-14	4.71E-13	n.s./n.s.	747	2.53	0.23	11.19	4.44E-29	7.36E-28	526	1.92	0.22	8.74	2.41E-18	1.97E-17	UP/n.s.	438	2.49	0.26	9.73	2.27E-22	7.14E-21	472	2.03	0.22	9.33	1.06E-20	3.39E-19	UP/UP	2.030	7.95E-14	n.s./n.s.|UP/n.s.|UP/UP
ENSG00000179532	DNHD1	ENSMMUG00000054897	DNHD1	ortholog_one2one	95.4555	95.4354	1	206	3.71	0.32	11.65	2.39E-31	4.69E-30	206	4.51	0.34	13.33	1.51E-40	4.04E-39	UP/UP	165	3.28	0.26	12.55	3.89E-36	8.98E-35	147	3.97	0.3	13.16	1.40E-39	3.95E-38	UP/UP	88	3.18	0.42	7.56	3.94E-14	5.58E-13	95	3.8	0.44	8.65	5.27E-18	1.34E-16	UP/UP	3.742	9.30E-14	UP/UP|UP/UP|UP/UP
ENSG00000185149	NPY2R	ENSMMUG00000014185	NPY2R	ortholog_one2one	99.2126	99.2126	1	492	-10.53	0.7	-15.05	3.56E-51	1.85E-49	201	-9.89	0.94	-10.56	4.39E-26	5.50E-25	DN/DN	443	-9.86	0.55	-17.9	1.12E-71	1.22E-69	174	-10.03	0.88	-11.38	5.18E-30	8.90E-29	DN/DN	658	-13	1.48	-8.77	1.79E-18	4.08E-17	342	-11.25	1.49	-7.58	3.59E-14	6.36E-13	DN/DN	-10.760	1.06E-13	DN/DN|DN/DN|DN/DN
ENSG00000188643	S100A16	ENSMMUG00000045106	S100A16	ortholog_one2one	99.0291	99.0291	1	631	-1.94	0.15	-12.96	2.04E-38	5.91E-37	627	-1.95	0.15	-13.12	2.50E-39	6.41E-38	n.s./n.s.	594	-1.95	0.14	-13.82	1.87E-43	6.29E-42	555	-2.09	0.14	-15.1	1.64E-51	8.11E-50	n.s./DN	750	-1.49	0.2	-7.53	5.14E-14	7.19E-13	928	-1.74	0.2	-8.87	7.21E-19	1.98E-17	n.s./n.s.	-1.860	1.20E-13	n.s./n.s.|n.s./DN|n.s./n.s.
ENSG00000143198	MGST3	ENSMMUG00000015948	MGST3	ortholog_one2one	98.0263	52.4648	1	515	1.56	0.19	8.37	5.88E-17	4.39E-16	351	1.75	0.22	7.92	2.39E-15	1.44E-14	n.s./n.s.	575	1.68	0.17	10.06	8.59E-24	1.04E-22	451	2.16	0.2	10.87	1.54E-27	2.31E-26	n.s./UP	458	2.08	0.28	7.53	5.20E-14	7.26E-13	487	2.7	0.31	8.72	2.90E-18	7.57E-17	UP/UP	1.988	1.23E-13	n.s./n.s.|n.s./UP|UP/UP
ENSG00000072201	LNX1	ENSMMUG00000017401	LNX1	ortholog_one2one	97.6648	97.7992	1	499	2.29	0.16	14.27	3.59E-46	1.50E-44	462	2.64	0.14	18.51	1.60E-76	1.80E-74	UP/UP	671	2.69	0.16	16.87	8.10E-64	6.59E-62	604	3.03	0.15	19.85	1.11E-87	1.72E-85	UP/UP	281	2.01	0.27	7.52	5.48E-14	7.62E-13	291	2.16	0.24	9.12	7.37E-20	2.18E-18	UP/UP	2.470	1.27E-13	UP/UP|UP/UP|UP/UP
ENSG00000196338	NLGN3	ENSMMUG00000032427	NLGN3	ortholog_one2one	99.8821	99.8821	1	284	-3.38	0.2	-17	8.17E-65	6.94E-63	210	-2.33	0.21	-11.16	6.54E-29	9.71E-28	DN/DN	255	-3.64	0.22	-16.53	2.30E-61	1.68E-59	181	-2.63	0.21	-12.77	2.29E-37	5.71E-36	DN/DN	358	-3.19	0.34	-9.36	8.10E-21	2.25E-19	314	-2.37	0.31	-7.55	4.33E-14	7.65E-13	DN/DN	-2.923	1.28E-13	DN/DN|DN/DN|DN/DN
ENSG00000079616	KIF22	ENSMMUG00000009684	KIF22	ortholog_one2one	95.9398	95.2239	1	271	1.71	0.16	10.57	4.23E-26	5.96E-25	217	1.46	0.15	9.53	1.63E-21	1.53E-20	n.s./n.s.	276	1.67	0.16	10.7	1.07E-26	1.54E-25	209	1.4	0.14	9.83	8.75E-23	9.62E-22	n.s./n.s.	267	2.46	0.26	9.63	5.72E-22	1.73E-20	244	1.95	0.26	7.54	4.63E-14	8.16E-13	UP/n.s.	1.775	1.36E-13	n.s./n.s.|n.s./n.s.|UP/n.s.
ENSG00000167600	CYP2S1	ENSMMUG00000009608	CYP2S1	ortholog_one2one	96.2302	96.2302	1	132	-2.72	0.28	-9.7	3.00E-22	3.34E-21	228	-4.48	0.3	-14.9	3.14E-50	1.31E-48	DN/DN	119	-2.96	0.4	-7.4	1.38E-13	8.41E-13	197	-4.89	0.38	-12.84	9.22E-38	2.37E-36	DN/DN	159	-2.85	0.34	-8.38	5.19E-17	1.04E-15	376	-4.51	0.39	-11.5	1.29E-30	7.76E-29	DN/DN	-3.735	1.40E-13	DN/DN|DN/DN|DN/DN
ENSG00000125895	TMEM74B	ENSMMUG00000004711	TMEM74B	ortholog_one2one	88.6719	97.8448	1	269	5.15	0.7	7.39	1.51E-13	8.58E-13	229	5.56	0.6	9.23	2.79E-20	2.40E-19	UP/UP	136	4.03	0.44	9.09	1.03E-19	9.64E-19	113	4.44	0.39	11.42	3.44E-30	5.98E-29	UP/UP	194	5.54	0.53	10.51	7.51E-26	3.07E-24	173	5.64	0.43	12.99	1.36E-38	1.27E-36	UP/UP	5.060	1.43E-13	UP/UP|UP/UP|UP/UP
ENSG00000164007	CLDN19	ENSMMUG00000057076	CLDN19	ortholog_one2one	100	100	1	809	-2.94	0.4	-7.39	1.50E-13	8.49E-13	297	-2.95	0.38	-7.79	6.46E-15	3.79E-14	DN/DN	813	-2.31	0.2	-11.67	1.85E-31	3.45E-30	285	-2.37	0.2	-12	3.70E-33	7.41E-32	DN/DN	959	-4.05	0.39	-10.45	1.52E-25	6.09E-24	444	-4.5	0.36	-12.48	9.48E-36	7.60E-34	DN/DN	-3.187	1.48E-13	DN/DN|DN/DN|DN/DN
ENSG00000156966	B3GNT7	ENSMMUG00000011777	B3GNT7	ortholog_one2one	96.01	96.01	1	825	-3.91	0.52	-7.47	8.18E-14	4.76E-13	713	-4.14	0.55	-7.48	7.63E-14	4.14E-13	DN/DN	773	-3.54	0.37	-9.49	2.33E-21	2.44E-20	648	-3.6	0.38	-9.55	1.34E-21	1.36E-20	DN/DN	1031	-5.39	0.33	-16.47	6.15E-61	1.40E-58	1145	-5.44	0.3	-18.01	1.60E-72	5.35E-70	DN/DN	-4.337	1.48E-13	DN/DN|DN/DN|DN/DN
ENSG00000180914	OXTR	ENSMMUG00000009703	OXTR	ortholog_one2one	97.4293	97.4293	1	397	-5.53	0.64	-8.68	3.83E-18	3.15E-17	138	-5.3	0.45	-11.81	3.42E-32	6.04E-31	DN/DN	359	-5.46	0.41	-13.34	1.28E-40	3.81E-39	118	-5.99	0.77	-7.81	5.59E-15	3.58E-14	DN/DN	521	-6.25	0.46	-13.51	1.41E-41	1.47E-39	228	-8.21	1.09	-7.53	4.95E-14	8.70E-13	DN/DN	-6.123	1.51E-13	DN/DN|DN/DN|DN/DN
ENSG00000099958	DERL3	ENSMMUG00000009101	DERL3	ortholog_one2one	85.7741	87.234	1	0	NA	NA	NA	NA	NA	217	2.12	0.21	10.22	1.67E-24	1.90E-23	n.s./UP	0	NA	NA	NA	NA	NA	284	2.55	0.25	10.17	2.72E-24	3.30E-23	n.s./UP	0	NA	NA	NA	NA	NA	231	2.61	0.34	7.61	2.68E-14	4.79E-13	n.s./UP	2.427	1.60E-13	n.s./UP|n.s./UP|n.s./UP
ENSG00000142583	SLC2A5	ENSMMUG00000016307	SLC2A5	ortholog_one2one	95.01	94.8207	1	166	-2.96	0.31	-9.6	7.98E-22	8.56E-21	145	-3.25	0.3	-10.7	9.92E-27	1.29E-25	DN/DN	154	-2.93	0.31	-9.52	1.76E-21	1.86E-20	128	-3.28	0.3	-11.12	1.05E-28	1.69E-27	DN/DN	204	-2.96	0.39	-7.54	4.78E-14	6.70E-13	230	-3.15	0.41	-7.68	1.61E-14	2.93E-13	DN/DN	-3.088	1.61E-13	DN/DN|DN/DN|DN/DN
ENSG00000176720	BOK	ENSMMUG00000056380	BOK	ortholog_one2one	100	100	1	321	-2.32	0.24	-9.61	7.16E-22	7.75E-21	612	-4.96	0.22	-22.68	6.33E-114	1.62E-111	DN/DN	277	-2.9	0.23	-12.45	1.32E-35	2.98E-34	525	-5.63	0.31	-18.03	1.22E-72	1.18E-70	DN/DN	374	-2.47	0.33	-7.47	8.12E-14	1.11E-12	1023	-4.53	0.29	-15.84	1.67E-56	3.50E-54	DN/DN	-3.802	1.85E-13	DN/DN|DN/DN|DN/DN
ENSG00000067113	PLPP1	ENSMMUG00000030099	PLPP1	ortholog_one2one	97.8947	97.8947	1	1260	-3.08	0.29	-10.71	8.73E-27	1.28E-25	1004	-2.9	0.27	-10.89	1.28E-27	1.76E-26	DN/DN	1173	-3	0.29	-10.43	1.72E-25	2.31E-24	935	-2.55	0.26	-9.73	2.25E-22	2.40E-21	DN/DN	1568	-2.91	0.39	-7.54	4.62E-14	6.49E-13	1577	-2.66	0.35	-7.61	2.64E-14	4.73E-13	DN/DN	-2.850	1.87E-13	DN/DN|DN/DN|DN/DN
ENSG00000106302	HYAL4	ENSMMUG00000005718	HYAL4	ortholog_one2one	95.6341	95.6341	1	128	5.44	0.43	12.76	2.72E-37	7.42E-36	137	4.44	0.31	14.11	3.38E-45	1.12E-43	UP/UP	134	5.39	0.42	12.88	5.50E-38	1.44E-36	147	4.49	0.31	14.5	1.21E-47	4.98E-46	UP/UP	57	5.13	0.59	8.71	3.12E-18	6.94E-17	66	3.82	0.51	7.48	7.31E-14	1.25E-12	UP/UP	4.785	2.08E-13	UP/UP|UP/UP|UP/UP
ENSG00000142694	EVA1B	ENSMMUG00000057604	FAM176B	ortholog_one2one	99.3939	98.2036	1	852	2.95	0.35	8.42	3.67E-17	2.79E-16	517	2.74	0.31	8.76	1.94E-18	1.49E-17	UP/UP	1195	3.39	0.36	9.53	1.59E-21	1.69E-20	513	2.7	0.32	8.32	8.54E-17	6.27E-16	UP/UP	715	3.51	0.47	7.45	9.63E-14	1.31E-12	612	3.46	0.4	8.58	9.43E-18	2.33E-16	UP/UP	3.125	2.19E-13	UP/UP|UP/UP|UP/UP
ENSG00000105290	APLP1	ENSMMUG00000019753	APLP1	ortholog_one2one	63.9017	97.1963	1	135	-6.32	0.5	-12.74	3.46E-37	9.28E-36	65	-6.47	0.65	-9.96	2.30E-23	2.41E-22	DN/DN	123	-5.42	0.37	-14.61	2.55E-48	1.05E-46	57	-5.58	0.5	-11.2	4.22E-29	6.94E-28	DN/DN	180	-5.29	0.56	-9.45	3.26E-21	9.36E-20	110	-5.4	0.72	-7.47	8.05E-14	1.37E-12	DN/DN	-5.747	2.28E-13	DN/DN|DN/DN|DN/DN
ENSG00000188505	NCCRP1	ENSMMUG00000056327	NCCRP1	ortholog_one2one	97.4545	97.4545	1	108	7.18	0.78	9.22	3.01E-20	2.90E-19	39	6.41	0.79	8.15	3.69E-16	2.38E-15	UP/UP	291	8.49	0.95	8.93	4.13E-19	3.75E-18	69	7.18	0.84	8.5	1.91E-17	1.47E-16	UP/UP	119	8.22	0.8	10.29	8.11E-25	3.11E-23	36	6.84	0.92	7.46	8.59E-14	1.46E-12	UP/UP	7.387	2.44E-13	UP/UP|UP/UP|UP/UP
ENSG00000214435	AS3MT	ENSMMUG00000007662	AS3MT	ortholog_one2one	97.0667	95.0392	1	72	-3.42	0.32	-10.63	2.11E-26	3.04E-25	68	-3.81	0.34	-11.1	1.28E-28	1.86E-27	DN/DN	68	-3.1	0.34	-9.18	4.38E-20	4.22E-19	62	-3.28	0.42	-7.84	4.40E-15	2.84E-14	DN/DN	92	-2.99	0.4	-7.56	4.00E-14	5.65E-13	113	-2.95	0.39	-7.52	5.33E-14	9.30E-13	DN/DN	-3.258	2.54E-13	DN/DN|DN/DN|DN/DN
ENSG00000124772	CPNE5	ENSMMUG00000005854	CPNE5	ortholog_one2one	100	97.2131	1	76	-3.66	0.34	-10.84	2.30E-27	3.49E-26	93	-4.51	0.37	-12.07	1.55E-33	2.93E-32	DN/DN	69	-3.72	0.38	-9.68	3.77E-22	4.17E-21	80	-5.09	0.47	-10.88	1.50E-27	2.24E-26	DN/DN	96	-3.77	0.51	-7.42	1.15E-13	1.54E-12	155	-4.27	0.51	-8.36	6.17E-17	1.43E-15	DN/DN	-4.170	2.57E-13	DN/DN|DN/DN|DN/DN
ENSG00000162458	FBLIM1	ENSMMUG00000032243	FBLIM1	ortholog_one2one	78.0749	77.8667	1	537	2.45	0.18	13.7	9.97E-43	3.67E-41	379	-2	0.14	-14.6	2.87E-48	1.10E-46	UP/DN	596	2.54	0.24	10.74	6.85E-27	1.00E-25	342	-2.02	0.21	-9.44	3.70E-21	3.66E-20	UP/DN	367	2.6	0.3	8.59	8.97E-18	1.93E-16	574	-1.56	0.21	-7.45	9.36E-14	1.58E-12	UP/n.s.	0.335	2.63E-13	UP/DN|UP/DN|UP/n.s.
ENSG00000213996	TM6SF2	ENSMMUG00000008576	TM6SF2	ortholog_one2one	96.5517	96.5517	1	81	-4.92	0.37	-13.41	5.45E-41	1.85E-39	78	-5.55	0.45	-12.37	3.89E-35	8.03E-34	DN/DN	72	-5.73	0.51	-11.19	4.42E-29	7.33E-28	68	-5.48	0.45	-12.25	1.66E-34	3.56E-33	DN/DN	108	-3.78	0.51	-7.41	1.31E-13	1.75E-12	132	-4.35	0.52	-8.35	7.11E-17	1.63E-15	DN/DN	-4.968	2.92E-13	DN/DN|DN/DN|DN/DN
ENSG00000137709	POU2F3	ENSMMUG00000012251	POU2F3	ortholog_one2one	95.8904	96.1098	1	102	5.49	0.52	10.45	1.44E-25	1.94E-24	35	5.1	0.58	8.86	8.29E-19	6.52E-18	UP/UP	220	6.51	0.51	12.75	3.02E-37	7.55E-36	71	6.1	0.58	10.49	9.54E-26	1.27E-24	UP/UP	106	6.43	0.6	10.74	6.68E-27	2.92E-25	31	5.46	0.74	7.42	1.13E-13	1.89E-12	UP/UP	5.848	3.15E-13	UP/UP|UP/UP|UP/UP
ENSG00000100292	HMOX1	ENSMMUG00000007221	HMOX1	ortholog_one2one	95.8333	95.8333	1	2092	-2.43	0.19	-12.94	2.81E-38	8.10E-37	1837	-2.03	0.17	-12.06	1.79E-33	3.35E-32	DN/DN	1949	-2.44	0.16	-15.64	4.08E-55	2.21E-53	1661	-2.04	0.15	-13.66	1.65E-42	5.51E-41	DN/DN	2557	-2	0.25	-8.01	1.17E-15	1.99E-14	2752	-1.74	0.23	-7.42	1.17E-13	1.95E-12	DN/n.s.	-2.113	3.28E-13	DN/DN|DN/DN|DN/n.s.
ENSG00000008283	CYB561	ENSMMUG00000013412	CYB561	ortholog_one2one	77.5194	65.5738	1	446	3.23	0.27	11.93	7.99E-33	1.69E-31	276	1.87	0.24	7.67	1.76E-14	1.00E-13	UP/n.s.	878	4.18	0.3	13.9	6.38E-44	2.22E-42	482	2.78	0.27	10.47	1.22E-25	1.60E-24	UP/UP	475	4.2	0.38	10.99	4.10E-28	1.98E-26	325	2.52	0.34	7.42	1.14E-13	1.91E-12	UP/UP	3.130	3.35E-13	UP/n.s.|UP/UP|UP/UP
ENSG00000139567	ACVRL1	ENSMMUG00000004982	ACVRL1	ortholog_one2one	98.6084	98.6084	1	6765	-1.63	0.15	-11.04	2.34E-28	3.79E-27	6537	-2.01	0.14	-14.23	5.98E-46	2.08E-44	n.s./DN	6392	-1.65	0.23	-7.28	3.25E-13	1.92E-12	6273	-1.73	0.23	-7.61	2.76E-14	1.67E-13	n.s./n.s.	7351	-1.84	0.19	-9.77	1.56E-22	4.97E-21	9430	-2.16	0.19	-11.35	7.15E-30	4.13E-28	n.s./DN	-1.837	3.48E-13	n.s./DN|n.s./n.s.|n.s./DN
ENSG00000112893	MAN2A1	ENSMMUG00000003316	MAN2A1	ortholog_one2one	97.8147	97.9003	1	5369	-2.55	0.15	-16.58	1.02E-61	7.60E-60	4185	-1.89	0.16	-11.87	1.70E-32	3.04E-31	DN/n.s.	5498	-1.97	0.18	-11.21	3.56E-29	5.96E-28	4404	-1.26	0.17	-7.25	4.26E-13	2.36E-12	n.s./n.s.	6346	-2.78	0.18	-15.73	9.33E-56	1.63E-53	5898	-2.2	0.18	-12.23	2.18E-34	1.67E-32	DN/DN	-2.108	3.93E-13	DN/n.s.|n.s./n.s.|DN/DN
ENSG00000182378	PLCXD1	ENSMMUG00000047259	PLCXD1	ortholog_one2one	93.8081	85.8357	1	0	-0.26	3.35	-0.08	9.38E-01	NA	173	-3.11	0.24	-12.74	3.35E-37	7.79E-36	n.s./DN	390	11.33	1.04	10.94	7.25E-28	1.12E-26	145	-3.73	0.28	-13.24	5.13E-40	1.50E-38	UP/DN	288	11.91	1.06	11.25	2.40E-29	1.26E-27	284	-2.25	0.3	-7.42	1.21E-13	2.01E-12	UP/DN	2.315	4.02E-13	n.s./DN|UP/DN|UP/DN
ENSG00000167562	ZNF701	ENSMMUG00000004430	ZNF701	ortholog_one2one	73.6347	85.7456	1	316	3.51	0.23	15.54	1.80E-54	1.03E-52	112	-3.89	0.29	-13.6	4.27E-42	1.22E-40	UP/DN	391	3.74	0.21	17.81	5.99E-71	6.31E-69	101	-3.44	0.26	-13.42	4.55E-41	1.39E-39	UP/DN	125	2.84	0.38	7.38	1.63E-13	2.15E-12	191	-2.44	0.32	-7.54	4.70E-14	8.27E-13	UP/DN	0.053	4.96E-13	UP/DN|UP/DN|UP/DN
ENSG00000029639	TFB1M	ENSMMUG00000011171	TFB1M	ortholog_one2one	93.9306	94.2029	1	176	-2.42	0.24	-10.08	6.50E-24	7.99E-23	188	-2.27	0.23	-10.04	1.04E-23	1.12E-22	DN/DN	163	-2.48	0.26	-9.55	1.27E-21	1.36E-20	159	-2.68	0.26	-10.37	3.34E-25	4.26E-24	DN/DN	207	-2.57	0.35	-7.33	2.23E-13	2.87E-12	277	-2.46	0.32	-7.78	7.08E-15	1.36E-13	DN/DN	-2.480	5.01E-13	DN/DN|DN/DN|DN/DN
ENSG00000164509	IL31RA	ENSMMUG00000017394	IL31RA	ortholog_one2one	91.8848	91.7647	1	71	-4.5	0.41	-10.86	1.70E-27	2.62E-26	49	-4.96	0.47	-10.67	1.44E-26	1.86E-25	DN/DN	66	-3.92	0.29	-13.44	3.56E-41	1.08E-39	43	-4.84	0.46	-10.61	2.66E-26	3.67E-25	DN/DN	91	-4.91	0.54	-9.17	4.70E-20	1.22E-18	82	-5.41	0.74	-7.35	2.01E-13	3.27E-12	DN/DN	-4.757	5.45E-13	DN/DN|DN/DN|DN/DN
ENSG00000105641	SLC5A5	ENSMMUG00000028843	SLC5A5	ortholog_one2one	97.5117	97.5117	1	224	-7.38	0.98	-7.56	4.04E-14	2.40E-13	154	-7.57	0.57	-13.35	1.26E-40	3.37E-39	DN/DN	201	-7.8	0.44	-17.89	1.46E-71	1.57E-69	133	-9.64	0.87	-11.09	1.47E-28	2.35E-27	DN/DN	298	-11.85	1.48	-8.03	9.67E-16	1.66E-14	261	-10.86	1.48	-7.36	1.87E-13	3.06E-12	DN/DN	-9.183	5.53E-13	DN/DN|DN/DN|DN/DN
ENSG00000124570	SERPINB6	ENSMMUG00000037816	SERPINB6	ortholog_one2one	96.4557	96.4557	1	3221	-2.18	0.22	-10	1.46E-23	1.76E-22	2726	-3.71	0.19	-19.75	7.49E-87	1.01E-84	DN/DN	2793	-2.7	0.22	-12.28	1.12E-34	2.44E-33	2379	-3.86	0.18	-21.03	3.54E-98	7.43E-96	DN/DN	3819	-1.93	0.26	-7.3	2.80E-13	3.57E-12	4540	-2.77	0.27	-10.38	3.15E-25	1.37E-23	n.s./DN	-2.858	5.95E-13	DN/DN|DN/DN|n.s./DN
ENSG00000029153	ARNTL2	ENSMMUG00000023249	ARNTL2	ortholog_one2one	95.9119	95.9119	1	235	3.5	0.23	14.91	2.65E-50	1.32E-48	107	3.33	0.27	12.45	1.45E-35	3.07E-34	UP/UP	364	4.06	0.23	17.37	1.29E-67	1.24E-65	150	3.81	0.28	13.48	2.01E-41	6.24E-40	UP/UP	172	3.87	0.37	10.47	1.15E-25	4.66E-24	82	3.36	0.46	7.34	2.22E-13	3.60E-12	UP/UP	3.655	6.00E-13	UP/UP|UP/UP|UP/UP
ENSG00000130779	CLIP1	ENSMMUG00000021928	CLIP1	ortholog_one2one	98.8873	64.8131	1	5109	1.97	0.15	12.73	4.21E-37	1.13E-35	4889	2.28	0.17	13.38	7.57E-41	2.05E-39	n.s./UP	7747	2.58	0.19	13.41	5.04E-41	1.52E-39	7643	2.97	0.2	14.7	6.39E-49	2.82E-47	UP/UP	3293	1.88	0.26	7.3	2.89E-13	3.67E-12	3789	2.15	0.26	8.27	1.31E-16	2.95E-15	n.s./UP	2.305	6.12E-13	n.s./UP|UP/UP|n.s./UP
ENSG00000179869	ABCA13	ENSMMUG00000016191	ABCA13	ortholog_one2one	91.9138	91.9683	1	279	-5.58	0.39	-14.43	3.46E-47	1.55E-45	79	-3.87	0.37	-10.56	4.65E-26	5.81E-25	DN/DN	254	-5.27	0.37	-14.39	5.69E-47	2.21E-45	72	-3.53	0.38	-9.41	5.14E-21	5.04E-20	DN/DN	365	-7.39	0.64	-11.56	6.94E-31	4.10E-29	125	-6.78	0.92	-7.33	2.35E-13	3.79E-12	DN/DN	-5.403	6.32E-13	DN/DN|DN/DN|DN/DN
ENSG00000100652	SLC10A1	ENSMMUG00000022409	SLC10A1	ortholog_one2one	96.2751	96.2751	1	129	-2.98	0.31	-9.62	6.59E-22	7.15E-21	64	-3.16	0.36	-8.67	4.32E-18	3.21E-17	DN/DN	120	-2.94	0.31	-9.41	4.83E-21	4.93E-20	58	-2.88	0.37	-7.8	6.10E-15	3.88E-14	DN/DN	151	-5.84	0.54	-10.84	2.25E-27	1.03E-25	96	-5.96	0.81	-7.32	2.47E-13	3.97E-12	DN/DN	-3.960	6.68E-13	DN/DN|DN/DN|DN/DN
ENSG00000170801	HTRA3	ENSMMUG00000022672	HTRA3	ortholog_one2one	98.6755	98.6755	1	733	-2.73	0.33	-8.27	1.31E-16	9.60E-16	655	-3.27	0.32	-10.3	7.24E-25	8.45E-24	DN/DN	601	-4.12	0.34	-12.14	6.74E-34	1.42E-32	530	-4.74	0.35	-13.51	1.32E-41	4.16E-40	DN/DN	869	-3.25	0.45	-7.28	3.31E-13	4.19E-12	1028	-3.6	0.44	-8.1	5.31E-16	1.13E-14	DN/DN	-3.618	7.00E-13	DN/DN|DN/DN|DN/DN
ENSG00000205730	ITPRIPL2	ENSMMUG00000058281	ITPRIPL2	ortholog_one2one	89.5327	93.9216	1	2063	2.19	0.16	13.68	1.40E-42	5.08E-41	845	3.89	0.17	23.33	2.42E-120	7.87E-118	UP/UP	2174	2.2	0.13	16.48	4.85E-61	3.46E-59	766	3.69	0.15	24.88	1.20E-136	6.15E-134	UP/UP	1041	1.61	0.22	7.47	7.92E-14	1.08E-12	216	1.94	0.26	7.35	1.99E-13	3.24E-12	n.s./n.s.	2.587	7.20E-13	UP/UP|UP/UP|n.s./n.s.
ENSG00000091428	RAPGEF4	ENSMMUG00000020792	RAPGEF4	ortholog_one2one	99.8022	96.3706	1	358	-4.32	0.31	-14.03	1.02E-44	4.01E-43	237	-3.39	0.32	-10.7	1.05E-26	1.36E-25	DN/DN	318	-4.88	0.3	-16.09	2.78E-58	1.79E-56	199	-4.11	0.33	-12.34	5.49E-35	1.21E-33	DN/DN	466	-3.87	0.4	-9.68	3.53E-22	1.08E-20	383	-2.9	0.4	-7.3	2.90E-13	4.61E-12	DN/DN	-3.912	7.68E-13	DN/DN|DN/DN|DN/DN
ENSG00000164300	SERINC5	ENSMMUG00000023533	SERINC5	ortholog_one2one	91.757	96.5753	1	2446	4	0.22	18.03	1.23E-72	1.41E-70	652	4.06	0.26	15.89	6.97E-57	4.02E-55	UP/UP	4444	4.79	0.23	20.85	1.63E-96	3.57E-94	963	4.6	0.27	17.05	3.42E-65	2.69E-63	UP/UP	1156	3.68	0.27	13.82	2.00E-43	2.30E-41	238	2.88	0.4	7.29	3.07E-13	4.86E-12	UP/UP	4.002	8.10E-13	UP/UP|UP/UP|UP/UP
ENSG00000170445	HARS1	ENSMMUG00000004481	HARS1	ortholog_one2one	99.2141	99.2141	1	1046	-3.07	0.14	-21.43	6.42E-102	1.52E-99	745	-2.61	0.17	-14.98	9.36E-51	4.04E-49	DN/DN	971	-3	0.14	-21.14	3.58E-99	8.47E-97	655	-2.75	0.17	-16.09	3.16E-58	1.94E-56	DN/DN	1347	-2.24	0.21	-10.77	4.79E-27	2.13E-25	1198	-1.86	0.25	-7.29	3.16E-13	5.00E-12	DN/n.s.	-2.588	8.33E-13	DN/DN|DN/DN|DN/n.s.
ENSG00000126947	ARMCX1	ENSMMUG00000023604	ARMCX1	ortholog_one2one	98.8962	98.8962	1	550	-3.06	0.18	-16.62	4.72E-62	3.59E-60	412	-1.94	0.2	-9.52	1.71E-21	1.60E-20	DN/n.s.	501	-3.18	0.29	-10.88	1.45E-27	2.20E-26	367	-2.05	0.29	-7.14	9.36E-13	5.00E-12	DN/DN	674	-3.21	0.28	-11.5	1.34E-30	7.76E-29	583	-2.28	0.3	-7.73	1.11E-14	2.08E-13	DN/DN	-2.620	8.68E-13	DN/n.s.|DN/DN|DN/DN
ENSG00000157873	TNFRSF14	ENSMMUG00000016329	TNFRSF14	ortholog_one2one	83.0389	65.4596	1	0	NA	NA	NA	NA	NA	184	-3.88	0.29	-13.61	3.50E-42	1.01E-40	n.s./DN	0	NA	NA	NA	NA	NA	155	-4.79	0.35	-13.69	1.20E-42	4.06E-41	n.s./DN	0	NA	NA	NA	NA	NA	309	-2.86	0.39	-7.37	1.66E-13	2.73E-12	n.s./DN	-3.843	9.10E-13	n.s./DN|n.s./DN|n.s./DN
ENSG00000144362	PHOSPHO2	ENSMMUG00000048893	PHOSPHO2	ortholog_one2one	98.3402	98.3402	1	161	-3.06	0.35	-8.81	1.27E-18	1.08E-17	133	-2.29	0.31	-7.31	2.58E-13	1.35E-12	DN/DN	142	-3.55	0.25	-14.28	2.82E-46	1.07E-44	111	-2.82	0.25	-11.49	1.43E-30	2.52E-29	DN/DN	196	-3.38	0.36	-9.49	2.34E-21	6.77E-20	197	-2.42	0.33	-7.3	2.79E-13	4.45E-12	DN/DN	-2.920	9.67E-13	DN/DN|DN/DN|DN/DN
ENSG00000120149	MSX2	ENSMMUG00000004932	MSX2	ortholog_one2one	93.2584	93.9623	1	485	1.83	0.23	7.83	5.01E-15	3.22E-14	257	2.45	0.23	10.58	3.54E-26	4.45E-25	n.s./UP	640	2.22	0.15	15.23	2.37E-52	1.18E-50	251	2.38	0.2	11.99	4.14E-33	8.23E-32	UP/UP	350	1.95	0.24	8.22	2.10E-16	3.88E-15	177	2.12	0.29	7.26	3.81E-13	5.95E-12	n.s./UP	2.158	9.98E-13	n.s./UP|UP/UP|n.s./UP
ENSG00000106689	LHX2	ENSMMUG00000003671	LHX2	ortholog_one2one	99.2611	99.2611	1	145	-3.99	0.31	-12.87	6.52E-38	1.84E-36	100	-3.09	0.31	-10	1.53E-23	1.63E-22	DN/DN	128	-4.72	0.42	-11.32	1.06E-29	1.83E-28	83	-3.9	0.38	-10.14	3.77E-24	4.53E-23	DN/DN	186	-3.9	0.4	-9.65	4.94E-22	1.50E-20	157	-3.09	0.43	-7.26	4.01E-13	6.25E-12	DN/DN	-3.782	1.04E-12	DN/DN|DN/DN|DN/DN
ENSG00000005486	RHBDD2	ENSMMUG00000007362	RHBDD2	ortholog_one2one	98.9011	98.9011	1	429	1.4	0.2	7.11	1.13E-12	5.99E-12	389	1.41	0.18	7.67	1.72E-14	9.77E-14	n.s./n.s.	800	2.39	0.3	8.09	5.79E-16	4.23E-15	738	2.5	0.29	8.73	2.50E-18	2.05E-17	UP/UP	410	2.04	0.27	7.57	3.81E-14	5.40E-13	418	1.79	0.23	7.72	1.16E-14	2.17E-13	UP/n.s.	1.922	1.14E-12	n.s./n.s.|UP/UP|UP/n.s.
ENSG00000103742	IGDCC4	ENSMMUG00000021788	IGDCC4	ortholog_one2one	97.36	97.36	1	692	1.78	0.17	10.63	2.25E-26	3.23E-25	404	2.78	0.18	15.27	1.23E-52	5.81E-51	n.s./UP	931	2.21	0.21	10.55	4.97E-26	6.92E-25	479	3.01	0.2	14.69	7.15E-49	3.14E-47	UP/UP	469	1.75	0.23	7.45	9.33E-14	1.27E-12	215	1.99	0.27	7.27	3.61E-13	5.67E-12	n.s./n.s.	2.253	1.16E-12	n.s./UP|UP/UP|n.s./n.s.
ENSG00000054654	SYNE2	ENSMMUG00000001008	SYNE2	ortholog_one2one	96.0185	95.9907	1	6986	3.21	0.14	23.32	2.48E-120	9.41E-118	7529	4	0.12	33.41	9.34E-245	2.67E-241	UP/UP	9202	3.54	0.14	24.73	5.60E-135	2.15E-132	9285	4.27	0.13	32.08	8.75E-226	1.86E-222	UP/UP	1984	1.74	0.24	7.2	6.12E-13	7.62E-12	1968	2.16	0.23	9.4	5.23E-21	1.69E-19	n.s./UP	3.153	1.27E-12	UP/UP|UP/UP|n.s./UP
ENSG00000113161	HMGCR	ENSMMUG00000006139	HMGCR	ortholog_one2one	98.8739	98.8739	1	1111	-2.2	0.18	-12.32	6.99E-35	1.67E-33	986	-1.93	0.18	-10.48	1.07E-25	1.30E-24	DN/n.s.	1144	-1.71	0.12	-13.88	8.11E-44	2.81E-42	1025	-1.33	0.13	-10.54	5.56E-26	7.52E-25	n.s./n.s.	1318	-1.96	0.25	-7.97	1.64E-15	2.76E-14	1454	-1.72	0.24	-7.22	5.09E-13	7.85E-12	n.s./n.s.	-1.808	1.31E-12	DN/n.s.|n.s./n.s.|n.s./n.s.
ENSG00000110324	IL10RA	ENSMMUG00000059436	IL10RA	ortholog_one2one	92.5606	92.2414	1	863	-1.75	0.12	-14.33	1.48E-46	6.37E-45	950	-3.05	0.13	-23.46	9.67E-122	3.22E-119	n.s./DN	713	-2.51	0.31	-8.11	4.95E-16	3.65E-15	790	-3.85	0.31	-12.23	2.09E-34	4.47E-33	DN/DN	920	-2.41	0.34	-7.19	6.46E-13	8.03E-12	1458	-3.7	0.3	-12.31	8.38E-35	6.53E-33	DN/DN	-2.878	1.34E-12	n.s./DN|DN/DN|DN/DN
ENSG00000100628	ASB2	ENSMMUG00000012400	ASB2	ortholog_one2one	89.9213	72.2785	1	0	NA	NA	NA	NA	NA	122	3.11	0.43	7.24	4.40E-13	2.26E-12	n.s./UP	0	NA	NA	NA	NA	NA	101	2.77	0.32	8.68	3.82E-18	3.09E-17	n.s./UP	0	NA	NA	NA	NA	NA	104	3.28	0.44	7.41	1.27E-13	2.10E-12	n.s./UP	3.053	1.45E-12	n.s./UP|n.s./UP|n.s./UP
ENSG00000110195	FOLR1	ENSMMUG00000010455	FOLR1	ortholog_one2one	97.2763	97.2763	1	200	1.93	0.25	7.74	1.02E-14	6.42E-14	178	2.07	0.24	8.79	1.56E-18	1.21E-17	n.s./UP	266	2.33	0.19	12.13	7.19E-34	1.52E-32	222	2.41	0.18	13.65	2.08E-42	6.93E-41	UP/UP	160	2.3	0.32	7.17	7.27E-13	8.98E-12	213	2.76	0.31	8.94	3.93E-19	1.10E-17	UP/UP	2.300	1.51E-12	n.s./UP|UP/UP|UP/UP
ENSG00000175093	SPSB4	ENSMMUG00000053344	SPSB4	ortholog_one2one	99.2674	99.2674	1	52	-4.73	0.37	-12.67	8.82E-37	2.31E-35	48	-4.91	0.46	-10.79	3.80E-27	5.06E-26	DN/DN	49	-4.03	0.54	-7.5	6.40E-14	3.99E-13	44	-3.91	0.51	-7.59	3.31E-14	1.99E-13	DN/DN	68	-3.83	0.52	-7.32	2.54E-13	3.24E-12	80	-3.79	0.52	-7.27	3.47E-13	5.48E-12	DN/DN	-4.200	1.55E-12	DN/DN|DN/DN|DN/DN
ENSG00000085552	IGSF9	ENSMMUG00000004706	IGSF9	ortholog_one2one	98.3885	96.106	1	288	-3.31	0.31	-10.61	2.58E-26	3.69E-25	228	-2.93	0.3	-9.73	2.14E-22	2.11E-21	DN/DN	270	-3.07	0.29	-10.42	1.97E-25	2.63E-24	209	-2.69	0.31	-8.7	3.37E-18	2.74E-17	DN/DN	355	-3.63	0.41	-8.82	1.11E-18	2.57E-17	353	-3.03	0.42	-7.19	6.55E-13	9.97E-12	DN/DN	-3.110	1.66E-12	DN/DN|DN/DN|DN/DN
ENSG00000176396	EID2	ENSMMUG00000032241	EID2	ortholog_one2one	97.8814	97.8814	1	264	1.9	0.21	8.85	9.12E-19	7.90E-18	315	2.5	0.2	12.61	1.83E-36	4.08E-35	n.s./UP	343	2.25	0.23	9.9	4.30E-23	5.01E-22	337	2.57	0.22	11.74	7.86E-32	1.46E-30	UP/UP	226	2.38	0.33	7.16	8.13E-13	9.98E-12	277	2.66	0.3	8.87	7.63E-19	2.09E-17	UP/UP	2.377	1.66E-12	n.s./UP|UP/UP|UP/UP
ENSG00000168297	PXK	ENSMMUG00000006432	PXK	ortholog_one2one	99.1349	99.1349	1	1137	-2.67	0.2	-13.37	8.55E-41	2.83E-39	943	-2.05	0.18	-11.11	1.16E-28	1.69E-27	DN/DN	1042	-2.77	0.21	-13.33	1.46E-40	4.32E-39	910	-1.74	0.18	-9.78	1.32E-22	1.43E-21	DN/n.s.	1364	-2.76	0.29	-9.38	6.48E-21	1.82E-19	1389	-1.97	0.27	-7.19	6.61E-13	1.01E-11	DN/n.s.	-2.327	1.68E-12	DN/DN|DN/n.s.|DN/n.s.
ENSG00000157470	FAM81A	ENSMMUG00000016390	FAM81A	ortholog_one2one	98.6413	96.2865	1	156	-1.88	0.24	-7.9	2.69E-15	1.76E-14	69	-4.74	0.45	-10.42	2.00E-25	2.39E-24	n.s./DN	144	-1.99	0.28	-7.04	1.94E-12	1.08E-11	60	-4.84	0.42	-11.64	2.73E-31	5.00E-30	n.s./DN	159	-4.43	0.44	-10.17	2.69E-24	9.94E-23	112	-6.2	0.82	-7.53	4.99E-14	8.75E-13	DN/DN	-4.013	1.95E-12	n.s./DN|n.s./DN|DN/DN
ENSG00000134343	ANO3	ENSMMUG00000012924	ANO3	ortholog_one2one	99.0826	98.9817	1	103	7.1	0.78	9.11	8.08E-20	7.59E-19	89	8.62	1.01	8.54	1.33E-17	9.43E-17	UP/UP	436	9.09	0.78	11.61	3.48E-31	6.35E-30	294	10.3	1.02	10.1	5.79E-24	6.87E-23	UP/UP	76	7.55	0.83	9.12	7.20E-20	1.84E-18	37	7.91	1.1	7.17	7.71E-13	1.17E-11	UP/UP	8.428	1.95E-12	UP/UP|UP/UP|UP/UP
ENSG00000124440	HIF3A	ENSMMUG00000000215	HIF3A	ortholog_one2one	96.1136	73.9931	1	718	3.76	0.25	15.24	1.88E-52	1.00E-50	278	4.22	0.28	15.1	1.61E-51	7.24E-50	UP/UP	255	2.02	0.28	7.19	6.56E-13	3.80E-12	92	2.48	0.35	7.07	1.57E-12	8.24E-12	UP/UP	365	3.54	0.35	10.1	5.52E-24	2.01E-22	150	3.76	0.46	8.15	3.51E-16	7.57E-15	UP/UP	3.297	2.01E-12	UP/UP|UP/UP|UP/UP
ENSG00000278845	MRPL45	ENSMMUG00000030213	MRPL45	ortholog_one2one	94.7712	94.7712	1	0	-0.26	3.35	-0.08	9.38E-01	NA	120	-1.83	0.26	-7.12	1.08E-12	5.36E-12	n.s./n.s.	0	NA	NA	NA	NA	NA	103	-2.14	0.25	-8.68	3.96E-18	3.20E-17	n.s./DN	0	NA	NA	NA	NA	NA	161	-3.03	0.4	-7.53	5.16E-14	9.03E-13	n.s./DN	-1.815	2.09E-12	n.s./n.s.|n.s./DN|n.s./DN
ENSG00000103257	SLC7A5	ENSMMUG00000052851	SLC7A5	ortholog_one2one	97.6331	97.6331	1	1683	3.3	0.19	17.13	8.95E-66	7.88E-64	780	2.58	0.23	11.04	2.53E-28	3.60E-27	UP/UP	3186	4.17	0.31	13.52	1.27E-41	3.96E-40	851	2.69	0.29	9.37	7.49E-21	7.26E-20	UP/UP	1721	4.2	0.29	14.64	1.62E-48	2.29E-46	604	2.52	0.35	7.15	8.39E-13	1.27E-11	UP/UP	3.243	2.12E-12	UP/UP|UP/UP|UP/UP
ENSG00000183137	CEP57L1	ENSMMUG00000012241	CEP57L1	ortholog_one2one	96.4361	96.4361	1	346	-1.27	0.15	-8.23	1.93E-16	1.39E-15	239	-1.6	0.16	-9.98	1.80E-23	1.90E-22	n.s./n.s.	326	-1.35	0.16	-8.62	6.85E-18	5.69E-17	241	-1.22	0.14	-8.44	3.21E-17	2.42E-16	n.s./n.s.	337	-2.24	0.24	-9.15	5.81E-20	1.49E-18	331	-1.73	0.24	-7.14	9.03E-13	1.35E-11	DN/n.s.	-1.568	2.25E-12	n.s./n.s.|n.s./n.s.|DN/n.s.
ENSG00000141068	KSR1	ENSMMUG00000017888	KSR1	ortholog_one2one	98.8189	98.8189	1	3551	-2.13	0.16	-13.36	1.00E-40	3.29E-39	943	-1.89	0.17	-11.18	5.34E-29	7.98E-28	DN/n.s.	3051	-2.71	0.23	-12.04	2.19E-33	4.45E-32	748	-2.73	0.2	-13.33	1.65E-40	4.93E-39	DN/DN	4149	-2.03	0.28	-7.38	1.55E-13	2.04E-12	1365	-1.83	0.26	-7.16	7.90E-13	1.19E-11	DN/n.s.	-2.220	2.32E-12	DN/n.s.|DN/DN|DN/n.s.
ENSG00000104941	RSPH6A	ENSMMUG00000006590	RSPH6A	ortholog_one2one	94.8396	94.9721	1	83	-3.27	0.3	-10.85	2.04E-27	3.13E-26	57	-3.27	0.37	-8.81	1.23E-18	9.54E-18	DN/DN	72	-3.84	0.34	-11.43	3.12E-30	5.50E-29	49	-3.65	0.38	-9.51	1.96E-21	1.98E-20	DN/DN	99	-5.15	0.58	-8.87	7.47E-19	1.75E-17	87	-4.86	0.68	-7.14	9.39E-13	1.40E-11	DN/DN	-4.007	2.33E-12	DN/DN|DN/DN|DN/DN
ENSG00000196074	SYCP2	ENSMMUG00000016294	SYCP2	ortholog_one2one	95.3595	95.3595	1	50	5.07	0.61	8.24	1.66E-16	1.20E-15	44	5.85	0.68	8.64	5.46E-18	4.02E-17	UP/UP	34	4.42	0.63	7.01	2.42E-12	1.34E-11	25	4.98	0.67	7.4	1.41E-13	8.13E-13	UP/UP	47	5.9	0.73	8.07	7.30E-16	1.27E-14	54	6.71	0.79	8.54	1.32E-17	3.21E-16	UP/UP	5.488	2.37E-12	UP/UP|UP/UP|UP/UP
ENSG00000169085	VXN	ENSMMUG00000022419	VXN	ortholog_one2one	96.6184	96.6184	1	44	5.91	0.84	7.02	2.15E-12	1.11E-11	34	6.31	0.84	7.51	5.74E-14	3.14E-13	UP/UP	51	6	0.81	7.37	1.65E-13	1.00E-12	37	6.36	0.84	7.53	4.93E-14	2.93E-13	UP/UP	44	6.82	0.92	7.38	1.57E-13	2.06E-12	46	7.28	0.93	7.86	3.97E-15	7.82E-14	UP/UP	6.447	2.47E-12	UP/UP|UP/UP|UP/UP
ENSG00000120756	PLS1	ENSMMUG00000055990	PLS1	ortholog_one2one	99.3641	99.3641	1	101	-3.06	0.27	-11.52	1.02E-30	1.92E-29	81	-2.56	0.27	-9.42	4.53E-21	4.10E-20	DN/DN	95	-2.89	0.24	-12.08	1.32E-33	2.73E-32	74	-2.44	0.29	-8.54	1.39E-17	1.08E-16	DN/DN	126	-2.86	0.36	-8	1.22E-15	2.07E-14	123	-2.6	0.37	-7.13	1.00E-12	1.49E-11	DN/DN	-2.735	2.49E-12	DN/DN|DN/DN|DN/DN
ENSG00000203857	HSD3B1	ENSMMUG00000047765	HSD3B1	ortholog_one2one	94.37	94.37	1	5896	7.89	0.28	27.87	5.92E-171	4.76E-168	291	1.99	0.29	6.98	2.88E-12	1.38E-11	UP/n.s.	14572	9.09	0.26	34.41	1.61E-259	4.12E-256	300	2.02	0.28	7.35	1.98E-13	1.13E-12	UP/UP	5362	8.66	0.34	25.72	6.29E-146	1.24E-142	669	3.82	0.39	9.76	1.74E-22	6.16E-21	UP/UP	5.578	2.49E-12	UP/n.s.|UP/UP|UP/UP
ENSG00000100077	GRK3	ENSMMUG00000023790	GRK3	ortholog_one2one	95.4942	92.4051	1	718	-1.77	0.18	-10.01	1.35E-23	1.64E-22	333	-2.28	0.21	-10.81	3.07E-27	4.11E-26	n.s./DN	742	-1.39	0.18	-7.7	1.38E-14	9.07E-14	314	-2.02	0.21	-9.41	5.00E-21	4.91E-20	n.s./DN	817	-1.61	0.21	-7.67	1.72E-14	2.55E-13	504	-2.07	0.29	-7.12	1.05E-12	1.54E-11	n.s./DN	-1.857	2.62E-12	n.s./DN|n.s./DN|n.s./DN
ENSG00000132185	FCRLA	ENSMMUG00000004042	FCRLA	ortholog_one2one	95.288	95.5381	1	96	-6.49	0.47	-13.95	2.94E-44	1.13E-42	92	-6.66	0.55	-12.09	1.12E-33	2.14E-32	DN/DN	87	-6.27	0.42	-14.77	2.14E-49	9.38E-48	80	-6.85	0.55	-12.34	5.73E-35	1.26E-33	DN/DN	127	-8.19	1.09	-7.52	5.38E-14	7.49E-13	154	-7.68	1.08	-7.12	1.09E-12	1.61E-11	DN/DN	-7.023	2.81E-12	DN/DN|DN/DN|DN/DN
ENSG00000134398	AC008870.1	ENSMMUG00000013806	ERN2	ortholog_one2one	89.3089	95.3864	1	107	-6.22	0.45	-13.83	1.71E-43	6.47E-42	102	-7.42	0.68	-10.89	1.28E-27	1.76E-26	DN/DN	100	-4.64	0.48	-9.68	3.71E-22	4.12E-21	91	-5.35	0.43	-12.54	4.33E-36	1.00E-34	DN/DN	141	-7.72	0.92	-8.37	5.88E-17	1.18E-15	173	-7.85	1.1	-7.11	1.17E-12	1.71E-11	DN/DN	-6.533	2.85E-12	DN/DN|DN/DN|DN/DN
ENSG00000177674	AGTRAP	ENSMMUG00000004677	AGTRAP	ortholog_one2one	96.2264	96.2264	1	289	-1.74	0.17	-10.34	4.52E-25	5.94E-24	310	-3.48	0.19	-18.31	6.71E-75	7.12E-73	n.s./DN	267	-1.87	0.15	-12.07	1.56E-33	3.19E-32	265	-3.94	0.21	-18.6	2.98E-77	3.39E-75	n.s./DN	327	-1.62	0.23	-7.07	1.54E-12	1.83E-11	502	-3.13	0.27	-11.74	8.18E-32	5.31E-30	n.s./DN	-2.630	3.05E-12	n.s./DN|n.s./DN|n.s./DN
ENSG00000105549	THEG	ENSMMUG00000062425	THEG	ortholog_one2one	82.5858	71.789	1	83	-7.72	0.64	-12.15	5.59E-34	1.27E-32	161	-7.34	0.51	-14.53	8.23E-48	3.08E-46	DN/DN	75	-7.15	0.51	-14.15	1.98E-45	7.34E-44	139	-9.23	0.82	-11.2	4.02E-29	6.63E-28	DN/DN	110	-10.42	1.47	-7.07	1.58E-12	1.88E-11	271	-10.92	1.46	-7.46	8.71E-14	1.48E-12	DN/DN	-8.797	3.38E-12	DN/DN|DN/DN|DN/DN
ENSG00000119655	NPC2	ENSMMUG00000006563	NPC2	ortholog_one2one	85.6322	98.6755	1	1803	-2.75	0.21	-13.01	1.02E-38	3.01E-37	879	-2.74	0.2	-13.7	1.09E-42	3.22E-41	DN/DN	1603	-3.1	0.25	-12.64	1.20E-36	2.90E-35	758	-3.05	0.23	-13.42	4.47E-41	1.36E-39	DN/DN	2248	-2.24	0.32	-7.09	1.39E-12	1.67E-11	1399	-2.21	0.3	-7.3	2.79E-13	4.45E-12	DN/DN	-2.682	3.53E-12	DN/DN|DN/DN|DN/DN
ENSG00000213995	NAXD	ENSMMUG00000012663	NAXD	ortholog_one2one	92.8205	92.5831	1	447	1.21	0.15	7.97	1.53E-15	1.03E-14	559	-2.66	0.21	-12.92	3.60E-38	8.73E-37	n.s./DN	562	1.57	0.16	9.73	2.29E-22	2.57E-21	518	-2.42	0.2	-11.96	5.74E-33	1.13E-31	n.s./DN	448	1.94	0.22	8.73	2.47E-18	5.55E-17	905	-1.84	0.26	-7.08	1.46E-12	2.12E-11	n.s./n.s.	-0.367	3.54E-12	n.s./DN|n.s./DN|n.s./n.s.
ENSG00000188994	ZNF292	ENSMMUG00000022458	ZNF292	ortholog_one2one	97.7598	96.9057	1	4700	2.54	0.14	17.62	1.73E-69	1.77E-67	5206	3.63	0.14	25.81	6.53E-147	3.60E-144	UP/UP	7674	3.22	0.24	13.54	9.12E-42	2.85E-40	8853	4.38	0.24	18.46	3.99E-76	4.37E-74	UP/UP	2332	2.04	0.29	7.04	1.86E-12	2.19E-11	2723	3.02	0.27	11.11	1.12E-28	6.08E-27	UP/UP	3.138	3.65E-12	UP/UP|UP/UP|UP/UP
ENSG00000170271	FAXDC2	ENSMMUG00000009413	FAXDC2	ortholog_one2one	97.8979	93.4097	1	441	-1.77	0.2	-8.96	3.38E-19	3.03E-18	433	-2.19	0.18	-12	3.44E-33	6.34E-32	n.s./DN	410	-1.85	0.18	-10.03	1.08E-23	1.30E-22	377	-2.42	0.22	-11	4.01E-28	6.23E-27	n.s./DN	498	-1.7	0.24	-7.04	1.88E-12	2.22E-11	635	-2.35	0.25	-9.3	1.43E-20	4.53E-19	n.s./DN	-2.047	3.70E-12	n.s./DN|n.s./DN|n.s./DN
ENSG00000113555	PCDH12	ENSMMUG00000006291	PCDH12	ortholog_one2one	97.8885	97.8885	1	1093	2.13	0.19	11.01	3.43E-28	5.50E-27	1230	2.77	0.19	14.64	1.52E-48	5.94E-47	UP/UP	860	1.63	0.23	7.14	9.06E-13	5.18E-12	944	2.31	0.23	10.05	9.11E-24	1.07E-22	n.s./UP	591	1.69	0.24	7.08	1.49E-12	1.78E-11	721	2.19	0.24	9.23	2.69E-20	8.31E-19	n.s./UP	2.120	3.83E-12	UP/UP|n.s./UP|n.s./UP
ENSG00000110013	SIAE	ENSMMUG00000008476	SIAE	ortholog_one2one	96.9407	96.9407	1	771	-2.04	0.13	-16.24	2.65E-59	1.77E-57	743	-3.57	0.14	-24.9	7.13E-137	3.09E-134	DN/DN	771	-1.73	0.12	-13.85	1.24E-43	4.26E-42	666	-3.39	0.21	-16.1	2.73E-58	1.69E-56	n.s./DN	943	-1.38	0.2	-7.03	2.02E-12	2.37E-11	1227	-2.78	0.2	-14.01	1.32E-44	1.64E-42	n.s./DN	-2.482	3.95E-12	DN/DN|n.s./DN|n.s./DN
ENSG00000105251	SHD	ENSMMUG00000028927	SHD	ortholog_one2one	74.1176	70.5882	1	73	-6.86	0.63	-10.97	5.22E-28	8.24E-27	56	-6.17	0.64	-9.61	7.34E-22	7.01E-21	DN/DN	67	-5.71	0.51	-11.18	4.99E-29	8.26E-28	49	-5.71	0.55	-10.4	2.49E-25	3.22E-24	DN/DN	97	-6.79	0.86	-7.88	3.39E-15	5.50E-14	95	-5.95	0.85	-7.04	1.92E-12	2.77E-11	DN/DN	-6.198	4.63E-12	DN/DN|DN/DN|DN/DN
ENSG00000172247	C1QTNF4	ENSMMUG00000004294	C1QTNF4	ortholog_one2one	95.4407	94.8641	1	102	-4.46	0.39	-11.43	2.98E-30	5.46E-29	80	-4.17	0.43	-9.79	1.25E-22	1.25E-21	DN/DN	87	-10.53	0.92	-11.5	1.39E-30	2.49E-29	67	-5.51	0.51	-10.79	3.95E-27	5.79E-26	DN/DN	130	-10.65	1.52	-7	2.50E-12	2.88E-11	128	-5.41	0.7	-7.7	1.33E-14	2.46E-13	DN/DN	-6.788	4.84E-12	DN/DN|DN/DN|DN/DN
ENSG00000125434	SLC25A35	ENSMMUG00000013544	SLC25A35	ortholog_one2one	98.6667	98.6667	1	663	3.42	0.25	13.57	6.00E-42	2.14E-40	255	3.75	0.36	10.5	9.01E-26	1.10E-24	UP/UP	493	2.85	0.22	12.84	9.33E-38	2.40E-36	162	2.99	0.37	8.17	2.99E-16	2.11E-15	UP/UP	355	3.24	0.24	13.34	1.27E-40	1.27E-38	151	3.38	0.48	7.03	2.13E-12	3.04E-11	UP/UP	3.272	5.07E-12	UP/UP|UP/UP|UP/UP
ENSG00000130598	TNNI2	ENSMMUG00000004838	TNNI2	ortholog_one2one	98.3516	98.3516	1	95	-4.17	0.46	-9.05	1.47E-19	1.35E-18	72	-5.01	0.48	-10.49	9.83E-26	1.20E-24	DN/DN	80	-10.41	0.89	-11.66	2.16E-31	4.00E-30	66	-3.97	0.37	-10.88	1.46E-27	2.19E-26	DN/DN	119	-10.53	1.5	-7.02	2.27E-12	2.63E-11	122	-3.6	0.5	-7.27	3.72E-13	5.82E-12	DN/DN	-6.282	5.35E-12	DN/DN|DN/DN|DN/DN
ENSG00000185658	BRWD1	ENSMMUG00000008504	BRWD1	ortholog_one2one	97.5	97.9221	1	5148	2	0.13	15.54	1.82E-54	1.03E-52	4203	2.6	0.14	18.06	6.24E-73	6.25E-71	UP/UP	5923	2.16	0.15	14.65	1.29E-48	5.45E-47	4633	2.73	0.15	18.72	3.47E-78	4.11E-76	UP/UP	2568	1.31	0.19	6.98	2.98E-12	3.41E-11	2087	1.59	0.19	8.43	3.57E-17	8.48E-16	n.s./n.s.	2.065	5.68E-12	UP/UP|UP/UP|n.s./n.s.
ENSG00000138759	FRAS1	ENSMMUG00000002564	FRAS1	ortholog_one2one	96.5105	96.5345	1	895	3.91	0.32	12.29	1.09E-34	2.58E-33	684	4.77	0.29	16.58	9.86E-62	6.85E-60	UP/UP	774	3.58	0.29	12.22	2.54E-34	5.43E-33	495	4.24	0.27	15.59	8.65E-55	4.69E-53	UP/UP	294	2.95	0.42	6.98	3.04E-12	3.47E-11	191	3.25	0.4	8.11	4.92E-16	1.05E-14	UP/UP	3.783	5.79E-12	UP/UP|UP/UP|UP/UP
ENSG00000132357	CARD6	ENSMMUG00000023808	CARD6	ortholog_one2one	92.189	92.189	1	519	-1.56	0.18	-8.6	7.97E-18	6.40E-17	445	-1.51	0.16	-9.26	2.08E-20	1.80E-19	n.s./n.s.	514	-1.4	0.19	-7.28	3.34E-13	1.97E-12	446	-1.18	0.17	-6.86	7.11E-12	3.50E-11	n.s./n.s.	545	-2.1	0.25	-8.4	4.37E-17	8.87E-16	577	-2.36	0.23	-10.3	7.00E-25	2.98E-23	DN/DN	-1.685	6.16E-12	n.s./n.s.|n.s./n.s.|DN/DN
ENSG00000156284	CLDN8	ENSMMUG00000014974	CLDN8	ortholog_one2one	96.8889	95.614	1	38	4.35	0.6	7.18	6.79E-13	3.66E-12	23	5.13	0.75	6.85	7.33E-12	3.41E-11	UP/UP	118	5.92	0.64	9.28	1.66E-20	1.64E-19	73	6.77	0.75	9.07	1.16E-19	1.04E-18	UP/UP	65	6.04	0.66	9.09	1.01E-19	2.57E-18	40	6.49	0.83	7.8	6.00E-15	1.17E-13	UP/UP	5.783	6.31E-12	UP/UP|UP/UP|UP/UP
ENSG00000133135	RNF128	ENSMMUG00000021412	RNF128	ortholog_one2one	97.6636	97.6636	1	1180	-2.45	0.18	-13.39	7.03E-41	2.35E-39	931	-1.55	0.18	-8.69	3.62E-18	2.72E-17	DN/n.s.	1114	-2.36	0.16	-15.04	4.31E-51	2.06E-49	844	-1.59	0.16	-10.13	3.97E-24	4.75E-23	DN/n.s.	1394	-2.56	0.28	-9.06	1.32E-19	3.31E-18	1256	-1.91	0.27	-6.99	2.68E-12	3.79E-11	DN/n.s.	-2.070	6.32E-12	DN/n.s.|DN/n.s.|DN/n.s.
ENSG00000155096	AZIN1	ENSMMUG00000001338	AZIN1	ortholog_one2one	99.3304	99.3304	1	4323	1.23	0.18	6.84	7.86E-12	3.87E-11	4915	2.21	0.19	11.83	2.60E-32	4.61E-31	n.s./UP	6772	1.97	0.17	11.53	9.38E-31	1.69E-29	7433	2.85	0.18	16.05	5.48E-58	3.32E-56	n.s./UP	3847	1.69	0.22	7.81	5.68E-15	8.92E-14	4861	2.55	0.21	12.3	9.62E-35	7.46E-33	n.s./UP	2.083	6.46E-12	n.s./UP|n.s./UP|n.s./UP
ENSG00000133816	MICAL2	ENSMMUG00000020953	MICAL2	ortholog_one2one	89.5907	59.9762	1	1090	-1.63	0.24	-6.84	7.87E-12	3.88E-11	1118	-2	0.22	-8.91	5.12E-19	4.10E-18	n.s./DN	938	-2.13	0.18	-11.68	1.68E-31	3.12E-30	925	-2.56	0.2	-12.74	3.56E-37	8.74E-36	DN/DN	1112	-2.85	0.29	-10	1.46E-23	5.06E-22	1517	-3.37	0.28	-12.07	1.44E-33	1.05E-31	DN/DN	-2.423	6.47E-12	n.s./DN|DN/DN|DN/DN
ENSG00000115590	IL1R2	ENSMMUG00000020739	IL1R2	ortholog_one2one	95.4774	95.4774	1	889	-5.96	0.73	-8.17	3.14E-16	2.23E-15	708	-5.38	0.79	-6.83	8.73E-12	4.03E-11	DN/DN	816	-5.15	0.41	-12.64	1.31E-36	3.17E-35	626	-4.86	0.39	-12.37	3.77E-35	8.28E-34	DN/DN	1171	-6.74	0.39	-17.21	2.12E-66	5.34E-64	1176	-6.38	0.38	-16.76	4.46E-63	1.14E-60	DN/DN	-5.745	6.72E-12	DN/DN|DN/DN|DN/DN
ENSG00000114529	C3orf52	ENSMMUG00000016072	C2H3orf52	ortholog_one2one	50.4	57.7982	1	340	-2.69	0.19	-14.37	7.46E-47	3.29E-45	79	-4.27	0.44	-9.73	2.31E-22	2.28E-21	DN/DN	271	-4.67	0.27	-17.09	1.83E-65	1.62E-63	70	-4.02	0.42	-9.59	8.80E-22	9.08E-21	DN/DN	388	-4.68	0.33	-14.17	1.49E-45	1.88E-43	132	-3.54	0.51	-6.98	2.90E-12	4.09E-11	DN/DN	-3.978	6.82E-12	DN/DN|DN/DN|DN/DN
ENSG00000132970	WASF3	ENSMMUG00000005055	WASF3	ortholog_one2one	99.6016	99.6016	1	65	-3.2	0.33	-9.57	1.09E-21	1.16E-20	63	-3.31	0.35	-9.36	7.66E-21	6.84E-20	DN/DN	59	-3.35	0.38	-8.92	4.57E-19	4.13E-18	55	-3.46	0.4	-8.55	1.19E-17	9.28E-17	DN/DN	80	-3.31	0.47	-7.12	1.11E-12	1.35E-11	100	-3.39	0.48	-7.03	2.00E-12	2.87E-11	DN/DN	-3.337	7.03E-12	DN/DN|DN/DN|DN/DN
ENSG00000068097	HEATR6	ENSMMUG00000007671	HEATR6	ortholog_one2one	86.7062	94.6396	1	377	-1.87	0.17	-11.33	9.48E-30	1.69E-28	276	-1.6	0.19	-8.52	1.63E-17	1.15E-16	n.s./n.s.	349	-1.97	0.16	-12.59	2.29E-36	5.41E-35	236	-1.93	0.19	-10.2	1.99E-24	2.44E-23	n.s./n.s.	426	-1.9	0.24	-7.82	5.23E-15	8.26E-14	375	-1.93	0.28	-6.96	3.29E-12	4.60E-11	n.s./n.s.	-1.867	7.68E-12	n.s./n.s.|n.s./n.s.|n.s./n.s.
ENSG00000198431	TXNRD1	ENSMMUG00000012091	TXNRD1	ortholog_one2one	77.1957	70.5634	1	1054	1.59	0.23	6.86	6.73E-12	3.33E-11	473	2.26	0.2	11.36	6.43E-30	1.01E-28	n.s./UP	1845	2.47	0.23	10.82	2.80E-27	4.19E-26	628	2.69	0.21	12.82	1.24E-37	3.14E-36	UP/UP	1049	2.35	0.33	7.07	1.57E-12	1.87E-11	506	2.76	0.34	8.03	1.01E-15	2.10E-14	UP/UP	2.353	8.67E-12	n.s./UP|UP/UP|UP/UP
ENSG00000169220	RGS14	ENSMMUG00000019807	RGS14	ortholog_one2one	97.7032	97.7032	1	138	-2.79	0.23	-12.3	8.88E-35	2.11E-33	118	-2.65	0.26	-10.17	2.81E-24	3.16E-23	DN/DN	123	-3.08	0.25	-12.43	1.70E-35	3.80E-34	104	-2.72	0.29	-9.5	2.18E-21	2.19E-20	DN/DN	166	-2.87	0.37	-7.86	3.79E-15	6.09E-14	180	-2.68	0.39	-6.94	3.84E-12	5.32E-11	DN/DN	-2.798	8.88E-12	DN/DN|DN/DN|DN/DN
ENSG00000196549	MME	ENSMMUG00000006662	MME	ortholog_one2one	98.9333	98.9333	1	6250	-2.76	0.28	-9.89	4.42E-23	5.18E-22	5636	-2.89	0.27	-10.52	6.66E-26	8.23E-25	DN/DN	5742	-2.83	0.28	-10.11	4.75E-24	5.87E-23	5039	-2.87	0.29	-10.03	1.08E-23	1.27E-22	DN/DN	7639	-2.6	0.38	-6.9	5.11E-12	5.67E-11	8807	-2.78	0.37	-7.52	5.69E-14	9.90E-13	DN/DN	-2.788	9.62E-12	DN/DN|DN/DN|DN/DN
ENSG00000005884	ITGA3	ENSMMUG00000000153	ITGA3	ortholog_one2one	96.2892	95.1128	1	1118	1.77	0.15	11.95	6.89E-33	1.48E-31	822	1.41	0.14	10.07	7.18E-24	7.81E-23	n.s./n.s.	1533	2.23	0.19	11.49	1.48E-30	2.65E-29	970	1.71	0.18	9.69	3.22E-22	3.41E-21	UP/n.s.	867	2.03	0.25	8.14	3.90E-16	6.96E-15	844	1.69	0.24	6.93	4.24E-12	5.85E-11	UP/n.s.	1.807	9.75E-12	n.s./n.s.|UP/n.s.|UP/n.s.
ENSG00000103534	TMC5	ENSMMUG00000013329	TMC5	ortholog_one2one	93.9364	94.0299	1	138	4.91	0.44	11.2	4.12E-29	7.00E-28	100	4.49	0.46	9.7	2.95E-22	2.88E-21	UP/UP	170	5.11	0.5	10.18	2.55E-24	3.21E-23	138	4.9	0.48	10.11	5.12E-24	6.10E-23	UP/UP	82	5.01	0.63	7.92	2.35E-15	3.87E-14	76	4.55	0.66	6.93	4.28E-12	5.89E-11	UP/UP	4.828	9.82E-12	UP/UP|UP/UP|UP/UP
ENSG00000134070	IRAK2	ENSMMUG00000019932	IRAK2	ortholog_one2one	82.4	77.3273	1	101	-2.03	0.22	-9.23	2.64E-20	2.54E-19	140	-3.1	0.25	-12.24	1.80E-34	3.59E-33	DN/DN	95	-2.01	0.23	-8.68	4.06E-18	3.43E-17	123	-3.22	0.26	-12.19	3.60E-34	7.62E-33	DN/DN	112	-2.47	0.36	-6.89	5.40E-12	5.97E-11	217	-3.38	0.38	-9.01	2.00E-19	5.71E-18	DN/DN	-2.702	9.95E-12	DN/DN|DN/DN|DN/DN
ENSG00000183914	DNAH2	ENSMMUG00000008166	DNAH2	ortholog_one2one	95.8889	97.0952	1	87	3.35	0.32	10.41	2.22E-25	2.96E-24	89	4	0.32	12.64	1.24E-36	2.79E-35	UP/UP	55	2.52	0.37	6.76	1.39E-11	7.29E-11	48	3.02	0.38	8.02	1.09E-15	7.34E-15	UP/UP	68	3.8	0.46	8.36	6.44E-17	1.28E-15	85	4.43	0.43	10.19	2.25E-24	9.22E-23	UP/UP	3.520	1.22E-11	UP/UP|UP/UP|UP/UP
ENSG00000157911	PEX10	ENSMMUG00000012348	PEX10	ortholog_one2one	84.3931	86.3905	1	346	1.91	0.23	8.23	1.91E-16	1.38E-15	328	-3.06	0.2	-15.12	1.25E-51	5.65E-50	n.s./DN	481	2.39	0.24	9.83	8.74E-23	1.00E-21	287	-3.22	0.24	-13.67	1.62E-42	5.44E-41	UP/DN	288	2.36	0.34	6.86	6.87E-12	7.52E-11	540	-2.15	0.26	-8.41	4.17E-17	9.82E-16	UP/DN	-0.295	1.25E-11	n.s./DN|UP/DN|UP/DN
ENSG00000276368	H2AC14	ENSMMUG00000052150	HIST1H2AJ	ortholog_one2one	100	100	1	31	7.78	1.14	6.83	8.34E-12	4.10E-11	24	8.18	1.16	7.06	1.61E-12	7.88E-12	UP/UP	37	7.96	1.08	7.36	1.79E-13	1.08E-12	26	8.24	1.1	7.48	7.20E-14	4.24E-13	UP/UP	0	NA	NA	NA	NA	NA	0	NA	NA	NA	NA	NA	n.s./n.s.	8.040	1.26E-11	UP/UP|UP/UP|n.s./n.s.
ENSG00000196754	S100A2	ENSMMUG00000010978	S100A2	ortholog_one2one	97.9381	96.9388	1	84	-5.49	0.46	-12.07	1.59E-33	3.55E-32	69	-5.2	0.51	-10.24	1.27E-24	1.46E-23	DN/DN	77	-5.05	0.44	-11.42	3.46E-30	6.08E-29	61	-4.54	0.45	-10.17	2.84E-24	3.44E-23	DN/DN	111	-5.3	0.63	-8.45	2.97E-17	6.11E-16	116	-4.26	0.62	-6.89	5.62E-12	7.66E-11	DN/DN	-4.973	1.28E-11	DN/DN|DN/DN|DN/DN
ENSG00000198515	CNGA1	ENSMMUG00000005764	CNGA1	ortholog_one2one	96.5744	96.5744	1	64	4.65	0.54	8.69	3.49E-18	2.89E-17	48	4.9	0.59	8.26	1.51E-16	1.00E-15	UP/UP	137	5.67	0.51	11.2	4.03E-29	6.70E-28	127	6.29	0.52	12	3.47E-33	6.94E-32	UP/UP	55	5.27	0.77	6.86	6.95E-12	7.60E-11	58	5.72	0.76	7.53	5.04E-14	8.83E-13	UP/UP	5.417	1.28E-11	UP/UP|UP/UP|UP/UP
ENSG00000198680	TUSC1	ENSMMUG00000059471	TUSC1	ortholog_one2one	86.7924	92	1	188	2.67	0.25	10.53	6.18E-26	8.61E-25	126	2.48	0.25	9.91	3.96E-23	4.10E-22	UP/UP	255	3.06	0.25	12.43	1.78E-35	3.97E-34	95	1.99	0.26	7.72	1.14E-14	7.10E-14	UP/n.s.	151	3.13	0.31	9.96	2.38E-23	8.18E-22	95	2.34	0.34	6.89	5.76E-12	7.83E-11	UP/UP	2.612	1.31E-11	UP/UP|UP/n.s.|UP/UP
ENSG00000182551	ADI1	ENSMMUG00000019471	ADI1	ortholog_one2one	97.2067	97.2067	1	72	2.95	0.3	9.71	2.61E-22	2.92E-21	244	1.91	0.27	6.96	3.37E-12	1.61E-11	UP/n.s.	85	3.1	0.28	10.98	4.68E-28	7.33E-27	334	2.41	0.23	10.57	4.01E-26	5.48E-25	UP/UP	62	3.55	0.48	7.34	2.12E-13	2.75E-12	252	2.29	0.33	6.92	4.37E-12	6.00E-11	UP/UP	2.702	1.31E-11	UP/n.s.|UP/UP|UP/UP
ENSG00000109321	AREG	ENSMMUG00000002314	AREG	ortholog_one2one	96.4286	96.4286	1	214	2.44	0.33	7.46	8.92E-14	5.16E-13	242	3.28	0.34	9.77	1.47E-22	1.47E-21	UP/UP	228	2.46	0.36	6.74	1.56E-11	8.12E-11	215	3.05	0.37	8.3	1.08E-16	7.86E-16	UP/UP	429	4.41	0.42	10.49	9.43E-26	3.84E-24	556	5.06	0.42	12.1	1.07E-33	7.89E-32	UP/UP	3.450	1.36E-11	UP/UP|UP/UP|UP/UP
ENSG00000090339	ICAM1	ENSMMUG00000014896	ICAM1	ortholog_one2one	83.8346	82.1363	1	966	-1.68	0.21	-7.91	2.48E-15	1.64E-14	1145	-2.96	0.21	-14.36	9.72E-47	3.50E-45	n.s./DN	790	-2.51	0.31	-8.21	2.14E-16	1.61E-15	950	-3.72	0.28	-13.09	3.63E-39	1.00E-37	DN/DN	1035	-2.16	0.32	-6.84	7.73E-12	8.43E-11	1753	-3.45	0.29	-11.89	1.30E-32	9.16E-31	DN/DN	-2.747	1.41E-11	n.s./DN|DN/DN|DN/DN
ENSG00000121039	RDH10	ENSMMUG00000005143	RDH10	ortholog_one2one	100	100	1	591	1.86	0.17	11.14	7.98E-29	1.33E-27	244	2.69	0.18	14.79	1.60E-49	6.47E-48	n.s./UP	682	2.02	0.14	14.99	8.58E-51	4.01E-49	241	2.63	0.17	15.72	1.03E-55	5.78E-54	UP/UP	420	1.95	0.26	7.54	4.66E-14	6.55E-13	146	2.11	0.31	6.87	6.52E-12	8.78E-11	n.s./UP	2.210	1.47E-11	n.s./UP|UP/UP|n.s./UP
ENSG00000165905	LARGE2	ENSMMUG00000002611	LARGE2	ortholog_one2one	65.4646	62.1871	1	594	2.1	0.25	8.28	1.20E-16	8.79E-16	558	2.36	0.26	9.09	1.00E-19	8.35E-19	UP/UP	496	1.71	0.25	6.74	1.53E-11	7.99E-11	439	1.94	0.26	7.34	2.12E-13	1.20E-12	n.s./n.s.	439	2.33	0.32	7.2	6.19E-13	7.70E-12	506	2.56	0.33	7.8	6.39E-15	1.24E-13	UP/UP	2.167	1.48E-11	UP/UP|n.s./n.s.|UP/UP
ENSG00000131370	SH3BP5	ENSMMUG00000006661	SH3BP5	ortholog_one2one	97.8022	83.3333	1	597	1.2	0.17	7.19	6.55E-13	3.53E-12	603	1.67	0.17	9.59	8.80E-22	8.37E-21	n.s./n.s.	887	1.85	0.27	6.79	1.14E-11	6.01E-11	909	2.35	0.27	8.58	9.79E-18	7.69E-17	n.s./UP	545	1.71	0.24	7.02	2.23E-12	2.59E-11	657	2.13	0.24	8.76	1.93E-18	5.10E-17	n.s./UP	1.818	1.49E-11	n.s./n.s.|n.s./UP|n.s./UP
ENSG00000147381	MAGEA4	ENSMMUG00000040274	MAGEA4	ortholog_one2one	92.1136	84.6377	1	381	-3.78	0.39	-9.77	1.54E-22	1.74E-21	781	-5.7	0.27	-20.87	9.27E-97	1.62E-94	DN/DN	412	-2.26	0.34	-6.73	1.73E-11	8.96E-11	709	-4.36	0.31	-14.2	9.67E-46	3.73E-44	DN/DN	493	-3.23	0.27	-11.77	5.64E-32	3.55E-30	1309	-5.93	0.29	-20.63	1.59E-94	9.28E-92	DN/DN	-4.210	1.49E-11	DN/DN|DN/DN|DN/DN
ENSG00000256500	AL139300.1	ENSMMUG00000006803		ortholog_one2one	98.6339	98.6339	1	1351	-1.35	0.12	-10.87	1.58E-27	2.44E-26	2745	-1.35	0.13	-10.27	1.01E-24	1.17E-23	n.s./n.s.	1350	-1.19	0.12	-9.99	1.68E-23	1.99E-22	2572	-1.29	0.13	-9.64	5.20E-22	5.44E-21	n.s./n.s.	1469	-1.25	0.18	-6.83	8.31E-12	9.00E-11	3696	-1.47	0.18	-8.01	1.19E-15	2.44E-14	n.s./n.s.	-1.317	1.50E-11	n.s./n.s.|n.s./n.s.|n.s./n.s.
ENSG00000146411	SLC2A12	ENSMMUG00000022921	SLC2A12	ortholog_one2one	98.0551	97.4235	1	370	-2.52	0.21	-12.03	2.60E-33	5.69E-32	248	-2.43	0.21	-11.56	6.55E-31	1.09E-29	DN/DN	396	-1.73	0.24	-7.17	7.33E-13	4.23E-12	263	-1.56	0.23	-6.71	1.96E-11	9.33E-11	n.s./n.s.	442	-2.48	0.3	-8.18	2.90E-16	5.26E-15	369	-2.65	0.31	-8.59	8.41E-18	2.09E-16	DN/DN	-2.228	1.63E-11	DN/DN|n.s./n.s.|DN/DN
ENSG00000119121	TRPM6	ENSMMUG00000013102	TRPM6	ortholog_one2one	96.1919	96.0494	1	109	-2.29	0.26	-8.94	3.99E-19	3.56E-18	75	-1.79	0.25	-7.2	6.02E-13	3.07E-12	DN/n.s.	101	-2.37	0.27	-8.91	5.27E-19	4.73E-18	64	-2.12	0.31	-6.81	9.82E-12	4.78E-11	DN/DN	123	-3.08	0.42	-7.27	3.63E-13	4.59E-12	99	-3.17	0.45	-6.96	3.30E-12	4.62E-11	DN/DN	-2.470	1.69E-11	DN/n.s.|DN/DN|DN/DN
ENSG00000012232	EXTL3	ENSMMUG00000017700	EXTL3	ortholog_one2one	99.5647	99.5647	1	1697	-1.66	0.23	-7.14	9.45E-13	5.03E-12	1635	-1.54	0.23	-6.69	2.29E-11	1.02E-10	n.s./n.s.	1440	-2.24	0.18	-12.56	3.39E-36	7.87E-35	1341	-2.08	0.18	-11.54	8.37E-31	1.50E-29	DN/DN	1748	-2.74	0.24	-11.3	1.34E-29	7.32E-28	2079	-2.86	0.24	-12.05	1.90E-33	1.38E-31	DN/DN	-2.187	1.78E-11	n.s./n.s.|DN/DN|DN/DN
ENSG00000132517	SLC52A1	ENSMMUG00000011344	SLC52A1	ortholog_one2one	96.6518	90.5858	1	541	1.85	0.24	7.62	2.58E-14	1.56E-13	405	1.61	0.22	7.2	6.13E-13	3.12E-12	n.s./n.s.	652	2.09	0.2	10.37	3.43E-25	4.52E-24	497	1.95	0.19	10.04	1.05E-23	1.23E-22	UP/n.s.	409	2.08	0.28	7.33	2.33E-13	2.99E-12	394	1.81	0.26	6.85	7.58E-12	1.02E-10	UP/n.s.	1.898	1.80E-11	n.s./n.s.|UP/n.s.|UP/n.s.
ENSG00000188959	C9orf152	ENSMMUG00000052156	C15H9orf152	ortholog_one2one	72.3849	58.4459	1	55	-3.93	0.4	-9.7	2.98E-22	3.31E-21	281	-4.6	0.35	-13.23	5.87E-40	1.53E-38	DN/DN	50	-3.84	0.41	-9.46	3.04E-21	3.16E-20	247	-4.55	0.42	-10.93	7.88E-28	1.20E-26	DN/DN	70	-4.01	0.59	-6.8	1.02E-11	1.09E-10	461	-5.18	0.36	-14.3	2.16E-46	3.06E-44	DN/DN	-4.352	1.82E-11	DN/DN|DN/DN|DN/DN
ENSG00000107954	NEURL1	ENSMMUG00000007064	NEURL1	ortholog_one2one	95.4704	95.3043	1	642	2.12	0.29	7.35	2.04E-13	1.14E-12	565	2.39	0.26	9.04	1.61E-19	1.32E-18	UP/UP	542	1.76	0.25	7.04	1.98E-12	1.10E-11	466	2.05	0.24	8.42	3.81E-17	2.86E-16	n.s./UP	408	2.05	0.3	6.81	9.64E-12	1.04E-10	425	2.23	0.28	7.95	1.87E-15	3.79E-14	UP/UP	2.100	1.94E-11	UP/UP|n.s./UP|UP/UP
ENSG00000100422	CERK	ENSMMUG00000020950	CERK	ortholog_one2one	98.324	98.324	1	475	-1.47	0.17	-8.58	9.67E-18	7.70E-17	572	-2.89	0.18	-15.92	4.85E-57	2.84E-55	n.s./DN	392	-2.17	0.18	-12.31	7.74E-35	1.70E-33	470	-3.79	0.18	-21.43	6.41E-102	1.43E-99	DN/DN	518	-1.46	0.21	-6.79	1.12E-11	1.19E-10	892	-2.82	0.21	-13.68	1.42E-42	1.57E-40	n.s./DN	-2.433	1.98E-11	n.s./DN|DN/DN|n.s./DN
ENSG00000142197	DOP1B	ENSMMUG00000010336	DOP1B	ortholog_one2one	96.3447	97.8347	1	884	-1.81	0.21	-8.52	1.61E-17	1.26E-16	765	-1.41	0.19	-7.24	4.57E-13	2.34E-12	n.s./n.s.	848	-1.74	0.19	-9.41	5.19E-21	5.29E-20	721	-1.32	0.2	-6.67	2.63E-11	1.24E-10	n.s./n.s.	969	-2.17	0.26	-8.4	4.31E-17	8.76E-16	1001	-1.92	0.24	-7.85	4.19E-15	8.22E-14	DN/n.s.	-1.728	2.11E-11	n.s./n.s.|n.s./n.s.|DN/n.s.
ENSG00000149131	SERPING1	ENSMMUG00000012618	SERPING1	ortholog_one2one	92.6	73.8437	1	2270	-2.25	0.19	-11.63	2.83E-31	5.54E-30	2244	-2.95	0.18	-16.55	1.65E-61	1.13E-59	DN/DN	1906	-3.06	0.21	-14.81	1.19E-49	5.25E-48	1857	-3.77	0.17	-22.55	1.40E-112	4.00E-110	DN/DN	2713	-1.96	0.29	-6.78	1.20E-11	1.27E-10	3573	-2.51	0.28	-8.95	3.62E-19	1.02E-17	n.s./DN	-2.750	2.12E-11	DN/DN|DN/DN|n.s./DN
ENSG00000198939	ZFP2	ENSMMUG00000008978	ZFP2	ortholog_one2one	96.9631	96.9631	1	116	1.65	0.24	6.94	3.91E-12	1.97E-11	120	1.98	0.23	8.73	2.53E-18	1.93E-17	n.s./n.s.	156	2.08	0.2	10.19	2.23E-24	2.81E-23	158	2.41	0.2	12.25	1.77E-34	3.81E-33	UP/UP	105	2.22	0.33	6.8	1.02E-11	1.09E-10	126	2.41	0.31	7.76	8.76E-15	1.67E-13	UP/UP	2.125	2.15E-11	n.s./n.s.|UP/UP|UP/UP
ENSG00000077264	PAK3	ENSMMUG00000018763	PAK3	ortholog_one2one	99.6552	99.6552	1	190	2.34	0.33	7.09	1.30E-12	6.82E-12	110	3.48	0.37	9.49	2.28E-21	2.11E-20	UP/UP	394	3.41	0.34	10.1	5.51E-24	6.78E-23	193	4.28	0.36	12.02	2.89E-33	5.82E-32	UP/UP	120	2.31	0.31	7.34	2.21E-13	2.85E-12	61	2.94	0.43	6.82	9.30E-12	1.25E-10	UP/UP	3.127	2.24E-11	UP/UP|UP/UP|UP/UP
ENSG00000144821	MYH15	ENSMMUG00000019977	MYH15	ortholog_one2one	96.2487	96.2982	1	91	-6.03	0.53	-11.38	5.09E-30	9.19E-29	64	-5.62	0.6	-9.4	5.30E-21	4.78E-20	DN/DN	84	-5.15	0.59	-8.75	2.22E-18	1.91E-17	59	-4.31	0.59	-7.28	3.45E-13	1.93E-12	DN/DN	121	-4.93	0.61	-8.07	7.31E-16	1.28E-14	109	-4.55	0.67	-6.8	1.08E-11	1.43E-10	DN/DN	-5.098	2.42E-11	DN/DN|DN/DN|DN/DN
ENSG00000165716	DIPK1B	ENSMMUG00000049689	DIPK1B	ortholog_one2one	98.6079	98.6079	1	327	3.16	0.22	14.42	3.96E-47	1.76E-45	260	2.84	0.22	12.67	8.54E-37	1.94E-35	UP/UP	232	2.53	0.29	8.6	7.79E-18	6.44E-17	142	1.83	0.28	6.64	3.19E-11	1.49E-10	UP/n.s.	236	3.48	0.35	10.05	8.83E-24	3.12E-22	205	2.86	0.36	7.89	2.94E-15	5.82E-14	UP/UP	2.783	2.48E-11	UP/UP|UP/n.s.|UP/UP
ENSG00000230124	ACBD6	ENSMMUG00000012051	ACBD6	ortholog_one2one	98.9362	98.9362	1	417	1.41	0.18	7.99	1.39E-15	9.39E-15	244	1.49	0.19	7.81	5.93E-15	3.49E-14	n.s./n.s.	462	1.52	0.18	8.64	5.66E-18	4.74E-17	320	1.96	0.18	10.93	8.40E-28	1.27E-26	n.s./n.s.	361	1.85	0.27	6.85	7.27E-12	7.95E-11	280	2.04	0.3	6.89	5.52E-12	7.53E-11	n.s./UP	1.712	2.58E-11	n.s./n.s.|n.s./n.s.|n.s./UP
ENSG00000112245	PTP4A1	ENSMMUG00000002777	PTP4A1	ortholog_one2one	100	100	1	5722	-2.39	0.27	-8.95	3.53E-19	3.16E-18	1796	-2.62	0.27	-9.81	1.04E-22	1.05E-21	DN/DN	5670	-2.04	0.26	-7.79	6.50E-15	4.36E-14	1824	-1.87	0.28	-6.64	3.21E-11	1.50E-10	DN/n.s.	6709	-2.54	0.35	-7.26	3.90E-13	4.91E-12	2725	-2.73	0.35	-7.77	7.63E-15	1.46E-13	DN/DN	-2.365	2.58E-11	DN/DN|DN/n.s.|DN/DN
ENSG00000115828	QPCT	ENSMMUG00000016442	QPCT	ortholog_one2one	94.1828	97.4212	1	166	-3.95	0.35	-11.41	3.88E-30	7.11E-29	128	-3.38	0.38	-8.83	1.09E-18	8.52E-18	DN/DN	169	-2.74	0.36	-7.53	4.91E-14	3.10E-13	128	-2.35	0.3	-7.85	4.14E-15	2.68E-14	DN/DN	219	-2.92	0.38	-7.62	2.54E-14	3.67E-13	210	-2.58	0.38	-6.78	1.17E-11	1.55E-10	DN/DN	-2.987	2.60E-11	DN/DN|DN/DN|DN/DN
ENSG00000180974	OR52E4	ENSMMUG00000049399	OR52E4	ortholog_one2one	91.9872	91.9872	1	43	8.25	1.1	7.48	7.48E-14	4.36E-13	0	NA	NA	NA	NA	NA	UP/n.s.	38	7.99	1.17	6.81	9.97E-12	5.27E-11	0	NA	NA	NA	NA	NA	UP/n.s.	0	1.4	4.22	0.33	7.40E-01	NA	0	NA	NA	NA	NA	NA	n.s./n.s.	5.880	2.66E-11	UP/n.s.|UP/n.s.|n.s./n.s.
ENSG00000091986	CCDC80	ENSMMUG00000003061	CCDC80	ortholog_one2one	97.6842	97.6842	1	1567	-2	0.18	-10.8	3.62E-27	5.45E-26	1074	-1.36	0.18	-7.53	5.21E-14	2.85E-13	DN/n.s.	1352	-2.52	0.24	-10.48	1.10E-25	1.50E-24	925	-1.66	0.25	-6.66	2.75E-11	1.29E-10	DN/n.s.	1675	-3.34	0.39	-8.59	8.44E-18	1.82E-16	1335	-2.56	0.36	-7.01	2.37E-12	3.36E-11	DN/DN	-2.240	2.71E-11	DN/n.s.|DN/n.s.|DN/DN
ENSG00000070018	LRP6	ENSMMUG00000023317	LRP6	ortholog_one2one	99.628	99.628	1	1316	1.84	0.13	14.03	1.02E-44	4.01E-43	1033	2.9	0.14	20.5	2.31E-93	3.55E-91	n.s./UP	216	-11.84	0.86	-13.82	1.90E-43	6.36E-42	682	2.19	0.22	10.05	8.74E-24	1.03E-22	DN/UP	321	-11.96	1.47	-8.16	3.46E-16	6.21E-15	435	1.63	0.24	6.77	1.25E-11	1.65E-10	DN/n.s.	-2.540	2.75E-11	n.s./UP|DN/UP|DN/n.s.
ENSG00000183807	FAM162B	ENSMMUG00000050688	FAM162B	ortholog_one2one	95.0617	95.0617	1	195	3.21	0.25	12.76	2.73E-37	7.42E-36	172	3.26	0.24	13.56	6.53E-42	1.86E-40	UP/UP	106	2.14	0.27	7.8	6.17E-15	4.14E-14	78	1.97	0.3	6.62	3.58E-11	1.67E-10	UP/n.s.	176	3.9	0.31	12.59	2.51E-36	1.99E-34	221	4.14	0.29	14.5	1.29E-47	1.87E-45	UP/UP	3.103	2.78E-11	UP/UP|UP/n.s.|UP/UP
ENSG00000105875	WDR91	ENSMMUG00000002317	WDR91	ortholog_one2one	98.7952	98.9276	1	456	2.01	0.3	6.62	3.64E-11	1.68E-10	407	2.27	0.29	7.83	4.93E-15	2.92E-14	UP/UP	410	1.75	0.24	7.45	9.64E-14	5.96E-13	341	1.94	0.25	7.8	6.17E-15	3.93E-14	n.s./n.s.	435	2.72	0.22	12.35	4.93E-35	3.63E-33	477	2.93	0.23	13.01	1.05E-38	1.01E-36	UP/UP	2.270	2.81E-11	UP/UP|n.s./n.s.|UP/UP
ENSG00000104112	SCG3	ENSMMUG00000017435	SCG3	ortholog_one2one	91.0256	70.7641	1	50	-9.06	0.96	-9.49	2.40E-21	2.49E-20	40	-8.13	0.96	-8.5	1.97E-17	1.39E-16	DN/DN	46	-6.06	0.56	-10.78	4.43E-27	6.55E-26	35	-5.84	0.62	-9.36	8.05E-21	7.77E-20	DN/DN	67	-5.47	0.67	-8.19	2.59E-16	4.72E-15	69	-5.49	0.81	-6.76	1.35E-11	1.77E-10	DN/DN	-6.675	2.95E-11	DN/DN|DN/DN|DN/DN
ENSG00000155629	PIK3AP1	ENSMMUG00000001876	PIK3AP1	ortholog_one2one	97.2671	97.2671	1	558	2.92	0.27	11	4.01E-28	6.40E-27	508	2.44	0.26	9.49	2.29E-21	2.12E-20	UP/UP	1352	4.18	0.33	12.48	9.47E-36	2.15E-34	946	3.39	0.32	10.48	1.09E-25	1.45E-24	UP/UP	333	2.88	0.32	8.93	4.22E-19	1.01E-17	362	2.18	0.32	6.74	1.57E-11	2.05E-10	UP/UP	2.998	3.42E-11	UP/UP|UP/UP|UP/UP
ENSG00000165376	CLDN2	ENSMMUG00000013146	CLDN2	ortholog_one2one	98.2609	92.2449	1	431	-3.41	0.3	-11.37	5.93E-30	1.07E-28	105	-2.38	0.36	-6.58	4.85E-11	2.08E-10	DN/DN	398	-3.33	0.3	-11	3.85E-28	6.08E-27	94	-2.42	0.33	-7.43	1.11E-13	6.45E-13	DN/DN	522	-5.32	0.41	-13.09	3.80E-39	3.53E-37	147	-4.75	0.58	-8.24	1.74E-16	3.86E-15	DN/DN	-3.602	3.48E-11	DN/DN|DN/DN|DN/DN
ENSG00000143382	ADAMTSL4	ENSMMUG00000008218	ADAMTSL4	ortholog_one2one	97.3564	97.0909	1	7483	1.4	0.21	6.75	1.45E-11	6.97E-11	7105	1.77	0.21	8.28	1.27E-16	8.45E-16	n.s./n.s.	9498	1.76	0.19	9.32	1.19E-20	1.18E-19	9643	2.27	0.2	11.52	1.09E-30	1.94E-29	n.s./UP	6618	1.88	0.28	6.77	1.31E-11	1.39E-10	7657	2.22	0.28	8	1.21E-15	2.48E-14	n.s./UP	1.883	3.48E-11	n.s./n.s.|n.s./UP|n.s./UP
ENSG00000168754	FAM178B	ENSMMUG00000045714	FAM178B	ortholog_one2one	91.6053	91.6053	1	57	-3.99	0.47	-8.42	3.73E-17	2.83E-16	39	-5.1	0.55	-9.3	1.41E-20	1.24E-19	DN/DN	51	-4.34	0.4	-10.82	2.62E-27	3.94E-26	33	-6.13	0.67	-9.09	1.03E-19	9.24E-19	DN/DN	73	-3.99	0.5	-7.91	2.55E-15	4.19E-14	65	-4.42	0.66	-6.74	1.62E-11	2.11E-10	DN/DN	-4.662	3.52E-11	DN/DN|DN/DN|DN/DN
ENSG00000133710	SPINK5	ENSMMUG00000017900	SPINK5	ortholog_one2one	94.2413	94.8482	1	36	7.99	1.08	7.4	1.32E-13	7.50E-13	26	8.26	1.1	7.52	5.33E-14	2.92E-13	UP/UP	21	7.13	1.07	6.68	2.38E-11	1.22E-10	14	7.34	1.09	6.72	1.79E-11	8.57E-11	UP/UP	29	8.62	1.19	7.25	4.22E-13	5.31E-12	31	9.08	1.19	7.66	1.89E-14	3.40E-13	UP/UP	8.070	3.57E-11	UP/UP|UP/UP|UP/UP
ENSG00000117480	FAAH	ENSMMUG00000002714	UQCRH	ortholog_one2one	89.6373	53.0675	1	496	-2.86	0.17	-16.49	4.39E-61	3.22E-59	754	-1.48	0.12	-12.65	1.15E-36	2.59E-35	DN/n.s.	456	-2.91	0.2	-14.87	5.02E-50	2.25E-48	733	-1.26	0.11	-11.49	1.40E-30	2.47E-29	DN/n.s.	626	-2.23	0.27	-8.31	9.21E-17	1.81E-15	1061	-1.33	0.2	-6.72	1.82E-11	2.36E-10	DN/n.s.	-2.012	3.93E-11	DN/n.s.|DN/n.s.|DN/n.s.
ENSG00000172482	AGXT	ENSMMUG00000023435	AGXT	ortholog_one2one	93.3673	88.4058	1	63	-7.86	0.78	-10.05	8.93E-24	1.09E-22	81	-9.73	0.95	-10.25	1.21E-24	1.39E-23	DN/DN	59	-4.85	0.48	-10.15	3.28E-24	4.10E-23	71	-8.25	0.84	-9.8	1.11E-22	1.22E-21	DN/DN	84	-6.01	0.72	-8.38	5.08E-17	1.02E-15	138	-9.95	1.48	-6.71	1.93E-11	2.48E-10	DN/DN	-7.775	4.13E-11	DN/DN|DN/DN|DN/DN
ENSG00000128294	TPST2	ENSMMUG00000023450	TPST2	ortholog_one2one	99.2042	82.9268	1	725	1.6	0.17	9.6	8.04E-22	8.62E-21	727	2.09	0.17	12.29	9.78E-35	1.97E-33	n.s./UP	693	1.45	0.15	9.44	3.76E-21	3.87E-20	681	1.96	0.15	13.52	1.26E-41	3.97E-40	n.s./n.s.	497	1.55	0.23	6.69	2.30E-11	2.37E-10	523	1.75	0.25	7.14	9.24E-13	1.38E-11	n.s./n.s.	1.733	4.18E-11	n.s./UP|n.s./n.s.|n.s./n.s.
ENSG00000109927	TECTA	ENSMMUG00000039397	TBCEL	ortholog_one2one	97.819	97.819	1	273	-4.36	0.32	-13.51	1.37E-41	4.83E-40	408	-1.31	0.19	-6.84	8.19E-12	3.79E-11	DN/n.s.	240	-5.31	0.38	-13.83	1.57E-43	5.35E-42	372	-1.37	0.2	-6.91	4.76E-12	2.38E-11	DN/n.s.	352	-4.53	0.45	-10.01	1.44E-23	5.02E-22	524	-1.87	0.28	-6.74	1.56E-11	2.04E-10	DN/n.s.	-3.125	4.43E-11	DN/n.s.|DN/n.s.|DN/n.s.
ENSG00000156869	FRRS1	ENSMMUG00000016388	FRRS1	ortholog_one2one	84.984	89.8649	1	315	-1.52	0.16	-9.74	2.11E-22	2.36E-21	261	-1.02	0.14	-7.28	3.40E-13	1.76E-12	n.s./n.s.	312	-1.36	0.16	-8.27	1.33E-16	1.01E-15	244	-1.02	0.16	-6.57	5.11E-11	2.35E-10	n.s./n.s.	329	-2.02	0.25	-7.92	2.43E-15	3.99E-14	320	-1.62	0.23	-7.03	2.12E-12	3.03E-11	DN/n.s.	-1.427	4.45E-11	n.s./n.s.|n.s./n.s.|DN/n.s.
ENSG00000102195	GPR50	ENSMMUG00000001620	GPR50	ortholog_one2one	95.624	93.949	1	166	-6.81	0.56	-12.25	1.72E-34	4.03E-33	213	-6.91	0.69	-10.07	7.28E-24	7.91E-23	DN/DN	148	-8.29	0.66	-12.48	1.01E-35	2.30E-34	184	-8.06	0.78	-10.29	8.04E-25	1.01E-23	DN/DN	220	-8.43	1.02	-8.23	1.84E-16	3.45E-15	359	-8.36	1.25	-6.69	2.23E-11	2.84E-10	DN/DN	-7.810	4.73E-11	DN/DN|DN/DN|DN/DN
ENSG00000166265	CYYR1	ENSMMUG00000012107	CYYR1	ortholog_one2one	96.1039	55.0186	1	314	3.5	0.23	14.93	1.96E-50	9.90E-49	70	2.95	0.29	10.33	5.11E-25	6.03E-24	UP/UP	276	3.21	0.28	11.52	1.00E-30	1.80E-29	51	2.42	0.32	7.52	5.35E-14	3.18E-13	UP/UP	222	3.81	0.3	12.79	1.77E-37	1.48E-35	61	3.17	0.47	6.69	2.26E-11	2.87E-10	UP/UP	3.177	4.79E-11	UP/UP|UP/UP|UP/UP
ENSG00000165949	IFI27	ENSMMUG00000023780	IFI27	ortholog_one2one	69.6721	57.8231	1	0	NA	NA	NA	NA	NA	129	-6.83	0.62	-11.09	1.47E-28	2.12E-27	n.s./DN	0	NA	NA	NA	NA	NA	111	-7.45	0.67	-11.07	1.73E-28	2.74E-27	n.s./DN	0	NA	NA	NA	NA	NA	224	-3.94	0.58	-6.79	1.15E-11	1.53E-10	n.s./DN	-6.073	5.10E-11	n.s./DN|n.s./DN|n.s./DN
ENSG00000090975	PITPNM2	ENSMMUG00000015931	PITPNM2	ortholog_one2one	97.9985	98.29	1	1152	-1.74	0.17	-10.35	4.29E-25	5.64E-24	797	-1.23	0.17	-7.36	1.78E-13	9.43E-13	n.s./n.s.	1056	-1.9	0.2	-9.35	9.12E-21	9.16E-20	697	-1.45	0.21	-6.85	7.27E-12	3.57E-11	n.s./n.s.	1281	-1.82	0.22	-8.38	5.35E-17	1.07E-15	1039	-1.52	0.23	-6.69	2.28E-11	2.89E-10	n.s./n.s.	-1.610	5.43E-11	n.s./n.s.|n.s./n.s.|n.s./n.s.
ENSG00000181264	TLCD5	ENSMMUG00000012253	TLCD5	ortholog_one2one	91.0112	99.1837	1	267	2.78	0.25	11.09	1.48E-28	2.42E-27	182	3.42	0.21	16.38	2.61E-60	1.72E-58	UP/UP	340	3.08	0.33	9.35	8.38E-21	8.45E-20	209	3.6	0.28	12.87	6.53E-38	1.69E-36	UP/UP	161	2.74	0.41	6.64	3.21E-11	3.27E-10	114	3.11	0.36	8.63	6.36E-18	1.60E-16	UP/UP	3.122	5.45E-11	UP/UP|UP/UP|UP/UP
ENSG00000147475	ERLIN2	ENSMMUG00000000943	ERLIN2	ortholog_one2one	84.6608	51.6187	1	1333	-1.71	0.16	-10.69	1.17E-26	1.70E-25	1193	-1.46	0.17	-8.81	1.20E-18	9.33E-18	n.s./n.s.	1436	-1.19	0.15	-7.99	1.35E-15	9.52E-15	1220	-1.06	0.15	-6.96	3.38E-12	1.72E-11	n.s./n.s.	1544	-1.34	0.19	-6.98	2.97E-12	3.40E-11	1689	-1.24	0.19	-6.69	2.29E-11	2.91E-10	n.s./n.s.	-1.333	5.70E-11	n.s./n.s.|n.s./n.s.|n.s./n.s.
ENSG00000167103	PIP5KL1	ENSMMUG00000031631	PIP5KL1	ortholog_one2one	96.7005	96.7005	1	56	5.43	0.65	8.37	5.78E-17	4.33E-16	27	5.34	0.7	7.67	1.77E-14	1.01E-13	UP/UP	106	6.26	0.64	9.74	1.98E-22	2.23E-21	38	5.81	0.67	8.62	6.75E-18	5.38E-17	UP/UP	53	6.24	0.74	8.48	2.33E-17	4.84E-16	24	5.72	0.86	6.66	2.75E-11	3.46E-10	UP/UP	5.800	5.77E-11	UP/UP|UP/UP|UP/UP
ENSG00000096717	SIRT1	ENSMMUG00000030531	SIRT1	ortholog_one2one	96.7871	97.3082	1	1083	-2.05	0.15	-13.74	6.09E-43	2.26E-41	1124	-1.32	0.14	-9.75	1.80E-22	1.78E-21	DN/n.s.	1120	-1.59	0.15	-10.53	6.33E-26	8.74E-25	1170	-0.9	0.13	-7.08	1.48E-12	7.80E-12	n.s./n.s.	1248	-2.05	0.22	-9.18	4.12E-20	1.08E-18	1524	-1.34	0.2	-6.65	2.98E-11	3.74E-10	DN/n.s.	-1.542	6.36E-11	DN/n.s.|n.s./n.s.|DN/n.s.
ENSG00000154822	PLCL2	ENSMMUG00000023775	PLCL2	ortholog_one2one	99.5563	99.5563	1	1891	4.69	0.2	23.32	2.73E-120	9.97E-118	2347	5.91	0.19	30.56	4.54E-205	5.91E-202	UP/UP	52	-9.77	0.88	-11.04	2.49E-28	3.98E-27	4349	6.74	0.28	24.22	1.34E-129	5.89E-127	DN/UP	77	-9.89	1.5	-6.61	3.92E-11	3.95E-10	785	4.8	0.26	18.57	5.81E-77	2.15E-74	DN/UP	0.413	6.58E-11	UP/UP|DN/UP|DN/UP
ENSG00000115107	STEAP3	ENSMMUG00000039972	STEAP3	ortholog_one2one	97.5904	97.5904	1	360	3.05	0.36	8.51	1.71E-17	1.34E-16	186	3.68	0.35	10.38	3.02E-25	3.61E-24	UP/UP	439	3.27	0.32	10.13	4.17E-24	5.18E-23	186	3.64	0.33	11.08	1.52E-28	2.43E-27	UP/UP	209	2.97	0.43	6.84	8.02E-12	8.72E-11	91	2.97	0.44	6.68	2.47E-11	3.12E-10	UP/UP	3.263	6.65E-11	UP/UP|UP/UP|UP/UP
ENSG00000089057	SLC23A2	ENSMMUG00000020005	SLC23A2	ortholog_one2one	100	100	1	2365	1.65	0.15	11.26	2.08E-29	3.60E-28	2012	1.54	0.13	11.53	9.15E-31	1.51E-29	n.s./n.s.	2925	1.95	0.21	9.25	2.19E-20	2.15E-19	2457	1.88	0.2	9.32	1.17E-20	1.12E-19	n.s./n.s.	1516	1.44	0.22	6.68	2.43E-11	2.49E-10	1652	1.31	0.19	6.78	1.20E-11	1.59E-10	n.s./n.s.	1.628	6.80E-11	n.s./n.s.|n.s./n.s.|n.s./n.s.
ENSG00000176273	SLC35G1	ENSMMUG00000045531	SLC35G1	ortholog_one2one	90.6849	91.1846	1	149	-2.87	0.3	-9.53	1.54E-21	1.62E-20	88	-3.8	0.44	-8.65	5.17E-18	3.82E-17	DN/DN	142	-2.64	0.32	-8.26	1.42E-16	1.08E-15	79	-3.61	0.43	-8.35	6.92E-17	5.09E-16	DN/DN	181	-3.03	0.44	-6.82	9.17E-12	9.92E-11	142	-3.85	0.58	-6.67	2.61E-11	3.28E-10	DN/DN	-3.300	7.12E-11	DN/DN|DN/DN|DN/DN
ENSG00000283683	MYOCOS	ENSMMUG00000056198	MYOCOS	ortholog_one2one	91.5888	91.5888	1	172	-7.74	0.57	-13.7	1.01E-42	3.71E-41	92	-9.92	1	-9.92	3.50E-23	3.64E-22	DN/DN	158	-5.89	0.42	-13.92	4.79E-44	1.68E-42	80	-8.05	0.83	-9.67	3.92E-22	4.11E-21	DN/DN	230	-6.75	0.68	-9.88	5.12E-23	1.71E-21	157	-10.13	1.53	-6.62	3.54E-11	4.41E-10	DN/DN	-8.080	7.35E-11	DN/DN|DN/DN|DN/DN
ENSG00000137273	FOXF2	ENSMMUG00000004540	FOXF2	ortholog_one2one	99.3243	98.8789	1	103	4.49	0.4	11.17	5.48E-29	9.27E-28	136	5.14	0.37	13.84	1.50E-43	4.57E-42	UP/UP	51	3.31	0.51	6.48	9.27E-11	4.48E-10	57	3.77	0.46	8.18	2.86E-16	2.02E-15	UP/UP	58	4.49	0.52	8.69	3.68E-18	8.15E-17	80	4.85	0.47	10.22	1.54E-24	6.46E-23	UP/UP	4.342	7.47E-11	UP/UP|UP/UP|UP/UP
ENSG00000111203	ITFG2	ENSMMUG00000007411	ITFG2	ortholog_one2one	98.434	93.2203	1	740	-1.91	0.17	-11.25	2.42E-29	4.18E-28	665	-2.94	0.17	-17.33	2.71E-67	2.26E-65	n.s./DN	652	-2.27	0.18	-12.75	3.09E-37	7.72E-36	574	-3.24	0.19	-17.15	6.21E-66	4.97E-64	DN/DN	860	-1.64	0.25	-6.58	4.69E-11	4.68E-10	1051	-2.62	0.25	-10.52	6.71E-26	3.09E-24	n.s./DN	-2.437	7.80E-11	n.s./DN|DN/DN|n.s./DN
ENSG00000153291	SLC25A27	ENSMMUG00000019250	SLC25A27	ortholog_one2one	99.3808	99.6894	1	192	-2.19	0.25	-8.64	5.80E-18	4.71E-17	177	-1.89	0.25	-7.54	4.57E-14	2.52E-13	DN/n.s.	163	-2.9	0.32	-9.04	1.63E-19	1.52E-18	146	-2.48	0.37	-6.72	1.78E-11	8.53E-11	DN/DN	221	-2.33	0.3	-7.81	5.56E-15	8.76E-14	251	-2.11	0.32	-6.64	3.11E-11	3.90E-10	DN/DN	-2.317	7.93E-11	DN/n.s.|DN/DN|DN/DN
ENSG00000042493	CAPG	ENSMMUG00000002675	CAPG	ortholog_one2one	98.8506	77.13	1	534	-3.67	0.35	-10.46	1.39E-25	1.88E-24	415	-2.77	0.33	-8.48	2.24E-17	1.57E-16	DN/DN	495	-3.49	0.26	-13.63	2.58E-42	8.28E-41	378	-2.6	0.25	-10.47	1.16E-25	1.53E-24	DN/DN	690	-3.06	0.35	-8.68	3.84E-18	8.49E-17	657	-2.32	0.35	-6.61	3.85E-11	4.77E-10	DN/DN	-2.985	7.95E-11	DN/DN|DN/DN|DN/DN
ENSG00000227051	C14orf132	ENSMMUG00000050264	C14orf132	ortholog_one2one	66.6667	70.3704	1	147	-2.28	0.31	-7.31	2.58E-13	1.44E-12	51	-3.95	0.44	-8.93	4.17E-19	3.36E-18	DN/DN	128	-2.79	0.29	-9.53	1.58E-21	1.68E-20	44	-3.99	0.41	-9.86	6.10E-23	6.78E-22	DN/DN	163	-3.74	0.44	-8.43	3.56E-17	7.24E-16	80	-6.13	0.93	-6.61	3.90E-11	4.82E-10	DN/DN	-3.813	8.06E-11	DN/DN|DN/DN|DN/DN
ENSG00000167261	DPEP2	ENSMMUG00000016491	DPEP2	ortholog_one2one	93.4156	92.6531	1	1129	-2.31	0.24	-9.63	6.12E-22	6.67E-21	945	-3.66	0.25	-14.86	5.91E-50	2.42E-48	DN/DN	1080	-2.17	0.26	-8.3	1.01E-16	7.81E-16	870	-3.16	0.29	-10.73	7.05E-27	1.02E-25	DN/DN	1335	-2.22	0.34	-6.57	4.91E-11	4.88E-10	1557	-2.96	0.32	-9.19	3.92E-20	1.19E-18	DN/DN	-2.747	8.13E-11	DN/DN|DN/DN|DN/DN
ENSG00000152779	SLC16A12	ENSMMUG00000017535	SLC16A12	ortholog_one2one	98.6434	98.6434	1	248	2.58	0.28	9.15	5.93E-20	5.61E-19	133	3.71	0.31	11.77	5.55E-32	9.73E-31	UP/UP	350	3.04	0.22	13.91	5.25E-44	1.83E-42	161	3.96	0.28	14.17	1.36E-45	5.22E-44	UP/UP	152	2.53	0.34	7.44	9.86E-14	1.34E-12	64	2.97	0.45	6.61	3.96E-11	4.90E-10	UP/UP	3.132	8.19E-11	UP/UP|UP/UP|UP/UP
ENSG00000147394	ZNF185	ENSMMUG00000015264	ZNF185	ortholog_one2one	89.4591	94.0233	1	317	2.65	0.23	11.52	1.01E-30	1.90E-29	253	2.04	0.2	10.01	1.40E-23	1.50E-22	UP/UP	257	2.23	0.28	8.04	9.12E-16	6.56E-15	220	1.79	0.28	6.45	1.13E-10	5.02E-10	UP/n.s.	211	2.77	0.31	8.89	6.11E-19	1.44E-17	234	2.23	0.27	8.31	9.81E-17	2.23E-15	UP/UP	2.285	8.37E-11	UP/UP|UP/n.s.|UP/UP
ENSG00000168918	INPP5D	ENSMMUG00000009772	INPP5D	ortholog_one2one	97.1405	95.6126	1	393	1.58	0.18	8.8	1.40E-18	1.19E-17	253	1.74	0.19	9.14	6.28E-20	5.30E-19	n.s./n.s.	74	-10.3	0.87	-11.84	2.54E-32	4.94E-31	239	1.63	0.23	7.05	1.79E-12	9.36E-12	DN/n.s.	111	-10.43	1.48	-7.03	2.03E-12	2.37E-11	241	1.92	0.29	6.61	3.77E-11	4.69E-10	DN/n.s.	-2.310	8.37E-11	n.s./n.s.|DN/n.s.|DN/n.s.
ENSG00000078596	ITM2A	ENSMMUG00000003564	ITM2A	ortholog_one2one	100	76.9006	1	80	5.54	0.57	9.74	2.01E-22	2.25E-21	64	7.59	0.87	8.67	4.24E-18	3.15E-17	UP/UP	46	4.58	0.66	6.93	4.31E-12	2.34E-11	31	6.39	0.99	6.45	1.11E-10	4.94E-10	UP/UP	58	5.93	0.72	8.22	2.11E-16	3.91E-15	50	7.74	0.98	7.93	2.23E-15	4.49E-14	UP/UP	6.295	8.62E-11	UP/UP|UP/UP|UP/UP
ENSG00000107104	KANK1	ENSMMUG00000019862	KANK1	ortholog_one2one	96.3018	95.4545	1	1424	1.72	0.18	9.64	5.37E-22	5.87E-21	1400	1.94	0.17	11.11	1.16E-28	1.69E-27	n.s./n.s.	1649	1.9	0.12	15.58	9.48E-55	5.06E-53	1624	2.17	0.12	17.46	2.86E-68	2.43E-66	n.s./UP	806	1.23	0.18	6.9	5.32E-12	5.90E-11	887	1.21	0.18	6.61	3.81E-11	4.73E-10	n.s./n.s.	1.695	8.87E-11	n.s./n.s.|n.s./UP|n.s./n.s.
ENSG00000151468	CCDC3	ENSMMUG00000058290	CCDC3	ortholog_one2one	99.2593	99.2593	1	187	4.39	0.42	10.52	7.33E-26	1.01E-24	74	4.58	0.53	8.58	9.79E-18	7.05E-17	UP/UP	153	3.99	0.47	8.56	1.16E-17	9.49E-17	39	3.56	0.54	6.65	2.91E-11	1.37E-10	UP/UP	116	4.55	0.45	10.12	4.37E-24	1.60E-22	46	4.38	0.66	6.64	3.21E-11	4.01E-10	UP/UP	4.242	8.97E-11	UP/UP|UP/UP|UP/UP
ENSG00000147912	FBXO10	ENSMMUG00000017886	FBXO10	ortholog_one2one	99.2678	97.6337	1	314	-2.55	0.16	-15.8	2.94E-56	1.76E-54	205	-1.48	0.18	-8.06	7.54E-16	4.75E-15	DN/n.s.	283	-2.8	0.16	-17.78	9.94E-71	1.03E-68	203	-1.2	0.18	-6.86	6.70E-12	3.31E-11	DN/n.s.	370	-2.87	0.26	-11.09	1.46E-28	7.38E-27	275	-1.8	0.27	-6.59	4.42E-11	5.41E-10	DN/n.s.	-2.117	9.57E-11	DN/n.s.|DN/n.s.|DN/n.s.
ENSG00000099957	P2RX6	ENSMMUG00000020476	P2RX6	ortholog_one2one	70.9751	65.3445	1	739	-4.39	0.33	-13.27	3.64E-40	1.17E-38	280	-5.33	0.44	-12.2	3.30E-34	6.49E-33	DN/DN	702	-3.63	0.32	-11.3	1.24E-29	2.13E-28	249	-4.73	0.4	-11.79	4.35E-32	8.19E-31	DN/DN	953	-4.48	0.41	-10.85	2.03E-27	9.31E-26	466	-5.85	0.89	-6.58	4.72E-11	5.75E-10	DN/DN	-4.735	9.58E-11	DN/DN|DN/DN|DN/DN
ENSG00000168389	MFSD2A	ENSMMUG00000011264	MFSD2A	ortholog_one2one	94.6593	96.9811	1	2613	1.57	0.25	6.42	1.33E-10	5.83E-10	2237	1.55	0.23	6.79	1.13E-11	5.16E-11	n.s./n.s.	5336	2.7	0.26	10.22	1.62E-24	2.06E-23	4415	2.68	0.25	10.77	4.72E-27	6.89E-26	UP/UP	3122	2.69	0.34	7.95	1.87E-15	3.11E-14	3524	2.73	0.3	9.25	2.33E-20	7.28E-19	UP/UP	2.320	1.06E-10	n.s./n.s.|UP/UP|UP/UP
ENSG00000167772	ANGPTL4	ENSMMUG00000000698	ANGPTL4	ortholog_one2one	95.0739	78.9366	1	779	3.12	0.29	10.82	2.89E-27	4.38E-26	475	1.94	0.28	7.04	1.92E-12	9.33E-12	UP/n.s.	1538	4.07	0.34	11.94	7.61E-33	1.51E-31	723	2.62	0.32	8.11	4.87E-16	3.38E-15	UP/UP	705	3.82	0.41	9.21	3.31E-20	8.71E-19	591	2.7	0.41	6.56	5.37E-11	6.51E-10	UP/UP	3.045	1.10E-10	UP/n.s.|UP/UP|UP/UP
ENSG00000089163	SIRT4	ENSMMUG00000046684	SIRT4	ortholog_one2one	96.8153	94.1176	1	365	-5.96	0.44	-13.44	3.47E-41	1.18E-39	374	-5.68	0.41	-13.89	7.36E-44	2.30E-42	DN/DN	334	-5.23	0.45	-11.74	7.79E-32	1.47E-30	331	-5.04	0.39	-12.78	2.09E-37	5.22E-36	DN/DN	483	-5.59	0.86	-6.53	6.75E-11	6.61E-10	628	-5.44	0.55	-9.98	1.86E-23	7.03E-22	DN/DN	-5.490	1.10E-10	DN/DN|DN/DN|DN/DN
ENSG00000100968	NFATC4	ENSMMUG00000003370	NFATC4	ortholog_one2one	96.0581	96.358	1	382	2.31	0.21	11.1	1.28E-28	2.09E-27	392	3.23	0.22	14.81	1.25E-49	5.06E-48	UP/UP	47	-9.65	0.89	-10.9	1.14E-27	1.74E-26	331	2.92	0.22	13.24	5.43E-40	1.58E-38	DN/UP	70	-9.78	1.5	-6.52	6.86E-11	6.71E-10	392	3.69	0.31	11.93	8.58E-33	6.11E-31	DN/UP	-1.213	1.12E-10	UP/UP|DN/UP|DN/UP
ENSG00000150556	LYPD6B	ENSMMUG00000009475	LYPD6B	ortholog_one2one	80.1932	98.2249	1	103	-5.94	0.39	-15.3	7.09E-53	3.84E-51	92	-6.39	0.52	-12.26	1.47E-34	2.93E-33	DN/DN	95	-5.04	0.43	-11.69	1.41E-31	2.63E-30	82	-5.08	0.79	-6.4	1.55E-10	6.82E-10	DN/DN	136	-6.29	0.63	-10.01	1.41E-23	4.93E-22	156	-6.12	0.71	-8.63	5.91E-18	1.50E-16	DN/DN	-5.810	1.14E-10	DN/DN|DN/DN|DN/DN
ENSG00000167065	DUSP18	ENSMMUG00000019805	DUSP18	ortholog_one2one	98.4043	98.4043	1	137	-1.81	0.23	-7.86	3.77E-15	2.45E-14	281	-3.6	0.19	-18.55	8.45E-77	9.60E-75	n.s./DN	111	-2.78	0.28	-10.03	1.12E-23	1.35E-22	234	-4.56	0.28	-16.35	4.49E-60	2.94E-58	DN/DN	149	-2.35	0.36	-6.52	7.12E-11	6.95E-10	447	-3.97	0.29	-13.78	3.33E-43	3.93E-41	DN/DN	-3.178	1.16E-10	n.s./DN|DN/DN|DN/DN
ENSG00000150787	PTS	ENSMMUG00000015255	PTS	ortholog_one2one	97.931	65.7407	1	133	2.69	0.26	10.34	4.63E-25	6.08E-24	38	2.39	0.34	7.07	1.54E-12	7.58E-12	UP/UP	160	2.91	0.31	9.5	2.15E-21	2.26E-20	73	3.38	0.33	10.34	4.52E-25	5.74E-24	UP/UP	112	3.26	0.41	7.88	3.37E-15	5.47E-14	49	3.25	0.5	6.55	5.72E-11	6.92E-10	UP/UP	2.980	1.17E-10	UP/UP|UP/UP|UP/UP
ENSG00000170927	PKHD1	ENSMMUG00000016993	PKHD1	ortholog_one2one	95.0417	95.0884	1	403	-4.58	0.37	-12.22	2.38E-34	5.54E-33	299	-4.31	0.35	-12.18	4.03E-34	7.87E-33	DN/DN	368	-4.45	0.69	-6.42	1.37E-10	6.54E-10	264	-4.18	0.6	-6.95	3.55E-12	1.80E-11	DN/DN	517	-6.23	0.89	-7.01	2.47E-12	2.85E-11	483	-6.03	0.51	-11.81	3.38E-32	2.29E-30	DN/DN	-4.963	1.17E-10	DN/DN|DN/DN|DN/DN
ENSG00000119408	NEK6	ENSMMUG00000007354	NEK6	ortholog_one2one	92.219	80.6045	1	981	-1.28	0.2	-6.39	1.62E-10	7.02E-10	1307	-1.58	0.16	-9.62	6.57E-22	6.29E-21	n.s./n.s.	836	-1.78	0.19	-9.58	1.01E-21	1.09E-20	1165	-1.71	0.15	-11.31	1.23E-29	2.09E-28	n.s./n.s.	977	-1.96	0.26	-7.56	4.10E-14	5.79E-13	1819	-1.66	0.22	-7.48	7.65E-14	1.31E-12	n.s./n.s.	-1.662	1.17E-10	n.s./n.s.|n.s./n.s.|n.s./n.s.
ENSG00000151176	PLBD2	ENSMMUG00000004205	PLBD2	ortholog_one2one	96.2649	86.83	1	647	-1.28	0.16	-8.01	1.12E-15	7.66E-15	381	-1.39	0.19	-7.23	4.68E-13	2.40E-12	n.s./n.s.	504	-2.26	0.15	-14.66	1.20E-48	5.08E-47	292	-2.28	0.2	-11.47	1.83E-30	3.20E-29	DN/DN	674	-1.48	0.23	-6.51	7.47E-11	7.27E-10	486	-2.21	0.27	-8.31	9.37E-17	2.13E-15	n.s./DN	-1.817	1.22E-10	n.s./n.s.|DN/DN|n.s./DN
ENSG00000129625	REEP5	ENSMMUG00000020488	REEP5	ortholog_one2one	93.1217	68.4825	1	3828	-2.48	0.17	-14.92	2.51E-50	1.25E-48	3576	-2.47	0.18	-13.5	1.56E-41	4.37E-40	DN/DN	4230	-1.57	0.2	-7.66	1.81E-14	1.18E-13	3823	-1.55	0.22	-7.12	1.11E-12	5.93E-12	n.s./n.s.	4954	-1.44	0.18	-7.83	4.83E-15	7.67E-14	5939	-1.33	0.2	-6.54	6.02E-11	7.27E-10	n.s./n.s.	-1.807	1.22E-10	DN/DN|n.s./n.s.|n.s./n.s.
ENSG00000108064	TFAM	ENSMMUG00000019829	TFAM	ortholog_one2one	86.5854	85.8871	1	304	1.22	0.17	7.06	1.65E-12	8.59E-12	191	-3.13	0.19	-16.34	5.36E-60	3.52E-58	n.s./DN	441	1.83	0.13	14.42	3.84E-47	1.51E-45	181	-2.56	0.18	-14.42	3.76E-47	1.52E-45	n.s./DN	262	1.61	0.25	6.53	6.63E-11	6.51E-10	330	-1.64	0.24	-6.85	7.25E-12	9.77E-11	n.s./n.s.	-0.445	1.26E-10	n.s./DN|n.s./DN|n.s./n.s.
ENSG00000198482	ZNF808	ENSMMUG00000012083	ZNF808	ortholog_one2one	80.1772	78.4399	1	386	4.62	0.32	14.64	1.62E-48	7.64E-47	218	-3.55	0.26	-13.46	2.84E-41	7.88E-40	UP/DN	484	4.85	0.3	16.13	1.60E-58	1.04E-56	198	-3.21	0.25	-12.91	3.81E-38	9.92E-37	UP/DN	102	3.42	0.53	6.5	8.16E-11	7.91E-10	349	-3.54	0.37	-9.49	2.42E-21	8.08E-20	UP/DN	0.432	1.32E-10	UP/DN|UP/DN|UP/DN
ENSG00000126467	TSKS	ENSMMUG00000019328	TSKS	ortholog_one2one	94.5946	96.3855	1	49	3.58	0.49	7.25	4.09E-13	2.24E-12	40	4.12	0.5	8.29	1.17E-16	7.76E-16	UP/UP	55	3.66	0.57	6.39	1.71E-10	8.06E-10	49	4.4	0.56	7.88	3.27E-15	2.13E-14	UP/UP	65	4.87	0.54	9	2.21E-19	5.39E-18	72	5.52	0.53	10.46	1.36E-25	6.18E-24	UP/UP	4.358	1.35E-10	UP/UP|UP/UP|UP/UP
ENSG00000153162	BMP6	ENSMMUG00000021600	BMP6	ortholog_one2one	96.2963	96.6732	1	534	2.32	0.18	13.12	2.62E-39	8.04E-38	212	3.06	0.21	14.29	2.67E-46	9.40E-45	UP/UP	454	1.97	0.28	7	2.50E-12	1.38E-11	121	2.14	0.33	6.44	1.17E-10	5.20E-10	n.s./UP	332	2.25	0.28	8.15	3.55E-16	6.36E-15	109	2.31	0.35	6.69	2.16E-11	2.76E-10	UP/UP	2.342	1.35E-10	UP/UP|n.s./UP|UP/UP
ENSG00000130045	NXNL2	ENSMMUG00000008414	NXNL2	ortholog_one2one	64.7436	52.8796	1	46	-3.16	0.36	-8.69	3.77E-18	3.11E-17	39	-4.67	0.48	-9.66	4.61E-22	4.45E-21	DN/DN	44	-2.83	0.31	-9.12	7.67E-20	7.28E-19	35	-3.94	0.4	-9.87	5.38E-23	6.00E-22	DN/DN	57	-3.12	0.48	-6.49	8.74E-11	8.45E-10	63	-4.78	0.69	-6.91	4.80E-12	6.56E-11	DN/DN	-3.750	1.52E-10	DN/DN|DN/DN|DN/DN
ENSG00000136457	CHAD	ENSMMUG00000053287	CHAD	ortholog_one2one	98.3287	80.2273	1	196	-2.23	0.31	-7.28	3.26E-13	1.80E-12	228	-1.9	0.28	-7.19	6.52E-13	3.31E-12	DN/n.s.	162	-3.2	0.32	-10.06	8.71E-24	1.06E-22	185	-2.72	0.33	-8.16	3.22E-16	2.27E-15	DN/DN	224	-2.66	0.39	-6.74	1.59E-11	1.66E-10	325	-2.34	0.36	-6.53	6.67E-11	8.04E-10	DN/DN	-2.525	1.63E-10	DN/n.s.|DN/DN|DN/DN
ENSG00000078295	ADCY2	ENSMMUG00000018742	ADCY2	ortholog_one2one	99.2667	99.2667	1	45	8.33	1.13	7.39	1.52E-13	8.59E-13	34	8.69	1.15	7.57	3.78E-14	2.09E-13	UP/UP	52	8.42	1.07	7.84	4.39E-15	2.99E-14	41	8.91	1.09	8.21	2.26E-16	1.61E-15	UP/UP	24	8.29	1.28	6.46	1.02E-10	9.75E-10	30	9.05	1.24	7.28	3.39E-13	5.35E-12	UP/UP	8.615	1.64E-10	UP/UP|UP/UP|UP/UP
ENSG00000151893	CACUL1	ENSMMUG00000016370	CACUL1	ortholog_one2one	81.8428	73.301	1	3202	-1.36	0.13	-10.62	2.30E-26	3.31E-25	3187	-2.06	0.14	-14.97	1.19E-50	5.07E-49	n.s./DN	3358	-1.03	0.16	-6.35	2.10E-10	9.82E-10	3057	-1.77	0.17	-10.65	1.68E-26	2.37E-25	n.s./n.s.	3303	-1.77	0.22	-8.06	7.48E-16	1.30E-14	4510	-2.6	0.23	-11.18	5.17E-29	2.87E-27	n.s./DN	-1.765	1.64E-10	n.s./DN|n.s./n.s.|n.s./DN
ENSG00000134313	KIDINS220	ENSMMUG00000021036	KIDINS220	ortholog_one2one	93.6194	99.2814	1	2410	-1.28	0.15	-8.7	3.24E-18	2.68E-17	2582	-1.28	0.16	-7.79	6.45E-15	3.78E-14	n.s./n.s.	2383	-1.17	0.14	-8.29	1.10E-16	8.45E-16	2478	-1.14	0.16	-7.15	8.72E-13	4.68E-12	n.s./n.s.	2490	-1.56	0.24	-6.57	4.91E-11	4.88E-10	3350	-1.67	0.25	-6.59	4.41E-11	5.40E-10	n.s./n.s.	-1.350	1.72E-10	n.s./n.s.|n.s./n.s.|n.s./n.s.
ENSG00000152760	TCTEX1D1	ENSMMUG00000000638	TCTEX1D1	ortholog_one2one	92.1788	92.1788	1	52	5.55	0.68	8.21	2.24E-16	1.61E-15	42	4.96	0.58	8.55	1.20E-17	8.57E-17	UP/UP	33	4.8	0.74	6.52	7.18E-11	3.51E-10	30	4.42	0.68	6.52	7.10E-11	3.21E-10	UP/UP	32	5.75	0.85	6.8	1.07E-11	1.14E-10	34	5.19	0.77	6.71	1.94E-11	2.49E-10	UP/UP	5.112	1.73E-10	UP/UP|UP/UP|UP/UP
ENSG00000164830	OXR1	ENSMMUG00000017845	OXR1	ortholog_one2one	97.3684	97.3684	1	1063	-1.89	0.11	-17.36	1.75E-67	1.65E-65	1030	-1.39	0.11	-12.12	8.21E-34	1.57E-32	n.s./n.s.	1103	-1.46	0.09	-15.93	4.02E-57	2.47E-55	1048	-1.03	0.1	-10.12	4.50E-24	5.38E-23	n.s./n.s.	1210	-1.85	0.21	-8.92	4.82E-19	1.15E-17	1434	-1.26	0.19	-6.49	8.74E-11	1.04E-09	n.s./n.s.	-1.480	1.73E-10	n.s./n.s.|n.s./n.s.|n.s./n.s.
ENSG00000125846	ZNF133	ENSMMUG00000014453	ZNF133	ortholog_one2one	89.0555	90.411	1	153	1.94	0.22	8.81	1.23E-18	1.05E-17	127	2.07	0.22	9.29	1.53E-20	1.34E-19	n.s./UP	156	1.89	0.24	7.81	5.65E-15	3.81E-14	136	2.17	0.23	9.28	1.75E-20	1.65E-19	n.s./UP	124	2.33	0.36	6.45	1.12E-10	1.07E-09	136	2.55	0.36	7.1	1.25E-12	1.83E-11	UP/UP	2.158	1.81E-10	n.s./UP|n.s./UP|UP/UP
ENSG00000159871	LYPD5	ENSMMUG00000059642	LYPD5	ortholog_one2one	95.2191	95.6	1	230	6.59	0.77	8.56	1.14E-17	9.00E-17	71	5.63	0.65	8.63	6.02E-18	4.41E-17	UP/UP	497	7.56	0.96	7.9	2.69E-15	1.86E-14	134	6.42	1.02	6.32	2.62E-10	1.13E-09	UP/UP	132	6.74	0.55	12.37	3.83E-35	2.85E-33	61	5.99	0.62	9.71	2.85E-22	1.01E-20	UP/UP	6.488	1.88E-10	UP/UP|UP/UP|UP/UP
ENSG00000144959	NCEH1	ENSMMUG00000056425	NCEH1	ortholog_one2one	89.9554	98.7745	1	310	2.97	0.26	11.51	1.17E-30	2.19E-29	159	3.52	0.27	12.84	1.02E-37	2.43E-36	UP/UP	771	4.27	0.26	16.53	2.27E-61	1.67E-59	367	4.74	0.27	17.34	2.41E-67	2.00E-65	UP/UP	173	2.81	0.34	8.28	1.22E-16	2.36E-15	73	2.65	0.41	6.47	9.64E-11	1.14E-09	UP/UP	3.493	1.90E-10	UP/UP|UP/UP|UP/UP
ENSG00000144583	MARCHF4	ENSMMUG00000020824	MARCHF4	ortholog_one2one	98.5366	98.2968	1	89	7.88	1.01	7.79	6.62E-15	4.22E-14	62	8.11	1.02	7.96	1.68E-15	1.03E-14	UP/UP	67	7.36	0.99	7.41	1.23E-13	7.53E-13	52	7.81	1	7.81	5.88E-15	3.76E-14	UP/UP	33	7.33	1.13	6.46	1.01E-10	9.73E-10	32	7.72	1.14	6.77	1.28E-11	1.69E-10	UP/UP	7.702	1.90E-10	UP/UP|UP/UP|UP/UP
ENSG00000158220	ESYT3	ENSMMUG00000007757	ESYT3	ortholog_one2one	96.7269	97.3864	1	523	-5.96	0.38	-15.5	3.48E-54	1.96E-52	244	-6.41	0.39	-16.55	1.62E-61	1.11E-59	DN/DN	475	-5.62	0.43	-12.96	2.16E-38	5.74E-37	215	-5.38	0.85	-6.32	2.70E-10	1.16E-09	DN/DN	689	-6.64	0.41	-16.36	3.95E-60	8.41E-58	411	-6.4	0.52	-12.37	3.74E-35	2.95E-33	DN/DN	-6.068	1.93E-10	DN/DN|DN/DN|DN/DN
ENSG00000124920	MYRF	ENSMMUG00000006655	MYRF	ortholog_one2one	97.7411	98.1675	1	166	-1.91	0.27	-7.05	1.81E-12	9.42E-12	122	-1.9	0.28	-6.82	8.94E-12	4.13E-11	n.s./n.s.	148	-2.21	0.31	-7.15	8.78E-13	5.02E-12	101	-2.45	0.32	-7.69	1.49E-14	9.18E-14	DN/DN	178	-2.76	0.4	-6.9	5.04E-12	5.60E-11	169	-2.56	0.39	-6.49	8.80E-11	1.05E-09	DN/DN	-2.298	1.94E-10	n.s./n.s.|DN/DN|DN/DN
ENSG00000165115	KIF27	ENSMMUG00000018226	KIF27	ortholog_one2one	96.1456	96.1456	1	120	3.21	0.28	11.44	2.65E-30	4.88E-29	257	3.44	0.22	15.45	7.67E-54	3.87E-52	UP/UP	170	3.65	0.26	14.03	9.75E-45	3.50E-43	327	3.77	0.21	17.87	2.20E-71	2.05E-69	UP/UP	61	2.89	0.45	6.43	1.25E-10	1.19E-09	161	3.11	0.36	8.73	2.55E-18	6.68E-17	UP/UP	3.345	1.98E-10	UP/UP|UP/UP|UP/UP
ENSG00000132446	FTHL17	ENSMMUG00000061308	FTHL17	ortholog_one2one	95.6284	95.6284	1	93	-8.15	0.72	-11.24	2.61E-29	4.49E-28	71	-7.15	0.73	-9.78	1.37E-22	1.37E-21	DN/DN	83	-10.46	0.9	-11.66	2.09E-31	3.88E-30	61	-9.48	0.9	-10.47	1.13E-25	1.49E-24	DN/DN	123	-10.59	1.5	-7.04	1.99E-12	2.33E-11	120	-9.74	1.51	-6.46	1.03E-10	1.21E-09	DN/DN	-9.262	2.06E-10	DN/DN|DN/DN|DN/DN
ENSG00000107518	ATRNL1	ENSMMUG00000001905	ATRNL1	ortholog_one2one	98.9848	99.0566	1	363	-3.09	0.3	-10.25	1.16E-24	1.50E-23	176	-1.73	0.27	-6.29	3.13E-10	1.25E-09	DN/n.s.	309	-4.15	0.39	-10.58	3.80E-26	5.32E-25	134	-2.89	0.41	-7.1	1.28E-12	6.76E-12	DN/DN	432	-4.6	0.28	-16.47	6.53E-61	1.46E-58	225	-3.86	0.35	-11.05	2.32E-28	1.23E-26	DN/DN	-3.387	2.09E-10	DN/n.s.|DN/DN|DN/DN
ENSG00000174007	CEP19	ENSMMUG00000003773	CEP19	ortholog_one2one	96.4072	96.4072	1	100	-2.38	0.28	-8.47	2.45E-17	1.88E-16	144	-3.25	0.29	-11.04	2.47E-28	3.53E-27	DN/DN	95	-2.24	0.35	-6.33	2.51E-10	1.17E-09	124	-3.68	0.33	-11.26	1.96E-29	3.28E-28	DN/DN	117	-2.52	0.37	-6.79	1.11E-11	1.18E-10	226	-3.55	0.39	-9.02	1.92E-19	5.52E-18	DN/DN	-2.937	2.15E-10	DN/DN|DN/DN|DN/DN
ENSG00000117143	UAP1	ENSMMUG00000019514	UAP1	ortholog_one2one	98.8506	93.4783	1	1160	-1.92	0.12	-15.87	1.04E-56	6.29E-55	520	-2.55	0.18	-13.87	1.03E-43	3.18E-42	n.s./DN	1247	-1.34	0.21	-6.3	2.93E-10	1.36E-09	530	-1.81	0.24	-7.48	7.33E-14	4.32E-13	n.s./n.s.	1359	-1.59	0.21	-7.66	1.82E-14	2.71E-13	833	-1.81	0.25	-7.3	2.82E-13	4.50E-12	n.s./n.s.	-1.837	2.28E-10	n.s./DN|n.s./n.s.|n.s./n.s.
ENSG00000023839	ABCC2	ENSMMUG00000023764	ABCC2	ortholog_one2one	95.4045	95.4045	1	263	-2.78	0.21	-13.47	2.38E-41	8.21E-40	168	-2.11	0.22	-9.51	1.82E-21	1.70E-20	DN/DN	250	-2.58	0.26	-10.03	1.11E-23	1.34E-22	156	-1.99	0.24	-8.14	4.05E-16	2.84E-15	DN/n.s.	323	-2.55	0.31	-8.11	5.05E-16	8.91E-15	250	-2.06	0.32	-6.43	1.24E-10	1.45E-09	DN/DN	-2.345	2.42E-10	DN/DN|DN/n.s.|DN/DN
ENSG00000101194	SLC17A9	ENSMMUG00000005713	SLC17A9	ortholog_one2one	95.8716	95.8716	1	163	-2.82	0.25	-11.17	5.96E-29	1.00E-27	88	-3.67	0.29	-12.54	4.75E-36	1.03E-34	DN/DN	138	-3.79	0.3	-12.67	8.56E-37	2.09E-35	74	-4.45	0.35	-12.75	3.25E-37	8.02E-36	DN/DN	206	-2.16	0.34	-6.39	1.63E-10	1.53E-09	142	-3.59	0.4	-8.93	4.37E-19	1.22E-17	DN/DN	-3.413	2.55E-10	DN/DN|DN/DN|DN/DN
ENSG00000140564	FURIN	ENSMMUG00000004657	FURIN	ortholog_one2one	98.8665	98.8665	1	7431	1.37	0.22	6.27	3.66E-10	1.54E-09	8694	2.31	0.21	10.94	7.12E-28	9.92E-27	n.s./UP	11604	2.09	0.22	9.43	3.99E-21	4.10E-20	13431	2.98	0.22	13.58	5.53E-42	1.79E-40	UP/UP	6451	1.81	0.2	8.9	5.61E-19	1.33E-17	8237	2.59	0.2	13.12	2.38E-39	2.35E-37	n.s./UP	2.192	2.57E-10	n.s./UP|UP/UP|n.s./UP
ENSG00000185269	NOTUM	ENSMMUG00000049343	NOTUM	ortholog_one2one	97.1774	71.9403	1	19829	-4.47	0.71	-6.26	3.88E-10	1.62E-09	17176	-4.82	0.71	-6.8	1.06E-11	4.87E-11	DN/DN	17742	-4.81	0.45	-10.79	3.69E-27	5.48E-26	14742	-5.42	0.41	-13.09	3.83E-39	1.06E-37	DN/DN	25452	-5.17	0.44	-11.7	1.21E-31	7.44E-30	28360	-5.4	0.39	-13.69	1.15E-42	1.29E-40	DN/DN	-5.015	2.78E-10	DN/DN|DN/DN|DN/DN
ENSG00000074755	ZZEF1	ENSMMUG00000019180	ZZEF1	ortholog_one2one	97.0956	94.6658	1	3635	-1.31	0.12	-10.7	1.06E-26	1.55E-25	2479	-0.89	0.14	-6.24	4.25E-10	1.67E-09	n.s./n.s.	3243	-1.6	0.11	-14.5	1.20E-47	4.88E-46	2047	-1.33	0.12	-10.89	1.31E-27	1.97E-26	n.s./n.s.	3671	-1.89	0.18	-10.66	1.61E-26	6.91E-25	2853	-1.89	0.21	-9.15	5.85E-20	1.75E-18	n.s./n.s.	-1.485	2.78E-10	n.s./n.s.|n.s./n.s.|n.s./n.s.
ENSG00000118197	DDX59	ENSMMUG00000004268	DDX59	ortholog_one2one	97.0921	96.9355	1	503	1.5	0.17	8.58	9.13E-18	7.28E-17	488	2.16	0.18	12.11	8.88E-34	1.70E-32	n.s./UP	727	2.07	0.19	10.78	4.30E-27	6.37E-26	771	2.88	0.19	14.77	2.27E-49	1.02E-47	UP/UP	392	1.71	0.27	6.38	1.82E-10	1.69E-09	442	2.33	0.26	8.94	3.92E-19	1.10E-17	n.s./UP	2.108	2.82E-10	n.s./UP|UP/UP|n.s./UP
ENSG00000179776	CDH5	ENSMMUG00000023525	CDH5	ortholog_one2one	98.2143	98.0892	1	4523	1.72	0.14	11.95	6.59E-33	1.41E-31	2500	2.3	0.17	13.62	2.85E-42	8.25E-41	n.s./UP	3943	1.4	0.22	6.27	3.68E-10	1.70E-09	1753	1.68	0.23	7.15	8.64E-13	4.65E-12	n.s./n.s.	3097	1.69	0.16	10.63	2.28E-26	9.67E-25	1802	2.03	0.22	9.23	2.60E-20	8.08E-19	n.s./UP	1.803	2.84E-10	n.s./UP|n.s./n.s.|n.s./UP
ENSG00000147223	RIPPLY1	ENSMMUG00000021414	RIPPLY1	ortholog_one2one	91.3907	91.3907	1	88	-3.96	0.34	-11.62	3.12E-31	6.06E-30	42	-4.89	0.53	-9.23	2.65E-20	2.28E-19	DN/DN	79	-3.99	0.29	-13.65	1.98E-42	6.39E-41	37	-4.3	0.42	-10.33	4.99E-25	6.31E-24	DN/DN	111	-4.33	0.42	-10.43	1.87E-25	7.45E-24	68	-5.89	0.92	-6.4	1.51E-10	1.74E-09	DN/DN	-4.560	2.90E-10	DN/DN|DN/DN|DN/DN
ENSG00000215644	GCGR	ENSMMUG00000000256	GCGR	ortholog_one2one	93.2914	90.6314	1	57	-9.26	0.95	-9.77	1.48E-22	1.68E-21	60	-9.3	0.95	-9.83	8.15E-23	8.28E-22	DN/DN	51	-9.77	0.87	-11.21	3.50E-29	5.86E-28	53	-7.42	0.76	-9.74	2.12E-22	2.26E-21	DN/DN	77	-9.9	1.49	-6.66	2.74E-11	2.80E-10	102	-9.52	1.48	-6.43	1.26E-10	1.47E-09	DN/DN	-9.195	2.92E-10	DN/DN|DN/DN|DN/DN
ENSG00000153930	ANKFN1	ENSMMUG00000005793	ANKFN1	ortholog_one2one	97.7719	64.926	1	61	7.33	1.08	6.78	1.22E-11	5.92E-11	63	8.13	1.07	7.57	3.62E-14	2.01E-13	UP/UP	138	8.4	1.01	8.35	6.94E-17	5.40E-16	148	9.31	1	9.29	1.53E-20	1.46E-19	UP/UP	31	7.23	1.13	6.37	1.84E-10	1.71E-09	38	7.94	1.11	7.15	8.92E-13	1.34E-11	UP/UP	8.057	2.97E-10	UP/UP|UP/UP|UP/UP
ENSG00000110042	DTX4	ENSMMUG00000010277	DTX4	ortholog_one2one	98.2229	98.2229	1	845	3.86	0.32	12.12	7.99E-34	1.81E-32	312	4.56	0.31	14.87	5.39E-50	2.22E-48	UP/UP	995	4.01	0.32	12.58	2.81E-36	6.61E-35	343	4.65	0.32	14.55	6.10E-48	2.55E-46	UP/UP	401	3.54	0.47	7.59	3.29E-14	4.69E-13	107	3.38	0.53	6.38	1.80E-10	2.06E-09	UP/UP	4.000	3.43E-10	UP/UP|UP/UP|UP/UP
ENSG00000091490	SEL1L3	ENSMMUG00000020349	SEL1L3	ortholog_one2one	96.8198	97.6827	1	539	4.06	0.36	11.2	3.94E-29	6.71E-28	550	4.52	0.51	8.94	4.00E-19	3.22E-18	UP/UP	773	4.5	0.33	13.51	1.41E-41	4.37E-40	776	4.99	0.36	14.01	1.32E-44	4.80E-43	UP/UP	422	4.55	0.47	9.73	2.26E-22	7.10E-21	530	4.98	0.78	6.37	1.83E-10	2.10E-09	UP/UP	4.600	3.50E-10	UP/UP|UP/UP|UP/UP
ENSG00000108469	RECQL5	ENSMMUG00000021635	RECQL5	ortholog_one2one	91.6246	88.4128	1	843	1.93	0.21	9.33	1.03E-20	1.02E-19	519	1.28	0.21	6.2	5.73E-10	2.23E-09	n.s./n.s.	923	2	0.17	11.71	1.10E-31	2.07E-30	547	1.38	0.19	7.47	8.11E-14	4.76E-13	UP/n.s.	776	2.56	0.22	11.43	3.02E-30	1.72E-28	661	2.02	0.23	8.61	7.55E-18	1.89E-16	UP/UP	1.862	3.72E-10	n.s./n.s.|UP/n.s.|UP/UP
ENSG00000127948	POR	ENSMMUG00000020086	POR	ortholog_one2one	99.2647	98.1105	1	1022	1.9	0.19	9.92	3.28E-23	3.87E-22	784	1.26	0.2	6.3	2.90E-10	1.16E-09	n.s./n.s.	1426	2.38	0.23	10.44	1.69E-25	2.27E-24	1058	1.8	0.25	7.29	3.09E-13	1.73E-12	UP/n.s.	874	2.39	0.28	8.46	2.66E-17	5.52E-16	938	1.85	0.29	6.47	9.99E-11	1.18E-09	UP/n.s.	1.930	3.90E-10	n.s./n.s.|UP/n.s.|UP/n.s.
ENSG00000105894	PTN	ENSMMUG00000011836	PTN	ortholog_one2one	99.4048	97.093	1	159	5.19	0.46	11.28	1.73E-29	3.02E-28	218	6.45	0.66	9.83	7.96E-23	8.10E-22	UP/UP	284	5.9	0.35	17.07	2.49E-65	2.19E-63	351	7.03	0.37	18.95	4.16E-80	5.17E-78	UP/UP	185	6.29	0.48	13	1.23E-38	1.09E-36	286	7.42	1.17	6.34	2.23E-10	2.53E-09	UP/UP	6.380	4.22E-10	UP/UP|UP/UP|UP/UP
ENSG00000142623	PADI1	ENSMMUG00000050983	PADI1	ortholog_one2one	95.3243	95.3243	1	169	-5.15	0.78	-6.58	4.62E-11	2.12E-10	83	-5.26	0.85	-6.19	6.00E-10	2.33E-09	DN/DN	146	-11.28	0.9	-12.51	6.62E-36	1.51E-34	73	-4.88	0.45	-10.87	1.53E-27	2.29E-26	DN/DN	218	-11.4	1.51	-7.57	3.70E-14	5.26E-13	138	-5.22	0.69	-7.56	4.16E-14	7.36E-13	DN/DN	-7.198	4.24E-10	DN/DN|DN/DN|DN/DN
ENSG00000136867	SLC31A2	ENSMMUG00000000172	SLC31A2	ortholog_one2one	84.6154	78.5714	1	397	1.27	0.21	6.18	6.34E-10	2.59E-09	387	1.33	0.2	6.7	2.04E-11	9.08E-11	n.s./n.s.	882	2.58	0.22	11.79	4.49E-32	8.63E-31	925	2.8	0.21	13.34	1.40E-40	4.19E-39	UP/UP	401	2.03	0.21	9.68	3.54E-22	1.09E-20	484	2.04	0.2	10.2	1.97E-24	8.11E-23	UP/UP	2.008	4.47E-10	n.s./n.s.|UP/UP|UP/UP
ENSG00000182118	FAM89A	ENSMMUG00000008191	FAM89A	ortholog_one2one	97.2826	97.2826	1	735	1.68	0.18	9.45	3.48E-21	3.57E-20	671	1.67	0.18	9.23	2.67E-20	2.31E-19	n.s./n.s.	819	1.8	0.16	11.48	1.69E-30	3.01E-29	685	1.7	0.16	10.47	1.17E-25	1.54E-24	n.s./n.s.	494	1.6	0.25	6.29	3.18E-10	2.88E-09	601	1.69	0.24	6.96	3.50E-12	4.88E-11	n.s./n.s.	1.690	4.88E-10	n.s./n.s.|n.s./n.s.|n.s./n.s.
ENSG00000156017	CARNMT1	ENSMMUG00000010399	CARNMT1	ortholog_one2one	92.4205	76.3636	1	431	-2.11	0.15	-13.96	2.82E-44	1.09E-42	436	-1.43	0.17	-8.61	7.36E-18	5.35E-17	DN/n.s.	444	-1.64	0.15	-11.06	1.98E-28	3.19E-27	443	-1.06	0.16	-6.74	1.57E-11	7.53E-11	n.s./n.s.	502	-2.03	0.22	-9.04	1.59E-19	3.96E-18	597	-1.47	0.23	-6.32	2.56E-10	2.89E-09	DN/n.s.	-1.623	4.94E-10	DN/n.s.|n.s./n.s.|DN/n.s.
ENSG00000079459	FDFT1	ENSMMUG00000054351	FDFT1	ortholog_one2one	93.4874	95.0855	1	571	1.3	0.16	7.9	2.84E-15	1.86E-14	3334	-2.31	0.19	-12.13	7.04E-34	1.36E-32	n.s./DN	125	-10.58	0.86	-12.25	1.59E-34	3.43E-33	3008	-2.3	0.21	-10.69	1.17E-26	1.67E-25	DN/DN	187	-11.18	1.47	-7.58	3.34E-14	4.75E-13	5235	-1.68	0.27	-6.32	2.64E-10	2.97E-09	DN/n.s.	-4.458	4.95E-10	n.s./DN|DN/DN|DN/n.s.
ENSG00000004468	CD38	ENSMMUG00000015298	CD38	ortholog_one2one	92	91.6944	1	67	-2.5	0.35	-7.2	5.98E-13	3.23E-12	92	-4.73	0.35	-13.37	8.90E-41	2.41E-39	DN/DN	60	-2.82	0.36	-7.89	3.11E-15	2.15E-14	80	-4.51	0.43	-10.5	8.20E-26	1.10E-24	DN/DN	77	-3.57	0.57	-6.28	3.47E-10	3.12E-09	150	-5.31	0.56	-9.52	1.77E-21	5.93E-20	DN/DN	-3.907	5.21E-10	DN/DN|DN/DN|DN/DN
ENSG00000175600	SUGCT	ENSMMUG00000001702	SUGCT	ortholog_one2one	95.1168	95.3191	1	88	-4.9	0.51	-9.57	1.06E-21	1.13E-20	63	-5.05	0.52	-9.72	2.54E-22	2.49E-21	DN/DN	80	-4.68	0.42	-11.24	2.53E-29	4.27E-28	55	-5.07	0.49	-10.38	3.00E-25	3.85E-24	DN/DN	113	-5.73	0.68	-8.38	5.09E-17	1.02E-15	104	-7.08	1.12	-6.31	2.86E-10	3.20E-09	DN/DN	-5.418	5.33E-10	DN/DN|DN/DN|DN/DN
ENSG00000168672	LRATD2	ENSMMUG00000047109	LRATD2	ortholog_one2one	98.0645	98.0645	1	487	1.88	0.25	7.43	1.11E-13	6.35E-13	274	1.99	0.27	7.41	1.27E-13	6.80E-13	n.s./n.s.	547	2	0.14	14.79	1.72E-49	7.54E-48	255	1.85	0.17	10.9	1.12E-27	1.69E-26	UP/n.s.	325	1.85	0.27	6.72	1.77E-11	1.84E-10	211	1.76	0.28	6.31	2.71E-10	3.04E-09	n.s./n.s.	1.888	5.38E-10	n.s./n.s.|UP/n.s.|n.s./n.s.
ENSG00000167771	RCOR2	ENSMMUG00000014133	RCOR2	ortholog_one2one	99.2352	91.3732	1	74	-2.1	0.33	-6.45	1.12E-10	4.95E-10	70	-2.16	0.35	-6.2	5.73E-10	2.23E-09	DN/DN	65	-2.52	0.28	-9	2.30E-19	2.12E-18	60	-2.44	0.29	-8.35	6.93E-17	5.10E-16	DN/DN	81	-2.94	0.43	-6.85	7.28E-12	7.95E-11	99	-2.9	0.44	-6.59	4.50E-11	5.50E-10	DN/DN	-2.510	5.59E-10	DN/DN|DN/DN|DN/DN
ENSG00000145506	NKD2	ENSMMUG00000019439	NKD2	ortholog_one2one	94.6785	89.5178	1	0	NA	NA	NA	NA	NA	69	-2.45	0.32	-7.75	9.14E-15	5.30E-14	n.s./DN	0	NA	NA	NA	NA	NA	53	-4.2	0.39	-10.63	2.22E-26	3.10E-25	n.s./DN	0	NA	NA	NA	NA	NA	101	-3.01	0.47	-6.41	1.50E-10	1.73E-09	n.s./DN	-3.220	5.77E-10	n.s./DN|n.s./DN|n.s./DN
ENSG00000168282	MGAT2	ENSMMUG00000008285	MGAT2	ortholog_one2one	96.868	96.868	1	891	-1.63	0.14	-11.75	7.05E-32	1.44E-30	792	-0.88	0.14	-6.12	9.30E-10	3.53E-09	n.s./n.s.	816	-1.8	0.13	-14.35	1.07E-46	4.08E-45	700	-1.06	0.12	-8.63	6.25E-18	5.00E-17	n.s./n.s.	953	-2.04	0.19	-10.72	7.83E-27	3.41E-25	947	-1.45	0.2	-7.4	1.35E-13	2.23E-12	DN/n.s.	-1.477	5.89E-10	n.s./n.s.|n.s./n.s.|DN/n.s.
ENSG00000197150	ABCB8	ENSMMUG00000020442	ABCB8	ortholog_one2one	95.7823	95.7823	1	487	2.93	0.22	13.05	6.21E-39	1.86E-37	197	1.66	0.26	6.42	1.33E-10	5.45E-10	UP/n.s.	546	3.01	0.21	14.47	1.77E-47	7.10E-46	198	1.66	0.24	6.81	9.44E-12	4.60E-11	UP/n.s.	351	3.23	0.33	9.71	2.66E-22	8.24E-21	248	2.41	0.38	6.32	2.66E-10	2.98E-09	UP/UP	2.483	5.95E-10	UP/n.s.|UP/n.s.|UP/UP
ENSG00000146070	PLA2G7	ENSMMUG00000019254	PLA2G7	ortholog_one2one	93.8775	94.3052	1	220	-3.25	0.44	-7.41	1.24E-13	7.08E-13	397	-4.12	0.59	-6.95	3.60E-12	1.72E-11	DN/DN	204	-3.15	0.5	-6.29	3.18E-10	1.47E-09	358	-3.69	0.59	-6.22	5.10E-10	2.13E-09	DN/DN	267	-4.04	0.44	-9.12	7.51E-20	1.92E-18	639	-5.02	0.47	-10.73	7.13E-27	3.49E-25	DN/DN	-3.878	6.03E-10	DN/DN|DN/DN|DN/DN
ENSG00000067715	SYT1	ENSMMUG00000005530	SYT1	ortholog_one2one	100	100	1	80	5.11	0.5	10.18	2.38E-24	3.01E-23	63	5.41	0.5	10.83	2.57E-27	3.47E-26	UP/UP	97	5.27	0.56	9.4	5.23E-21	5.32E-20	65	5.39	0.55	9.74	2.05E-22	2.20E-21	UP/UP	39	4.87	0.73	6.71	1.90E-11	1.97E-10	29	4.76	0.76	6.29	3.19E-10	3.55E-09	UP/UP	5.135	6.25E-10	UP/UP|UP/UP|UP/UP
ENSG00000099821	POLRMT	ENSMMUG00000049968	POLRMT	ortholog_one2one	88.2927	88.4365	1	134	3.23	0.25	13.03	7.82E-39	2.32E-37	272	-2.14	0.19	-11.3	1.28E-29	1.98E-28	UP/DN	92	2.52	0.26	9.53	1.57E-21	1.67E-20	214	-3.18	0.21	-14.78	2.05E-49	9.28E-48	UP/DN	63	2.79	0.45	6.23	4.54E-10	4.04E-09	408	-1.92	0.27	-7.06	1.71E-12	2.47E-11	UP/n.s.	0.217	6.77E-10	UP/DN|UP/DN|UP/n.s.
ENSG00000243927	MRPS6	ENSMMUG00000062903	MRPS6	ortholog_one2one	92	92	1	653	-1.41	0.14	-10.25	1.13E-24	1.46E-23	487	-1.76	0.16	-11.14	8.18E-29	1.20E-27	n.s./n.s.	667	-1.15	0.15	-7.88	3.20E-15	2.21E-14	455	-1.65	0.17	-9.8	1.15E-22	1.25E-21	n.s./n.s.	712	-1.32	0.21	-6.24	4.25E-10	3.80E-09	702	-1.65	0.25	-6.64	3.17E-11	3.97E-10	n.s./n.s.	-1.490	7.00E-10	n.s./n.s.|n.s./n.s.|n.s./n.s.
ENSG00000139182	CLSTN3	ENSMMUG00000008899	CLSTN3	ortholog_one2one	97.5941	97.1875	1	200	1.63	0.22	7.51	5.81E-14	3.40E-13	183	1.66	0.23	7.25	4.16E-13	2.14E-12	n.s./n.s.	37	-9.29	0.9	-10.34	4.60E-25	6.03E-24	254	2.2	0.28	7.8	5.96E-15	3.80E-14	DN/UP	55	-9.41	1.51	-6.23	4.77E-10	4.22E-09	224	2.34	0.32	7.27	3.64E-13	5.72E-12	DN/UP	-1.812	7.05E-10	n.s./n.s.|DN/UP|DN/UP
ENSG00000057704	TMCC3	ENSMMUG00000018242	TMCC3	ortholog_one2one	94.3396	92.9752	1	475	2.58	0.17	14.97	1.18E-50	6.01E-49	323	2.61	0.22	12.05	1.89E-33	3.53E-32	UP/UP	562	2.75	0.26	10.52	6.74E-26	9.27E-25	348	2.7	0.27	9.97	2.12E-23	2.43E-22	UP/UP	272	2.37	0.3	8.04	8.72E-16	1.50E-14	207	2.16	0.35	6.25	4.04E-10	4.41E-09	UP/UP	2.528	7.35E-10	UP/UP|UP/UP|UP/UP
ENSG00000036672	USP2	ENSMMUG00000008921	USP2	ortholog_one2one	92.8926	85.5403	1	46	-3.06	0.37	-8.31	9.59E-17	7.08E-16	43	-2.97	0.39	-7.69	1.45E-14	8.32E-14	DN/DN	40	-3.67	0.34	-10.9	1.11E-27	1.70E-26	37	-3.32	0.37	-9	2.18E-19	1.91E-18	DN/DN	56	-3.47	0.52	-6.72	1.88E-11	1.94E-10	66	-3.36	0.54	-6.26	3.87E-10	4.23E-09	DN/DN	-3.308	7.37E-10	DN/DN|DN/DN|DN/DN
ENSG00000171345	KRT19	ENSMMUG00000018653	KRT19	ortholog_one2one	98.5	98.5	1	2170	2.24	0.32	7.04	1.96E-12	1.02E-11	1294	1.8	0.29	6.15	7.51E-10	2.88E-09	UP/n.s.	4263	3.24	0.39	8.37	5.91E-17	4.62E-16	2322	2.75	0.35	7.79	6.97E-15	4.42E-14	UP/UP	1692	2.6	0.35	7.35	2.03E-13	2.63E-12	1176	1.89	0.3	6.41	1.45E-10	1.68E-09	UP/n.s.	2.420	7.62E-10	UP/n.s.|UP/UP|UP/n.s.
ENSG00000162817	C1orf115	ENSMMUG00000058658	C1orf115	ortholog_one2one	96.4789	95.8042	1	3505	1.33	0.2	6.54	6.09E-11	2.76E-10	332	1.12	0.17	6.62	3.66E-11	1.59E-10	n.s./n.s.	7560	2.58	0.28	9.22	3.10E-20	3.01E-19	733	2.5	0.25	9.91	3.74E-23	4.22E-22	UP/UP	3248	1.9	0.25	7.57	3.77E-14	5.34E-13	351	1.39	0.22	6.26	3.87E-10	4.23E-09	n.s./n.s.	1.803	7.78E-10	n.s./n.s.|UP/UP|n.s./n.s.
ENSG00000164631	ZNF12	ENSMMUG00000012343	ZNF12	ortholog_one2one	98.1349	98.1349	1	535	1.65	0.13	12.83	1.17E-37	3.24E-36	375	2.25	0.15	15.3	7.42E-53	3.54E-51	n.s./UP	794	2.24	0.14	16.14	1.32E-58	8.60E-57	614	3.02	0.15	20.63	1.52E-94	2.90E-92	UP/UP	353	1.5	0.24	6.23	4.79E-10	4.23E-09	250	1.78	0.27	6.59	4.29E-11	5.27E-10	n.s./n.s.	2.073	7.93E-10	n.s./UP|UP/UP|n.s./n.s.
ENSG00000105649	RAB3A	ENSMMUG00000011317	RAB3D	ortholog_one2one	100	100	1	34	-3.45	0.41	-8.46	2.60E-17	1.99E-16	45	-3.32	0.37	-8.86	7.77E-19	6.13E-18	DN/DN	29	-4.76	0.54	-8.86	7.82E-19	6.94E-18	38	-3.88	0.4	-9.64	5.43E-22	5.67E-21	DN/DN	42	-5.04	0.81	-6.23	4.68E-10	4.15E-09	69	-4.19	0.64	-6.55	5.92E-11	7.14E-10	DN/DN	-4.107	8.11E-10	DN/DN|DN/DN|DN/DN
ENSG00000164946	FREM1	ENSMMUG00000008128	FREM1	ortholog_one2one	96.145	96.2333	1	387	-2.41	0.28	-8.73	2.56E-18	2.13E-17	279	-1.64	0.27	-6.1	1.06E-09	4.00E-09	DN/n.s.	336	-2.97	0.33	-8.93	4.19E-19	3.80E-18	226	-2.27	0.36	-6.36	1.98E-10	8.58E-10	DN/DN	437	-3.59	0.37	-9.77	1.47E-22	4.68E-21	360	-2.93	0.4	-7.25	4.03E-13	6.27E-12	DN/DN	-2.635	8.11E-10	DN/n.s.|DN/DN|DN/DN
ENSG00000112773	TENT5A	ENSMMUG00000023610	TENT5A	ortholog_one2one	99.5475	99.5475	1	5501	1.61	0.27	6.08	1.24E-09	4.92E-09	2102	3.23	0.24	13.32	1.76E-40	4.68E-39	n.s./UP	13485	3.02	0.2	15.27	1.25E-52	6.31E-51	4313	4.28	0.18	23.57	7.43E-123	2.77E-120	UP/UP	3758	1.55	0.2	7.84	4.69E-15	7.45E-14	806	1.9	0.21	9.08	1.10E-19	3.21E-18	n.s./n.s.	2.598	8.20E-10	n.s./UP|UP/UP|n.s./n.s.
ENSG00000131844	MCCC2	ENSMMUG00000015175	MCCC2	ortholog_one2one	96.4476	96.4476	1	318	1.79	0.18	10.07	7.76E-24	9.47E-23	122	1.81	0.2	8.87	7.41E-19	5.86E-18	n.s./n.s.	332	1.78	0.2	8.8	1.39E-18	1.21E-17	102	1.47	0.24	6.09	1.12E-09	4.53E-09	n.s./n.s.	242	2.01	0.27	7.37	1.74E-13	2.28E-12	122	2.12	0.32	6.61	3.72E-11	4.62E-10	UP/UP	1.830	8.32E-10	n.s./n.s.|n.s./n.s.|UP/UP
ENSG00000147231	RADX	ENSMMUG00000014606	RADX	ortholog_one2one	99.4152	99.4152	1	92	2.5	0.3	8.28	1.23E-16	9.03E-16	103	3.07	0.29	10.5	8.83E-26	1.08E-24	UP/UP	106	2.63	0.24	11.02	3.19E-28	5.07E-27	119	3.27	0.23	14.16	1.58E-45	6.02E-44	UP/UP	61	2.58	0.42	6.19	6.04E-10	5.25E-09	78	3.07	0.39	7.91	2.51E-15	5.03E-14	UP/UP	2.853	8.75E-10	UP/UP|UP/UP|UP/UP
ENSG00000147804	SLC39A4	ENSMMUG00000003154	SLC39A4	ortholog_one2one	94.745	94.745	1	103	-2.12	0.27	-7.78	7.52E-15	4.76E-14	112	-3.18	0.26	-12.12	8.25E-34	1.58E-32	DN/DN	72	-10.26	0.89	-11.56	6.76E-31	1.23E-29	94	-3.81	0.28	-13.85	1.27E-43	4.44E-42	DN/DN	107	-10.38	1.5	-6.93	4.10E-12	4.60E-11	178	-2.97	0.48	-6.22	4.89E-10	5.26E-09	DN/DN	-5.453	8.84E-10	DN/DN|DN/DN|DN/DN
ENSG00000198732	SMOC1	ENSMMUG00000017430	SMOC1	ortholog_one2one	98.3908	85.259	1	125	2.6	0.42	6.27	3.57E-10	1.50E-09	110	2.63	0.39	6.67	2.58E-11	1.14E-10	UP/UP	181	3.11	0.34	9.24	2.46E-20	2.41E-19	152	3.1	0.34	9.15	5.86E-20	5.35E-19	UP/UP	77	2.57	0.4	6.46	1.02E-10	9.81E-10	83	2.51	0.4	6.3	2.91E-10	3.25E-09	UP/UP	2.753	9.74E-10	UP/UP|UP/UP|UP/UP
ENSG00000166839	ANKDD1A	ENSMMUG00000010948	PLEKHO2	ortholog_one2one	82.9502	71.2171	1	283	5.61	0.32	17.6	2.61E-69	2.64E-67	1127	1.91	0.18	10.71	9.45E-27	1.23E-25	UP/n.s.	277	5.47	0.32	17.17	4.85E-66	4.43E-64	1324	2.17	0.17	12.84	9.57E-38	2.45E-36	UP/UP	180	5.83	0.4	14.73	4.08E-49	5.94E-47	821	1.53	0.25	6.2	5.54E-10	5.93E-09	UP/n.s.	3.753	9.88E-10	UP/n.s.|UP/UP|UP/n.s.
ENSG00000136243	NUP42	ENSMMUG00000001560	NUP42	ortholog_one2one	96.9267	96.9267	1	112	1.37	0.22	6.1	1.05E-09	4.19E-09	92	1.71	0.22	7.9	2.85E-15	1.71E-14	n.s./n.s.	128	1.55	0.23	6.71	1.98E-11	1.02E-10	102	1.89	0.23	8.38	5.34E-17	3.97E-16	n.s./n.s.	108	2.04	0.32	6.38	1.72E-10	1.60E-09	103	2.25	0.32	6.97	3.22E-12	4.52E-11	UP/UP	1.802	9.90E-10	n.s./n.s.|n.s./n.s.|UP/UP
ENSG00000016402	IL20RA	ENSMMUG00000013566	IL20RA	ortholog_one2one	95.8409	95.4955	1	171	-4.13	0.41	-10.12	4.43E-24	5.50E-23	182	-4.77	0.41	-11.75	7.21E-32	1.26E-30	DN/DN	182	-2.48	0.4	-6.18	6.60E-10	2.97E-09	185	-2.74	0.44	-6.16	7.40E-10	3.05E-09	DN/DN	227	-3.07	0.37	-8.32	8.80E-17	1.73E-15	309	-3.58	0.37	-9.67	4.08E-22	1.42E-20	DN/DN	-3.462	1.00E-09	DN/DN|DN/DN|DN/DN
ENSG00000184905	TCEAL2	ENSMMUG00000018770	TCEAL2	ortholog_one2one	91.63	59.2593	1	43	-9.44	1	-9.45	3.24E-21	3.34E-20	70	-9.52	0.98	-9.74	1.98E-22	1.96E-21	DN/DN	40	-6.39	0.64	-10.03	1.16E-23	1.39E-22	61	-7.65	0.8	-9.52	1.78E-21	1.80E-20	DN/DN	58	-9.5	1.53	-6.19	5.98E-10	5.20E-09	119	-9.73	1.51	-6.46	1.08E-10	1.27E-09	DN/DN	-8.705	1.08E-09	DN/DN|DN/DN|DN/DN
ENSG00000228300	FAM174C	ENSMMUG00000022104	FAM174C	ortholog_one2one	85.6061	84.9624	1	111	2.36	0.29	8.01	1.19E-15	8.08E-15	129	-3.78	0.36	-10.61	2.74E-26	3.47E-25	UP/DN	109	2.24	0.28	8.14	4.05E-16	2.99E-15	112	-3.9	0.38	-10.31	6.51E-25	8.20E-24	UP/DN	92	2.88	0.47	6.16	7.50E-10	6.45E-09	213	-3.11	0.44	-7.01	2.35E-12	3.34E-11	UP/DN	-0.552	1.08E-09	UP/DN|UP/DN|UP/DN
ENSG00000052749	RRP12	ENSMMUG00000019634	RRP12	ortholog_one2one	97.9183	97.9183	1	334	-2	0.2	-10.2	1.89E-24	2.42E-23	277	-2.12	0.2	-10.39	2.70E-25	3.22E-24	DN/DN	298	-2.3	0.21	-10.79	3.84E-27	5.71E-26	230	-2.67	0.22	-11.91	1.04E-32	2.02E-31	DN/DN	385	-1.91	0.31	-6.16	7.44E-10	6.41E-09	409	-2.11	0.31	-6.78	1.19E-11	1.57E-10	n.s./DN	-2.185	1.09E-09	DN/DN|DN/DN|n.s./DN
ENSG00000071991	CDH19	ENSMMUG00000013529	CDH19	ortholog_one2one	96.7617	96.7617	1	32	7.11	1.1	6.48	9.23E-11	4.12E-10	25	7.48	1.11	6.76	1.34E-11	6.07E-11	UP/UP	28	6.81	1.08	6.28	3.37E-10	1.56E-09	23	7.37	1.11	6.63	3.30E-11	1.54E-10	UP/UP	24	7.59	1.21	6.29	3.15E-10	2.86E-09	22	7.88	1.23	6.41	1.49E-10	1.73E-09	UP/UP	7.373	1.13E-09	UP/UP|UP/UP|UP/UP
ENSG00000086289	EPDR1	ENSMMUG00000050109	EPDR1	ortholog_one2one	96.4286	95.1542	1	113	-2.87	0.37	-7.68	1.59E-14	9.85E-14	139	-3.86	0.31	-12.47	1.03E-35	2.21E-34	DN/DN	107	-2.67	0.44	-6.04	1.56E-09	6.77E-09	123	-3.7	0.52	-7.12	1.11E-12	5.90E-12	DN/DN	135	-3.54	0.5	-7.13	1.00E-12	1.22E-11	220	-4.68	0.49	-9.49	2.22E-21	7.43E-20	DN/DN	-3.553	1.13E-09	DN/DN|DN/DN|DN/DN
ENSG00000215148	PRSS41	ENSMMUG00000016183	PRSS21	ortholog_one2one	64.1509	50	1	39	-4.3	0.54	-8.02	1.04E-15	7.13E-15	128	-6.12	0.41	-14.95	1.50E-50	6.34E-49	DN/DN	38	-3.19	0.53	-6.03	1.65E-09	7.14E-09	114	-5.04	0.37	-13.68	1.31E-42	4.41E-41	DN/DN	49	-6.18	0.94	-6.56	5.32E-11	5.27E-10	215	-6.8	0.71	-9.58	9.59E-22	3.26E-20	DN/DN	-5.272	1.28E-09	DN/DN|DN/DN|DN/DN
ENSG00000173898	SPTBN2	ENSMMUG00000020359	SPTBN2	ortholog_one2one	98.8285	98.8285	1	837	-2.59	0.16	-16.12	1.79E-58	1.16E-56	592	-1.96	0.17	-11.55	7.57E-31	1.25E-29	DN/n.s.	885	-1.83	0.22	-8.19	2.59E-16	1.93E-15	621	-1.32	0.22	-6	1.96E-09	7.73E-09	n.s./n.s.	983	-3.07	0.24	-12.88	5.66E-38	4.84E-36	829	-2.53	0.25	-9.99	1.68E-23	6.40E-22	DN/DN	-2.217	1.29E-09	DN/n.s.|n.s./n.s.|DN/DN
ENSG00000121858	TNFSF10	ENSMMUG00000019302	TNFSF10	ortholog_one2one	96.0854	96.0854	1	2351	-2.19	0.21	-10.25	1.17E-24	1.51E-23	1793	-2.46	0.22	-11.37	5.74E-30	9.11E-29	DN/DN	2535	-1.5	0.25	-6	1.92E-09	8.24E-09	1862	-1.66	0.24	-6.97	3.18E-12	1.62E-11	n.s./n.s.	2928	-1.43	0.21	-6.79	1.10E-11	1.17E-10	2870	-1.69	0.19	-8.77	1.80E-18	4.77E-17	n.s./n.s.	-1.822	1.40E-09	DN/DN|n.s./n.s.|n.s./n.s.
ENSG00000177192	PUS1	ENSMMUG00000031463	PUS1	ortholog_one2one	94.6136	80.3181	1	253	-1.94	0.18	-10.67	1.44E-26	2.09E-25	208	-2.38	0.21	-11.24	2.55E-29	3.90E-28	n.s./DN	220	-2.4	0.21	-11.65	2.32E-31	4.28E-30	177	-2.77	0.23	-12.3	8.56E-35	1.87E-33	DN/DN	299	-1.53	0.25	-6.11	9.90E-10	8.39E-09	320	-2.04	0.28	-7.21	5.69E-13	8.75E-12	n.s./DN	-2.177	1.40E-09	n.s./DN|DN/DN|n.s./DN
ENSG00000017797	RALBP1	ENSMMUG00000058728	RALBP1	ortholog_one2one	99.2366	99.2366	1	2029	-1.62	0.18	-9.16	5.10E-20	4.84E-19	2431	-1.75	0.19	-9.18	4.14E-20	3.52E-19	n.s./n.s.	2269	-1	0.17	-6	1.98E-09	8.51E-09	2569	-1.15	0.17	-6.73	1.74E-11	8.32E-11	n.s./n.s.	2166	-2.02	0.21	-9.56	1.20E-21	3.54E-20	3369	-2.08	0.21	-9.91	3.61E-23	1.34E-21	DN/DN	-1.603	1.43E-09	n.s./n.s.|n.s./n.s.|DN/DN
ENSG00000131943	C19orf12	ENSMMUG00000021690	C19H19orf12	ortholog_one2one	88.1579	95.0355	1	301	1.38	0.15	9.17	4.83E-20	4.59E-19	186	-1.95	0.2	-9.94	2.87E-23	3.00E-22	n.s./n.s.	370	1.69	0.15	11.12	9.84E-29	1.60E-27	169	-1.95	0.2	-9.74	2.01E-22	2.15E-21	n.s./n.s.	225	1.47	0.24	6.1	1.04E-09	8.82E-09	268	-2.01	0.29	-7.01	2.38E-12	3.37E-11	n.s./DN	-0.228	1.48E-09	n.s./n.s.|n.s./n.s.|n.s./DN
ENSG00000010278	CD9	ENSMMUG00000004470	CD9	ortholog_one2one	98.6842	98.6842	1	622	-3.9	0.29	-13.61	3.72E-42	1.33E-40	484	-3.73	0.27	-13.69	1.12E-42	3.32E-41	DN/DN	554	-4.31	0.23	-18.94	5.27E-80	6.80E-78	399	-5.16	0.23	-22.12	1.83E-108	4.78E-106	DN/DN	846	-2.3	0.32	-7.18	7.14E-13	8.83E-12	854	-1.89	0.31	-6.13	8.63E-10	9.00E-09	DN/n.s.	-3.548	1.50E-09	DN/DN|DN/DN|DN/n.s.
ENSG00000188086	PRSS45P	ENSMMUG00000021253	PRSS45P	ortholog_one2one	84.4156	81.761	1	50	-4.42	0.49	-9.07	1.21E-19	1.13E-18	52	-4.43	0.49	-8.95	3.56E-19	2.87E-18	DN/DN	45	-4.53	0.51	-8.85	9.04E-19	7.99E-18	46	-4.38	0.52	-8.36	6.08E-17	4.49E-16	DN/DN	65	-4.11	0.67	-6.1	1.07E-09	8.99E-09	86	-4.48	0.65	-6.87	6.27E-12	8.49E-11	DN/DN	-4.392	1.51E-09	DN/DN|DN/DN|DN/DN
ENSG00000141985	SH3GL1	ENSMMUG00000000273	SH3GL1	ortholog_one2one	96.7391	80.9091	1	708	1.33	0.15	8.98	2.63E-19	2.38E-18	742	-1.68	0.14	-12.35	5.01E-35	1.03E-33	n.s./n.s.	706	1.26	0.21	5.99	2.06E-09	8.85E-09	571	-2.68	0.21	-12.51	6.57E-36	1.49E-34	n.s./DN	580	1.61	0.19	8.52	1.61E-17	3.39E-16	1097	-1.28	0.19	-6.65	3.01E-11	3.77E-10	n.s./n.s.	-0.240	1.54E-09	n.s./n.s.|n.s./DN|n.s./n.s.
ENSG00000154864	PIEZO2	ENSMMUG00000057787	PIEZO2	ortholog_one2one	98.6192	98.5834	1	110	-7.68	0.57	-13.4	6.18E-41	2.08E-39	49	-5.89	0.6	-9.81	1.03E-22	1.04E-21	DN/DN	103	-4.76	0.5	-9.46	3.15E-21	3.28E-20	45	-4.18	0.52	-8.04	9.27E-16	6.32E-15	DN/DN	146	-8.39	1.08	-7.76	8.58E-15	1.32E-13	82	-9.19	1.5	-6.12	9.07E-10	9.44E-09	DN/DN	-6.682	1.57E-09	DN/DN|DN/DN|DN/DN
ENSG00000159176	CSRP1	ENSMMUG00000020772	CSRP1	ortholog_one2one	91.1917	88	1	9811	-1.98	0.18	-11.24	2.55E-29	4.38E-28	8414	-3.05	0.21	-14.45	2.67E-47	9.87E-46	n.s./DN	10417	-1.43	0.24	-5.98	2.22E-09	9.50E-09	8111	-2.42	0.26	-9.12	7.29E-20	6.62E-19	n.s./DN	11802	-1.44	0.19	-7.79	6.71E-15	1.04E-13	13770	-2.22	0.18	-12.56	3.41E-36	2.81E-34	n.s./DN	-2.090	1.58E-09	n.s./DN|n.s./DN|n.s./DN
ENSG00000122641	INHBA	ENSMMUG00000061466	INHBA	ortholog_one2one	99.5305	99.5305	1	4975	1.87	0.31	5.96	2.48E-09	9.56E-09	3098	3.08	0.29	10.5	8.83E-26	1.08E-24	n.s./UP	16401	3.69	0.39	9.58	9.49E-22	1.02E-20	9435	4.72	0.38	12.28	1.11E-34	2.40E-33	UP/UP	3763	2.1	0.26	8.22	2.01E-16	3.73E-15	2032	2.79	0.28	10.12	4.69E-24	1.85E-22	UP/UP	3.042	1.59E-09	n.s./UP|UP/UP|UP/UP
ENSG00000189180	ZNF33A	ENSMMUG00000015471	ZNF33A	ortholog_one2one	85.8866	86.1985	1	557	1.95	0.19	10.42	2.00E-25	2.67E-24	539	-1.71	0.18	-9.66	4.46E-22	4.32E-21	n.s./n.s.	729	2.32	0.19	12.24	1.80E-34	3.87E-33	506	-1.58	0.18	-8.89	6.13E-19	5.22E-18	UP/n.s.	353	1.81	0.3	6.08	1.20E-09	1.00E-08	736	-2.16	0.27	-8.13	4.21E-16	9.06E-15	n.s./DN	0.105	1.67E-09	n.s./n.s.|UP/n.s.|n.s./DN
ENSG00000196182	STK40	ENSMMUG00000016212	STK40	ortholog_one2one	98.4091	99.5402	1	1302	0.89	0.14	6.27	3.68E-10	1.54E-09	1163	1.06	0.13	7.98	1.43E-15	8.77E-15	n.s./n.s.	1590	1.23	0.19	6.47	9.56E-11	4.61E-10	1444	1.47	0.2	7.47	8.17E-14	4.79E-13	n.s./n.s.	1123	1.18	0.19	6.11	1.02E-09	8.61E-09	1238	1.33	0.19	6.93	4.15E-12	5.72E-11	n.s./n.s.	1.193	1.78E-09	n.s./n.s.|n.s./n.s.|n.s./n.s.
ENSG00000121957	GPSM2	ENSMMUG00000010161	GPSM2	ortholog_one2one	98.2456	97.9592	1	1027	-1.44	0.21	-6.94	3.94E-12	1.99E-11	584	-2.1	0.22	-9.35	8.74E-21	7.78E-20	n.s./DN	1045	-1.2	0.16	-7.55	4.39E-14	2.78E-13	562	-1.78	0.21	-8.5	1.83E-17	1.41E-16	n.s./n.s.	1105	-1.52	0.25	-6.07	1.26E-09	1.05E-08	867	-1.96	0.29	-6.74	1.63E-11	2.12E-10	n.s./n.s.	-1.667	1.79E-09	n.s./DN|n.s./n.s.|n.s./n.s.
ENSG00000147488	ST18	ENSMMUG00000008439	ST18	ortholog_one2one	98.1853	97.6258	1	59	5.56	0.8	6.94	3.91E-12	1.97E-11	24	6.19	1.01	6.12	9.44E-10	3.58E-09	UP/UP	182	7.13	0.74	9.62	6.51E-22	7.10E-21	63	7.55	0.95	7.91	2.63E-15	1.73E-14	UP/UP	52	6.33	0.8	7.89	2.91E-15	4.74E-14	22	6.64	1.08	6.17	6.97E-10	7.37E-09	UP/UP	6.567	1.83E-09	UP/UP|UP/UP|UP/UP
ENSG00000164485	IL22RA2	ENSMMUG00000013562	IL22RA2	ortholog_one2one	85.1711	89.243	1	28	4.51	0.74	6.1	1.07E-09	4.28E-09	20	5.46	0.82	6.66	2.80E-11	1.23E-10	UP/UP	72	5.78	0.75	7.66	1.87E-14	1.22E-13	53	6.79	0.86	7.94	2.10E-15	1.39E-14	UP/UP	32	5.54	0.9	6.15	7.69E-10	6.59E-09	29	6.51	0.95	6.88	6.02E-12	8.17E-11	UP/UP	5.765	1.85E-09	UP/UP|UP/UP|UP/UP
ENSG00000087266	SH3BP2	ENSMMUG00000014335	SH3BP2	ortholog_one2one	84.1424	78.3133	1	1592	3.86	0.32	12.18	3.82E-34	8.82E-33	410	1.75	0.29	5.93	3.06E-09	1.11E-08	UP/n.s.	1257	3.4	0.26	13.31	2.08E-40	6.06E-39	414	1.75	0.21	8.44	3.26E-17	2.45E-16	UP/n.s.	889	3.8	0.33	11.52	1.01E-30	5.88E-29	447	2.21	0.29	7.69	1.44E-14	2.65E-13	UP/UP	2.795	1.85E-09	UP/n.s.|UP/n.s.|UP/UP
ENSG00000102760	RGCC	ENSMMUG00000011593	RGCC	ortholog_one2one	94.8905	80.2469	1	2613	-1.8	0.17	-10.55	5.09E-26	7.12E-25	2325	-1.14	0.16	-7.06	1.63E-12	8.01E-12	n.s./n.s.	2456	-1.82	0.19	-9.61	6.93E-22	7.53E-21	2073	-1.29	0.2	-6.53	6.41E-11	2.92E-10	n.s./n.s.	2922	-1.87	0.24	-7.71	1.28E-14	1.93E-13	3000	-1.4	0.23	-6.1	1.05E-09	1.09E-08	n.s./n.s.	-1.553	1.87E-09	n.s./n.s.|n.s./n.s.|n.s./n.s.
ENSG00000146021	KLHL3	ENSMMUG00000011925	KLHL3	ortholog_one2one	96.9336	92.9739	1	269	4.98	0.31	15.88	8.97E-57	5.47E-55	107	6.26	0.49	12.69	7.09E-37	1.62E-35	UP/UP	237	4.69	0.31	15.17	5.98E-52	2.96E-50	81	5.76	0.53	10.88	1.40E-27	2.11E-26	UP/UP	116	4.57	0.44	10.3	7.02E-25	2.72E-23	36	5.06	0.83	6.09	1.10E-09	1.13E-08	UP/UP	5.220	1.88E-09	UP/UP|UP/UP|UP/UP
ENSG00000187726	DNAJB13	ENSMMUG00000041012	DNAJB13	ortholog_one2one	91.7721	83.0946	1	43	-3.78	0.46	-8.27	1.34E-16	9.78E-16	34	-4.13	0.5	-8.29	1.13E-16	7.56E-16	DN/DN	38	-4.48	0.39	-11.44	2.78E-30	4.90E-29	29	-5.3	0.6	-8.85	8.93E-19	7.54E-18	DN/DN	54	-3.91	0.54	-7.22	5.24E-13	6.57E-12	56	-3.84	0.63	-6.09	1.11E-09	1.15E-08	DN/DN	-4.240	1.92E-09	DN/DN|DN/DN|DN/DN
ENSG00000070731	ST6GALNAC2	ENSMMUG00000022273	ST6GALNAC2	ortholog_one2one	80.2139	78.7402	1	105	2.79	0.3	9.4	5.57E-21	5.61E-20	67	1.69	0.29	5.92	3.22E-09	1.16E-08	UP/n.s.	167	3.42	0.33	10.5	8.55E-26	1.17E-24	115	2.59	0.3	8.65	5.24E-18	4.21E-17	UP/UP	93	3.43	0.37	9.22	2.98E-20	7.87E-19	88	2.54	0.35	7.31	2.59E-13	4.14E-12	UP/UP	2.743	1.93E-09	UP/n.s.|UP/UP|UP/UP
ENSG00000170270	GON7	ENSMMUG00000049891	GON7	ortholog_one2one	94	94	1	0	NA	NA	NA	NA	NA	86	-3.58	0.29	-12.13	6.95E-34	1.34E-32	n.s./DN	0	NA	NA	NA	NA	NA	87	-2.35	0.29	-8.1	5.37E-16	3.73E-15	n.s./DN	0	NA	NA	NA	NA	NA	148	-2.04	0.33	-6.2	5.48E-10	5.87E-09	n.s./DN	-2.657	1.96E-09	n.s./DN|n.s./DN|n.s./DN
ENSG00000164054	SHISA5	ENSMMUG00000010062	SHISA5	ortholog_one2one	92.9167	93.6975	1	1542	1.31	0.17	7.69	1.44E-14	8.91E-14	838	-1.99	0.13	-15.4	1.59E-53	7.83E-52	n.s./n.s.	1837	1.57	0.15	10.56	4.58E-26	6.39E-25	702	-2.48	0.13	-19.31	4.12E-83	5.53E-81	n.s./DN	1233	1.54	0.25	6.05	1.45E-09	1.20E-08	1193	-2.34	0.21	-11.11	1.17E-28	6.30E-27	n.s./DN	-0.398	2.00E-09	n.s./n.s.|n.s./DN|n.s./DN
ENSG00000185432	METTL7A	ENSMMUG00000018485	METTL7A	ortholog_one2one	87.7049	84.252	1	1552	-1.08	0.17	-6.15	7.54E-10	3.06E-09	1235	-3.04	0.17	-17.88	1.78E-71	1.72E-69	n.s./DN	1481	-1.11	0.19	-5.98	2.17E-09	9.31E-09	1123	-2.83	0.16	-17.46	2.74E-68	2.33E-66	n.s./DN	1552	-1.39	0.2	-7.07	1.53E-12	1.82E-11	1927	-3.11	0.18	-17.45	3.42E-68	1.00E-65	n.s./DN	-2.093	2.06E-09	n.s./DN|n.s./DN|n.s./DN
ENSG00000107798	LIPA	ENSMMUG00000056618	LIPA	ortholog_one2one	97.995	97.995	1	1664	-1.8	0.21	-8.55	1.27E-17	1.00E-16	1905	-2.92	0.23	-12.93	2.96E-38	7.24E-37	n.s./DN	1894	-1.06	0.18	-5.94	2.83E-09	1.20E-08	1865	-2.24	0.17	-12.95	2.35E-38	6.18E-37	n.s./DN	1976	-1.28	0.2	-6.47	9.64E-11	9.28E-10	3052	-2.33	0.22	-10.52	7.05E-26	3.23E-24	n.s./DN	-1.938	2.15E-09	n.s./DN|n.s./DN|n.s./DN
ENSG00000213199	ASIC3	ENSMMUG00000045082	ASIC3	ortholog_one2one	96.9035	97.2578	1	33	3.69	0.61	6.04	1.53E-09	6.01E-09	24	3.66	0.58	6.34	2.25E-10	9.07E-10	UP/UP	33	3.6	0.52	6.91	4.87E-12	2.64E-11	27	3.73	0.51	7.36	1.79E-13	1.02E-12	UP/UP	37	4.78	0.77	6.17	6.97E-10	6.02E-09	37	4.8	0.67	7.19	6.53E-13	9.95E-12	UP/UP	4.043	2.16E-09	UP/UP|UP/UP|UP/UP
ENSG00000182580	EPHB3	ENSMMUG00000003304	EPHB3	ortholog_one2one	99.499	99.3994	1	863	-2.52	0.2	-12.79	1.80E-37	4.97E-36	653	-1.61	0.2	-8.02	1.04E-15	6.47E-15	DN/n.s.	789	-2.65	0.18	-15.02	5.16E-51	2.46E-49	574	-1.81	0.19	-9.44	3.62E-21	3.58E-20	DN/n.s.	1021	-2.69	0.27	-9.81	1.03E-22	3.32E-21	903	-1.81	0.3	-6.07	1.28E-09	1.31E-08	DN/n.s.	-2.182	2.18E-09	DN/n.s.|DN/n.s.|DN/n.s.
ENSG00000088280	ASAP3	ENSMMUG00000042021	ASAP3	ortholog_one2one	96.7885	96.7885	1	769	-2.24	0.32	-6.94	3.80E-12	1.92E-11	712	-2.23	0.31	-7.16	7.89E-13	3.97E-12	DN/DN	546	-13.18	0.86	-15.33	4.56E-53	2.30E-51	659	-2.08	0.16	-12.78	2.15E-37	5.37E-36	DN/DN	813	-13.3	1.47	-9.06	1.30E-19	3.26E-18	1077	-1.98	0.33	-6.07	1.31E-09	1.34E-08	DN/n.s.	-5.835	2.24E-09	DN/DN|DN/DN|DN/n.s.
ENSG00000163053	SLC16A14	ENSMMUG00000008591	SLC16A14	ortholog_one2one	98.0392	98.0392	1	154	-3	0.24	-12.6	2.15E-36	5.50E-35	40	-2.12	0.33	-6.37	1.87E-10	7.55E-10	DN/DN	133	-3.8	0.23	-16.72	9.03E-63	6.97E-61	32	-2.91	0.34	-8.46	2.62E-17	1.98E-16	DN/DN	185	-3.76	0.34	-11.2	4.03E-29	2.09E-27	55	-3.29	0.54	-6.07	1.28E-09	1.31E-08	DN/DN	-3.147	2.31E-09	DN/DN|DN/DN|DN/DN
ENSG00000117676	RPS6KA1	ENSMMUG00000022111	RPS6KA1	ortholog_one2one	99.5968	99.5968	1	249	-1.93	0.18	-10.92	9.26E-28	1.45E-26	218	-1.63	0.16	-9.93	3.16E-23	3.30E-22	n.s./n.s.	168	-11.48	0.86	-13.36	1.10E-40	3.27E-39	181	-2.11	0.2	-10.8	3.40E-27	4.99E-26	DN/DN	251	-11.6	1.47	-7.89	2.94E-15	4.79E-14	309	-1.56	0.26	-6.06	1.38E-09	1.40E-08	DN/n.s.	-5.052	2.33E-09	n.s./n.s.|DN/DN|DN/n.s.
ENSG00000102034	ELF4	ENSMMUG00000008785	ELF4	ortholog_one2one	98.6425	98.7915	1	2122	-2.21	0.15	-14.79	1.66E-49	8.06E-48	1881	-1.57	0.15	-10.77	4.73E-27	6.28E-26	DN/n.s.	2060	-2.01	0.23	-8.78	1.68E-18	1.45E-17	1834	-1.32	0.22	-5.89	3.82E-09	1.47E-08	DN/n.s.	2458	-2.33	0.21	-11.05	2.12E-28	1.05E-26	2566	-1.84	0.2	-9.06	1.34E-19	3.88E-18	DN/n.s.	-1.880	2.45E-09	DN/n.s.|DN/n.s.|DN/n.s.
ENSG00000203618	GP1BB	ENSMMUG00000040434	GP1BB	ortholog_one2one	96.1165	95.1923	1	196	-2.55	0.34	-7.57	3.72E-14	2.22E-13	73	-2.15	0.36	-5.91	3.49E-09	1.26E-08	DN/DN	157	-4.13	0.37	-11.15	7.38E-29	1.21E-27	51	-5.16	0.5	-10.38	3.22E-25	4.12E-24	DN/DN	226	-3.32	0.47	-7.09	1.37E-12	1.65E-11	100	-3.56	0.56	-6.33	2.52E-10	2.84E-09	DN/DN	-3.478	2.58E-09	DN/DN|DN/DN|DN/DN
ENSG00000120457	KCNJ5	ENSMMUG00000003145	KCNJ5	ortholog_one2one	97.3747	86.9936	1	194	6.98	0.59	11.84	2.53E-32	5.29E-31	81	6.69	0.63	10.59	3.21E-26	4.05E-25	UP/UP	115	5.97	0.92	6.46	1.04E-10	5.00E-10	47	5.75	0.79	7.29	3.00E-13	1.68E-12	UP/UP	58	6.09	0.72	8.44	3.10E-17	6.35E-16	23	5.32	0.88	6.05	1.48E-09	1.50E-08	UP/UP	6.133	2.58E-09	UP/UP|UP/UP|UP/UP
ENSG00000163328	GPR155	ENSMMUG00000021012	GPR155	ortholog_one2one	97.931	97.7064	1	195	2.62	0.23	11.66	2.16E-31	4.25E-30	119	2.89	0.27	10.55	5.11E-26	6.37E-25	UP/UP	181	2.41	0.24	9.97	2.01E-23	2.36E-22	110	2.74	0.28	9.79	1.24E-22	1.35E-21	UP/UP	117	2.54	0.4	6.34	2.24E-10	2.07E-09	84	2.72	0.45	6.06	1.39E-09	1.41E-08	UP/UP	2.653	2.70E-09	UP/UP|UP/UP|UP/UP
ENSG00000140479	PCSK6	ENSMMUG00000011829	PCSK6	ortholog_one2one	97.0072	97.3085	1	1577	-2.73	0.34	-8.14	4.07E-16	2.87E-15	637	-2.06	0.35	-5.86	4.54E-09	1.62E-08	DN/DN	1418	-2.98	0.32	-9.32	1.13E-20	1.13E-19	511	-2.89	0.33	-8.76	1.95E-18	1.61E-17	DN/DN	1856	-3.43	0.43	-8.05	8.27E-16	1.43E-14	884	-3.08	0.43	-7.14	9.65E-13	1.44E-11	DN/DN	-2.862	2.70E-09	DN/DN|DN/DN|DN/DN
ENSG00000221968	FADS3	ENSMMUG00000000328	FADS3	ortholog_one2one	99.3258	99.3258	1	2463	-3.15	0.23	-13.89	7.81E-44	2.97E-42	1724	-2.64	0.23	-11.39	4.48E-30	7.14E-29	DN/DN	2124	-3.97	0.26	-15.02	5.76E-51	2.72E-49	1398	-3.6	0.26	-13.62	3.16E-42	1.04E-40	DN/DN	3169	-2.36	0.32	-7.38	1.58E-13	2.07E-12	2753	-2	0.33	-6.02	1.78E-09	1.78E-08	DN/DN	-2.953	2.97E-09	DN/DN|DN/DN|DN/DN
ENSG00000163516	ANKZF1	ENSMMUG00000014510	ANKZF1	ortholog_one2one	94.0771	93.306	1	1009	-2.64	0.2	-13.14	2.04E-39	6.31E-38	864	-2.78	0.19	-14.58	3.52E-48	1.34E-46	DN/DN	943	-2.59	0.15	-17.69	4.67E-70	4.79E-68	790	-2.6	0.16	-16.64	3.82E-62	2.77E-60	DN/DN	1312	-1.57	0.26	-6.05	1.49E-09	1.23E-08	1438	-1.67	0.27	-6.21	5.47E-10	5.86E-09	n.s./n.s.	-2.308	3.03E-09	DN/DN|DN/DN|n.s./n.s.
ENSG00000189221	MAOA	ENSMMUG00000019489	MAOA	ortholog_one2one	97.5332	53.0444	1	1770	2.3	0.32	7.09	1.36E-12	7.13E-12	855	1.57	0.27	5.84	5.23E-09	1.85E-08	UP/n.s.	3971	3.49	0.23	15.42	1.24E-53	6.36E-52	1378	2.37	0.18	13.28	3.07E-40	9.04E-39	UP/UP	2108	3.43	0.31	10.95	6.48E-28	3.07E-26	1371	2.79	0.32	8.68	4.04E-18	1.04E-16	UP/UP	2.658	3.08E-09	UP/n.s.|UP/UP|UP/UP
ENSG00000101079	NDRG3	ENSMMUG00000008201	NDRG3	ortholog_one2one	98.9333	92.75	1	527	-1.8	0.18	-9.88	5.14E-23	6.00E-22	457	-1.39	0.17	-8	1.24E-15	7.69E-15	n.s./n.s.	527	-1.56	0.11	-13.82	1.87E-43	6.27E-42	470	-0.99	0.12	-7.92	2.30E-15	1.52E-14	n.s./n.s.	607	-1.57	0.21	-7.46	8.44E-14	1.15E-12	629	-1.34	0.22	-6	1.99E-09	1.97E-08	n.s./n.s.	-1.442	3.28E-09	n.s./n.s.|n.s./n.s.|n.s./n.s.
ENSG00000141505	ASGR1	ENSMMUG00000003247	ASGR1	ortholog_one2one	97.5945	97.5945	1	59	-4.3	0.46	-9.24	2.36E-20	2.28E-19	35	-3.51	0.56	-6.29	3.21E-10	1.28E-09	DN/DN	53	-4.21	0.4	-10.62	2.39E-26	3.37E-25	29	-4.25	0.53	-7.98	1.47E-15	9.87E-15	DN/DN	75	-4.84	0.63	-7.74	9.67E-15	1.48E-13	55	-4.82	0.8	-6.01	1.90E-09	1.89E-08	DN/DN	-4.322	3.36E-09	DN/DN|DN/DN|DN/DN
ENSG00000171992	SYNPO	ENSMMUG00000005414	NDST1	ortholog_one2one	96.2325	78.3523	1	3825	1.7	0.16	10.81	2.99E-27	4.52E-26	4281	1.8	0.14	13.26	3.94E-40	1.03E-38	n.s./n.s.	4422	1.88	0.24	7.88	3.26E-15	2.24E-14	5052	2.07	0.23	9.12	7.28E-20	6.61E-19	n.s./UP	2329	1.39	0.23	6	2.01E-09	1.63E-08	2912	1.19	0.19	6.25	4.23E-10	4.61E-09	n.s./n.s.	1.672	3.49E-09	n.s./n.s.|n.s./UP|n.s./n.s.
ENSG00000138722	MMRN1	ENSMMUG00000022003	MMRN1	ortholog_one2one	93.6482	94.0311	1	394	7.03	0.45	15.6	7.31E-55	4.19E-53	344	7.4	0.44	16.89	5.39E-64	4.08E-62	UP/UP	596	7.5	0.68	11.02	3.20E-28	5.07E-27	556	7.98	0.7	11.37	6.06E-30	1.04E-28	UP/UP	205	6.94	1.12	6.19	5.84E-10	5.08E-09	224	7.24	1.2	6.03	1.59E-09	1.60E-08	UP/UP	7.348	3.51E-09	UP/UP|UP/UP|UP/UP
ENSG00000182040	USH1G	ENSMMUG00000054593	USH1G	ortholog_one2one	98.9154	98.9154	1	34	-7.92	0.97	-8.2	2.49E-16	1.78E-15	46	-8.33	0.98	-8.52	1.61E-17	1.14E-16	DN/DN	31	-5.59	0.54	-10.31	6.29E-25	8.19E-24	40	-6.2	0.66	-9.37	7.39E-21	7.16E-20	DN/DN	46	-4.86	0.73	-6.65	2.95E-11	3.01E-10	78	-6.7	1.12	-5.99	2.10E-09	2.08E-08	DN/DN	-6.600	3.52E-09	DN/DN|DN/DN|DN/DN
ENSG00000100036	SLC35E4	ENSMMUG00000019804	SLC35E4	ortholog_one2one	98	98	1	88	-2.05	0.23	-8.76	2.03E-18	1.70E-17	39	-3.47	0.42	-8.23	1.91E-16	1.25E-15	DN/DN	74	-2.74	0.25	-10.95	6.70E-28	1.04E-26	34	-3.43	0.48	-7.15	8.51E-13	4.58E-12	DN/DN	99	-2.31	0.38	-6.04	1.55E-09	1.28E-08	61	-4.54	0.74	-6.15	7.97E-10	8.35E-09	DN/DN	-3.090	3.53E-09	DN/DN|DN/DN|DN/DN
ENSG00000056291	NPFFR2	ENSMMUG00000018536	NPFFR2	ortholog_one2one	91.5709	92.6357	1	27	5.16	0.89	5.82	5.79E-09	2.16E-08	26	5.88	0.88	6.66	2.83E-11	1.24E-10	UP/UP	115	7.2	0.88	8.15	3.51E-16	2.60E-15	125	8.12	0.85	9.51	1.86E-21	1.88E-20	UP/UP	59	7.21	0.85	8.45	2.99E-17	6.12E-16	72	7.91	0.84	9.44	3.69E-21	1.22E-19	UP/UP	6.913	3.62E-09	UP/UP|UP/UP|UP/UP
ENSG00000108239	TBC1D12	ENSMMUG00000055733	TBC1D12	ortholog_one2one	95.2258	85.6149	1	294	2.04	0.16	12.75	2.98E-37	8.08E-36	119	2.79	0.22	12.55	4.11E-36	8.98E-35	UP/UP	264	1.79	0.17	10.38	3.01E-25	3.97E-24	79	2.12	0.24	8.73	2.45E-18	2.01E-17	n.s./UP	192	2.01	0.27	7.57	3.63E-14	5.16E-13	70	2.24	0.37	5.97	2.33E-09	2.29E-08	UP/UP	2.165	3.82E-09	UP/UP|n.s./UP|UP/UP
ENSG00000133962	CATSPERB	ENSMMUG00000014950	CATSPERB	ortholog_one2one	89.0681	89.4689	1	0	0.38	3.35	0.11	9.08E-01	NA	72	9.76	1.08	9.04	1.57E-19	1.29E-18	n.s./UP	0	NA	NA	NA	NA	NA	69	9.64	1.06	9.08	1.13E-19	1.01E-18	n.s./UP	0	NA	NA	NA	NA	NA	18	8.31	1.37	6.09	1.13E-09	1.16E-08	n.s./UP	7.023	3.87E-09	n.s./UP|n.s./UP|n.s./UP
ENSG00000130202	NECTIN2	ENSMMUG00000014301	NECTIN2	ortholog_one2one	96.0967	96.0967	1	1489	-1.15	0.14	-8.43	3.55E-17	2.70E-16	2042	-1.16	0.12	-9.51	1.93E-21	1.80E-20	n.s./n.s.	1422	-1.18	0.2	-5.95	2.73E-09	1.16E-08	1860	-1.23	0.19	-6.63	3.25E-11	1.52E-10	n.s./n.s.	1545	-1.23	0.2	-6.06	1.40E-09	1.16E-08	2619	-1.52	0.19	-7.93	2.11E-15	4.26E-14	n.s./n.s.	-1.245	3.89E-09	n.s./n.s.|n.s./n.s.|n.s./n.s.
ENSG00000166289	PLEKHF1	ENSMMUG00000011373	PLEKHF1	ortholog_one2one	98.9247	98.9247	1	289	2.89	0.28	10.45	1.53E-25	2.06E-24	242	2.3	0.25	9.19	3.82E-20	3.25E-19	UP/UP	414	3.35	0.26	12.76	2.89E-37	7.26E-36	266	2.43	0.23	10.36	3.68E-25	4.69E-24	UP/UP	184	2.95	0.38	7.75	9.06E-15	1.39E-13	179	2.08	0.35	5.97	2.41E-09	2.35E-08	UP/UP	2.667	3.92E-09	UP/UP|UP/UP|UP/UP
ENSG00000005469	CROT	ENSMMUG00000010787	CROT	ortholog_one2one	93.125	97.3856	1	312	1.66	0.28	6.03	1.61E-09	6.30E-09	273	1.88	0.28	6.74	1.62E-11	7.26E-11	n.s./n.s.	291	1.46	0.25	5.87	4.25E-09	1.76E-08	256	1.75	0.23	7.49	6.70E-14	3.96E-13	n.s./n.s.	271	2.15	0.31	6.94	3.83E-12	4.31E-11	295	2.35	0.28	8.46	2.64E-17	6.31E-16	UP/UP	1.875	4.00E-09	n.s./n.s.|n.s./n.s.|UP/UP
ENSG00000189045	ANKDD1B	ENSMMUG00000061069	ANKDD1B	ortholog_one2one	94.8864	94.8864	1	129	-2.69	0.45	-6	1.95E-09	7.59E-09	72	-2.8	0.47	-5.91	3.33E-09	1.20E-08	DN/DN	107	-3.85	0.42	-9.11	8.29E-20	7.84E-19	56	-4.38	0.46	-9.47	2.68E-21	2.67E-20	DN/DN	150	-3.63	0.58	-6.22	4.95E-10	4.36E-09	106	-4.05	0.6	-6.76	1.37E-11	1.80E-10	DN/DN	-3.567	4.02E-09	DN/DN|DN/DN|DN/DN
ENSG00000136153	LMO7	ENSMMUG00000001312	LMO7	ortholog_one2one	97.057	86.267	1	2292	-1.82	0.14	-13.36	1.09E-40	3.60E-39	1463	-1.15	0.14	-8.24	1.76E-16	1.16E-15	n.s./n.s.	2307	-1.54	0.14	-10.97	5.59E-28	8.71E-27	1482	-0.86	0.15	-5.81	6.43E-09	2.41E-08	n.s./n.s.	2578	-1.85	0.2	-9.36	8.06E-21	2.24E-19	1872	-1.51	0.22	-7	2.49E-12	3.52E-11	n.s./n.s.	-1.455	4.02E-09	n.s./n.s.|n.s./n.s.|n.s./n.s.
ENSG00000144857	BOC	ENSMMUG00000013443	BOC	ortholog_one2one	96.5022	96.5022	1	146	-2.34	0.25	-9.36	8.08E-21	8.07E-20	94	-1.98	0.31	-6.42	1.39E-10	5.68E-10	DN/n.s.	137	-2.31	0.23	-10.02	1.23E-23	1.47E-22	78	-2.54	0.28	-9.02	1.95E-19	1.72E-18	DN/DN	170	-2.52	0.39	-6.53	6.39E-11	6.27E-10	132	-2.57	0.43	-5.97	2.38E-09	2.32E-08	DN/DN	-2.377	4.07E-09	DN/n.s.|DN/DN|DN/DN
ENSG00000100167	SEPTIN3	ENSMMUG00000015139	SEPTIN3	ortholog_one2one	94.0421	94.2623	1	765	-2.55	0.25	-10.13	3.88E-24	4.83E-23	515	-2.26	0.23	-9.87	5.65E-23	5.80E-22	DN/DN	782	-1.97	0.26	-7.72	1.13E-14	7.49E-14	530	-1.59	0.27	-5.93	3.08E-09	1.19E-08	n.s./n.s.	961	-1.84	0.25	-7.35	2.00E-13	2.60E-12	816	-1.51	0.25	-6.06	1.34E-09	1.36E-08	n.s./n.s.	-1.953	4.25E-09	DN/DN|n.s./n.s.|n.s./n.s.
ENSG00000143502	SUSD4	ENSMMUG00000012695	SUSD4	ortholog_one2one	95.9184	95.723	1	46	-3.27	0.33	-9.8	1.15E-22	1.31E-21	43	-3.17	0.39	-8.12	4.75E-16	3.04E-15	DN/DN	42	-3.44	0.39	-8.88	6.74E-19	6.01E-18	37	-3.68	0.42	-8.84	9.45E-19	7.94E-18	DN/DN	57	-3.32	0.56	-5.95	2.76E-09	2.21E-08	67	-3.73	0.59	-6.27	3.63E-10	3.99E-09	DN/DN	-3.435	4.35E-09	DN/DN|DN/DN|DN/DN
ENSG00000135315	CEP162	ENSMMUG00000021072	CEP162	ortholog_one2one	62.2238	93.871	1	370	-2.73	0.2	-13.71	8.31E-43	3.06E-41	122	-1.68	0.23	-7.28	3.34E-13	1.74E-12	DN/n.s.	346	-2.66	0.2	-13.49	1.77E-41	5.47E-40	115	-1.54	0.23	-6.57	4.90E-11	2.26E-10	DN/n.s.	449	-2.67	0.27	-9.85	6.75E-23	2.22E-21	166	-2.15	0.36	-5.95	2.74E-09	2.66E-08	DN/DN	-2.238	4.47E-09	DN/n.s.|DN/n.s.|DN/DN
ENSG00000153012	LGI2	ENSMMUG00000060440	LGI2	ortholog_one2one	99.4495	99.4495	1	87	3.97	0.32	12.23	2.20E-34	5.13E-33	86	3.92	0.29	13.64	2.35E-42	6.85E-41	UP/UP	48	2.94	0.45	6.57	4.89E-11	2.42E-10	46	2.91	0.39	7.5	6.30E-14	3.72E-13	UP/UP	34	3.36	0.57	5.91	3.42E-09	2.71E-08	43	3.28	0.51	6.41	1.46E-10	1.69E-09	UP/UP	3.397	4.84E-09	UP/UP|UP/UP|UP/UP
ENSG00000059804	SLC2A3	ENSMMUG00000046124	SLC2A3	ortholog_one2one	97.379	91.3043	1	274	3.5	0.31	11.29	1.46E-29	2.54E-28	110	-3.03	0.4	-7.66	1.90E-14	1.08E-13	UP/DN	248	3.24	0.37	8.78	1.64E-18	1.42E-17	104	-2.53	0.38	-6.67	2.59E-11	1.22E-10	UP/DN	110	2.8	0.46	6.11	1.01E-09	8.56E-09	173	-3	0.5	-5.99	2.11E-09	2.09E-08	UP/DN	0.163	4.93E-09	UP/DN|UP/DN|UP/DN
ENSG00000106078	COBL	ENSMMUG00000000246	COBL	ortholog_one2one	93.4697	85.1613	1	625	-1.01	0.18	-5.77	8.09E-09	2.98E-08	622	-1.95	0.2	-9.83	8.41E-23	8.54E-22	n.s./n.s.	579	-1.15	0.16	-7.39	1.47E-13	8.98E-13	537	-2.24	0.17	-12.83	1.19E-37	3.01E-36	n.s./DN	595	-1.69	0.2	-8.56	1.11E-17	2.37E-16	862	-2.7	0.22	-12.49	8.00E-36	6.49E-34	n.s./DN	-1.790	4.97E-09	n.s./n.s.|n.s./DN|n.s./DN
ENSG00000181481	RNF135	ENSMMUG00000007967	RNF135	ortholog_one2one	88.1944	87.5862	1	268	1.39	0.17	8.01	1.19E-15	8.09E-15	165	1.13	0.17	6.77	1.29E-11	5.83E-11	n.s./n.s.	267	1.32	0.16	8.11	5.08E-16	3.73E-15	176	1.27	0.18	6.87	6.53E-12	3.23E-11	n.s./n.s.	215	1.66	0.27	6.09	1.13E-09	9.52E-09	188	1.6	0.27	5.99	2.11E-09	2.09E-08	n.s./n.s.	1.395	5.09E-09	n.s./n.s.|n.s./n.s.|n.s./n.s.
ENSG00000154227	CERS3	ENSMMUG00000016498	CERS3	ortholog_one2one	95.5614	95.0649	1	63	-6.4	0.53	-12.03	2.53E-33	5.54E-32	105	-8.44	0.84	-10.09	6.11E-24	6.67E-23	DN/DN	58	-5.29	0.45	-11.75	6.99E-32	1.33E-30	92	-6.75	0.49	-13.68	1.32E-42	4.43E-41	DN/DN	84	-8.57	1.46	-5.88	4.12E-09	3.23E-08	178	-10.31	1.47	-7.03	2.03E-12	2.91E-11	DN/DN	-7.627	5.39E-09	DN/DN|DN/DN|DN/DN
ENSG00000180116	C12orf40	ENSMMUG00000010077	C11H12orf40	ortholog_one2one	91.411	91.2711	1	52	-4.62	0.47	-9.89	4.40E-23	5.15E-22	40	-8.69	0.98	-8.9	5.40E-19	4.31E-18	DN/DN	49	-3.78	0.46	-8.19	2.51E-16	1.87E-15	35	-6.8	0.8	-8.51	1.75E-17	1.35E-16	DN/DN	66	-7.21	1.12	-6.43	1.28E-10	1.21E-09	67	-8.91	1.51	-5.91	3.50E-09	3.36E-08	DN/DN	-6.668	5.80E-09	DN/DN|DN/DN|DN/DN
ENSG00000112936	C7	ENSMMUG00000014171	C7	ortholog_one2one	96.0854	94.7368	1	2282	3.49	0.21	16.61	5.50E-62	4.16E-60	1705	2.8	0.2	14.02	1.14E-44	3.73E-43	UP/UP	1398	2.63	0.32	8.28	1.19E-16	9.07E-16	895	1.7	0.3	5.74	9.55E-09	3.53E-08	UP/n.s.	1065	3.09	0.24	13.11	3.05E-39	2.86E-37	1072	2.37	0.21	11.12	1.01E-28	5.50E-27	UP/UP	2.680	5.88E-09	UP/UP|UP/n.s.|UP/UP
ENSG00000147202	DIAPH2	ENSMMUG00000020862	DIAPH2	ortholog_one2one	97.8202	98.3562	1	945	2.13	0.15	14.31	1.81E-46	7.78E-45	491	3.76	0.19	19.86	9.45E-88	1.29E-85	UP/UP	1376	2.66	0.19	13.98	2.00E-44	7.08E-43	529	3.82	0.2	19.15	1.05E-81	1.34E-79	UP/UP	454	1.4	0.24	5.86	4.72E-09	3.67E-08	192	2.63	0.32	8.1	5.54E-16	1.18E-14	n.s./UP	2.733	6.12E-09	UP/UP|UP/UP|n.s./UP
ENSG00000019102	VSIG2	ENSMMUG00000057600	VSIG2	ortholog_one2one	96.9419	96.9419	1	81	2.25	0.37	6.03	1.60E-09	6.29E-09	83	2.76	0.36	7.7	1.40E-14	8.01E-14	UP/UP	84	2.23	0.36	6.17	6.78E-10	3.05E-09	79	2.63	0.36	7.33	2.37E-13	1.34E-12	UP/UP	73	2.88	0.49	5.92	3.15E-09	2.51E-08	80	3.13	0.49	6.33	2.50E-10	2.82E-09	UP/UP	2.647	6.21E-09	UP/UP|UP/UP|UP/UP
ENSG00000179163	FUCA1	ENSMMUG00000004216	FUCA1	ortholog_one2one	96.7811	79.1228	1	2006	-2.16	0.16	-13.19	9.41E-40	2.96E-38	1808	-2.44	0.16	-15.2	3.43E-52	1.61E-50	DN/DN	2219	-1.38	0.21	-6.74	1.56E-11	8.12E-11	1889	-1.63	0.19	-8.76	2.04E-18	1.68E-17	n.s./n.s.	2501	-1.38	0.24	-5.85	4.81E-09	3.75E-08	2884	-1.71	0.22	-7.68	1.57E-14	2.87E-13	n.s./n.s.	-1.783	6.26E-09	DN/DN|n.s./n.s.|n.s./n.s.
ENSG00000163568	AIM2	ENSMMUG00000004492	AIM2	ortholog_one2one	91.2536	91.2536	1	33	-3.29	0.41	-7.97	1.56E-15	1.05E-14	33	-3.38	0.43	-7.84	4.57E-15	2.71E-14	DN/DN	30	-3.69	0.41	-8.9	5.49E-19	4.91E-18	29	-3.53	0.53	-6.67	2.64E-11	1.24E-10	DN/DN	41	-4.09	0.68	-6.04	1.56E-09	1.29E-08	52	-4.3	0.72	-5.96	2.55E-09	2.49E-08	DN/DN	-3.713	6.32E-09	DN/DN|DN/DN|DN/DN
ENSG00000123561	SERPINA7	ENSMMUG00000003266	SERPINA7	ortholog_one2one	95.1807	95.1807	1	65	-9.45	0.95	-9.91	3.75E-23	4.41E-22	41	-8.18	0.96	-8.54	1.29E-17	9.16E-17	DN/DN	59	-6.55	0.52	-12.55	3.80E-36	8.79E-35	37	-5.57	0.56	-9.86	6.22E-23	6.90E-22	DN/DN	87	-8.64	1.45	-5.96	2.51E-09	2.02E-08	70	-8.97	1.49	-6.01	1.81E-09	1.81E-08	DN/DN	-7.893	6.38E-09	DN/DN|DN/DN|DN/DN
ENSG00000180785	OR51E1	ENSMMUG00000057860	OR51E1	ortholog_one2one	97.7987	97.7987	1	79	7.17	0.9	7.94	2.05E-15	1.37E-14	37	8.81	1.1	8.02	1.08E-15	6.71E-15	UP/UP	60	6.66	0.93	7.17	7.62E-13	4.39E-12	25	8.19	1.13	7.25	4.14E-13	2.30E-12	UP/UP	42	7.14	1	7.17	7.62E-13	9.40E-12	15	8.02	1.36	5.88	4.05E-09	3.87E-08	UP/UP	7.665	6.45E-09	UP/UP|UP/UP|UP/UP
ENSG00000184922	FMNL1	ENSMMUG00000007859	FMNL1	ortholog_one2one	98.1818	92.9432	1	488	1.96	0.29	6.68	2.37E-11	1.12E-10	422	2.47	0.28	8.9	5.51E-19	4.40E-18	n.s./UP	407	1.57	0.27	5.88	4.04E-09	1.68E-08	291	1.83	0.28	6.62	3.50E-11	1.63E-10	n.s./n.s.	365	2.19	0.37	5.95	2.75E-09	2.20E-08	361	2.58	0.37	7.04	1.96E-12	2.81E-11	UP/UP	2.100	6.52E-09	n.s./UP|n.s./n.s.|UP/UP
ENSG00000213213	CCDC183	ENSMMUG00000005040	CCDC183	ortholog_one2one	93.2584	93.2584	1	138	4.56	0.4	11.33	9.76E-30	1.74E-28	75	4.05	0.45	9.06	1.33E-19	1.10E-18	UP/UP	148	4.55	0.38	12.08	1.27E-33	2.64E-32	70	3.89	0.38	10.19	2.11E-24	2.57E-23	UP/UP	73	4.49	0.53	8.52	1.55E-17	3.25E-16	51	3.96	0.67	5.88	4.23E-09	4.01E-08	UP/UP	4.250	6.68E-09	UP/UP|UP/UP|UP/UP
ENSG00000143412	ANXA9	ENSMMUG00000023231	ANXA9	ortholog_one2one	94.2029	94.2029	1	100	-2.07	0.2	-10.49	9.79E-26	1.34E-24	69	-1.87	0.26	-7.15	8.82E-13	4.42E-12	DN/n.s.	89	-2.46	0.25	-9.72	2.41E-22	2.70E-21	58	-2.37	0.28	-8.43	3.40E-17	2.56E-16	DN/DN	115	-2.18	0.37	-5.91	3.38E-09	2.68E-08	96	-2.41	0.4	-6.03	1.62E-09	1.63E-08	DN/DN	-2.227	7.18E-09	DN/n.s.|DN/DN|DN/DN
ENSG00000167720	SRR	ENSMMUG00000052387	SRR	ortholog_one2one	97.0588	90.411	1	409	-1.74	0.15	-11.48	1.68E-30	3.14E-29	436	-2.27	0.16	-14.38	6.63E-47	2.42E-45	n.s./DN	397	-1.62	0.15	-11	3.64E-28	5.76E-27	396	-2.22	0.19	-11.85	2.08E-32	3.98E-31	n.s./DN	473	-1.41	0.24	-5.82	5.81E-09	4.48E-08	667	-1.9	0.23	-8.36	6.07E-17	1.40E-15	n.s./n.s.	-1.860	7.47E-09	n.s./DN|n.s./DN|n.s./n.s.
ENSG00000157978	LDLRAP1	ENSMMUG00000051142	LDLRAP1	ortholog_one2one	89.6104	86.25	1	1788	-2.03	0.18	-11.56	6.83E-31	1.31E-29	1570	-2.19	0.17	-12.98	1.67E-38	4.12E-37	DN/DN	1785	-1.73	0.2	-8.61	7.26E-18	6.02E-17	1550	-1.73	0.2	-8.53	1.47E-17	1.14E-16	n.s./n.s.	2138	-1.57	0.27	-5.83	5.54E-09	4.29E-08	2436	-1.62	0.25	-6.38	1.76E-10	2.02E-09	n.s./n.s.	-1.812	7.49E-09	DN/DN|n.s./n.s.|n.s./n.s.
ENSG00000135932	CAB39	ENSMMUG00000009793	CAB39	ortholog_one2one	99.7067	99.7067	1	2376	-1.73	0.16	-11.02	3.15E-28	5.08E-27	2093	-1.36	0.16	-8.74	2.23E-18	1.70E-17	n.s./n.s.	2502	-1.29	0.15	-8.58	9.77E-18	8.04E-17	2212	-0.88	0.15	-5.92	3.21E-09	1.24E-08	n.s./n.s.	2694	-1.57	0.24	-6.69	2.23E-11	2.30E-10	2859	-1.37	0.23	-5.91	3.47E-09	3.34E-08	n.s./n.s.	-1.367	7.67E-09	n.s./n.s.|n.s./n.s.|n.s./n.s.
ENSG00000134240	HMGCS2	ENSMMUG00000023097	HMGCS2	ortholog_one2one	97.0472	97.0472	1	25	7.48	1.17	6.39	1.66E-10	7.21E-10	23	8.13	1.14	7.14	9.26E-13	4.63E-12	UP/UP	45	8.24	1.43	5.76	8.49E-09	3.40E-08	31	8.48	1.25	6.81	9.76E-12	4.75E-11	UP/UP	21	8.12	1.31	6.2	5.64E-10	4.92E-09	18	8.32	1.35	6.18	6.27E-10	6.68E-09	UP/UP	8.128	7.73E-09	UP/UP|UP/UP|UP/UP
ENSG00000185559	DLK1	ENSMMUG00000020038	DLK1	ortholog_one2one	92.6893	88.9724	1	10793	2.72	0.22	12.39	2.89E-35	7.02E-34	11445	3.25	0.23	14.04	8.94E-45	2.94E-43	UP/UP	5751	1.58	0.28	5.7	1.20E-08	4.71E-08	5488	2.03	0.28	7.22	5.32E-13	2.92E-12	n.s./UP	7198	2.85	0.28	10.21	1.80E-24	6.73E-23	8777	3.26	0.3	10.7	1.03E-26	4.98E-25	UP/UP	2.615	7.85E-09	UP/UP|n.s./UP|UP/UP
ENSG00000112303	VNN2	ENSMMUG00000015091	VNN2	ortholog_one2one	93.2692	93.2692	1	59	4.79	0.61	7.8	6.00E-15	3.84E-14	51	4.17	0.47	8.91	5.18E-19	4.14E-18	UP/UP	64	4.83	0.54	8.97	3.01E-19	2.76E-18	49	4.05	0.41	9.84	7.67E-23	8.47E-22	UP/UP	29	4.59	0.78	5.91	3.36E-09	2.67E-08	28	3.7	0.62	5.99	2.11E-09	2.09E-08	UP/UP	4.355	7.93E-09	UP/UP|UP/UP|UP/UP
ENSG00000163735	CXCL5	ENSMMUG00000045102	CXCL5	ortholog_one2one	78.9474	78.9474	1	102	-7.79	0.62	-12.63	1.39E-36	3.61E-35	38	-8.61	0.98	-8.8	1.39E-18	1.08E-17	DN/DN	93	-5.77	0.52	-11.05	2.12E-28	3.41E-27	32	-8.56	0.91	-9.44	3.77E-21	3.72E-20	DN/DN	136	-8.3	1.09	-7.61	2.74E-14	3.94E-13	64	-8.82	1.51	-5.84	5.12E-09	4.83E-08	DN/DN	-7.975	8.05E-09	DN/DN|DN/DN|DN/DN
ENSG00000268089	GABRQ	ENSMMUG00000054328	GABRQ	ortholog_one2one	97.1519	97.1519	1	224	-6.4	0.37	-17.14	7.73E-66	6.86E-64	45	-5.69	0.64	-8.85	8.83E-19	6.94E-18	DN/DN	207	-5.01	0.29	-17.02	5.80E-65	4.98E-63	41	-4.24	0.46	-9.18	4.51E-20	4.15E-19	DN/DN	296	-7.21	0.56	-12.94	2.62E-38	2.28E-36	74	-6.62	1.13	-5.84	5.28E-09	4.97E-08	DN/DN	-5.862	8.28E-09	DN/DN|DN/DN|DN/DN
ENSG00000137876	RSL24D1	ENSMMUG00000020693	RSL24D1	ortholog_one2one	100	100	1	201	1.39	0.22	6.39	1.62E-10	7.04E-10	211	-4.55	0.34	-13.35	1.17E-40	3.15E-39	n.s./DN	299	2.02	0.2	9.96	2.27E-23	2.66E-22	179	-5.46	0.29	-18.63	1.78E-77	2.04E-75	UP/DN	189	2.02	0.35	5.8	6.46E-09	4.94E-08	345	-5.22	0.37	-14.21	8.33E-46	1.13E-43	UP/DN	-1.633	8.35E-09	n.s./DN|UP/DN|UP/DN
ENSG00000139263	LRIG3	ENSMMUG00000004233	LRIG3	ortholog_one2one	97.6765	97.6765	1	150	2.24	0.28	7.94	1.98E-15	1.32E-14	135	2.76	0.29	9.44	3.56E-21	3.25E-20	UP/UP	223	2.81	0.26	10.68	1.27E-26	1.82E-25	218	3.47	0.26	13.17	1.32E-39	3.76E-38	UP/UP	112	2.5	0.43	5.8	6.59E-09	5.04E-08	125	3.04	0.43	7.13	1.01E-12	1.50E-11	UP/UP	2.803	8.40E-09	UP/UP|UP/UP|UP/UP
ENSG00000137270	GCM1	ENSMMUG00000022083	GCM1	ortholog_one2one	97.9358	97.9358	1	4914	-1.95	0.16	-12.23	2.11E-34	4.93E-33	5180	-2.09	0.17	-12.44	1.56E-35	3.30E-34	n.s./DN	6251	-0.78	0.14	-5.69	1.24E-08	4.89E-08	6145	-0.96	0.15	-6.18	6.23E-10	2.58E-09	n.s./n.s.	5557	-2.08	0.18	-11.26	1.95E-29	1.04E-27	7409	-2.49	0.21	-12	3.58E-33	2.58E-31	DN/DN	-1.725	8.58E-09	n.s./DN|n.s./n.s.|DN/DN
ENSG00000103995	CEP152	ENSMMUG00000009829	CEP152	ortholog_one2one	95.2047	92.0815	1	162	1.52	0.23	6.55	5.59E-11	2.54E-10	169	2.34	0.24	9.56	1.16E-21	1.10E-20	n.s./UP	201	1.83	0.2	9.04	1.60E-19	1.49E-18	201	2.59	0.22	12.04	2.12E-33	4.30E-32	n.s./UP	129	1.79	0.31	5.79	7.11E-09	5.42E-08	138	2.33	0.32	7.37	1.77E-13	2.90E-12	n.s./UP	2.067	9.08E-09	n.s./UP|n.s./UP|n.s./UP
ENSG00000263528	IKBKE	ENSMMUG00000002526	IKBKE	ortholog_one2one	97.7654	97.7654	1	113	-1.61	0.21	-7.53	5.18E-14	3.05E-13	108	-1.64	0.22	-7.59	3.13E-14	1.75E-13	n.s./n.s.	99	-2	0.23	-8.57	1.01E-17	8.31E-17	88	-2.25	0.29	-7.81	5.61E-15	3.59E-14	DN/DN	120	-1.98	0.34	-5.79	7.13E-09	5.44E-08	145	-2.26	0.33	-6.85	7.47E-12	1.00E-10	n.s./DN	-1.957	9.08E-09	n.s./n.s.|DN/DN|n.s./DN
ENSG00000105991	HOXA1	ENSMMUG00000012807	HOXA1	ortholog_one2one	98.806	98.806	1	50	-7.95	0.87	-9.14	6.20E-20	5.85E-19	37	-6.92	0.86	-8	1.26E-15	7.83E-15	DN/DN	45	-6.16	0.54	-11.46	2.07E-30	3.66E-29	33	-5.41	0.57	-9.56	1.14E-21	1.16E-20	DN/DN	66	-7.23	1.1	-6.58	4.80E-11	4.77E-10	63	-6.36	1.09	-5.82	5.79E-09	5.42E-08	DN/DN	-6.672	9.11E-09	DN/DN|DN/DN|DN/DN
ENSG00000123999	INHA	ENSMMUG00000007483	INHA	ortholog_one2one	94.5355	94.5355	1	3205	-4.43	0.26	-16.86	9.33E-64	7.57E-62	3092	-3.09	0.18	-17.2	2.45E-66	2.00E-64	DN/DN	3469	-2.44	0.37	-6.55	5.79E-11	2.84E-10	3248	-1.94	0.34	-5.66	1.50E-08	5.44E-08	DN/n.s.	4310	-2.98	0.36	-8.3	1.01E-16	1.97E-15	4962	-2.63	0.31	-8.57	1.08E-17	2.64E-16	DN/DN	-2.918	9.11E-09	DN/DN|DN/n.s.|DN/DN
ENSG00000244405	ETV5	ENSMMUG00000013610	ETV5	ortholog_one2one	99.6078	99.6078	1	1138	1.18	0.15	7.66	1.88E-14	1.15E-13	1206	1.8	0.16	11.63	3.01E-31	5.09E-30	n.s./n.s.	1831	1.97	0.2	9.84	7.25E-23	8.36E-22	1974	2.61	0.21	12.59	2.33E-36	5.45E-35	n.s./UP	953	1.48	0.26	5.79	7.21E-09	5.49E-08	1165	2.03	0.25	8.11	4.94E-16	1.05E-14	n.s./UP	1.845	9.15E-09	n.s./n.s.|n.s./UP|n.s./UP
ENSG00000164171	ITGA2	ENSMMUG00000020448	ITGA2	ortholog_one2one	97.9678	98.0508	1	391	-1.61	0.23	-6.87	6.61E-12	3.28E-11	228	-1.36	0.22	-6.15	7.80E-10	2.99E-09	n.s./n.s.	330	-2.23	0.3	-7.51	6.12E-14	3.83E-13	184	-1.95	0.28	-7.07	1.53E-12	8.05E-12	DN/n.s.	421	-1.91	0.32	-6.04	1.50E-09	1.24E-08	296	-1.87	0.32	-5.87	4.44E-09	4.20E-08	n.s./n.s.	-1.822	9.57E-09	n.s./n.s.|DN/n.s.|n.s./n.s.
ENSG00000065154	OAT	ENSMMUG00000010485	OAT	ortholog_one2one	97.4943	89.7275	1	611	-1.65	0.15	-11.17	5.76E-29	9.71E-28	763	-2.54	0.15	-16.65	3.09E-62	2.20E-60	n.s./DN	584	-1.62	0.24	-6.86	7.02E-12	3.75E-11	677	-2.61	0.23	-11.33	9.69E-30	1.65E-28	n.s./DN	695	-1.4	0.24	-5.78	7.69E-09	5.84E-08	1167	-2.41	0.23	-10.67	1.40E-26	6.72E-25	n.s./DN	-2.038	9.74E-09	n.s./DN|n.s./DN|n.s./DN
ENSG00000132470	ITGB4	ENSMMUG00000021763	ITGB4	ortholog_one2one	98.3535	98.2995	1	2624	1.31	0.16	8.26	1.44E-16	1.05E-15	2388	1.33	0.15	8.72	2.66E-18	2.02E-17	n.s./n.s.	2782	1.35	0.17	7.75	9.10E-15	6.05E-14	2461	1.39	0.17	8.36	6.05E-17	4.47E-16	n.s./n.s.	1924	1.32	0.23	5.77	7.80E-09	5.91E-08	2233	1.35	0.2	6.66	2.75E-11	3.45E-10	n.s./n.s.	1.342	9.91E-09	n.s./n.s.|n.s./n.s.|n.s./n.s.
ENSG00000109667	SLC2A9	ENSMMUG00000002785	SLC2A9	ortholog_one2one	78.5185	81.382	1	62	4.86	0.49	9.83	8.55E-23	9.84E-22	33	3.85	0.45	8.64	5.55E-18	4.08E-17	UP/UP	69	4.92	0.48	10.18	2.31E-24	2.91E-23	35	3.93	0.43	9.22	2.89E-20	2.69E-19	UP/UP	35	4.84	0.73	6.62	3.52E-11	3.57E-10	26	3.98	0.69	5.81	6.42E-09	5.97E-08	UP/UP	4.397	1.00E-08	UP/UP|UP/UP|UP/UP
ENSG00000181649	PHLDA2	ENSMMUG00000007752	PHLDA2	ortholog_one2one	94.7368	94.7368	1	0	NA	NA	NA	NA	NA	1602	-1.25	0.22	-5.77	7.71E-09	2.69E-08	n.s./n.s.	0	NA	NA	NA	NA	NA	1416	-1.43	0.19	-7.61	2.79E-14	1.69E-13	n.s./n.s.	0	NA	NA	NA	NA	NA	2176	-1.2	0.19	-6.3	2.98E-10	3.32E-09	n.s./n.s.	-1.293	1.01E-08	n.s./n.s.|n.s./n.s.|n.s./n.s.
ENSG00000155760	FZD7	ENSMMUG00000045285	FZD7	ortholog_one2one	99.1289	95.3099	1	1430	-2.97	0.24	-12.22	2.29E-34	5.34E-33	449	-1.49	0.26	-5.68	1.37E-08	4.67E-08	DN/n.s.	1339	-2.84	0.24	-11.81	3.46E-32	6.70E-31	404	-1.57	0.27	-5.87	4.24E-09	1.63E-08	DN/n.s.	1736	-3.27	0.23	-14.03	1.01E-44	1.26E-42	571	-2.6	0.25	-10.22	1.57E-24	6.57E-23	DN/DN	-2.457	1.05E-08	DN/n.s.|DN/n.s.|DN/DN
ENSG00000168575	SLC20A2	ENSMMUG00000020186	SLC20A2	ortholog_one2one	99.5399	99.5399	1	433	1.44	0.15	9.54	1.49E-21	1.56E-20	335	1.67	0.16	10.11	4.88E-24	5.38E-23	n.s./n.s.	453	1.46	0.14	10.42	2.05E-25	2.74E-24	373	1.84	0.15	12.65	1.18E-36	2.81E-35	n.s./n.s.	301	1.37	0.24	5.75	9.01E-09	6.79E-08	297	1.67	0.23	7.23	4.70E-13	7.29E-12	n.s./n.s.	1.575	1.13E-08	n.s./n.s.|n.s./n.s.|n.s./n.s.
ENSG00000134815	DHX34	ENSMMUG00000009275	DHX34	ortholog_one2one	97.3753	97.3753	1	227	2.01	0.22	9.14	6.48E-20	6.11E-19	196	1.72	0.21	8.02	1.10E-15	6.82E-15	UP/n.s.	211	1.81	0.16	11.31	1.17E-29	2.01E-28	189	1.64	0.17	9.92	3.45E-23	3.91E-22	n.s./n.s.	145	1.92	0.29	6.71	1.93E-11	2.00E-10	170	1.68	0.29	5.78	7.39E-09	6.84E-08	n.s./n.s.	1.797	1.14E-08	UP/n.s.|n.s./n.s.|n.s./n.s.
ENSG00000169174	PCSK9	ENSMMUG00000005736	PCSK9	ortholog_one2one	80.6358	74.6988	1	120	-8.21	0.77	-10.65	1.79E-26	2.58E-25	144	-8.15	0.91	-8.95	3.41E-19	2.76E-18	DN/DN	111	-5.52	0.96	-5.74	9.21E-09	3.68E-08	126	-6.53	0.82	-8	1.26E-15	8.47E-15	DN/DN	160	-7.61	1.29	-5.88	4.08E-09	3.19E-08	245	-8.36	1.16	-7.21	5.70E-13	8.75E-12	DN/DN	-7.397	1.15E-08	DN/DN|DN/DN|DN/DN
ENSG00000174516	PELI3	ENSMMUG00000003387	PELI3	ortholog_one2one	99.5736	99.5736	1	162	-1.87	0.24	-7.76	8.63E-15	5.45E-14	135	-1.65	0.25	-6.64	3.04E-11	1.33E-10	n.s./n.s.	148	-2.05	0.25	-8.12	4.83E-16	3.56E-15	123	-1.66	0.28	-6.02	1.76E-09	6.99E-09	DN/n.s.	179	-2.21	0.37	-5.93	3.10E-09	2.47E-08	181	-2.26	0.38	-5.89	3.86E-09	3.69E-08	DN/DN	-1.950	1.15E-08	n.s./n.s.|DN/n.s.|DN/DN
ENSG00000175591	P2RY2	ENSMMUG00000019186	P2RY2	ortholog_one2one	96.817	96.817	1	836	-2.35	0.21	-11	3.72E-28	5.94E-27	449	-1.92	0.23	-8.5	1.89E-17	1.33E-16	DN/n.s.	839	-1.94	0.23	-8.32	8.76E-17	6.76E-16	455	-1.44	0.26	-5.62	1.93E-08	6.90E-08	n.s./n.s.	984	-2.38	0.24	-9.86	6.48E-23	2.13E-21	636	-2.2	0.29	-7.7	1.33E-14	2.46E-13	DN/DN	-2.038	1.15E-08	DN/n.s.|n.s./n.s.|DN/DN
ENSG00000146151	HMGCLL1	ENSMMUG00000001399	HMGCLL1	ortholog_one2one	97.2973	97.2973	1	29	7.69	1.07	7.17	7.36E-13	3.96E-12	21	7.26	1.11	6.55	5.80E-11	2.46E-10	UP/UP	17	6.84	1.11	6.15	7.54E-10	3.38E-09	14	6.6	1.16	5.68	1.32E-08	4.81E-08	UP/UP	18	7.91	1.28	6.2	5.77E-10	5.03E-09	19	7.63	1.26	6.04	1.54E-09	1.56E-08	UP/UP	7.322	1.21E-08	UP/UP|UP/UP|UP/UP
ENSG00000131473	ACLY	ENSMMUG00000018931	ACLY	ortholog_one2one	99.9092	95.2381	1	2415	-1.57	0.14	-11.55	7.29E-31	1.39E-29	2115	-0.92	0.13	-7.07	1.54E-12	7.56E-12	n.s./n.s.	2333	-1.51	0.1	-15.02	5.23E-51	2.49E-49	2033	-0.83	0.11	-7.37	1.66E-13	9.53E-13	n.s./n.s.	2669	-1.53	0.18	-8.36	6.46E-17	1.28E-15	2703	-1.02	0.18	-5.77	8.10E-09	7.44E-08	n.s./n.s.	-1.230	1.24E-08	n.s./n.s.|n.s./n.s.|n.s./n.s.
ENSG00000142675	CNKSR1	ENSMMUG00000032214	CNKSR1	ortholog_one2one	94.5833	95.5119	1	1360	-2.61	0.22	-11.64	2.56E-31	5.00E-30	882	-2.36	0.22	-10.9	1.21E-27	1.67E-26	DN/DN	1253	-2.66	0.21	-12.64	1.32E-36	3.17E-35	780	-2.48	0.2	-12.43	1.72E-35	3.82E-34	DN/DN	1726	-1.8	0.29	-6.22	4.94E-10	4.36E-09	1409	-1.59	0.28	-5.78	7.60E-09	7.02E-08	n.s./n.s.	-2.250	1.24E-08	DN/DN|DN/DN|n.s./n.s.
ENSG00000106560	GIMAP2	ENSMMUG00000017008	GIMAP2	ortholog_one2one	92.5816	91.7647	1	87	3.38	0.32	10.52	6.95E-26	9.61E-25	87	3.32	0.28	11.74	8.25E-32	1.44E-30	UP/UP	62	2.75	0.42	6.6	4.13E-11	2.05E-10	67	2.9	0.38	7.67	1.69E-14	1.04E-13	UP/UP	48	3.27	0.57	5.77	7.92E-09	5.99E-08	56	3.04	0.5	6.04	1.59E-09	1.60E-08	UP/UP	3.110	1.27E-08	UP/UP|UP/UP|UP/UP
ENSG00000124098	FAM210B	ENSMMUG00000061353	FAM210B	ortholog_one2one	95.3125	95.3125	1	365	2.21	0.23	9.56	1.23E-21	1.30E-20	356	-1.89	0.24	-7.96	1.66E-15	1.02E-14	UP/n.s.	419	2.36	0.22	10.81	3.01E-27	4.49E-26	335	-1.73	0.21	-8.2	2.49E-16	1.77E-15	UP/n.s.	250	2.3	0.28	8.2	2.39E-16	4.39E-15	538	-1.42	0.25	-5.76	8.35E-09	7.65E-08	UP/n.s.	0.305	1.28E-08	UP/n.s.|UP/n.s.|UP/n.s.
ENSG00000196730	DAPK1	ENSMMUG00000017053	DAPK1	ortholog_one2one	99.3007	98.6111	1	6491	1.79	0.19	9.45	3.45E-21	3.55E-20	6958	2.35	0.18	12.87	6.58E-38	1.58E-36	n.s./UP	9319	2.33	0.2	11.93	8.56E-33	1.69E-31	10090	2.92	0.2	14.92	2.57E-50	1.21E-48	UP/UP	3755	1.39	0.24	5.71	1.10E-08	8.22E-08	4558	1.87	0.24	7.78	7.20E-15	1.38E-13	n.s./n.s.	2.108	1.37E-08	n.s./UP|UP/UP|n.s./n.s.
ENSG00000001561	ENPP4	ENSMMUG00000042260	ENPP4	ortholog_one2one	97.5717	97.5717	1	374	-1.83	0.21	-8.83	1.07E-18	9.22E-18	343	-1.52	0.19	-7.97	1.54E-15	9.46E-15	n.s./n.s.	384	-1.46	0.24	-6.2	5.67E-10	2.57E-09	341	-1.22	0.21	-5.81	6.32E-09	2.38E-08	n.s./n.s.	427	-1.71	0.3	-5.78	7.46E-09	5.67E-08	461	-1.89	0.28	-6.75	1.50E-11	1.97E-10	n.s./n.s.	-1.605	1.39E-08	n.s./n.s.|n.s./n.s.|n.s./n.s.
ENSG00000196684	HSH2D	ENSMMUG00000057552	HSH2D	ortholog_one2one	92.0455	68.2105	1	214	-1.94	0.26	-7.55	4.21E-14	2.50E-13	291	-4.01	0.29	-13.61	3.56E-42	1.02E-40	n.s./DN	203	-1.93	0.23	-8.33	7.88E-17	6.10E-16	260	-3.77	0.27	-14.01	1.30E-44	4.76E-43	n.s./DN	242	-2.06	0.36	-5.71	1.12E-08	8.39E-08	476	-3.87	0.39	-9.81	1.04E-22	3.76E-21	DN/DN	-2.930	1.40E-08	n.s./DN|n.s./DN|DN/DN
ENSG00000170191	NANP	ENSMMUG00000020858	NANP	ortholog_one2one	98.7903	98.7903	1	169	-1.74	0.18	-9.43	3.95E-21	4.04E-20	162	-1.99	0.24	-8.43	3.41E-17	2.36E-16	n.s./n.s.	177	-1.32	0.21	-6.2	5.79E-10	2.62E-09	171	-1.33	0.24	-5.61	2.07E-08	7.42E-08	n.s./n.s.	187	-1.89	0.29	-6.49	8.52E-11	8.24E-10	232	-2.21	0.36	-6.18	6.41E-10	6.81E-09	n.s./DN	-1.747	1.41E-08	n.s./n.s.|n.s./n.s.|n.s./DN
ENSG00000153814	JAZF1	ENSMMUG00000042360	JAZF1	ortholog_one2one	87.6543	86.2348	1	624	-1.86	0.25	-7.59	3.22E-14	1.93E-13	545	-1.4	0.25	-5.57	2.59E-08	8.55E-08	n.s./n.s.	558	-2.17	0.14	-15.66	2.82E-55	1.53E-53	465	-1.74	0.17	-10.36	3.60E-25	4.60E-24	DN/n.s.	691	-2.17	0.21	-10.34	4.85E-25	1.90E-23	726	-1.71	0.25	-6.97	3.09E-12	4.35E-11	DN/n.s.	-1.842	1.43E-08	n.s./n.s.|DN/n.s.|DN/n.s.
ENSG00000197599	CCDC154	ENSMMUG00000021102	CCDC154	ortholog_one2one	61.276	77.1963	1	105	-3.17	0.33	-9.48	2.58E-21	2.67E-20	116	-5.4	0.43	-12.57	3.06E-36	6.74E-35	DN/DN	92	-3.79	0.31	-12.38	3.36E-35	7.44E-34	100	-6.06	0.46	-13.1	3.09E-39	8.57E-38	DN/DN	132	-2.99	0.52	-5.71	1.15E-08	8.57E-08	196	-4.72	0.56	-8.47	2.40E-17	5.78E-16	DN/DN	-4.355	1.43E-08	DN/DN|DN/DN|DN/DN
ENSG00000072832	CRMP1	ENSMMUG00000019563	CRMP1	ortholog_one2one	95.3353	94.9202	1	62	2.8	0.32	8.67	4.15E-18	3.41E-17	69	3.62	0.3	12.09	1.24E-33	2.35E-32	UP/UP	50	2.35	0.32	7.35	2.00E-13	1.21E-12	51	3.11	0.33	9.58	9.68E-22	9.95E-21	UP/UP	42	2.99	0.52	5.69	1.27E-08	9.43E-08	49	3.54	0.48	7.31	2.75E-13	4.39E-12	UP/UP	3.068	1.57E-08	UP/UP|UP/UP|UP/UP
ENSG00000119938	PPP1R3C	ENSMMUG00000000242	PPP1R3C	ortholog_one2one	97.4763	97.4763	1	385	-1.93	0.22	-8.92	4.49E-19	3.98E-18	327	-1.11	0.2	-5.55	2.92E-08	9.59E-08	n.s./n.s.	335	-2.4	0.18	-13.07	5.16E-39	1.41E-37	272	-1.54	0.18	-8.55	1.27E-17	9.89E-17	DN/n.s.	416	-2.77	0.3	-9.21	3.39E-20	8.90E-19	393	-2.15	0.3	-7.17	7.28E-13	1.10E-11	DN/DN	-1.983	1.60E-08	n.s./n.s.|DN/n.s.|DN/DN
ENSG00000182541	LIMK2	ENSMMUG00000015001	LIMK2	ortholog_one2one	81.0496	70.1135	1	2204	0.86	0.11	7.97	1.62E-15	1.09E-14	2326	0.83	0.11	7.88	3.29E-15	1.97E-14	n.s./n.s.	2620	1.15	0.14	8.28	1.23E-16	9.37E-16	2754	1.18	0.14	8.33	8.43E-17	6.19E-16	n.s./n.s.	1852	1.08	0.17	6.22	4.90E-10	4.33E-09	2431	0.97	0.17	5.73	1.01E-08	9.17E-08	n.s./n.s.	1.012	1.60E-08	n.s./n.s.|n.s./n.s.|n.s./n.s.
ENSG00000138660	AP1AR	ENSMMUG00000065026	AP1AR	ortholog_one2one	99.3377	99.3377	1	584	-1.92	0.2	-9.48	2.62E-21	2.72E-20	292	-1.45	0.17	-8.51	1.70E-17	1.20E-16	n.s./n.s.	583	-1.64	0.2	-8.22	2.11E-16	1.58E-15	285	-1.23	0.18	-6.97	3.10E-12	1.58E-11	n.s./n.s.	676	-1.72	0.27	-6.41	1.47E-10	1.38E-09	405	-1.42	0.25	-5.72	1.06E-08	9.54E-08	n.s./n.s.	-1.563	1.61E-08	n.s./n.s.|n.s./n.s.|n.s./n.s.
ENSG00000073060	SCARB1	ENSMMUG00000016486	SCARB1	ortholog_one2one	90.5697	83.213	1	2606	2.17	0.26	8.2	2.41E-16	1.72E-15	1701	1.45	0.26	5.54	2.95E-08	9.68E-08	UP/n.s.	3608	2.62	0.28	9.49	2.28E-21	2.40E-20	2116	1.84	0.28	6.66	2.74E-11	1.29E-10	UP/n.s.	2260	2.72	0.3	8.99	2.44E-19	5.95E-18	2053	2.1	0.28	7.51	5.72E-14	9.94E-13	UP/UP	2.150	1.62E-08	UP/n.s.|UP/n.s.|UP/UP
ENSG00000265241	RBM8A	ENSMMUG00000016051	RBM8A	ortholog_one2one	100	100	1	227	1.76	0.19	9.36	8.11E-21	8.09E-20	491	0.92	0.17	5.53	3.23E-08	1.05E-07	n.s./n.s.	239	1.78	0.15	11.96	6.01E-33	1.20E-31	569	1.22	0.14	8.55	1.23E-17	9.55E-17	n.s./n.s.	186	2.14	0.28	7.76	8.77E-15	1.35E-13	640	1.66	0.23	7.21	5.75E-13	8.82E-12	UP/n.s.	1.580	1.75E-08	n.s./n.s.|n.s./n.s.|UP/n.s.
ENSG00000170891	CYTL1	ENSMMUG00000016921	CYTL1	ortholog_one2one	96.3235	96.3235	1	71	7	0.92	7.62	2.45E-14	1.49E-13	47	5.91	0.67	8.76	1.90E-18	1.46E-17	UP/UP	32	5.74	0.97	5.91	3.35E-09	1.41E-08	19	4.56	0.81	5.61	2.08E-08	7.43E-08	UP/UP	34	6.85	1.05	6.52	7.24E-11	7.07E-10	23	5.39	0.89	6.02	1.70E-09	1.70E-08	UP/UP	5.908	1.77E-08	UP/UP|UP/UP|UP/UP
ENSG00000164402	SEPTIN8	ENSMMUG00000010309	SEPTIN8	ortholog_one2one	100	100	1	2160	-1.16	0.11	-10.14	3.52E-24	4.42E-23	1956	-1.12	0.12	-9.13	7.12E-20	5.99E-19	n.s./n.s.	2102	-1.12	0.14	-7.84	4.60E-15	3.13E-14	1794	-1.17	0.16	-7.3	2.80E-13	1.58E-12	n.s./n.s.	2289	-1.09	0.19	-5.86	4.65E-09	3.63E-08	2593	-1.14	0.2	-5.77	8.00E-09	7.36E-08	n.s./n.s.	-1.133	1.83E-08	n.s./n.s.|n.s./n.s.|n.s./n.s.
ENSG00000167460	TPM4	ENSMMUG00000015783	TPM4	ortholog_one2one	99.6479	99.6479	1	3111	3.04	0.13	23.14	1.66E-118	5.47E-116	437	-1.71	0.31	-5.52	3.41E-08	1.11E-07	UP/n.s.	3287	3.04	0.12	25.89	8.40E-148	4.03E-145	352	-2.41	0.29	-8.27	1.38E-16	9.99E-16	UP/DN	1846	3.01	0.2	15.03	4.68E-51	7.20E-49	584	-2.49	0.35	-7.08	1.41E-12	2.05E-11	UP/DN	0.413	1.85E-08	UP/n.s.|UP/DN|UP/DN
ENSG00000157593	SLC35B2	ENSMMUG00000022687	SLC35B2	ortholog_one2one	99.537	76.9231	1	556	-1.4	0.13	-11.06	1.96E-28	3.19E-27	928	-1.2	0.13	-9.55	1.34E-21	1.27E-20	n.s./n.s.	554	-1.24	0.17	-7.4	1.39E-13	8.48E-13	859	-1.21	0.14	-8.55	1.23E-17	9.61E-17	n.s./n.s.	607	-1.3	0.21	-6.18	6.55E-10	5.67E-09	1262	-1.09	0.19	-5.7	1.23E-08	1.10E-07	n.s./n.s.	-1.240	1.93E-08	n.s./n.s.|n.s./n.s.|n.s./n.s.
ENSG00000130066	SAT1	ENSMMUG00000060580	SAT1	ortholog_one2one	98.2456	98.2456	1	48210	-3.72	0.26	-14.38	7.06E-47	3.12E-45	20464	-2.4	0.27	-8.93	4.27E-19	3.43E-18	DN/DN	46156	-3.17	0.2	-15.77	4.82E-56	2.77E-54	20516	-1.8	0.22	-8.21	2.29E-16	1.63E-15	DN/n.s.	63068	-2.82	0.29	-9.88	5.22E-23	1.74E-21	32681	-1.64	0.29	-5.68	1.32E-08	1.17E-07	DN/n.s.	-2.592	1.95E-08	DN/DN|DN/n.s.|DN/n.s.
ENSG00000138769	CDKL2	ENSMMUG00000023227	CDKL2	ortholog_one2one	96.8421	96.8421	1	39	-6.17	0.64	-9.58	9.72E-22	1.04E-20	36	-6.9	0.92	-7.53	4.93E-14	2.70E-13	DN/DN	36	-4.63	0.62	-7.43	1.09E-13	6.72E-13	34	-3.98	0.62	-6.44	1.19E-10	5.27E-10	DN/DN	51	-9.3	1.54	-6.04	1.51E-09	1.25E-08	61	-8.78	1.54	-5.71	1.15E-08	1.04E-07	DN/DN	-6.627	1.95E-08	DN/DN|DN/DN|DN/DN
ENSG00000041515	MYO16	ENSMMUG00000021231	MYO16	ortholog_one2one	96.5426	96.7484	1	73	-3.6	0.4	-9.04	1.62E-19	1.49E-18	37	-2.77	0.46	-5.98	2.29E-09	8.40E-09	DN/DN	66	-3.61	0.33	-10.86	1.82E-27	2.75E-26	32	-3.1	0.44	-7.02	2.22E-12	1.15E-11	DN/DN	90	-4.31	0.53	-8.16	3.31E-16	5.96E-15	55	-3.7	0.65	-5.7	1.22E-08	1.09E-07	DN/DN	-3.515	1.96E-08	DN/DN|DN/DN|DN/DN
ENSG00000165272	AQP3	ENSMMUG00000003314	AQP3	ortholog_one2one	97.2603	97.2603	1	79	3.85	0.53	7.21	5.47E-13	2.96E-12	50	3.1	0.5	6.25	4.14E-10	1.63E-09	UP/UP	192	5.09	0.78	6.57	5.07E-11	2.50E-10	130	4.52	0.78	5.78	7.63E-09	2.85E-08	UP/UP	42	3.73	0.63	5.89	3.77E-09	2.96E-08	45	3.38	0.58	5.81	6.21E-09	5.78E-08	UP/UP	3.945	1.96E-08	UP/UP|UP/UP|UP/UP
ENSG00000144810	COL8A1	ENSMMUG00000002935	COL8A1	ortholog_one2one	99.1936	98.9276	1	3018	-5.59	0.66	-8.4	4.36E-17	3.30E-16	1049	-4.52	0.69	-6.56	5.55E-11	2.36E-10	DN/DN	2724	-5.64	0.54	-10.48	1.13E-25	1.53E-24	910	-4.68	0.58	-8.02	1.05E-15	7.11E-15	DN/DN	3955	-7	0.91	-7.65	2.03E-14	2.99E-13	1699	-6.57	1.16	-5.68	1.33E-08	1.18E-07	DN/DN	-5.667	1.97E-08	DN/DN|DN/DN|DN/DN
ENSG00000184925	LCN12	ENSMMUG00000021428	LCN12	ortholog_one2one	88.5417	88.5417	1	35	-4.57	0.47	-9.82	9.03E-23	1.04E-21	46	-8.93	0.99	-9.02	1.94E-19	1.58E-18	DN/DN	33	-3.78	0.56	-6.74	1.57E-11	8.14E-11	40	-7.92	0.92	-8.61	7.58E-18	6.02E-17	DN/DN	46	-4.19	0.74	-5.68	1.38E-08	1.02E-07	79	-9.15	1.52	-6.01	1.85E-09	1.84E-08	DN/DN	-6.423	2.01E-08	DN/DN|DN/DN|DN/DN
ENSG00000163499	CRYBA2	ENSMMUG00000064755	CRYBA2	ortholog_one2one	74.6193	61.25	1	39	-8.72	1.02	-8.58	9.31E-18	7.42E-17	37	-7.41	0.99	-7.49	7.07E-14	3.84E-13	DN/DN	36	-5.83	0.66	-8.8	1.41E-18	1.23E-17	32	-6.12	0.73	-8.36	6.28E-17	4.63E-16	DN/DN	53	-9.35	1.55	-6.02	1.77E-09	1.45E-08	62	-8.78	1.54	-5.7	1.22E-08	1.09E-07	DN/DN	-7.702	2.06E-08	DN/DN|DN/DN|DN/DN
ENSG00000049192	ADAMTS6	ENSMMUG00000018100	ADAMTS6	ortholog_one2one	99.5524	99.5524	1	1456	2.5	0.22	11.46	2.19E-30	4.06E-29	1020	4.44	0.21	21.13	4.39E-99	8.16E-97	UP/UP	1683	2.65	0.31	8.65	5.00E-18	4.21E-17	1092	4.49	0.31	14.64	1.53E-48	6.56E-47	UP/UP	671	1.83	0.33	5.63	1.76E-08	1.28E-07	313	3.03	0.32	9.47	2.75E-21	9.13E-20	n.s./UP	3.157	2.13E-08	UP/UP|UP/UP|n.s./UP
ENSG00000069399	BCL3	ENSMMUG00000055187	BCL3	ortholog_one2one	98.8987	98.8987	1	742	-2.56	0.22	-11.86	1.82E-32	3.83E-31	370	-1.68	0.21	-7.96	1.76E-15	1.08E-14	DN/n.s.	623	-3.49	0.22	-15.72	1.02E-55	5.70E-54	278	-2.88	0.23	-12.4	2.61E-35	5.78E-34	DN/DN	885	-2.64	0.35	-7.64	2.18E-14	3.20E-13	515	-1.89	0.33	-5.67	1.45E-08	1.28E-07	DN/n.s.	-2.523	2.13E-08	DN/n.s.|DN/DN|DN/n.s.
ENSG00000189367	KIAA0408	ENSMMUG00000048882	KIAA0408	ortholog_one2one	93.804	93.804	1	78	-2.62	0.3	-8.71	3.15E-18	2.61E-17	57	-2.31	0.31	-7.39	1.47E-13	7.82E-13	DN/DN	69	-3.03	0.35	-8.76	1.92E-18	1.66E-17	47	-2.76	0.33	-8.29	1.16E-16	8.42E-16	DN/DN	91	-3.26	0.54	-6.04	1.53E-09	1.26E-08	82	-2.75	0.48	-5.69	1.30E-08	1.16E-07	DN/DN	-2.788	2.14E-08	DN/DN|DN/DN|DN/DN
ENSG00000077782	FGFR1	ENSMMUG00000022478	FGFR1	ortholog_one2one	99.5311	99.5311	1	2944	-1.51	0.11	-13.31	1.90E-40	6.19E-39	2114	-0.8	0.13	-6.34	2.30E-10	9.28E-10	n.s./n.s.	2532	-1.99	0.19	-10.55	5.10E-26	7.09E-25	1747	-1.23	0.19	-6.56	5.24E-11	2.40E-10	n.s./n.s.	3119	-1.83	0.18	-10.21	1.72E-24	6.47E-23	2552	-1.19	0.21	-5.67	1.47E-08	1.29E-07	n.s./n.s.	-1.425	2.17E-08	n.s./n.s.|n.s./n.s.|n.s./n.s.
ENSG00000185340	GAS2L1	ENSMMUG00000021376	GAS2L1	ortholog_one2one	98.091	98.091	1	607	-1.95	0.22	-8.99	2.47E-19	2.24E-18	586	-1.42	0.19	-7.38	1.59E-13	8.43E-13	n.s./n.s.	547	-2.18	0.23	-9.43	4.20E-21	4.31E-20	503	-1.72	0.22	-7.9	2.69E-15	1.76E-14	DN/n.s.	692	-1.95	0.32	-6.14	8.02E-10	6.87E-09	790	-1.63	0.29	-5.67	1.46E-08	1.29E-07	n.s./n.s.	-1.808	2.26E-08	n.s./n.s.|DN/n.s.|n.s./n.s.
ENSG00000093010	COMT	ENSMMUG00000054068	COMT	ortholog_one2one	91.8819	66.2234	1	736	1.13	0.19	6.06	1.38E-09	5.47E-09	682	-1.69	0.18	-9.44	3.67E-21	3.35E-20	n.s./n.s.	948	1.54	0.17	9.32	1.11E-20	1.11E-19	670	-1.39	0.16	-8.64	5.63E-18	4.51E-17	n.s./n.s.	646	1.54	0.25	6.23	4.71E-10	4.17E-09	1027	-1.14	0.2	-5.67	1.44E-08	1.27E-07	n.s./n.s.	-0.002	2.28E-08	n.s./n.s.|n.s./n.s.|n.s./n.s.
ENSG00000108474	PIGL	ENSMMUG00000030296	PIGL	ortholog_one2one	96.0317	96.0317	1	143	1.37	0.22	6.14	8.24E-10	3.34E-09	89	1.4	0.25	5.62	1.87E-08	6.26E-08	n.s./n.s.	141	1.28	0.21	6.07	1.26E-09	5.53E-09	94	1.49	0.19	7.69	1.42E-14	8.80E-14	n.s./n.s.	130	1.92	0.31	6.24	4.45E-10	3.96E-09	99	1.86	0.32	5.8	6.63E-09	6.16E-08	n.s./n.s.	1.553	2.28E-08	n.s./n.s.|n.s./n.s.|n.s./n.s.
ENSG00000140950	MEAK7	ENSMMUG00000018961	MEAK7	ortholog_one2one	95.1754	95.1754	1	647	1.7	0.22	7.72	1.15E-14	7.22E-14	465	-1.98	0.21	-9.67	3.95E-22	3.84E-21	n.s./n.s.	822	2.04	0.24	8.53	1.46E-17	1.18E-16	474	-1.45	0.21	-7.03	2.01E-12	1.04E-11	UP/n.s.	404	1.45	0.26	5.61	2.02E-08	1.46E-07	690	-1.76	0.19	-9.09	9.59E-20	2.81E-18	n.s./n.s.	0.000	2.43E-08	n.s./n.s.|UP/n.s.|n.s./n.s.
ENSG00000130703	OSBPL2	ENSMMUG00000012623	OSBPL2	ortholog_one2one	94.5833	53.1616	1	1462	-1.24	0.12	-10.24	1.33E-24	1.71E-23	2016	-1.73	0.12	-14.94	1.79E-50	7.53E-49	n.s./n.s.	1462	-1.09	0.13	-8.55	1.21E-17	9.90E-17	1982	-1.41	0.15	-9.49	2.36E-21	2.36E-20	n.s./n.s.	1590	-1.04	0.17	-6.03	1.68E-09	1.38E-08	3096	-1.04	0.18	-5.66	1.55E-08	1.36E-07	n.s./n.s.	-1.258	2.50E-08	n.s./n.s.|n.s./n.s.|n.s./n.s.
ENSG00000180815	MAP3K15	ENSMMUG00000061236	MAP3K15	ortholog_one2one	98.4768	98.4768	1	57	4.4	0.47	9.34	9.66E-21	9.60E-20	28	3.71	0.48	7.73	1.04E-14	5.99E-14	UP/UP	83	4.87	0.46	10.58	3.70E-26	5.18E-25	43	4.29	0.47	9.18	4.28E-20	3.95E-19	UP/UP	43	4.82	0.64	7.55	4.33E-14	6.10E-13	24	3.93	0.7	5.63	1.75E-08	1.52E-07	UP/UP	4.337	2.53E-08	UP/UP|UP/UP|UP/UP
ENSG00000138646	HERC5	ENSMMUG00000010316	HERC5	ortholog_one2one	94.6289	94.7214	1	100	1.82	0.24	7.73	1.05E-14	6.60E-14	88	1.48	0.21	6.93	4.22E-12	2.00E-11	n.s./n.s.	90	1.56	0.26	5.95	2.63E-09	1.12E-08	86	1.43	0.25	5.69	1.28E-08	4.67E-08	n.s./n.s.	84	2.27	0.39	5.74	9.67E-09	7.27E-08	103	2.06	0.34	5.98	2.18E-09	2.16E-08	UP/UP	1.770	2.54E-08	n.s./n.s.|n.s./n.s.|UP/UP
ENSG00000204060	FOXO6	ENSMMUG00000044175	FOXO6	ortholog_one2one	98.7805	86.7857	1	167	1.96	0.26	7.64	2.20E-14	1.34E-13	165	4.12	0.28	14.7	6.78E-49	2.69E-47	n.s./UP	25	-8.76	0.91	-9.64	5.48E-22	6.01E-21	56	2.42	0.26	9.42	4.40E-21	4.33E-20	DN/UP	38	-8.88	1.52	-5.82	5.79E-09	4.47E-08	47	2.5	0.44	5.69	1.25E-08	1.11E-07	DN/UP	-1.107	2.60E-08	n.s./UP|DN/UP|DN/UP
ENSG00000001084	GCLC	ENSMMUG00000008684	GCLC	ortholog_one2one	99.3721	99.3721	1	607	-1.81	0.17	-10.49	9.32E-26	1.28E-24	382	-1.59	0.18	-8.78	1.66E-18	1.28E-17	n.s./n.s.	648	-1.3	0.17	-7.44	1.00E-13	6.20E-13	397	-1.1	0.19	-5.75	9.05E-09	3.35E-08	n.s./n.s.	695	-1.65	0.23	-7.11	1.17E-12	1.41E-11	549	-1.35	0.24	-5.65	1.60E-08	1.40E-07	n.s./n.s.	-1.467	2.89E-08	n.s./n.s.|n.s./n.s.|n.s./n.s.
ENSG00000105376	ICAM5	ENSMMUG00000040746	ICAM5	ortholog_one2one	97.8355	97.8355	1	71	-3.41	0.32	-10.55	5.20E-26	7.27E-25	52	-2.49	0.35	-7.09	1.33E-12	6.56E-12	DN/DN	61	-4.51	0.47	-9.57	1.09E-21	1.17E-20	41	-3.78	0.46	-8.24	1.70E-16	1.23E-15	DN/DN	89	-3.52	0.56	-6.23	4.52E-10	4.02E-09	76	-3.23	0.58	-5.61	1.99E-08	1.72E-07	DN/DN	-3.490	2.93E-08	DN/DN|DN/DN|DN/DN
ENSG00000008853	RHOBTB2	ENSMMUG00000007540	RHOBTB2	ortholog_one2one	98.9319	98.9319	1	390	2.28	0.18	12.67	8.71E-37	2.29E-35	229	2.81	0.18	15.45	7.71E-54	3.87E-52	UP/UP	326	1.89	0.22	8.47	2.41E-17	1.93E-16	189	2.46	0.23	10.48	1.02E-25	1.35E-24	n.s./UP	210	1.87	0.3	6.25	4.08E-10	3.65E-09	118	1.96	0.35	5.61	2.02E-08	1.74E-07	n.s./n.s.	2.212	2.96E-08	UP/UP|n.s./UP|n.s./n.s.
ENSG00000123728	RAP2C	ENSMMUG00000048745	RAP2C	ortholog_one2one	100	100	1	3439	-3.15	0.2	-15.99	1.61E-57	1.01E-55	2465	-1.99	0.2	-10.18	2.42E-24	2.72E-23	DN/n.s.	3399	-2.55	0.19	-13.55	7.62E-42	2.39E-40	2551	-1.4	0.19	-7.4	1.38E-13	7.97E-13	DN/n.s.	4357	-2.62	0.29	-9.11	8.45E-20	2.16E-18	3728	-1.57	0.28	-5.6	2.10E-08	1.80E-07	DN/n.s.	-2.213	3.00E-08	DN/n.s.|DN/n.s.|DN/n.s.
ENSG00000134755	DSC2	ENSMMUG00000011687	DSC2	ortholog_one2one	96.3374	91.6579	1	1057	1.93	0.18	10.56	4.37E-26	6.15E-25	863	1.56	0.19	8.38	5.46E-17	3.71E-16	n.s./n.s.	1637	2.58	0.21	12.51	6.20E-36	1.42E-34	1301	2.26	0.2	11.31	1.23E-29	2.09E-28	UP/UP	653	1.74	0.25	7.03	2.01E-12	2.36E-11	725	1.4	0.25	5.6	2.12E-08	1.82E-07	n.s./n.s.	1.912	3.03E-08	n.s./n.s.|UP/UP|n.s./n.s.
ENSG00000034971	MYOC	ENSMMUG00000013649	MYOC	ortholog_one2one	94.6429	97.1487	1	37	-4.08	0.44	-9.19	3.97E-20	3.79E-19	32	-3.55	0.48	-7.32	2.39E-13	1.26E-12	DN/DN	33	-4.49	0.5	-9.04	1.52E-19	1.42E-18	28	-3.97	0.55	-7.22	5.28E-13	2.90E-12	DN/DN	47	-4.89	0.74	-6.59	4.53E-11	4.53E-10	50	-4.98	0.89	-5.6	2.17E-08	1.86E-07	DN/DN	-4.327	3.11E-08	DN/DN|DN/DN|DN/DN
ENSG00000085662	AKR1B1	ENSMMUG00000000917	AKR1B1	ortholog_one2one	93.038	72.5926	1	648	4.48	0.24	19.06	5.21E-81	8.37E-79	332	2.11	0.19	11.35	7.14E-30	1.12E-28	UP/UP	626	4.33	0.2	21.29	1.47E-100	3.52E-98	241	1.54	0.18	8.46	2.63E-17	1.99E-16	UP/n.s.	338	4.37	0.35	12.62	1.69E-36	1.34E-34	224	1.62	0.29	5.59	2.24E-08	1.91E-07	UP/n.s.	3.075	3.18E-08	UP/UP|UP/n.s.|UP/n.s.
ENSG00000113749	HRH2	ENSMMUG00000014245	HRH2	ortholog_one2one	90.4282	81.0384	1	174	4.08	0.32	12.8	1.54E-37	4.28E-36	79	4.45	0.35	12.64	1.34E-36	3.01E-35	UP/UP	84	2.86	0.42	6.72	1.79E-11	9.23E-11	44	3.54	0.5	7.04	1.97E-12	1.02E-11	UP/UP	75	3.62	0.48	7.5	6.54E-14	9.03E-13	31	3.47	0.62	5.59	2.29E-08	1.95E-07	UP/UP	3.670	3.25E-08	UP/UP|UP/UP|UP/UP
ENSG00000146006	LRRTM2	ENSMMUG00000058902	LRRTM2	ortholog_one2one	100	100	1	231	5.07	0.34	14.8	1.36E-49	6.65E-48	268	5.83	0.33	17.92	7.81E-72	7.71E-70	UP/UP	177	4.54	0.42	10.8	3.57E-27	5.32E-26	205	5.37	0.41	13.03	8.32E-39	2.23E-37	UP/UP	41	3.18	0.57	5.55	2.80E-08	1.99E-07	51	3.79	0.52	7.33	2.29E-13	3.70E-12	UP/UP	4.630	3.32E-08	UP/UP|UP/UP|UP/UP
ENSG00000144031	ANKRD53	ENSMMUG00000055845	ANKRD53	ortholog_one2one	91.8868	92.0605	1	32	5.86	0.89	6.6	4.15E-11	1.91E-10	19	5.88	0.92	6.41	1.47E-10	6.02E-10	UP/UP	42	6.12	0.9	6.78	1.16E-11	6.12E-11	28	6.34	0.89	7.12	1.11E-12	5.92E-12	UP/UP	25	6.36	1.05	6.02	1.69E-09	1.39E-08	18	6.34	1.13	5.59	2.22E-08	1.90E-07	UP/UP	6.150	3.41E-08	UP/UP|UP/UP|UP/UP
ENSG00000164305	CASP3	ENSMMUG00000012053	CASP3	ortholog_one2one	95.6679	95.6679	1	360	1.65	0.19	8.59	8.61E-18	6.89E-17	127	-2.12	0.25	-8.56	1.12E-17	8.02E-17	n.s./DN	542	2.28	0.16	14.46	2.17E-47	8.66E-46	108	-2.5	0.27	-9.43	4.17E-21	4.11E-20	UP/DN	291	1.98	0.25	8.02	1.09E-15	1.85E-14	193	-1.78	0.32	-5.58	2.41E-08	2.05E-07	n.s./n.s.	-0.082	3.42E-08	n.s./DN|UP/DN|n.s./n.s.
ENSG00000103932	RPAP1	ENSMMUG00000008175	RPAP1	ortholog_one2one	87.15	93.3128	1	460	-1.51	0.13	-11.75	7.28E-32	1.48E-30	387	-1.31	0.12	-10.63	2.22E-26	2.83E-25	n.s./n.s.	419	-1.71	0.15	-11.12	9.66E-29	1.58E-27	348	-1.42	0.17	-8.18	2.85E-16	2.01E-15	n.s./n.s.	513	-1.33	0.22	-5.99	2.13E-09	1.72E-08	530	-1.23	0.22	-5.59	2.21E-08	1.89E-07	n.s./n.s.	-1.418	3.44E-08	n.s./n.s.|n.s./n.s.|n.s./n.s.
ENSG00000182621	PLCB1	ENSMMUG00000004313	PLCB1	ortholog_one2one	99.1776	99.1776	1	468	1.76	0.22	7.95	1.90E-15	1.27E-14	220	2.58	0.25	10.51	7.45E-26	9.19E-25	n.s./UP	519	1.87	0.23	8.07	7.12E-16	5.17E-15	206	2.45	0.22	11.27	1.86E-29	3.12E-28	n.s./UP	289	1.51	0.27	5.55	2.91E-08	2.06E-07	143	2.17	0.33	6.68	2.44E-11	3.08E-10	n.s./UP	2.057	3.44E-08	n.s./UP|n.s./UP|n.s./UP
ENSG00000180917	CMTR2	ENSMMUG00000005808	CMTR2	ortholog_one2one	97.6623	97.6623	1	459	1.29	0.14	8.97	3.07E-19	2.76E-18	440	1.42	0.18	7.86	3.91E-15	2.33E-14	n.s./n.s.	102	-9.79	0.86	-11.4	4.31E-30	7.55E-29	687	2.19	0.18	12.19	3.44E-34	7.30E-33	DN/UP	151	-10.87	1.47	-7.39	1.44E-13	1.91E-12	413	1.48	0.27	5.57	2.50E-08	2.12E-07	DN/n.s.	-2.380	3.53E-08	n.s./n.s.|DN/UP|DN/n.s.
ENSG00000085382	HACE1	ENSMMUG00000014703	HACE1	ortholog_one2one	99.89	99.89	1	2689	-1.72	0.22	-7.87	3.58E-15	2.33E-14	2160	-1.52	0.21	-7.36	1.78E-13	9.43E-13	n.s./n.s.	2268	-2.34	0.21	-11.36	7.00E-30	1.21E-28	1768	-2.07	0.21	-9.73	2.14E-22	2.28E-21	DN/DN	2961	-1.88	0.25	-7.37	1.75E-13	2.29E-12	2996	-1.53	0.27	-5.57	2.54E-08	2.15E-07	n.s./n.s.	-1.843	3.58E-08	n.s./n.s.|DN/DN|n.s./n.s.
ENSG00000113645	WWC1	ENSMMUG00000007457	WWC1	ortholog_one2one	90.3485	98.7305	1	938	1.4	0.15	9.21	3.14E-20	3.02E-19	825	2.2	0.16	14.17	1.49E-45	5.04E-44	n.s./UP	1055	1.55	0.16	9.93	2.95E-23	3.46E-22	889	2.3	0.18	12.93	3.05E-38	7.97E-37	n.s./UP	669	1.37	0.25	5.54	3.07E-08	2.17E-07	617	1.98	0.24	8.2	2.46E-16	5.38E-15	n.s./n.s.	1.800	3.62E-08	n.s./UP|n.s./UP|n.s./n.s.
ENSG00000184261	KCNK12	ENSMMUG00000052169	KCNK12	ortholog_one2one	99.7674	99.7674	1	26	7.51	1.22	6.17	6.86E-10	2.80E-09	20	7.9	1.27	6.24	4.38E-10	1.72E-09	UP/UP	15	6.66	1.18	5.63	1.79E-08	6.91E-08	11	6.92	1.23	5.61	2.04E-08	7.29E-08	UP/UP	1	3.63	3.49	1.04	2.97E-01	NA	1	3.47	4.16	0.83	4.04E-01	NA	n.s./n.s.	6.015	3.66E-08	UP/UP|UP/UP|n.s./n.s.
ENSG00000197903	H2BC12	ENSMMUG00000058189	HIST1H2BK	ortholog_one2one	100	100	1	211	3.65	0.31	11.94	7.32E-33	1.56E-31	793	-1.49	0.25	-5.9	3.70E-09	1.33E-08	UP/n.s.	293	4.03	0.24	16.51	3.18E-61	2.30E-59	707	-1.62	0.21	-7.62	2.56E-14	1.55E-13	UP/n.s.	66	2.55	0.46	5.54	2.94E-08	2.09E-07	986	-3.12	0.3	-10.29	7.82E-25	3.32E-23	UP/DN	0.667	3.71E-08	UP/n.s.|UP/n.s.|UP/DN
ENSG00000150893	FREM2	ENSMMUG00000002702	FREM2	ortholog_one2one	97.6333	97.6025	1	373	4.75	0.41	11.64	2.46E-31	4.84E-30	338	6.41	0.4	16.08	3.73E-58	2.27E-56	UP/UP	400	4.75	0.36	13.1	3.38E-39	9.31E-38	339	6.36	0.37	17.05	3.22E-65	2.54E-63	UP/UP	74	3.07	0.55	5.55	2.91E-08	2.06E-07	42	3.81	0.63	6.01	1.91E-09	1.90E-08	UP/UP	4.858	3.75E-08	UP/UP|UP/UP|UP/UP
ENSG00000038295	TLL1	ENSMMUG00000015799	TLL1	ortholog_one2one	99.1115	99.1115	1	237	1.93	0.23	8.44	3.14E-17	2.40E-16	84	2.9	0.32	8.92	4.77E-19	3.82E-18	n.s./UP	210	1.64	0.21	7.64	2.18E-14	1.41E-13	65	2.45	0.32	7.74	1.03E-14	6.48E-14	n.s./UP	155	1.86	0.31	5.93	2.98E-09	2.37E-08	52	2.47	0.44	5.57	2.51E-08	2.12E-07	n.s./UP	2.208	3.93E-08	n.s./UP|n.s./UP|n.s./UP
ENSG00000183647	ZNF530	ENSMMUG00000009294	ZNF530	ortholog_one2one	94.4908	94.6488	1	41	3.01	0.37	8.16	3.33E-16	2.36E-15	31	3.29	0.39	8.35	6.70E-17	4.53E-16	UP/UP	55	3.36	0.35	9.49	2.27E-21	2.38E-20	49	3.94	0.36	10.91	1.02E-27	1.55E-26	UP/UP	30	3.32	0.59	5.59	2.27E-08	1.63E-07	28	3.58	0.62	5.76	8.48E-09	7.75E-08	UP/UP	3.417	4.01E-08	UP/UP|UP/UP|UP/UP
ENSG00000148481	MINDY3	ENSMMUG00000023766	MINDY3	ortholog_one2one	100	100	1	901	-1.53	0.12	-12.75	3.09E-37	8.33E-36	902	-1.82	0.15	-11.88	1.45E-32	2.61E-31	n.s./n.s.	939	-1.18	0.14	-8.44	3.25E-17	2.58E-16	838	-1.72	0.18	-9.82	8.80E-23	9.67E-22	n.s./n.s.	1020	-1.24	0.22	-5.52	3.32E-08	2.34E-07	1320	-1.58	0.26	-6.14	8.43E-10	8.82E-09	n.s./n.s.	-1.512	4.05E-08	n.s./n.s.|n.s./n.s.|n.s./n.s.
ENSG00000147896	IFNK	ENSMMUG00000064869	IFNK	ortholog_one2one	94.2029	94.2029	1	18	7.04	1.09	6.48	9.41E-11	4.18E-10	10	6.83	1.19	5.75	8.82E-09	3.06E-08	UP/UP	17	6.83	1.15	5.93	3.02E-09	1.27E-08	9	6.76	1.23	5.51	3.55E-08	1.24E-07	UP/UP	0	1.4	4.22	0.33	7.40E-01	NA	0	NA	NA	NA	NA	NA	n.s./n.s.	5.772	4.19E-08	UP/UP|UP/UP|n.s./n.s.
ENSG00000169100	SLC25A6	ENSMMUG00000056967	SLC25A6	ortholog_one2one	86.9128	64.9123	1	0	NA	NA	NA	NA	NA	264	-2.37	0.22	-10.61	2.70E-26	3.42E-25	n.s./DN	1270	13.04	1.03	12.69	7.10E-37	1.74E-35	198	-4.42	0.21	-20.75	1.34E-95	2.59E-93	UP/DN	893	13.54	1.05	12.91	4.14E-38	3.56E-36	436	-1.31	0.23	-5.57	2.48E-08	2.10E-07	UP/n.s.	3.696	4.20E-08	n.s./DN|UP/DN|UP/n.s.
ENSG00000122678	POLM	ENSMMUG00000002421	POLM	ortholog_one2one	67.3228	69.2308	1	178	3.58	0.27	13.22	6.65E-40	2.10E-38	94	2.1	0.25	8.26	1.50E-16	9.96E-16	UP/UP	142	3.13	0.28	11.17	6.01E-29	9.90E-28	84	1.87	0.27	6.8	1.05E-11	5.10E-11	UP/n.s.	111	3.67	0.38	9.72	2.54E-22	7.90E-21	82	2.16	0.39	5.53	3.14E-08	2.61E-07	UP/UP	2.752	4.35E-08	UP/UP|UP/n.s.|UP/UP
ENSG00000106799	TGFBR1	ENSMMUG00000001304	TGFBR1	ortholog_one2one	95.858	96.0474	1	8521	-1.8	0.15	-11.65	2.22E-31	4.38E-30	7898	-1.63	0.16	-10.25	1.15E-24	1.33E-23	n.s./n.s.	9043	-1.31	0.2	-6.5	8.28E-11	4.03E-10	8271	-1.1	0.21	-5.36	8.27E-08	2.78E-07	n.s./n.s.	9304	-2.2	0.19	-11.35	7.58E-30	4.19E-28	10638	-2.15	0.2	-10.58	3.88E-26	1.80E-24	DN/DN	-1.698	4.64E-08	n.s./n.s.|n.s./n.s.|DN/DN
ENSG00000108839	ALOX12	ENSMMUG00000016264	ALOX12	ortholog_one2one	96.0784	96.0784	1	158	-1.06	0.2	-5.42	6.04E-08	2.03E-07	127	-1.19	0.21	-5.67	1.42E-08	4.81E-08	n.s./n.s.	133	-1.6	0.2	-7.96	1.78E-15	1.25E-14	104	-1.7	0.22	-7.83	4.72E-15	3.04E-14	n.s./n.s.	150	-1.94	0.31	-6.29	3.23E-10	2.92E-09	159	-1.87	0.31	-5.95	2.66E-09	2.59E-08	n.s./n.s.	-1.560	4.67E-08	n.s./n.s.|n.s./n.s.|n.s./n.s.
ENSG00000132938	MTUS2	ENSMMUG00000008658	MTUS2	ortholog_one2one	93.1835	92.914	1	67	-4.57	0.45	-10.2	1.91E-24	2.45E-23	31	-4.86	0.61	-7.97	1.58E-15	9.66E-15	DN/DN	62	-4.09	0.42	-9.74	2.09E-22	2.35E-21	28	-3.97	0.5	-7.96	1.66E-15	1.11E-14	DN/DN	85	-7.61	1.12	-6.77	1.30E-11	1.37E-10	50	-8.47	1.54	-5.51	3.63E-08	2.99E-07	DN/DN	-5.595	4.99E-08	DN/DN|DN/DN|DN/DN
ENSG00000120784	ZFP30	ENSMMUG00000053870	ZFP30	ortholog_one2one	98.2659	98.2659	1	349	-1.57	0.25	-6.36	2.05E-10	8.80E-10	345	-2.25	0.26	-8.57	1.04E-17	7.49E-17	n.s./DN	309	-1.92	0.26	-7.38	1.58E-13	9.60E-13	298	-2.54	0.27	-9.32	1.18E-20	1.12E-19	n.s./DN	369	-2.02	0.37	-5.48	4.37E-08	3.03E-07	497	-2.8	0.38	-7.46	8.90E-14	1.51E-12	DN/DN	-2.183	5.06E-08	n.s./DN|n.s./DN|DN/DN
ENSG00000177556	ATOX1	ENSMMUG00000054302	ATOX1	ortholog_one2one	92.6471	92.6471	1	321	-1.67	0.17	-10.03	1.17E-23	1.42E-22	99	-3.57	0.29	-12.26	1.40E-34	2.80E-33	n.s./DN	299	-1.75	0.17	-10.22	1.69E-24	2.14E-23	87	-3.67	0.32	-11.49	1.53E-30	2.70E-29	n.s./DN	367	-1.37	0.25	-5.47	4.42E-08	3.05E-07	167	-2.43	0.33	-7.34	2.09E-13	3.39E-12	n.s./DN	-2.410	5.08E-08	n.s./DN|n.s./DN|n.s./DN
ENSG00000104375	STK3	ENSMMUG00000028952	STK3	ortholog_one2one	99.6146	99.6146	1	1036	1.39	0.14	9.61	7.15E-22	7.75E-21	1149	2.12	0.17	12.74	3.71E-37	8.60E-36	n.s./UP	1694	2.18	0.17	12.49	7.98E-36	1.82E-34	1798	2.83	0.18	15.96	2.33E-57	1.38E-55	UP/UP	756	1.41	0.26	5.47	4.41E-08	3.05E-07	892	1.96	0.27	7.29	3.06E-13	4.86E-12	n.s./n.s.	1.982	5.08E-08	n.s./UP|UP/UP|n.s./n.s.
ENSG00000155622	XAGE2	ENSMMUG00000040002	XAGE2	ortholog_one2one	85.5856	76.6129	1	217	3.65	0.31	11.9	1.17E-32	2.47E-31	115	2.28	0.33	6.84	7.94E-12	3.68E-11	UP/UP	372	4.36	0.29	14.82	1.16E-49	5.13E-48	85	1.75	0.33	5.34	9.22E-08	3.08E-07	UP/n.s.	308	5.06	0.43	11.66	1.93E-31	1.16E-29	138	3.01	0.48	6.24	4.30E-10	4.67E-09	UP/UP	3.352	5.21E-08	UP/UP|UP/n.s.|UP/UP
ENSG00000125733	TRIP10	ENSMMUG00000008697	TRIP10	ortholog_one2one	98.1697	98.8275	1	629	1.38	0.23	5.88	4.11E-09	1.55E-08	594	1.62	0.22	7.34	2.11E-13	1.11E-12	n.s./n.s.	586	1.19	0.22	5.36	8.28E-08	3.00E-07	590	1.61	0.22	7.35	1.92E-13	1.09E-12	n.s./n.s.	764	2.52	0.23	11.05	2.08E-28	1.03E-26	919	2.77	0.24	11.61	3.71E-31	2.29E-29	UP/UP	1.848	5.26E-08	n.s./n.s.|n.s./n.s.|UP/UP
ENSG00000107882	SUFU	ENSMMUG00000004396	SUFU	ortholog_one2one	95.2479	92.2	1	594	-1.02	0.15	-6.71	2.01E-11	9.53E-11	535	-1.54	0.15	-10.2	2.04E-24	2.30E-23	n.s./n.s.	479	-1.74	0.17	-10.04	9.76E-24	1.18E-22	431	-2.19	0.19	-11.86	1.89E-32	3.64E-31	n.s./DN	581	-1.47	0.27	-5.46	4.64E-08	3.20E-07	720	-1.93	0.25	-7.83	4.76E-15	9.32E-14	n.s./n.s.	-1.648	5.33E-08	n.s./n.s.|n.s./DN|n.s./n.s.
ENSG00000171298	GAA	ENSMMUG00000009589	GAA	ortholog_one2one	95.2731	95.2731	1	2287	2.4	0.22	11.06	1.94E-28	3.17E-27	1501	1.05	0.2	5.33	9.97E-08	3.11E-07	UP/n.s.	3033	2.77	0.26	10.87	1.64E-27	2.49E-26	1730	1.34	0.22	5.97	2.43E-09	9.49E-09	UP/n.s.	1794	2.79	0.25	11.05	2.12E-28	1.05E-26	1836	1.66	0.22	7.52	5.68E-14	9.90E-13	UP/n.s.	2.002	5.34E-08	UP/n.s.|UP/n.s.|UP/n.s.
ENSG00000159753	CARMIL2	ENSMMUG00000009799	CARMIL2	ortholog_one2one	97.77	97.702	1	90	-3.26	0.33	-9.83	7.98E-23	9.19E-22	64	-3.14	0.38	-8.24	1.66E-16	1.10E-15	DN/DN	84	-3.1	0.31	-10.09	5.88E-24	7.22E-23	56	-3.29	0.34	-9.55	1.24E-21	1.27E-20	DN/DN	113	-3.02	0.43	-7.02	2.20E-12	2.55E-11	104	-2.53	0.46	-5.49	3.95E-08	3.23E-07	DN/DN	-3.057	5.38E-08	DN/DN|DN/DN|DN/DN
ENSG00000112874	NUDT12	ENSMMUG00000017250	NUDT12	ortholog_one2one	98.0519	98.0519	1	239	-2.19	0.2	-11.19	4.35E-29	7.38E-28	220	-2.11	0.21	-10.09	6.39E-24	6.96E-23	DN/DN	234	-1.93	0.33	-5.76	8.47E-09	3.39E-08	209	-1.84	0.34	-5.35	8.61E-08	2.89E-07	n.s./n.s.	292	-1.59	0.23	-7.06	1.68E-12	2.00E-11	339	-1.55	0.23	-6.7	2.08E-11	2.66E-10	n.s./n.s.	-1.868	5.39E-08	DN/DN|n.s./n.s.|n.s./n.s.
ENSG00000150456	EEF1AKMT1	ENSMMUG00000013370	EEF1AKMT1	ortholog_one2one	80.3738	72.2689	1	105	-2.33	0.26	-8.89	5.97E-19	5.23E-18	238	-3.85	0.22	-17.1	1.41E-65	1.12E-63	DN/DN	108	-1.82	0.22	-8.45	2.87E-17	2.29E-16	220	-3.24	0.2	-16.46	6.84E-61	4.59E-59	n.s./DN	128	-1.9	0.35	-5.46	4.71E-08	3.24E-07	392	-3.22	0.3	-10.87	1.56E-27	7.91E-26	n.s./DN	-2.727	5.40E-08	DN/DN|n.s./DN|n.s./DN
ENSG00000162434	JAK1	ENSMMUG00000018566	JAK1	ortholog_one2one	99.4801	99.4801	1	2121	-1.27	0.15	-8.3	1.07E-16	7.88E-16	1858	-1.25	0.14	-8.67	4.19E-18	3.11E-17	n.s./n.s.	1865	-1.63	0.18	-9.04	1.58E-19	1.47E-18	1569	-1.62	0.17	-9.34	9.32E-21	8.96E-20	n.s./n.s.	2257	-1.27	0.23	-5.56	2.70E-08	1.93E-07	2528	-1.17	0.21	-5.65	1.65E-08	1.44E-07	n.s./n.s.	-1.368	5.62E-08	n.s./n.s.|n.s./n.s.|n.s./n.s.
ENSG00000173227	SYT12	ENSMMUG00000011741	SYT12	ortholog_one2one	97.1496	93.8073	1	272	7.22	0.54	13.38	7.51E-41	2.50E-39	141	6	0.43	14.04	8.95E-45	2.94E-43	UP/UP	388	7.65	0.61	12.64	1.29E-36	3.12E-35	210	6.54	0.5	13.11	2.89E-39	8.03E-38	UP/UP	208	7.84	1.44	5.45	5.03E-08	3.45E-07	151	6.65	0.52	12.72	4.86E-37	4.24E-35	UP/UP	6.983	5.75E-08	UP/UP|UP/UP|UP/UP
ENSG00000256087	ZNF432	ENSMMUG00000041450	ZNF432	ortholog_one2one	96.319	96.319	1	221	2.45	0.33	7.42	1.18E-13	6.76E-13	152	1.96	0.31	6.38	1.83E-10	7.41E-10	UP/n.s.	236	2.46	0.22	11.31	1.22E-29	2.10E-28	156	1.99	0.22	9	2.26E-19	1.98E-18	UP/n.s.	145	2.52	0.34	7.35	2.00E-13	2.60E-12	122	1.83	0.33	5.48	4.33E-08	3.52E-07	UP/n.s.	2.202	5.88E-08	UP/n.s.|UP/n.s.|UP/n.s.
ENSG00000164615	CAMLG	ENSMMUG00000056880	CAMLG	ortholog_one2one	98.9865	98.9865	1	436	-2.45	0.21	-11.88	1.47E-32	3.10E-31	188	-1.72	0.17	-9.88	5.19E-23	5.33E-22	DN/n.s.	442	-1.95	0.19	-10.05	9.50E-24	1.15E-22	207	-1	0.17	-5.97	2.32E-09	9.10E-09	n.s./n.s.	545	-1.75	0.29	-6.16	7.45E-10	6.41E-09	275	-1.43	0.26	-5.48	4.18E-08	3.40E-07	n.s./n.s.	-1.717	5.93E-08	DN/n.s.|n.s./n.s.|n.s./n.s.
ENSG00000167535	CACNB3	ENSMMUG00000008430	CACNB3	ortholog_one2one	96.6942	93.9759	1	393	-2.43	0.21	-11.52	1.08E-30	2.04E-29	285	-1.87	0.21	-8.84	9.95E-19	7.78E-18	DN/n.s.	363	-2.5	0.19	-13.2	8.60E-40	2.46E-38	266	-1.76	0.21	-8.56	1.09E-17	8.51E-17	DN/n.s.	491	-1.77	0.21	-8.36	6.17E-17	1.23E-15	442	-1.19	0.22	-5.47	4.53E-08	3.66E-07	n.s./n.s.	-1.920	6.10E-08	DN/n.s.|DN/n.s.|n.s./n.s.
ENSG00000134748	PRPF38A	ENSMMUG00000014333	PRPF38A	ortholog_one2one	100	100	1	247	1.35	0.14	9.89	4.76E-23	5.56E-22	226	-1.57	0.2	-7.9	2.83E-15	1.70E-14	n.s./n.s.	253	1.33	0.17	7.95	1.86E-15	1.30E-14	192	-1.94	0.21	-9.09	9.48E-20	8.55E-19	n.s./n.s.	195	1.55	0.24	6.34	2.24E-10	2.07E-09	315	-1.61	0.29	-5.47	4.50E-08	3.64E-07	n.s./n.s.	-0.148	6.10E-08	n.s./n.s.|n.s./n.s.|n.s./n.s.
ENSG00000116906	GNPAT	ENSMMUG00000005801	GNPAT	ortholog_one2one	97.6471	97.6471	1	633	-1.85	0.11	-16.22	3.92E-59	2.59E-57	556	-1.57	0.13	-12.35	5.17E-35	1.06E-33	n.s./n.s.	649	-1.48	0.14	-10.82	2.84E-27	4.25E-26	558	-1.2	0.14	-8.51	1.79E-17	1.38E-16	n.s./n.s.	764	-1.22	0.19	-6.38	1.82E-10	1.69E-09	819	-1.1	0.2	-5.47	4.52E-08	3.65E-07	n.s./n.s.	-1.403	6.11E-08	n.s./n.s.|n.s./n.s.|n.s./n.s.
ENSG00000119616	FCF1	ENSMMUG00000008887	FCF1	ortholog_one2one	100	100	1	175	1.92	0.2	9.85	6.87E-23	7.95E-22	42	-2.42	0.35	-6.89	5.51E-12	2.59E-11	n.s./DN	164	1.73	0.18	9.46	3.15E-21	3.28E-20	37	-2.51	0.34	-7.41	1.30E-13	7.53E-13	n.s./DN	130	2.14	0.32	6.58	4.61E-11	4.60E-10	62	-2.91	0.53	-5.46	4.82E-08	3.88E-07	UP/DN	-0.342	6.47E-08	n.s./DN|n.s./DN|UP/DN
ENSG00000164294	GPX8	ENSMMUG00000051451	GPX8	ortholog_one2one	97.6077	97.6077	1	746	-1.57	0.13	-12.54	4.69E-36	1.18E-34	279	-1.53	0.18	-8.47	2.37E-17	1.65E-16	n.s./n.s.	759	-1.29	0.21	-6.09	1.15E-09	5.06E-09	280	-1.17	0.22	-5.32	1.06E-07	3.53E-07	n.s./n.s.	835	-1.4	0.19	-7.49	6.65E-14	9.17E-13	393	-1.41	0.24	-5.91	3.36E-09	3.24E-08	n.s./n.s.	-1.395	6.51E-08	n.s./n.s.|n.s./n.s.|n.s./n.s.
ENSG00000076685	NT5C2	ENSMMUG00000003749	NT5C2	ortholog_one2one	100	98.594	1	2062	-1.9	0.18	-10.72	8.08E-27	1.19E-25	1789	-2.18	0.19	-11.43	3.07E-30	4.94E-29	n.s./DN	2030	-1.7	0.17	-10.03	1.12E-23	1.35E-22	1686	-1.95	0.18	-10.74	6.73E-27	9.72E-26	n.s./n.s.	2438	-1.48	0.27	-5.43	5.77E-08	3.92E-07	2716	-1.84	0.28	-6.61	3.84E-11	4.76E-10	n.s./n.s.	-1.842	6.54E-08	n.s./DN|n.s./n.s.|n.s./n.s.
ENSG00000136052	SLC41A2	ENSMMUG00000017129	SLC41A2	ortholog_one2one	99.4764	99.4764	1	529	1.98	0.31	6.46	1.04E-10	4.61E-10	530	2.54	0.29	8.62	6.49E-18	4.73E-17	n.s./UP	1219	3.25	0.24	13.71	9.37E-43	3.06E-41	1171	3.75	0.25	15.1	1.64E-51	8.11E-50	UP/UP	339	1.88	0.35	5.43	5.61E-08	3.81E-07	351	2.15	0.35	6.08	1.18E-09	1.21E-08	n.s./UP	2.592	6.56E-08	n.s./UP|UP/UP|n.s./UP
ENSG00000267534	S1PR2	ENSMMUG00000006586	S1PR2	ortholog_one2one	98.5836	98.5836	1	683	4.27	0.23	18.28	1.28E-74	1.60E-72	273	4.49	0.31	14.61	2.27E-48	8.77E-47	UP/UP	674	4.14	0.26	16.22	3.84E-59	2.56E-57	252	4.31	0.34	12.84	1.04E-37	2.66E-36	UP/UP	207	3.22	0.32	10.03	1.17E-23	4.10E-22	75	2.87	0.53	5.45	5.02E-08	4.02E-07	UP/UP	3.883	6.70E-08	UP/UP|UP/UP|UP/UP
ENSG00000103423	DNAJA3	ENSMMUG00000008134	DNAJA3	ortholog_one2one	96.25	96.25	1	0	NA	NA	NA	NA	NA	545	-1.56	0.14	-10.82	2.69E-27	3.63E-26	n.s./n.s.	0	NA	NA	NA	NA	NA	547	-1.21	0.11	-11.15	6.89E-29	1.12E-27	n.s./n.s.	0	NA	NA	NA	NA	NA	810	-1.03	0.19	-5.57	2.50E-08	2.12E-07	n.s./n.s.	-1.267	7.07E-08	n.s./n.s.|n.s./n.s.|n.s./n.s.
ENSG00000164099	PRSS12	ENSMMUG00000015260	PRSS12	ortholog_one2one	97.7143	97.7143	1	358	2.8	0.24	11.54	8.43E-31	1.60E-29	396	1.32	0.15	8.9	5.46E-19	4.35E-18	UP/n.s.	413	2.94	0.28	10.39	2.68E-25	3.55E-24	384	1.27	0.23	5.57	2.54E-08	8.99E-08	UP/n.s.	230	2.87	0.36	7.87	3.56E-15	5.74E-14	357	1.24	0.23	5.49	4.13E-08	3.37E-07	UP/n.s.	2.073	7.12E-08	UP/n.s.|UP/n.s.|UP/n.s.
ENSG00000198780	FAM169A	ENSMMUG00000011198	FAM169A	ortholog_one2one	97.3134	97.3134	1	257	-2.69	0.26	-10.17	2.74E-24	3.46E-23	97	-2.24	0.32	-6.94	3.84E-12	1.83E-11	DN/DN	260	-2.13	0.28	-7.62	2.56E-14	1.64E-13	96	-1.73	0.33	-5.27	1.34E-07	4.41E-07	DN/n.s.	309	-2.77	0.33	-8.26	1.46E-16	2.78E-15	137	-3.37	0.42	-7.94	1.97E-15	3.99E-14	DN/DN	-2.488	7.35E-08	DN/DN|DN/n.s.|DN/DN
ENSG00000215009	ACSM4	ENSMMUG00000022106	ACSM4	ortholog_one2one	95.5172	95.5172	1	42	-3.39	0.58	-5.79	6.89E-09	2.55E-08	39	-3.45	0.56	-6.21	5.28E-10	2.06E-09	DN/DN	37	-3.84	0.48	-7.96	1.74E-15	1.23E-14	33	-4.08	0.58	-7.08	1.46E-12	7.71E-12	DN/DN	52	-3.51	0.6	-5.89	3.81E-09	3.00E-08	62	-3.72	0.68	-5.45	4.98E-08	3.99E-07	DN/DN	-3.665	7.61E-08	DN/DN|DN/DN|DN/DN
ENSG00000140650	PMM2	ENSMMUG00000022714	PMM2	ortholog_one2one	98.374	98.374	1	509	1.89	0.19	9.76	1.64E-22	1.85E-21	332	-2.82	0.18	-16.08	3.58E-58	2.19E-56	n.s./DN	511	1.82	0.18	10.17	2.77E-24	3.47E-23	285	-3.16	0.21	-14.87	5.46E-50	2.54E-48	n.s./DN	310	1.65	0.31	5.4	6.82E-08	4.58E-07	543	-1.93	0.25	-7.72	1.19E-14	2.22E-13	n.s./n.s.	-0.425	7.63E-08	n.s./DN|n.s./DN|n.s./n.s.
ENSG00000120899	PTK2B	ENSMMUG00000019159	PTK2B	ortholog_one2one	98.0178	97.1513	1	279	-1.74	0.28	-6.19	6.16E-10	2.52E-09	241	-1.7	0.27	-6.19	5.99E-10	2.33E-09	n.s./n.s.	243	-2.16	0.22	-9.82	8.85E-23	1.01E-21	203	-2.11	0.22	-9.82	9.60E-23	1.05E-21	DN/DN	304	-2.03	0.35	-5.81	6.22E-09	4.77E-08	338	-1.81	0.33	-5.45	5.15E-08	4.12E-07	DN/n.s.	-1.925	7.74E-08	n.s./n.s.|DN/DN|DN/n.s.
ENSG00000164512	ANKRD55	ENSMMUG00000009729	ANKRD55	ortholog_one2one	97.3941	97.3941	1	53	-3.32	0.42	-7.95	1.83E-15	1.23E-14	39	-2.33	0.42	-5.51	3.58E-08	1.16E-07	DN/DN	47	-3.7	0.41	-9.04	1.61E-19	1.49E-18	32	-2.91	0.46	-6.36	1.97E-10	8.57E-10	DN/DN	64	-4.4	0.6	-7.37	1.74E-13	2.28E-12	55	-3.44	0.63	-5.48	4.34E-08	3.53E-07	DN/DN	-3.350	7.83E-08	DN/DN|DN/DN|DN/DN
ENSG00000175785	PRIMA1	ENSMMUG00000042148	PRIMA1	ortholog_one2one	98.0392	98.0392	1	0	NA	NA	NA	NA	NA	43	-2.22	0.36	-6.19	6.12E-10	2.37E-09	n.s./DN	0	NA	NA	NA	NA	NA	37	-2.62	0.48	-5.45	5.07E-08	1.74E-07	n.s./DN	0	NA	NA	NA	NA	NA	60	-3.38	0.58	-5.8	6.44E-09	5.99E-08	n.s./DN	-2.740	7.88E-08	n.s./DN|n.s./DN|n.s./DN
ENSG00000160224	AIRE	ENSMMUG00000004168	AIRE	ortholog_one2one	84.9541	75.4072	1	43	-6.17	0.61	-10.14	3.60E-24	4.50E-23	58	-8.68	0.98	-8.82	1.13E-18	8.78E-18	DN/DN	41	-4.6	0.49	-9.39	5.79E-21	5.88E-20	50	-9.21	0.91	-10.07	7.61E-24	8.97E-23	DN/DN	57	-6.44	0.97	-6.64	3.21E-11	3.27E-10	99	-8.04	1.48	-5.42	6.12E-08	4.85E-07	DN/DN	-7.190	8.09E-08	DN/DN|DN/DN|DN/DN
ENSG00000168724	DNAJC21	ENSMMUG00000000446	DNAJC21	ortholog_one2one	97.7431	97.5737	1	717	0.87	0.11	7.68	1.58E-14	9.76E-14	432	0.78	0.15	5.26	1.42E-07	4.34E-07	n.s./n.s.	931	1.32	0.12	11.39	4.75E-30	8.29E-29	492	1.06	0.13	8.17	2.99E-16	2.11E-15	n.s./n.s.	622	1.17	0.2	5.97	2.43E-09	1.96E-08	502	1.2	0.2	5.91	3.34E-09	3.22E-08	n.s./n.s.	1.067	8.10E-08	n.s./n.s.|n.s./n.s.|n.s./n.s.
ENSG00000105426	PTPRS	ENSMMUG00000011962	PTPRS	ortholog_one2one	99.7947	99.7947	1	586	-1.77	0.24	-7.42	1.16E-13	6.63E-13	476	-1.22	0.23	-5.24	1.62E-07	4.93E-07	n.s./n.s.	473	-2.72	0.21	-12.72	4.61E-37	1.14E-35	345	-2.38	0.23	-10.48	1.12E-25	1.48E-24	DN/DN	599	-3.52	0.28	-12.51	6.99E-36	5.41E-34	555	-3.21	0.3	-10.87	1.53E-27	7.79E-26	DN/DN	-2.470	8.22E-08	n.s./n.s.|DN/DN|DN/DN
ENSG00000064999	ANKS1A	ENSMMUG00000021718	ANKS1A	ortholog_one2one	98.1481	94.0828	1	1315	1.42	0.12	11.9	1.24E-32	2.60E-31	518	2.05	0.17	12.2	2.94E-34	5.81E-33	n.s./UP	1093	1.02	0.14	7.07	1.59E-12	8.95E-12	383	1.52	0.19	8.12	4.49E-16	3.13E-15	n.s./n.s.	904	1.31	0.2	6.59	4.47E-11	4.48E-10	334	1.43	0.26	5.41	6.28E-08	4.97E-07	n.s./n.s.	1.458	8.29E-08	n.s./UP|n.s./n.s.|n.s./n.s.
ENSG00000106617	PRKAG2	ENSMMUG00000010943	PRKAG2	ortholog_one2one	99.6485	99.8239	1	677	1.32	0.15	8.93	4.12E-19	3.67E-18	438	1	0.19	5.24	1.64E-07	4.99E-07	n.s./n.s.	795	1.55	0.18	8.42	3.91E-17	3.09E-16	564	1.49	0.22	6.81	9.71E-12	4.73E-11	n.s./n.s.	538	1.53	0.2	7.65	2.06E-14	3.04E-13	569	1.75	0.22	8.1	5.59E-16	1.19E-14	n.s./n.s.	1.440	8.32E-08	n.s./n.s.|n.s./n.s.|n.s./n.s.
ENSG00000169860	P2RY1	ENSMMUG00000031540	P2RY1	ortholog_one2one	98.9276	98.9276	1	1048	2.98	0.22	13.78	3.35E-43	1.25E-41	413	3.25	0.25	13.06	5.56E-39	1.40E-37	UP/UP	662	2.14	0.34	6.33	2.39E-10	1.12E-09	263	2.49	0.4	6.24	4.38E-10	1.84E-09	UP/UP	406	2.1	0.24	8.88	6.48E-19	1.52E-17	152	1.84	0.34	5.41	6.29E-08	4.98E-07	UP/n.s.	2.467	8.35E-08	UP/UP|UP/UP|UP/n.s.
ENSG00000169894	MUC3A	ENSMMUG00000061514	MUC3A	ortholog_one2one	81.2519	66.5845	1	198	-7.63	0.43	-17.79	9.13E-71	9.78E-69	255	-11.38	0.93	-12.2	3.24E-34	6.39E-33	DN/DN	202	-3.44	0.65	-5.26	1.42E-07	5.03E-07	223	-7.51	0.41	-18.11	2.79E-73	2.82E-71	DN/DN	264	-8.67	0.88	-9.83	8.60E-23	2.80E-21	434	-11.6	1.46	-7.92	2.46E-15	4.93E-14	DN/DN	-8.372	8.38E-08	DN/DN|DN/DN|DN/DN
ENSG00000165091	TMC1	ENSMMUG00000012503	TMC1	ortholog_one2one	98.8158	98.8158	1	186	6.48	0.53	12.22	2.56E-34	5.96E-33	75	6.22	0.56	11.03	2.65E-28	3.75E-27	UP/UP	133	5.88	0.53	11.02	3.23E-28	5.13E-27	54	5.68	0.61	9.32	1.14E-20	1.09E-19	UP/UP	53	5.5	0.66	8.3	1.01E-16	1.97E-15	18	4.57	0.85	5.4	6.55E-08	5.16E-07	UP/UP	5.722	8.60E-08	UP/UP|UP/UP|UP/UP
ENSG00000157045	NTAN1	ENSMMUG00000002989	NTAN1	ortholog_one2one	56.7742	55.873	1	0	NA	NA	NA	NA	NA	81	-1.69	0.32	-5.36	8.25E-08	2.59E-07	n.s./n.s.	0	NA	NA	NA	NA	NA	73	-1.73	0.26	-6.54	6.12E-11	2.79E-10	n.s./n.s.	0	NA	NA	NA	NA	NA	108	-2.46	0.38	-6.47	1.01E-10	1.19E-09	n.s./DN	-1.960	8.68E-08	n.s./n.s.|n.s./n.s.|n.s./DN
ENSG00000145103	ILDR1	ENSMMUG00000000911	ILDR1	ortholog_one2one	96.7033	96.7033	1	31	5.75	0.9	6.42	1.36E-10	5.96E-10	32	4.55	0.53	8.63	5.91E-18	4.33E-17	UP/UP	36	5.9	0.88	6.69	2.27E-11	1.17E-10	31	4.49	0.51	8.75	2.09E-18	1.72E-17	UP/UP	20	5.99	1.11	5.41	6.45E-08	4.35E-07	21	4.42	0.78	5.7	1.20E-08	1.08E-07	UP/UP	5.183	9.06E-08	UP/UP|UP/UP|UP/UP
ENSG00000099250	NRP1	ENSMMUG00000017588	NRP1	ortholog_one2one	98.5916	98.5916	1	3764	1.5	0.17	8.61	7.00E-18	5.65E-17	3976	2.16	0.17	12.38	3.27E-35	6.79E-34	n.s./UP	3787	1.44	0.16	9.17	4.59E-20	4.41E-19	3926	2.12	0.16	13.24	5.21E-40	1.52E-38	n.s./UP	2274	1.06	0.2	5.36	8.29E-08	5.50E-07	2672	1.68	0.2	8.37	5.69E-17	1.32E-15	n.s./n.s.	1.660	9.17E-08	n.s./UP|n.s./UP|n.s./n.s.
ENSG00000170476	MZB1	ENSMMUG00000058774	MZB1	ortholog_one2one	96.8254	97.3404	1	47	-4.07	0.47	-8.7	3.22E-18	2.67E-17	32	-4.86	0.6	-8.16	3.46E-16	2.23E-15	DN/DN	40	-5.51	0.52	-10.65	1.67E-26	2.38E-25	28	-5.1	0.6	-8.46	2.68E-17	2.03E-16	DN/DN	59	-6.48	0.97	-6.67	2.60E-11	2.67E-10	53	-6.14	1.14	-5.39	7.13E-08	5.59E-07	DN/DN	-5.360	9.32E-08	DN/DN|DN/DN|DN/DN
ENSG00000106392	C1GALT1	ENSMMUG00000054913	C1GALT1	ortholog_one2one	97.5207	95.4178	1	990	2.89	0.17	16.58	1.04E-61	7.75E-60	771	1.58	0.2	7.91	2.56E-15	1.54E-14	UP/n.s.	1757	3.68	0.23	15.94	3.11E-57	1.93E-55	1269	2.41	0.24	9.86	5.99E-23	6.66E-22	UP/UP	574	2.78	0.28	9.9	4.19E-23	1.40E-21	701	1.61	0.3	5.39	7.20E-08	5.64E-07	UP/n.s.	2.492	9.40E-08	UP/n.s.|UP/UP|UP/n.s.
ENSG00000227500	SCAMP4	ENSMMUG00000013747	SCAMP4	ortholog_one2one	91.2664	55.291	1	692	1.73	0.2	8.73	2.57E-18	2.14E-17	460	-1.88	0.18	-10.42	1.91E-25	2.29E-24	n.s./n.s.	655	1.56	0.21	7.55	4.19E-14	2.66E-13	401	-2.11	0.18	-11.57	5.61E-31	1.02E-29	n.s./DN	521	1.93	0.29	6.59	4.49E-11	4.49E-10	702	-1.31	0.24	-5.37	7.78E-08	6.08E-07	n.s./n.s.	-0.013	1.01E-07	n.s./n.s.|n.s./DN|n.s./n.s.
ENSG00000165152	PGAP4	ENSMMUG00000023797	TMEM246	ortholog_one2one	100	100	1	51	-2.49	0.37	-6.72	1.83E-11	8.74E-11	44	-2.05	0.39	-5.28	1.28E-07	3.95E-07	DN/DN	41	-3.91	0.44	-8.81	1.23E-18	1.08E-17	33	-3.58	0.56	-6.42	1.40E-10	6.15E-10	DN/DN	58	-3.56	0.54	-6.61	3.83E-11	3.87E-10	62	-3.04	0.55	-5.57	2.58E-08	2.17E-07	DN/DN	-3.105	1.02E-07	DN/DN|DN/DN|DN/DN
ENSG00000117090	SLAMF1	ENSMMUG00000015809	SLAMF1	ortholog_one2one	96.6387	96.9101	1	58	6.29	0.8	7.9	2.76E-15	1.81E-14	59	6.08	0.61	10.01	1.38E-23	1.47E-22	UP/UP	20	4.67	0.89	5.23	1.72E-07	6.03E-07	19	4.43	0.7	6.3	2.88E-10	1.23E-09	UP/UP	28	6.14	1.01	6.1	1.06E-09	8.91E-09	29	5.6	0.78	7.2	5.89E-13	9.02E-12	UP/UP	5.535	1.02E-07	UP/UP|UP/UP|UP/UP
ENSG00000124713	GNMT	ENSMMUG00000001393	GNMT	ortholog_one2one	98.6441	98.6441	1	30	-3.12	0.4	-7.72	1.19E-14	7.41E-14	32	-3.3	0.43	-7.62	2.49E-14	1.40E-13	DN/DN	28	-3.07	0.37	-8.24	1.76E-16	1.32E-15	30	-2.95	0.42	-7.01	2.41E-12	1.24E-11	DN/DN	37	-3.37	0.6	-5.67	1.47E-08	1.08E-07	51	-3.1	0.57	-5.41	6.46E-08	5.10E-07	DN/DN	-3.152	1.03E-07	DN/DN|DN/DN|DN/DN
ENSG00000161649	CD300LG	ENSMMUG00000013263	CD300LG	ortholog_one2one	80.7229	67.1679	1	307	3.86	0.37	10.57	4.04E-26	5.71E-25	58	2.15	0.36	6.07	1.28E-09	4.79E-09	UP/UP	350	3.96	0.34	11.73	8.58E-32	1.62E-30	51	1.92	0.37	5.21	1.93E-07	6.24E-07	UP/n.s.	364	5	0.41	12.09	1.16E-33	7.85E-32	90	3.3	0.44	7.57	3.69E-14	6.55E-13	UP/UP	3.365	1.05E-07	UP/UP|UP/n.s.|UP/UP
ENSG00000116667	C1orf21	ENSMMUG00000062353	C1H1orf21	ortholog_one2one	100	100	1	980	-2.14	0.22	-9.76	1.64E-22	1.84E-21	556	-1.58	0.21	-7.4	1.32E-13	7.04E-13	DN/n.s.	925	-2.1	0.25	-8.35	7.00E-17	5.44E-16	533	-1.39	0.27	-5.2	1.94E-07	6.29E-07	DN/n.s.	1110	-2.52	0.26	-9.87	5.39E-23	1.79E-21	762	-1.8	0.28	-6.4	1.52E-10	1.76E-09	DN/n.s.	-1.922	1.05E-07	DN/n.s.|DN/n.s.|DN/n.s.
ENSG00000142528	ZNF473	ENSMMUG00000010838	ZNF473	ortholog_one2one	92.7669	92.7669	1	213	-1.33	0.17	-7.99	1.40E-15	9.47E-15	175	-1.34	0.2	-6.62	3.51E-11	1.53E-10	n.s./n.s.	223	-1	0.16	-6.44	1.18E-10	5.64E-10	186	-0.83	0.16	-5.24	1.58E-07	5.16E-07	n.s./n.s.	221	-1.65	0.27	-6.05	1.41E-09	1.17E-08	232	-1.57	0.28	-5.69	1.29E-08	1.15E-07	n.s./n.s.	-1.287	1.07E-07	n.s./n.s.|n.s./n.s.|n.s./n.s.
ENSG00000099308	MAST3	ENSMMUG00000003161	MAST3	ortholog_one2one	98.0137	87.2789	1	239	-1.31	0.22	-6.01	1.88E-09	7.33E-09	229	-1.15	0.21	-5.45	4.99E-08	1.60E-07	n.s./n.s.	178	-2.6	0.22	-11.81	3.56E-32	6.87E-31	161	-2.51	0.23	-10.83	2.55E-27	3.78E-26	DN/DN	242	-1.86	0.34	-5.52	3.44E-08	2.41E-07	282	-1.92	0.35	-5.53	3.27E-08	2.71E-07	n.s./n.s.	-1.892	1.13E-07	n.s./n.s.|DN/DN|n.s./n.s.
ENSG00000135363	LMO2	ENSMMUG00000007633	LMO2	ortholog_one2one	96.4758	98.6487	1	580	2.08	0.25	8.46	2.60E-17	1.99E-16	525	1.65	0.22	7.56	3.88E-14	2.15E-13	UP/n.s.	680	2.26	0.31	7.21	5.67E-13	3.30E-12	494	1.54	0.3	5.19	2.11E-07	6.80E-07	UP/n.s.	424	2.28	0.26	8.71	3.11E-18	6.94E-17	460	1.62	0.22	7.23	4.72E-13	7.32E-12	UP/n.s.	1.905	1.13E-07	UP/n.s.|UP/n.s.|UP/n.s.
ENSG00000148308	GTF3C5	ENSMMUG00000001267	GTF3C5	ortholog_one2one	97.9087	97.5379	1	268	1.71	0.18	9.67	4.05E-22	4.47E-21	206	0.98	0.19	5.17	2.33E-07	6.96E-07	n.s./n.s.	305	1.86	0.17	11.15	7.31E-29	1.20E-27	256	1.39	0.16	8.89	6.26E-19	5.32E-18	n.s./n.s.	265	2.47	0.28	8.79	1.55E-18	3.56E-17	307	2.01	0.26	7.62	2.45E-14	4.39E-13	UP/UP	1.737	1.16E-07	n.s./n.s.|n.s./n.s.|UP/UP
ENSG00000157693	TMEM268	ENSMMUG00000041316	TMEM268	ortholog_one2one	97.9592	98.2456	1	344	-1.02	0.14	-7.41	1.31E-13	7.45E-13	297	-1.59	0.16	-9.96	2.29E-23	2.40E-22	n.s./n.s.	349	-0.87	0.16	-5.59	2.29E-08	8.75E-08	267	-1.69	0.21	-7.9	2.70E-15	1.77E-14	n.s./n.s.	345	-1.25	0.23	-5.34	9.33E-08	6.14E-07	410	-1.77	0.25	-7.1	1.22E-12	1.80E-11	n.s./n.s.	-1.365	1.17E-07	n.s./n.s.|n.s./n.s.|n.s./n.s.
ENSG00000102901	CENPT	ENSMMUG00000007802	CENPT	ortholog_one2one	93.4046	93.5714	1	603	1.48	0.22	6.65	2.91E-11	1.36E-10	331	1.69	0.23	7.36	1.90E-13	1.00E-12	n.s./n.s.	509	1.1	0.21	5.19	2.14E-07	7.40E-07	297	1.48	0.2	7.31	2.58E-13	1.46E-12	n.s./n.s.	579	2.15	0.28	7.64	2.15E-14	3.15E-13	426	2.48	0.29	8.42	3.62E-17	8.59E-16	UP/UP	1.730	1.23E-07	n.s./n.s.|n.s./n.s.|UP/UP
ENSG00000018510	AGPS	ENSMMUG00000008502	AGPS	ortholog_one2one	97.1125	96.8182	1	791	-1.31	0.1	-13.13	2.36E-39	7.28E-38	721	-1.02	0.11	-9.22	2.86E-20	2.46E-19	n.s./n.s.	759	-1.31	0.11	-11.84	2.35E-32	4.58E-31	666	-1.05	0.13	-7.89	3.13E-15	2.04E-14	n.s./n.s.	840	-1.37	0.19	-7.16	8.02E-13	9.88E-12	943	-1.04	0.19	-5.33	9.67E-08	7.47E-07	n.s./n.s.	-1.183	1.25E-07	n.s./n.s.|n.s./n.s.|n.s./n.s.
ENSG00000120217	CD274	ENSMMUG00000012235	CD274	ortholog_one2one	91.7241	88.9632	1	768	1.03	0.2	5.2	2.00E-07	6.36E-07	770	1.14	0.2	5.58	2.43E-08	8.03E-08	n.s./n.s.	2256	2.82	0.21	13.67	1.45E-42	4.72E-41	2293	2.99	0.21	14.57	4.26E-48	1.80E-46	UP/UP	692	1.48	0.21	6.93	4.30E-12	4.81E-11	807	1.39	0.24	5.89	3.89E-09	3.72E-08	n.s./n.s.	1.808	1.26E-07	n.s./n.s.|UP/UP|n.s./n.s.
ENSG00000169442	CD52	ENSMMUG00000010240	CD52	ortholog_one2one	85.2459	86.6667	1	103	-2.38	0.38	-6.25	4.23E-10	1.76E-09	83	-2.83	0.43	-6.63	3.32E-11	1.45E-10	DN/DN	91	-2.79	0.32	-8.7	3.37E-18	2.87E-17	75	-2.72	0.39	-6.98	2.90E-12	1.49E-11	DN/DN	120	-2.78	0.47	-5.96	2.54E-09	2.04E-08	130	-2.8	0.52	-5.34	9.50E-08	7.35E-07	DN/DN	-2.717	1.26E-07	DN/DN|DN/DN|DN/DN
ENSG00000076864	RAP1GAP	ENSMMUG00000002218	RAP1GAP	ortholog_one2one	91.8449	80.5393	1	385	1.83	0.34	5.3	1.15E-07	3.75E-07	365	2.12	0.33	6.44	1.21E-10	4.99E-10	n.s./UP	524	2.27	0.33	6.98	3.02E-12	1.66E-11	492	2.59	0.31	8.28	1.25E-16	9.06E-16	UP/UP	391	2.65	0.49	5.42	6.00E-08	4.07E-07	466	2.94	0.46	6.33	2.47E-10	2.79E-09	UP/UP	2.400	1.31E-07	n.s./UP|UP/UP|UP/UP
ENSG00000080200	CRYBG3	ENSMMUG00000038349	ARL6	ortholog_one2one	91.2795	88.2487	1	1385	2.16	0.11	19.86	8.34E-88	1.65E-85	1120	2.73	0.15	18.41	1.06E-75	1.17E-73	UP/UP	1451	2.16	0.14	15.94	3.42E-57	2.11E-55	1140	2.72	0.16	16.53	2.36E-61	1.61E-59	UP/UP	619	1.26	0.2	6.34	2.27E-10	2.10E-09	456	1.28	0.24	5.32	1.02E-07	7.89E-07	n.s./n.s.	2.052	1.32E-07	UP/UP|UP/UP|n.s./n.s.
ENSG00000128313	APOL5	ENSMMUG00000048463	APOL5	ortholog_one2one	79.6767	78.2313	1	0	NA	NA	NA	NA	NA	25	-8.02	0.98	-8.22	2.04E-16	1.34E-15	n.s./DN	0	NA	NA	NA	NA	NA	21	-7.97	0.9	-8.82	1.16E-18	9.71E-18	n.s./DN	0	NA	NA	NA	NA	NA	42	-8.23	1.51	-5.45	4.95E-08	3.97E-07	n.s./DN	-8.073	1.32E-07	n.s./DN|n.s./DN|n.s./DN
ENSG00000164050	PLXNB1	ENSMMUG00000003074	PLXNB1	ortholog_one2one	97.3302	97.1028	1	875	1.57	0.2	7.73	1.10E-14	6.88E-14	816	2.17	0.2	10.89	1.28E-27	1.76E-26	n.s./UP	841	1.43	0.21	6.68	2.34E-11	1.20E-10	714	1.93	0.22	8.73	2.63E-18	2.15E-17	n.s./n.s.	622	1.6	0.3	5.28	1.26E-07	8.12E-07	631	2.01	0.3	6.81	9.67E-12	1.29E-10	n.s./UP	1.785	1.35E-07	n.s./UP|n.s./n.s.|n.s./UP
ENSG00000172215	CXCR6	ENSMMUG00000023587	CXCR6	ortholog_one2one	95.0292	84.8564	1	126	3.73	0.38	9.84	7.35E-23	8.49E-22	70	4.71	0.5	9.51	1.97E-21	1.83E-20	UP/UP	126	3.62	0.31	11.76	6.58E-32	1.25E-30	69	4.64	0.46	9.98	1.92E-23	2.21E-22	UP/UP	56	3.29	0.57	5.81	6.14E-09	4.71E-08	34	4.13	0.78	5.33	9.98E-08	7.70E-07	UP/UP	4.020	1.36E-07	UP/UP|UP/UP|UP/UP
ENSG00000154645	CHODL	ENSMMUG00000021858	CHODL	ortholog_one2one	98.9011	98.9011	1	135	3.41	0.4	8.55	1.28E-17	1.00E-16	73	2.89	0.46	6.33	2.39E-10	9.61E-10	UP/UP	157	3.55	0.4	8.98	2.76E-19	2.54E-18	110	3.5	0.46	7.66	1.92E-14	1.17E-13	UP/UP	79	3.43	0.61	5.62	1.96E-08	1.42E-07	81	3.53	0.66	5.35	8.84E-08	6.86E-07	UP/UP	3.385	1.38E-07	UP/UP|UP/UP|UP/UP
ENSG00000237651	C2orf74	ENSMMUG00000041555	C13H2orf74	ortholog_one2one	96.5217	57.2165	1	21	5.78	1.06	5.45	5.17E-08	1.76E-07	19	7.13	1.13	6.34	2.36E-10	9.48E-10	UP/UP	24	5.9	1.03	5.71	1.14E-08	4.48E-08	28	7.63	1.09	6.98	3.04E-12	1.55E-11	UP/UP	19	6.51	1.22	5.34	9.40E-08	6.17E-07	24	8.01	1.24	6.46	1.06E-10	1.25E-09	UP/UP	6.827	1.40E-07	UP/UP|UP/UP|UP/UP
ENSG00000143622	RIT1	ENSMMUG00000053454	RIT1	ortholog_one2one	99.1525	99.1525	1	678	-1.62	0.15	-10.99	4.47E-28	7.11E-27	594	-1.47	0.15	-9.84	7.27E-23	7.42E-22	n.s./n.s.	695	-1.3	0.15	-8.68	3.94E-18	3.33E-17	597	-1.13	0.16	-7.08	1.41E-12	7.45E-12	n.s./n.s.	772	-1.33	0.23	-5.9	3.71E-09	2.93E-08	853	-1.14	0.22	-5.32	1.06E-07	8.16E-07	n.s./n.s.	-1.332	1.41E-07	n.s./n.s.|n.s./n.s.|n.s./n.s.
ENSG00000112699	GMDS	ENSMMUG00000005779	GMDS	ortholog_one2one	99.4624	99.4624	1	171	-2.11	0.22	-9.61	7.40E-22	8.00E-21	132	-1.82	0.23	-7.92	2.35E-15	1.42E-14	DN/n.s.	142	-3.01	0.24	-12.61	1.87E-36	4.43E-35	107	-2.5	0.25	-9.87	5.89E-23	6.56E-22	DN/DN	198	-2.16	0.33	-6.63	3.43E-11	3.48E-10	190	-1.79	0.34	-5.31	1.11E-07	8.52E-07	DN/n.s.	-2.232	1.42E-07	DN/n.s.|DN/DN|DN/n.s.
ENSG00000170458	CD14	ENSMMUG00000010007	CD14	ortholog_one2one	95.2	95.2	1	1622	2.35	0.21	11.3	1.25E-29	2.20E-28	1857	3.13	0.21	14.69	7.77E-49	3.06E-47	UP/UP	1800	2.43	0.36	6.68	2.31E-11	1.18E-10	2204	3.35	0.36	9.41	5.14E-21	5.04E-20	UP/UP	794	1.76	0.33	5.28	1.32E-07	8.53E-07	974	2.42	0.34	7.15	8.54E-13	1.28E-11	n.s./UP	2.573	1.42E-07	UP/UP|UP/UP|n.s./UP
ENSG00000182749	PAQR7	ENSMMUG00000007857	PAQR7	ortholog_one2one	97.6879	97.6879	1	1929	1.2	0.19	6.44	1.21E-10	5.31E-10	1664	0.98	0.19	5.13	2.94E-07	8.68E-07	n.s./n.s.	3170	2.02	0.23	8.78	1.64E-18	1.42E-17	3006	2.05	0.24	8.59	8.38E-18	6.64E-17	UP/UP	1874	1.86	0.19	9.63	5.94E-22	1.79E-20	1947	1.46	0.2	7.18	6.86E-13	1.04E-11	n.s./n.s.	1.595	1.45E-07	n.s./n.s.|UP/UP|n.s./n.s.
ENSG00000119900	OGFRL1	ENSMMUG00000014671	OGFRL1	ortholog_one2one	89.8004	85.084	1	902	2.31	0.19	12.33	6.48E-35	1.55E-33	289	2.87	0.23	12.49	8.15E-36	1.75E-34	UP/UP	1075	2.52	0.16	15.97	2.23E-57	1.39E-55	353	3.16	0.2	16.09	2.90E-58	1.79E-56	UP/UP	479	1.89	0.28	6.75	1.46E-11	1.53E-10	152	2.08	0.39	5.3	1.14E-07	8.70E-07	n.s./UP	2.472	1.45E-07	UP/UP|UP/UP|n.s./UP
ENSG00000130508	PXDN	ENSMMUG00000039871	PXDN	ortholog_one2one	96.6193	93.2159	1	2247	-1.42	0.24	-5.98	2.18E-09	8.44E-09	1675	-1.24	0.22	-5.65	1.61E-08	5.43E-08	n.s./n.s.	1733	-2.54	0.31	-8.26	1.49E-16	1.13E-15	1250	-2.25	0.3	-7.53	5.01E-14	2.98E-13	DN/DN	2371	-1.68	0.32	-5.32	1.06E-07	6.91E-07	2155	-1.68	0.3	-5.67	1.46E-08	1.29E-07	n.s./n.s.	-1.802	1.47E-07	n.s./n.s.|DN/DN|n.s./n.s.
ENSG00000114541	FRMD4B	ENSMMUG00000000387	FRMD4B	ortholog_one2one	98.5493	98.5493	1	630	1.41	0.15	9.64	5.30E-22	5.79E-21	552	2.14	0.16	13.74	5.83E-43	1.74E-41	n.s./UP	636	1.36	0.21	6.59	4.33E-11	2.15E-10	580	2.2	0.22	10.23	1.43E-24	1.76E-23	n.s./UP	410	1.14	0.22	5.27	1.38E-07	8.84E-07	383	1.72	0.22	7.75	8.85E-15	1.68E-13	n.s./n.s.	1.662	1.47E-07	n.s./UP|n.s./UP|n.s./n.s.
ENSG00000154040	CABYR	ENSMMUG00000004346	CABYR	ortholog_one2one	94.5233	92.8287	1	63	-3.3	0.37	-8.93	4.20E-19	3.73E-18	50	-2.38	0.4	-5.94	2.86E-09	1.04E-08	DN/DN	56	-3.61	0.39	-9.2	3.67E-20	3.54E-19	42	-2.82	0.41	-6.82	9.31E-12	4.54E-11	DN/DN	78	-3.35	0.54	-6.16	7.49E-10	6.45E-09	73	-2.98	0.56	-5.3	1.15E-07	8.76E-07	DN/DN	-3.073	1.49E-07	DN/DN|DN/DN|DN/DN
ENSG00000068024	HDAC4	ENSMMUG00000006077	HDAC4	ortholog_one2one	99.1697	99.1697	1	458	-1.24	0.15	-8.21	2.23E-16	1.60E-15	291	-0.89	0.17	-5.12	3.05E-07	8.98E-07	n.s./n.s.	372	-1.97	0.18	-11.1	1.29E-28	2.09E-27	231	-1.47	0.19	-7.73	1.10E-14	6.85E-14	n.s./n.s.	435	-2.52	0.21	-11.72	9.60E-32	5.95E-30	324	-2.33	0.28	-8.39	4.78E-17	1.12E-15	DN/DN	-1.737	1.50E-07	n.s./n.s.|n.s./n.s.|DN/DN
ENSG00000187288	CIDEC	ENSMMUG00000010350	CIDEC	ortholog_one2one	94.0239	92.549	1	23	-8.49	1	-8.52	1.61E-17	1.26E-16	28	-7.01	0.96	-7.34	2.11E-13	1.11E-12	DN/DN	21	-4.64	0.54	-8.67	4.38E-18	3.70E-17	24	-5.31	0.63	-8.38	5.51E-17	4.09E-16	DN/DN	30	-6.14	1.16	-5.29	1.21E-07	7.82E-07	48	-3.81	0.67	-5.67	1.45E-08	1.27E-07	DN/DN	-5.900	1.52E-07	DN/DN|DN/DN|DN/DN
ENSG00000112667	DNPH1	ENSMMUG00000013990	DNPH1	ortholog_one2one	94.2529	94.2529	1	18	6.28	1.09	5.75	9.14E-09	3.34E-08	22	6.08	0.9	6.74	1.60E-11	7.22E-11	UP/UP	20	6.34	1.08	5.88	4.08E-09	1.69E-08	20	5.88	0.92	6.38	1.76E-10	7.66E-10	UP/UP	15	6.9	1.3	5.31	1.10E-07	7.14E-07	18	6.31	1.12	5.63	1.79E-08	1.56E-07	UP/UP	6.298	1.54E-07	UP/UP|UP/UP|UP/UP
ENSG00000149577	SIDT2	ENSMMUG00000002053	SIDT2	ortholog_one2one	99.2788	96.3827	1	1470	-1.43	0.13	-11.29	1.45E-29	2.54E-28	1457	-2.1	0.14	-15.23	2.16E-52	1.02E-50	n.s./DN	1316	-1.71	0.13	-13.14	1.83E-39	5.11E-38	1236	-2.5	0.13	-18.96	3.81E-80	4.78E-78	n.s./DN	1663	-1.07	0.2	-5.25	1.55E-07	9.84E-07	2221	-1.67	0.19	-8.73	2.48E-18	6.52E-17	n.s./n.s.	-1.747	1.64E-07	n.s./DN|n.s./DN|n.s./n.s.
ENSG00000105223	PLD3	ENSMMUG00000006071	PLD3	ortholog_one2one	98.5714	98.5714	1	3927	-1.84	0.15	-11.98	4.46E-33	9.63E-32	3434	-1.65	0.14	-12.21	2.62E-34	5.20E-33	n.s./n.s.	4111	-1.39	0.22	-6.31	2.84E-10	1.32E-09	3602	-1.11	0.22	-5.11	3.26E-07	1.03E-06	n.s./n.s.	4623	-1.42	0.2	-7.04	1.92E-12	2.26E-11	5081	-1.22	0.19	-6.33	2.45E-10	2.77E-09	n.s./n.s.	-1.438	1.72E-07	n.s./n.s.|n.s./n.s.|n.s./n.s.
ENSG00000185619	PCGF3	ENSMMUG00000012624	PCGF3	ortholog_one2one	91.3223	83.3962	1	1153	1.69	0.15	11.34	8.19E-30	1.46E-28	599	0.89	0.15	5.85	4.93E-09	1.75E-08	n.s./n.s.	1072	1.49	0.12	11.99	3.86E-33	7.77E-32	523	0.65	0.13	5.11	3.27E-07	1.03E-06	n.s./n.s.	931	2.03	0.18	11.26	1.98E-29	1.05E-27	698	1.35	0.19	7.24	4.43E-13	6.87E-12	UP/n.s.	1.350	1.75E-07	n.s./n.s.|n.s./n.s.|UP/n.s.
ENSG00000182631	RXFP3	ENSMMUG00000052619	RXFP3	ortholog_one2one	94.0299	94.0299	1	0	NA	NA	NA	NA	NA	26	-3.94	0.57	-6.91	4.91E-12	2.32E-11	n.s./DN	0	NA	NA	NA	NA	NA	21	-6.99	0.92	-7.61	2.69E-14	1.63E-13	n.s./DN	0	NA	NA	NA	NA	NA	41	-8.21	1.52	-5.4	6.80E-08	5.34E-07	n.s./DN	-6.380	1.78E-07	n.s./DN|n.s./DN|n.s./DN
ENSG00000156463	SH3RF2	ENSMMUG00000018386	SH3RF2	ortholog_one2one	96.4335	96.4335	1	72	-5.83	0.52	-11.16	6.11E-29	1.03E-27	52	-5.54	0.6	-9.26	2.09E-20	1.81E-19	DN/DN	67	-4.52	0.37	-12.21	2.73E-34	5.83E-33	46	-4.9	0.56	-8.8	1.34E-18	1.11E-17	DN/DN	95	-5.49	0.7	-7.88	3.27E-15	5.31E-14	86	-7.83	1.49	-5.26	1.45E-07	1.09E-06	DN/DN	-5.685	1.82E-07	DN/DN|DN/DN|DN/DN
ENSG00000198945	L3MBTL3	ENSMMUG00000021498	L3MBTL3	ortholog_one2one	99.4872	99.4872	1	349	-2.56	0.21	-11.91	1.10E-32	2.33E-31	272	-1.74	0.22	-8.05	8.56E-16	5.37E-15	DN/n.s.	317	-2.72	0.2	-13.71	9.05E-43	2.96E-41	236	-1.97	0.2	-9.71	2.81E-22	2.98E-21	DN/n.s.	428	-2.18	0.27	-7.99	1.38E-15	2.33E-14	398	-1.44	0.27	-5.25	1.48E-07	1.11E-06	DN/n.s.	-2.102	1.85E-07	DN/n.s.|DN/n.s.|DN/n.s.
ENSG00000108187	PBLD	ENSMMUG00000015125	PBLD	ortholog_one2one	95.4861	52.9865	1	244	-1.46	0.19	-7.84	4.63E-15	2.98E-14	239	-1.37	0.21	-6.59	4.52E-11	1.95E-10	n.s./n.s.	226	-1.59	0.18	-8.91	4.93E-19	4.43E-18	223	-1.33	0.21	-6.4	1.51E-10	6.61E-10	n.s./n.s.	259	-1.71	0.27	-6.24	4.44E-10	3.96E-09	330	-1.31	0.25	-5.25	1.49E-07	1.12E-06	n.s./n.s.	-1.462	1.87E-07	n.s./n.s.|n.s./n.s.|n.s./n.s.
ENSG00000148926	ADM	ENSMMUG00000016387	ADM	ortholog_one2one	83.7838	73.4597	1	10385	-1.8	0.17	-10.74	6.53E-27	9.67E-26	9120	-1.94	0.15	-12.68	7.21E-37	1.65E-35	n.s./n.s.	12273	-0.93	0.18	-5.1	3.39E-07	1.15E-06	9971	-1.16	0.17	-6.93	4.25E-12	2.14E-11	n.s./n.s.	11747	-1.75	0.23	-7.75	8.98E-15	1.38E-13	13331	-1.85	0.22	-8.3	1.04E-16	2.35E-15	n.s./n.s.	-1.572	1.92E-07	n.s./n.s.|n.s./n.s.|n.s./n.s.
ENSG00000110400	NECTIN1	ENSMMUG00000008274	PVRL1	ortholog_one2one	99.0329	98.6513	1	898	1.59	0.23	6.85	7.18E-12	3.54E-11	320	2.65	0.24	11.18	5.20E-29	7.79E-28	n.s./UP	1248	2.09	0.3	6.94	3.88E-12	2.12E-11	376	2.88	0.3	9.56	1.14E-21	1.16E-20	UP/UP	596	1.45	0.26	5.68	1.36E-08	1.00E-07	169	1.8	0.34	5.27	1.39E-07	1.05E-06	n.s./n.s.	2.077	1.92E-07	n.s./UP|UP/UP|n.s./n.s.
ENSG00000108924	HLF	ENSMMUG00000022627	HLF	ortholog_one2one	100	100	1	428	3.93	0.61	6.48	9.40E-11	4.18E-10	540	4.78	0.61	7.85	4.04E-15	2.40E-14	UP/UP	726	4.63	0.69	6.72	1.87E-11	9.64E-11	891	5.46	0.69	7.86	3.79E-15	2.46E-14	UP/UP	270	4.07	0.57	7.1	1.23E-12	1.49E-11	385	4.79	0.91	5.24	1.62E-07	1.20E-06	UP/UP	4.610	2.00E-07	UP/UP|UP/UP|UP/UP
ENSG00000174032	SLC25A30	ENSMMUG00000037790	SLC25A30	ortholog_one2one	95.189	93.266	1	199	-1.72	0.23	-7.55	4.33E-14	2.56E-13	195	-2.37	0.23	-10.36	3.70E-25	4.39E-24	n.s./DN	190	-1.66	0.27	-6.26	3.94E-10	1.81E-09	180	-2.21	0.25	-8.82	1.13E-18	9.46E-18	n.s./DN	229	-1.38	0.27	-5.21	1.94E-07	1.21E-06	298	-2.1	0.28	-7.5	6.51E-14	1.13E-12	n.s./DN	-1.907	2.02E-07	n.s./DN|n.s./DN|n.s./DN
ENSG00000167272	POP5	ENSMMUG00000049342	POP5	ortholog_one2one	100	100	1	148	-1.95	0.2	-9.83	8.58E-23	9.87E-22	111	-1.91	0.25	-7.56	4.09E-14	2.26E-13	n.s./n.s.	132	-2.27	0.19	-12.15	5.41E-34	1.15E-32	101	-1.9	0.23	-8.18	2.77E-16	1.96E-15	DN/n.s.	169	-1.89	0.32	-5.9	3.68E-09	2.90E-08	160	-1.88	0.36	-5.24	1.60E-07	1.19E-06	n.s./n.s.	-1.967	2.03E-07	n.s./n.s.|DN/n.s.|n.s./n.s.
ENSG00000010219	DYRK4	ENSMMUG00000020811	DYRK4	ortholog_one2one	94.6154	77.4803	1	39	3.65	0.54	6.78	1.17E-11	5.69E-11	23	4.35	0.63	6.87	6.32E-12	2.96E-11	UP/UP	37	3.44	0.58	5.94	2.89E-09	1.22E-08	22	4.14	0.72	5.72	1.04E-08	3.84E-08	UP/UP	34	4.24	0.81	5.26	1.44E-07	9.22E-07	28	5.07	0.92	5.54	2.96E-08	2.47E-07	UP/UP	4.148	2.03E-07	UP/UP|UP/UP|UP/UP
ENSG00000146409	SLC18B1	ENSMMUG00000013236	SLC18B1	ortholog_one2one	89.693	80.0391	1	217	1.26	0.18	7.05	1.76E-12	9.16E-12	172	0.97	0.19	5.05	4.39E-07	1.27E-06	n.s./n.s.	294	1.74	0.19	9.41	5.10E-21	5.19E-20	258	1.74	0.19	9.17	4.93E-20	4.53E-19	n.s./n.s.	268	2.43	0.29	8.27	1.31E-16	2.51E-15	277	2.19	0.27	8.21	2.27E-16	4.98E-15	UP/UP	1.722	2.12E-07	n.s./n.s.|n.s./n.s.|UP/UP
ENSG00000143367	TUFT1	ENSMMUG00000021260	TUFT1	ortholog_one2one	98.2051	98.2051	1	543	1.61	0.19	8.49	2.00E-17	1.55E-16	439	1.01	0.2	5.1	3.47E-07	1.02E-06	n.s./n.s.	650	1.86	0.17	10.96	6.27E-28	9.76E-27	538	1.41	0.17	8.11	5.00E-16	3.47E-15	n.s./n.s.	480	2.13	0.27	7.8	6.17E-15	9.65E-14	510	1.49	0.27	5.54	3.03E-08	2.53E-07	UP/n.s.	1.585	2.12E-07	n.s./n.s.|n.s./n.s.|UP/n.s.
ENSG00000176945	MUC20	ENSMMUG00000008355	MUC20	ortholog_one2one	55.9944	74.0672	1	0	NA	NA	NA	NA	NA	71	2.41	0.43	5.61	1.97E-08	6.59E-08	n.s./UP	0	NA	NA	NA	NA	NA	115	3.13	0.48	6.56	5.41E-11	2.48E-10	n.s./UP	0	NA	NA	NA	NA	NA	73	2.84	0.53	5.38	7.38E-08	5.78E-07	n.s./UP	2.793	2.15E-07	n.s./UP|n.s./UP|n.s./UP
ENSG00000005882	PDK2	ENSMMUG00000014685	PDK2	ortholog_one2one	100	100	1	178	1.96	0.19	10.16	3.10E-24	3.90E-23	149	1.96	0.24	8.08	6.39E-16	4.04E-15	n.s./n.s.	131	1.35	0.23	5.88	4.05E-09	1.68E-08	106	1.35	0.26	5.14	2.69E-07	8.59E-07	n.s./n.s.	121	2	0.34	5.83	5.44E-09	4.22E-08	136	2.11	0.39	5.47	4.61E-08	3.72E-07	UP/UP	1.788	2.15E-07	n.s./n.s.|n.s./n.s.|UP/UP
ENSG00000182134	TDRKH	ENSMMUG00000009096	TDRKH	ortholog_one2one	98.574	98.574	1	67	1.69	0.26	6.46	1.07E-10	4.74E-10	54	2.14	0.3	7.17	7.28E-13	3.68E-12	n.s./UP	64	1.53	0.27	5.61	1.99E-08	7.64E-08	47	1.9	0.31	6.22	5.02E-10	2.10E-09	n.s./n.s.	57	2.14	0.41	5.21	1.93E-07	1.21E-06	60	2.69	0.42	6.38	1.78E-10	2.04E-09	UP/UP	2.015	2.15E-07	n.s./UP|n.s./n.s.|UP/UP
ENSG00000157551	KCNJ15	ENSMMUG00000056855	KCNJ15	ortholog_one2one	99.4667	99.4667	1	204	-2.55	0.27	-9.54	1.47E-21	1.55E-20	73	-2.52	0.4	-6.26	3.76E-10	1.49E-09	DN/DN	201	-2.2	0.25	-8.74	2.28E-18	1.95E-17	71	-2.01	0.39	-5.1	3.34E-07	1.05E-06	DN/DN	241	-2.86	0.4	-7.09	1.30E-12	1.57E-11	107	-3.18	0.57	-5.53	3.23E-08	2.68E-07	DN/DN	-2.553	2.20E-07	DN/DN|DN/DN|DN/DN
ENSG00000150471	ADGRL3	ENSMMUG00000002588	ADGRL3	ortholog_one2one	99.5235	99.5235	1	402	5.28	0.67	7.91	2.59E-15	1.71E-14	340	6.56	0.42	15.66	2.87E-55	1.56E-53	UP/UP	905	6.36	0.78	8.13	4.22E-16	3.11E-15	771	7.71	0.71	10.82	2.82E-27	4.18E-26	UP/UP	79	3.66	0.71	5.19	2.14E-07	1.33E-06	72	4.79	0.61	7.9	2.85E-15	5.66E-14	UP/UP	5.727	2.22E-07	UP/UP|UP/UP|UP/UP
ENSG00000005436	GCFC2	ENSMMUG00000018512	GCFC2	ortholog_one2one	94.6223	95.1094	1	229	1.55	0.19	8.31	9.19E-17	6.79E-16	139	1.3	0.22	5.98	2.28E-09	8.36E-09	n.s./n.s.	246	1.62	0.21	7.69	1.47E-14	9.65E-14	146	1.4	0.25	5.68	1.34E-08	4.88E-08	n.s./n.s.	166	1.63	0.28	5.75	8.97E-09	6.77E-08	145	1.59	0.3	5.24	1.63E-07	1.21E-06	n.s./n.s.	1.515	2.22E-07	n.s./n.s.|n.s./n.s.|n.s./n.s.
ENSG00000106278	PTPRZ1	ENSMMUG00000012418	PTPRZ1	ortholog_one2one	97.6674	97.4989	1	79	-4.11	0.31	-13.05	6.75E-39	2.02E-37	55	-3.12	0.32	-9.75	1.77E-22	1.76E-21	DN/DN	74	-3.71	0.27	-13.98	2.05E-44	7.26E-43	49	-2.99	0.28	-10.54	5.49E-26	7.43E-25	DN/DN	104	-3.23	0.41	-7.83	4.90E-15	7.77E-14	90	-2.22	0.43	-5.22	1.81E-07	1.34E-06	DN/DN	-3.230	2.23E-07	DN/DN|DN/DN|DN/DN
ENSG00000077943	ITGA8	ENSMMUG00000011661	ITGA8	ortholog_one2one	97.46	97.46	1	90	-4.71	0.39	-12.18	3.98E-34	9.18E-33	27	-4.45	0.56	-7.95	1.83E-15	1.11E-14	DN/DN	82	-4.68	0.44	-10.72	8.18E-27	1.19E-25	24	-4.4	0.57	-7.71	1.22E-14	7.59E-14	DN/DN	115	-8.06	1.1	-7.32	2.56E-13	3.26E-12	44	-5.86	1.12	-5.22	1.83E-07	1.35E-06	DN/DN	-5.360	2.25E-07	DN/DN|DN/DN|DN/DN
ENSG00000144452	ABCA12	ENSMMUG00000014813	ABCA12	ortholog_one2one	98.0347	98.0347	1	39	4.38	0.63	6.92	4.67E-12	2.34E-11	36	4.89	0.62	7.85	4.18E-15	2.49E-14	UP/UP	99	5.66	0.56	10.02	1.22E-23	1.46E-22	90	6.2	0.58	10.65	1.75E-26	2.45E-25	UP/UP	24	4.55	0.88	5.18	2.18E-07	1.35E-06	30	5.2	0.84	6.23	4.59E-10	4.94E-09	UP/UP	5.147	2.26E-07	UP/UP|UP/UP|UP/UP
ENSG00000187678	SPRY4	ENSMMUG00000014175	SPRY4	ortholog_one2one	90.9938	97.9933	1	753	1.87	0.21	8.76	1.96E-18	1.64E-17	601	2.46	0.2	12.33	6.39E-35	1.31E-33	n.s./UP	885	2.07	0.2	10.27	9.80E-25	1.26E-23	710	2.7	0.19	14.03	1.09E-44	3.99E-43	UP/UP	475	1.7	0.33	5.18	2.22E-07	1.38E-06	392	2.01	0.32	6.3	2.96E-10	3.30E-09	n.s./UP	2.135	2.31E-07	n.s./UP|UP/UP|n.s./UP
ENSG00000163071	SPATA18	ENSMMUG00000018943	SPATA18	ortholog_one2one	94.9814	94.9814	1	40	8.17	1.07	7.62	2.60E-14	1.57E-13	12	7.25	1.15	6.31	2.86E-10	1.14E-09	UP/UP	58	8.58	1.06	8.11	5.04E-16	3.71E-15	16	7.54	1.1	6.85	7.44E-12	3.65E-11	UP/UP	38	8.97	1.18	7.63	2.35E-14	3.43E-13	10	7.53	1.45	5.21	1.90E-07	1.40E-06	UP/UP	8.007	2.34E-07	UP/UP|UP/UP|UP/UP
ENSG00000168060	NAALADL1	ENSMMUG00000012315	NAALADL1	ortholog_one2one	93.6487	94.4142	1	79	-4.1	0.36	-11.32	9.98E-30	1.77E-28	48	-5.32	0.56	-9.53	1.53E-21	1.44E-20	DN/DN	71	-4.29	0.43	-9.96	2.21E-23	2.60E-22	43	-4.38	0.45	-9.76	1.61E-22	1.74E-21	DN/DN	99	-5.53	0.65	-8.51	1.77E-17	3.70E-16	79	-7.71	1.48	-5.21	1.92E-07	1.41E-06	DN/DN	-5.222	2.35E-07	DN/DN|DN/DN|DN/DN
ENSG00000184898	RBM43	ENSMMUG00000044949	RBM43	ortholog_one2one	92.437	93.4844	1	219	-1.47	0.22	-6.71	1.98E-11	9.40E-11	222	-2.37	0.28	-8.56	1.10E-17	7.89E-17	n.s./DN	184	-2.07	0.26	-8.07	6.87E-16	5.00E-15	186	-2.94	0.33	-9.01	2.07E-19	1.82E-18	DN/DN	234	-1.64	0.32	-5.17	2.28E-07	1.41E-06	329	-2.59	0.38	-6.89	5.65E-12	7.70E-11	n.s./DN	-2.180	2.35E-07	n.s./DN|DN/DN|n.s./DN
ENSG00000079337	RAPGEF3	ENSMMUG00000000477	RAPGEF3	ortholog_one2one	98.1582	98.1582	1	1209	-1.58	0.22	-7.24	4.60E-13	2.51E-12	649	-1.95	0.24	-8.13	4.16E-16	2.67E-15	n.s./n.s.	1016	-2.2	0.19	-11.54	8.44E-31	1.53E-29	545	-2.4	0.23	-10.47	1.19E-25	1.57E-24	DN/DN	1361	-1.37	0.25	-5.51	3.61E-08	2.52E-07	979	-1.53	0.29	-5.25	1.56E-07	1.17E-06	n.s./n.s.	-1.838	2.37E-07	n.s./n.s.|DN/DN|n.s./n.s.
ENSG00000124749	COL21A1	ENSMMUG00000007616	COL21A1	ortholog_one2one	98.1191	98.1191	1	276	1.83	0.31	5.9	3.62E-09	1.37E-08	187	2.31	0.32	7.16	8.02E-13	4.03E-12	n.s./UP	308	1.94	0.37	5.26	1.42E-07	5.01E-07	201	2.4	0.35	6.77	1.26E-11	6.11E-11	n.s./UP	198	1.94	0.37	5.3	1.13E-07	7.34E-07	146	2.19	0.39	5.6	2.11E-08	1.81E-07	n.s./UP	2.102	2.38E-07	n.s./UP|n.s./UP|n.s./UP
ENSG00000188321	ZNF559	ENSMMUG00000018884	ZNF559	ortholog_one2one	88.0399	92.1739	1	406	-1.5	0.25	-6.06	1.33E-09	5.27E-09	396	-2.09	0.27	-7.74	9.57E-15	5.54E-14	n.s./DN	332	-2.26	0.28	-8.16	3.29E-16	2.45E-15	331	-2.6	0.26	-9.97	2.04E-23	2.34E-22	DN/DN	428	-1.86	0.36	-5.17	2.28E-07	1.41E-06	576	-2.22	0.37	-5.98	2.21E-09	2.18E-08	n.s./DN	-2.088	2.40E-07	n.s./DN|DN/DN|n.s./DN
ENSG00000174705	SH3PXD2B	ENSMMUG00000010102	SH3PXD2B	ortholog_one2one	98.0241	95.3042	1	1441	-2.14	0.32	-6.79	1.09E-11	5.31E-11	434	-1.5	0.3	-5.02	5.15E-07	1.48E-06	DN/n.s.	1273	-2.52	0.23	-11.03	2.60E-28	4.15E-27	358	-2	0.2	-10.08	6.61E-24	7.84E-23	DN/DN	1563	-3.62	0.32	-11.25	2.25E-29	1.19E-27	533	-3.54	0.29	-12.33	5.96E-35	4.68E-33	DN/DN	-2.553	2.47E-07	DN/n.s.|DN/DN|DN/DN
ENSG00000174292	TNK1	ENSMMUG00000015616	TNK1	ortholog_one2one	96.0961	96.823	1	54	-1.51	0.28	-5.34	9.41E-08	3.10E-07	54	-1.51	0.3	-5.06	4.11E-07	1.19E-06	n.s./n.s.	34	-9.16	0.88	-10.41	2.15E-25	2.86E-24	41	-2.59	0.32	-7.98	1.50E-15	1.00E-14	DN/DN	50	-9.29	1.5	-6.2	5.55E-10	4.85E-09	67	-3.49	0.53	-6.58	4.86E-11	5.91E-10	DN/DN	-4.592	2.51E-07	n.s./n.s.|DN/DN|DN/DN
ENSG00000013523	ANGEL1	ENSMMUG00000018551	ANGEL1	ortholog_one2one	93.4328	90.3319	1	557	-1.29	0.14	-9.31	1.28E-20	1.26E-19	473	-1.01	0.15	-6.92	4.38E-12	2.07E-11	n.s./n.s.	483	-1.71	0.13	-13.45	3.29E-41	1.01E-39	398	-1.39	0.13	-10.39	2.73E-25	3.51E-24	n.s./n.s.	596	-1.27	0.21	-6.18	6.53E-10	5.66E-09	612	-1.1	0.21	-5.19	2.06E-07	1.51E-06	n.s./n.s.	-1.295	2.53E-07	n.s./n.s.|n.s./n.s.|n.s./n.s.
ENSG00000156564	LRFN2	ENSMMUG00000012572	LRFN2	ortholog_one2one	99.6198	99.6198	1	50	-8.48	0.98	-8.61	7.07E-18	5.70E-17	30	-7.14	1	-7.15	8.57E-13	4.30E-12	DN/DN	47	-5.09	0.58	-8.76	1.94E-18	1.67E-17	29	-3.67	0.61	-6.02	1.71E-09	6.83E-09	DN/DN	67	-6.25	0.89	-7.03	2.09E-12	2.44E-11	51	-6.09	1.17	-5.19	2.09E-07	1.52E-06	DN/DN	-6.120	2.54E-07	DN/DN|DN/DN|DN/DN
ENSG00000179930	ZNF648	ENSMMUG00000059328	ZNF648	ortholog_one2one	93.3099	93.6396	1	119	-7.63	0.53	-14.46	2.23E-47	1.01E-45	42	-6.37	0.7	-9.11	8.22E-20	6.89E-19	DN/DN	108	-6.76	0.43	-15.54	1.84E-54	9.74E-53	36	-7.75	0.88	-8.83	1.05E-18	8.77E-18	DN/DN	159	-7.48	0.78	-9.6	7.68E-22	2.30E-20	71	-7.53	1.45	-5.19	2.11E-07	1.54E-06	DN/DN	-7.253	2.57E-07	DN/DN|DN/DN|DN/DN
ENSG00000101152	DNAJC5	ENSMMUG00000060407	DNAJC5	ortholog_one2one	100	100	1	998	2.07	0.19	10.99	4.50E-28	7.16E-27	537	-2.42	0.14	-17.9	1.29E-71	1.25E-69	UP/DN	872	1.76	0.21	8.38	5.49E-17	4.30E-16	462	-2.74	0.15	-18.09	3.70E-73	3.70E-71	n.s./DN	524	1.54	0.3	5.16	2.50E-07	1.54E-06	804	-2.57	0.2	-12.65	1.13E-36	9.64E-35	n.s./DN	-0.393	2.57E-07	UP/DN|n.s./DN|n.s./DN
ENSG00000151491	EPS8	ENSMMUG00000020431	EPS8	ortholog_one2one	95.3771	94.1176	1	440	1.82	0.24	7.54	4.64E-14	2.74E-13	431	2.3	0.23	9.9	4.32E-23	4.46E-22	n.s./UP	391	1.54	0.25	6.25	4.15E-10	1.90E-09	366	2.01	0.25	8	1.25E-15	8.44E-15	n.s./UP	311	1.89	0.37	5.15	2.60E-07	1.59E-06	373	2.4	0.36	6.71	1.93E-11	2.49E-10	n.s./UP	1.993	2.65E-07	n.s./UP|n.s./UP|n.s./UP
ENSG00000117009	KMO	ENSMMUG00000005668	KMO	ortholog_one2one	89.5062	94.9782	1	679	2.88	0.23	12.37	4.01E-35	9.71E-34	168	1.7	0.28	6.13	8.61E-10	3.28E-09	UP/n.s.	1075	3.5	0.2	17.27	8.05E-67	7.63E-65	165	1.67	0.33	5.02	5.08E-07	1.57E-06	UP/n.s.	658	3.68	0.31	11.68	1.71E-31	1.04E-29	226	2.6	0.44	5.94	2.84E-09	2.75E-08	UP/UP	2.672	2.67E-07	UP/n.s.|UP/n.s.|UP/UP
ENSG00000258818	RNASE4	ENSMMUG00000005496	RNASE4	ortholog_one2one	95.9184	95.9184	1	801	-5.67	0.62	-9.19	3.99E-20	3.81E-19	637	-5.36	0.65	-8.19	2.63E-16	1.71E-15	DN/DN	743	-4.73	0.46	-10.31	6.10E-25	7.94E-24	572	-4.43	0.56	-7.93	2.13E-15	1.41E-14	DN/DN	1065	-4.94	0.9	-5.48	4.24E-08	2.94E-07	1068	-4.79	0.92	-5.22	1.79E-07	1.32E-06	DN/DN	-4.987	2.69E-07	DN/DN|DN/DN|DN/DN
ENSG00000092929	UNC13D	ENSMMUG00000002822	UNC13D	ortholog_one2one	97.7982	97.7982	1	4714	-2.19	0.26	-8.39	4.81E-17	3.63E-16	3896	-2.35	0.25	-9.33	1.09E-20	9.63E-20	DN/DN	4449	-2.14	0.23	-9.34	9.34E-21	9.37E-20	3447	-2.46	0.22	-11.23	2.99E-29	4.98E-28	DN/DN	5701	-1.71	0.33	-5.16	2.46E-07	1.52E-06	6095	-1.81	0.32	-5.67	1.39E-08	1.23E-07	n.s./n.s.	-2.110	2.74E-07	DN/DN|DN/DN|n.s./n.s.
ENSG00000021826	CPS1	ENSMMUG00000010508	CPS1	ortholog_one2one	98.4728	96.9915	1	101	2.79	0.52	5.33	9.82E-08	3.23E-07	84	3.38	0.49	6.89	5.64E-12	2.65E-11	UP/UP	201	3.78	0.74	5.11	3.21E-07	1.09E-06	142	4.15	0.76	5.5	3.79E-08	1.32E-07	UP/UP	72	3.05	0.54	5.68	1.31E-08	9.73E-08	68	3.49	0.54	6.48	8.90E-11	1.06E-09	UP/UP	3.440	2.74E-07	UP/UP|UP/UP|UP/UP
ENSG00000119535	CSF3R	ENSMMUG00000020434	CSF3R	ortholog_one2one	91.1935	94.1388	1	7759	1.1	0.21	5.22	1.76E-07	5.64E-07	6016	1.17	0.23	5.08	3.69E-07	1.08E-06	n.s./n.s.	11146	1.7	0.22	7.88	3.33E-15	2.29E-14	9144	1.92	0.24	8.12	4.66E-16	3.25E-15	n.s./n.s.	7824	1.83	0.25	7.25	4.27E-13	5.37E-12	7095	1.71	0.25	6.95	3.63E-12	5.04E-11	n.s./n.s.	1.572	2.74E-07	n.s./n.s.|n.s./n.s.|n.s./n.s.
ENSG00000177483	RBM44	ENSMMUG00000008908	RBM44	ortholog_one2one	93.251	92.9858	1	48	-3.22	0.45	-7.18	6.87E-13	3.70E-12	31	-3.04	0.52	-5.85	5.05E-09	1.79E-08	DN/DN	40	-4.37	0.54	-8.07	6.96E-16	5.06E-15	25	-4.59	0.66	-6.96	3.45E-12	1.75E-11	DN/DN	58	-4.11	0.67	-6.14	8.08E-10	6.91E-09	46	-4.9	0.95	-5.18	2.23E-07	1.62E-06	DN/DN	-4.038	2.74E-07	DN/DN|DN/DN|DN/DN
ENSG00000163644	PPM1K	ENSMMUG00000004561	PPM1K	ortholog_one2one	99.1936	99.1936	1	536	-0.91	0.18	-5.03	4.88E-07	1.49E-06	304	-1.16	0.21	-5.52	3.35E-08	1.09E-07	n.s./n.s.	437	-1.56	0.23	-6.71	1.96E-11	1.01E-10	257	-1.54	0.24	-6.4	1.55E-10	6.82E-10	n.s./n.s.	500	-1.63	0.28	-5.82	6.01E-09	4.63E-08	372	-2.02	0.3	-6.71	1.92E-11	2.48E-10	n.s./DN	-1.470	2.74E-07	n.s./n.s.|n.s./n.s.|n.s./DN
ENSG00000151150	ANK3	ENSMMUG00000003589	ANK3	ortholog_one2one	98.6292	98.6743	1	5252	2.21	0.21	10.61	2.70E-26	3.86E-25	4516	3.85	0.18	21.88	4.36E-106	9.32E-104	UP/UP	8296	2.86	0.21	13.34	1.38E-40	4.10E-39	6750	4.41	0.18	24.27	4.07E-130	1.84E-127	UP/UP	2620	1.61	0.31	5.14	2.70E-07	1.65E-06	1639	2.62	0.28	9.46	3.15E-21	1.04E-19	n.s./UP	2.927	2.75E-07	UP/UP|UP/UP|n.s./UP
ENSG00000110876	SELPLG	ENSMMUG00000031572	SELPLG	ortholog_one2one	85.0467	81.25	1	337	-1.86	0.26	-7	2.48E-12	1.27E-11	385	-3.02	0.21	-14.55	5.57E-48	2.10E-46	n.s./DN	305	-2.08	0.34	-6.08	1.24E-09	5.43E-09	338	-3.16	0.29	-10.97	5.25E-28	8.12E-27	DN/DN	373	-2.15	0.42	-5.14	2.76E-07	1.69E-06	601	-3.06	0.35	-8.62	6.77E-18	1.71E-16	DN/DN	-2.555	2.83E-07	n.s./DN|DN/DN|DN/DN
ENSG00000272899	ATP6V1FNB	ENSMMUG00000054920	ATP6V1FNB	ortholog_one2one	94.3182	97.076	1	61	3.27	0.45	7.3	2.86E-13	1.59E-12	453	1.12	0.22	5.1	3.39E-07	9.93E-07	UP/n.s.	57	3.07	0.46	6.73	1.65E-11	8.58E-11	664	1.82	0.26	7.03	2.11E-12	1.09E-11	UP/n.s.	34	3.19	0.6	5.31	1.08E-07	7.02E-07	537	1.68	0.27	6.26	3.97E-10	4.34E-09	UP/n.s.	2.358	2.83E-07	UP/n.s.|UP/n.s.|UP/n.s.
ENSG00000168944	CEP120	ENSMMUG00000015767	CEP120	ortholog_one2one	98.5801	98.5801	1	460	-1.97	0.12	-16.22	3.65E-59	2.42E-57	233	-1.21	0.15	-8.03	9.77E-16	6.11E-15	n.s./n.s.	432	-2	0.18	-10.8	3.40E-27	5.07E-26	224	-1.08	0.2	-5.29	1.21E-07	4.01E-07	DN/n.s.	527	-1.95	0.23	-8.6	8.22E-18	1.77E-16	309	-1.3	0.25	-5.22	1.76E-07	1.31E-06	n.s./n.s.	-1.585	2.85E-07	n.s./n.s.|DN/n.s.|n.s./n.s.
ENSG00000100296	THOC5	ENSMMUG00000023552	THOC5	ortholog_one2one	99.8536	98.2709	1	399	-1.35	0.12	-10.89	1.24E-27	1.91E-26	251	-1.62	0.14	-11.2	3.88E-29	5.88E-28	n.s./n.s.	381	-1.36	0.14	-9.92	3.37E-23	3.93E-22	219	-1.84	0.16	-11.37	6.18E-30	1.06E-28	n.s./n.s.	425	-1.41	0.2	-7.01	2.31E-12	2.66E-11	374	-1.12	0.22	-5.17	2.39E-07	1.73E-06	n.s./n.s.	-1.450	2.88E-07	n.s./n.s.|n.s./n.s.|n.s./n.s.
ENSG00000163938	GNL3	ENSMMUG00000012511	GNL3	ortholog_one2one	96.5392	96.5392	1	957	-2.9	0.16	-18.49	2.56E-76	3.39E-74	826	-2.41	0.14	-17.43	4.82E-68	4.18E-66	DN/DN	952	-2.35	0.15	-15.74	8.65E-56	4.90E-54	788	-2.06	0.14	-15.06	3.09E-51	1.51E-49	DN/DN	1285	-1.53	0.25	-6.22	5.13E-10	4.51E-09	1397	-1.14	0.22	-5.16	2.42E-07	1.75E-06	n.s./n.s.	-2.065	2.92E-07	DN/DN|DN/DN|n.s./n.s.
ENSG00000151117	TMEM86A	ENSMMUG00000041731	TMEM86A	ortholog_one2one	97.9167	97.9167	1	404	-1.99	0.37	-5.42	5.83E-08	1.96E-07	394	-1.87	0.34	-5.46	4.83E-08	1.55E-07	n.s./n.s.	339	-2.74	0.41	-6.63	3.43E-11	1.72E-10	311	-2.74	0.38	-7.14	9.28E-13	4.96E-12	DN/DN	445	-2.65	0.51	-5.17	2.32E-07	1.44E-06	535	-2.82	0.47	-5.98	2.21E-09	2.17E-08	DN/DN	-2.468	3.02E-07	n.s./n.s.|DN/DN|DN/DN
ENSG00000145287	PLAC8	ENSMMUG00000022311	PLAC8	ortholog_one2one	93.0435	94.6903	1	289	-2.17	0.43	-4.99	5.95E-07	1.80E-06	1024	-4.83	0.28	-17.1	1.49E-65	1.18E-63	DN/DN	267	-2.25	0.39	-5.73	1.02E-08	4.06E-08	893	-4.87	0.27	-18.17	8.79E-74	9.23E-72	DN/DN	311	-4.1	0.46	-8.92	4.59E-19	1.09E-17	1697	-5	0.3	-16.46	7.67E-61	1.71E-58	DN/DN	-3.870	3.07E-07	DN/DN|DN/DN|DN/DN
ENSG00000100599	AL159141.1	ENSMMUG00000029233	RIN3	ortholog_one2one	95.9391	96.2322	1	551	2.89	0.28	10.19	2.24E-24	2.85E-23	448	2.93	0.29	10.25	1.18E-24	1.36E-23	UP/UP	320	1.91	0.31	6.18	6.36E-10	2.87E-09	243	1.89	0.32	6	1.96E-09	7.74E-09	n.s./n.s.	247	2.28	0.43	5.28	1.28E-07	8.22E-07	249	2.28	0.43	5.27	1.38E-07	1.04E-06	UP/UP	2.363	3.12E-07	UP/UP|n.s./n.s.|UP/UP
ENSG00000196664	TLR7	ENSMMUG00000014254	TLR7	ortholog_one2one	97.9028	97.9028	1	181	4.2	0.32	12.93	2.89E-38	8.33E-37	194	4.84	0.32	14.96	1.37E-50	5.83E-49	UP/UP	96	3.15	0.49	6.46	1.07E-10	5.14E-10	109	3.95	0.49	8.13	4.26E-16	2.98E-15	UP/UP	50	3.02	0.59	5.12	3.11E-07	1.88E-06	62	3.6	0.59	6.11	1.01E-09	1.04E-08	UP/UP	3.793	3.15E-07	UP/UP|UP/UP|UP/UP
ENSG00000172766	NAA16	ENSMMUG00000011590	NAA16	ortholog_one2one	99.0741	99.0741	1	474	-1.72	0.18	-9.44	3.76E-21	3.85E-20	315	-1.29	0.22	-5.77	7.84E-09	2.73E-08	n.s./n.s.	446	-1.76	0.23	-7.66	1.93E-14	1.25E-13	282	-1.41	0.25	-5.61	2.06E-08	7.36E-08	n.s./n.s.	537	-1.58	0.23	-6.94	3.89E-12	4.38E-11	423	-1.35	0.26	-5.16	2.50E-07	1.81E-06	n.s./n.s.	-1.518	3.18E-07	n.s./n.s.|n.s./n.s.|n.s./n.s.
ENSG00000072657	TRHDE	ENSMMUG00000014775	TRHDE	ortholog_one2one	97.0703	92.7239	1	95	-4.83	0.41	-11.68	1.69E-31	3.35E-30	29	-3.38	0.48	-7.07	1.51E-12	7.41E-12	DN/DN	88	-4.4	0.36	-12.34	5.62E-35	1.24E-33	25	-3.52	0.5	-7.09	1.32E-12	6.99E-12	DN/DN	122	-6.58	0.73	-8.96	3.19E-19	7.73E-18	44	-5.87	1.14	-5.15	2.67E-07	1.92E-06	DN/DN	-4.763	3.20E-07	DN/DN|DN/DN|DN/DN
ENSG00000114480	GBE1	ENSMMUG00000015877	GBE1	ortholog_one2one	94.4444	94.1761	1	802	-1.8	0.17	-10.49	9.94E-26	1.36E-24	711	-1.44	0.17	-8.24	1.74E-16	1.14E-15	n.s./n.s.	838	-1.37	0.2	-6.81	9.83E-12	5.20E-11	724	-1.06	0.2	-5.24	1.64E-07	5.33E-07	n.s./n.s.	920	-1.59	0.24	-6.56	5.56E-11	5.50E-10	997	-1.28	0.25	-5.21	1.89E-07	1.39E-06	n.s./n.s.	-1.423	3.21E-07	n.s./n.s.|n.s./n.s.|n.s./n.s.
ENSG00000116729	WLS	ENSMMUG00000022908	WLS	ortholog_one2one	98.7109	98.3486	1	2642	-1.89	0.2	-9.29	1.48E-20	1.46E-19	2411	-1.12	0.21	-5.25	1.48E-07	4.54E-07	n.s./n.s.	2330	-2.26	0.24	-9.49	2.31E-21	2.42E-20	1971	-1.63	0.24	-6.75	1.53E-11	7.34E-11	DN/n.s.	2988	-1.94	0.24	-7.94	2.03E-15	3.37E-14	3105	-1.38	0.27	-5.2	2.01E-07	1.47E-06	n.s./n.s.	-1.703	3.21E-07	n.s./n.s.|DN/n.s.|n.s./n.s.
ENSG00000107821	KAZALD1	ENSMMUG00000017668	KAZALD1	ortholog_one2one	94.7368	95.3642	1	94	-2.62	0.23	-11.38	5.23E-30	9.43E-29	26	-2.72	0.45	-6.04	1.56E-09	5.81E-09	DN/DN	87	-2.64	0.2	-13.29	2.54E-40	7.37E-39	22	-3.17	0.44	-7.19	6.72E-13	3.65E-12	DN/DN	113	-2.59	0.33	-7.79	6.69E-15	1.04E-13	39	-3.63	0.71	-5.14	2.74E-07	1.96E-06	DN/DN	-2.895	3.28E-07	DN/DN|DN/DN|DN/DN
ENSG00000100100	PIK3IP1	ENSMMUG00000019661	PIK3IP1	ortholog_one2one	96.1977	94.403	1	317	2.36	0.19	12.54	4.30E-36	1.09E-34	254	1.55	0.18	8.74	2.38E-18	1.82E-17	UP/n.s.	286	2.11	0.22	9.73	2.27E-22	2.55E-21	213	1.24	0.18	6.9	5.32E-12	2.65E-11	UP/n.s.	189	2.21	0.3	7.48	7.44E-14	1.02E-12	204	1.28	0.25	5.13	2.86E-07	2.05E-06	UP/n.s.	1.792	3.42E-07	UP/n.s.|UP/n.s.|UP/n.s.
ENSG00000173083	HPSE	ENSMMUG00000013342	HPSE	ortholog_one2one	95.2118	94.8624	1	1460	-3.83	0.35	-11.1	1.21E-28	1.99E-27	1607	-4.29	0.34	-12.73	4.06E-37	9.39E-36	DN/DN	1686	-1.91	0.38	-4.98	6.47E-07	2.12E-06	1686	-2.37	0.35	-6.75	1.49E-11	7.18E-11	n.s./DN	1922	-2.85	0.28	-10.03	1.11E-23	3.90E-22	2697	-3.31	0.25	-13	1.22E-38	1.16E-36	DN/DN	-3.093	3.53E-07	DN/DN|n.s./DN|DN/DN
ENSG00000085831	TTC39A	ENSMMUG00000004564	TTC39A	ortholog_one2one	97.3899	97.549	1	101	-1.19	0.22	-5.49	3.92E-08	1.35E-07	82	-1.46	0.23	-6.37	1.86E-10	7.53E-10	n.s./n.s.	95	-1.3	0.26	-4.99	5.94E-07	1.96E-06	74	-1.52	0.25	-6.02	1.80E-09	7.15E-09	n.s./n.s.	97	-2.14	0.36	-5.91	3.52E-09	2.79E-08	105	-2.34	0.37	-6.29	3.19E-10	3.54E-09	DN/DN	-1.658	3.56E-07	n.s./n.s.|n.s./n.s.|DN/DN
ENSG00000155085	AK9	ENSMMUG00000020537	AK9	ortholog_one2one	96.337	96.186	1	48	2.36	0.36	6.58	4.60E-11	2.11E-10	30	2.3	0.39	5.82	5.96E-09	2.10E-08	UP/UP	64	2.76	0.34	8.21	2.21E-16	1.65E-15	32	2.39	0.37	6.42	1.33E-10	5.88E-10	UP/UP	42	2.98	0.55	5.42	5.99E-08	4.06E-07	35	2.98	0.58	5.17	2.37E-07	1.72E-06	UP/UP	2.628	3.58E-07	UP/UP|UP/UP|UP/UP
ENSG00000164011	ZNF691	ENSMMUG00000055744	ZNF691	ortholog_one2one	91.746	85.2507	1	281	-2.05	0.19	-10.55	5.34E-26	7.45E-25	266	-1.61	0.18	-8.77	1.75E-18	1.35E-17	DN/n.s.	287	-1.65	0.19	-8.8	1.42E-18	1.24E-17	279	-1.09	0.19	-5.72	1.08E-08	3.97E-08	n.s./n.s.	332	-1.71	0.29	-5.92	3.26E-09	2.59E-08	382	-1.37	0.27	-5.13	2.96E-07	2.11E-06	n.s./n.s.	-1.580	3.63E-07	DN/n.s.|n.s./n.s.|n.s./n.s.
ENSG00000165912	PACSIN3	ENSMMUG00000006359	PACSIN3	ortholog_one2one	100	100	1	1159	-2.19	0.21	-10.38	3.00E-25	3.97E-24	1065	-2.3	0.21	-10.76	5.48E-27	7.26E-26	DN/DN	1197	-1.69	0.25	-6.75	1.50E-11	7.81E-11	1053	-1.8	0.26	-6.94	3.84E-12	1.94E-11	n.s./n.s.	1459	-1.32	0.25	-5.19	2.07E-07	1.29E-06	1718	-1.41	0.27	-5.29	1.22E-07	9.29E-07	n.s./n.s.	-1.785	3.70E-07	DN/DN|n.s./n.s.|n.s./n.s.
ENSG00000127561	SYNGR3	ENSMMUG00000007960	SYNGR3	ortholog_one2one	99.5633	99.5633	1	293	1.76	0.24	7.22	5.02E-13	2.73E-12	223	1.2	0.24	4.93	8.02E-07	2.26E-06	n.s./n.s.	512	2.61	0.28	9.32	1.20E-20	1.20E-19	462	2.46	0.29	8.44	3.14E-17	2.37E-16	UP/UP	272	2.39	0.3	7.94	1.96E-15	3.26E-14	285	1.93	0.29	6.78	1.22E-11	1.61E-10	UP/n.s.	2.058	3.77E-07	n.s./n.s.|UP/UP|UP/n.s.
ENSG00000172081	MOB3A	ENSMMUG00000010984	MOB3A	ortholog_one2one	96.3134	68.75	1	521	1.56	0.15	10.71	9.49E-27	1.39E-25	483	-1.13	0.21	-5.49	4.08E-08	1.32E-07	n.s./n.s.	512	1.46	0.28	5.26	1.41E-07	4.97E-07	419	-1.39	0.27	-5.07	4.08E-07	1.27E-06	n.s./n.s.	341	1.37	0.25	5.53	3.14E-08	2.22E-07	606	-1.63	0.29	-5.65	1.60E-08	1.40E-07	n.s./n.s.	0.040	3.77E-07	n.s./n.s.|n.s./n.s.|n.s./n.s.
ENSG00000113083	LOX	ENSMMUG00000056626	LOX	ortholog_one2one	97.6019	97.6019	1	342	-2.77	0.39	-7.03	2.04E-12	1.05E-11	248	-2.32	0.38	-6.13	8.83E-10	3.37E-09	DN/DN	288	-3.79	0.35	-10.74	6.57E-27	9.61E-26	198	-3.28	0.34	-9.54	1.36E-21	1.39E-20	DN/DN	396	-4.46	0.88	-5.08	3.79E-07	2.27E-06	347	-4.13	0.56	-7.4	1.33E-13	2.21E-12	DN/DN	-3.458	3.79E-07	DN/DN|DN/DN|DN/DN
ENSG00000154783	FGD5	ENSMMUG00000018446	FGD5	ortholog_one2one	94.8016	92.4616	1	576	2.09	0.16	13.22	6.43E-40	2.04E-38	378	2.39	0.19	12.66	1.03E-36	2.33E-35	UP/UP	354	1.15	0.22	5.12	3.06E-07	1.05E-06	200	1.26	0.25	5.07	4.05E-07	1.27E-06	n.s./n.s.	304	1.58	0.26	6.18	6.55E-10	5.68E-09	224	1.7	0.28	6.14	8.21E-10	8.59E-09	n.s./n.s.	1.695	3.89E-07	UP/UP|n.s./n.s.|n.s./n.s.
ENSG00000243978	RTL9	ENSMMUG00000001307	RTL9	ortholog_one2one	93.0836	93.1507	1	53	-3.38	0.38	-8.86	8.00E-19	6.96E-18	41	-2.67	0.39	-6.88	6.13E-12	2.87E-11	DN/DN	50	-3.18	0.33	-9.67	4.19E-22	4.62E-21	37	-2.55	0.4	-6.45	1.15E-10	5.12E-10	DN/DN	65	-4.47	0.69	-6.47	9.68E-11	9.32E-10	60	-3.52	0.69	-5.1	3.32E-07	2.35E-06	DN/DN	-3.295	3.92E-07	DN/DN|DN/DN|DN/DN
ENSG00000167323	STIM1	ENSMMUG00000003958	STIM1	ortholog_one2one	86.22	99.7076	1	694	1.33	0.17	7.69	1.51E-14	9.37E-14	613	1.66	0.18	9.27	1.93E-20	1.68E-19	n.s./n.s.	886	1.7	0.2	8.47	2.47E-17	1.98E-16	845	2.2	0.2	10.95	6.49E-28	9.94E-27	n.s./UP	489	1.24	0.25	5.07	4.00E-07	2.39E-06	554	1.71	0.23	7.44	1.04E-13	1.75E-12	n.s./n.s.	1.640	3.98E-07	n.s./n.s.|n.s./UP|n.s./n.s.
ENSG00000104290	FZD3	ENSMMUG00000007486	FZD3	ortholog_one2one	99.3994	99.3994	1	465	-2.1	0.28	-7.6	3.01E-14	1.81E-13	186	-1.41	0.29	-4.92	8.45E-07	2.38E-06	DN/n.s.	475	-1.68	0.18	-9.13	6.94E-20	6.62E-19	185	-1.13	0.19	-5.94	2.77E-09	1.08E-08	n.s./n.s.	515	-2.84	0.29	-9.72	2.57E-22	7.97E-21	231	-2.76	0.38	-7.27	3.60E-13	5.66E-12	DN/DN	-1.987	3.98E-07	DN/n.s.|n.s./n.s.|DN/DN
ENSG00000186919	ZACN	ENSMMUG00000062567	ZACN	ortholog_one2one	89.3204	90.4177	1	521	2.51	0.15	16.22	3.39E-59	2.25E-57	142	1.74	0.21	8.44	3.17E-17	2.20E-16	UP/n.s.	549	2.5	0.15	16.91	3.97E-64	3.28E-62	149	1.81	0.2	9.25	2.25E-20	2.12E-19	UP/n.s.	308	2.38	0.26	9.04	1.54E-19	3.84E-18	122	1.7	0.33	5.1	3.42E-07	2.42E-06	UP/n.s.	2.107	4.03E-07	UP/n.s.|UP/n.s.|UP/n.s.
ENSG00000006459	KDM7A	ENSMMUG00000008126	KDM7A	ortholog_one2one	97.7683	97.7683	1	1311	1.78	0.19	9.54	1.41E-21	1.49E-20	894	2.54	0.17	15.13	9.94E-52	4.53E-50	n.s./UP	1908	2.33	0.2	11.72	9.57E-32	1.80E-30	1187	2.96	0.19	15.74	8.58E-56	4.83E-54	UP/UP	838	1.6	0.32	5.07	4.06E-07	2.42E-06	530	1.9	0.32	5.98	2.19E-09	2.16E-08	n.s./n.s.	2.185	4.07E-07	n.s./UP|UP/UP|n.s./n.s.
ENSG00000165502	RPL36AL	ENSMMUG00000008286	RPL36AL	ortholog_one2one	99.0566	99.0566	1	855	-1.91	0.21	-8.92	4.50E-19	3.98E-18	90	-9.89	0.96	-10.33	5.35E-25	6.29E-24	n.s./DN	1030	-0.93	0.14	-6.86	6.87E-12	3.67E-11	80	-6.42	0.52	-12.33	6.15E-35	1.35E-33	n.s./DN	1067	-1.05	0.21	-5.06	4.19E-07	2.49E-06	161	-3.34	0.42	-7.94	1.96E-15	3.97E-14	n.s./DN	-3.923	4.15E-07	n.s./DN|n.s./DN|n.s./DN
ENSG00000178033	CALHM5	ENSMMUG00000007412	CALHM5	ortholog_one2one	97.411	97.7273	1	249	3.17	0.25	12.77	2.57E-37	7.01E-36	79	3.12	0.32	9.75	1.91E-22	1.89E-21	UP/UP	226	2.93	0.33	8.94	3.75E-19	3.41E-18	77	3.06	0.4	7.61	2.64E-14	1.60E-13	UP/UP	148	3.16	0.38	8.23	1.87E-16	3.49E-15	53	2.92	0.57	5.09	3.57E-07	2.51E-06	UP/UP	3.060	4.18E-07	UP/UP|UP/UP|UP/UP
ENSG00000189306	RRP7A	ENSMMUG00000009716	RRP7A	ortholog_one2one	91.4286	73.5632	1	297	1.99	0.2	10.1	5.66E-24	6.99E-23	149	-2.9	0.21	-14.12	2.75E-45	9.19E-44	n.s./DN	378	2.32	0.27	8.48	2.16E-17	1.74E-16	130	-3.01	0.2	-14.94	1.89E-50	8.96E-49	UP/DN	218	2.19	0.3	7.22	5.19E-13	6.51E-12	261	-1.29	0.25	-5.09	3.67E-07	2.58E-06	UP/n.s.	-0.117	4.30E-07	n.s./DN|UP/DN|UP/n.s.
ENSG00000126391	FRMD8	ENSMMUG00000023300	FRMD8	ortholog_one2one	96.9828	64.2857	1	307	3.07	0.26	11.82	3.04E-32	6.31E-31	325	-1.19	0.17	-6.95	3.66E-12	1.75E-11	UP/n.s.	234	2.54	0.25	10.08	6.91E-24	8.44E-23	259	-1.83	0.2	-9.25	2.30E-20	2.15E-19	UP/n.s.	152	2.71	0.42	6.45	1.10E-10	1.05E-09	427	-1.37	0.27	-5.08	3.68E-07	2.58E-06	UP/n.s.	0.655	4.30E-07	UP/n.s.|UP/n.s.|UP/n.s.
ENSG00000004948	CALCR	ENSMMUG00000014319	CALCR	ortholog_one2one	91.1417	89.5551	1	19	7.09	1.19	5.95	2.70E-09	1.04E-08	15	7.54	1.22	6.18	6.31E-10	2.45E-09	UP/UP	34	7.83	1.09	7.19	6.61E-13	3.83E-12	33	8.57	1.1	7.81	5.69E-15	3.64E-14	UP/UP	12	7.28	1.41	5.17	2.37E-07	1.46E-06	11	7.54	1.44	5.26	1.48E-07	1.11E-06	UP/UP	7.642	4.30E-07	UP/UP|UP/UP|UP/UP
ENSG00000140859	KIFC3	ENSMMUG00000015696	KIFC3	ortholog_one2one	98.1132	95.5224	1	1003	1.8	0.21	8.57	9.97E-18	7.93E-17	668	1.29	0.22	5.88	4.02E-09	1.44E-08	n.s./n.s.	905	1.54	0.24	6.49	8.66E-11	4.20E-10	611	1.13	0.23	4.97	6.60E-07	2.02E-06	n.s./n.s.	753	2	0.31	6.42	1.36E-10	1.28E-09	754	1.76	0.33	5.38	7.30E-08	5.72E-07	UP/n.s.	1.587	4.35E-07	n.s./n.s.|n.s./n.s.|UP/n.s.
ENSG00000069122	ADGRF5	ENSMMUG00000023002	ADGRF5	ortholog_one2one	94.8737	92.3355	1	1023	2.43	0.18	13.45	3.01E-41	1.03E-39	904	1.77	0.18	9.78	1.38E-22	1.38E-21	UP/n.s.	763	1.85	0.26	7.09	1.34E-12	7.55E-12	680	1.25	0.25	4.92	8.72E-07	2.63E-06	n.s./n.s.	641	2.39	0.21	11.16	6.29E-29	3.23E-27	739	1.61	0.21	7.51	6.07E-14	1.05E-12	UP/n.s.	1.883	4.38E-07	UP/n.s.|n.s./n.s.|UP/n.s.
ENSG00000188315	C3orf62	ENSMMUG00000049541	C2H3orf62	ortholog_one2one	95.1311	95.1311	1	278	-2.04	0.23	-8.94	4.01E-19	3.57E-18	283	-1.64	0.18	-9.1	9.24E-20	7.73E-19	DN/n.s.	243	-2.49	0.19	-12.95	2.33E-38	6.17E-37	265	-1.55	0.16	-9.68	3.65E-22	3.85E-21	DN/n.s.	320	-2.03	0.29	-7.04	1.94E-12	2.27E-11	414	-1.28	0.25	-5.08	3.87E-07	2.70E-06	DN/n.s.	-1.838	4.50E-07	DN/n.s.|DN/n.s.|DN/n.s.
ENSG00000173726	TOMM20	ENSMMUG00000058824	TOMM20	ortholog_one2one	100	100	1	728	2	0.13	15.03	4.84E-51	2.50E-49	820	-1.27	0.14	-9.01	2.05E-19	1.67E-18	UP/n.s.	1106	2.61	0.17	15.69	1.88E-55	1.03E-53	851	-0.87	0.16	-5.49	3.96E-08	1.38E-07	UP/n.s.	595	2.41	0.22	10.75	5.73E-27	2.53E-25	1136	-1.07	0.21	-5.08	3.68E-07	2.58E-06	UP/n.s.	0.635	4.53E-07	UP/n.s.|UP/n.s.|UP/n.s.
ENSG00000159339	PADI4	ENSMMUG00000032238	PADI4	ortholog_one2one	94.1176	94.1176	1	31	-3.38	0.54	-6.25	3.98E-10	1.66E-09	34	-4.77	0.61	-7.78	7.21E-15	4.22E-14	DN/DN	25	-8.75	0.97	-8.99	2.38E-19	2.19E-18	30	-4.58	0.61	-7.52	5.43E-14	3.23E-13	DN/DN	38	-8.87	1.58	-5.61	1.98E-08	1.43E-07	58	-3.59	0.71	-5.08	3.70E-07	2.59E-06	DN/DN	-5.657	4.56E-07	DN/DN|DN/DN|DN/DN
ENSG00000113396	SLC27A6	ENSMMUG00000017031	SLC27A6	ortholog_one2one	94.9919	94.9919	1	569	3.75	0.26	14.42	3.82E-47	1.70E-45	157	2.6	0.3	8.66	4.57E-18	3.39E-17	UP/UP	698	3.96	0.22	17.64	1.18E-69	1.17E-67	212	3.04	0.29	10.57	3.96E-26	5.42E-25	UP/UP	146	2.29	0.41	5.56	2.75E-08	1.96E-07	107	2.28	0.45	5.09	3.63E-07	2.55E-06	UP/UP	2.987	4.58E-07	UP/UP|UP/UP|UP/UP
ENSG00000116396	KCNC4	ENSMMUG00000004614	KCNC4	ortholog_one2one	98.8976	99.3671	1	488	2.18	0.26	8.29	1.15E-16	8.44E-16	249	3.29	0.26	12.54	4.47E-36	9.75E-35	UP/UP	403	1.78	0.17	10.44	1.72E-25	2.30E-24	202	2.95	0.2	14.43	3.17E-47	1.28E-45	n.s./UP	260	1.72	0.34	5.04	4.68E-07	2.77E-06	137	2.72	0.4	6.81	1.00E-11	1.34E-10	n.s./UP	2.440	4.62E-07	UP/UP|n.s./UP|n.s./UP
ENSG00000180871	CXCR2	ENSMMUG00000013400	CXCR2	ortholog_one2one	90.2778	74.3707	1	106	-2.06	0.3	-6.9	5.22E-12	2.61E-11	226	-6.11	0.34	-17.91	9.92E-72	9.73E-70	DN/DN	109	-1.64	0.32	-5.09	3.67E-07	1.24E-06	199	-5.24	0.28	-18.52	1.30E-76	1.44E-74	n.s./DN	122	-2.08	0.4	-5.13	2.90E-07	1.77E-06	380	-5.83	0.46	-12.63	1.44E-36	1.21E-34	DN/DN	-3.827	5.02E-07	DN/DN|n.s./DN|DN/DN
ENSG00000143167	GPA33	ENSMMUG00000065239	GPA33	ortholog_one2one	87.1473	83.2335	1	57	-5.31	0.41	-12.89	5.09E-38	1.45E-36	18	-7	1.01	-6.96	3.33E-12	1.59E-11	DN/DN	52	-5.3	0.4	-13.14	1.89E-39	5.26E-38	16	-6.57	0.94	-6.99	2.67E-12	1.37E-11	DN/DN	75	-6.4	0.81	-7.92	2.34E-15	3.84E-14	31	-7.8	1.54	-5.05	4.36E-07	3.03E-06	DN/DN	-6.397	5.05E-07	DN/DN|DN/DN|DN/DN
ENSG00000110172	CHORDC1	ENSMMUG00000005209	CHORDC1	ortholog_one2one	93.3735	92.8144	1	490	1.08	0.22	4.9	9.38E-07	2.76E-06	366	-1.25	0.2	-6.17	6.71E-10	2.59E-09	n.s./n.s.	121	-11	0.87	-12.63	1.46E-36	3.50E-35	312	-1.56	0.29	-5.39	6.97E-08	2.35E-07	DN/n.s.	180	-11.12	1.48	-7.52	5.68E-14	7.88E-13	475	-1.55	0.26	-5.9	3.69E-09	3.53E-08	DN/n.s.	-4.233	5.05E-07	n.s./n.s.|DN/n.s.|DN/n.s.
ENSG00000011105	TSPAN9	ENSMMUG00000009251	TSPAN9	ortholog_one2one	100	72.4242	1	1360	1.87	0.16	11.76	6.29E-32	1.29E-30	404	1.6	0.19	8.46	2.77E-17	1.92E-16	n.s./n.s.	1238	1.63	0.15	10.64	1.98E-26	2.82E-25	412	1.63	0.19	8.6	7.64E-18	6.07E-17	n.s./n.s.	824	1.6	0.23	6.84	7.95E-12	8.65E-11	337	1.43	0.28	5.05	4.39E-07	3.04E-06	n.s./n.s.	1.627	5.07E-07	n.s./n.s.|n.s./n.s.|n.s./n.s.
ENSG00000104738	MCM4	ENSMMUG00000015360	MCM4	ortholog_one2one	98.9571	98.9571	1	771	0.98	0.17	5.85	4.92E-09	1.84E-08	633	1.04	0.16	6.47	9.55E-11	3.97E-10	n.s./n.s.	962	1.34	0.15	8.9	5.69E-19	5.08E-18	781	1.45	0.14	10.23	1.49E-24	1.83E-23	n.s./n.s.	637	1.18	0.23	5.04	4.67E-07	2.76E-06	650	1.21	0.22	5.53	3.18E-08	2.64E-07	n.s./n.s.	1.200	5.07E-07	n.s./n.s.|n.s./n.s.|n.s./n.s.
ENSG00000152484	USP12	ENSMMUG00000021425	USP12	ortholog_one2one	100	100	1	434	1.61	0.15	10.78	4.11E-27	6.15E-26	509	-0.97	0.19	-5.16	2.48E-07	7.40E-07	n.s./n.s.	464	1.66	0.14	11.95	6.71E-33	1.34E-31	448	-1.18	0.2	-5.95	2.70E-09	1.05E-08	n.s./n.s.	304	1.6	0.24	6.55	5.87E-11	5.79E-10	625	-1.44	0.28	-5.11	3.24E-07	2.30E-06	n.s./n.s.	0.213	5.09E-07	n.s./n.s.|n.s./n.s.|n.s./n.s.
ENSG00000070193	FGF10	ENSMMUG00000047162	FGF10	ortholog_one2one	99.0385	99.0385	1	54	8.59	1.1	7.85	4.30E-15	2.78E-14	52	6.27	0.71	8.87	6.99E-19	5.53E-18	UP/UP	49	8.32	1.14	7.28	3.40E-13	2.00E-12	50	6.14	0.78	7.91	2.68E-15	1.76E-14	UP/UP	13	7.48	1.45	5.18	2.26E-07	1.40E-06	19	5.26	1.02	5.17	2.34E-07	1.69E-06	UP/UP	7.010	5.15E-07	UP/UP|UP/UP|UP/UP
ENSG00000148303	RPL7A	ENSMMUG00000022341	RPL7A	ortholog_one2one	100	100	1	465	2.23	0.16	14.09	4.13E-45	1.66E-43	67	-2.3	0.28	-8.11	5.04E-16	3.21E-15	UP/DN	61	-10.01	0.87	-11.51	1.14E-30	2.05E-29	61	-2.26	0.26	-8.58	9.34E-18	7.35E-17	DN/DN	91	-10.14	1.48	-6.83	8.21E-12	8.91E-11	105	-1.73	0.34	-5.05	4.47E-07	3.09E-06	DN/n.s.	-4.035	5.15E-07	UP/DN|DN/DN|DN/n.s.
ENSG00000164989	CCDC171	ENSMMUG00000016731	CCDC171	ortholog_one2one	97.4359	96.779	1	147	3.71	0.32	11.64	2.49E-31	4.89E-30	121	4.57	0.36	12.79	1.84E-37	4.35E-36	UP/UP	166	3.81	0.35	10.77	4.77E-27	7.04E-26	130	4.62	0.37	12.55	4.15E-36	9.60E-35	UP/UP	43	2.52	0.5	5.04	4.61E-07	2.73E-06	37	3.19	0.58	5.46	4.68E-08	3.77E-07	UP/UP	3.737	5.18E-07	UP/UP|UP/UP|UP/UP
ENSG00000196083	IL1RAP	ENSMMUG00000022562	IL1RAP	ortholog_one2one	99.2722	99.2722	1	1534	1.49	0.2	7.32	2.56E-13	1.43E-12	1335	1.67	0.23	7.36	1.90E-13	1.00E-12	n.s./n.s.	3356	2.74	0.29	9.47	2.82E-21	2.94E-20	3051	3.01	0.3	10.02	1.30E-23	1.51E-22	UP/UP	1060	1.41	0.27	5.17	2.35E-07	1.45E-06	1107	1.51	0.29	5.17	2.30E-07	1.67E-06	n.s./n.s.	1.972	5.20E-07	n.s./n.s.|UP/UP|n.s./n.s.
ENSG00000101474	APMAP	ENSMMUG00000061222	APMAP	ortholog_one2one	86.2981	73.5656	1	1136	1.59	0.2	7.83	4.96E-15	3.19E-14	1007	0.95	0.2	4.87	1.12E-06	3.12E-06	n.s./n.s.	1648	2.16	0.22	10.04	1.01E-23	1.22E-22	1458	1.65	0.2	8.35	6.83E-17	5.03E-16	UP/n.s.	1032	2.16	0.25	8.76	1.95E-18	4.42E-17	1200	1.48	0.23	6.36	1.96E-10	2.23E-09	UP/n.s.	1.665	5.20E-07	n.s./n.s.|UP/n.s.|UP/n.s.
ENSG00000269335	IKBKG	ENSMMUG00000017277	IKBKG	ortholog_one2one	96.9199	96.5235	1	135	-2.38	0.27	-8.93	4.19E-19	3.72E-18	994	-2.64	0.21	-12.46	1.26E-35	2.68E-34	DN/DN	122	-2.54	0.27	-9.52	1.73E-21	1.83E-20	877	-2.75	0.21	-12.81	1.40E-37	3.53E-36	DN/DN	164	-1.98	0.4	-5.01	5.49E-07	3.21E-06	1587	-1.99	0.31	-6.46	1.04E-10	1.23E-09	n.s./n.s.	-2.380	5.35E-07	DN/DN|DN/DN|n.s./n.s.
ENSG00000176393	RNPEP	ENSMMUG00000001926	RNPEP	ortholog_one2one	98.3077	91.2857	1	497	0.98	0.16	6.21	5.28E-10	2.18E-09	494	1.4	0.15	9.29	1.51E-20	1.32E-19	n.s./n.s.	487	0.89	0.15	5.86	4.57E-09	1.89E-08	419	1.1	0.16	6.98	2.94E-12	1.51E-11	n.s./n.s.	427	1.29	0.26	5.01	5.45E-07	3.19E-06	498	1.63	0.25	6.61	3.81E-11	4.73E-10	n.s./n.s.	1.215	5.35E-07	n.s./n.s.|n.s./n.s.|n.s./n.s.
ENSG00000138434	ITPRID2	ENSMMUG00000014277	ITPRID2	ortholog_one2one	96.664	96.664	1	3340	1.06	0.18	5.76	8.21E-09	3.02E-08	2417	1.96	0.18	11.07	1.72E-28	2.48E-27	n.s./n.s.	5466	1.9	0.22	8.79	1.49E-18	1.29E-17	4391	2.92	0.22	13.05	6.69E-39	1.80E-37	n.s./UP	2587	1.13	0.23	5	5.62E-07	3.29E-06	1923	1.81	0.22	8.26	1.45E-16	3.23E-15	n.s./n.s.	1.797	5.53E-07	n.s./n.s.|n.s./UP|n.s./n.s.
ENSG00000184160	ADRA2C	ENSMMUG00000014781	ADRA2C	ortholog_one2one	92.8571	93.6681	1	60	3.45	0.53	6.49	8.44E-11	3.78E-10	60	3.92	0.49	7.99	1.33E-15	8.24E-15	UP/UP	49	3.04	0.49	6.22	4.96E-10	2.25E-09	36	3.1	0.46	6.66	2.68E-11	1.26E-10	UP/UP	31	3.19	0.64	5.02	5.05E-07	2.97E-06	31	3.37	0.62	5.44	5.42E-08	4.33E-07	UP/UP	3.345	5.68E-07	UP/UP|UP/UP|UP/UP
ENSG00000119771	KLHL29	ENSMMUG00000016030	KLHL29	ortholog_one2one	99.7714	99.7714	1	329	2.64	0.28	9.39	5.84E-21	5.88E-20	150	3.47	0.34	10.09	6.17E-24	6.73E-23	UP/UP	274	2.26	0.26	8.84	9.42E-19	8.31E-18	131	3.23	0.34	9.61	7.09E-22	7.36E-21	UP/UP	168	2.23	0.4	5.62	1.91E-08	1.38E-07	76	2.76	0.55	5.03	4.79E-07	3.29E-06	UP/UP	2.765	5.71E-07	UP/UP|UP/UP|UP/UP
ENSG00000166105	GLB1L3	ENSMMUG00000007713	GLB1L3	ortholog_one2one	93.415	93.415	1	153	-2.12	0.28	-7.54	4.78E-14	2.82E-13	165	-4.06	0.34	-12.13	7.60E-34	1.46E-32	DN/DN	141	-2.22	0.28	-8.02	1.05E-15	7.49E-15	141	-4.65	0.34	-13.53	1.03E-41	3.27E-40	DN/DN	179	-1.95	0.39	-4.99	5.94E-07	3.46E-06	267	-4.57	0.43	-10.62	2.41E-26	1.13E-24	n.s./DN	-3.262	5.77E-07	DN/DN|DN/DN|n.s./DN
ENSG00000178607	ERN1	ENSMMUG00000015185	ERN1	ortholog_one2one	98.7718	98.6708	1	1505	-1.67	0.18	-9.11	8.20E-20	7.69E-19	1432	-2.79	0.17	-16.09	3.10E-58	1.91E-56	n.s./DN	1571	-1.28	0.18	-7.06	1.66E-12	9.28E-12	1349	-2.4	0.17	-14.17	1.34E-45	5.16E-44	n.s./DN	1691	-1.56	0.31	-4.99	6.15E-07	3.58E-06	2203	-2.86	0.28	-10.05	9.33E-24	3.60E-22	n.s./DN	-2.093	5.97E-07	n.s./DN|n.s./DN|n.s./DN
ENSG00000006740	ARHGAP44	ENSMMUG00000022515	ARHGAP44	ortholog_one2one	95.3545	92.5267	1	218	2.85	0.26	11.06	2.07E-28	3.36E-27	203	2.51	0.22	11.48	1.65E-30	2.69E-29	UP/UP	126	1.86	0.27	6.95	3.74E-12	2.05E-11	103	1.33	0.27	4.85	1.25E-06	3.70E-06	n.s./n.s.	143	2.97	0.32	9.16	5.01E-20	1.30E-18	163	2.51	0.28	8.99	2.57E-19	7.30E-18	UP/UP	2.338	6.17E-07	UP/UP|n.s./n.s.|UP/UP
ENSG00000173531	MST1	ENSMMUG00000057113	MST1	ortholog_one2one	96.4138	96.4138	1	60	3.62	0.39	9.33	1.10E-20	1.09E-19	145	1.93	0.27	7.16	8.19E-13	4.11E-12	UP/n.s.	48	3.16	0.47	6.73	1.71E-11	8.87E-11	107	1.39	0.29	4.84	1.27E-06	3.75E-06	UP/n.s.	49	4.16	0.57	7.3	2.98E-13	3.79E-12	165	2.52	0.38	6.6	4.21E-11	5.18E-10	UP/UP	2.797	6.25E-07	UP/n.s.|UP/n.s.|UP/UP
ENSG00000225950	NTF4	ENSMMUG00000015794	NTF4	ortholog_one2one	99.0476	99.0476	1	54	2.4	0.37	6.47	9.79E-11	4.34E-10	42	2.29	0.39	5.83	5.61E-09	1.98E-08	UP/UP	54	2.33	0.41	5.67	1.42E-08	5.53E-08	39	2.17	0.44	4.89	1.02E-06	3.05E-06	UP/UP	45	2.93	0.52	5.68	1.38E-08	1.02E-07	47	2.91	0.55	5.34	9.53E-08	7.37E-07	UP/UP	2.505	6.61E-07	UP/UP|UP/UP|UP/UP
ENSG00000173264	GPR137	ENSMMUG00000010390	GPR137	ortholog_one2one	97.8947	98.517	1	1966	-1.94	0.14	-14.24	5.19E-46	2.16E-44	1516	-1.3	0.14	-9.39	5.78E-21	5.20E-20	n.s./n.s.	2028	-1.52	0.16	-9.39	6.02E-21	6.11E-20	1554	-0.94	0.17	-5.6	2.11E-08	7.53E-08	n.s./n.s.	2307	-1.62	0.2	-8.03	1.01E-15	1.72E-14	2123	-1.05	0.21	-5	5.83E-07	3.96E-06	n.s./n.s.	-1.395	6.73E-07	n.s./n.s.|n.s./n.s.|n.s./n.s.
ENSG00000196072	BLOC1S2	ENSMMUG00000061808	BLOC1S2	ortholog_one2one	92.2535	59.009	1	355	-2.27	0.15	-15.32	5.64E-53	3.07E-51	301	-2.07	0.17	-12.29	1.00E-34	2.02E-33	DN/DN	345	-2.05	0.14	-14.87	4.84E-50	2.18E-48	290	-1.76	0.15	-11.82	3.07E-32	5.82E-31	DN/n.s.	448	-1.41	0.21	-6.74	1.58E-11	1.65E-10	487	-1.1	0.22	-4.99	6.16E-07	4.16E-06	n.s./n.s.	-1.777	6.93E-07	DN/DN|DN/n.s.|n.s./n.s.
ENSG00000058063	ATP11B	ENSMMUG00000019323	ATP11B	ortholog_one2one	99.1504	99.1504	1	875	-1.58	0.15	-10.56	4.57E-26	6.43E-25	433	-1.14	0.21	-5.38	7.35E-08	2.32E-07	n.s./n.s.	833	-1.58	0.2	-8.07	6.91E-16	5.03E-15	376	-1.39	0.25	-5.65	1.59E-08	5.76E-08	n.s./n.s.	921	-2.12	0.27	-7.95	1.92E-15	3.21E-14	537	-1.8	0.36	-5	5.77E-07	3.92E-06	DN/n.s.	-1.602	7.02E-07	n.s./n.s.|n.s./n.s.|DN/n.s.
ENSG00000075142	SRI	ENSMMUG00000022696	SRI	ortholog_one2one	99.4949	99.4949	1	1394	-3.07	0.25	-12.49	7.96E-36	1.98E-34	1052	-3.25	0.26	-12.6	2.25E-36	4.98E-35	DN/DN	1394	-2.42	0.39	-6.19	5.89E-10	2.67E-09	1011	-2.55	0.53	-4.81	1.48E-06	4.34E-06	DN/DN	1778	-2.38	0.29	-8.11	4.87E-16	8.60E-15	1758	-2.19	0.32	-6.94	3.86E-12	5.34E-11	DN/DN	-2.643	7.24E-07	DN/DN|DN/DN|DN/DN
ENSG00000139998	RAB15	ENSMMUG00000004339	RAB15	ortholog_one2one	99.5283	93.7778	1	749	1.28	0.15	8.79	1.53E-18	1.29E-17	673	0.97	0.15	6.46	1.07E-10	4.43E-10	n.s./n.s.	891	1.53	0.13	11.62	3.40E-31	6.22E-30	768	1.23	0.13	9.51	1.83E-21	1.85E-20	n.s./n.s.	583	1.44	0.21	6.68	2.36E-11	2.43E-10	670	1.02	0.21	4.97	6.54E-07	4.41E-06	n.s./n.s.	1.245	7.35E-07	n.s./n.s.|n.s./n.s.|n.s./n.s.
ENSG00000106665	CLIP2	ENSMMUG00000048526	CLIP2	ortholog_one2one	98.8528	98.8528	1	426	2.32	0.22	10.74	6.73E-27	9.95E-26	373	2.07	0.21	9.93	2.94E-23	3.07E-22	UP/UP	485	2.44	0.22	10.93	8.08E-28	1.25E-26	382	2.09	0.21	10.08	6.93E-24	8.20E-23	UP/UP	228	1.91	0.32	6.01	1.89E-09	1.54E-08	242	1.47	0.3	4.97	6.60E-07	4.44E-06	n.s./n.s.	2.050	7.43E-07	UP/UP|UP/UP|n.s./n.s.
ENSG00000184009	ACTG1	ENSMMUG00000012054	ACTG1	ortholog_one2one	100	100	1	7482	1.77	0.21	8.56	1.16E-17	9.14E-17	6080	-1.03	0.21	-4.97	6.79E-07	1.93E-06	n.s./n.s.	6904	1.56	0.17	9.21	3.27E-20	3.17E-19	4819	-1.65	0.17	-9.89	4.60E-23	5.17E-22	n.s./n.s.	5715	2.01	0.27	7.53	5.01E-14	7.01E-13	7745	-1.28	0.25	-5.09	3.60E-07	2.53E-06	UP/n.s.	0.230	7.43E-07	n.s./n.s.|n.s./n.s.|UP/n.s.
ENSG00000082146	STRADB	ENSMMUG00000018141	STRADB	ortholog_one2one	98.5646	98.5646	1	126	1.97	0.23	8.64	5.86E-18	4.74E-17	151	1.38	0.19	7.27	3.62E-13	1.88E-12	n.s./n.s.	157	2.25	0.22	10.02	1.21E-23	1.45E-22	186	1.74	0.24	7.36	1.89E-13	1.08E-12	UP/n.s.	80	1.86	0.38	4.94	7.83E-07	4.48E-06	159	1.7	0.29	5.92	3.29E-09	3.17E-08	n.s./n.s.	1.817	7.52E-07	n.s./n.s.|UP/n.s.|n.s./n.s.
ENSG00000106789	CORO2A	ENSMMUG00000002853	CORO2A	ortholog_one2one	97.5238	97.5238	1	617	-4.04	0.32	-12.52	5.74E-36	1.44E-34	213	-3.83	0.28	-13.81	2.18E-43	6.64E-42	DN/DN	608	-3.07	0.64	-4.82	1.45E-06	4.59E-06	208	-2.75	0.44	-6.3	3.01E-10	1.28E-09	DN/DN	785	-4.37	0.35	-12.31	8.51E-35	6.07E-33	341	-4.53	0.38	-11.83	2.59E-32	1.79E-30	DN/DN	-3.765	7.65E-07	DN/DN|DN/DN|DN/DN
ENSG00000204301	NOTCH4	ENSMMUG00000018461	NOTCH4	ortholog_one2one	96.7049	96.9955	1	0	NA	NA	NA	NA	NA	496	2.59	0.19	13.57	5.73E-42	1.64E-40	n.s./UP	0	NA	NA	NA	NA	NA	293	1.68	0.34	4.94	7.67E-07	2.33E-06	n.s./n.s.	0	NA	NA	NA	NA	NA	353	2.35	0.28	8.44	3.14E-17	7.50E-16	n.s./UP	2.207	7.77E-07	n.s./UP|n.s./n.s.|n.s./UP
ENSG00000008710	PKD1	ENSMMUG00000029263	PKD1	ortholog_one2one	94.9338	95.0442	1	703	2.38	0.23	10.55	5.30E-26	7.40E-25	1658	2.07	0.16	12.89	4.91E-38	1.19E-36	UP/UP	368	1.17	0.22	5.35	8.82E-08	3.18E-07	893	0.95	0.2	4.82	1.45E-06	4.27E-06	n.s./n.s.	325	1.68	0.3	5.63	1.77E-08	1.29E-07	1213	1.76	0.2	8.79	1.53E-18	4.10E-17	n.s./n.s.	1.668	7.86E-07	UP/UP|n.s./n.s.|n.s./n.s.
ENSG00000144619	CNTN4	ENSMMUG00000001847	CNTN4	ortholog_one2one	96.3938	96.1127	1	61	3.17	0.4	7.99	1.38E-15	9.36E-15	42	3.8	0.47	8.11	5.17E-16	3.29E-15	UP/UP	58	2.99	0.47	6.4	1.53E-10	7.23E-10	38	3.58	0.53	6.81	9.53E-12	4.65E-11	UP/UP	43	3.43	0.65	5.3	1.17E-07	7.60E-07	33	3.87	0.78	4.99	5.92E-07	4.01E-06	UP/UP	3.473	7.95E-07	UP/UP|UP/UP|UP/UP
ENSG00000085760	MTIF2	ENSMMUG00000030833	MTIF2	ortholog_one2one	92.1596	92.1596	1	315	-1.99	0.17	-11.97	5.36E-33	1.15E-31	412	-2.64	0.19	-13.79	3.13E-43	9.44E-42	n.s./DN	329	-1.51	0.15	-9.75	1.92E-22	2.17E-21	383	-2.37	0.2	-12.08	1.29E-33	2.64E-32	n.s./DN	387	-1.28	0.26	-4.93	8.39E-07	4.78E-06	657	-2.01	0.28	-7.23	4.78E-13	7.40E-12	n.s./DN	-1.967	7.97E-07	n.s./DN|n.s./DN|n.s./DN
ENSG00000127838	PNKD	ENSMMUG00000038299	PNKD	ortholog_one2one	95.3247	88.4337	1	829	-1.23	0.16	-7.77	7.90E-15	5.01E-14	756	-2.03	0.14	-14.59	3.10E-48	1.19E-46	n.s./DN	756	-1.43	0.16	-8.77	1.86E-18	1.61E-17	688	-2.02	0.16	-12.86	7.88E-38	2.03E-36	n.s./DN	886	-1.15	0.23	-4.92	8.51E-07	4.84E-06	1166	-1.45	0.2	-7.18	7.08E-13	1.07E-11	n.s./n.s.	-1.552	8.07E-07	n.s./DN|n.s./DN|n.s./n.s.
ENSG00000125999	BPIFB1	ENSMMUG00000062078	BPIFB1	ortholog_one2one	90.9091	82.8625	1	29	-7.69	1.01	-7.6	3.04E-14	1.83E-13	41	-8.15	1.01	-8.06	7.53E-16	4.75E-15	DN/DN	27	-4.79	0.63	-7.55	4.21E-14	2.67E-13	36	-5.65	0.68	-8.27	1.30E-16	9.46E-16	DN/DN	38	-6.49	1.2	-5.4	6.83E-08	4.59E-07	69	-7.52	1.51	-4.97	6.70E-07	4.49E-06	DN/DN	-6.715	8.25E-07	DN/DN|DN/DN|DN/DN
ENSG00000124260	MAGEA10	ENSMMUG00000063217	MAGEA10	ortholog_one2one	91.8699	91.6216	1	547	1.26	0.26	4.78	1.73E-06	4.96E-06	410	1.94	0.26	7.59	3.15E-14	1.75E-13	n.s./n.s.	851	1.98	0.2	10.1	5.64E-24	6.92E-23	643	2.66	0.2	13.11	2.73E-39	7.60E-38	n.s./UP	528	1.91	0.28	6.72	1.80E-11	1.87E-10	357	1.97	0.28	6.95	3.56E-12	4.95E-11	n.s./n.s.	1.953	8.27E-07	n.s./n.s.|n.s./UP|n.s./n.s.
ENSG00000285815	WRB-SH3BGR	ENSMMUG00000020654	GET1	ortholog_one2one	94.1392	72.191	1	97	-2.55	0.22	-11.37	6.20E-30	1.11E-28	242	-2.95	0.19	-15.9	6.17E-57	3.57E-55	DN/DN	97	-2.14	0.24	-8.74	2.35E-18	2.01E-17	214	-3.03	0.19	-16.13	1.49E-58	9.38E-57	DN/DN	125	-1.62	0.33	-4.92	8.76E-07	4.97E-06	383	-2.62	0.24	-10.94	7.22E-28	3.74E-26	n.s./DN	-2.485	8.28E-07	DN/DN|DN/DN|n.s./DN
ENSG00000169508	GPR183	ENSMMUG00000012338	GPR183	ortholog_one2one	99.446	99.446	1	138	3.34	0.35	9.63	6.14E-22	6.69E-21	167	4.16	0.34	12.21	2.87E-34	5.67E-33	UP/UP	100	2.75	0.38	7.21	5.79E-13	3.36E-12	119	3.61	0.37	9.62	6.44E-22	6.70E-21	UP/UP	59	2.78	0.57	4.92	8.87E-07	5.02E-06	82	3.53	0.53	6.67	2.52E-11	3.18E-10	UP/UP	3.362	8.37E-07	UP/UP|UP/UP|UP/UP
ENSG00000175643	RMI2	ENSMMUG00000056849	RMI2	ortholog_one2one	97.9592	97.9592	1	127	4.16	0.35	12.03	2.40E-33	5.28E-32	41	2.62	0.42	6.22	5.04E-10	1.97E-09	UP/UP	141	4.21	0.32	13.19	9.60E-40	2.73E-38	41	2.57	0.37	7.03	2.09E-12	1.09E-11	UP/UP	88	4.47	0.46	9.65	4.71E-22	1.44E-20	38	2.91	0.59	4.95	7.56E-07	5.03E-06	UP/UP	3.490	8.39E-07	UP/UP|UP/UP|UP/UP
ENSG00000197299	BLM	ENSMMUG00000019526	BLM	ortholog_one2one	96.1891	96.2571	1	234	-2.29	0.21	-10.79	3.94E-27	5.91E-26	176	-1.71	0.22	-7.85	4.07E-15	2.42E-14	DN/n.s.	220	-2.25	0.22	-10.18	2.37E-24	2.98E-23	169	-1.49	0.25	-6.05	1.42E-09	5.70E-09	DN/n.s.	278	-2.1	0.32	-6.57	4.92E-11	4.88E-10	250	-1.66	0.34	-4.95	7.58E-07	5.04E-06	DN/n.s.	-1.917	8.41E-07	DN/n.s.|DN/n.s.|DN/n.s.
ENSG00000076356	PLXNA2	ENSMMUG00000004563	PLXNA2	ortholog_one2one	99.5776	98.7952	1	1168	1.77	0.15	12.12	8.70E-34	1.97E-32	1058	2.62	0.16	15.96	2.63E-57	1.56E-55	n.s./UP	991	1.41	0.16	8.91	5.20E-19	4.67E-18	883	2.3	0.17	13.5	1.48E-41	4.65E-40	n.s./UP	614	1.1	0.22	4.91	9.00E-07	5.10E-06	546	1.71	0.24	7.14	9.63E-13	1.43E-11	n.s./n.s.	1.818	8.50E-07	n.s./UP|n.s./UP|n.s./n.s.
ENSG00000050628	PTGER3	ENSMMUG00000017309	PTGER3	ortholog_one2one	87.0813	79.1304	1	140	-4.09	0.73	-5.57	2.55E-08	8.98E-08	139	-3.91	0.82	-4.77	1.85E-06	5.04E-06	DN/DN	137	-3.17	0.47	-6.76	1.36E-11	7.11E-11	127	-3.31	0.52	-6.38	1.75E-10	7.64E-10	DN/DN	177	-5.17	0.57	-9.05	1.48E-19	3.70E-18	220	-5.37	0.58	-9.28	1.65E-20	5.18E-19	DN/DN	-4.170	8.55E-07	DN/DN|DN/DN|DN/DN
ENSG00000182256	GABRG3	ENSMMUG00000023555	GABRG3	ortholog_one2one	99.3576	99.3576	1	40	-8.17	0.94	-8.67	4.29E-18	3.51E-17	16	-6.8	1	-6.8	1.05E-11	4.82E-11	DN/DN	40	-3.79	0.63	-5.98	2.20E-09	9.40E-09	14	-6.85	0.93	-7.36	1.82E-13	1.04E-12	DN/DN	53	-9.37	1.5	-6.25	4.05E-10	3.63E-09	27	-7.6	1.54	-4.93	8.02E-07	5.31E-06	DN/DN	-7.097	8.87E-07	DN/DN|DN/DN|DN/DN
ENSG00000136235	GPNMB	ENSMMUG00000012648	GPNMB	ortholog_one2one	90.5594	93.1655	1	2361	1.29	0.27	4.77	1.82E-06	5.19E-06	2362	1.55	0.26	5.94	2.84E-09	1.03E-08	n.s./n.s.	5327	2.61	0.42	6.16	7.10E-10	3.18E-09	5182	2.85	0.52	5.51	3.64E-08	1.27E-07	UP/UP	3399	2.75	0.33	8.2	2.33E-16	4.30E-15	3996	2.86	0.32	8.97	2.84E-19	8.06E-18	UP/UP	2.318	8.88E-07	n.s./n.s.|UP/UP|UP/UP
ENSG00000221963	APOL6	ENSMMUG00000001050	APOL6	ortholog_one2one	78.1341	71.8499	1	491	4.9	0.24	20.37	2.85E-92	5.98E-90	47	-1.74	0.37	-4.76	1.96E-06	5.33E-06	UP/n.s.	445	4.65	0.28	16.46	7.40E-61	5.19E-59	39	-2.15	0.33	-6.46	1.04E-10	4.63E-10	UP/DN	120	3.58	0.38	9.51	1.82E-21	5.33E-20	60	-3.18	0.53	-5.98	2.22E-09	2.18E-08	UP/DN	1.010	8.92E-07	UP/n.s.|UP/DN|UP/DN
ENSG00000058600	POLR3E	ENSMMUG00000002257	POLR3E	ortholog_one2one	97.8814	93.7754	1	824	-1.55	0.23	-6.77	1.29E-11	6.23E-11	682	-2	0.24	-8.15	3.68E-16	2.37E-15	n.s./DN	519	-13.11	0.88	-14.97	1.09E-50	5.07E-49	644	-1.8	0.23	-7.81	5.89E-15	3.76E-14	DN/n.s.	773	-13.23	1.48	-8.93	4.24E-19	1.01E-17	1022	-1.69	0.34	-4.92	8.47E-07	5.59E-06	DN/n.s.	-5.563	9.32E-07	n.s./DN|DN/n.s.|DN/n.s.
ENSG00000144231	POLR2D	ENSMMUG00000001989	POLR2D	ortholog_one2one	99.2958	99.2958	1	266	1.48	0.17	8.55	1.24E-17	9.75E-17	154	-2.38	0.18	-13	1.27E-38	3.16E-37	n.s./DN	301	1.63	0.16	10.43	1.78E-25	2.39E-24	148	-1.99	0.2	-10.21	1.82E-24	2.23E-23	n.s./n.s.	181	1.37	0.28	4.89	9.95E-07	5.59E-06	245	-1.64	0.26	-6.32	2.58E-10	2.90E-09	n.s./n.s.	-0.255	9.32E-07	n.s./DN|n.s./n.s.|n.s./n.s.
ENSG00000050748	MAPK9	ENSMMUG00000001728	MAPK9	ortholog_one2one	97.4057	97.4057	1	551	1	0.14	6.94	3.82E-12	1.93E-11	344	0.99	0.16	6.09	1.10E-09	4.14E-09	n.s./n.s.	679	1.34	0.13	10.04	9.91E-24	1.20E-22	411	1.34	0.15	9.09	1.01E-19	9.06E-19	n.s./n.s.	471	1.31	0.23	5.61	2.05E-08	1.48E-07	367	1.24	0.25	4.93	8.27E-07	5.46E-06	n.s./n.s.	1.203	9.35E-07	n.s./n.s.|n.s./n.s.|n.s./n.s.
ENSG00000130822	PNCK	ENSMMUG00000010585	PNCK	ortholog_one2one	78.4038	97.3761	1	73	-1.71	0.34	-4.99	5.89E-07	1.78E-06	45	-2.99	0.4	-7.52	5.59E-14	3.06E-13	n.s./DN	58	-2.77	0.4	-6.89	5.59E-12	3.01E-11	41	-2.98	0.46	-6.48	9.16E-11	4.10E-10	DN/DN	77	-2.49	0.48	-5.18	2.17E-07	1.35E-06	73	-2.43	0.48	-5.09	3.62E-07	2.55E-06	DN/DN	-2.562	9.47E-07	n.s./DN|DN/DN|DN/DN
ENSG00000120051	CFAP58	ENSMMUG00000015339	CFAP58	ortholog_one2one	97.7064	97.7064	1	19	7.07	1.09	6.51	7.47E-11	3.37E-10	21	6.55	1.05	6.25	4.12E-10	1.62E-09	UP/UP	30	7.62	1.08	7.09	1.34E-12	7.56E-12	35	7.22	1.03	7	2.58E-12	1.33E-11	UP/UP	11	7.19	1.41	5.08	3.75E-07	2.25E-06	14	6.56	1.3	5.03	5.03E-07	3.44E-06	UP/UP	7.035	9.49E-07	UP/UP|UP/UP|UP/UP
ENSG00000136717	BIN1	ENSMMUG00000000376	BIN1	ortholog_one2one	85.1602	75.5988	1	867	-2.22	0.25	-8.96	3.23E-19	2.90E-18	630	-1.88	0.25	-7.64	2.19E-14	1.23E-13	DN/n.s.	684	-3.73	0.3	-12.43	1.91E-35	4.25E-34	466	-3.37	0.26	-12.97	1.84E-38	4.87E-37	DN/DN	1023	-2.08	0.35	-5.9	3.74E-09	2.95E-08	922	-1.73	0.35	-4.91	9.00E-07	5.90E-06	DN/n.s.	-2.502	9.88E-07	DN/n.s.|DN/DN|DN/n.s.
ENSG00000104325	DECR1	ENSMMUG00000006663	DECR1	ortholog_one2one	96.4179	89.4737	1	245	-2.11	0.19	-11.12	1.05E-28	1.74E-27	174	-1.93	0.17	-11.15	6.91E-29	1.02E-27	DN/n.s.	212	-2.64	0.16	-16.26	1.89E-59	1.29E-57	146	-2.38	0.2	-11.71	1.17E-31	2.17E-30	DN/DN	299	-1.5	0.22	-6.67	2.48E-11	2.54E-10	273	-1.14	0.23	-4.91	9.08E-07	5.95E-06	n.s./n.s.	-1.950	9.92E-07	DN/n.s.|DN/DN|n.s./n.s.
ENSG00000162595	DIRAS3	ENSMMUG00000013333	DIRAS3	ortholog_one2one	91.2664	91.6667	1	34	-2.76	0.35	-7.98	1.46E-15	9.86E-15	48	-3.88	0.39	-9.83	7.96E-23	8.10E-22	DN/DN	31	-2.87	0.46	-6.25	4.12E-10	1.89E-09	42	-3.84	0.37	-10.46	1.39E-25	1.82E-24	DN/DN	40	-2.92	0.6	-4.88	1.06E-06	5.95E-06	77	-4.06	0.56	-7.27	3.66E-13	5.75E-12	DN/DN	-3.388	9.92E-07	DN/DN|DN/DN|DN/DN
ENSG00000166896	ATP23	ENSMMUG00000060302	XRCC6BP1	ortholog_one2one	98.374	98.374	1	0	NA	NA	NA	NA	NA	50	-3.2	0.31	-10.37	3.34E-25	3.98E-24	n.s./DN	0	NA	NA	NA	NA	NA	48	-2.54	0.39	-6.49	8.46E-11	3.80E-10	n.s./DN	0	NA	NA	NA	NA	NA	85	-2	0.4	-5.05	4.47E-07	3.09E-06	n.s./DN	-2.580	1.03E-06	n.s./DN|n.s./DN|n.s./DN
ENSG00000124875	CXCL6	ENSMMUG00000062421	CXCL6	ortholog_one2one	85.0877	78.8618	1	17	-5.55	0.87	-6.39	1.67E-10	7.21E-10	31	-8.34	1.08	-7.75	9.04E-15	5.25E-14	DN/DN	15	-6.11	0.92	-6.63	3.40E-11	1.71E-10	27	-7.33	1.01	-7.24	4.53E-13	2.51E-12	DN/DN	22	-8.08	1.63	-4.95	7.41E-07	4.26E-06	53	-5.54	1.08	-5.14	2.73E-07	1.96E-06	DN/DN	-6.825	1.04E-06	DN/DN|DN/DN|DN/DN
ENSG00000149328	GLB1L2	ENSMMUG00000041104	GLB1L2	ortholog_one2one	97.6415	86.25	1	82	-4.21	0.89	-4.73	2.23E-06	6.31E-06	69	-6.38	0.61	-10.44	1.56E-25	1.88E-24	DN/DN	75	-4.23	0.44	-9.52	1.78E-21	1.88E-20	60	-6.14	0.55	-11.12	1.03E-28	1.66E-27	DN/DN	104	-5.53	0.64	-8.6	7.71E-18	1.67E-16	116	-5.91	0.77	-7.68	1.62E-14	2.95E-13	DN/DN	-5.400	1.05E-06	DN/DN|DN/DN|DN/DN
ENSG00000118849	RARRES1	ENSMMUG00000014825	RARRES1	ortholog_one2one	93.1973	93.5154	1	141	-2.44	0.33	-7.45	9.62E-14	5.55E-13	129	-3.16	0.36	-8.75	2.11E-18	1.62E-17	DN/DN	129	-2.58	0.35	-7.46	8.84E-14	5.47E-13	112	-3.37	0.36	-9.23	2.82E-20	2.63E-19	DN/DN	167	-2.5	0.51	-4.87	1.14E-06	6.36E-06	203	-3.2	0.5	-6.43	1.25E-10	1.46E-09	DN/DN	-2.875	1.06E-06	DN/DN|DN/DN|DN/DN
ENSG00000145782	ATG12	ENSMMUG00000060812	ATG12	ortholog_one2one	96.4286	96.4286	1	605	1.57	0.16	10.15	3.47E-24	4.36E-23	397	-1.59	0.13	-12.04	2.19E-33	4.07E-32	n.s./n.s.	724	1.82	0.13	14.49	1.40E-47	5.64E-46	386	-1.34	0.12	-10.86	1.75E-27	2.61E-26	n.s./n.s.	473	1.82	0.2	8.89	6.21E-19	1.46E-17	596	-1	0.2	-4.9	9.81E-07	6.39E-06	n.s./n.s.	0.213	1.07E-06	n.s./n.s.|n.s./n.s.|n.s./n.s.
ENSG00000176697	BDNF	ENSMMUG00000008634	BDNF	ortholog_one2one	97.8723	97.8723	1	225	-2.57	0.22	-11.55	7.70E-31	1.47E-29	107	-1.8	0.25	-7.28	3.26E-13	1.70E-12	DN/n.s.	217	-2.33	0.23	-9.98	1.83E-23	2.17E-22	106	-1.43	0.3	-4.73	2.26E-06	6.48E-06	DN/n.s.	263	-3.11	0.3	-10.22	1.68E-24	6.33E-23	146	-2.52	0.35	-7.15	8.52E-13	1.28E-11	DN/DN	-2.293	1.08E-06	DN/n.s.|DN/n.s.|DN/DN
ENSG00000182325	FBXL6	ENSMMUG00000007370	FBXL6	ortholog_one2one	93.1354	93.8318	1	413	-1.29	0.16	-8.33	8.34E-17	6.19E-16	243	-1.63	0.18	-8.99	2.37E-19	1.93E-18	n.s./n.s.	245	-12.03	0.85	-14.1	3.98E-45	1.45E-43	194	-2.35	0.19	-12.61	1.76E-36	4.12E-35	DN/DN	366	-12.15	1.46	-8.3	1.04E-16	2.01E-15	358	-1.18	0.24	-4.89	9.99E-07	6.50E-06	DN/n.s.	-5.105	1.08E-06	n.s./n.s.|DN/DN|DN/n.s.
ENSG00000186812	ZNF397	ENSMMUG00000020530	ZNF397	ortholog_one2one	97.3783	97.561	1	415	1.84	0.2	9.25	2.21E-20	2.14E-19	221	2.15	0.23	9.47	2.80E-21	2.58E-20	n.s./UP	469	1.96	0.2	9.72	2.36E-22	2.64E-21	258	2.38	0.24	9.88	4.99E-23	5.58E-22	n.s./UP	291	1.89	0.31	6.05	1.43E-09	1.18E-08	159	1.81	0.37	4.89	1.03E-06	6.66E-06	n.s./n.s.	2.005	1.11E-06	n.s./UP|n.s./UP|n.s./n.s.
ENSG00000198715	GLMP	ENSMMUG00000000092	GLMP	ortholog_one2one	64.532	52.9293	1	1055	-1.87	0.2	-9.35	8.70E-21	8.66E-20	930	-1.75	0.19	-9.05	1.44E-19	1.19E-18	n.s./n.s.	1214	-1.06	0.2	-5.23	1.66E-07	5.83E-07	1046	-0.94	0.19	-4.92	8.51E-07	2.57E-06	n.s./n.s.	1277	-1.22	0.24	-5.06	4.22E-07	2.51E-06	1397	-1.26	0.24	-5.25	1.49E-07	1.12E-06	n.s./n.s.	-1.350	1.13E-06	n.s./n.s.|n.s./n.s.|n.s./n.s.
ENSG00000175264	CHST1	ENSMMUG00000000874	CHST1	ortholog_one2one	98.0535	93.287	1	87	-3.21	0.41	-7.86	3.91E-15	2.53E-14	62	-2.51	0.41	-6.16	7.36E-10	2.83E-09	DN/DN	75	-4.09	0.44	-9.26	2.12E-20	2.08E-19	51	-3.24	0.44	-7.29	3.13E-13	1.75E-12	DN/DN	108	-3.33	0.52	-6.43	1.32E-10	1.25E-09	94	-2.57	0.53	-4.88	1.05E-06	6.78E-06	DN/DN	-3.158	1.13E-06	DN/DN|DN/DN|DN/DN
ENSG00000148672	GLUD1	ENSMMUG00000022075	GLUD1	ortholog_one2one	99.2832	99.2832	1	590	2.45	0.15	16.44	9.40E-61	6.76E-59	321	-0.8	0.17	-4.74	2.12E-06	5.76E-06	UP/n.s.	722	2.69	0.13	20.74	1.42E-95	3.07E-93	273	-1.12	0.19	-5.8	6.59E-09	2.47E-08	UP/n.s.	352	2.32	0.24	9.73	2.33E-22	7.31E-21	377	-1.43	0.27	-5.27	1.36E-07	1.02E-06	UP/n.s.	0.685	1.13E-06	UP/n.s.|UP/n.s.|UP/n.s.
ENSG00000148429	USP6NL	ENSMMUG00000006790	USP6NL	ortholog_one2one	94.5562	94.2217	1	577	1.36	0.16	8.38	5.47E-17	4.10E-16	413	1.12	0.18	6.15	7.56E-10	2.90E-09	n.s./n.s.	855	1.98	0.18	11.27	1.82E-29	3.09E-28	650	1.94	0.2	9.71	2.70E-22	2.87E-21	n.s./n.s.	418	1.34	0.25	5.36	8.34E-08	5.53E-07	415	1.26	0.26	4.9	9.72E-07	6.34E-06	n.s./n.s.	1.500	1.15E-06	n.s./n.s.|n.s./n.s.|n.s./n.s.
ENSG00000121064	SCPEP1	ENSMMUG00000002269	SCPEP1	ortholog_one2one	96.0177	96.0177	1	234	-2.4	0.29	-8.38	5.30E-17	3.98E-16	263	-3.67	0.24	-15.12	1.19E-51	5.40E-50	DN/DN	204	-2.89	0.37	-7.83	5.01E-15	3.40E-14	227	-3.98	0.34	-11.85	2.22E-32	4.25E-31	DN/DN	286	-1.96	0.41	-4.85	1.25E-06	6.97E-06	437	-2.79	0.32	-8.67	4.34E-18	1.12E-16	n.s./DN	-2.948	1.16E-06	DN/DN|DN/DN|n.s./DN
ENSG00000168679	SLC16A4	ENSMMUG00000015022	SLC16A4	ortholog_one2one	96.7146	96.9136	1	1423	1.21	0.26	4.74	2.18E-06	6.16E-06	1214	1.3	0.25	5.12	3.11E-07	9.15E-07	n.s./n.s.	3218	2.55	0.28	9.19	4.01E-20	3.86E-19	3024	2.84	0.28	10.17	2.63E-24	3.19E-23	UP/UP	1241	1.62	0.26	6.29	3.23E-10	2.92E-09	1246	1.55	0.27	5.72	1.06E-08	9.57E-08	n.s./n.s.	1.845	1.20E-06	n.s./n.s.|UP/UP|n.s./n.s.
ENSG00000084731	KIF3C	ENSMMUG00000019293	KIF3C	ortholog_one2one	98.9912	98.9912	1	177	-1.82	0.26	-7.13	9.96E-13	5.29E-12	161	-1.28	0.27	-4.78	1.75E-06	4.78E-06	n.s./n.s.	149	-2.5	0.33	-7.5	6.39E-14	3.99E-13	128	-1.95	0.34	-5.67	1.47E-08	5.33E-08	DN/n.s.	189	-2.62	0.41	-6.43	1.30E-10	1.23E-09	202	-2.12	0.42	-5.09	3.65E-07	2.56E-06	DN/DN	-2.048	1.23E-06	n.s./n.s.|DN/n.s.|DN/DN
ENSG00000170214	ADRA1B	ENSMMUG00000050043	ADRA1B	ortholog_one2one	99.0385	99.4209	1	45	-3.75	0.37	-10.01	1.42E-23	1.72E-22	28	-2.41	0.4	-5.95	2.74E-09	9.99E-09	DN/DN	40	-4.2	0.46	-9.16	5.39E-20	5.16E-19	23	-3.06	0.52	-5.85	4.91E-09	1.87E-08	DN/DN	57	-4.49	0.7	-6.37	1.84E-10	1.71E-09	40	-3.74	0.77	-4.87	1.14E-06	7.37E-06	DN/DN	-3.608	1.23E-06	DN/DN|DN/DN|DN/DN
ENSG00000127415	IDUA	ENSMMUG00000057764	IDUA	ortholog_one2one	96.0184	96.0184	1	116	-1.75	0.26	-6.78	1.23E-11	5.95E-11	109	-2.48	0.28	-8.84	9.40E-19	7.37E-18	n.s./DN	87	-3.35	0.36	-9.27	1.94E-20	1.91E-19	83	-4.4	0.36	-12.07	1.53E-33	3.12E-32	DN/DN	129	-1.84	0.38	-4.83	1.37E-06	7.56E-06	165	-2.44	0.38	-6.49	8.60E-11	1.03E-09	n.s./DN	-2.710	1.26E-06	n.s./DN|DN/DN|n.s./DN
ENSG00000143369	ECM1	ENSMMUG00000006257	ECM1	ortholog_one2one	90.1235	94.6296	1	944	1.21	0.26	4.71	2.45E-06	6.87E-06	1095	1.94	0.25	7.66	1.79E-14	1.02E-13	n.s./n.s.	1090	1.42	0.22	6.3	2.89E-10	1.34E-09	1170	2.03	0.22	9.07	1.18E-19	1.05E-18	n.s./UP	935	1.91	0.36	5.31	1.11E-07	7.22E-07	1059	2.19	0.35	6.2	5.66E-10	6.04E-09	n.s./UP	1.783	1.27E-06	n.s./n.s.|n.s./UP|n.s./UP
ENSG00000244219	TMEM225B	ENSMMUG00000055483	TMEM225B	ortholog_one2one	91.8552	91.8552	1	35	4.01	0.53	7.63	2.28E-14	1.39E-13	20	3.11	0.49	6.35	2.20E-10	8.89E-10	UP/UP	43	4.22	0.52	8.18	2.78E-16	2.07E-15	28	3.6	0.47	7.67	1.71E-14	1.05E-13	UP/UP	29	4.56	0.76	5.97	2.37E-09	1.91E-08	21	3.57	0.74	4.86	1.18E-06	7.61E-06	UP/UP	3.845	1.27E-06	UP/UP|UP/UP|UP/UP
ENSG00000137200	CMTR1	ENSMMUG00000011573	CMTR1	ortholog_one2one	99.8802	90.9487	1	1570	-1.79	0.1	-18.51	1.70E-76	2.30E-74	1578	-1.13	0.1	-11.46	2.08E-30	3.38E-29	n.s./n.s.	1461	-1.87	0.11	-17.4	8.06E-68	7.83E-66	1445	-1.18	0.12	-10.25	1.14E-24	1.41E-23	n.s./n.s.	1865	-1.26	0.17	-7.36	1.86E-13	2.43E-12	2178	-0.86	0.18	-4.86	1.19E-06	7.65E-06	n.s./n.s.	-1.348	1.28E-06	n.s./n.s.|n.s./n.s.|n.s./n.s.
ENSG00000117791	2-Mar	ENSMMUG00000057631	MTARC2	ortholog_one2one	95.2239	76.3158	1	377	-2.45	0.24	-10.14	3.75E-24	4.68E-23	613	-1.71	0.24	-7.08	1.43E-12	7.05E-12	DN/n.s.	373	-2.08	0.18	-11.29	1.42E-29	2.43E-28	572	-1.61	0.2	-8.01	1.17E-15	7.88E-15	DN/n.s.	475	-1.67	0.34	-4.88	1.06E-06	5.96E-06	897	-1.41	0.27	-5.17	2.35E-07	1.71E-06	n.s./n.s.	-1.822	1.28E-06	DN/n.s.|DN/n.s.|n.s./n.s.
ENSG00000177181	RIMKLA	ENSMMUG00000051992	RIMKLA	ortholog_one2one	99.4885	99.4885	1	119	-3.73	0.28	-13.48	2.08E-41	7.26E-40	75	-3.15	0.31	-10.3	7.22E-25	8.44E-24	DN/DN	130	-2.15	0.33	-6.62	3.53E-11	1.77E-10	86	-1.6	0.34	-4.69	2.69E-06	7.67E-06	DN/n.s.	151	-3.6	0.37	-9.83	8.63E-23	2.80E-21	117	-3.59	0.47	-7.71	1.26E-14	2.34E-13	DN/DN	-2.970	1.28E-06	DN/DN|DN/n.s.|DN/DN
ENSG00000100297	MCM5	ENSMMUG00000021054	MCM5	ortholog_one2one	99.3188	99.3188	1	358	1.31	0.2	6.66	2.83E-11	1.32E-10	322	1.58	0.21	7.63	2.38E-14	1.34E-13	n.s./n.s.	362	1.27	0.17	7.67	1.72E-14	1.12E-13	332	1.63	0.17	9.48	2.50E-21	2.49E-20	n.s./n.s.	274	1.42	0.3	4.82	1.41E-06	7.77E-06	307	1.72	0.3	5.68	1.36E-08	1.21E-07	n.s./n.s.	1.488	1.32E-06	n.s./n.s.|n.s./n.s.|n.s./n.s.
ENSG00000198420	TCAF1	ENSMMUG00000005136	TCAF1	ortholog_one2one	99.0228	99.0228	1	518	3.09	0.25	12.48	9.68E-36	2.40E-34	3707	2.09	0.21	9.8	1.16E-22	1.17E-21	UP/UP	41	-6.1	0.59	-10.29	7.68E-25	9.97E-24	4654	2.45	0.21	11.78	5.19E-32	9.74E-31	DN/UP	61	-4.75	0.67	-7.08	1.41E-12	1.70E-11	2364	1.46	0.3	4.85	1.24E-06	7.94E-06	DN/n.s.	-0.293	1.32E-06	UP/UP|DN/UP|DN/n.s.
ENSG00000140987	ZSCAN32	ENSMMUG00000007564	ZSCAN32	ortholog_one2one	94.2611	94.2611	1	262	-1.26	0.18	-7.16	8.07E-13	4.32E-12	239	-1.67	0.19	-8.56	1.11E-17	7.91E-17	n.s./n.s.	264	-1.08	0.17	-6.24	4.29E-10	1.96E-09	236	-1.35	0.2	-6.73	1.72E-11	8.23E-11	n.s./n.s.	275	-1.34	0.28	-4.82	1.44E-06	7.96E-06	336	-1.72	0.29	-5.93	3.03E-09	2.93E-08	n.s./n.s.	-1.403	1.33E-06	n.s./n.s.|n.s./n.s.|n.s./n.s.
ENSG00000148634	HERC4	ENSMMUG00000010105	HERC4	ortholog_one2one	98.7701	98.7701	1	1678	-1.11	0.16	-6.92	4.62E-12	2.32E-11	1070	-0.84	0.15	-5.58	2.37E-08	7.85E-08	n.s./n.s.	1460	-1.5	0.2	-7.54	4.73E-14	2.99E-13	948	-1.02	0.17	-6.16	7.25E-10	2.99E-09	n.s./n.s.	1627	-1.8	0.22	-8.06	7.37E-16	1.28E-14	1326	-1.07	0.22	-4.85	1.24E-06	7.95E-06	n.s./n.s.	-1.223	1.34E-06	n.s./n.s.|n.s./n.s.|n.s./n.s.
ENSG00000187772	LIN28B	ENSMMUG00000064609	LIN28B	ortholog_one2one	96.8	92.3664	1	3459	-1.14	0.17	-6.87	6.20E-12	3.08E-11	4519	-1.15	0.18	-6.41	1.42E-10	5.80E-10	n.s./n.s.	3909	-0.63	0.13	-4.86	1.16E-06	3.71E-06	4747	-0.74	0.15	-4.82	1.46E-06	4.28E-06	n.s./n.s.	3534	-1.36	0.22	-6.26	3.88E-10	3.48E-09	5895	-1.32	0.23	-5.65	1.60E-08	1.40E-07	n.s./n.s.	-1.057	1.36E-06	n.s./n.s.|n.s./n.s.|n.s./n.s.
ENSG00000118503	TNFAIP3	ENSMMUG00000008869	TNFAIP3	ortholog_one2one	98.2279	98.2279	1	731	1.82	0.21	8.5	1.88E-17	1.46E-16	743	2.2	0.2	10.75	5.92E-27	7.82E-26	n.s./UP	884	2.07	0.25	8.4	4.37E-17	3.44E-16	884	2.46	0.23	10.89	1.23E-27	1.86E-26	UP/UP	457	1.61	0.33	4.81	1.50E-06	8.21E-06	522	1.84	0.31	5.93	3.05E-09	2.95E-08	n.s./n.s.	2.000	1.37E-06	n.s./UP|UP/UP|n.s./n.s.
ENSG00000115207	GTF3C2	ENSMMUG00000010505	GTF3C2	ortholog_one2one	99.1218	99.1218	1	1432	-2.25	0.11	-21.32	7.40E-101	1.72E-98	1078	-1.2	0.12	-10.23	1.43E-24	1.64E-23	DN/n.s.	1449	-1.83	0.12	-15.44	8.63E-54	4.45E-52	1141	-0.76	0.13	-5.78	7.68E-09	2.86E-08	n.s./n.s.	1728	-1.86	0.17	-10.97	5.50E-28	2.63E-26	1516	-0.86	0.18	-4.83	1.33E-06	8.45E-06	n.s./n.s.	-1.460	1.41E-06	DN/n.s.|n.s./n.s.|n.s./n.s.
ENSG00000127084	FGD3	ENSMMUG00000020795	FGD3	ortholog_one2one	94.7586	93.2157	1	393	-1.34	0.21	-6.47	1.00E-10	4.44E-10	379	-2.46	0.24	-10.43	1.79E-25	2.15E-24	n.s./DN	332	-1.89	0.22	-8.49	2.07E-17	1.67E-16	320	-2.93	0.23	-12.84	9.55E-38	2.45E-36	n.s./DN	408	-1.65	0.34	-4.8	1.55E-06	8.51E-06	561	-2.87	0.38	-7.58	3.45E-14	6.13E-13	n.s./DN	-2.190	1.42E-06	n.s./DN|n.s./DN|n.s./DN
ENSG00000099377	HSD3B7	ENSMMUG00000037727	HSD3B7	ortholog_one2one	96.477	80.9091	1	118	-1.17	0.24	-4.95	7.35E-07	2.19E-06	66	-1.55	0.25	-6.26	3.97E-10	1.57E-09	n.s./n.s.	103	-1.54	0.21	-7.37	1.68E-13	1.02E-12	52	-2.26	0.3	-7.45	9.26E-14	5.42E-13	n.s./DN	117	-1.64	0.32	-5.21	1.94E-07	1.21E-06	90	-1.79	0.36	-4.94	7.91E-07	5.25E-06	n.s./n.s.	-1.658	1.44E-06	n.s./n.s.|n.s./DN|n.s./n.s.
ENSG00000175318	GRAMD2A	ENSMMUG00000018756	GRAMD2A	ortholog_one2one	89.8305	89.5775	1	1031	1.53	0.19	8.11	4.89E-16	3.42E-15	215	1.2	0.18	6.81	9.76E-12	4.49E-11	n.s./n.s.	1137	1.63	0.17	9.61	7.47E-22	8.10E-21	177	0.85	0.18	4.67	3.08E-06	8.74E-06	n.s./n.s.	900	2	0.24	8.36	6.49E-17	1.29E-15	243	1.67	0.24	6.87	6.46E-12	8.72E-11	UP/n.s.	1.480	1.46E-06	n.s./n.s.|n.s./n.s.|UP/n.s.
ENSG00000069764	PLA2G10	ENSMMUG00000054410	PLA2G10	ortholog_one2one	93.3333	93.3333	1	0	NA	NA	NA	NA	NA	196	-1.88	0.16	-11.65	2.17E-31	3.71E-30	n.s./n.s.	0	NA	NA	NA	NA	NA	201	-1.35	0.18	-7.62	2.57E-14	1.55E-13	n.s./n.s.	0	NA	NA	NA	NA	NA	304	-1.17	0.24	-4.97	6.61E-07	4.44E-06	n.s./n.s.	-1.467	1.48E-06	n.s./n.s.|n.s./n.s.|n.s./n.s.
ENSG00000099817	POLR2E	ENSMMUG00000013927	POLR2E	ortholog_one2one	58.5714	76.875	1	442	1.62	0.26	6.16	7.50E-10	3.05E-09	516	-2.96	0.26	-11.5	1.37E-30	2.24E-29	n.s./DN	417	1.45	0.28	5.09	3.56E-07	1.20E-06	414	-4.35	0.24	-18.43	7.92E-76	8.63E-74	n.s./DN	345	1.87	0.38	4.95	7.37E-07	4.23E-06	880	-1.64	0.33	-5.02	5.29E-07	3.60E-06	n.s./n.s.	-0.668	1.51E-06	n.s./DN|n.s./DN|n.s./n.s.
ENSG00000233927	RPS28	ENSMMUG00000028895	RPS28	ortholog_one2one	100	100	1	111	1.53	0.26	5.85	5.06E-09	1.89E-08	102	-5.28	0.4	-13.3	2.35E-40	6.22E-39	n.s./DN	106	1.39	0.29	4.79	1.63E-06	5.12E-06	89	-5.44	0.38	-14.15	1.88E-45	7.14E-44	n.s./DN	100	2.09	0.42	4.96	6.94E-07	4.01E-06	174	-3.99	0.44	-9.13	7.11E-20	2.11E-18	UP/DN	-1.617	1.52E-06	n.s./DN|n.s./DN|UP/DN
ENSG00000058335	RASGRF1	ENSMMUG00000064827	RASGRF1	ortholog_one2one	99.293	99.293	1	243	-3.11	0.35	-8.81	1.29E-18	1.10E-17	108	-1.98	0.43	-4.65	3.38E-06	8.98E-06	DN/n.s.	244	-2.42	0.28	-8.54	1.33E-17	1.08E-16	108	-1.53	0.28	-5.4	6.76E-08	2.28E-07	DN/n.s.	293	-3.87	0.38	-10.29	7.85E-25	3.02E-23	148	-2.99	0.38	-7.9	2.84E-15	5.66E-14	DN/DN	-2.650	1.53E-06	DN/n.s.|DN/n.s.|DN/DN
ENSG00000008256	CYTH3	ENSMMUG00000003167	CYTH3	ortholog_one2one	91.7293	85.514	1	2285	2.92	0.17	17.44	4.28E-68	4.18E-66	861	0.97	0.18	5.46	4.79E-08	1.54E-07	UP/n.s.	2798	3.14	0.19	16.83	1.55E-63	1.24E-61	873	1.02	0.19	5.43	5.60E-08	1.91E-07	UP/n.s.	1468	3.01	0.22	13.52	1.25E-41	1.31E-39	912	1.2	0.25	4.82	1.42E-06	8.93E-06	UP/n.s.	2.043	1.55E-06	UP/n.s.|UP/n.s.|UP/n.s.
ENSG00000181074	OR52N4	ENSMMUG00000000450	OR52N4	ortholog_one2one	95.6386	95.6386	1	8	5.9	1.18	5.02	5.04E-07	1.53E-06	8	6.56	1.19	5.52	3.40E-08	1.11E-07	UP/UP	10	6.1	1.26	4.83	1.37E-06	4.33E-06	9	6.72	1.25	5.38	7.29E-08	2.46E-07	UP/UP	1	3.09	4.04	0.76	4.45E-01	NA	1	3.76	3.78	0.99	3.20E-01	NA	n.s./n.s.	5.355	1.55E-06	UP/UP|UP/UP|n.s./n.s.
ENSG00000186591	UBE2H	ENSMMUG00000017542	UBE2H	ortholog_one2one	100	100	1	1868	1.06	0.12	8.85	8.93E-19	7.74E-18	901	1.04	0.15	7.09	1.36E-12	6.70E-12	n.s./n.s.	2193	1.31	0.1	12.56	3.47E-36	8.05E-35	1151	1.51	0.13	11.36	6.55E-30	1.12E-28	n.s./n.s.	1377	0.98	0.2	4.96	7.19E-07	4.14E-06	907	1.15	0.23	4.93	8.11E-07	5.37E-06	n.s./n.s.	1.175	1.59E-06	n.s./n.s.|n.s./n.s.|n.s./n.s.
ENSG00000107949	BCCIP	ENSMMUG00000008541	BCCIP	ortholog_one2one	95.0311	94.7368	1	613	-1.59	0.12	-13.06	5.29E-39	1.60E-37	562	-2.3	0.2	-11.32	1.05E-29	1.64E-28	n.s./DN	692	-0.95	0.13	-7.52	5.41E-14	3.39E-13	567	-1.7	0.22	-7.71	1.27E-14	7.87E-14	n.s./n.s.	726	-0.98	0.21	-4.78	1.76E-06	9.55E-06	843	-2.24	0.3	-7.43	1.10E-13	1.84E-12	n.s./DN	-1.627	1.59E-06	n.s./DN|n.s./n.s.|n.s./DN
ENSG00000163002	NUP35	ENSMMUG00000004140	NUP35	ortholog_one2one	99.6933	99.6933	1	132	-1.88	0.2	-9.24	2.45E-20	2.37E-19	112	-1.53	0.23	-6.78	1.16E-11	5.30E-11	n.s./n.s.	123	-1.92	0.28	-6.95	3.62E-12	1.98E-11	101	-1.57	0.34	-4.65	3.38E-06	9.54E-06	n.s./n.s.	149	-1.96	0.28	-6.91	4.74E-12	5.28E-11	151	-1.85	0.31	-6.04	1.56E-09	1.58E-08	n.s./n.s.	-1.785	1.59E-06	n.s./n.s.|n.s./n.s.|n.s./n.s.
ENSG00000157005	SST	ENSMMUG00000000850	SST	ortholog_one2one	99.1379	99.1379	1	25	-6.95	1.02	-6.8	1.08E-11	5.25E-11	21	-7.18	1.11	-6.44	1.22E-10	5.02E-10	DN/DN	23	-6.79	1	-6.8	1.07E-11	5.63E-11	18	-5.34	0.91	-5.86	4.59E-09	1.75E-08	DN/DN	34	-8.71	1.65	-5.29	1.23E-07	7.92E-07	35	-7.97	1.65	-4.83	1.38E-06	8.75E-06	DN/DN	-7.157	1.59E-06	DN/DN|DN/DN|DN/DN
ENSG00000145908	ZNF300	ENSMMUG00000012696	ZNF300	ortholog_one2one	95.9677	95.2	1	103	-2.72	0.33	-8.37	5.83E-17	4.36E-16	76	-2.02	0.3	-6.81	9.77E-12	4.49E-11	DN/DN	96	-2.68	0.32	-8.28	1.25E-16	9.58E-16	71	-1.8	0.35	-5.21	1.88E-07	6.08E-07	DN/n.s.	128	-2.23	0.34	-6.49	8.78E-11	8.47E-10	113	-1.67	0.35	-4.82	1.43E-06	9.02E-06	DN/n.s.	-2.187	1.60E-06	DN/DN|DN/n.s.|DN/n.s.
ENSG00000146426	TIAM2	ENSMMUG00000011169	TIAM2	ortholog_one2one	98.0012	98.0012	1	694	-0.9	0.13	-6.76	1.39E-11	6.68E-11	156	-3.11	0.29	-10.56	4.76E-26	5.94E-25	n.s./DN	743	-0.6	0.13	-4.66	3.22E-06	9.82E-06	132	-3.64	0.25	-14.67	1.04E-48	4.52E-47	n.s./DN	669	-1.3	0.21	-6.27	3.54E-10	3.19E-09	240	-3.81	0.35	-10.84	2.32E-27	1.17E-25	n.s./DN	-2.227	1.64E-06	n.s./DN|n.s./DN|n.s./DN
ENSG00000132274	TRIM22	ENSMMUG00000000338	TRIM22	ortholog_one2one	91.5663	91.5663	1	922	-1.51	0.21	-7.38	1.56E-13	8.83E-13	878	-1.91	0.2	-9.44	3.84E-21	3.50E-20	n.s./n.s.	844	-1.69	0.2	-8.64	5.44E-18	4.57E-17	787	-1.98	0.22	-8.97	2.84E-19	2.47E-18	n.s./n.s.	1056	-1.11	0.23	-4.77	1.82E-06	9.85E-06	1284	-1.77	0.23	-7.69	1.45E-14	2.66E-13	n.s./n.s.	-1.662	1.64E-06	n.s./n.s.|n.s./n.s.|n.s./n.s.
ENSG00000107651	SEC23IP	ENSMMUG00000009561	SEC23IP	ortholog_one2one	98.2	98.2	1	993	-1.31	0.14	-9.41	5.02E-21	5.09E-20	905	-0.8	0.14	-5.82	5.85E-09	2.06E-08	n.s./n.s.	1006	-1.11	0.14	-7.78	7.34E-15	4.90E-14	888	-0.66	0.14	-4.86	1.18E-06	3.50E-06	n.s./n.s.	1063	-1.3	0.22	-5.83	5.39E-09	4.18E-08	1116	-1.03	0.21	-4.9	9.64E-07	6.29E-06	n.s./n.s.	-1.035	1.64E-06	n.s./n.s.|n.s./n.s.|n.s./n.s.
ENSG00000170426	SDR9C7	ENSMMUG00000057714	SDR9C7	ortholog_one2one	96.1661	96.1661	1	40	-8.14	1	-8.15	3.59E-16	2.54E-15	16	-6.24	1.04	-6.02	1.79E-09	6.63E-09	DN/DN	36	-6.09	0.66	-9.24	2.44E-20	2.39E-19	14	-6.87	0.99	-6.97	3.07E-12	1.57E-11	DN/DN	53	-9.35	1.55	-6.03	1.62E-09	1.33E-08	28	-7.62	1.59	-4.8	1.61E-06	1.00E-05	DN/DN	-7.385	1.67E-06	DN/DN|DN/DN|DN/DN
ENSG00000005020	SKAP2	ENSMMUG00000018544	SKAP2	ortholog_one2one	98.3287	98.3287	1	302	-1.09	0.16	-6.77	1.28E-11	6.17E-11	178	-1.38	0.17	-7.97	1.55E-15	9.50E-15	n.s./n.s.	293	-1.08	0.14	-7.65	2.06E-14	1.34E-13	166	-1.33	0.16	-8.2	2.35E-16	1.67E-15	n.s./n.s.	312	-1.16	0.24	-4.77	1.83E-06	9.88E-06	242	-1.44	0.26	-5.6	2.17E-08	1.86E-07	n.s./n.s.	-1.247	1.68E-06	n.s./n.s.|n.s./n.s.|n.s./n.s.
ENSG00000075643	MOCOS	ENSMMUG00000018791	MOCOS	ortholog_one2one	95.2703	94.9495	1	203	3.54	0.34	10.53	6.55E-26	9.08E-25	125	3.1	0.35	8.77	1.76E-18	1.35E-17	UP/UP	294	4.01	0.29	14.01	1.41E-44	5.02E-43	148	3.32	0.29	11.29	1.46E-29	2.45E-28	UP/UP	109	3.4	0.46	7.47	8.11E-14	1.11E-12	71	2.54	0.53	4.8	1.62E-06	1.01E-05	UP/UP	3.318	1.68E-06	UP/UP|UP/UP|UP/UP
ENSG00000138378	STAT4	ENSMMUG00000005617	STAT4	ortholog_one2one	96.7914	97.5741	1	74	4.38	0.53	8.31	9.91E-17	7.30E-16	47	3.47	0.53	6.57	5.06E-11	2.16E-10	UP/UP	63	4.03	0.58	6.97	3.12E-12	1.71E-11	39	3.13	0.57	5.47	4.56E-08	1.57E-07	UP/UP	32	3.93	0.71	5.53	3.24E-08	2.28E-07	33	3.31	0.69	4.8	1.57E-06	9.81E-06	UP/UP	3.708	1.70E-06	UP/UP|UP/UP|UP/UP
ENSG00000106483	SFRP4	ENSMMUG00000021089	SFRP4	ortholog_one2one	98.5549	98.5549	1	20	-6.23	0.81	-7.65	1.96E-14	1.20E-13	15	-5.12	0.84	-6.1	1.04E-09	3.92E-09	DN/DN	19	-4.71	0.54	-8.79	1.54E-18	1.34E-17	13	-4.72	0.77	-6.17	6.99E-10	2.89E-09	DN/DN	27	-8.37	1.54	-5.45	5.01E-08	3.44E-07	24	-7.42	1.55	-4.8	1.60E-06	9.99E-06	DN/DN	-6.095	1.72E-06	DN/DN|DN/DN|DN/DN
ENSG00000070778	PTPN21	ENSMMUG00000009575	PTPN21	ortholog_one2one	97.9557	97.9557	1	2457	-1.78	0.11	-16.95	1.89E-64	1.59E-62	1084	-0.91	0.12	-7.32	2.57E-13	1.35E-12	n.s./n.s.	2437	-1.57	0.18	-8.63	6.15E-18	5.14E-17	1045	-0.81	0.18	-4.62	3.75E-06	1.05E-05	n.s./n.s.	2720	-1.96	0.17	-11.42	3.17E-30	1.79E-28	1320	-1.38	0.21	-6.7	2.07E-11	2.66E-10	n.s./n.s.	-1.402	1.75E-06	n.s./n.s.|n.s./n.s.|n.s./n.s.
ENSG00000164823	OSGIN2	ENSMMUG00000014518	OSGIN2	ortholog_one2one	98.1785	67.8841	1	274	-2.02	0.2	-10.38	2.97E-25	3.94E-24	145	-1.16	0.23	-4.99	6.08E-07	1.74E-06	DN/n.s.	274	-1.72	0.2	-8.55	1.27E-17	1.04E-16	142	-0.97	0.21	-4.69	2.80E-06	7.95E-06	n.s./n.s.	310	-2.22	0.27	-8.31	9.90E-17	1.93E-15	184	-1.6	0.3	-5.28	1.28E-07	9.69E-07	DN/n.s.	-1.615	1.78E-06	DN/n.s.|n.s./n.s.|DN/n.s.
ENSG00000235169	SMIM1	ENSMMUG00000038836	SMIM1	ortholog_one2one	96.1538	96.1538	1	39	-2.01	0.43	-4.63	3.73E-06	1.03E-05	84	-4.69	0.36	-13.1	3.15E-39	8.04E-38	DN/DN	33	-2.83	0.42	-6.79	1.09E-11	5.72E-11	74	-4.83	0.42	-11.48	1.59E-30	2.79E-29	DN/DN	42	-3.67	0.68	-5.37	7.75E-08	5.17E-07	138	-6.51	0.8	-8.19	2.67E-16	5.81E-15	DN/DN	-4.090	1.80E-06	DN/DN|DN/DN|DN/DN
ENSG00000008735	MAPK8IP2	ENSMMUG00000064486	MAPK8IP2	ortholog_one2one	96.2379	84.7222	1	301	-1.94	0.38	-5.16	2.40E-07	7.59E-07	182	-1.42	0.31	-4.62	3.89E-06	1.03E-05	n.s./n.s.	264	-2.34	0.31	-7.54	4.55E-14	2.88E-13	142	-2.21	0.3	-7.35	1.93E-13	1.10E-12	DN/DN	339	-2.08	0.32	-6.5	7.80E-11	7.58E-10	238	-1.97	0.33	-5.92	3.27E-09	3.16E-08	DN/n.s.	-1.993	1.85E-06	n.s./n.s.|DN/DN|DN/n.s.
ENSG00000122420	PTGFR	ENSMMUG00000010594	PTGFR	ortholog_one2one	98.3287	98.3287	1	121	7.36	0.78	9.47	2.76E-21	2.86E-20	64	8.87	1.07	8.31	9.66E-17	6.48E-16	UP/UP	96	6.92	0.86	8	1.20E-15	8.54E-15	53	8.54	1.12	7.65	2.06E-14	1.25E-13	UP/UP	19	5.6	1.08	5.2	1.95E-07	1.22E-06	12	6.97	1.45	4.8	1.60E-06	9.95E-06	UP/UP	7.377	1.86E-06	UP/UP|UP/UP|UP/UP
ENSG00000165757	JCAD	ENSMMUG00000021559	JCAD	ortholog_one2one	94.3341	94.5428	1	2807	2.11	0.22	9.81	9.98E-23	1.14E-21	1513	3.09	0.19	16.55	1.60E-61	1.10E-59	UP/UP	2842	2.05	0.18	11.66	2.01E-31	3.73E-30	1699	3.23	0.13	24.13	1.12E-128	4.77E-126	UP/UP	1246	1.17	0.25	4.74	2.11E-06	1.13E-05	545	1.54	0.21	7.2	6.10E-13	9.33E-12	n.s./n.s.	2.198	1.88E-06	UP/UP|UP/UP|n.s./n.s.
ENSG00000057468	MSH4	ENSMMUG00000000875	MSH4	ortholog_one2one	97.6496	97.754	1	8	5.85	1.21	4.82	1.45E-06	4.20E-06	7	6.43	1.22	5.26	1.42E-07	4.36E-07	UP/UP	12	6.26	1.1	5.67	1.46E-08	5.69E-08	12	7.13	1.11	6.42	1.34E-10	5.91E-10	UP/UP	12	7.32	1.51	4.86	1.19E-06	6.64E-06	17	8.22	1.39	5.93	3.06E-09	2.96E-08	UP/UP	6.868	1.89E-06	UP/UP|UP/UP|UP/UP
ENSG00000204610	TRIM15	ENSMMUG00000002890	TRIM15	ortholog_one2one	96.7742	96.7742	1	0	NA	NA	NA	NA	NA	26	-6.95	1.02	-6.78	1.16E-11	5.30E-11	n.s./DN	0	NA	NA	NA	NA	NA	24	-4.8	0.73	-6.61	3.78E-11	1.76E-10	n.s./DN	0	NA	NA	NA	NA	NA	45	-5.91	1.2	-4.92	8.67E-07	5.70E-06	n.s./DN	-5.887	1.90E-06	n.s./DN|n.s./DN|n.s./DN
ENSG00000083799	CYLD	ENSMMUG00000012209	CYLD	ortholog_one2one	99.477	99.477	1	470	1.18	0.13	9.21	3.23E-20	3.10E-19	414	1.72	0.15	11.43	2.94E-30	4.75E-29	n.s./n.s.	434	0.97	0.15	6.67	2.48E-11	1.26E-10	375	1.53	0.17	9.05	1.41E-19	1.25E-18	n.s./n.s.	331	1.03	0.22	4.75	2.05E-06	1.10E-05	312	1.33	0.24	5.44	5.28E-08	4.22E-07	n.s./n.s.	1.293	1.90E-06	n.s./n.s.|n.s./n.s.|n.s./n.s.
ENSG00000196505	GDAP2	ENSMMUG00000008509	GDAP2	ortholog_one2one	99.1952	99.1952	1	1119	-1.41	0.2	-7.11	1.14E-12	6.00E-12	637	-1.35	0.21	-6.55	5.63E-11	2.39E-10	n.s./n.s.	1219	-0.94	0.2	-4.69	2.77E-06	8.51E-06	651	-0.98	0.2	-4.89	9.93E-07	2.98E-06	n.s./n.s.	1113	-2.44	0.29	-8.3	1.01E-16	1.96E-15	795	-2.4	0.3	-8.08	6.74E-16	1.42E-14	DN/DN	-1.587	1.92E-06	n.s./n.s.|n.s./n.s.|DN/DN
ENSG00000170537	TMC7	ENSMMUG00000006911	TMC7	ortholog_one2one	91.5567	92.6569	1	238	-1.68	0.22	-7.8	6.38E-15	4.07E-14	271	-2.01	0.21	-9.38	6.87E-21	6.16E-20	n.s./DN	195	-2.51	0.33	-7.51	5.78E-14	3.61E-13	215	-2.91	0.32	-9.09	9.98E-20	8.98E-19	DN/DN	270	-1.48	0.31	-4.74	2.16E-06	1.15E-05	397	-1.96	0.28	-7.07	1.58E-12	2.30E-11	n.s./n.s.	-2.092	1.92E-06	n.s./DN|DN/DN|n.s./n.s.
[truncated: 14,715 more rows]
[truncated: 1 more columns]
