# Supplementary material for: Transcriptomic analysis of primate placentas and novel rhesus trophoblast cell lines informs investigations of human placentation
Source: BMC Biol. 2021 Jun 21;19:127. doi: 10.1186/s12915-021-01056-7 (PMC8218487; doi:10.1186/s12915-021-01056-7)
Supplement: Supplementary file 4 — Additional file 4. Human TPM-normalized gene expression values. [file 12915_2021_1056_MOESM4_ESM.txt]

H.Gene.ID	T.2011.077_TPM	T.2011.160_TPM	T.2012.021_TPM	T.2014.044_TPM	T.2014.123_TPM	Gene.name.x	Gene.description	Chromosome.scaffold.name	Gene.start..bp.	Gene.end..bp.	Strand	Gene.type	Gene.name.y	R.Gene.ID	Macaque.gene.name	Macaque.homology.type	M.Gene.ID	Mouse.gene.name	Mouse.homology.type
ENSG00000276168	176544.87	156823.76	150716.36	201228.16	186321.84	RN7SL1	RNA component of signal recognition particle 7SL1 [Source:HGNC Symbol;Acc:HGNC:10038]	14	49586580	49586878	1	misc_RNA	NA	NA	NA	NA	NA	NA	NA
ENSG00000274012	72817.58	63262.55	59852.25	84640.85	81078.41	RN7SL2	RNA component of signal recognition particle 7SL2 [Source:HGNC Symbol;Acc:HGNC:23134]	14	49862550	49862849	-1	misc_RNA	NA	NA	NA	NA	NA	NA	NA
ENSG00000202198	34737.88	32941.30	33846.52	35128.30	37009.44	AL162581.1		6	52995620	52995950	1	misc_RNA	NA	NA	NA	NA	NA	NA	NA
ENSG00000283293	34524.26	32840.76	33797.24	34757.23	36902.10	RN7SK	RNA component of 7SK nuclear ribonucleoprotein [Source:HGNC Symbol;Acc:HGNC:10037]	6	52995621	52995948	1	snRNA	NA	NA	NA	NA	NA	NA	NA
ENSG00000136488	15080.95	32598.16	30265.38	26455.93	39472.20	CSH1	chorionic somatomammotropin hormone 1 [Source:HGNC Symbol;Acc:HGNC:2440]	17	63894909	63896661	-1	protein_coding	NA	NA	NA	NA	NA	NA	NA
ENSG00000282885	22837.77	19848.97	18687.84	26486.85	25313.98	AL627171.2	novel transcript	14	49861176	49864326	-1	lncRNA	NA	NA	NA	NA	NA	NA	NA
ENSG00000213218	10078.30	15420.86	12630.90	19415.67	26970.02	CSH2	chorionic somatomammotropin hormone 2 [Source:HGNC Symbol;Acc:HGNC:2441]	17	63872012	63873766	-1	protein_coding	NA	NA	NA	NA	NA	NA	NA
ENSG00000265735	10841.67	18095.75	16065.23	16091.32	21742.76	RN7SL5P	RNA, 7SL, cytoplasmic 5, pseudogene [Source:HGNC Symbol;Acc:HGNC:10040]	9	9442060	9442380	1	misc_RNA	NA	NA	NA	NA	NA	NA	NA
ENSG00000263740	6717.83	11496.38	10041.74	9601.97	13019.37	RN7SL4P	RNA, 7SL, cytoplasmic 4, pseudogene [Source:HGNC Symbol;Acc:HGNC:10039]	3	15738515	15738809	1	misc_RNA	NA	NA	NA	NA	NA	NA	NA
ENSG00000277027	9205.47	8688.92	8154.29	12055.41	7713.55	RMRP	RNA component of mitochondrial RNA processing endoribonuclease [Source:HGNC Symbol;Acc:HGNC:10031]	9	35657754	35658017	-1	ribozyme	NA	NA	NA	NA	NA	NA	NA
ENSG00000269900	9209.07	8682.71	8052.72	11992.41	7746.69	RMRP	RNA component of mitochondrial RNA processing endoribonuclease [Source:HGNC Symbol;Acc:HGNC:10031]	9	35657751	35658018	-1	lncRNA	NA	NA	NA	NA	NA	NA	NA
ENSG00000277209	6891.93	7045.70	8698.03	8639.69	7857.86	RPPH1	ribonuclease P RNA component H1 [Source:HGNC Symbol;Acc:HGNC:19273]	14	20343075	20343407	-1	ribozyme	NA	NA	NA	NA	NA	NA	NA
ENSG00000201428	5099.88	5027.85	5471.88	4396.73	6040.75	RN7SKP71	RN7SK pseudogene 71 [Source:HGNC Symbol;Acc:HGNC:45795]	12	112267077	112267394	1	misc_RNA	NA	NA	NA	NA	NA	NA	NA
ENSG00000251562	6863.29	4538.57	6797.13	3440.51	3339.38	MALAT1	metastasis associated lung adenocarcinoma transcript 1 [Source:HGNC Symbol;Acc:HGNC:29665]	11	65497688	65506516	1	lncRNA	NA	NA	NA	NA	NA	NA	NA
ENSG00000202058	4249.88	5044.86	4970.21	4379.77	5818.08	RN7SKP80	RN7SK pseudogene 80 [Source:HGNC Symbol;Acc:HGNC:45804]	22	42565048	42565330	-1	misc_RNA	NA	NA	NA	NA	NA	NA	NA
ENSG00000130600	5344.23	4493.99	3867.71	5052.18	3546.51	H19	H19 imprinted maternally expressed transcript [Source:HGNC Symbol;Acc:HGNC:4713]	11	1995176	2001470	-1	lncRNA	NA	NA	NA	NA	NA	NA	NA
ENSG00000202538	5018.80	5198.07	5099.38	2866.78	3989.48	RNU4-2	RNA, U4 small nuclear 2 [Source:HGNC Symbol;Acc:HGNC:10193]	12	120291763	120291903	-1	snRNA	NA	NA	NA	NA	NA	NA	NA
ENSG00000221288	4457.22	3839.40	3801.82	3482.98	3620.36	MIR663B	microRNA 663b [Source:HGNC Symbol;Acc:HGNC:35270]	2	132256966	132257080	-1	miRNA	NA	NA	NA	NA	NA	NA	NA
ENSG00000105825	1365.75	3504.93	4473.75	3684.87	5989.54	TFPI2	tissue factor pathway inhibitor 2 [Source:HGNC Symbol;Acc:HGNC:11761]	7	93885396	93890753	-1	protein_coding	TFPI2	ENSMMUG00000020581	TFPI2	ortholog_one2one	ENSMUSG00000029664	Tfpi2	ortholog_one2one
ENSG00000280614	4687.71	3466.35	3441.66	4186.10	2716.67	FP236383.4	novel transcript, similar to YY1 associated myogenesis RNA 1 YAM1	21	8393419	8394341	-1	lncRNA	NA	NA	NA	NA	NA	NA	NA
ENSG00000280800	4689.93	3454.01	3426.76	4164.64	2723.99	FP671120.6	novel transcript, similar to YY1 associated myogenesis RNA 1 YAM1	21	8210384	8211306	-1	lncRNA	NA	NA	NA	NA	NA	NA	NA
ENSG00000281181	4698.89	3460.18	3428.07	4147.80	2699.95	FP236383.5	novel transcript, similar to YY1 associated myogenesis RNA 1 YAM1	21	8437629	8438551	-1	lncRNA	NA	NA	NA	NA	NA	NA	NA
ENSG00000259001	3189.50	3234.41	3947.86	3953.72	3531.10	AL355075.4	ribonuclease P RNA component H1	14	20343048	20343685	-1	lncRNA	NA	NA	NA	NA	NA	NA	NA
ENSG00000278771	2592.88	3626.50	3437.81	3573.28	4143.75	RN7SL3	RNA component of signal recognition particle 7SL3 [Source:HGNC Symbol;Acc:HGNC:23135]	14	49853616	49853914	-1	misc_RNA	NA	NA	NA	NA	NA	NA	NA
ENSG00000283907	5239.91	2610.93	2924.45	3737.47	2140.40	AD000090.1	novel transcript, antisense to ATP4A	19	35557956	35581954	1	lncRNA	NA	NA	NA	NA	NA	NA	NA
ENSG00000222328	1525.41	3986.28	3662.40	2389.83	3772.76	RNU2-2P	RNA, U2 small nuclear 2, pseudogene [Source:HGNC Symbol;Acc:HGNC:10152]	11	62841619	62841809	-1	snRNA	NA	NA	NA	NA	NA	NA	NA
ENSG00000170498	1394.88	3823.12	4295.49	2040.93	3394.75	KISS1	KiSS-1 metastasis suppressor [Source:HGNC Symbol;Acc:HGNC:6341]	1	204190341	204196491	-1	protein_coding	NA	NA	NA	NA	NA	NA	NA
ENSG00000135346	1340.93	2000.87	4041.50	3357.75	3930.35	CGA	glycoprotein hormones, alpha polypeptide [Source:HGNC Symbol;Acc:HGNC:1885]	6	87085498	87095106	-1	protein_coding	CGA	ENSMMUG00000000222	CGA	ortholog_one2one	ENSMUSG00000028298	Cga	ortholog_one2one
ENSG00000281383	3583.80	2530.48	2513.82	3075.87	1935.26	FP671120.7	novel transcript, similar to YY1 associated myogenesis RNA 1 YAM1	21	8254592	8255514	-1	lncRNA	NA	NA	NA	NA	NA	NA	NA
ENSG00000198804	2556.56	2149.93	2850.79	2519.14	2224.29	MT-CO1	mitochondrially encoded cytochrome c oxidase I [Source:HGNC Symbol;Acc:HGNC:7419]	MT	5904	7445	1	protein_coding	MT-CO1	ENSMMUG00000065358	COX1	ortholog_one2one	ENSMUSG00000064351	mt-Co1	ortholog_one2one
ENSG00000200488	2240.22	2437.12	2612.78	1906.76	2737.21	RN7SKP203	RN7SK pseudogene 203 [Source:HGNC Symbol;Acc:HGNC:45927]	2	76445079	76445410	-1	misc_RNA	NA	NA	NA	NA	NA	NA	NA
ENSG00000137869	1674.04	2751.09	2129.57	1870.08	3360.05	CYP19A1	cytochrome P450 family 19 subfamily A member 1 [Source:HGNC Symbol;Acc:HGNC:2594]	15	51208057	51338601	-1	protein_coding	CYP19A1	ENSMMUG00000002553	CYP19A1	ortholog_one2one	ENSMUSG00000032274	Cyp19a1	ortholog_one2one
ENSG00000243137	3153.81	2263.85	1633.22	2146.84	1890.37	PSG4	pregnancy specific beta-1-glycoprotein 4 [Source:HGNC Symbol;Acc:HGNC:9521]	19	43192702	43207299	-1	protein_coding	NA	NA	NA	NA	NA	NA	NA
ENSG00000188536	3986.44	721.98	927.19	4308.92	699.17	HBA2	hemoglobin subunit alpha 2 [Source:HGNC Symbol;Acc:HGNC:4824]	16	172876	173710	1	protein_coding	NA	NA	NA	NA	NA	NA	NA
ENSG00000231924	1729.61	1717.51	1699.32	1640.36	3339.56	PSG1	pregnancy specific beta-1-glycoprotein 1 [Source:HGNC Symbol;Acc:HGNC:9514]	19	42866464	42879822	-1	protein_coding	NA	NA	NA	NA	NA	NA	NA
ENSG00000077942	1063.81	3110.47	2715.34	1749.50	1442.71	FBLN1	fibulin 1 [Source:HGNC Symbol;Acc:HGNC:3600]	22	45502238	45601135	1	protein_coding	FBLN1	ENSMMUG00000002424	FBLN1	ortholog_one2one	ENSMUSG00000006369	Fbln1	ortholog_one2one
ENSG00000206172	3760.62	722.82	927.94	3943.88	644.90	HBA1	hemoglobin subunit alpha 1 [Source:HGNC Symbol;Acc:HGNC:4823]	16	176680	177522	1	protein_coding	NA	NA	NA	NA	NA	NA	NA
ENSG00000148848	1742.94	2102.00	1812.43	1466.83	2749.27	ADAM12	ADAM metallopeptidase domain 12 [Source:HGNC Symbol;Acc:HGNC:190]	10	126012381	126388455	-1	protein_coding	ADAM12	ENSMMUG00000009661	ADAM12	ortholog_one2one	ENSMUSG00000054555	Adam12	ortholog_one2one
ENSG00000200087	1795.88	2205.74	1853.63	1555.38	1730.74	SNORA73B	small nucleolar RNA, H/ACA box 73B [Source:HGNC Symbol;Acc:HGNC:10116]	1	28508559	28508762	1	snoRNA	NA	NA	NA	NA	NA	NA	NA
ENSG00000198899	2302.86	995.94	1587.67	2497.16	1605.91	MT-ATP6	mitochondrially encoded ATP synthase membrane subunit 6 [Source:HGNC Symbol;Acc:HGNC:7414]	MT	8527	9207	1	protein_coding	MT-ATP6	ENSMMUG00000065375	ATP6	ortholog_one2one	ENSMUSG00000064357	mt-Atp6	ortholog_one2one
ENSG00000198886	2193.83	1036.92	1563.14	2143.06	1506.53	MT-ND4	mitochondrially encoded NADH:ubiquinone oxidoreductase core subunit 4 [Source:HGNC Symbol;Acc:HGNC:7459]	MT	10760	12137	1	protein_coding	MT-ND4	ENSMMUG00000065387	ND4	ortholog_one2one	ENSMUSG00000064363	mt-Nd4	ortholog_one2one
ENSG00000207389	1857.07	2100.33	1739.04	1181.54	1367.17	RNU1-4	RNA, U1 small nuclear 4 [Source:HGNC Symbol;Acc:HGNC:10128]	1	16740516	16740679	1	snRNA	NA	NA	NA	NA	NA	NA	NA
ENSG00000206588	1824.41	2163.59	1685.16	1161.24	1345.69	RNU1-28P	RNA, U1 small nuclear 28, pseudogene [Source:HGNC Symbol;Acc:HGNC:37498]	14	34556226	34556389	-1	snRNA	NA	NA	NA	NA	NA	NA	NA
ENSG00000206652	1777.88	2126.48	1681.44	1210.18	1353.99	RNU1-1	RNA, U1 small nuclear 1 [Source:HGNC Symbol;Acc:HGNC:10120]	1	16514122	16514285	-1	snRNA	NA	NA	NA	NA	NA	NA	NA
ENSG00000207005	1794.71	2036.22	1706.53	1205.83	1355.45	RNU1-2	RNA, U1 small nuclear 2 [Source:HGNC Symbol;Acc:HGNC:10123]	1	16895980	16896143	1	snRNA	NA	NA	NA	NA	NA	NA	NA
ENSG00000206737	1782.33	2014.29	1735.32	1201.48	1338.86	RNVU1-18	RNA, variant U1 small nuclear 18 [Source:HGNC Symbol;Acc:HGNC:37496]	1	143729407	143729570	-1	snRNA	NA	NA	NA	NA	NA	NA	NA
ENSG00000198938	1771.76	1219.58	1739.45	1988.88	1331.36	MT-CO3	mitochondrially encoded cytochrome c oxidase III [Source:HGNC Symbol;Acc:HGNC:7422]	MT	9207	9990	1	protein_coding	MT-CO3	ENSMMUG00000065366	COX3	ortholog_one2one	ENSMUSG00000064358	mt-Co3	ortholog_one2one
ENSG00000275405	1796.69	1972.96	1743.69	1158.70	1355.45	U1	U1 spliceosomal RNA [Source:RFAM;Acc:RF00003]	KI270713.1	21861	22024	-1	snRNA	NA	NA	NA	NA	NA	NA	NA
ENSG00000182752	863.49	2045.71	1501.28	910.16	2667.85	PAPPA	pappalysin 1 [Source:HGNC Symbol;Acc:HGNC:8602]	9	116153791	116402321	1	protein_coding	PAPPA	ENSMMUG00000013099	PAPPA	ortholog_one2one	ENSMUSG00000028370	Pappa	ortholog_one2one
ENSG00000207513	1804.61	1989.83	1648.93	1165.23	1360.33	RNU1-3	RNA, U1 small nuclear 3 [Source:HGNC Symbol;Acc:HGNC:10130]	1	16666785	16666948	-1	snRNA	NA	NA	NA	NA	NA	NA	NA
ENSG00000206585	1749.17	1998.26	1685.16	1175.38	1346.18	RNVU1-7	RNA, variant U1 small nuclear 7 [Source:HGNC Symbol;Acc:HGNC:37500]	1	148038753	148038916	-1	snRNA	NA	NA	NA	NA	NA	NA	NA
ENSG00000206596	1763.03	2070.81	1632.21	1158.70	1326.65	RNU1-27P	RNA, U1 small nuclear 27, pseudogene [Source:HGNC Symbol;Acc:HGNC:37497]	14	34546714	34546877	1	snRNA	NA	NA	NA	NA	NA	NA	NA
ENSG00000273768	1794.21	2038.75	1594.12	1158.34	1348.62	RNVU1-29	RNA, variant U1 small nuclear 29 [Source:HGNC Symbol;Acc:HGNC:54433]	1	146376807	146376970	1	snRNA	NA	NA	NA	NA	NA	NA	NA
ENSG00000221826	1449.94	1242.09	1227.58	1017.27	2763.19	PSG3	pregnancy specific beta-1-glycoprotein 3 [Source:HGNC Symbol;Acc:HGNC:9520]	19	42721638	42740481	-1	protein_coding	NA	NA	NA	NA	NA	NA	NA
ENSG00000156508	1280.71	1709.92	1527.87	1477.14	1412.70	EEF1A1	eukaryotic translation elongation factor 1 alpha 1 [Source:HGNC Symbol;Acc:HGNC:3189]	6	73515750	73523797	-1	protein_coding	NA	NA	NA	NA	NA	NA	NA
ENSG00000167244	1913.63	1275.37	1209.22	1458.63	1326.83	IGF2	insulin like growth factor 2 [Source:HGNC Symbol;Acc:HGNC:5466]	11	2129112	2141238	-1	protein_coding	IGF2	ENSMMUG00000047449	IGF2	ortholog_one2one	ENSMUSG00000048583	Igf2	ortholog_one2one
ENSG00000280109	1621.36	1259.98	1133.95	1094.38	1336.97	PLAC4	placenta enriched 4 [Source:HGNC Symbol;Acc:HGNC:14616]	21	41175231	41186788	-1	lncRNA	NA	NA	NA	NA	NA	NA	NA
ENSG00000196565	2497.06	664.66	563.67	2335.86	375.68	HBG2	hemoglobin subunit gamma 2 [Source:HGNC Symbol;Acc:HGNC:4832]	11	5253188	5505605	-1	protein_coding	NA	NA	NA	NA	NA	NA	NA
ENSG00000116016	1081.48	1619.41	1241.78	1060.84	1156.07	EPAS1	endothelial PAS domain protein 1 [Source:HGNC Symbol;Acc:HGNC:3374]	2	46293667	46386697	1	protein_coding	EPAS1	ENSMMUG00000023326	EPAS1	ortholog_one2one	ENSMUSG00000024140	Epas1	ortholog_one2one
ENSG00000115414	1634.62	2625.71	767.43	431.27	688.91	FN1	fibronectin 1 [Source:HGNC Symbol;Acc:HGNC:3778]	2	215360440	215436073	-1	protein_coding	FN1	ENSMMUG00000012321	FN1	ortholog_one2one	ENSMUSG00000026193	Fn1	ortholog_one2one
ENSG00000198888	1746.75	812.66	1147.65	1418.05	1012.89	MT-ND1	mitochondrially encoded NADH:ubiquinone oxidoreductase core subunit 1 [Source:HGNC Symbol;Acc:HGNC:7455]	MT	3307	4262	1	protein_coding	NA	NA	NA	NA	NA	NA	NA
ENSG00000198712	1410.49	690.86	1064.51	1591.79	1191.83	MT-CO2	mitochondrially encoded cytochrome c oxidase II [Source:HGNC Symbol;Acc:HGNC:7421]	MT	7586	8269	1	protein_coding	MT-CO2	ENSMMUG00000065380	COX2	ortholog_one2one	ENSMUSG00000064354	mt-Co2	ortholog_one2one
ENSG00000198727	1353.84	724.25	1154.02	1477.02	1155.61	MT-CYB	mitochondrially encoded cytochrome b [Source:HGNC Symbol;Acc:HGNC:7427]	MT	14747	15887	1	protein_coding	MT-CYB	ENSMMUG00000065382	CYTB	ortholog_one2one	ENSMUSG00000064370	mt-Cytb	ortholog_one2one
ENSG00000198695	1448.84	692.75	920.95	1673.44	844.16	MT-ND6	mitochondrially encoded NADH:ubiquinone oxidoreductase core subunit 6 [Source:HGNC Symbol;Acc:HGNC:7462]	MT	14149	14673	-1	protein_coding	NA	NA	NA	NA	NA	NA	NA
ENSG00000198840	1275.03	619.88	845.43	1630.55	1158.77	MT-ND3	mitochondrially encoded NADH:ubiquinone oxidoreductase core subunit 3 [Source:HGNC Symbol;Acc:HGNC:7458]	MT	10059	10404	1	protein_coding	MT-ND3	ENSMMUG00000065353	ND3	ortholog_one2one	ENSMUSG00000064360	mt-Nd3	ortholog_one2one
ENSG00000134871	1272.69	1111.38	1077.14	1033.79	925.36	COL4A2	collagen type IV alpha 2 chain [Source:HGNC Symbol;Acc:HGNC:2203]	13	110305812	110513209	1	protein_coding	COL4A2	ENSMMUG00000022282	COL4A2	ortholog_one2one	ENSMUSG00000031503	Col4a2	ortholog_one2one
ENSG00000242221	649.47	1308.15	776.86	1528.35	1121.66	PSG2	pregnancy specific beta-1-glycoprotein 2 [Source:HGNC Symbol;Acc:HGNC:9519]	19	43064209	43083045	-1	protein_coding	NA	NA	NA	NA	NA	NA	NA
ENSG00000130513	909.75	835.76	899.10	1182.83	1407.83	GDF15	growth differentiation factor 15 [Source:HGNC Symbol;Acc:HGNC:30142]	19	18374731	18389176	1	protein_coding	GDF15	ENSMMUG00000050122	GDF15	ortholog_one2one	ENSMUSG00000038508	Gdf15	ortholog_one2one
ENSG00000198763	1388.70	670.21	973.49	1276.44	901.06	MT-ND2	mitochondrially encoded NADH:ubiquinone oxidoreductase core subunit 2 [Source:HGNC Symbol;Acc:HGNC:7456]	MT	4470	5511	1	protein_coding	MT-ND2	ENSMMUG00000065356	ND2	ortholog_one2one	ENSMUSG00000064345	mt-Nd2	ortholog_one2one
ENSG00000198786	1320.24	659.29	988.31	1350.47	855.39	MT-ND5	mitochondrially encoded NADH:ubiquinone oxidoreductase core subunit 5 [Source:HGNC Symbol;Acc:HGNC:7461]	MT	12337	14148	1	protein_coding	MT-ND5	ENSMMUG00000065354	ND5	ortholog_one2one	ENSMUSG00000064367	mt-Nd5	ortholog_one2one
ENSG00000204941	684.13	1123.62	918.58	844.38	1468.63	PSG5	pregnancy specific beta-1-glycoprotein 5 [Source:HGNC Symbol;Acc:HGNC:9522]	19	43166256	43186536	-1	protein_coding	NA	NA	NA	NA	NA	NA	NA
ENSG00000113140	1096.96	1043.13	912.68	1023.08	857.12	SPARC	secreted protein acidic and cysteine rich [Source:HGNC Symbol;Acc:HGNC:11219]	5	151661096	151686975	-1	protein_coding	SPARC	ENSMMUG00000053367	SPARC	ortholog_one2one	ENSMUSG00000018593	Sparc	ortholog_one2one
ENSG00000274862	781.92	1278.75	1173.15	682.41	941.55	U2	U2 spliceosomal RNA [Source:RFAM;Acc:RF00004]	17	43277978	43278168	-1	snRNA	NA	NA	NA	NA	NA	NA	NA
ENSG00000277903	792.40	1256.73	1191.51	710.81	899.54	U2	U2 spliceosomal RNA [Source:RFAM;Acc:RF00004]	17	43271369	43271559	-1	snRNA	NA	NA	NA	NA	NA	NA	NA
ENSG00000275616	788.91	1294.83	1156.10	701.08	895.75	U2	U2 spliceosomal RNA [Source:RFAM;Acc:RF00004]	17	43239921	43240111	-1	snRNA	NA	NA	NA	NA	NA	NA	NA
ENSG00000276596	768.99	1307.33	1177.08	694.69	883.01	U2	U2 spliceosomal RNA [Source:RFAM;Acc:RF00004]	17	43266633	43266823	-1	snRNA	NA	NA	NA	NA	NA	NA	NA
ENSG00000275219	791.36	1281.73	1163.31	688.03	904.36	U2	U2 spliceosomal RNA [Source:RFAM;Acc:RF00004]	17	43296425	43296615	-1	snRNA	NA	NA	NA	NA	NA	NA	NA
ENSG00000244734	1474.58	472.85	657.33	1835.31	373.92	HBB	hemoglobin subunit beta [Source:HGNC Symbol;Acc:HGNC:4827]	11	5225464	5229395	-1	protein_coding	NA	NA	NA	NA	NA	NA	NA
ENSG00000274432	792.05	1267.44	1121.34	709.78	908.84	U2	U2 spliceosomal RNA [Source:RFAM;Acc:RF00004]	17	43245674	43245864	-1	snRNA	NA	NA	NA	NA	NA	NA	NA
ENSG00000278048	786.81	1232.91	1188.88	697.25	886.11	U2	U2 spliceosomal RNA [Source:RFAM;Acc:RF00004]	17	43251829	43252019	-1	snRNA	NA	NA	NA	NA	NA	NA	NA
ENSG00000274062	774.58	1276.37	1148.23	681.64	904.36	U2	U2 spliceosomal RNA [Source:RFAM;Acc:RF00004]	17	43284139	43284329	-1	snRNA	NA	NA	NA	NA	NA	NA	NA
ENSG00000274585	809.87	1211.48	1157.41	693.92	911.94	RNU2-1	RNA, U2 small nuclear 1 [Source:HGNC Symbol;Acc:HGNC:10142]	17	43233787	43233977	-1	snRNA	NA	NA	NA	NA	NA	NA	NA
ENSG00000273709	785.76	1215.05	1169.87	699.55	914.00	U2	U2 spliceosomal RNA [Source:RFAM;Acc:RF00004]	17	43241180	43241370	-1	snRNA	NA	NA	NA	NA	NA	NA	NA
ENSG00000278774	802.18	1279.10	1095.64	692.77	903.46	U2	U2 spliceosomal RNA [Source:RFAM;Acc:RF00004]	17	43273101	43273292	-1	snRNA	NA	NA	NA	NA	NA	NA	NA
ENSG00000278591	793.80	1248.99	1138.39	684.20	895.41	U2	U2 spliceosomal RNA [Source:RFAM;Acc:RF00004]	17	43300041	43300231	-1	snRNA	NA	NA	NA	NA	NA	NA	NA
ENSG00000200795	850.92	1382.58	812.21	735.39	974.65	RNU4-1	RNA, U4 small nuclear 1 [Source:HGNC Symbol;Acc:HGNC:10192]	12	120293097	120293237	-1	snRNA	NA	NA	NA	NA	NA	NA	NA
ENSG00000243130	451.38	1072.79	765.11	552.80	1849.93	PSG11	pregnancy specific beta-1-glycoprotein 11 [Source:HGNC Symbol;Acc:HGNC:9516]	19	43007656	43026474	-1	protein_coding	NA	NA	NA	NA	NA	NA	NA
ENSG00000245532	1518.98	842.62	949.47	704.44	546.37	NEAT1	nuclear paraspeckle assembly transcript 1 [Source:HGNC Symbol;Acc:HGNC:30815]	11	65422774	65445540	1	lncRNA	NA	NA	NA	NA	NA	NA	NA
ENSG00000212907	1120.80	664.62	923.38	1053.07	776.82	MT-ND4L	mitochondrially encoded NADH:ubiquinone oxidoreductase core subunit 4L [Source:HGNC Symbol;Acc:HGNC:7460]	MT	10470	10766	1	protein_coding	MT-ND4L	ENSMMUG00000065379	ND4L	ortholog_one2one	ENSMUSG00000065947	mt-Nd4l	ortholog_one2one
ENSG00000075624	931.14	882.84	1008.68	926.34	773.30	ACTB	actin beta [Source:HGNC Symbol;Acc:HGNC:132]	7	5526409	5563902	-1	protein_coding	NA	NA	NA	NA	NA	NA	NA
ENSG00000187498	997.79	860.11	876.55	926.85	770.30	COL4A1	collagen type IV alpha 1 chain [Source:HGNC Symbol;Acc:HGNC:2202]	13	110148963	110307157	-1	protein_coding	COL4A1	ENSMMUG00000022280	COL4A1	ortholog_one2one	ENSMUSG00000031502	Col4a1	ortholog_one2one
ENSG00000210082	1000.81	590.47	860.77	1331.58	627.57	MT-RNR2	mitochondrially encoded 16S rRNA [Source:HGNC Symbol;Acc:HGNC:7471]	MT	1671	3229	1	Mt_rRNA	NA	NA	NA	NA	NA	NA	NA
ENSG00000108821	1471.43	663.09	750.32	776.73	728.28	COL1A1	collagen type I alpha 1 chain [Source:HGNC Symbol;Acc:HGNC:2197]	17	50184101	50201632	-1	protein_coding	COL1A1	ENSMMUG00000001467	COL1A1	ortholog_one2one	ENSMUSG00000001506	Col1a1	ortholog_one2one
ENSG00000199568	1053.71	971.03	813.28	736.84	688.28	RNU5A-1	RNA, U5A small nuclear 1 [Source:HGNC Symbol;Acc:HGNC:10211]	15	65296051	65296166	1	snRNA	NA	NA	NA	NA	NA	NA	NA
ENSG00000133316	431.36	1051.24	976.49	633.82	1001.88	WDR74	WD repeat domain 74 [Source:HGNC Symbol;Acc:HGNC:25529]	11	62832342	62841809	-1	protein_coding	WDR74	ENSMMUG00000018779	WDR74	ortholog_one2one	ENSMUSG00000042729	Wdr74	ortholog_one2one
ENSG00000274266	779.62	876.00	784.61	815.46	794.98	SNORA73A	small nucleolar RNA, H/ACA box 73A [Source:HGNC Symbol;Acc:HGNC:10115]	1	28507366	28507571	1	snoRNA	NA	NA	NA	NA	NA	NA	NA
ENSG00000170848	696.09	784.15	692.08	819.73	919.82	PSG6	pregnancy specific beta-1-glycoprotein 6 [Source:HGNC Symbol;Acc:HGNC:9523]	19	42902086	42919563	-1	protein_coding	NA	NA	NA	NA	NA	NA	NA
ENSG00000133112	754.30	755.51	734.27	827.62	785.54	TPT1	tumor protein, translationally-controlled 1 [Source:HGNC Symbol;Acc:HGNC:12022]	13	45333471	45341284	-1	protein_coding	TPT1	ENSMMUG00000022979	TPT1	ortholog_one2one	ENSMUSG00000060126	Tpt1	ortholog_one2one
ENSG00000198959	569.60	800.61	892.48	738.44	849.96	TGM2	transglutaminase 2 [Source:HGNC Symbol;Acc:HGNC:11778]	20	38127385	38166578	-1	protein_coding	TGM2	ENSMMUG00000018925	TGM2	ortholog_one2one	ENSMUSG00000037820	Tgm2	ortholog_one2one
ENSG00000274452	624.00	1046.58	906.25	535.79	709.44	U2	U2 spliceosomal RNA [Source:RFAM;Acc:RF00004]	17	43290291	43290481	-1	snRNA	NA	NA	NA	NA	NA	NA	NA
ENSG00000277918	752.33	1056.07	825.86	493.79	624.77	RNVU1-28	RNA, variant U1 small nuclear 28 [Source:HGNC Symbol;Acc:HGNC:54432]	1	144560666	144560829	-1	snRNA	NA	NA	NA	NA	NA	NA	NA
ENSG00000228253	946.14	461.82	732.10	919.01	674.42	MT-ATP8	mitochondrially encoded ATP synthase membrane subunit 8 [Source:HGNC Symbol;Acc:HGNC:7415]	MT	8366	8572	1	protein_coding	MT-ATP8	ENSMMUG00000065383	ATP8	ortholog_one2one	ENSMUSG00000064356	mt-Atp8	ortholog_one2one
ENSG00000183668	630.46	860.03	192.43	619.72	1297.92	PSG9	pregnancy specific beta-1-glycoprotein 9 [Source:HGNC Symbol;Acc:HGNC:9526]	19	43211791	43269530	-1	protein_coding	NA	NA	NA	NA	NA	NA	NA
ENSG00000227195	788.68	735.98	720.84	668.74	654.67	MIR663AHG	MIR663A host gene [Source:HGNC Symbol;Acc:HGNC:27662]	20	26167817	26251546	-1	lncRNA	NA	NA	NA	NA	NA	NA	NA
ENSG00000225840	795.27	703.10	634.39	813.32	554.32	AC010970.1	RNA, 18S ribosomal pseudogene	Y	10197256	10199103	-1	processed_pseudogene	NA	NA	NA	NA	NA	NA	NA
ENSG00000281000	545.91	672.64	605.57	875.27	757.18	SNORD3D	small nucleolar RNA, C/D box 3D [Source:HGNC Symbol;Acc:HGNC:33192]	17	19112420	19112636	-1	snoRNA	NA	NA	NA	NA	NA	NA	NA
ENSG00000277947	543.47	666.51	580.20	864.34	742.02	SNORD3D	small nucleolar RNA, C/D box 3D [Source:HGNC Symbol;Acc:HGNC:33192]	17	19112419	19112636	-1	snoRNA	NA	NA	NA	NA	NA	NA	NA
ENSG00000168542	1050.88	497.30	631.78	640.95	546.53	COL3A1	collagen type III alpha 1 chain [Source:HGNC Symbol;Acc:HGNC:2201]	2	188974373	189012746	1	protein_coding	COL3A1	ENSMMUG00000021286	COL3A1	ortholog_one2one	ENSMUSG00000026043	Col3a1	ortholog_one2one
ENSG00000211459	643.66	464.58	606.16	1119.47	499.74	MT-RNR1	mitochondrially encoded 12S rRNA [Source:HGNC Symbol;Acc:HGNC:7470]	MT	648	1601	1	Mt_rRNA	NA	NA	NA	NA	NA	NA	NA
ENSG00000185559	782.25	546.40	682.61	799.98	521.78	DLK1	delta like non-canonical Notch ligand 1 [Source:HGNC Symbol;Acc:HGNC:2907]	14	100725705	100738224	1	protein_coding	DLK1	ENSMMUG00000020038	DLK1	ortholog_one2one	ENSMUSG00000040856	Dlk1	ortholog_one2one
ENSG00000200312	617.48	697.68	738.84	514.91	762.10	RN7SKP255	RN7SK pseudogene 255 [Source:HGNC Symbol;Acc:HGNC:45979]	14	89712511	89712823	1	misc_RNA	NA	NA	NA	NA	NA	NA	NA
ENSG00000204414	824.14	688.14	612.42	510.39	692.50	CSHL1	chorionic somatomammotropin hormone like 1 [Source:HGNC Symbol;Acc:HGNC:2442]	17	63909597	63918838	-1	protein_coding	NA	NA	NA	NA	NA	NA	NA
ENSG00000163993	394.31	621.55	698.89	907.16	675.72	S100P	S100 calcium binding protein P [Source:HGNC Symbol;Acc:HGNC:10504]	4	6693878	6697170	1	protein_coding	NA	NA	NA	NA	NA	NA	NA
ENSG00000117394	565.11	831.60	674.13	577.28	644.29	SLC2A1	solute carrier family 2 member 1 [Source:HGNC Symbol;Acc:HGNC:11005]	1	42925353	42958893	-1	protein_coding	SLC2A1	ENSMMUG00000000373	SLC2A1	ortholog_one2one	ENSMUSG00000028645	Slc2a1	ortholog_one2one
ENSG00000135046	546.29	523.14	951.45	607.73	619.32	ANXA1	annexin A1 [Source:HGNC Symbol;Acc:HGNC:533]	9	73151865	73170393	1	protein_coding	ANXA1	ENSMMUG00000012667	ANXA1	ortholog_one2one	ENSMUSG00000024659	Anxa1	ortholog_one2one
ENSG00000012171	404.95	827.27	709.40	479.10	758.97	SEMA3B	semaphorin 3B [Source:HGNC Symbol;Acc:HGNC:10724]	3	50267558	50277546	1	protein_coding	SEMA3B	ENSMMUG00000020117	SEMA3B	ortholog_one2one	ENSMUSG00000057969	Sema3b	ortholog_one2one
ENSG00000166710	691.98	746.89	776.36	475.87	481.80	B2M	beta-2-microglobulin [Source:HGNC Symbol;Acc:HGNC:914]	15	44711487	44718877	1	protein_coding	B2M	ENSMMUG00000060797	B2M	ortholog_one2one	ENSMUSG00000060802	B2m	ortholog_one2one
ENSG00000115884	341.90	727.74	583.78	632.17	734.74	SDC1	syndecan 1 [Source:HGNC Symbol;Acc:HGNC:10658]	2	20200797	20225433	-1	protein_coding	SDC1	ENSMMUG00000030922	SDC1	ortholog_one2one	ENSMUSG00000020592	Sdc1	ortholog_one2one
ENSG00000164292	578.87	803.80	613.01	471.93	542.22	RHOBTB3	Rho related BTB domain containing 3 [Source:HGNC Symbol;Acc:HGNC:18757]	5	95713522	95824383	1	protein_coding	RHOBTB3	ENSMMUG00000021165	RHOBTB3	ortholog_one2one	ENSMUSG00000021589	Rhobtb3	ortholog_one2one
ENSG00000167658	557.73	724.47	620.01	555.96	542.06	EEF2	eukaryotic translation elongation factor 2 [Source:HGNC Symbol;Acc:HGNC:3214]	19	3976056	3985463	-1	protein_coding	EEF2	ENSMMUG00000022767	EEF2	ortholog_one2one	ENSMUSG00000034994	Eef2	ortholog_one2one
ENSG00000030582	392.37	653.12	670.41	476.21	807.94	GRN	granulin precursor [Source:HGNC Symbol;Acc:HGNC:4601]	17	44345246	44353106	1	protein_coding	GRN	ENSMMUG00000023751	GRN	ortholog_one2one	ENSMUSG00000034708	Grn	ortholog_one2one
ENSG00000197746	514.46	734.00	612.62	470.67	522.34	PSAP	prosaposin [Source:HGNC Symbol;Acc:HGNC:9498]	10	71816298	71851325	-1	protein_coding	PSAP	ENSMMUG00000012969	PSAP	ortholog_one2one	ENSMUSG00000004207	Psap	ortholog_one2one
ENSG00000185624	439.72	656.62	596.50	553.26	566.20	P4HB	prolyl 4-hydroxylase subunit beta [Source:HGNC Symbol;Acc:HGNC:8548]	17	81843161	81860624	-1	protein_coding	P4HB	ENSMMUG00000009242	P4HB	ortholog_one2one	ENSMUSG00000025130	P4hb	ortholog_one2one
ENSG00000170421	589.80	595.95	560.50	624.75	429.82	KRT8	keratin 8 [Source:HGNC Symbol;Acc:HGNC:6446]	12	52897187	52949954	-1	protein_coding	NA	NA	NA	NA	NA	NA	NA
ENSG00000150991	586.03	642.94	530.39	495.04	535.67	UBC	ubiquitin C [Source:HGNC Symbol;Acc:HGNC:12468]	12	124911604	124917368	-1	protein_coding	NA	NA	NA	NA	NA	NA	NA
ENSG00000203857	452.83	641.20	573.80	438.03	678.32	HSD3B1	hydroxy-delta-5-steroid dehydrogenase, 3 beta- and steroid delta-isomerase 1 [Source:HGNC Symbol;Acc:HGNC:5217]	1	119507198	119515054	1	protein_coding	NA	NA	NA	NA	NA	NA	NA
ENSG00000106211	467.82	679.80	488.86	331.19	787.81	HSPB1	heat shock protein family B (small) member 1 [Source:HGNC Symbol;Acc:HGNC:5246]	7	76302673	76304295	1	protein_coding	HSPB1	ENSMMUG00000056744	HSPB1	ortholog_one2one	ENSMUSG00000004951	Hspb1	ortholog_one2one
ENSG00000170345	960.64	390.71	625.81	505.14	260.95	FOS	Fos proto-oncogene, AP-1 transcription factor subunit [Source:HGNC Symbol;Acc:HGNC:3796]	14	75278826	75282230	1	protein_coding	FOS	ENSMMUG00000040100	FOS	ortholog_one2one	ENSMUSG00000021250	Fos	ortholog_one2one
ENSG00000242265	410.49	537.45	657.94	726.71	399.16	PEG10	paternally expressed 10 [Source:HGNC Symbol;Acc:HGNC:14005]	7	94656325	94669695	1	protein_coding	PEG10	ENSMMUG00000032524	PEG10	ortholog_one2one	ENSMUSG00000092035	Peg10	ortholog_one2one
ENSG00000130066	383.16	374.63	755.27	665.75	550.39	SAT1	spermidine/spermine N1-acetyltransferase 1 [Source:HGNC Symbol;Acc:HGNC:10540]	X	23783173	23786226	1	protein_coding	SAT1	ENSMMUG00000060580	SAT1	ortholog_one2one	ENSMUSG00000025283	Sat1	ortholog_one2one
ENSG00000150938	405.23	602.33	572.95	430.18	713.39	CRIM1	cysteine rich transmembrane BMP regulator 1 [Source:HGNC Symbol;Acc:HGNC:2359]	2	36355778	36551135	1	protein_coding	CRIM1	ENSMMUG00000048261	CRIM1	ortholog_one2one	ENSMUSG00000024074	Crim1	ortholog_one2one
ENSG00000179218	395.76	585.20	567.13	622.44	550.84	CALR	calreticulin [Source:HGNC Symbol;Acc:HGNC:1455]	19	12938578	12944489	1	protein_coding	CALR	ENSMMUG00000004392	CALR	ortholog_one2one	ENSMUSG00000003814	Calr	ortholog_one2one
ENSG00000153071	577.79	570.78	587.73	482.04	476.14	DAB2	DAB adaptor protein 2 [Source:HGNC Symbol;Acc:HGNC:2662]	5	39371675	39462300	-1	protein_coding	DAB2	ENSMMUG00000019879	DAB2	ortholog_one2one	ENSMUSG00000022150	Dab2	ortholog_one2one
ENSG00000278249	618.99	503.78	443.99	617.86	509.21	SCARNA2	small Cajal body-specific RNA 2 [Source:HGNC Symbol;Acc:HGNC:32558]	1	109100193	109100612	1	scaRNA	NA	NA	NA	NA	NA	NA	NA
ENSG00000165124	368.70	746.42	562.74	368.40	606.75	SVEP1	sushi, von Willebrand factor type A, EGF and pentraxin domain containing 1 [Source:HGNC Symbol;Acc:HGNC:15985]	9	110365248	110579880	-1	protein_coding	SVEP1	ENSMMUG00000047960	SVEP1	ortholog_one2one	ENSMUSG00000028369	Svep1	ortholog_one2one
ENSG00000163283	341.32	909.78	336.66	163.33	900.48	ALPP	alkaline phosphatase, placental [Source:HGNC Symbol;Acc:HGNC:439]	2	232378724	232382889	1	protein_coding	NA	NA	NA	NA	NA	NA	NA
ENSG00000108786	425.27	548.08	645.83	513.31	515.42	HSD17B1	hydroxysteroid 17-beta dehydrogenase 1 [Source:HGNC Symbol;Acc:HGNC:5210]	17	42552922	42555214	1	protein_coding	HSD17B1	ENSMMUG00000009884	HSD17B1	ortholog_one2one	ENSMUSG00000019301	Hsd17b1	ortholog_one2one
ENSG00000087086	599.26	509.23	523.30	525.79	473.90	FTL	ferritin light chain [Source:HGNC Symbol;Acc:HGNC:3999]	19	48965309	48966879	1	protein_coding	NA	NA	NA	NA	NA	NA	NA
ENSG00000110321	452.83	584.81	519.80	528.85	534.53	EIF4G2	eukaryotic translation initiation factor 4 gamma 2 [Source:HGNC Symbol;Acc:HGNC:3297]	11	10797050	10808940	-1	protein_coding	EIF4G2	ENSMMUG00000011436	EIF4G2	ortholog_one2one	ENSMUSG00000005610	Eif4g2	ortholog_one2one
ENSG00000270066	599.11	495.19	429.74	607.17	483.88	AL356488.2	small Cajal body-specific RNA 2	1	109100193	109100619	1	lncRNA	NA	NA	NA	NA	NA	NA	NA
ENSG00000237973	477.89	534.70	686.94	461.12	440.28	MTCO1P12	MT-CO1 pseudogene 12 [Source:HGNC Symbol;Acc:HGNC:52014]	1	631074	632616	1	unprocessed_pseudogene	NA	NA	NA	NA	NA	NA	NA
ENSG00000240801	559.01	513.64	479.31	498.80	526.27	AC132217.1	novel transcript, 3' overlapping ncRNA IGF2	11	2129121	2129964	-1	lncRNA	NA	NA	NA	NA	NA	NA	NA
ENSG00000135480	519.30	663.10	458.48	451.67	481.65	KRT7	keratin 7 [Source:HGNC Symbol;Acc:HGNC:6445]	12	52232520	52252186	1	protein_coding	KRT7	ENSMMUG00000010000	KRT7	ortholog_one2one	ENSMUSG00000023039	Krt7	ortholog_one2one
ENSG00000116183	570.23	349.68	226.50	171.26	1243.45	PAPPA2	pappalysin 2 [Source:HGNC Symbol;Acc:HGNC:14615]	1	176463171	176845601	1	protein_coding	PAPPA2	ENSMMUG00000023214	PAPPA2	ortholog_one2one	ENSMUSG00000073530	Pappa2	ortholog_one2one
ENSG00000175899	567.57	556.78	524.33	451.58	446.72	A2M	alpha-2-macroglobulin [Source:HGNC Symbol;Acc:HGNC:7]	12	9067664	9116229	-1	protein_coding	NA	NA	NA	NA	NA	NA	NA
ENSG00000284931	990.39	269.15	274.68	868.90	137.71	AC104389.6	novel protein	11	5248270	5254783	-1	protein_coding	NA	NA	NA	NA	NA	NA	NA
ENSG00000147257	390.01	570.09	475.35	440.87	648.73	GPC3	glypican 3 [Source:HGNC Symbol;Acc:HGNC:4451]	X	133535745	133985594	-1	protein_coding	GPC3	ENSMMUG00000009622	GPC3	ortholog_one2one	ENSMUSG00000055653	Gpc3	ortholog_one2one
ENSG00000202354	595.14	612.38	429.55	493.31	374.06	RNY3	RNA, Ro60-associated Y3 [Source:HGNC Symbol;Acc:HGNC:10243]	7	148983755	148983856	1	misc_RNA	NA	NA	NA	NA	NA	NA	NA
ENSG00000100345	547.41	537.34	497.45	468.57	421.10	MYH9	myosin heavy chain 9 [Source:HGNC Symbol;Acc:HGNC:7579]	22	36281280	36387967	-1	protein_coding	MYH9	ENSMMUG00000006101	MYH9	ortholog_one2one	ENSMUSG00000022443	Myh9	ortholog_one2one
ENSG00000105246	317.75	569.16	501.88	352.18	716.13	EBI3	Epstein-Barr virus induced 3 [Source:HGNC Symbol;Acc:HGNC:3129]	19	4229523	4237528	1	protein_coding	NA	NA	NA	NA	NA	NA	NA
ENSG00000256040	206.95	615.19	451.81	283.75	831.28	PAPPA-AS1	PAPPA antisense RNA 1 [Source:HGNC Symbol;Acc:HGNC:35152]	9	116398157	116400606	-1	lncRNA	NA	NA	NA	NA	NA	NA	NA
ENSG00000184009	438.07	467.86	465.18	509.62	504.94	ACTG1	actin gamma 1 [Source:HGNC Symbol;Acc:HGNC:144]	17	81509971	81523847	-1	protein_coding	ACTG1	ENSMMUG00000012054	ACTG1	ortholog_one2one	ENSMUSG00000062825	Actg1	ortholog_one2one
ENSG00000276232	451.79	512.64	402.14	509.16	432.82	AC006064.5	small Cajal body-specific RNA 10	12	6510275	6510522	1	lncRNA	NA	NA	NA	NA	NA	NA	NA
ENSG00000164692	656.50	339.90	462.60	468.83	357.61	COL1A2	collagen type I alpha 2 chain [Source:HGNC Symbol;Acc:HGNC:2198]	7	94394895	94431227	1	protein_coding	COL1A2	ENSMMUG00000039654	COL1A2	ortholog_one2one	ENSMUSG00000029661	Col1a2	ortholog_one2one
ENSG00000142541	383.49	530.47	489.69	465.81	412.94	RPL13A	ribosomal protein L13a [Source:HGNC Symbol;Acc:HGNC:10304]	19	49487554	49492308	1	protein_coding	NA	NA	NA	NA	NA	NA	NA
ENSG00000275708	486.66	413.96	394.12	439.57	545.51	MIR3648-1	microRNA 3648-1 [Source:HGNC Symbol;Acc:HGNC:38941]	21	8208473	8208652	1	miRNA	NA	NA	NA	NA	NA	NA	NA
ENSG00000264462	501.34	391.64	414.23	442.48	516.16	MIR3648-2	microRNA 3648-2 [Source:HGNC Symbol;Acc:HGNC:50843]	21	8986999	8987178	1	miRNA	NA	NA	NA	NA	NA	NA	NA
ENSG00000248527	583.65	255.04	430.44	603.76	377.92	MTATP6P1	MT-ATP6 pseudogene 1 [Source:HGNC Symbol;Acc:HGNC:44575]	1	633696	634376	1	unprocessed_pseudogene	NA	NA	NA	NA	NA	NA	NA
ENSG00000239002	431.08	499.04	434.80	431.30	412.18	SCARNA10	small Cajal body-specific RNA 10 [Source:HGNC Symbol;Acc:HGNC:32567]	12	6510222	6510551	1	snoRNA	NA	NA	NA	NA	NA	NA	NA
ENSG00000072778	597.83	386.36	449.58	392.01	372.04	ACADVL	acyl-CoA dehydrogenase very long chain [Source:HGNC Symbol;Acc:HGNC:92]	17	7217125	7225266	1	protein_coding	ACADVL	ENSMMUG00000010538	ACADVL	ortholog_one2one	ENSMUSG00000018574	Acadvl	ortholog_one2one
ENSG00000166598	399.31	453.87	408.61	387.54	542.23	HSP90B1	heat shock protein 90 beta family member 1 [Source:HGNC Symbol;Acc:HGNC:12028]	12	103930107	103953645	1	protein_coding	HSP90B1	ENSMMUG00000023469	HSP90B1	ortholog_one2one	ENSMUSG00000020048	Hsp90b1	ortholog_one2one
ENSG00000136487	245.53	643.78	429.83	346.16	519.22	GH2	growth hormone 2 [Source:HGNC Symbol;Acc:HGNC:4262]	17	63880215	63881944	-1	protein_coding	NA	NA	NA	NA	NA	NA	NA
ENSG00000026025	463.84	434.40	400.92	409.44	414.78	VIM	vimentin [Source:HGNC Symbol;Acc:HGNC:12692]	10	17228241	17237593	1	protein_coding	VIM	ENSMMUG00000003193	VIM	ortholog_one2one	ENSMUSG00000026728	Vim	ortholog_one2one
ENSG00000146674	690.25	435.86	404.38	210.58	374.99	IGFBP3	insulin like growth factor binding protein 3 [Source:HGNC Symbol;Acc:HGNC:5472]	7	45912245	45921874	-1	protein_coding	IGFBP3	ENSMMUG00000013764	IGFBP3	ortholog_one2one	ENSMUSG00000020427	Igfbp3	ortholog_one2one
ENSG00000100316	390.89	509.75	432.90	405.39	367.24	RPL3	ribosomal protein L3 [Source:HGNC Symbol;Acc:HGNC:10332]	22	39312882	39320389	-1	protein_coding	RPL3	ENSMMUG00000010029	RPL3	ortholog_one2one	ENSMUSG00000060036	Rpl3	ortholog_one2one
ENSG00000214548	599.25	332.52	691.46	212.81	258.73	MEG3	maternally expressed 3 [Source:HGNC Symbol;Acc:HGNC:14575]	14	100779410	100861031	1	lncRNA	NA	NA	NA	NA	NA	NA	NA
ENSG00000136156	396.93	680.03	335.94	326.86	339.48	ITM2B	integral membrane protein 2B [Source:HGNC Symbol;Acc:HGNC:6174]	13	48232612	48270357	1	protein_coding	ITM2B	ENSMMUG00000007888	ITM2B	ortholog_one2one	ENSMUSG00000022108	Itm2b	ortholog_one2one
ENSG00000229117	387.12	424.64	392.00	488.24	376.85	RPL41	ribosomal protein L41 [Source:HGNC Symbol;Acc:HGNC:10354]	12	56116590	56117967	1	protein_coding	NA	NA	NA	NA	NA	NA	NA
ENSG00000167986	300.64	525.60	432.29	409.23	391.54	DDB1	damage specific DNA binding protein 1 [Source:HGNC Symbol;Acc:HGNC:2717]	11	61299451	61342596	-1	protein_coding	DDB1	ENSMMUG00000002691	DDB1	ortholog_one2one	ENSMUSG00000024740	Ddb1	ortholog_one2one
ENSG00000263934	311.33	435.75	472.93	417.11	404.23	SNORD3A	small nucleolar RNA, C/D box 3A [Source:HGNC Symbol;Acc:HGNC:33189]	17	19188016	19188714	1	snoRNA	NA	NA	NA	NA	NA	NA	NA
ENSG00000221878	744.58	926.56	117.97	94.67	157.11	PSG7	pregnancy specific beta-1-glycoprotein 7 (gene/pseudogene) [Source:HGNC Symbol;Acc:HGNC:9524]	19	42924132	42937207	-1	protein_coding	NA	NA	NA	NA	NA	NA	NA
ENSG00000225972	582.93	215.70	293.72	568.37	327.04	MTND1P23	MT-ND1 pseudogene 23 [Source:HGNC Symbol;Acc:HGNC:42092]	1	629062	629433	1	unprocessed_pseudogene	NA	NA	NA	NA	NA	NA	NA
ENSG00000213934	819.92	162.19	162.19	720.10	119.96	HBG1	hemoglobin subunit gamma 1 [Source:HGNC Symbol;Acc:HGNC:4831]	11	5248269	5249857	-1	protein_coding	NA	NA	NA	NA	NA	NA	NA
ENSG00000234745	513.05	366.91	505.66	259.30	335.67	HLA-B	major histocompatibility complex, class I, B [Source:HGNC Symbol;Acc:HGNC:4932]	6	31269491	31357188	-1	protein_coding	NA	NA	NA	NA	NA	NA	NA
ENSG00000072274	399.48	526.93	536.60	261.40	251.11	TFRC	transferrin receptor [Source:HGNC Symbol;Acc:HGNC:11763]	3	196027183	196082096	-1	protein_coding	NA	NA	NA	NA	NA	NA	NA
ENSG00000277739	458.44	347.50	452.04	390.44	314.03	5_8S_rRNA	5.8S ribosomal RNA [Source:RFAM;Acc:RF00002]	21	8256781	8256933	1	rRNA	NA	NA	NA	NA	NA	NA	NA
ENSG00000111057	404.34	429.70	381.60	431.72	308.67	KRT18	keratin 18 [Source:HGNC Symbol;Acc:HGNC:6430]	12	52948871	52952906	1	protein_coding	NA	NA	NA	NA	NA	NA	NA
ENSG00000146648	355.02	463.14	401.32	277.61	457.60	EGFR	epidermal growth factor receptor [Source:HGNC Symbol;Acc:HGNC:3236]	7	55019017	55211628	1	protein_coding	EGFR	ENSMMUG00000022394	EGFR	ortholog_one2one	ENSMUSG00000020122	Egfr	ortholog_one2one
ENSG00000252010	437.57	435.77	352.41	370.32	355.66	SCARNA5	small Cajal body-specific RNA 5 [Source:HGNC Symbol;Acc:HGNC:32561]	2	233275727	233276002	1	scaRNA	NA	NA	NA	NA	NA	NA	NA
ENSG00000127022	308.85	444.85	390.17	353.57	450.65	CANX	calnexin [Source:HGNC Symbol;Acc:HGNC:1473]	5	179678628	179731641	1	protein_coding	CANX	ENSMMUG00000012370	CANX	ortholog_one2one	ENSMUSG00000020368	Canx	ortholog_one2one
ENSG00000138829	283.63	427.82	441.55	360.87	400.76	FBN2	fibrillin 2 [Source:HGNC Symbol;Acc:HGNC:3604]	5	128257909	128659185	-1	protein_coding	FBN2	ENSMMUG00000010682	FBN2	ortholog_one2one	ENSMUSG00000024598	Fbn2	ortholog_one2one
ENSG00000161011	291.84	426.00	357.19	381.24	440.60	SQSTM1	sequestosome 1 [Source:HGNC Symbol;Acc:HGNC:11280]	5	179806398	179838078	1	protein_coding	SQSTM1	ENSMMUG00000021055	SQSTM1	ortholog_one2one	ENSMUSG00000015837	Sqstm1	ortholog_one2one
ENSG00000085063	190.68	525.21	379.91	349.82	424.64	CD59	CD59 molecule (CD59 blood group) [Source:HGNC Symbol;Acc:HGNC:1689]	11	33703010	33736479	-1	protein_coding	NA	NA	NA	NA	NA	NA	NA
ENSG00000205542	438.05	343.56	427.47	316.77	341.09	TMSB4X	thymosin beta 4 X-linked [Source:HGNC Symbol;Acc:HGNC:11881]	X	12975110	12977227	1	protein_coding	NA	NA	NA	NA	NA	NA	NA
ENSG00000035862	279.50	480.11	350.42	324.78	430.49	TIMP2	TIMP metallopeptidase inhibitor 2 [Source:HGNC Symbol;Acc:HGNC:11821]	17	78852977	78925387	-1	protein_coding	TIMP2	ENSMMUG00000005355	TIMP2	ortholog_one2one	ENSMUSG00000017466	Timp2	ortholog_one2one
ENSG00000274917	455.46	313.97	428.54	359.43	307.57	RNA5-8SN5	RNA, 5.8S ribosomal N5 [Source:HGNC Symbol;Acc:HGNC:53533]	GL000220.1	112025	112177	1	rRNA	NA	NA	NA	NA	NA	NA	NA
ENSG00000278189	451.88	349.53	417.35	338.03	285.22	RNA5-8SN1	RNA, 5.8S ribosomal N1 [Source:HGNC Symbol;Acc:HGNC:53517]	21	8439823	8439975	1	rRNA	NA	NA	NA	NA	NA	NA	NA
ENSG00000276700	467.98	284.50	453.16	339.34	295.22	RNA5-8SN4	RNA, 5.8S ribosomal N4 [Source:HGNC Symbol;Acc:HGNC:53529]	KI270733.1	128877	129029	1	rRNA	NA	NA	NA	NA	NA	NA	NA
ENSG00000275757	413.73	375.95	417.35	338.03	293.45	5_8S_rRNA	5.8S ribosomal RNA [Source:RFAM;Acc:RF00002]	KI270733.1	173956	174108	1	rRNA	NA	NA	NA	NA	NA	NA	NA
ENSG00000275215	428.63	345.47	413.99	334.97	314.03	RNA5-8SN3	RNA, 5.8S ribosomal N3 [Source:HGNC Symbol;Acc:HGNC:53525]	21	8395607	8395759	1	rRNA	NA	NA	NA	NA	NA	NA	NA
ENSG00000119535	333.34	391.71	327.64	353.75	428.04	CSF3R	colony stimulating factor 3 receptor [Source:HGNC Symbol;Acc:HGNC:2439]	1	36466043	36483278	-1	protein_coding	CSF3R	ENSMMUG00000020434	CSF3R	ortholog_one2one	ENSMUSG00000028859	Csf3r	ortholog_one2one
ENSG00000278233	454.86	303.81	415.11	355.50	301.68	RNA5-8SN2	RNA, 5.8S ribosomal N2 [Source:HGNC Symbol;Acc:HGNC:53521]	21	8212572	8212724	1	rRNA	NA	NA	NA	NA	NA	NA	NA
ENSG00000011465	555.41	377.47	292.14	283.68	317.35	DCN	decorin [Source:HGNC Symbol;Acc:HGNC:2705]	12	91140484	91183217	-1	protein_coding	DCN	ENSMMUG00000016997	DCN	ortholog_one2one	ENSMUSG00000019929	Dcn	ortholog_one2one
ENSG00000273730	428.63	301.78	430.78	337.59	312.27	5_8S_rRNA	5.8S ribosomal RNA [Source:RFAM;Acc:RF00002]	GL000220.1	155997	156149	1	rRNA	NA	NA	NA	NA	NA	NA	NA
ENSG00000135404	292.94	344.47	332.36	381.87	450.02	CD63	CD63 molecule [Source:HGNC Symbol;Acc:HGNC:1692]	12	55725323	55729707	-1	protein_coding	CD63	ENSMMUG00000013232	CD63	ortholog_one2one	ENSMUSG00000025351	Cd63	ortholog_one2one
ENSG00000118785	442.67	138.47	422.23	494.61	299.41	SPP1	secreted phosphoprotein 1 [Source:HGNC Symbol;Acc:HGNC:11255]	4	87975650	87983426	1	protein_coding	SPP1	ENSMMUG00000008793	SPP1	ortholog_one2one	ENSMUSG00000029304	Spp1	ortholog_one2one
ENSG00000082438	446.00	414.54	367.41	247.77	316.68	COBLL1	cordon-bleu WH2 repeat protein like 1 [Source:HGNC Symbol;Acc:HGNC:23571]	2	164653624	164843679	-1	protein_coding	COBLL1	ENSMMUG00000009400	COBLL1	ortholog_one2one	ENSMUSG00000034903	Cobll1	ortholog_one2one
ENSG00000167978	472.19	336.21	376.30	307.54	288.89	SRRM2	serine/arginine repetitive matrix 2 [Source:HGNC Symbol;Acc:HGNC:16639]	16	2752626	2772538	1	protein_coding	SRRM2	ENSMMUG00000018858	SRRM2	ortholog_one2one	ENSMUSG00000039218	Srrm2	ortholog_one2one
ENSG00000089157	293.74	418.75	387.76	346.83	299.57	RPLP0	ribosomal protein lateral stalk subunit P0 [Source:HGNC Symbol;Acc:HGNC:10371]	12	120196699	120201235	-1	protein_coding	NA	NA	NA	NA	NA	NA	NA
ENSG00000172493	355.93	372.12	326.56	313.44	343.22	AFF1	AF4/FMR2 family member 1 [Source:HGNC Symbol;Acc:HGNC:7135]	4	86935002	87141054	1	protein_coding	AFF1	ENSMMUG00000014076	AFF1	ortholog_one2one	ENSMUSG00000029313	Aff1	ortholog_one2one
ENSG00000136830	261.53	431.86	376.60	293.81	324.19	NIBAN2	niban apoptosis regulator 2 [Source:HGNC Symbol;Acc:HGNC:25282]	9	127505339	127578989	-1	protein_coding	NIBAN2	ENSMMUG00000009961	NIBAN2	ortholog_one2one	ENSMUSG00000026796	Fam129b	ortholog_one2one
ENSG00000034510	379.69	327.99	296.34	406.87	274.16	TMSB10	thymosin beta 10 [Source:HGNC Symbol;Acc:HGNC:11879]	2	84905656	84906671	1	protein_coding	NA	NA	NA	NA	NA	NA	NA
ENSG00000167703	325.48	416.83	339.95	288.04	308.49	SLC43A2	solute carrier family 43 member 2 [Source:HGNC Symbol;Acc:HGNC:23087]	17	1569268	1628886	-1	protein_coding	SLC43A2	ENSMMUG00000017561	SLC43A2	ortholog_one2one	ENSMUSG00000038178	Slc43a2	ortholog_one2one
ENSG00000131037	722.95	220.86	302.77	181.77	240.03	EPS8L1	EPS8 like 1 [Source:HGNC Symbol;Acc:HGNC:21295]	19	55072020	55087923	1	protein_coding	NA	NA	NA	NA	NA	NA	NA
ENSG00000261371	353.60	344.28	326.69	323.16	316.86	PECAM1	platelet and endothelial cell adhesion molecule 1 [Source:HGNC Symbol;Acc:HGNC:8823]	17	64319415	64413776	-1	protein_coding	PECAM1	ENSMMUG00000011809	PECAM1	ortholog_one2one	ENSMUSG00000020717	Pecam1	ortholog_one2one
ENSG00000207142	297.57	296.31	451.03	331.71	268.86	Y_RNA	Y RNA [Source:RFAM;Acc:RF00019]	12	42454720	42454821	1	misc_RNA	NA	NA	NA	NA	NA	NA	NA
ENSG00000099953	232.19	442.15	364.09	248.39	342.77	MMP11	matrix metallopeptidase 11 [Source:HGNC Symbol;Acc:HGNC:7157]	22	23768226	23784316	1	protein_coding	MMP11	ENSMMUG00000009097	MMP11	ortholog_one2one	ENSMUSG00000000901	Mmp11	ortholog_one2one
ENSG00000092841	363.03	285.60	308.52	368.24	298.00	MYL6	myosin light chain 6 [Source:HGNC Symbol;Acc:HGNC:7587]	12	56158346	56163496	1	protein_coding	MYL6	ENSMMUG00000031838	MYL6	ortholog_one2one	ENSMUSG00000090841	Myl6	ortholog_one2one
ENSG00000126709	265.59	412.79	373.77	315.75	250.56	IFI6	interferon alpha inducible protein 6 [Source:HGNC Symbol;Acc:HGNC:4054]	1	27666064	27672198	-1	protein_coding	NA	NA	NA	NA	NA	NA	NA
ENSG00000177600	281.82	364.32	333.18	324.27	305.68	RPLP2	ribosomal protein lateral stalk subunit P2 [Source:HGNC Symbol;Acc:HGNC:10377]	11	809965	812880	1	protein_coding	NA	NA	NA	NA	NA	NA	NA
ENSG00000167996	361.37	331.32	299.82	317.75	297.80	FTH1	ferritin heavy chain 1 [Source:HGNC Symbol;Acc:HGNC:3976]	11	61959718	61967634	-1	protein_coding	NA	NA	NA	NA	NA	NA	NA
ENSG00000163430	317.59	441.96	296.67	231.17	310.80	FSTL1	follistatin like 1 [Source:HGNC Symbol;Acc:HGNC:3972]	3	120392293	120450993	-1	protein_coding	FSTL1	ENSMMUG00000002925	FSTL1	ortholog_one2one	ENSMUSG00000022816	Fstl1	ortholog_one2one
ENSG00000002726	193.10	566.66	180.09	76.85	580.91	AOC1	amine oxidase copper containing 1 [Source:HGNC Symbol;Acc:HGNC:80]	7	150824627	150861504	1	protein_coding	NA	NA	NA	NA	NA	NA	NA
ENSG00000142937	269.51	393.21	336.65	303.87	279.74	RPS8	ribosomal protein S8 [Source:HGNC Symbol;Acc:HGNC:10441]	1	44775251	44778779	1	protein_coding	RPS8	ENSMMUG00000051594		ortholog_one2one	ENSMUSG00000047675	Rps8	ortholog_one2one
ENSG00000124491	359.71	268.17	288.13	348.93	291.82	F13A1	coagulation factor XIII A chain [Source:HGNC Symbol;Acc:HGNC:3531]	6	6144084	6321013	-1	protein_coding	F13A1	ENSMMUG00000001248	F13A1	ortholog_one2one	ENSMUSG00000039109	F13a1	ortholog_one2one
ENSG00000170315	303.88	335.30	304.16	347.33	263.30	UBB	ubiquitin B [Source:HGNC Symbol;Acc:HGNC:12463]	17	16380798	16382745	1	protein_coding	UBB	ENSMMUG00000023316	UBB	ortholog_one2one	ENSMUSG00000019505	Ubb	ortholog_one2one
ENSG00000182718	283.64	380.30	324.45	293.75	266.72	ANXA2	annexin A2 [Source:HGNC Symbol;Acc:HGNC:537]	15	60347134	60402883	-1	protein_coding	ANXA2	ENSMMUG00000012000	ANXA2	ortholog_one2one	ENSMUSG00000032231	Anxa2	ortholog_one2one
ENSG00000212232	308.87	354.91	294.44	236.73	351.81	SNORD17	small nucleolar RNA, C/D box 17 [Source:HGNC Symbol;Acc:HGNC:32713]	20	17962710	17962946	-1	snoRNA	NA	NA	NA	NA	NA	NA	NA
ENSG00000087460	270.56	306.03	356.84	346.30	264.70	GNAS	GNAS complex locus [Source:HGNC Symbol;Acc:HGNC:4392]	20	58839718	58911192	1	protein_coding	GNAS	ENSMMUG00000010266		ortholog_one2one	ENSMUSG00000027523	Gnas	ortholog_one2one
ENSG00000109971	248.84	367.69	345.98	311.69	262.87	HSPA8	heat shock protein family A (Hsp70) member 8 [Source:HGNC Symbol;Acc:HGNC:5241]	11	123057489	123063230	-1	protein_coding	HSPA8	ENSMMUG00000004696	HSPA8	ortholog_one2one	ENSMUSG00000015656	Hspa8	ortholog_one2one
ENSG00000149273	275.61	368.78	315.36	301.60	274.70	RPS3	ribosomal protein S3 [Source:HGNC Symbol;Acc:HGNC:10420]	11	75399515	75422280	1	protein_coding	RPS3	ENSMMUG00000009019	RPS3	ortholog_one2one	ENSMUSG00000030744	Rps3	ortholog_one2one
ENSG00000242950	364.26	314.32	300.99	282.47	266.32	ERVW-1	endogenous retrovirus group W member 1, envelope [Source:HGNC Symbol;Acc:HGNC:13525]	7	92468380	92477986	-1	protein_coding	NA	NA	NA	NA	NA	NA	NA
ENSG00000172037	321.56	384.76	267.03	275.87	278.73	LAMB2	laminin subunit beta 2 [Source:HGNC Symbol;Acc:HGNC:6487]	3	49121114	49133118	-1	protein_coding	LAMB2	ENSMMUG00000002952	LAMB2	ortholog_one2one	ENSMUSG00000052911	Lamb2	ortholog_one2one
ENSG00000168487	454.13	249.94	269.68	238.26	300.24	BMP1	bone morphogenetic protein 1 [Source:HGNC Symbol;Acc:HGNC:1067]	8	22165140	22212326	1	protein_coding	BMP1	ENSMMUG00000013031	BMP1	ortholog_one2one	ENSMUSG00000022098	Bmp1	ortholog_one2one
ENSG00000161016	290.25	311.28	277.29	335.94	294.94	RPL8	ribosomal protein L8 [Source:HGNC Symbol;Acc:HGNC:10368]	8	144789765	144792587	-1	protein_coding	RPL8	ENSMMUG00000013379	RPL8	ortholog_one2one	ENSMUSG00000003970	Rpl8	ortholog_one2one
ENSG00000144579	512.72	253.72	260.17	284.05	189.68	CTDSP1	CTD small phosphatase 1 [Source:HGNC Symbol;Acc:HGNC:21614]	2	218398256	218405941	1	protein_coding	NA	NA	NA	NA	NA	NA	NA
ENSG00000135862	319.85	303.47	309.74	291.12	275.38	LAMC1	laminin subunit gamma 1 [Source:HGNC Symbol;Acc:HGNC:6492]	1	183023420	183145592	1	protein_coding	LAMC1	ENSMMUG00000015084	LAMC1	ortholog_one2one	ENSMUSG00000026478	Lamc1	ortholog_one2one
ENSG00000164733	278.24	299.45	331.20	276.69	310.30	CTSB	cathepsin B [Source:HGNC Symbol;Acc:HGNC:2527]	8	11842524	11869448	-1	protein_coding	CTSB	ENSMMUG00000019212	CTSB	ortholog_one2one	ENSMUSG00000021939	Ctsb	ortholog_one2one
ENSG00000070756	299.91	330.74	316.35	287.97	250.41	PABPC1	poly(A) binding protein cytoplasmic 1 [Source:HGNC Symbol;Acc:HGNC:8554]	8	100685816	100722809	-1	protein_coding	PABPC1	ENSMMUG00000017786	PABPC1	ortholog_one2one	ENSMUSG00000022283	Pabpc1	ortholog_one2one
ENSG00000147571	259.74	340.76	65.93	22.97	790.60	CRH	corticotropin releasing hormone [Source:HGNC Symbol;Acc:HGNC:2355]	8	66176376	66178464	-1	protein_coding	CRH	ENSMMUG00000021587	CRH	ortholog_one2one	ENSMUSG00000049796	Crh	ortholog_one2one
ENSG00000200156	353.15	280.23	401.26	186.31	259.05	RNU5B-1	RNA, U5B small nuclear 1 [Source:HGNC Symbol;Acc:HGNC:10212]	15	65304677	65304792	1	snRNA	NA	NA	NA	NA	NA	NA	NA
ENSG00000238741	408.57	252.60	190.93	352.45	275.01	SCARNA7	small Cajal body-specific RNA 7 [Source:HGNC Symbol;Acc:HGNC:32563]	3	160514907	160515236	-1	scaRNA	NA	NA	NA	NA	NA	NA	NA
ENSG00000092820	278.95	296.43	289.86	273.06	334.27	EZR	ezrin [Source:HGNC Symbol;Acc:HGNC:12691]	6	158765741	158819368	-1	protein_coding	EZR	ENSMMUG00000019457	EZR	ortholog_one2one	ENSMUSG00000052397	Ezr	ortholog_one2one
ENSG00000147403	292.11	347.99	286.46	281.46	263.93	RPL10	ribosomal protein L10 [Source:HGNC Symbol;Acc:HGNC:10298]	X	154389955	154409168	1	protein_coding	NA	NA	NA	NA	NA	NA	NA
ENSG00000119630	234.42	309.11	372.83	313.55	238.26	PGF	placental growth factor [Source:HGNC Symbol;Acc:HGNC:8893]	14	74941834	74955626	-1	protein_coding	PGF	ENSMMUG00000002909	PGF	ortholog_one2one	ENSMUSG00000004791	Pgf	ortholog_one2one
ENSG00000171345	376.49	370.74	253.82	127.90	324.20	KRT19	keratin 19 [Source:HGNC Symbol;Acc:HGNC:6436]	17	41523617	41528308	-1	protein_coding	KRT19	ENSMMUG00000018653	KRT19	ortholog_one2one	ENSMUSG00000020911	Krt19	ortholog_one2one
ENSG00000186652	246.46	1007.18	98.82	9.01	77.31	PRG2	proteoglycan 2, pro eosinophil major basic protein [Source:HGNC Symbol;Acc:HGNC:9362]	11	57386780	57390650	-1	protein_coding	NA	NA	NA	NA	NA	NA	NA
ENSG00000115677	274.28	321.26	306.84	272.05	262.74	HDLBP	high density lipoprotein binding protein [Source:HGNC Symbol;Acc:HGNC:4857]	2	241227264	241317061	-1	protein_coding	HDLBP	ENSMMUG00000004730	HDLBP	ortholog_one2one	ENSMUSG00000034088	Hdlbp	ortholog_one2one
ENSG00000124467	290.67	302.32	209.03	222.00	404.89	PSG8	pregnancy specific beta-1-glycoprotein 8 [Source:HGNC Symbol;Acc:HGNC:9525]	19	42752686	42855691	-1	protein_coding	NA	NA	NA	NA	NA	NA	NA
ENSG00000129757	247.80	392.72	308.83	284.03	194.75	CDKN1C	cyclin dependent kinase inhibitor 1C [Source:HGNC Symbol;Acc:HGNC:1786]	11	2883213	2885775	-1	protein_coding	CDKN1C	ENSMMUG00000037980	CDKN1C	ortholog_one2one	ENSMUSG00000037664	Cdkn1c	ortholog_one2one
ENSG00000105193	256.72	304.89	271.38	300.61	292.93	RPS16	ribosomal protein S16 [Source:HGNC Symbol;Acc:HGNC:10396]	19	39433137	39435949	-1	protein_coding	NA	NA	NA	NA	NA	NA	NA
ENSG00000003436	159.04	427.52	266.10	200.71	354.06	TFPI	tissue factor pathway inhibitor [Source:HGNC Symbol;Acc:HGNC:11760]	2	187464230	187565760	-1	protein_coding	TFPI	ENSMMUG00000009448	TFPI	ortholog_one2one	ENSMUSG00000027082	Tfpi	ortholog_one2one
ENSG00000206538	202.18	349.22	296.08	241.83	312.65	VGLL3	vestigial like family member 3 [Source:HGNC Symbol;Acc:HGNC:24327]	3	86876388	86991149	-1	protein_coding	VGLL3	ENSMMUG00000000519	VGLL3	ortholog_one2one	ENSMUSG00000091243	Vgll3	ortholog_one2one
ENSG00000164111	224.71	323.30	291.48	294.06	267.06	ANXA5	annexin A5 [Source:HGNC Symbol;Acc:HGNC:543]	4	121667946	121696995	-1	protein_coding	ANXA5	ENSMMUG00000009194	ANXA5	ortholog_one2one	ENSMUSG00000027712	Anxa5	ortholog_one2one
ENSG00000140988	255.29	309.89	280.84	300.96	248.51	RPS2	ribosomal protein S2 [Source:HGNC Symbol;Acc:HGNC:10404]	16	1962058	1964841	-1	protein_coding	RPS2	ENSMMUG00000047277		ortholog_one2one	ENSMUSG00000044533	Rps2	ortholog_one2one
ENSG00000100600	267.75	360.43	327.31	218.19	221.06	LGMN	legumain [Source:HGNC Symbol;Acc:HGNC:9472]	14	92703807	92748679	-1	protein_coding	LGMN	ENSMMUG00000013966	LGMN	ortholog_one2one	ENSMUSG00000021190	Lgmn	ortholog_one2one
ENSG00000172270	222.03	314.49	304.10	266.50	265.81	BSG	basigin (Ok blood group) [Source:HGNC Symbol;Acc:HGNC:1116]	19	571277	583493	1	protein_coding	BSG	ENSMMUG00000018740		ortholog_one2one	ENSMUSG00000023175	Bsg	ortholog_one2one
ENSG00000135047	201.49	385.08	238.87	287.78	257.17	CTSL	cathepsin L [Source:HGNC Symbol;Acc:HGNC:2537]	9	87726109	87731469	1	protein_coding	NA	NA	NA	NA	NA	NA	NA
ENSG00000238917	310.23	284.87	261.60	270.69	242.58	SNORD10	small nucleolar RNA, C/D box 10 [Source:HGNC Symbol;Acc:HGNC:32706]	17	7576811	7576952	1	snoRNA	NA	NA	NA	NA	NA	NA	NA
ENSG00000142910	268.99	312.35	304.44	238.40	243.63	TINAGL1	tubulointerstitial nephritis antigen like 1 [Source:HGNC Symbol;Acc:HGNC:19168]	1	31576485	31587686	1	protein_coding	TINAGL1	ENSMMUG00000013188	SERINC2	ortholog_one2one	ENSMUSG00000028776	Tinagl1	ortholog_one2one
ENSG00000106484	272.58	234.14	310.08	309.12	231.30	MEST	mesoderm specific transcript [Source:HGNC Symbol;Acc:HGNC:7028]	7	130486171	130506465	1	protein_coding	NA	NA	NA	NA	NA	NA	NA
ENSG00000124942	318.40	308.37	270.19	214.86	241.95	AHNAK	AHNAK nucleoprotein [Source:HGNC Symbol;Acc:HGNC:347]	11	62433542	62556235	-1	protein_coding	AHNAK	ENSMMUG00000022301	AHNAK	ortholog_one2one	ENSMUSG00000069833	Ahnak	ortholog_one2one
ENSG00000145425	221.67	319.74	289.69	265.82	254.46	RPS3A	ribosomal protein S3A [Source:HGNC Symbol;Acc:HGNC:10421]	4	151099624	151104642	1	protein_coding	RPS3A	ENSMMUG00000002676	RPS3A	ortholog_one2one	ENSMUSG00000028081	Rps3a1	ortholog_one2one
ENSG00000142534	278.14	235.34	226.57	333.70	269.67	RPS11	ribosomal protein S11 [Source:HGNC Symbol;Acc:HGNC:10384]	19	49496365	49499708	1	protein_coding	NA	NA	NA	NA	NA	NA	NA
ENSG00000130402	281.41	285.39	265.08	245.29	256.76	ACTN4	actinin alpha 4 [Source:HGNC Symbol;Acc:HGNC:166]	19	38647649	38731589	1	protein_coding	ACTN4	ENSMMUG00000006429	ACTN4	ortholog_one2one	ENSMUSG00000054808	Actn4	ortholog_one2one
ENSG00000129353	217.31	316.12	259.81	231.86	298.85	SLC44A2	solute carrier family 44 member 2 [Source:HGNC Symbol;Acc:HGNC:17292]	19	10602457	10644557	1	protein_coding	SLC44A2	ENSMMUG00000003744	SLC44A2	ortholog_one2one	ENSMUSG00000057193	Slc44a2	ortholog_one2one
ENSG00000112306	227.01	299.32	247.75	302.60	245.38	RPS12	ribosomal protein S12 [Source:HGNC Symbol;Acc:HGNC:10385]	6	132814569	132817564	1	protein_coding	NA	NA	NA	NA	NA	NA	NA
ENSG00000148303	236.20	291.83	284.58	256.26	247.83	RPL7A	ribosomal protein L7a [Source:HGNC Symbol;Acc:HGNC:10364]	9	133348218	133351426	1	protein_coding	NA	NA	NA	NA	NA	NA	NA
ENSG00000100234	296.12	543.57	201.66	123.92	148.50	TIMP3	TIMP metallopeptidase inhibitor 3 [Source:HGNC Symbol;Acc:HGNC:11822]	22	32801705	32863041	1	protein_coding	TIMP3	ENSMMUG00000062825	TIMP3	ortholog_one2one	ENSMUSG00000020044	Timp3	ortholog_one2one
ENSG00000166145	185.26	288.64	327.57	269.76	240.05	SPINT1	serine peptidase inhibitor, Kunitz type 1 [Source:HGNC Symbol;Acc:HGNC:11246]	15	40844018	40858207	1	protein_coding	SPINT1	ENSMMUG00000063461	SPINT1	ortholog_one2one	ENSMUSG00000027315	Spint1	ortholog_one2one
ENSG00000100201	292.27	272.26	307.07	219.55	219.47	DDX17	DEAD-box helicase 17 [Source:HGNC Symbol;Acc:HGNC:2740]	22	38483438	38507660	-1	protein_coding	DDX17	ENSMMUG00000004304	DDX17	ortholog_one2one	ENSMUSG00000055065	Ddx17	ortholog_one2one
ENSG00000169045	340.94	242.98	313.72	220.23	189.00	HNRNPH1	heterogeneous nuclear ribonucleoprotein H1 [Source:HGNC Symbol;Acc:HGNC:5041]	5	179614178	179634784	-1	protein_coding	HNRNPH1	ENSMMUG00000010843	HNRNPH1	ortholog_one2one	ENSMUSG00000007850	Hnrnph1	ortholog_one2one
ENSG00000140564	161.13	319.58	246.37	293.94	285.55	FURIN	furin, paired basic amino acid cleaving enzyme [Source:HGNC Symbol;Acc:HGNC:8568]	15	90868588	90883458	1	protein_coding	FURIN	ENSMMUG00000004657	FURIN	ortholog_one2one	ENSMUSG00000030530	Furin	ortholog_one2one
ENSG00000284779	327.85	241.53	228.10	259.00	242.43	AC132217.2	novel protein	11	2129112	2158391	-1	protein_coding	NA	NA	NA	NA	NA	NA	NA
ENSG00000187514	242.12	266.08	270.42	279.42	239.39	PTMA	prothymosin alpha [Source:HGNC Symbol;Acc:HGNC:9623]	2	231706895	231713541	1	protein_coding	NA	NA	NA	NA	NA	NA	NA
ENSG00000204628	262.24	263.35	268.47	257.22	240.15	RACK1	receptor for activated C kinase 1 [Source:HGNC Symbol;Acc:HGNC:4399]	5	181236897	181248096	-1	protein_coding	RACK1	ENSMMUG00000003604	RACK1	ortholog_one2one	ENSMUSG00000020372	Rack1	ortholog_one2one
ENSG00000225630	299.52	209.09	295.33	252.27	234.98	MTND2P28	MT-ND2 pseudogene 28 [Source:HGNC Symbol;Acc:HGNC:42129]	1	629640	630683	1	unprocessed_pseudogene	NA	NA	NA	NA	NA	NA	NA
ENSG00000130522	251.18	318.10	271.62	240.06	208.78	JUND	JunD proto-oncogene, AP-1 transcription factor subunit [Source:HGNC Symbol;Acc:HGNC:6206]	19	18279694	18281622	-1	protein_coding	JUND	ENSMMUG00000038371	JUND	ortholog_one2one	ENSMUSG00000071076	Jund	ortholog_one2one
ENSG00000100650	434.06	234.90	230.11	198.38	187.39	SRSF5	serine and arginine rich splicing factor 5 [Source:HGNC Symbol;Acc:HGNC:10787]	14	69726900	69772005	1	protein_coding	SRSF5	ENSMMUG00000022407	SRSF5	ortholog_one2one	ENSMUSG00000021134	Srsf5	ortholog_one2one
ENSG00000142173	352.83	197.88	250.48	266.70	216.44	COL6A2	collagen type VI alpha 2 chain [Source:HGNC Symbol;Acc:HGNC:2212]	21	46098112	46132848	1	protein_coding	COL6A2	ENSMMUG00000022317	COL6A2	ortholog_one2one	ENSMUSG00000020241	Col6a2	ortholog_one2one
ENSG00000123384	266.15	261.17	288.35	215.86	242.86	LRP1	LDL receptor related protein 1 [Source:HGNC Symbol;Acc:HGNC:6692]	12	57128483	57213361	1	protein_coding	LRP1	ENSMMUG00000021782	LRP1	ortholog_one2one	ENSMUSG00000040249	Lrp1	ortholog_one2one
ENSG00000142192	245.53	272.95	283.95	243.36	223.13	APP	amyloid beta precursor protein [Source:HGNC Symbol;Acc:HGNC:620]	21	25880550	26171128	-1	protein_coding	APP	ENSMMUG00000014384	APP	ortholog_one2one	ENSMUSG00000022892	App	ortholog_one2one
ENSG00000134294	194.55	247.95	306.77	235.23	271.82	SLC38A2	solute carrier family 38 member 2 [Source:HGNC Symbol;Acc:HGNC:13448]	12	46358188	46372773	-1	protein_coding	SLC38A2	ENSMMUG00000022359	SLC38A2	ortholog_one2one	ENSMUSG00000022462	Slc38a2	ortholog_one2one
ENSG00000174748	207.24	292.30	278.21	241.20	237.34	RPL15	ribosomal protein L15 [Source:HGNC Symbol;Acc:HGNC:10306]	3	23916591	23924374	1	protein_coding	NA	NA	NA	NA	NA	NA	NA
ENSG00000201998	224.28	253.46	284.27	248.52	239.43	SNORA23	small nucleolar RNA, H/ACA box 23 [Source:HGNC Symbol;Acc:HGNC:32613]	11	9428773	9428954	1	snoRNA	NA	NA	NA	NA	NA	NA	NA
ENSG00000148926	227.10	260.30	271.89	293.75	195.66	ADM	adrenomedullin [Source:HGNC Symbol;Acc:HGNC:259]	11	10305073	10307397	1	protein_coding	ADM	ENSMMUG00000016387	ADM	ortholog_one2one	ENSMUSG00000030790	Adm	ortholog_one2one
ENSG00000152137	183.23	232.35	230.50	262.85	336.24	HSPB8	heat shock protein family B (small) member 8 [Source:HGNC Symbol;Acc:HGNC:30171]	12	119171555	119224855	1	protein_coding	HSPB8	ENSMMUG00000021232	HSPB8	ortholog_one2one	ENSMUSG00000041548	Hspb8	ortholog_one2one
ENSG00000196730	300.19	333.14	259.93	143.96	204.83	DAPK1	death associated protein kinase 1 [Source:HGNC Symbol;Acc:HGNC:2674]	9	87497228	87708634	1	protein_coding	DAPK1	ENSMMUG00000017053	DAPK1	ortholog_one2one	ENSMUSG00000021559	Dapk1	ortholog_one2one
ENSG00000155096	163.63	275.83	297.17	227.55	272.18	AZIN1	antizyme inhibitor 1 [Source:HGNC Symbol;Acc:HGNC:16432]	8	102826308	102893864	-1	protein_coding	AZIN1	ENSMMUG00000001338	AZIN1	ortholog_one2one	ENSMUSG00000037458	Azin1	ortholog_one2one
ENSG00000150093	242.26	282.90	243.73	239.32	221.15	ITGB1	integrin subunit beta 1 [Source:HGNC Symbol;Acc:HGNC:6153]	10	32900318	33005792	-1	protein_coding	ITGB1	ENSMMUG00000017767	ITGB1	ortholog_one2one	ENSMUSG00000025809	Itgb1	ortholog_one2one
ENSG00000167526	213.89	294.72	248.28	242.98	218.97	RPL13	ribosomal protein L13 [Source:HGNC Symbol;Acc:HGNC:10303]	16	89560677	89564542	1	protein_coding	RPL13	ENSMMUG00000017928	RPL13	ortholog_one2one	ENSMUSG00000000740	Rpl13	ortholog_one2one
ENSG00000224388	293.07	240.73	227.35	203.93	253.14	BACE2-IT1	BACE2 intronic transcript 1 [Source:HGNC Symbol;Acc:HGNC:16024]	21	41180097	41180626	1	lncRNA	NA	NA	NA	NA	NA	NA	NA
ENSG00000164587	224.34	285.51	219.64	261.98	220.47	RPS14	ribosomal protein S14 [Source:HGNC Symbol;Acc:HGNC:10387]	5	150442635	150449739	-1	protein_coding	NA	NA	NA	NA	NA	NA	NA
ENSG00000131051	279.68	251.49	288.21	203.81	183.71	RBM39	RNA binding motif protein 39 [Source:HGNC Symbol;Acc:HGNC:15923]	20	35701347	35742312	-1	protein_coding	RBM39	ENSMMUG00000031284	RBM39	ortholog_one2one	ENSMUSG00000027620	Rbm39	ortholog_one2one
ENSG00000260034	216.94	280.51	275.13	193.42	238.20	LCMT1-AS2	LCMT1 antisense RNA 2 [Source:HGNC Symbol;Acc:HGNC:51178]	16	25140577	25149032	-1	lncRNA	NA	NA	NA	NA	NA	NA	NA
ENSG00000138162	308.56	235.17	232.33	214.74	212.02	TACC2	transforming acidic coiled-coil containing protein 2 [Source:HGNC Symbol;Acc:HGNC:11523]	10	121989163	122254545	1	protein_coding	TACC2	ENSMMUG00000013033	TACC2	ortholog_one2one	ENSMUSG00000030852	Tacc2	ortholog_one2one
ENSG00000130382	222.03	241.97	240.90	239.49	250.97	MLLT1	MLLT1 super elongation complex subunit [Source:HGNC Symbol;Acc:HGNC:7134]	19	6210381	6279975	-1	protein_coding	MLLT1	ENSMMUG00000005697	MLLT1	ortholog_one2one	ENSMUSG00000024212	Mllt1	ortholog_one2one
ENSG00000145715	204.50	286.42	249.27	212.59	229.07	RASA1	RAS p21 protein activator 1 [Source:HGNC Symbol;Acc:HGNC:9871]	5	87267883	87391931	1	protein_coding	RASA1	ENSMMUG00000003245	RASA1	ortholog_one2one	ENSMUSG00000021549	Rasa1	ortholog_one2one
ENSG00000231500	253.12	219.09	213.34	270.82	224.79	RPS18	ribosomal protein S18 [Source:HGNC Symbol;Acc:HGNC:10401]	6	33272075	33276511	1	protein_coding	NA	NA	NA	NA	NA	NA	NA
ENSG00000174444	222.87	253.57	224.94	252.28	222.12	RPL4	ribosomal protein L4 [Source:HGNC Symbol;Acc:HGNC:10353]	15	66498015	66524532	-1	protein_coding	RPL4	ENSMMUG00000016844	RPL4	ortholog_one2one	ENSMUSG00000032399	Rpl4	ortholog_one2one
ENSG00000084207	170.66	239.42	234.10	250.45	260.00	GSTP1	glutathione S-transferase pi 1 [Source:HGNC Symbol;Acc:HGNC:4638]	11	67583742	67586656	1	protein_coding	NA	NA	NA	NA	NA	NA	NA
ENSG00000101951	197.26	163.05	244.95	393.61	155.26	PAGE4	PAGE family member 4 [Source:HGNC Symbol;Acc:HGNC:4108]	X	49829260	49834264	1	protein_coding	NA	NA	NA	NA	NA	NA	NA
ENSG00000140459	266.09	283.94	219.70	148.16	236.01	CYP11A1	cytochrome P450 family 11 subfamily A member 1 [Source:HGNC Symbol;Acc:HGNC:2590]	15	74337759	74367646	-1	protein_coding	CYP11A1	ENSMMUG00000003239	CYP11A1	ortholog_one2one	ENSMUSG00000032323	Cyp11a1	ortholog_one2one
ENSG00000063177	193.52	273.72	233.03	231.92	219.67	RPL18	ribosomal protein L18 [Source:HGNC Symbol;Acc:HGNC:10310]	19	48615328	48619184	-1	protein_coding	NA	NA	NA	NA	NA	NA	NA
ENSG00000044115	210.00	265.76	238.69	210.25	226.95	CTNNA1	catenin alpha 1 [Source:HGNC Symbol;Acc:HGNC:2509]	5	138610967	138935034	1	protein_coding	CTNNA1	ENSMMUG00000017985	CTNNA1	ortholog_one2one	ENSMUSG00000037815	Ctnna1	ortholog_one2one
ENSG00000130702	241.16	248.81	270.65	214.62	175.09	LAMA5	laminin subunit alpha 5 [Source:HGNC Symbol;Acc:HGNC:6485]	20	62307955	62367312	-1	protein_coding	NA	NA	NA	NA	NA	NA	NA
ENSG00000242086	347.85	155.35	251.20	212.17	176.61	MUC20-OT1	MUC20 overlapping transcript [Source:HGNC Symbol;Acc:HGNC:53807]	3	195658062	195739964	1	lncRNA	NA	NA	NA	NA	NA	NA	NA
ENSG00000252481	246.85	253.62	211.28	228.96	200.41	SCARNA13	small Cajal body-specific RNA 13 [Source:HGNC Symbol;Acc:HGNC:32570]	14	95533355	95533629	-1	scaRNA	NA	NA	NA	NA	NA	NA	NA
ENSG00000111640	223.26	224.69	243.39	256.81	186.00	GAPDH	glyceraldehyde-3-phosphate dehydrogenase [Source:HGNC Symbol;Acc:HGNC:4141]	12	6534512	6538374	1	protein_coding	GAPDH	ENSMMUG00000018679	GAPDH	ortholog_one2one	ENSMUSG00000081607	Gm15294	ortholog_one2one
ENSG00000164120	130.54	219.67	226.52	153.86	401.61	HPGD	15-hydroxyprostaglandin dehydrogenase [Source:HGNC Symbol;Acc:HGNC:5154]	4	174490175	174523154	-1	protein_coding	HPGD	ENSMMUG00000020408	HPGD	ortholog_one2one	ENSMUSG00000031613	Hpgd	ortholog_one2one
ENSG00000197157	220.60	246.23	266.21	222.80	175.31	SND1	staphylococcal nuclease and tudor domain containing 1 [Source:HGNC Symbol;Acc:HGNC:30646]	7	127652194	128092609	1	protein_coding	SND1	ENSMMUG00000015432	SND1	ortholog_one2one	ENSMUSG00000001424	Snd1	ortholog_one2one
ENSG00000067606	269.13	209.41	240.81	225.34	185.85	PRKCZ	protein kinase C zeta [Source:HGNC Symbol;Acc:HGNC:9412]	1	2050411	2185395	1	protein_coding	PRKCZ	ENSMMUG00000018911	PRKCZ	ortholog_one2one	ENSMUSG00000029053	Prkcz	ortholog_one2one
ENSG00000166147	235.28	271.69	241.99	206.02	170.42	FBN1	fibrillin 1 [Source:HGNC Symbol;Acc:HGNC:3603]	15	48408313	48645721	-1	protein_coding	FBN1	ENSMMUG00000004239	FBN1	ortholog_one2one	ENSMUSG00000027204	Fbn1	ortholog_one2one
ENSG00000139112	189.06	256.33	246.77	229.92	200.12	GABARAPL1	GABA type A receptor associated protein like 1 [Source:HGNC Symbol;Acc:HGNC:4068]	12	10212458	10223128	1	protein_coding	GABARAPL1	ENSMMUG00000002197	GABARAPL1	ortholog_one2one	ENSMUSG00000030161	Gabarapl1	ortholog_one2one
ENSG00000104904	189.09	265.69	222.06	219.78	225.03	OAZ1	ornithine decarboxylase antizyme 1 [Source:HGNC Symbol;Acc:HGNC:8095]	19	2269509	2273490	1	protein_coding	OAZ1	ENSMMUG00000017949	OAZ1	ortholog_one2one	ENSMUSG00000035242	Oaz1	ortholog_one2one
ENSG00000118705	153.73	255.00	232.91	225.95	251.28	RPN2	ribophorin II [Source:HGNC Symbol;Acc:HGNC:10382]	20	37178410	37241619	1	protein_coding	RPN2	ENSMMUG00000010363	RPN2	ortholog_one2one	ENSMUSG00000027642	Rpn2	ortholog_one2one
ENSG00000102287	290.30	197.58	244.45	170.29	214.27	GABRE	gamma-aminobutyric acid type A receptor subunit epsilon [Source:HGNC Symbol;Acc:HGNC:4085]	X	151953124	151974680	-1	protein_coding	GABRE	ENSMMUG00000010936	GABRE	ortholog_one2one	ENSMUSG00000031340	Gabre	ortholog_one2one
ENSG00000110955	173.33	238.53	236.14	243.54	220.24	ATP5F1B	ATP synthase F1 subunit beta [Source:HGNC Symbol;Acc:HGNC:830]	12	56638175	56645984	-1	protein_coding	NA	NA	NA	NA	NA	NA	NA
ENSG00000198668	215.65	268.06	208.09	193.29	219.50	CALM1	calmodulin 1 [Source:HGNC Symbol;Acc:HGNC:1442]	14	90396502	90408268	1	protein_coding	CALM1	ENSMMUG00000060287		ortholog_one2one	ENSMUSG00000001175	Calm1	ortholog_one2one
ENSG00000143761	193.15	247.30	207.19	218.23	238.39	ARF1	ADP ribosylation factor 1 [Source:HGNC Symbol;Acc:HGNC:652]	1	228082660	228099212	1	protein_coding	ARF1	ENSMMUG00000052432	ARF1	ortholog_one2one	ENSMUSG00000048076	Arf1	ortholog_one2one
ENSG00000137818	222.17	222.11	222.74	233.54	203.35	RPLP1	ribosomal protein lateral stalk subunit P1 [Source:HGNC Symbol;Acc:HGNC:10372]	15	69452814	69456205	1	protein_coding	RPLP1	ENSMMUG00000014888	RPLP1	ortholog_one2one	ENSMUSG00000091014	Gm5244	ortholog_one2one
ENSG00000084234	202.12	223.77	249.16	233.66	194.90	APLP2	amyloid beta precursor like protein 2 [Source:HGNC Symbol;Acc:HGNC:598]	11	130068147	130144811	1	protein_coding	APLP2	ENSMMUG00000018029	APLP2	ortholog_one2one	ENSMUSG00000031996	Aplp2	ortholog_one2one
ENSG00000122406	221.17	228.95	209.96	241.84	198.22	RPL5	ribosomal protein L5 [Source:HGNC Symbol;Acc:HGNC:10360]	1	92832013	92841924	1	protein_coding	NA	NA	NA	NA	NA	NA	NA
ENSG00000200494	206.01	335.82	236.25	204.13	116.89	Y_RNA	Y RNA [Source:RFAM;Acc:RF00019]	20	16670641	16670742	-1	misc_RNA	NA	NA	NA	NA	NA	NA	NA
ENSG00000182492	197.92	307.50	200.72	186.38	196.97	BGN	biglycan [Source:HGNC Symbol;Acc:HGNC:1044]	X	153494980	153509546	1	protein_coding	BGN	ENSMMUG00000012743	BGN	ortholog_one2one	ENSMUSG00000031375	Bgn	ortholog_one2one
ENSG00000142156	282.85	188.94	209.53	233.47	170.75	COL6A1	collagen type VI alpha 1 chain [Source:HGNC Symbol;Acc:HGNC:2211]	21	45981769	46005050	1	protein_coding	COL6A1	ENSMMUG00000000544	COL6A1	ortholog_one2one	ENSMUSG00000001119	Col6a1	ortholog_one2one
ENSG00000164924	178.19	247.50	236.58	218.66	202.32	YWHAZ	tyrosine 3-monooxygenase/tryptophan 5-monooxygenase activation protein zeta [Source:HGNC Symbol;Acc:HGNC:12855]	8	100916523	100953388	-1	protein_coding	NA	NA	NA	NA	NA	NA	NA
ENSG00000006747	379.27	208.84	169.59	160.35	159.56	SCIN	scinderin [Source:HGNC Symbol;Acc:HGNC:21695]	7	12570577	12660182	1	protein_coding	SCIN	ENSMMUG00000000880	SCIN	ortholog_one2one	ENSMUSG00000002565	Scin	ortholog_one2one
ENSG00000151150	190.20	235.45	282.41	171.57	197.93	ANK3	ankyrin 3 [Source:HGNC Symbol;Acc:HGNC:494]	10	60026298	60733490	-1	protein_coding	ANK3	ENSMMUG00000003589	ANK3	ortholog_one2one	ENSMUSG00000069601	Ank3	ortholog_one2one
ENSG00000108654	208.53	198.51	292.00	202.12	173.27	DDX5	DEAD-box helicase 5 [Source:HGNC Symbol;Acc:HGNC:2746]	17	64498254	64508199	-1	protein_coding	DDX5	ENSMMUG00000009463	DDX5	ortholog_one2one	ENSMUSG00000020719	Ddx5	ortholog_one2one
ENSG00000165125	226.33	253.62	220.51	170.47	185.96	TRPV6	transient receptor potential cation channel subfamily V member 6 [Source:HGNC Symbol;Acc:HGNC:14006]	7	142871208	142885745	-1	protein_coding	TRPV6	ENSMMUG00000016219	TRPV6	ortholog_one2one	ENSMUSG00000029868	Trpv6	ortholog_one2one
ENSG00000067560	187.30	239.78	209.43	206.46	212.87	RHOA	ras homolog family member A [Source:HGNC Symbol;Acc:HGNC:667]	3	49359145	49412998	-1	protein_coding	RHOA	ENSMMUG00000047476	RHOA	ortholog_one2one	ENSMUSG00000007815	Rhoa	ortholog_one2one
ENSG00000132475	224.81	230.98	192.15	215.32	189.22	H3-3B	H3.3 histone B [Source:HGNC Symbol;Acc:HGNC:4765]	17	75776434	75785893	-1	protein_coding	NA	NA	NA	NA	NA	NA	NA
ENSG00000142089	272.43	163.02	191.98	250.34	172.00	IFITM3	interferon induced transmembrane protein 3 [Source:HGNC Symbol;Acc:HGNC:5414]	11	319676	327537	-1	protein_coding	NA	NA	NA	NA	NA	NA	NA
ENSG00000068697	151.62	249.51	200.52	172.22	275.10	LAPTM4A	lysosomal protein transmembrane 4 alpha [Source:HGNC Symbol;Acc:HGNC:6924]	2	20032650	20051628	-1	protein_coding	LAPTM4A	ENSMMUG00000001582	LAPTM4A	ortholog_one2one	ENSMUSG00000020585	Laptm4a	ortholog_one2one
ENSG00000008988	180.01	225.30	220.03	235.67	185.76	RPS20	ribosomal protein S20 [Source:HGNC Symbol;Acc:HGNC:10405]	8	56067295	56074581	-1	protein_coding	NA	NA	NA	NA	NA	NA	NA
ENSG00000163191	166.67	201.86	215.40	240.11	221.76	S100A11	S100 calcium binding protein A11 [Source:HGNC Symbol;Acc:HGNC:10488]	1	152032506	152047907	-1	protein_coding	NA	NA	NA	NA	NA	NA	NA
ENSG00000161638	170.55	248.21	233.52	153.41	238.69	ITGA5	integrin subunit alpha 5 [Source:HGNC Symbol;Acc:HGNC:6141]	12	54395261	54419266	-1	protein_coding	ITGA5	ENSMMUG00000003755	ITGA5	ortholog_one2one	ENSMUSG00000000555	Itga5	ortholog_one2one
ENSG00000151208	268.92	222.76	201.39	162.42	186.31	DLG5	discs large MAGUK scaffold protein 5 [Source:HGNC Symbol;Acc:HGNC:2904]	10	77790791	77926755	-1	protein_coding	DLG5	ENSMMUG00000009128	DLG5	ortholog_one2one	ENSMUSG00000021782	Dlg5	ortholog_one2one
ENSG00000161960	193.41	221.90	228.18	213.86	181.97	EIF4A1	eukaryotic translation initiation factor 4A1 [Source:HGNC Symbol;Acc:HGNC:3282]	17	7572824	7579006	1	protein_coding	EIF4A1	ENSMMUG00000013499	EIF4A1	ortholog_one2one	ENSMUSG00000059796	Eif4a1	ortholog_one2one
ENSG00000167004	158.56	209.69	217.44	216.63	226.18	PDIA3	protein disulfide isomerase family A member 3 [Source:HGNC Symbol;Acc:HGNC:4606]	15	43746410	43773278	1	protein_coding	NA	NA	NA	NA	NA	NA	NA
ENSG00000108518	184.51	208.95	211.19	222.13	195.86	PFN1	profilin 1 [Source:HGNC Symbol;Acc:HGNC:8881]	17	4945652	4949061	-1	protein_coding	PFN1	ENSMMUG00000051787	PFN1	ortholog_one2one	ENSMUSG00000018293	Pfn1	ortholog_one2one
ENSG00000168389	122.17	274.04	240.12	162.87	223.11	MFSD2A	major facilitator superfamily domain containing 2A [Source:HGNC Symbol;Acc:HGNC:25897]	1	39955112	39969968	1	protein_coding	MFSD2A	ENSMMUG00000011264	MFSD2A	ortholog_one2one	ENSMUSG00000028655	Mfsd2a	ortholog_one2one
ENSG00000104964	194.79	210.99	208.31	207.72	198.15	TLE5	TLE family member 5, transcriptional modulator [Source:HGNC Symbol;Acc:HGNC:307]	19	3052910	3063107	-1	protein_coding	NA	NA	NA	NA	NA	NA	NA
ENSG00000141367	172.26	228.23	231.94	193.03	192.37	CLTC	clathrin heavy chain [Source:HGNC Symbol;Acc:HGNC:2092]	17	59619689	59696956	1	protein_coding	CLTC	ENSMMUG00000010509	CLTC	ortholog_one2one	ENSMUSG00000047126	Cltc	ortholog_one2one
ENSG00000161970	192.62	208.00	202.25	217.04	197.92	RPL26	ribosomal protein L26 [Source:HGNC Symbol;Acc:HGNC:10327]	17	8377516	8383213	-1	protein_coding	RPL26	ENSMMUG00000003448	RPL26	ortholog_one2one	ENSMUSG00000060938	Rpl26	ortholog_one2one
ENSG00000004399	255.11	199.38	223.90	162.42	175.15	PLXND1	plexin D1 [Source:HGNC Symbol;Acc:HGNC:9107]	3	129555214	129606676	-1	protein_coding	PLXND1	ENSMMUG00000012737	PLXND1	ortholog_one2one	ENSMUSG00000030123	Plxnd1	ortholog_one2one
ENSG00000137154	183.66	226.51	206.51	202.48	190.02	RPS6	ribosomal protein S6 [Source:HGNC Symbol;Acc:HGNC:10429]	9	19375715	19380236	-1	protein_coding	NA	NA	NA	NA	NA	NA	NA
ENSG00000143382	171.07	253.95	185.82	197.04	201.21	ADAMTSL4	ADAMTS like 4 [Source:HGNC Symbol;Acc:HGNC:19706]	1	150549369	150560937	1	protein_coding	ADAMTSL4	ENSMMUG00000008218	ADAMTSL4	ortholog_one2one	ENSMUSG00000015850	Adamtsl4	ortholog_one2one
ENSG00000163527	156.79	239.65	207.34	198.71	205.02	STT3B	STT3 oligosaccharyltransferase complex catalytic subunit B [Source:HGNC Symbol;Acc:HGNC:30611]	3	31532638	31637616	1	protein_coding	STT3B	ENSMMUG00000008608	STT3B	ortholog_one2one	ENSMUSG00000032437	Stt3b	ortholog_one2one
ENSG00000108298	203.47	200.86	197.93	209.87	188.33	RPL19	ribosomal protein L19 [Source:HGNC Symbol;Acc:HGNC:10312]	17	39200283	39204732	1	protein_coding	NA	NA	NA	NA	NA	NA	NA
ENSG00000250722	286.24	153.57	198.41	159.75	201.21	SELENOP	selenoprotein P [Source:HGNC Symbol;Acc:HGNC:10751]	5	42799880	42887392	-1	protein_coding	SELENOP	ENSMMUG00000030144		ortholog_one2one	ENSMUSG00000064373	Selenop	ortholog_one2one
ENSG00000198162	130.84	222.66	209.79	195.59	240.20	MAN1A2	mannosidase alpha class 1A member 2 [Source:HGNC Symbol;Acc:HGNC:6822]	1	117367449	117528872	1	protein_coding	MAN1A2	ENSMMUG00000047035	MAN1A2	ortholog_one2one	ENSMUSG00000008763	Man1a2	ortholog_one2one
ENSG00000129538	244.43	147.42	178.06	226.03	202.70	RNASE1	ribonuclease A family member 1, pancreatic [Source:HGNC Symbol;Acc:HGNC:10044]	14	20801228	20802855	-1	protein_coding	RNASE1	ENSMMUG00000017666	RNASE1	ortholog_one2one	ENSMUSG00000035896	Rnase1	ortholog_one2one
ENSG00000198242	190.83	196.66	195.57	223.99	182.45	RPL23A	ribosomal protein L23a [Source:HGNC Symbol;Acc:HGNC:10317]	17	28719985	28724359	1	protein_coding	NA	NA	NA	NA	NA	NA	NA
ENSG00000117335	153.03	211.30	251.65	165.83	206.19	CD46	CD46 molecule [Source:HGNC Symbol;Acc:HGNC:6953]	1	207752054	207795513	1	protein_coding	CD46	ENSMMUG00000007129	CD46	ortholog_one2one	ENSMUSG00000016493	Cd46	ortholog_one2one
ENSG00000136205	229.39	226.89	203.64	157.37	170.48	TNS3	tensin 3 [Source:HGNC Symbol;Acc:HGNC:21616]	7	47275154	47582558	-1	protein_coding	TNS3	ENSMMUG00000019393	TNS3	ortholog_one2one	ENSMUSG00000020422	Tns3	ortholog_one2one
ENSG00000073921	175.88	216.72	214.84	167.95	208.42	PICALM	phosphatidylinositol binding clathrin assembly protein [Source:HGNC Symbol;Acc:HGNC:15514]	11	85957175	86069882	-1	protein_coding	PICALM	ENSMMUG00000019618	PICALM	ortholog_one2one	ENSMUSG00000039361	Picalm	ortholog_one2one
ENSG00000265972	261.30	222.27	177.22	140.80	181.14	TXNIP	thioredoxin interacting protein [Source:HGNC Symbol;Acc:HGNC:16952]	1	145992435	145996579	-1	protein_coding	TXNIP	ENSMMUG00000007338	TXNIP	ortholog_one2one	ENSMUSG00000038393	Txnip	ortholog_one2one
ENSG00000135919	244.45	408.23	122.42	77.90	128.83	SERPINE2	serpin family E member 2 [Source:HGNC Symbol;Acc:HGNC:8951]	2	223975045	224039318	-1	protein_coding	SERPINE2	ENSMMUG00000006161	SERPINE2	ortholog_one2one	ENSMUSG00000026249	Serpine2	ortholog_one2one
ENSG00000197111	211.77	205.53	206.13	183.19	175.15	PCBP2	poly(rC) binding protein 2 [Source:HGNC Symbol;Acc:HGNC:8648]	12	53452102	53481162	1	protein_coding	PCBP2	ENSMMUG00000016086		ortholog_one2one	ENSMUSG00000056851	Pcbp2	ortholog_one2one
ENSG00000137076	192.95	233.22	199.53	170.27	183.95	TLN1	talin 1 [Source:HGNC Symbol;Acc:HGNC:11845]	9	35696948	35732195	-1	protein_coding	TLN1	ENSMMUG00000031856	TLN1	ortholog_one2one	ENSMUSG00000028465	Tln1	ortholog_one2one
ENSG00000161203	175.56	207.44	205.69	191.84	196.32	AP2M1	adaptor related protein complex 2 subunit mu 1 [Source:HGNC Symbol;Acc:HGNC:564]	3	184174689	184184091	1	protein_coding	AP2M1	ENSMMUG00000006557	AP2M1	ortholog_one2one	ENSMUSG00000022841	Ap2m1	ortholog_one2one
ENSG00000125691	179.91	206.06	206.29	203.00	180.44	RPL23	ribosomal protein L23 [Source:HGNC Symbol;Acc:HGNC:10316]	17	38847860	38853764	-1	protein_coding	RPL23	ENSMMUG00000062400	RPL23	ortholog_one2one	ENSMUSG00000071415	Rpl23	ortholog_one2one
ENSG00000135048	120.13	184.23	257.35	189.13	222.11	CEMIP2	cell migration inducing hyaluronidase 2 [Source:HGNC Symbol;Acc:HGNC:11869]	9	71683366	71816690	-1	protein_coding	CEMIP2	ENSMMUG00000002357	CEMIP2	ortholog_one2one	ENSMUSG00000024754	Cemip2	ortholog_one2one
ENSG00000197043	160.10	224.76	200.71	201.39	184.96	ANXA6	annexin A6 [Source:HGNC Symbol;Acc:HGNC:544]	5	151100706	151157785	-1	protein_coding	ANXA6	ENSMMUG00000021053	ANXA6	ortholog_one2one	ENSMUSG00000018340	Anxa6	ortholog_one2one
ENSG00000243716	365.97	143.80	234.36	117.34	105.52	NPIPB5	nuclear pore complex interacting protein family member B5 [Source:HGNC Symbol;Acc:HGNC:37233]	16	22479121	22536521	1	protein_coding	NA	NA	NA	NA	NA	NA	NA
ENSG00000109046	205.97	201.95	273.28	135.30	147.73	WSB1	WD repeat and SOCS box containing 1 [Source:HGNC Symbol;Acc:HGNC:19221]	17	27294076	27315926	1	protein_coding	WSB1	ENSMMUG00000020226	WSB1	ortholog_one2one	ENSMUSG00000017677	Wsb1	ortholog_one2one
ENSG00000105372	152.29	224.38	203.67	199.91	179.52	RPS19	ribosomal protein S19 [Source:HGNC Symbol;Acc:HGNC:10402]	19	41860255	41872925	1	protein_coding	RPS19	ENSMMUG00000013429		ortholog_one2one	ENSMUSG00000040952	Rps19	ortholog_one2one
ENSG00000139644	148.81	227.50	198.37	178.82	203.68	TMBIM6	transmembrane BAX inhibitor motif containing 6 [Source:HGNC Symbol;Acc:HGNC:11723]	12	49707725	49764934	1	protein_coding	TMBIM6	ENSMMUG00000005960	TMBIM6	ortholog_one2one	ENSMUSG00000023010	Tmbim6	ortholog_one2one
ENSG00000135486	210.67	169.88	194.26	212.39	169.93	HNRNPA1	heterogeneous nuclear ribonucleoprotein A1 [Source:HGNC Symbol;Acc:HGNC:5031]	12	54280193	54287088	1	protein_coding	NA	NA	NA	NA	NA	NA	NA
ENSG00000120129	256.12	232.76	173.76	157.46	135.27	DUSP1	dual specificity phosphatase 1 [Source:HGNC Symbol;Acc:HGNC:3064]	5	172768096	172771195	-1	protein_coding	DUSP1	ENSMMUG00000059336	DUSP1	ortholog_one2one	ENSMUSG00000024190	Dusp1	ortholog_one2one
ENSG00000138326	191.14	179.64	193.57	207.14	177.83	RPS24	ribosomal protein S24 [Source:HGNC Symbol;Acc:HGNC:10411]	10	78033760	78056813	1	protein_coding	NA	NA	NA	NA	NA	NA	NA
ENSG00000091136	207.12	181.14	215.15	188.55	155.00	LAMB1	laminin subunit beta 1 [Source:HGNC Symbol;Acc:HGNC:6486]	7	107923799	108003187	-1	protein_coding	LAMB1	ENSMMUG00000006567	LAMB1	ortholog_one2one	ENSMUSG00000002900	Lamb1	ortholog_one2one
ENSG00000162407	141.92	220.33	192.57	159.56	227.32	PLPP3	phospholipid phosphatase 3 [Source:HGNC Symbol;Acc:HGNC:9229]	1	56494761	56645301	-1	protein_coding	PLPP3	ENSMMUG00000002200	PLPP3	ortholog_one2one	ENSMUSG00000028517	Plpp3	ortholog_one2one
ENSG00000105640	180.63	199.10	185.52	200.43	174.03	RPL18A	ribosomal protein L18a [Source:HGNC Symbol;Acc:HGNC:10311]	19	17859910	17864153	1	protein_coding	NA	NA	NA	NA	NA	NA	NA
ENSG00000069869	237.69	174.72	278.09	129.64	117.57	NEDD4	NEDD4 E3 ubiquitin protein ligase [Source:HGNC Symbol;Acc:HGNC:7727]	15	55826922	55993746	-1	protein_coding	NEDD4	ENSMMUG00000008112	NEDD4	ortholog_one2one	ENSMUSG00000032216	Nedd4	ortholog_one2one
ENSG00000080824	165.10	213.32	209.17	190.24	159.49	HSP90AA1	heat shock protein 90 alpha family class A member 1 [Source:HGNC Symbol;Acc:HGNC:5253]	14	102080742	102139699	-1	protein_coding	HSP90AA1	ENSMMUG00000054990	HSP90AA1	ortholog_one2one	ENSMUSG00000021270	Hsp90aa1	ortholog_one2one
ENSG00000288569	325.54	187.73	167.30	123.36	123.90	AC008394.1	novel transcript	5	87205408	87240145	-1	lncRNA	NA	NA	NA	NA	NA	NA	NA
ENSG00000167642	129.64	199.78	187.44	176.25	231.57	SPINT2	serine peptidase inhibitor, Kunitz type 2 [Source:HGNC Symbol;Acc:HGNC:11247]	19	38244035	38292615	1	protein_coding	SPINT2	ENSMMUG00000002158	SPINT2	ortholog_one2one	ENSMUSG00000074227	Spint2	ortholog_one2one
ENSG00000201955	194.56	276.56	171.82	153.10	128.58	RNY3P1	RNY3 pseudogene 1 [Source:HGNC Symbol;Acc:HGNC:42477]	5	79170234	79170335	-1	misc_RNA	NA	NA	NA	NA	NA	NA	NA
ENSG00000117984	153.23	214.90	224.00	145.61	185.49	CTSD	cathepsin D [Source:HGNC Symbol;Acc:HGNC:2529]	11	1752755	1764573	-1	protein_coding	NA	NA	NA	NA	NA	NA	NA
ENSG00000141002	299.41	172.73	169.89	152.64	127.74	TCF25	transcription factor 25 [Source:HGNC Symbol;Acc:HGNC:29181]	16	89873570	89913627	1	protein_coding	TCF25	ENSMMUG00000004926	TCF25	ortholog_one2one	ENSMUSG00000001472	Tcf25	ortholog_one2one
ENSG00000110700	175.46	181.14	188.60	188.19	188.81	RPS13	ribosomal protein S13 [Source:HGNC Symbol;Acc:HGNC:10386]	11	17074388	17077715	-1	protein_coding	RPS13	ENSMMUG00000022547	RPS13	ortholog_one2one	ENSMUSG00000090862	Rps13	ortholog_one2one
ENSG00000158555	269.75	217.97	178.07	134.17	122.23	GDPD5	glycerophosphodiester phosphodiesterase domain containing 5 [Source:HGNC Symbol;Acc:HGNC:28804]	11	75434640	75525941	-1	protein_coding	GDPD5	ENSMMUG00000009022	GDPD5	ortholog_one2one	ENSMUSG00000035314	Gdpd5	ortholog_one2one
ENSG00000142949	164.80	282.90	167.07	126.65	179.26	PTPRF	protein tyrosine phosphatase receptor type F [Source:HGNC Symbol;Acc:HGNC:9670]	1	43525187	43623666	1	protein_coding	PTPRF	ENSMMUG00000012477	PTPRF	ortholog_one2one	ENSMUSG00000033295	Ptprf	ortholog_one2one
ENSG00000172757	170.51	174.86	188.14	204.33	179.37	CFL1	cofilin 1 [Source:HGNC Symbol;Acc:HGNC:1874]	11	65823022	65862026	-1	protein_coding	CFL1	ENSMMUG00000019016	CFL1	ortholog_one2one	ENSMUSG00000056201	Cfl1	ortholog_one2one
ENSG00000140105	218.09	190.39	187.54	163.01	157.29	WARS1	tryptophanyl-tRNA synthetase 1 [Source:HGNC Symbol;Acc:HGNC:12729]	14	100333790	100376805	-1	protein_coding	WARS1	ENSMMUG00000059881	WARS1	ortholog_one2one	ENSMUSG00000021266	Wars	ortholog_one2one
ENSG00000108953	158.28	203.51	170.00	206.68	177.66	YWHAE	tyrosine 3-monooxygenase/tryptophan 5-monooxygenase activation protein epsilon [Source:HGNC Symbol;Acc:HGNC:12851]	17	1344275	1400222	-1	protein_coding	YWHAE	ENSMMUG00000019378	YWHAE	ortholog_one2one	ENSMUSG00000020849	Ywhae	ortholog_one2one
ENSG00000183255	153.73	201.55	180.55	177.45	201.01	PTTG1IP	PTTG1 interacting protein [Source:HGNC Symbol;Acc:HGNC:13524]	21	44849585	44873903	-1	protein_coding	PTTG1IP	ENSMMUG00000046352	PTTG1IP	ortholog_one2one	ENSMUSG00000009291	Pttg1ip	ortholog_one2one
ENSG00000200320	235.65	178.40	165.17	161.97	165.14	SNORA63	small nucleolar RNA, H/ACA box 63 [Source:HGNC Symbol;Acc:HGNC:10106]	3	186787300	186787431	1	snoRNA	NA	NA	NA	NA	NA	NA	NA
ENSG00000166033	133.24	126.16	156.78	78.38	409.22	HTRA1	HtrA serine peptidase 1 [Source:HGNC Symbol;Acc:HGNC:9476]	10	122458551	122514907	1	protein_coding	HTRA1	ENSMMUG00000056637	HTRA1	ortholog_one2one	ENSMUSG00000006205	Htra1	ortholog_one2one
ENSG00000160789	184.35	190.87	194.29	163.90	169.45	LMNA	lamin A/C [Source:HGNC Symbol;Acc:HGNC:6636]	1	156082573	156140089	1	protein_coding	LMNA	ENSMMUG00000016096	LMNA	ortholog_one2one	ENSMUSG00000028063	Lmna	ortholog_one2one
ENSG00000132386	159.88	177.58	208.56	162.47	187.09	SERPINF1	serpin family F member 1 [Source:HGNC Symbol;Acc:HGNC:8824]	17	1762029	1777565	1	protein_coding	SERPINF1	ENSMMUG00000022194	SERPINF1	ortholog_one2one	ENSMUSG00000000753	Serpinf1	ortholog_one2one
ENSG00000177954	187.15	143.76	142.76	247.73	173.13	RPS27	ribosomal protein S27 [Source:HGNC Symbol;Acc:HGNC:10416]	1	153990762	153992155	1	protein_coding	RPS27	ENSMMUG00000018240	RPS27	ortholog_one2one	ENSMUSG00000050621	Rps27rt	ortholog_one2one
ENSG00000115380	121.51	202.66	254.73	179.84	134.35	EFEMP1	EGF containing fibulin extracellular matrix protein 1 [Source:HGNC Symbol;Acc:HGNC:3218]	2	55865967	55924139	-1	protein_coding	EFEMP1	ENSMMUG00000016872	EFEMP1	ortholog_one2one	ENSMUSG00000020467	Efemp1	ortholog_one2one
ENSG00000158710	179.79	195.09	168.60	161.78	181.41	TAGLN2	transgelin 2 [Source:HGNC Symbol;Acc:HGNC:11554]	1	159918107	159925507	-1	protein_coding	TAGLN2	ENSMMUG00000040609	TAGLN2	ortholog_one2one	ENSMUSG00000026547	Tagln2	ortholog_one2one
ENSG00000197756	186.42	159.95	163.01	207.95	167.20	RPL37A	ribosomal protein L37a [Source:HGNC Symbol;Acc:HGNC:10348]	2	216498825	216579180	1	protein_coding	NA	NA	NA	NA	NA	NA	NA
ENSG00000176387	119.12	204.02	156.25	191.77	212.75	HSD11B2	hydroxysteroid 11-beta dehydrogenase 2 [Source:HGNC Symbol;Acc:HGNC:5209]	16	67430652	67437553	1	protein_coding	HSD11B2	ENSMMUG00000008034	HSD11B2	ortholog_one2one	ENSMUSG00000031891	Hsd11b2	ortholog_one2one
ENSG00000147604	173.20	189.64	163.24	190.53	163.54	RPL7	ribosomal protein L7 [Source:HGNC Symbol;Acc:HGNC:10363]	8	73290242	73295789	-1	protein_coding	NA	NA	NA	NA	NA	NA	NA
ENSG00000171476	81.17	127.47	267.84	157.00	245.47	HOPX	HOP homeobox [Source:HGNC Symbol;Acc:HGNC:24961]	4	56647988	56681899	-1	protein_coding	HOPX	ENSMMUG00000017788	HOPX	ortholog_one2one	ENSMUSG00000059325	Hopx	ortholog_one2one
ENSG00000049860	129.11	238.96	152.46	150.59	202.99	HEXB	hexosaminidase subunit beta [Source:HGNC Symbol;Acc:HGNC:4879]	5	74640023	74722647	1	protein_coding	HEXB	ENSMMUG00000019997	HEXB	ortholog_one2one	ENSMUSG00000021665	Hexb	ortholog_one2one
ENSG00000100593	133.51	355.95	157.68	103.53	118.27	ISM2	isthmin 2 [Source:HGNC Symbol;Acc:HGNC:23176]	14	77474394	77498816	-1	protein_coding	ISM2	ENSMMUG00000013555	ISM2	ortholog_one2one	ENSMUSG00000050671	Ism2	ortholog_one2one
ENSG00000019582	230.28	153.44	178.72	101.36	204.14	CD74	CD74 molecule [Source:HGNC Symbol;Acc:HGNC:1697]	5	150400041	150412929	-1	protein_coding	CD74	ENSMMUG00000009113	CD74	ortholog_one2one	ENSMUSG00000024610	Cd74	ortholog_one2one
ENSG00000112936	229.08	154.94	135.88	156.00	191.80	C7	complement C7 [Source:HGNC Symbol;Acc:HGNC:1346]	5	40909497	40984643	1	protein_coding	C7	ENSMMUG00000014171	C7	ortholog_one2one	ENSMUSG00000079105	C7	ortholog_one2one
ENSG00000171863	153.31	201.94	187.24	162.43	160.90	RPS7	ribosomal protein S7 [Source:HGNC Symbol;Acc:HGNC:10440]	2	3575260	3580920	1	protein_coding	NA	NA	NA	NA	NA	NA	NA
ENSG00000166794	148.49	173.00	160.77	181.57	201.10	PPIB	peptidylprolyl isomerase B [Source:HGNC Symbol;Acc:HGNC:9255]	15	64155817	64163022	-1	protein_coding	PPIB	ENSMMUG00000045241	PPIB	ortholog_one2one	ENSMUSG00000032383	Ppib	ortholog_one2one
ENSG00000165119	161.62	189.18	175.03	172.95	162.99	HNRNPK	heterogeneous nuclear ribonucleoprotein K [Source:HGNC Symbol;Acc:HGNC:5044]	9	83968083	83980616	-1	protein_coding	NA	NA	NA	NA	NA	NA	NA
ENSG00000110651	193.49	192.53	177.74	141.68	151.69	CD81	CD81 molecule [Source:HGNC Symbol;Acc:HGNC:1701]	11	2376177	2397397	1	protein_coding	CD81	ENSMMUG00000002043	CD81	ortholog_one2one	ENSMUSG00000037706	Cd81	ortholog_one2one
ENSG00000156482	174.02	165.77	151.88	202.59	162.19	RPL30	ribosomal protein L30 [Source:HGNC Symbol;Acc:HGNC:10333]	8	98024851	98046469	-1	protein_coding	RPL30	ENSMMUG00000020073	RPL30	ortholog_one2one	ENSMUSG00000058600	Rpl30	ortholog_one2one
ENSG00000125740	361.14	91.53	199.80	147.65	53.69	FOSB	FosB proto-oncogene, AP-1 transcription factor subunit [Source:HGNC Symbol;Acc:HGNC:3797]	19	45467995	45475179	1	protein_coding	FOSB	ENSMMUG00000014430	FOSB	ortholog_one2one	ENSMUSG00000003545	Fosb	ortholog_one2one
ENSG00000108244	155.65	153.59	200.56	184.20	157.85	KRT23	keratin 23 [Source:HGNC Symbol;Acc:HGNC:6438]	17	40922700	40937646	-1	protein_coding	KRT23	ENSMMUG00000001505	KRT23	ortholog_one2one	ENSMUSG00000006777	Krt23	ortholog_one2one
ENSG00000156976	172.31	191.97	178.11	147.58	161.33	EIF4A2	eukaryotic translation initiation factor 4A2 [Source:HGNC Symbol;Acc:HGNC:3284]	3	186783205	186789897	1	protein_coding	EIF4A2	ENSMMUG00000003702	EIF4A2	ortholog_one2one	ENSMUSG00000022884	Eif4a2	ortholog_one2one
ENSG00000184481	134.54	198.08	175.93	199.54	142.41	FOXO4	forkhead box O4 [Source:HGNC Symbol;Acc:HGNC:7139]	X	71095851	71103532	1	protein_coding	FOXO4	ENSMMUG00000032429	FOXO4	ortholog_one2one	ENSMUSG00000042903	Foxo4	ortholog_one2one
ENSG00000186468	147.25	157.59	182.44	194.21	167.66	RPS23	ribosomal protein S23 [Source:HGNC Symbol;Acc:HGNC:10410]	5	82273320	82278396	-1	protein_coding	NA	NA	NA	NA	NA	NA	NA
ENSG00000138074	174.62	188.81	169.38	142.36	173.62	SLC5A6	solute carrier family 5 member 6 [Source:HGNC Symbol;Acc:HGNC:11041]	2	27199587	27212958	-1	protein_coding	SLC5A6	ENSMMUG00000010257	SLC5A6	ortholog_one2one	ENSMUSG00000006641	Slc5a6	ortholog_one2one
ENSG00000006659	99.83	199.34	132.79	267.91	146.04	LGALS14	galectin 14 [Source:HGNC Symbol;Acc:HGNC:30054]	19	39704481	39709444	1	protein_coding	NA	NA	NA	NA	NA	NA	NA
ENSG00000172296	177.84	223.55	192.14	64.24	183.06	SPTLC3	serine palmitoyltransferase long chain base subunit 3 [Source:HGNC Symbol;Acc:HGNC:16253]	20	13008972	13169103	1	protein_coding	SPTLC3	ENSMMUG00000000089	SPTLC3	ortholog_one2one	ENSMUSG00000039092	Sptlc3	ortholog_one2one
ENSG00000150593	172.39	162.97	192.73	157.05	154.70	PDCD4	programmed cell death 4 [Source:HGNC Symbol;Acc:HGNC:8763]	10	110871795	110900006	1	protein_coding	PDCD4	ENSMMUG00000017204	PDCD4	ortholog_one2one	ENSMUSG00000024975	Pdcd4	ortholog_one2one
ENSG00000204592	193.46	187.85	173.21	128.99	152.09	HLA-E	major histocompatibility complex, class I, E [Source:HGNC Symbol;Acc:HGNC:4962]	6	30489509	30494194	1	protein_coding	NA	NA	NA	NA	NA	NA	NA
ENSG00000077274	128.82	203.10	133.19	158.36	211.68	CAPN6	calpain 6 [Source:HGNC Symbol;Acc:HGNC:1483]	X	111245099	111270483	-1	protein_coding	CAPN6	ENSMMUG00000015308	CAPN6	ortholog_one2one	ENSMUSG00000067276	Capn6	ortholog_one2one
ENSG00000264940	140.47	163.52	142.44	215.22	173.08	SNORD3C	small nucleolar RNA, C/D box 3C [Source:HGNC Symbol;Acc:HGNC:33191]	17	19189665	19190245	-1	snoRNA	NA	NA	NA	NA	NA	NA	NA
ENSG00000138449	135.42	186.78	191.21	176.79	142.27	SLC40A1	solute carrier family 40 member 1 [Source:HGNC Symbol;Acc:HGNC:10909]	2	189560590	189583758	-1	protein_coding	SLC40A1	ENSMMUG00000003506	SLC40A1	ortholog_one2one	ENSMUSG00000025993	Slc40a1	ortholog_one2one
ENSG00000125844	184.43	155.83	156.94	179.48	155.40	RRBP1	ribosome binding protein 1 [Source:HGNC Symbol;Acc:HGNC:10448]	20	17613678	17682295	-1	protein_coding	RRBP1	ENSMMUG00000013787	RRBP1	ortholog_one2one	ENSMUSG00000027422	Rrbp1	ortholog_one2one
ENSG00000130726	149.84	201.96	169.18	152.34	158.73	TRIM28	tripartite motif containing 28 [Source:HGNC Symbol;Acc:HGNC:16384]	19	58544064	58550722	1	protein_coding	TRIM28	ENSMMUG00000020051	TRIM28	ortholog_one2one	ENSMUSG00000005566	Trim28	ortholog_one2one
ENSG00000115268	159.67	175.80	164.15	175.63	153.35	RPS15	ribosomal protein S15 [Source:HGNC Symbol;Acc:HGNC:10388]	19	1438358	1440495	1	protein_coding	RPS15	ENSMMUG00000061470	RPS15	ortholog_one2one	ENSMUSG00000063457	Rps15	ortholog_one2one
ENSG00000089009	143.43	175.28	172.42	187.37	147.19	RPL6	ribosomal protein L6 [Source:HGNC Symbol;Acc:HGNC:10362]	12	112405190	112418838	-1	protein_coding	NA	NA	NA	NA	NA	NA	NA
ENSG00000102755	180.55	211.66	153.50	96.25	183.66	FLT1	fms related receptor tyrosine kinase 1 [Source:HGNC Symbol;Acc:HGNC:3763]	13	28300346	28495145	-1	protein_coding	FLT1	ENSMMUG00000021538	FLT1	ortholog_one2one	ENSMUSG00000029648	Flt1	ortholog_one2one
ENSG00000206503	188.51	183.96	203.15	128.30	121.39	HLA-A	major histocompatibility complex, class I, A [Source:HGNC Symbol;Acc:HGNC:4931]	6	29941260	29945884	1	protein_coding	NA	NA	NA	NA	NA	NA	NA
ENSG00000092199	152.74	178.50	188.12	161.53	141.76	HNRNPC	heterogeneous nuclear ribonucleoprotein C [Source:HGNC Symbol;Acc:HGNC:5035]	14	21209136	21269494	-1	protein_coding	NA	NA	NA	NA	NA	NA	NA
ENSG00000198755	139.63	204.59	187.82	152.58	137.21	RPL10A	ribosomal protein L10a [Source:HGNC Symbol;Acc:HGNC:10299]	6	35468401	35470785	1	protein_coding	NA	NA	NA	NA	NA	NA	NA
ENSG00000112414	100.64	174.65	235.76	155.71	155.07	ADGRG6	adhesion G protein-coupled receptor G6 [Source:HGNC Symbol;Acc:HGNC:13841]	6	142301854	142446266	1	protein_coding	ADGRG6	ENSMMUG00000044958	ADGRG6	ortholog_one2one	ENSMUSG00000039116	Adgrg6	ortholog_one2one
ENSG00000198517	225.15	174.48	159.07	132.02	128.66	MAFK	MAF bZIP transcription factor K [Source:HGNC Symbol;Acc:HGNC:6782]	7	1530702	1543043	1	protein_coding	MAFK	ENSMMUG00000037597	MAFK	ortholog_one2one	ENSMUSG00000018143	Mafk	ortholog_one2one
ENSG00000130175	146.56	174.94	153.33	166.16	171.32	PRKCSH	protein kinase C substrate 80K-H [Source:HGNC Symbol;Acc:HGNC:9411]	19	11435288	11450968	1	protein_coding	PRKCSH	ENSMMUG00000002328	PRKCSH	ortholog_one2one	ENSMUSG00000003402	Prkcsh	ortholog_one2one
ENSG00000263001	175.56	162.49	205.52	139.35	128.23	GTF2I	general transcription factor IIi [Source:HGNC Symbol;Acc:HGNC:4659]	7	74650231	74760692	1	protein_coding	GTF2I	ENSMMUG00000006823	GTF2I	ortholog_one2one	ENSMUSG00000060261	Gtf2i	ortholog_one2one
ENSG00000171858	139.89	190.27	178.43	169.59	131.90	RPS21	ribosomal protein S21 [Source:HGNC Symbol;Acc:HGNC:10409]	20	62387103	62388520	1	protein_coding	RPS21	ENSMMUG00000005006	RPS21	ortholog_one2one	ENSMUSG00000039001	Rps21	ortholog_one2one
ENSG00000204525	153.89	137.43	222.92	98.09	193.38	HLA-C	major histocompatibility complex, class I, C [Source:HGNC Symbol;Acc:HGNC:4933]	6	31268749	31272130	-1	protein_coding	NA	NA	NA	NA	NA	NA	NA
ENSG00000262202	130.31	157.66	147.53	200.75	169.44	AC007952.4	novel transcript	17	19112000	19112636	-1	lncRNA	NA	NA	NA	NA	NA	NA	NA
ENSG00000185650	212.08	166.67	166.51	130.73	129.33	ZFP36L1	ZFP36 ring finger protein like 1 [Source:HGNC Symbol;Acc:HGNC:1107]	14	68787660	68796253	-1	protein_coding	ZFP36L1	ENSMMUG00000044603	ZFP36L1	ortholog_one2one	ENSMUSG00000021127	Zfp36l1	ortholog_one2one
ENSG00000196205	136.47	189.25	168.68	151.42	155.22	EEF1A1P5	eukaryotic translation elongation factor 1 alpha 1 pseudogene 5 [Source:HGNC Symbol;Acc:HGNC:3200]	9	133019486	133020874	1	processed_pseudogene	NA	NA	NA	NA	NA	NA	NA
ENSG00000177106	254.33	183.54	131.56	120.44	110.96	EPS8L2	EPS8 like 2 [Source:HGNC Symbol;Acc:HGNC:21296]	11	694438	727727	1	protein_coding	EPS8L2	ENSMMUG00000017483	EPS8L2	ortholog_one2one	ENSMUSG00000025504	Eps8l2	ortholog_one2one
ENSG00000148341	205.15	167.18	170.00	140.15	117.22	SH3GLB2	SH3 domain containing GRB2 like, endophilin B2 [Source:HGNC Symbol;Acc:HGNC:10834]	9	129007036	129028331	-1	protein_coding	SH3GLB2	ENSMMUG00000011759	SH3GLB2	ortholog_one2one	ENSMUSG00000026860	Sh3glb2	ortholog_one2one
ENSG00000136235	111.85	151.94	189.94	148.61	196.42	GPNMB	glycoprotein nmb [Source:HGNC Symbol;Acc:HGNC:4462]	7	23235967	23275108	1	protein_coding	GPNMB	ENSMMUG00000012648	GPNMB	ortholog_one2one	ENSMUSG00000029816	Gpnmb	ortholog_one2one
ENSG00000163682	167.02	154.90	170.65	157.35	148.80	RPL9	ribosomal protein L9 [Source:HGNC Symbol;Acc:HGNC:10369]	4	39452587	39458931	-1	protein_coding	RPL9	ENSMMUG00000008553	RPL9	ortholog_one2one	ENSMUSG00000081906	Rpl9-ps1	ortholog_one2one
ENSG00000134352	194.35	192.93	151.52	120.91	137.59	IL6ST	interleukin 6 signal transducer [Source:HGNC Symbol;Acc:HGNC:6021]	5	55935095	55995022	-1	protein_coding	IL6ST	ENSMMUG00000001893	IL6ST	ortholog_one2one	ENSMUSG00000021756	Il6st	ortholog_one2one
ENSG00000178104	151.50	166.26	197.69	147.51	133.86	PDE4DIP	phosphodiesterase 4D interacting protein [Source:HGNC Symbol;Acc:HGNC:15580]	1	148808181	149048286	1	protein_coding	PDE4DIP	ENSMMUG00000054069		ortholog_one2one	ENSMUSG00000038170	Pde4dip	ortholog_one2one
ENSG00000278050	182.41	236.88	114.12	77.44	182.78	AP000944.3		11	65423638	65423742	1	misc_RNA	NA	NA	NA	NA	NA	NA	NA
ENSG00000140575	151.23	168.72	167.28	144.39	161.96	IQGAP1	IQ motif containing GTPase activating protein 1 [Source:HGNC Symbol;Acc:HGNC:6110]	15	90388242	90502239	1	protein_coding	IQGAP1	ENSMMUG00000011882	IQGAP1	ortholog_one2one	ENSMUSG00000030536	Iqgap1	ortholog_one2one
ENSG00000166441	166.34	136.55	149.05	195.26	144.70	RPL27A	ribosomal protein L27a [Source:HGNC Symbol;Acc:HGNC:10329]	11	8682788	8714759	1	protein_coding	NA	NA	NA	NA	NA	NA	NA
ENSG00000135535	114.12	180.24	170.80	137.08	188.81	CD164	CD164 molecule [Source:HGNC Symbol;Acc:HGNC:1632]	6	109366514	109382467	-1	protein_coding	CD164	ENSMMUG00000007011	CD164	ortholog_one2one	ENSMUSG00000019818	Cd164	ortholog_one2one
ENSG00000142798	181.85	306.23	95.54	86.72	120.15	HSPG2	heparan sulfate proteoglycan 2 [Source:HGNC Symbol;Acc:HGNC:5273]	1	21822244	21937310	-1	protein_coding	HSPG2	ENSMMUG00000014828	HSPG2	ortholog_one2one	ENSMUSG00000028763	Hspg2	ortholog_one2one
ENSG00000135926	134.85	188.65	164.41	142.98	159.07	TMBIM1	transmembrane BAX inhibitor motif containing 1 [Source:HGNC Symbol;Acc:HGNC:23410]	2	218274197	218292586	-1	protein_coding	TMBIM1	ENSMMUG00000022817	TMBIM1	ortholog_one2one	ENSMUSG00000006301	Tmbim1	ortholog_one2one
ENSG00000172216	113.67	178.80	154.53	147.65	194.71	CEBPB	CCAAT enhancer binding protein beta [Source:HGNC Symbol;Acc:HGNC:1834]	20	50190830	50192668	1	protein_coding	CEBPB	ENSMMUG00000045219	CEBPB	ortholog_one2one	ENSMUSG00000056501	Cebpb	ortholog_one2one
ENSG00000265681	141.09	164.10	170.93	169.24	141.06	RPL17	ribosomal protein L17 [Source:HGNC Symbol;Acc:HGNC:10307]	18	49488453	49492523	-1	protein_coding	NA	NA	NA	NA	NA	NA	NA
ENSG00000100979	169.53	129.45	182.98	190.76	112.84	PLTP	phospholipid transfer protein [Source:HGNC Symbol;Acc:HGNC:9093]	20	45898621	45912155	-1	protein_coding	PLTP	ENSMMUG00000009963	PLTP	ortholog_one2one	ENSMUSG00000017754	Pltp	ortholog_one2one
ENSG00000106366	153.27	190.35	205.70	99.09	136.36	SERPINE1	serpin family E member 1 [Source:HGNC Symbol;Acc:HGNC:8583]	7	101127104	101139247	1	protein_coding	SERPINE1	ENSMMUG00000009926	SERPINE1	ortholog_one2one	ENSMUSG00000037411	Serpine1	ortholog_one2one
ENSG00000159176	116.01	183.75	147.20	139.75	195.23	CSRP1	cysteine and glycine rich protein 1 [Source:HGNC Symbol;Acc:HGNC:2469]	1	201483530	201509456	-1	protein_coding	CSRP1	ENSMMUG00000020772	CSRP1	ortholog_one2one	ENSMUSG00000026421	Csrp1	ortholog_one2one
ENSG00000131149	256.90	174.74	130.66	110.81	105.21	GSE1	Gse1 coiled-coil protein [Source:HGNC Symbol;Acc:HGNC:28979]	16	85169525	85676204	1	protein_coding	GSE1	ENSMMUG00000020592	GSE1	ortholog_one2one	ENSMUSG00000031822	Gse1	ortholog_one2one
ENSG00000229807	270.28	224.66	280.78	1.14	1.19	XIST	X inactive specific transcript [Source:HGNC Symbol;Acc:HGNC:12810]	X	73820649	73852723	-1	lncRNA	NA	NA	NA	NA	NA	NA	NA
ENSG00000187837	146.97	149.42	127.58	176.08	177.48	H1-2	H1.2 linker histone, cluster member [Source:HGNC Symbol;Acc:HGNC:4716]	6	26055740	26056470	-1	protein_coding	H1-2	ENSMMUG00000052921	H1-2	ortholog_one2one	ENSMUSG00000036181	H1f2	ortholog_one2one
ENSG00000167460	154.84	155.04	185.73	160.20	120.70	TPM4	tropomyosin 4 [Source:HGNC Symbol;Acc:HGNC:12013]	19	16067021	16103002	1	protein_coding	TPM4	ENSMMUG00000015783	TPM4	ortholog_one2one	ENSMUSG00000031799	Tpm4	ortholog_one2one
ENSG00000171298	121.93	199.97	151.47	132.88	168.06	GAA	glucosidase alpha, acid [Source:HGNC Symbol;Acc:HGNC:4065]	17	80101556	80119881	1	protein_coding	GAA	ENSMMUG00000009589	GAA	ortholog_one2one	ENSMUSG00000025579	Gaa	ortholog_one2one
ENSG00000163466	148.66	165.61	196.20	142.27	121.47	ARPC2	actin related protein 2/3 complex subunit 2 [Source:HGNC Symbol;Acc:HGNC:705]	2	218217141	218254356	1	protein_coding	ARPC2	ENSMMUG00000022808	ARPC2	ortholog_one2one	ENSMUSG00000006304	Arpc2	ortholog_one2one
ENSG00000140264	140.68	149.27	156.58	182.01	145.63	SERF2	small EDRK-rich factor 2 [Source:HGNC Symbol;Acc:HGNC:10757]	15	43777087	43804427	1	protein_coding	SERF2	ENSMMUG00000022770	SERF2	ortholog_one2one	ENSMUSG00000074884	Serf2	ortholog_one2one
ENSG00000113441	93.35	171.95	160.78	136.22	210.12	LNPEP	leucyl and cystinyl aminopeptidase [Source:HGNC Symbol;Acc:HGNC:6656]	5	96935394	97037513	1	protein_coding	LNPEP	ENSMMUG00000018542	LNPEP	ortholog_one2one	ENSMUSG00000023845	Lnpep	ortholog_one2one
ENSG00000144824	103.76	144.66	245.40	130.92	145.93	PHLDB2	pleckstrin homology like domain family B member 2 [Source:HGNC Symbol;Acc:HGNC:29573]	3	111732497	111976517	1	protein_coding	PHLDB2	ENSMMUG00000000694	PHLDB2	ortholog_one2one	ENSMUSG00000033149	Phldb2	ortholog_one2one
ENSG00000198034	173.79	188.52	173.49	126.23	108.50	RPS4X	ribosomal protein S4 X-linked [Source:HGNC Symbol;Acc:HGNC:10424]	X	72255679	72277248	-1	protein_coding	RPS4X	ENSMMUG00000003295	RPS4X	ortholog_one2one	ENSMUSG00000031320	Rps4x	ortholog_one2one
ENSG00000076770	132.10	163.66	193.30	137.50	141.32	MBNL3	muscleblind like splicing regulator 3 [Source:HGNC Symbol;Acc:HGNC:20564]	X	132369317	132489968	-1	protein_coding	MBNL3	ENSMMUG00000003071	MBNL3	ortholog_one2one	ENSMUSG00000036109	Mbnl3	ortholog_one2one
ENSG00000143878	164.70	192.24	137.67	140.15	130.17	RHOB	ras homolog family member B [Source:HGNC Symbol;Acc:HGNC:668]	2	20447074	20449440	1	protein_coding	NA	NA	NA	NA	NA	NA	NA
ENSG00000135821	122.73	157.01	157.43	160.05	165.49	GLUL	glutamate-ammonia ligase [Source:HGNC Symbol;Acc:HGNC:4341]	1	182378098	182392206	-1	protein_coding	GLUL	ENSMMUG00000022884	GLUL	ortholog_one2one	ENSMUSG00000026473	Glul	ortholog_one2one
ENSG00000179776	144.73	160.05	144.16	161.07	151.54	CDH5	cadherin 5 [Source:HGNC Symbol;Acc:HGNC:1764]	16	66366622	66404784	1	protein_coding	CDH5	ENSMMUG00000023525	CDH5	ortholog_one2one	ENSMUSG00000031871	Cdh5	ortholog_one2one
ENSG00000137868	237.76	147.03	140.13	109.39	124.02	STRA6	signaling receptor and transporter of retinol STRA6 [Source:HGNC Symbol;Acc:HGNC:30650]	15	74179466	74212267	-1	protein_coding	STRA6	ENSMMUG00000001837	STRA6	ortholog_one2one	ENSMUSG00000032327	Stra6	ortholog_one2one
ENSG00000177707	84.97	226.20	154.46	115.76	176.01	NECTIN3	nectin cell adhesion molecule 3 [Source:HGNC Symbol;Acc:HGNC:17664]	3	111070071	111275563	1	protein_coding	NECTIN3	ENSMMUG00000009998	NECTIN3	ortholog_one2one	ENSMUSG00000022656	Nectin3	ortholog_one2one
ENSG00000143947	132.11	170.01	161.58	158.81	134.48	RPS27A	ribosomal protein S27a [Source:HGNC Symbol;Acc:HGNC:10417]	2	55231903	55235853	1	protein_coding	RPS27A	ENSMMUG00000013907	RPS27A	ortholog_one2one	ENSMUSG00000020460	Rps27a	ortholog_one2one
ENSG00000055609	158.82	178.91	167.69	111.20	136.44	KMT2C	lysine methyltransferase 2C [Source:HGNC Symbol;Acc:HGNC:13726]	7	152134922	152436003	-1	protein_coding	KMT2C	ENSMMUG00000007212	KMT2C	ortholog_one2one	ENSMUSG00000038056	Kmt2c	ortholog_one2one
ENSG00000224516	106.58	252.33	107.31	44.69	238.58	AC068134.1	novel transcript	2	232379635	232381674	-1	lncRNA	NA	NA	NA	NA	NA	NA	NA
ENSG00000197632	97.04	149.04	164.34	176.44	162.16	SERPINB2	serpin family B member 2 [Source:HGNC Symbol;Acc:HGNC:8584]	18	63871692	63903888	1	protein_coding	SERPINB2	ENSMMUG00000016617	SERPINB2	ortholog_one2one	ENSMUSG00000062345	Serpinb2	ortholog_one2one
ENSG00000139329	216.37	209.18	99.57	105.82	117.95	LUM	lumican [Source:HGNC Symbol;Acc:HGNC:6724]	12	91102629	91111494	-1	protein_coding	LUM	ENSMMUG00000016995	LUM	ortholog_one2one	ENSMUSG00000036446	Lum	ortholog_one2one
ENSG00000173757	136.19	174.18	160.89	127.96	149.39	STAT5B	signal transducer and activator of transcription 5B [Source:HGNC Symbol;Acc:HGNC:11367]	17	42199177	42276707	-1	protein_coding	STAT5B	ENSMMUG00000003437	STAT5B	ortholog_one2one	ENSMUSG00000020919	Stat5b	ortholog_one2one
ENSG00000149925	139.59	164.41	156.35	136.31	148.18	ALDOA	aldolase, fructose-bisphosphate A [Source:HGNC Symbol;Acc:HGNC:414]	16	30064164	30070457	1	protein_coding	NA	NA	NA	NA	NA	NA	NA
ENSG00000121060	169.65	186.81	143.50	113.65	130.84	TRIM25	tripartite motif containing 25 [Source:HGNC Symbol;Acc:HGNC:12932]	17	56836387	56914080	-1	protein_coding	TRIM25	ENSMMUG00000005790	TRIM25	ortholog_one2one	ENSMUSG00000000275	Trim25	ortholog_one2one
ENSG00000182578	152.99	144.54	148.15	125.78	172.62	CSF1R	colony stimulating factor 1 receptor [Source:HGNC Symbol;Acc:HGNC:2433]	5	150053291	150113372	-1	protein_coding	CSF1R	ENSMMUG00000011556	CSF1R	ortholog_one2one	ENSMUSG00000024621	Csf1r	ortholog_one2one
ENSG00000104723	112.28	205.11	99.15	103.87	223.55	TUSC3	tumor suppressor candidate 3 [Source:HGNC Symbol;Acc:HGNC:30242]	8	15417215	15766649	1	protein_coding	TUSC3	ENSMMUG00000007068	TUSC3	ortholog_one2one	ENSMUSG00000039530	Tusc3	ortholog_one2one
ENSG00000182158	125.17	196.79	150.87	133.28	137.21	CREB3L2	cAMP responsive element binding protein 3 like 2 [Source:HGNC Symbol;Acc:HGNC:23720]	7	137874979	138002086	-1	protein_coding	CREB3L2	ENSMMUG00000016833	CREB3L2	ortholog_one2one	ENSMUSG00000038648	Creb3l2	ortholog_one2one
ENSG00000137801	189.28	128.02	233.35	110.67	81.30	THBS1	thrombospondin 1 [Source:HGNC Symbol;Acc:HGNC:11785]	15	39581079	39599466	1	protein_coding	THBS1	ENSMMUG00000006035	THBS1	ortholog_one2one	ENSMUSG00000040152	Thbs1	ortholog_one2one
ENSG00000114391	139.89	162.17	141.12	162.90	136.53	RPL24	ribosomal protein L24 [Source:HGNC Symbol;Acc:HGNC:10325]	3	101681091	101686718	-1	protein_coding	RPL24	ENSMMUG00000015059	RPL24	ortholog_one2one	ENSMUSG00000098274	Rpl24	ortholog_one2one
ENSG00000109475	121.29	172.48	156.46	151.29	137.08	RPL34	ribosomal protein L34 [Source:HGNC Symbol;Acc:HGNC:10340]	4	108620566	108630412	1	protein_coding	RPL34	ENSMMUG00000052609	RPL34	ortholog_one2one	ENSMUSG00000062006	Rpl34	ortholog_one2one
ENSG00000197694	180.59	162.86	158.12	117.40	118.83	SPTAN1	spectrin alpha, non-erythrocytic 1 [Source:HGNC Symbol;Acc:HGNC:11273]	9	128552558	128633662	1	protein_coding	SPTAN1	ENSMMUG00000009327	SPTAN1	ortholog_one2one	ENSMUSG00000057738	Sptan1	ortholog_one2one
ENSG00000133872	143.08	167.71	142.93	135.18	148.76	SARAF	store-operated calcium entry associated regulatory factor [Source:HGNC Symbol;Acc:HGNC:28789]	8	30063003	30083208	-1	protein_coding	SARAF	ENSMMUG00000014143	SARAF	ortholog_one2one	ENSMUSG00000031532	Saraf	ortholog_one2one
ENSG00000196262	140.66	153.39	169.69	153.97	119.91	PPIA	peptidylprolyl isomerase A [Source:HGNC Symbol;Acc:HGNC:9253]	7	44796680	44824564	1	protein_coding	NA	NA	NA	NA	NA	NA	NA
ENSG00000271394	244.79	97.23	122.19	156.04	116.96	7SK	7SK RNA [Source:RFAM;Acc:RF00100]	17	35889558	35889804	1	misc_RNA	NA	NA	NA	NA	NA	NA	NA
ENSG00000115468	156.74	162.40	126.72	97.19	190.30	EFHD1	EF-hand domain family member D1 [Source:HGNC Symbol;Acc:HGNC:29556]	2	232606057	232682780	1	protein_coding	EFHD1	ENSMMUG00000050546	EFHD1	ortholog_one2one	ENSMUSG00000026255	Efhd1	ortholog_one2one
ENSG00000009307	127.83	172.87	145.73	138.50	145.59	CSDE1	cold shock domain containing E1 [Source:HGNC Symbol;Acc:HGNC:29905]	1	114716913	114758676	-1	protein_coding	CSDE1	ENSMMUG00000001974	CSDE1	ortholog_one2one	ENSMUSG00000068823	Csde1	ortholog_one2one
ENSG00000130779	145.84	154.31	158.95	127.05	143.13	CLIP1	CAP-Gly domain containing linker protein 1 [Source:HGNC Symbol;Acc:HGNC:10461]	12	122271432	122422632	-1	protein_coding	CLIP1	ENSMMUG00000021928	CLIP1	ortholog_one2one	ENSMUSG00000049550	Clip1	ortholog_one2one
ENSG00000112419	188.42	141.33	150.12	127.33	121.44	PHACTR2	phosphatase and actin regulator 2 [Source:HGNC Symbol;Acc:HGNC:20956]	6	143536845	143831185	1	protein_coding	PHACTR2	ENSMMUG00000005346	PHACTR2	ortholog_one2one	ENSMUSG00000062866	Phactr2	ortholog_one2one
ENSG00000089597	135.89	162.91	143.20	144.90	141.01	GANAB	glucosidase II alpha subunit [Source:HGNC Symbol;Acc:HGNC:4138]	11	62624826	62646726	-1	protein_coding	GANAB	ENSMMUG00000018117	GANAB	ortholog_one2one	ENSMUSG00000071650	Ganab	ortholog_one2one
ENSG00000168385	168.16	156.13	157.31	128.49	116.86	SEPTIN2	septin 2 [Source:HGNC Symbol;Acc:HGNC:7729]	2	241315100	241354027	1	protein_coding	NA	NA	NA	NA	NA	NA	NA
ENSG00000122786	192.36	132.92	156.77	135.91	107.67	CALD1	caldesmon 1 [Source:HGNC Symbol;Acc:HGNC:1441]	7	134744252	134970729	1	protein_coding	CALD1	ENSMMUG00000006527	CALD1	ortholog_one2one	ENSMUSG00000029761	Cald1	ortholog_one2one
ENSG00000122566	171.10	133.76	161.45	142.63	115.20	HNRNPA2B1	heterogeneous nuclear ribonucleoprotein A2/B1 [Source:HGNC Symbol;Acc:HGNC:5033]	7	26173057	26201529	-1	protein_coding	HNRNPA2B1	ENSMMUG00000003619	HNRNPA2B1	ortholog_one2one	ENSMUSG00000004980	Hnrnpa2b1	ortholog_one2one
ENSG00000267601	85.99	208.31	139.37	124.60	165.16	AC022966.1	novel transcript, antisense to TIMP2	17	78855478	78855844	1	lncRNA	NA	NA	NA	NA	NA	NA	NA
ENSG00000162244	120.59	156.19	156.13	150.49	139.15	RPL29	ribosomal protein L29 [Source:HGNC Symbol;Acc:HGNC:10331]	3	51993522	51995895	-1	protein_coding	NA	NA	NA	NA	NA	NA	NA
ENSG00000063046	141.90	155.94	146.35	142.12	134.50	EIF4B	eukaryotic translation initiation factor 4B [Source:HGNC Symbol;Acc:HGNC:3285]	12	53006282	53042215	1	protein_coding	NA	NA	NA	NA	NA	NA	NA
ENSG00000117643	155.14	149.15	136.35	104.87	174.05	MAN1C1	mannosidase alpha class 1C member 1 [Source:HGNC Symbol;Acc:HGNC:19080]	1	25617468	25786207	1	protein_coding	MAN1C1	ENSMMUG00000004788	MAN1C1	ortholog_one2one	ENSMUSG00000037306	Man1c1	ortholog_one2one
ENSG00000159461	93.51	182.72	161.45	124.13	156.62	AMFR	autocrine motility factor receptor [Source:HGNC Symbol;Acc:HGNC:463]	16	56361452	56425545	-1	protein_coding	AMFR	ENSMMUG00000019902	AMFR	ortholog_one2one	ENSMUSG00000031751	Amfr	ortholog_one2one
ENSG00000197102	138.42	179.74	157.20	116.99	123.02	DYNC1H1	dynein cytoplasmic 1 heavy chain 1 [Source:HGNC Symbol;Acc:HGNC:2961]	14	101964573	102056443	1	protein_coding	DYNC1H1	ENSMMUG00000005780	DYNC1H1	ortholog_one2one	ENSMUSG00000018707	Dync1h1	ortholog_one2one
ENSG00000149806	134.14	155.37	140.97	152.99	131.60	FAU	FAU ubiquitin like and ribosomal protein S30 fusion [Source:HGNC Symbol;Acc:HGNC:3597]	11	65120630	65122177	-1	protein_coding	FAU	ENSMMUG00000018776	FAU	ortholog_one2one	ENSMUSG00000038274	Fau	ortholog_one2one
ENSG00000197958	137.34	126.63	142.24	162.31	146.09	RPL12	ribosomal protein L12 [Source:HGNC Symbol;Acc:HGNC:10302]	9	127447674	127451406	-1	protein_coding	NA	NA	NA	NA	NA	NA	NA
ENSG00000167232	217.66	149.03	143.40	111.22	93.14	ZNF91	zinc finger protein 91 [Source:HGNC Symbol;Acc:HGNC:13166]	19	23304991	23395471	-1	protein_coding	NA	NA	NA	NA	NA	NA	NA
ENSG00000168003	122.14	171.27	128.22	132.89	159.20	SLC3A2	solute carrier family 3 member 2 [Source:HGNC Symbol;Acc:HGNC:11026]	11	62856102	62888875	1	protein_coding	SLC3A2	ENSMMUG00000020354	SLC3A2	ortholog_one2one	ENSMUSG00000010095	Slc3a2	ortholog_one2one
ENSG00000149257	152.65	167.62	142.94	137.34	111.29	SERPINH1	serpin family H member 1 [Source:HGNC Symbol;Acc:HGNC:1546]	11	75562056	75572783	1	protein_coding	SERPINH1	ENSMMUG00000007675	SERPINH1	ortholog_one2one	ENSMUSG00000070436	Serpinh1	ortholog_one2one
ENSG00000230590	177.37	135.25	240.27	79.67	76.81	FTX	FTX transcript, XIST regulator [Source:HGNC Symbol;Acc:HGNC:37190]	X	73940435	74293574	-1	lncRNA	NA	NA	NA	NA	NA	NA	NA
ENSG00000105223	145.58	166.52	134.19	113.52	146.85	PLD3	phospholipase D family member 3 [Source:HGNC Symbol;Acc:HGNC:17158]	19	40348456	40380439	1	protein_coding	PLD3	ENSMMUG00000006071	PLD3	ortholog_one2one	ENSMUSG00000003363	Pld3	ortholog_one2one
ENSG00000105655	92.10	170.81	173.20	152.96	117.39	ISYNA1	inositol-3-phosphate synthase 1 [Source:HGNC Symbol;Acc:HGNC:29821]	19	18434388	18438167	-1	protein_coding	ISYNA1	ENSMMUG00000021183	ISYNA1	ortholog_one2one	ENSMUSG00000019139	Isyna1	ortholog_one2one
ENSG00000221983	133.18	146.42	144.51	146.43	135.23	UBA52	ubiquitin A-52 residue ribosomal protein fusion product 1 [Source:HGNC Symbol;Acc:HGNC:12458]	19	18571730	18577550	1	protein_coding	NA	NA	NA	NA	NA	NA	NA
ENSG00000141522	144.57	142.59	146.35	140.80	130.97	ARHGDIA	Rho GDP dissociation inhibitor alpha [Source:HGNC Symbol;Acc:HGNC:678]	17	81867721	81871378	-1	protein_coding	ARHGDIA	ENSMMUG00000009949	ARHGDIA	ortholog_one2one	ENSMUSG00000025132	Arhgdia	ortholog_one2one
ENSG00000143384	127.10	148.66	170.57	129.45	128.42	MCL1	MCL1 apoptosis regulator, BCL2 family member [Source:HGNC Symbol;Acc:HGNC:6943]	1	150574551	150579738	-1	protein_coding	MCL1	ENSMMUG00000053525	MCL1	ortholog_one2one	ENSMUSG00000038612	Mcl1	ortholog_one2one
ENSG00000134152	105.84	151.80	237.77	111.19	95.22	KATNBL1	katanin regulatory subunit B1 like 1 [Source:HGNC Symbol;Acc:HGNC:26199]	15	34140674	34210096	-1	protein_coding	KATNBL1	ENSMMUG00000000013	KATNBL1	ortholog_one2one	ENSMUSG00000027132	Katnbl1	ortholog_one2one
ENSG00000127511	184.56	153.41	137.58	115.20	109.27	SIN3B	SIN3 transcription regulator family member B [Source:HGNC Symbol;Acc:HGNC:19354]	19	16829400	16880353	1	protein_coding	SIN3B	ENSMMUG00000018504	SIN3B	ortholog_one2one	ENSMUSG00000031622	Sin3b	ortholog_one2one
ENSG00000075420	146.58	127.00	176.81	105.02	139.76	FNDC3B	fibronectin type III domain containing 3B [Source:HGNC Symbol;Acc:HGNC:24670]	3	172039578	172401669	1	protein_coding	FNDC3B	ENSMMUG00000004189	FNDC3B	ortholog_one2one	ENSMUSG00000039286	Fndc3b	ortholog_one2one
ENSG00000039560	137.84	206.98	153.33	74.30	121.88	RAI14	retinoic acid induced 14 [Source:HGNC Symbol;Acc:HGNC:14873]	5	34656328	34832612	1	protein_coding	RAI14	ENSMMUG00000013739	RAI14	ortholog_one2one	ENSMUSG00000022246	Rai14	ortholog_one2one
ENSG00000118816	134.18	145.25	157.78	124.37	131.17	CCNI	cyclin I [Source:HGNC Symbol;Acc:HGNC:1595]	4	77047155	77076309	-1	protein_coding	CCNI	ENSMMUG00000019904	CCNI	ortholog_one2one	ENSMUSG00000063015	Ccni	ortholog_one2one
ENSG00000198918	128.87	163.27	144.77	137.91	117.85	RPL39	ribosomal protein L39 [Source:HGNC Symbol;Acc:HGNC:10350]	X	119786504	119791630	-1	protein_coding	NA	NA	NA	NA	NA	NA	NA
ENSG00000137203	161.64	166.82	137.93	109.38	116.48	TFAP2A	transcription factor AP-2 alpha [Source:HGNC Symbol;Acc:HGNC:11742]	6	10393186	10419659	-1	protein_coding	TFAP2A	ENSMMUG00000006186	TFAP2A	ortholog_one2one	ENSMUSG00000021359	Tfap2a	ortholog_one2one
ENSG00000170889	122.13	159.77	140.66	149.33	120.15	RPS9	ribosomal protein S9 [Source:HGNC Symbol;Acc:HGNC:10442]	19	54200809	54249003	1	protein_coding	RPS9	ENSMMUG00000060498	RPS9	ortholog_one2one	ENSMUSG00000006333	Rps9	ortholog_one2one
ENSG00000163399	91.55	189.47	134.98	128.29	143.65	ATP1A1	ATPase Na+/K+ transporting subunit alpha 1 [Source:HGNC Symbol;Acc:HGNC:799]	1	116372668	116410261	1	protein_coding	ATP1A1	ENSMMUG00000008151	ATP1A1	ortholog_one2one	ENSMUSG00000033161	Atp1a1	ortholog_one2one
ENSG00000168028	105.80	169.56	157.51	134.47	120.45	RPSA	ribosomal protein SA [Source:HGNC Symbol;Acc:HGNC:6502]	3	39406716	39412542	1	protein_coding	NA	NA	NA	NA	NA	NA	NA
ENSG00000140750	138.92	153.79	138.69	117.61	137.82	ARHGAP17	Rho GTPase activating protein 17 [Source:HGNC Symbol;Acc:HGNC:18239]	16	24919389	25015666	-1	protein_coding	ARHGAP17	ENSMMUG00000029176	ARHGAP17	ortholog_one2one	ENSMUSG00000030766	Arhgap17	ortholog_one2one
ENSG00000148175	121.39	161.00	136.04	139.82	127.81	STOM	stomatin [Source:HGNC Symbol;Acc:HGNC:3383]	9	121338987	121370304	-1	protein_coding	NA	NA	NA	NA	NA	NA	NA
ENSG00000134419	120.18	143.04	137.93	152.60	132.06	RPS15A	ribosomal protein S15a [Source:HGNC Symbol;Acc:HGNC:10389]	16	18781295	18790383	-1	protein_coding	NA	NA	NA	NA	NA	NA	NA
ENSG00000071082	143.42	130.84	130.41	153.45	126.61	RPL31	ribosomal protein L31 [Source:HGNC Symbol;Acc:HGNC:10334]	2	101002229	101024032	1	protein_coding	RPL31	ENSMMUG00000009873	RPL31	ortholog_one2one	ENSMUSG00000073702	Rpl31	ortholog_one2one
ENSG00000153113	136.04	126.21	161.13	134.80	123.90	CAST	calpastatin [Source:HGNC Symbol;Acc:HGNC:1515]	5	96525267	96779595	1	protein_coding	CAST	ENSMMUG00000002062	CAST	ortholog_one2one	ENSMUSG00000021585	Cast	ortholog_one2one
ENSG00000101439	124.32	142.02	130.38	143.08	141.54	CST3	cystatin C [Source:HGNC Symbol;Acc:HGNC:2475]	20	23626706	23638473	-1	protein_coding	NA	NA	NA	NA	NA	NA	NA
ENSG00000168036	115.50	156.51	152.96	136.04	118.95	CTNNB1	catenin beta 1 [Source:HGNC Symbol;Acc:HGNC:2514]	3	41194741	41260096	1	protein_coding	CTNNB1	ENSMMUG00000014627	CTNNB1	ortholog_one2one	ENSMUSG00000006932	Ctnnb1	ortholog_one2one
ENSG00000169504	112.43	163.10	151.74	113.36	139.09	CLIC4	chloride intracellular channel 4 [Source:HGNC Symbol;Acc:HGNC:13518]	1	24745382	24844321	1	protein_coding	CLIC4	ENSMMUG00000002416	CLIC4	ortholog_one2one	ENSMUSG00000037242	Clic4	ortholog_one2one
ENSG00000135111	102.07	185.46	143.78	125.53	121.04	TBX3	T-box transcription factor 3 [Source:HGNC Symbol;Acc:HGNC:11602]	12	114670255	114684175	-1	protein_coding	TBX3	ENSMMUG00000015070	TBX3	ortholog_one2one	ENSMUSG00000018604	Tbx3	ortholog_one2one
ENSG00000181163	135.45	138.85	143.38	140.98	118.82	NPM1	nucleophosmin 1 [Source:HGNC Symbol;Acc:HGNC:7910]	5	171387116	171411137	1	protein_coding	NA	NA	NA	NA	NA	NA	NA
ENSG00000159140	146.28	146.32	152.15	112.40	119.69	SON	SON DNA and RNA binding protein [Source:HGNC Symbol;Acc:HGNC:11183]	21	33543038	33577481	1	protein_coding	SON	ENSMMUG00000005511	SON	ortholog_one2one	ENSMUSG00000022961	Son	ortholog_one2one
ENSG00000074181	149.67	147.11	146.29	111.70	119.14	NOTCH3	notch receptor 3 [Source:HGNC Symbol;Acc:HGNC:7883]	19	15159038	15200995	-1	protein_coding	NOTCH3	ENSMMUG00000013637	NOTCH3	ortholog_one2one	ENSMUSG00000038146	Notch3	ortholog_one2one
ENSG00000092421	125.49	128.18	138.44	131.76	149.19	SEMA6A	semaphorin 6A [Source:HGNC Symbol;Acc:HGNC:10738]	5	116443555	116574823	-1	protein_coding	SEMA6A	ENSMMUG00000012265	SEMA6A	ortholog_one2one	ENSMUSG00000019647	Sema6a	ortholog_one2one
ENSG00000105974	146.60	112.61	149.57	130.58	132.01	CAV1	caveolin 1 [Source:HGNC Symbol;Acc:HGNC:1527]	7	116525001	116561184	1	protein_coding	CAV1	ENSMMUG00000014122	CAV1	ortholog_one2one	ENSMUSG00000007655	Cav1	ortholog_one2one
ENSG00000144713	122.33	149.00	138.01	130.82	130.98	RPL32	ribosomal protein L32 [Source:HGNC Symbol;Acc:HGNC:10336]	3	12834485	12841582	-1	protein_coding	NA	NA	NA	NA	NA	NA	NA
ENSG00000161202	178.44	136.61	133.31	101.73	117.65	DVL3	dishevelled segment polarity protein 3 [Source:HGNC Symbol;Acc:HGNC:3087]	3	184155377	184173614	1	protein_coding	DVL3	ENSMMUG00000006553	DVL3	ortholog_one2one	ENSMUSG00000003233	Dvl3	ortholog_one2one
ENSG00000106682	126.99	142.77	134.19	117.17	145.21	EIF4H	eukaryotic translation initiation factor 4H [Source:HGNC Symbol;Acc:HGNC:12741]	7	74174245	74197101	1	protein_coding	NA	NA	NA	NA	NA	NA	NA
ENSG00000111371	102.49	162.60	130.72	131.71	137.90	SLC38A1	solute carrier family 38 member 1 [Source:HGNC Symbol;Acc:HGNC:13447]	12	46183063	46270017	-1	protein_coding	SLC38A1	ENSMMUG00000011999	SLC38A1	ortholog_one2one	ENSMUSG00000023169	Slc38a1	ortholog_one2one
ENSG00000251791	139.86	166.43	112.19	116.29	130.36	SCARNA6	small Cajal body-specific RNA 6 [Source:HGNC Symbol;Acc:HGNC:32562]	2	233288676	233288940	1	scaRNA	NA	NA	NA	NA	NA	NA	NA
ENSG00000096384	131.67	162.19	134.99	130.90	105.05	HSP90AB1	heat shock protein 90 alpha family class B member 1 [Source:HGNC Symbol;Acc:HGNC:5258]	6	44246166	44253888	1	protein_coding	HSP90AB1	ENSMMUG00000022685	HSP90AB1	ortholog_one2one	ENSMUSG00000023944	Hsp90ab1	ortholog_one2one
ENSG00000265185	115.43	127.05	116.05	167.01	138.08	SNORD3B-1	small nucleolar RNA, C/D box 3B-1 [Source:HGNC Symbol;Acc:HGNC:10168]	17	19061912	19062669	1	snoRNA	NA	NA	NA	NA	NA	NA	NA
ENSG00000197956	125.90	161.46	125.79	122.33	126.77	S100A6	S100 calcium binding protein A6 [Source:HGNC Symbol;Acc:HGNC:10496]	1	153534599	153536244	-1	protein_coding	S100A6	ENSMMUG00000008917	S100A6	ortholog_one2one	ENSMUSG00000001025	S100a6	ortholog_one2one
ENSG00000196576	126.80	158.57	133.97	109.06	131.41	PLXNB2	plexin B2 [Source:HGNC Symbol;Acc:HGNC:9104]	22	50274979	50307646	-1	protein_coding	PLXNB2	ENSMMUG00000008331	PLXNB2	ortholog_one2one	ENSMUSG00000036606	Plxnb2	ortholog_one2one
ENSG00000188846	127.21	140.38	145.28	126.99	118.99	RPL14	ribosomal protein L14 [Source:HGNC Symbol;Acc:HGNC:10305]	3	40457292	40468587	1	protein_coding	NA	NA	NA	NA	NA	NA	NA
ENSG00000249731	166.98	130.30	189.30	91.26	80.96	AC126768.2	novel transcript	5	1968094	1969013	1	lncRNA	NA	NA	NA	NA	NA	NA	NA
ENSG00000141736	121.40	170.03	119.94	122.71	123.53	ERBB2	erb-b2 receptor tyrosine kinase 2 [Source:HGNC Symbol;Acc:HGNC:3430]	17	39687914	39730426	1	protein_coding	ERBB2	ENSMMUG00000001348	ERBB2	ortholog_one2one	ENSMUSG00000062312	Erbb2	ortholog_one2one
ENSG00000054654	155.42	130.89	158.85	103.00	108.72	SYNE2	spectrin repeat containing nuclear envelope protein 2 [Source:HGNC Symbol;Acc:HGNC:17084]	14	63761899	64226433	1	protein_coding	SYNE2	ENSMMUG00000001008	SYNE2	ortholog_one2one	ENSMUSG00000063450	Syne2	ortholog_one2one
ENSG00000165280	119.74	147.07	144.86	124.50	119.88	VCP	valosin containing protein [Source:HGNC Symbol;Acc:HGNC:12666]	9	35056064	35072627	-1	protein_coding	VCP	ENSMMUG00000020190	VCP	ortholog_one2one	ENSMUSG00000028452	Vcp	ortholog_one2one
ENSG00000136942	130.97	142.10	124.10	140.70	118.14	RPL35	ribosomal protein L35 [Source:HGNC Symbol;Acc:HGNC:10344]	9	124857880	124861981	-1	protein_coding	NA	NA	NA	NA	NA	NA	NA
ENSG00000099797	149.14	140.00	121.28	106.97	138.60	TECR	trans-2,3-enoyl-CoA reductase [Source:HGNC Symbol;Acc:HGNC:4551]	19	14517085	14565980	1	protein_coding	TECR	ENSMMUG00000021611	TECR	ortholog_one2one	ENSMUSG00000031708	Tecr	ortholog_one2one
ENSG00000254772	114.88	150.12	129.84	128.52	128.44	EEF1G	eukaryotic translation elongation factor 1 gamma [Source:HGNC Symbol;Acc:HGNC:3213]	11	62559596	62574086	-1	protein_coding	NA	NA	NA	NA	NA	NA	NA
ENSG00000163041	106.14	145.34	141.56	133.62	124.87	H3-3A	H3.3 histone A [Source:HGNC Symbol;Acc:HGNC:4764]	1	226061851	226073212	1	protein_coding	NA	NA	NA	NA	NA	NA	NA
ENSG00000170965	74.94	149.91	152.46	137.28	136.67	PLAC1	placenta enriched 1 [Source:HGNC Symbol;Acc:HGNC:9044]	X	134565838	134764322	-1	protein_coding	PLAC1	ENSMMUG00000023039	PLAC1	ortholog_one2one	ENSMUSG00000061082	Plac1	ortholog_one2one
ENSG00000073060	141.18	122.72	107.45	97.46	179.74	SCARB1	scavenger receptor class B member 1 [Source:HGNC Symbol;Acc:HGNC:1664]	12	124776856	124882668	-1	protein_coding	SCARB1	ENSMMUG00000016486	SCARB1	ortholog_one2one	ENSMUSG00000037936	Scarb1	ortholog_one2one
ENSG00000213741	98.43	137.15	139.70	144.56	127.93	RPS29	ribosomal protein S29 [Source:HGNC Symbol;Acc:HGNC:10419]	14	49570984	49599164	-1	protein_coding	NA	NA	NA	NA	NA	NA	NA
ENSG00000159713	126.72	101.95	121.85	123.56	173.53	TPPP3	tubulin polymerization promoting protein family member 3 [Source:HGNC Symbol;Acc:HGNC:24162]	16	67389809	67393518	-1	protein_coding	TPPP3	ENSMMUG00000054637	TPPP3	ortholog_one2one	ENSMUSG00000014846	Tppp3	ortholog_one2one
ENSG00000085662	113.61	125.20	144.28	137.28	124.98	AKR1B1	aldo-keto reductase family 1 member B [Source:HGNC Symbol;Acc:HGNC:381]	7	134442356	134459284	-1	protein_coding	AKR1B1	ENSMMUG00000000917	AKR1B1	ortholog_one2one	ENSMUSG00000001642	Akr1b3	ortholog_one2one
ENSG00000118680	98.39	153.79	135.78	119.31	137.56	MYL12B	myosin light chain 12B [Source:HGNC Symbol;Acc:HGNC:29827]	18	3261479	3278461	1	protein_coding	MYL12B	ENSMMUG00000019893	MYL12B	ortholog_one2one	ENSMUSG00000117098	Gm49909	ortholog_one2one
ENSG00000149564	107.46	147.37	115.06	109.20	165.06	ESAM	endothelial cell adhesion molecule [Source:HGNC Symbol;Acc:HGNC:17474]	11	124752583	124762290	-1	protein_coding	ESAM	ENSMMUG00000008486	ESAM	ortholog_one2one	ENSMUSG00000001946	Esam	ortholog_one2one
ENSG00000196924	167.96	118.99	164.24	95.99	96.39	FLNA	filamin A [Source:HGNC Symbol;Acc:HGNC:3754]	X	154348524	154374638	-1	protein_coding	FLNA	ENSMMUG00000013668	FLNA	ortholog_one2one	ENSMUSG00000031328	Flna	ortholog_one2one
ENSG00000185864	225.48	102.62	165.67	74.65	74.19	NPIPB4	nuclear pore complex interacting protein family member B4 [Source:HGNC Symbol;Acc:HGNC:41985]	16	21834569	21880827	-1	protein_coding	NA	NA	NA	NA	NA	NA	NA
ENSG00000173812	116.15	144.01	129.78	124.38	122.44	EIF1	eukaryotic translation initiation factor 1 [Source:HGNC Symbol;Acc:HGNC:3249]	17	41688885	41692668	1	protein_coding	EIF1	ENSMMUG00000019505		ortholog_one2one	ENSMUSG00000035530	Eif1	ortholog_one2one
ENSG00000088448	142.30	113.50	146.55	101.91	132.06	ANKRD10	ankyrin repeat domain 10 [Source:HGNC Symbol;Acc:HGNC:20265]	13	110878540	110915069	-1	protein_coding	ANKRD10	ENSMMUG00000018929	ANKRD10	ortholog_one2one	ENSMUSG00000031508	Ankrd10	ortholog_one2one
ENSG00000283737	173.41	115.21	189.82	85.51	72.17	AL023875.1	TEC	X	42285130	42285925	1	TEC	NA	NA	NA	NA	NA	NA	NA
ENSG00000083845	117.97	145.48	125.65	130.27	116.26	RPS5	ribosomal protein S5 [Source:HGNC Symbol;Acc:HGNC:10426]	19	58386400	58394806	1	protein_coding	RPS5	ENSMMUG00000051824		ortholog_one2one	ENSMUSG00000012848	Rps5	ortholog_one2one
ENSG00000147872	174.12	151.75	122.35	87.07	99.76	PLIN2	perilipin 2 [Source:HGNC Symbol;Acc:HGNC:248]	9	19108375	19149290	-1	protein_coding	PLIN2	ENSMMUG00000013997	PLIN2	ortholog_one2one	ENSMUSG00000028494	Plin2	ortholog_one2one
ENSG00000196531	121.15	130.54	130.24	131.18	120.54	NACA	nascent polypeptide associated complex subunit alpha [Source:HGNC Symbol;Acc:HGNC:7629]	12	56712427	56731628	-1	protein_coding	NACA	ENSMMUG00000003073		ortholog_one2one	ENSMUSG00000061315	Naca	ortholog_one2one
ENSG00000244682	126.10	112.23	160.84	70.44	163.26	FCGR2C	Fc fragment of IgG receptor IIc (gene/pseudogene) [Source:HGNC Symbol;Acc:HGNC:15626]	1	161581339	161605662	1	polymorphic_pseudogene	NA	NA	NA	NA	NA	NA	NA
ENSG00000116560	144.41	116.39	165.19	108.50	95.94	SFPQ	splicing factor proline and glutamine rich [Source:HGNC Symbol;Acc:HGNC:10774]	1	35176378	35193145	-1	protein_coding	SFPQ	ENSMMUG00000019154	SFPQ	ortholog_one2one	ENSMUSG00000028820	Sfpq	ortholog_one2one
ENSG00000117450	92.51	142.44	138.22	143.39	113.40	PRDX1	peroxiredoxin 1 [Source:HGNC Symbol;Acc:HGNC:9352]	1	45511036	45523047	-1	protein_coding	PRDX1	ENSMMUG00000006221	PRDX1	ortholog_one2one	ENSMUSG00000028691	Prdx1	ortholog_one2one
ENSG00000088832	119.04	125.45	132.59	129.33	123.46	FKBP1A	FKBP prolyl isomerase 1A [Source:HGNC Symbol;Acc:HGNC:3711]	20	1368978	1393172	-1	protein_coding	NA	NA	NA	NA	NA	NA	NA
ENSG00000142676	143.26	106.55	110.29	150.12	119.59	RPL11	ribosomal protein L11 [Source:HGNC Symbol;Acc:HGNC:10301]	1	23691742	23696835	1	protein_coding	RPL11	ENSMMUG00000061630		ortholog_one2one	ENSMUSG00000059291	Rpl11	ortholog_one2one
ENSG00000198830	103.81	131.89	128.42	129.00	134.09	HMGN2	high mobility group nucleosomal binding domain 2 [Source:HGNC Symbol;Acc:HGNC:4986]	1	26472440	26476642	1	protein_coding	NA	NA	NA	NA	NA	NA	NA
ENSG00000185787	119.23	126.14	125.96	133.21	122.50	MORF4L1	mortality factor 4 like 1 [Source:HGNC Symbol;Acc:HGNC:16989]	15	78810487	78898139	1	protein_coding	MORF4L1	ENSMMUG00000022926	MORF4L1	ortholog_one2one	ENSMUSG00000062270	Morf4l1	ortholog_one2one
ENSG00000132470	115.05	152.63	160.95	106.16	91.82	ITGB4	integrin subunit beta 4 [Source:HGNC Symbol;Acc:HGNC:6158]	17	75721328	75757818	1	protein_coding	ITGB4	ENSMMUG00000021763	ITGB4	ortholog_one2one	ENSMUSG00000020758	Itgb4	ortholog_one2one
ENSG00000262074	99.87	119.56	107.99	164.20	134.50	SNORD3B-2	small nucleolar RNA, C/D box 3B-2 [Source:HGNC Symbol;Acc:HGNC:33190]	17	19063346	19064136	-1	snoRNA	NA	NA	NA	NA	NA	NA	NA
ENSG00000143933	126.31	126.66	141.96	127.41	103.05	CALM2	calmodulin 2 [Source:HGNC Symbol;Acc:HGNC:1445]	2	47160083	47176921	-1	protein_coding	NA	NA	NA	NA	NA	NA	NA
ENSG00000115461	127.11	117.31	111.09	126.83	143.01	IGFBP5	insulin like growth factor binding protein 5 [Source:HGNC Symbol;Acc:HGNC:5474]	2	216672105	216695549	-1	protein_coding	IGFBP5	ENSMMUG00000041480	IGFBP5	ortholog_one2one	ENSMUSG00000026185	Igfbp5	ortholog_one2one
ENSG00000106546	73.59	141.62	146.88	126.38	134.51	AHR	aryl hydrocarbon receptor [Source:HGNC Symbol;Acc:HGNC:348]	7	16916359	17346152	1	protein_coding	NA	NA	NA	NA	NA	NA	NA
ENSG00000101608	113.74	125.43	139.01	135.18	109.57	MYL12A	myosin light chain 12A [Source:HGNC Symbol;Acc:HGNC:16701]	18	3247481	3256236	1	protein_coding	NA	NA	NA	NA	NA	NA	NA
ENSG00000239039	227.08	91.71	112.81	83.84	107.47	SNORD13	small nucleolar RNA, C/D box 13 [Source:HGNC Symbol;Acc:HGNC:32711]	8	33513475	33513578	1	snoRNA	NA	NA	NA	NA	NA	NA	NA
ENSG00000286834	165.06	118.51	175.02	86.48	77.44	AL360020.1	novel transcript	9	94116023	94145693	-1	lncRNA	NA	NA	NA	NA	NA	NA	NA
ENSG00000137575	118.33	121.74	144.39	122.38	114.18	SDCBP	syndecan binding protein [Source:HGNC Symbol;Acc:HGNC:10662]	8	58552924	58582859	1	protein_coding	SDCBP	ENSMMUG00000017296	SDCBP	ortholog_one2one	ENSMUSG00000028249	Sdcbp	ortholog_one2one
ENSG00000169100	102.96	132.49	128.50	135.32	120.07	SLC25A6	solute carrier family 25 member 6 [Source:HGNC Symbol;Acc:HGNC:10992]	X	1386152	1392113	-1	protein_coding	NA	NA	NA	NA	NA	NA	NA
ENSG00000107796	130.58	91.89	186.90	129.87	79.93	ACTA2	actin alpha 2, smooth muscle [Source:HGNC Symbol;Acc:HGNC:130]	10	88935074	88991339	-1	protein_coding	ACTA2	ENSMMUG00000009341	ACTA2	ortholog_one2one	ENSMUSG00000035783	Acta2	ortholog_one2one
ENSG00000086696	159.27	124.51	122.60	91.26	121.53	HSD17B2	hydroxysteroid 17-beta dehydrogenase 2 [Source:HGNC Symbol;Acc:HGNC:5211]	16	82035004	82098534	1	protein_coding	HSD17B2	ENSMMUG00000037580	HSD17B2	ortholog_one2one	ENSMUSG00000031844	Hsd17b2	ortholog_one2one
ENSG00000204463	116.59	133.38	122.63	117.26	128.68	BAG6	BAG cochaperone 6 [Source:HGNC Symbol;Acc:HGNC:13919]	6	31639028	31652705	-1	protein_coding	BAG6	ENSMMUG00000005302	BAG6	ortholog_one2one	ENSMUSG00000024392	Bag6	ortholog_one2one
ENSG00000123416	107.86	127.37	138.71	127.65	116.28	TUBA1B	tubulin alpha 1b [Source:HGNC Symbol;Acc:HGNC:18809]	12	49127782	49131397	-1	protein_coding	NA	NA	NA	NA	NA	NA	NA
ENSG00000233476	104.68	148.40	122.57	119.26	122.67	EEF1A1P6	eukaryotic translation elongation factor 1 alpha 1 pseudogene 6 [Source:HGNC Symbol;Acc:HGNC:3201]	7	22510616	22511999	-1	processed_pseudogene	NA	NA	NA	NA	NA	NA	NA
ENSG00000128272	119.46	145.04	114.70	110.55	127.74	ATF4	activating transcription factor 4 [Source:HGNC Symbol;Acc:HGNC:786]	22	39519672	39522683	1	protein_coding	ATF4	ENSMMUG00000055780	ATF4	ortholog_one2one	ENSMUSG00000042406	Atf4	ortholog_one2one
ENSG00000022840	130.50	123.49	131.79	126.61	104.76	RNF10	ring finger protein 10 [Source:HGNC Symbol;Acc:HGNC:10055]	12	120533480	120577588	1	protein_coding	RNF10	ENSMMUG00000004223	RNF10	ortholog_one2one	ENSMUSG00000041740	Rnf10	ortholog_one2one
ENSG00000145592	115.53	121.82	122.62	132.67	124.41	RPL37	ribosomal protein L37 [Source:HGNC Symbol;Acc:HGNC:10347]	5	40825262	40835222	-1	protein_coding	NA	NA	NA	NA	NA	NA	NA
ENSG00000109332	117.39	137.99	132.49	111.54	115.83	UBE2D3	ubiquitin conjugating enzyme E2 D3 [Source:HGNC Symbol;Acc:HGNC:12476]	4	102794383	102868896	-1	protein_coding	UBE2D3	ENSMMUG00000011201	UBE2D3	ortholog_one2one	ENSMUSG00000078578	Ube2d3	ortholog_one2one
ENSG00000114867	113.13	136.87	122.46	121.73	120.77	EIF4G1	eukaryotic translation initiation factor 4 gamma 1 [Source:HGNC Symbol;Acc:HGNC:3296]	3	184314495	184335358	1	protein_coding	EIF4G1	ENSMMUG00000010934	EIF4G1	ortholog_one2one	ENSMUSG00000045983	Eif4g1	ortholog_one2one
ENSG00000205336	104.60	134.63	143.09	131.77	100.41	ADGRG1	adhesion G protein-coupled receptor G1 [Source:HGNC Symbol;Acc:HGNC:4512]	16	57610652	57665580	1	protein_coding	ADGRG1	ENSMMUG00000015689	ADGRG1	ortholog_one2one	ENSMUSG00000031785	Adgrg1	ortholog_one2one
ENSG00000235823	162.65	112.11	185.28	78.70	75.70	OLMALINC	oligodendrocyte maturation-associated long intergenic non-coding RNA [Source:HGNC Symbol;Acc:HGNC:28060]	10	100373099	100454043	1	lncRNA	NA	NA	NA	NA	NA	NA	NA
ENSG00000254979	117.13	417.10	41.04	4.29	34.03	AP000781.2	novel protein	11	57387365	57424059	-1	protein_coding	NA	NA	NA	NA	NA	NA	NA
ENSG00000104529	153.75	129.99	132.73	101.76	94.66	EEF1D	eukaryotic translation elongation factor 1 delta [Source:HGNC Symbol;Acc:HGNC:3211]	8	143579697	143599541	-1	protein_coding	EEF1D	ENSMMUG00000001645	EEF1D	ortholog_one2one	ENSMUSG00000055762	Eef1d	ortholog_one2one
ENSG00000108107	116.37	119.48	123.30	137.41	116.27	RPL28	ribosomal protein L28 [Source:HGNC Symbol;Acc:HGNC:10330]	19	55385932	55403250	1	protein_coding	RPL28	ENSMMUG00000015901	RPL28	ortholog_one2one	ENSMUSG00000030432	Rpl28	ortholog_one2one
ENSG00000133401	113.55	147.37	144.83	100.59	105.83	PDZD2	PDZ domain containing 2 [Source:HGNC Symbol;Acc:HGNC:18486]	5	31639131	32110932	1	protein_coding	PDZD2	ENSMMUG00000013954	PDZD2	ortholog_one2one	ENSMUSG00000022197	Pdzd2	ortholog_one2one
ENSG00000118181	112.56	132.59	116.64	138.76	111.30	RPS25	ribosomal protein S25 [Source:HGNC Symbol;Acc:HGNC:10413]	11	119015712	119018691	-1	protein_coding	NA	NA	NA	NA	NA	NA	NA
ENSG00000174231	113.11	141.81	136.15	104.28	115.76	PRPF8	pre-mRNA processing factor 8 [Source:HGNC Symbol;Acc:HGNC:17340]	17	1650629	1684867	-1	protein_coding	PRPF8	ENSMMUG00000004820	PRPF8	ortholog_one2one	ENSMUSG00000020850	Prpf8	ortholog_one2one
ENSG00000185658	161.45	134.39	132.46	88.34	94.09	BRWD1	bromodomain and WD repeat domain containing 1 [Source:HGNC Symbol;Acc:HGNC:12760]	21	39184176	39321559	-1	protein_coding	BRWD1	ENSMMUG00000008504	BRWD1	ortholog_one2one	ENSMUSG00000022914	Brwd1	ortholog_one2one
ENSG00000133131	118.57	145.15	155.66	104.59	86.55	MORC4	MORC family CW-type zinc finger 4 [Source:HGNC Symbol;Acc:HGNC:23485]	X	106813871	107000212	-1	protein_coding	MORC4	ENSMMUG00000013150	MORC4	ortholog_one2one	ENSMUSG00000031434	Morc4	ortholog_one2one
ENSG00000068120	212.75	94.69	147.66	70.82	83.23	COASY	Coenzyme A synthase [Source:HGNC Symbol;Acc:HGNC:29932]	17	42561467	42566277	1	protein_coding	COASY	ENSMMUG00000009886	COASY	ortholog_one2one	ENSMUSG00000001755	Coasy	ortholog_one2one
ENSG00000136231	115.54	150.15	131.61	109.91	101.63	IGF2BP3	insulin like growth factor 2 mRNA binding protein 3 [Source:HGNC Symbol;Acc:HGNC:28868]	7	23310209	23470491	-1	protein_coding	IGF2BP3	ENSMMUG00000004839	IGF2BP3	ortholog_one2one	ENSMUSG00000029814	Igf2bp3	ortholog_one2one
ENSG00000122026	106.51	128.38	124.63	135.50	113.28	RPL21	ribosomal protein L21 [Source:HGNC Symbol;Acc:HGNC:10313]	13	27251309	27256691	1	protein_coding	RPL21	ENSMMUG00000029598		ortholog_one2one	ENSMUSG00000041453	Rpl21	ortholog_one2one
ENSG00000169180	147.68	125.34	126.00	103.70	105.56	XPO6	exportin 6 [Source:HGNC Symbol;Acc:HGNC:19733]	16	28097976	28211965	-1	protein_coding	XPO6	ENSMMUG00000018623	XPO6	ortholog_one2one	ENSMUSG00000000131	Xpo6	ortholog_one2one
ENSG00000090060	113.50	132.64	157.28	108.79	95.16	PAPOLA	poly(A) polymerase alpha [Source:HGNC Symbol;Acc:HGNC:14981]	14	96501433	96567111	1	protein_coding	PAPOLA	ENSMMUG00000018610	PAPOLA	ortholog_one2one	ENSMUSG00000021111	Papola	ortholog_one2one
ENSG00000160439	282.38	100.36	102.15	59.00	62.78	RDH13	retinol dehydrogenase 13 [Source:HGNC Symbol;Acc:HGNC:19978]	19	55039108	55071291	-1	protein_coding	NA	NA	NA	NA	NA	NA	NA
ENSG00000233056	82.18	106.48	109.26	134.56	172.50	ERVH48-1	endogenous retrovirus group 48 member 1 [Source:HGNC Symbol;Acc:HGNC:17216]	21	42916803	42925646	-1	lncRNA	NA	NA	NA	NA	NA	NA	NA
ENSG00000165458	134.18	148.30	125.07	97.44	98.04	INPPL1	inositol polyphosphate phosphatase like 1 [Source:HGNC Symbol;Acc:HGNC:6080]	11	72223701	72239147	1	protein_coding	INPPL1	ENSMMUG00000010451	INPPL1	ortholog_one2one	ENSMUSG00000032737	Inppl1	ortholog_one2one
ENSG00000082781	105.27	122.35	137.99	127.37	109.70	ITGB5	integrin subunit beta 5 [Source:HGNC Symbol;Acc:HGNC:6160]	3	124761948	124901418	-1	protein_coding	ITGB5	ENSMMUG00000014516	ITGB5	ortholog_one2one	ENSMUSG00000022817	Itgb5	ortholog_one2one
ENSG00000127483	131.72	138.88	131.48	93.33	107.21	HP1BP3	heterochromatin protein 1 binding protein 3 [Source:HGNC Symbol;Acc:HGNC:24973]	1	20740266	20787323	-1	protein_coding	HP1BP3	ENSMMUG00000008852	HP1BP3	ortholog_one2one	ENSMUSG00000028759	Hp1bp3	ortholog_one2one
ENSG00000123243	95.63	128.50	151.53	113.84	112.84	ITIH5	inter-alpha-trypsin inhibitor heavy chain 5 [Source:HGNC Symbol;Acc:HGNC:21449]	10	7559270	7666998	-1	protein_coding	ITIH5	ENSMMUG00000015850	ITIH5	ortholog_one2one	ENSMUSG00000025780	Itih5	ortholog_one2one
ENSG00000170348	87.99	145.50	123.32	106.13	136.89	TMED10	transmembrane p24 trafficking protein 10 [Source:HGNC Symbol;Acc:HGNC:16998]	14	75131469	75176612	-1	protein_coding	TMED10	ENSMMUG00000015168	TMED10	ortholog_one2one	ENSMUSG00000021248	Tmed10	ortholog_one2one
ENSG00000204291	157.97	79.67	119.54	125.31	116.61	COL15A1	collagen type XV alpha 1 chain [Source:HGNC Symbol;Acc:HGNC:2192]	9	98943179	99070792	1	protein_coding	COL15A1	ENSMMUG00000050453		ortholog_one2one	ENSMUSG00000028339	Col15a1	ortholog_one2one
ENSG00000131469	124.49	102.74	102.34	139.13	128.28	RPL27	ribosomal protein L27 [Source:HGNC Symbol;Acc:HGNC:10328]	17	42998273	43002959	1	protein_coding	NA	NA	NA	NA	NA	NA	NA
ENSG00000170458	118.19	114.66	129.84	106.71	126.24	CD14	CD14 molecule [Source:HGNC Symbol;Acc:HGNC:1628]	5	140631728	140633701	-1	protein_coding	CD14	ENSMMUG00000010007	CD14	ortholog_one2one	ENSMUSG00000051439	Cd14	ortholog_one2one
ENSG00000127603	142.22	126.61	154.99	90.55	79.89	MACF1	microtubule actin crosslinking factor 1 [Source:HGNC Symbol;Acc:HGNC:13664]	1	39081316	39487177	1	protein_coding	MACF1	ENSMMUG00000009562	MACF1	ortholog_one2one	ENSMUSG00000028649	Macf1	ortholog_one2one
ENSG00000066827	116.13	143.23	124.62	109.22	100.74	ZFAT	zinc finger and AT-hook domain containing [Source:HGNC Symbol;Acc:HGNC:19899]	8	134477788	134713049	-1	protein_coding	ZFAT	ENSMMUG00000004918	ZFAT	ortholog_one2one	ENSMUSG00000022335	Zfat	ortholog_one2one
ENSG00000115053	123.89	118.59	108.17	137.92	104.35	NCL	nucleolin [Source:HGNC Symbol;Acc:HGNC:7667]	2	231453531	231483641	-1	protein_coding	NCL	ENSMMUG00000018094	NCL	ortholog_one2one	ENSMUSG00000026234	Ncl	ortholog_one2one
ENSG00000122257	114.49	132.06	146.35	93.26	106.65	RBBP6	RB binding protein 6, ubiquitin ligase [Source:HGNC Symbol;Acc:HGNC:9889]	16	24537693	24572863	1	protein_coding	RBBP6	ENSMMUG00000015908	RBBP6	ortholog_one2one	ENSMUSG00000030779	Rbbp6	ortholog_one2one
ENSG00000162736	89.96	130.69	119.86	112.77	139.51	NCSTN	nicastrin [Source:HGNC Symbol;Acc:HGNC:17091]	1	160343316	160358952	1	protein_coding	NCSTN	ENSMMUG00000021856	NCSTN	ortholog_one2one	ENSMUSG00000003458	Ncstn	ortholog_one2one
ENSG00000139567	96.91	152.52	124.73	108.41	110.13	ACVRL1	activin A receptor like type 1 [Source:HGNC Symbol;Acc:HGNC:175]	12	51906908	51923361	1	protein_coding	ACVRL1	ENSMMUG00000004982	ACVRL1	ortholog_one2one	ENSMUSG00000000530	Acvrl1	ortholog_one2one
ENSG00000153250	118.85	129.32	147.47	97.69	99.31	RBMS1	RNA binding motif single stranded interacting protein 1 [Source:HGNC Symbol;Acc:HGNC:9907]	2	160272151	160493807	-1	protein_coding	RBMS1	ENSMMUG00000016825	RBMS1	ortholog_one2one	ENSMUSG00000026970	Rbms1	ortholog_one2one
ENSG00000145741	109.17	134.19	119.71	118.89	109.95	BTF3	basic transcription factor 3 [Source:HGNC Symbol;Acc:HGNC:1125]	5	73498408	73505635	1	protein_coding	BTF3	ENSMMUG00000002246		ortholog_one2one	ENSMUSG00000021660	Btf3	ortholog_one2one
ENSG00000106991	118.16	125.32	123.82	86.63	136.76	ENG	endoglin [Source:HGNC Symbol;Acc:HGNC:3349]	9	127815013	127854658	-1	protein_coding	ENG	ENSMMUG00000002248	ENG	ortholog_one2one	ENSMUSG00000026814	Eng	ortholog_one2one
ENSG00000110080	88.30	133.39	139.23	108.23	116.68	ST3GAL4	ST3 beta-galactoside alpha-2,3-sialyltransferase 4 [Source:HGNC Symbol;Acc:HGNC:10864]	11	126355640	126440344	1	protein_coding	ST3GAL4	ENSMMUG00000006929	ST3GAL4	ortholog_one2one	ENSMUSG00000032038	St3gal4	ortholog_one2one
ENSG00000104805	112.32	140.72	128.31	107.02	97.41	NUCB1	nucleobindin 1 [Source:HGNC Symbol;Acc:HGNC:8043]	19	48900312	48923372	1	protein_coding	NUCB1	ENSMMUG00000003904	NUCB1	ortholog_one2one	ENSMUSG00000030824	Nucb1	ortholog_one2one
ENSG00000163220	103.64	97.44	142.94	144.07	97.34	S100A9	S100 calcium binding protein A9 [Source:HGNC Symbol;Acc:HGNC:10499]	1	153357854	153361023	1	protein_coding	S100A9	ENSMMUG00000006868	S100A9	ortholog_one2one	ENSMUSG00000096621	Gm5849	ortholog_one2one
ENSG00000124614	100.03	123.03	135.72	117.21	108.00	RPS10	ribosomal protein S10 [Source:HGNC Symbol;Acc:HGNC:10383]	6	34417454	34426069	-1	protein_coding	NA	NA	NA	NA	NA	NA	NA
ENSG00000157227	123.98	133.67	113.92	97.68	113.86	MMP14	matrix metallopeptidase 14 [Source:HGNC Symbol;Acc:HGNC:7160]	14	22836560	22849027	1	protein_coding	MMP14	ENSMMUG00000013665	MMP14	ortholog_one2one	ENSMUSG00000000957	Mmp14	ortholog_one2one
ENSG00000113594	80.56	138.28	124.89	87.68	151.49	LIFR	LIF receptor subunit alpha [Source:HGNC Symbol;Acc:HGNC:6597]	5	38474668	38608354	-1	protein_coding	LIFR	ENSMMUG00000007386	LIFR	ortholog_one2one	ENSMUSG00000054263	Lifr	ortholog_one2one
ENSG00000108679	115.50	196.82	109.98	81.29	78.95	LGALS3BP	galectin 3 binding protein [Source:HGNC Symbol;Acc:HGNC:6564]	17	78971238	78979947	-1	protein_coding	LGALS3BP	ENSMMUG00000019662	LGALS3BP	ortholog_one2one	ENSMUSG00000033880	Lgals3bp	ortholog_one2one
ENSG00000169583	91.63	136.33	99.08	109.04	146.32	CLIC3	chloride intracellular channel 3 [Source:HGNC Symbol;Acc:HGNC:2064]	9	136994608	136996568	-1	protein_coding	CLIC3	ENSMMUG00000021431	CLIC3	ortholog_one2one	ENSMUSG00000015093	Clic3	ortholog_one2one
ENSG00000185022	83.94	122.90	122.40	114.77	136.88	MAFF	MAF bZIP transcription factor F [Source:HGNC Symbol;Acc:HGNC:6780]	22	38200767	38216507	1	protein_coding	MAFF	ENSMMUG00000045506	MAFF	ortholog_one2one	ENSMUSG00000042622	Maff	ortholog_one2one
ENSG00000212443	80.72	135.69	124.58	114.92	124.89	SNORA53	small nucleolar RNA, H/ACA box 53 [Source:HGNC Symbol;Acc:HGNC:32646]	12	98599635	98599883	1	snoRNA	NA	NA	NA	NA	NA	NA	NA
ENSG00000196743	91.31	145.64	115.78	104.86	121.77	GM2A	GM2 ganglioside activator [Source:HGNC Symbol;Acc:HGNC:4367]	5	151212150	151270440	1	protein_coding	GM2A	ENSMMUG00000022869	GM2A	ortholog_one2one	ENSMUSG00000000594	Gm2a	ortholog_one2one
ENSG00000092929	145.09	132.54	103.89	90.87	106.89	UNC13D	unc-13 homolog D [Source:HGNC Symbol;Acc:HGNC:23147]	17	75827225	75844552	-1	protein_coding	UNC13D	ENSMMUG00000002822	UNC13D	ortholog_one2one	ENSMUSG00000057948	Unc13d	ortholog_one2one
ENSG00000105492	214.48	74.07	148.11	80.32	60.25	SIGLEC6	sialic acid binding Ig like lectin 6 [Source:HGNC Symbol;Acc:HGNC:10875]	19	51517819	51531856	-1	protein_coding	NA	NA	NA	NA	NA	NA	NA
ENSG00000258017	99.55	118.54	120.81	130.41	107.71	AC011603.3	novel transcript, antisense to TUBA1B	12	49127782	49188484	1	lncRNA	NA	NA	NA	NA	NA	NA	NA
ENSG00000136261	102.34	125.96	114.71	94.48	139.10	BZW2	basic leucine zipper and W2 domains 2 [Source:HGNC Symbol;Acc:HGNC:18808]	7	16646131	16706523	1	protein_coding	BZW2	ENSMMUG00000017045	BZW2	ortholog_one2one	ENSMUSG00000020547	Bzw2	ortholog_one2one
ENSG00000233927	94.75	132.55	106.09	132.96	109.97	RPS28	ribosomal protein S28 [Source:HGNC Symbol;Acc:HGNC:10418]	19	8321158	8323340	1	protein_coding	RPS28	ENSMMUG00000028895	RPS28	ortholog_one2one	ENSMUSG00000067288	Rps28	ortholog_one2one
ENSG00000172889	120.79	120.93	147.07	95.68	89.85	EGFL7	EGF like domain multiple 7 [Source:HGNC Symbol;Acc:HGNC:20594]	9	136658856	136672678	1	protein_coding	EGFL7	ENSMMUG00000026981	EGFL7	ortholog_one2one	ENSMUSG00000026921	Egfl7	ortholog_one2one
ENSG00000145730	90.17	117.25	109.90	97.03	159.87	PAM	peptidylglycine alpha-amidating monooxygenase [Source:HGNC Symbol;Acc:HGNC:8596]	5	102753981	103031105	1	protein_coding	PAM	ENSMMUG00000007844	PAM	ortholog_one2one	ENSMUSG00000026335	Pam	ortholog_one2one
ENSG00000159189	122.93	118.84	122.33	91.23	117.61	C1QC	complement C1q C chain [Source:HGNC Symbol;Acc:HGNC:1245]	1	22643633	22648110	1	protein_coding	C1QC	ENSMMUG00000020756	C1QC	ortholog_one2one	ENSMUSG00000036896	C1qc	ortholog_one2one
ENSG00000003756	139.36	111.70	141.99	92.24	87.39	RBM5	RNA binding motif protein 5 [Source:HGNC Symbol;Acc:HGNC:9902]	3	50088919	50119021	1	protein_coding	RBM5	ENSMMUG00000004921	RBM5	ortholog_one2one	ENSMUSG00000032580	Rbm5	ortholog_one2one
ENSG00000044574	92.10	133.45	115.52	109.94	121.63	HSPA5	heat shock protein family A (Hsp70) member 5 [Source:HGNC Symbol;Acc:HGNC:5238]	9	125234853	125241343	-1	protein_coding	HSPA5	ENSMMUG00000005217	HSPA5	ortholog_one2one	ENSMUSG00000026864	Hspa5	ortholog_one2one
ENSG00000107738	82.03	151.51	99.69	117.02	120.16	VSIR	V-set immunoregulatory receptor [Source:HGNC Symbol;Acc:HGNC:30085]	10	71747556	71773520	-1	protein_coding	VSIR	ENSMMUG00000012967	VSIR	ortholog_one2one	ENSMUSG00000020101	Vsir	ortholog_one2one
ENSG00000238622	119.15	171.18	120.95	88.95	68.78	SNORD97	small nucleolar RNA, C/D box 97 [Source:HGNC Symbol;Acc:HGNC:32760]	11	10801467	10801608	-1	snoRNA	NA	NA	NA	NA	NA	NA	NA
ENSG00000005022	79.54	123.28	137.61	114.35	113.26	SLC25A5	solute carrier family 25 member 5 [Source:HGNC Symbol;Acc:HGNC:10991]	X	119468422	119471396	1	protein_coding	NA	NA	NA	NA	NA	NA	NA
ENSG00000120708	194.21	82.20	81.50	75.00	133.27	TGFBI	transforming growth factor beta induced [Source:HGNC Symbol;Acc:HGNC:11771]	5	136028988	136063818	1	protein_coding	TGFBI	ENSMMUG00000000332	TGFBI	ortholog_one2one	ENSMUSG00000035493	Tgfbi	ortholog_one2one
ENSG00000074800	107.14	116.13	132.10	118.42	91.67	ENO1	enolase 1 [Source:HGNC Symbol;Acc:HGNC:3350]	1	8861000	8879190	-1	protein_coding	NA	NA	NA	NA	NA	NA	NA
ENSG00000215301	127.32	129.05	152.28	78.09	78.69	DDX3X	DEAD-box helicase 3 X-linked [Source:HGNC Symbol;Acc:HGNC:2745]	X	41333348	41364472	1	protein_coding	NA	NA	NA	NA	NA	NA	NA
ENSG00000213170	211.00	105.78	131.64	57.28	59.24	SAR1AP2	secretion associated Ras related GTPase 1A pseudogene 2 [Source:HGNC Symbol;Acc:HGNC:20770]	10	126272818	126273411	1	processed_pseudogene	NA	NA	NA	NA	NA	NA	NA
ENSG00000135218	185.35	85.12	73.65	89.61	130.83	CD36	CD36 molecule [Source:HGNC Symbol;Acc:HGNC:1663]	7	80369575	80679277	1	protein_coding	CD36	ENSMMUG00000042946	CD36	ortholog_one2one	ENSMUSG00000002944	Cd36	ortholog_one2one
ENSG00000110723	87.29	131.25	116.44	97.20	131.21	EXPH5	exophilin 5 [Source:HGNC Symbol;Acc:HGNC:30578]	11	108505435	108593768	-1	protein_coding	EXPH5	ENSMMUG00000000797	EXPH5	ortholog_one2one	ENSMUSG00000034584	Exph5	ortholog_one2one
ENSG00000102531	99.80	122.64	138.87	102.27	98.74	FNDC3A	fibronectin type III domain containing 3A [Source:HGNC Symbol;Acc:HGNC:20296]	13	48975912	49209779	1	protein_coding	FNDC3A	ENSMMUG00000023756	FNDC3A	ortholog_one2one	ENSMUSG00000033487	Fndc3a	ortholog_one2one
ENSG00000131236	108.33	132.36	111.48	105.72	104.35	CAP1	cyclase associated actin cytoskeleton regulatory protein 1 [Source:HGNC Symbol;Acc:HGNC:20040]	1	40040233	40072649	1	protein_coding	CAP1	ENSMMUG00000009188	CAP1	ortholog_one2one	ENSMUSG00000028656	Cap1	ortholog_one2one
ENSG00000173372	135.03	109.48	114.34	104.64	97.81	C1QA	complement C1q A chain [Source:HGNC Symbol;Acc:HGNC:1241]	1	22636628	22639678	1	protein_coding	NA	NA	NA	NA	NA	NA	NA
ENSG00000168056	138.54	118.11	109.74	98.86	95.83	LTBP3	latent transforming growth factor beta binding protein 3 [Source:HGNC Symbol;Acc:HGNC:6716]	11	65538805	65558930	-1	protein_coding	LTBP3	ENSMMUG00000023479	LTBP3	ortholog_one2one	ENSMUSG00000024940	Ltbp3	ortholog_one2one
ENSG00000241973	135.67	117.51	118.18	96.36	92.01	PI4KA	phosphatidylinositol 4-kinase alpha [Source:HGNC Symbol;Acc:HGNC:8983]	22	20707691	20859417	-1	protein_coding	PI4KA	ENSMMUG00000022167	PI4KA	ortholog_one2one	ENSMUSG00000041720	Pi4ka	ortholog_one2one
ENSG00000211445	131.35	105.14	103.40	76.45	141.11	GPX3	glutathione peroxidase 3 [Source:HGNC Symbol;Acc:HGNC:4555]	5	151020438	151028992	1	protein_coding	GPX3	ENSMMUG00000042643	GPX3	ortholog_one2one	ENSMUSG00000018339	Gpx3	ortholog_one2one
ENSG00000116209	83.81	139.69	104.87	101.80	127.12	TMEM59	transmembrane protein 59 [Source:HGNC Symbol;Acc:HGNC:1239]	1	54026681	54053504	-1	protein_coding	TMEM59	ENSMMUG00000007183	TMEM59	ortholog_one2one	ENSMUSG00000028618	Tmem59	ortholog_one2one
ENSG00000282458	154.16	98.44	135.39	86.49	82.60	WASH5P	WASP family homolog 5, pseudogene [Source:HGNC Symbol;Acc:HGNC:33884]	19	60951	71626	-1	transcribed_processed_pseudogene	NA	NA	NA	NA	NA	NA	NA
ENSG00000138640	101.56	142.67	139.89	76.95	94.94	FAM13A	family with sequence similarity 13 member A [Source:HGNC Symbol;Acc:HGNC:19367]	4	88725955	89111398	-1	protein_coding	FAM13A	ENSMMUG00000010141	FAM13A	ortholog_one2one	ENSMUSG00000037709	Fam13a	ortholog_one2one
ENSG00000088247	105.78	123.17	111.04	116.49	97.91	KHSRP	KH-type splicing regulatory protein [Source:HGNC Symbol;Acc:HGNC:6316]	19	6413348	6424794	-1	protein_coding	KHSRP	ENSMMUG00000005597	KHSRP	ortholog_one2one	ENSMUSG00000007670	Khsrp	ortholog_one2one
ENSG00000163110	112.48	132.76	119.14	88.80	101.04	PDLIM5	PDZ and LIM domain 5 [Source:HGNC Symbol;Acc:HGNC:17468]	4	94451857	94668227	1	protein_coding	PDLIM5	ENSMMUG00000022246	PDLIM5	ortholog_one2one	ENSMUSG00000028273	Pdlim5	ortholog_one2one
ENSG00000065882	99.86	140.65	119.14	87.46	107.02	TBC1D1	TBC1 domain family member 1 [Source:HGNC Symbol;Acc:HGNC:11578]	4	37891084	38139175	1	protein_coding	TBC1D1	ENSMMUG00000000237	TBC1D1	ortholog_one2one	ENSMUSG00000029174	Tbc1d1	ortholog_one2one
ENSG00000131446	91.09	106.42	122.89	109.05	123.41	MGAT1	alpha-1,3-mannosyl-glycoprotein 2-beta-N-acetylglucosaminyltransferase [Source:HGNC Symbol;Acc:HGNC:7044]	5	180784780	180815652	-1	protein_coding	MGAT1	ENSMMUG00000047880	MGAT1	ortholog_one2one	ENSMUSG00000020346	Mgat1	ortholog_one2one
ENSG00000142871	158.21	74.99	149.85	111.04	58.28	CCN1	cellular communication network factor 1 [Source:HGNC Symbol;Acc:HGNC:2654]	1	85580761	85584589	1	protein_coding	CCN1	ENSMMUG00000013197	CCN1	ortholog_one2one	ENSMUSG00000028195	Ccn1	ortholog_one2one
ENSG00000198759	137.62	90.57	106.32	129.75	86.78	EGFL6	EGF like domain multiple 6 [Source:HGNC Symbol;Acc:HGNC:3235]	X	13569601	13633575	1	protein_coding	EGFL6	ENSMMUG00000022615	EGFL6	ortholog_one2one	ENSMUSG00000000402	Egfl6	ortholog_one2one
ENSG00000124486	94.48	137.72	118.47	90.56	109.40	USP9X	ubiquitin specific peptidase 9 X-linked [Source:HGNC Symbol;Acc:HGNC:12632]	X	41085445	41236579	1	protein_coding	USP9X	ENSMMUG00000013753	USP9X	ortholog_one2one	ENSMUSG00000031010	Usp9x	ortholog_one2one
ENSG00000267322	168.16	127.47	83.01	88.89	82.78	SNHG22	small nucleolar RNA host gene 22 [Source:HGNC Symbol;Acc:HGNC:50285]	18	49814023	49851059	1	lncRNA	NA	NA	NA	NA	NA	NA	NA
ENSG00000162772	141.84	95.82	140.46	97.25	73.81	ATF3	activating transcription factor 3 [Source:HGNC Symbol;Acc:HGNC:785]	1	212565334	212620777	1	protein_coding	ATF3	ENSMMUG00000012185	ATF3	ortholog_one2one	ENSMUSG00000026628	Atf3	ortholog_one2one
ENSG00000148248	82.60	128.12	113.94	108.78	114.70	SURF4	surfeit 4 [Source:HGNC Symbol;Acc:HGNC:11476]	9	133361450	133376166	-1	protein_coding	SURF4	ENSMMUG00000022348	SURF4	ortholog_one2one	ENSMUSG00000014867	Surf4	ortholog_one2one
ENSG00000123562	94.48	147.87	119.24	101.65	84.74	MORF4L2	mortality factor 4 like 2 [Source:HGNC Symbol;Acc:HGNC:16849]	X	103675496	103688158	-1	protein_coding	MORF4L2	ENSMMUG00000006111	MORF4L2	ortholog_one2one	ENSMUSG00000031422	Morf4l2	ortholog_one2one
ENSG00000108389	174.40	137.62	100.31	52.68	80.11	MTMR4	myotubularin related protein 4 [Source:HGNC Symbol;Acc:HGNC:7452]	17	58489529	58517905	-1	protein_coding	MTMR4	ENSMMUG00000046171	MTMR4	ortholog_one2one	ENSMUSG00000018401	Mtmr4	ortholog_one2one
ENSG00000182774	100.38	118.38	102.98	123.72	99.34	RPS17	ribosomal protein S17 [Source:HGNC Symbol;Acc:HGNC:10397]	15	82536750	82540459	-1	protein_coding	NA	NA	NA	NA	NA	NA	NA
ENSG00000175215	113.20	123.05	118.85	94.06	94.82	CTDSP2	CTD small phosphatase 2 [Source:HGNC Symbol;Acc:HGNC:17077]	12	57819927	57846729	-1	protein_coding	CTDSP2	ENSMMUG00000050282	CTDSP2	ortholog_one2one	ENSMUSG00000078429	Ctdsp2	ortholog_one2one
ENSG00000153187	120.65	106.32	127.57	103.28	83.78	HNRNPU	heterogeneous nuclear ribonucleoprotein U [Source:HGNC Symbol;Acc:HGNC:5048]	1	244840638	244864560	-1	protein_coding	HNRNPU	ENSMMUG00000021098	HNRNPU	ortholog_one2one	ENSMUSG00000039630	Hnrnpu	ortholog_one2one
ENSG00000197614	105.55	162.91	97.11	75.75	99.47	MFAP5	microfibril associated protein 5 [Source:HGNC Symbol;Acc:HGNC:29673]	12	8637346	8662888	-1	protein_coding	MFAP5	ENSMMUG00000010747	MFAP5	ortholog_one2one	ENSMUSG00000030116	Mfap5	ortholog_one2one
ENSG00000099622	130.28	98.53	101.41	111.24	98.84	CIRBP	cold inducible RNA binding protein [Source:HGNC Symbol;Acc:HGNC:1982]	19	1259384	1274880	1	protein_coding	NA	NA	NA	NA	NA	NA	NA
ENSG00000152234	92.01	118.85	125.72	104.53	98.71	ATP5F1A	ATP synthase F1 subunit alpha [Source:HGNC Symbol;Acc:HGNC:823]	18	46080248	46104334	-1	protein_coding	ATP5F1A	ENSMMUG00000003570	ATP5F1A	ortholog_one2one	ENSMUSG00000025428	Atp5a1	ortholog_one2one
ENSG00000213639	76.24	123.23	117.86	99.65	121.68	PPP1CB	protein phosphatase 1 catalytic subunit beta [Source:HGNC Symbol;Acc:HGNC:9282]	2	28751640	28802940	1	protein_coding	PPP1CB	ENSMMUG00000044809	PPP1CB	ortholog_one2one	ENSMUSG00000014956	Ppp1cb	ortholog_one2one
ENSG00000167549	135.80	78.58	88.68	106.34	129.09	CORO6	coronin 6 [Source:HGNC Symbol;Acc:HGNC:21356]	17	29614756	29622907	-1	protein_coding	CORO6	ENSMMUG00000014411	CORO6	ortholog_one2one	ENSMUSG00000020836	Coro6	ortholog_one2one
ENSG00000127948	105.76	115.57	114.86	87.93	114.16	POR	cytochrome p450 oxidoreductase [Source:HGNC Symbol;Acc:HGNC:9208]	7	75899200	75986855	1	protein_coding	POR	ENSMMUG00000020086	POR	ortholog_one2one	ENSMUSG00000005514	Por	ortholog_one2one
ENSG00000163359	103.36	99.69	141.39	131.26	62.12	COL6A3	collagen type VI alpha 3 chain [Source:HGNC Symbol;Acc:HGNC:2213]	2	237324003	237414207	-1	protein_coding	COL6A3	ENSMMUG00000014049	COL6A3	ortholog_one2one	ENSMUSG00000048126	Col6a3	ortholog_one2one
ENSG00000179818	105.32	116.35	121.57	96.15	98.01	PCBP1-AS1	PCBP1 antisense RNA 1 [Source:HGNC Symbol;Acc:HGNC:42948]	2	69962263	70103220	-1	lncRNA	NA	NA	NA	NA	NA	NA	NA
ENSG00000141279	122.14	104.12	135.21	85.25	86.63	NPEPPS	aminopeptidase puromycin sensitive [Source:HGNC Symbol;Acc:HGNC:7900]	17	47522942	47623276	1	protein_coding	NPEPPS	ENSMMUG00000005869	NPEPPS	ortholog_one2one	ENSMUSG00000001441	Npepps	ortholog_one2one
ENSG00000014216	98.62	120.61	120.40	99.40	92.90	CAPN1	calpain 1 [Source:HGNC Symbol;Acc:HGNC:1476]	11	65180566	65212006	1	protein_coding	CAPN1	ENSMMUG00000013475	CAPN1	ortholog_one2one	ENSMUSG00000024942	Capn1	ortholog_one2one
ENSG00000011304	103.16	123.80	113.82	95.54	94.16	PTBP1	polypyrimidine tract binding protein 1 [Source:HGNC Symbol;Acc:HGNC:9583]	19	797075	812327	1	protein_coding	PTBP1	ENSMMUG00000016450	PTBP1	ortholog_one2one	ENSMUSG00000006498	Ptbp1	ortholog_one2one
ENSG00000113369	126.79	150.74	86.77	68.25	97.60	ARRDC3	arrestin domain containing 3 [Source:HGNC Symbol;Acc:HGNC:29263]	5	91368631	91383317	-1	protein_coding	ARRDC3	ENSMMUG00000003569	ARRDC3	ortholog_one2one	ENSMUSG00000074794	Arrdc3	ortholog_one2one
ENSG00000172331	65.37	119.25	119.35	101.73	123.08	BPGM	bisphosphoglycerate mutase [Source:HGNC Symbol;Acc:HGNC:1093]	7	134646811	134679816	1	protein_coding	BPGM	ENSMMUG00000004598	BPGM	ortholog_one2one	ENSMUSG00000038871	Bpgm	ortholog_one2one
ENSG00000110092	105.21	90.71	124.36	132.26	75.41	CCND1	cyclin D1 [Source:HGNC Symbol;Acc:HGNC:1582]	11	69641156	69654474	1	protein_coding	CCND1	ENSMMUG00000002368	CCND1	ortholog_one2one	ENSMUSG00000070348	Ccnd1	ortholog_one2one
ENSG00000207445	107.59	137.84	122.19	82.35	77.77	SNORD15B	small nucleolar RNA, C/D box 15B [Source:HGNC Symbol;Acc:HGNC:16649]	11	75404421	75404566	1	snoRNA	NA	NA	NA	NA	NA	NA	NA
ENSG00000104823	91.05	122.13	107.09	98.20	109.21	ECH1	enoyl-CoA hydratase 1 [Source:HGNC Symbol;Acc:HGNC:3149]	19	38815422	38831841	-1	protein_coding	NA	NA	NA	NA	NA	NA	NA
ENSG00000173221	90.59	109.70	115.49	81.89	129.86	GLRX	glutaredoxin [Source:HGNC Symbol;Acc:HGNC:4330]	5	95751319	95822726	-1	protein_coding	GLRX	ENSMMUG00000005312	GLRX	ortholog_one2one	ENSMUSG00000021591	Glrx	ortholog_one2one
ENSG00000088340	194.50	84.91	95.67	79.16	72.39	FER1L4	fer-1 like family member 4 (pseudogene) [Source:HGNC Symbol;Acc:HGNC:15801]	20	35558737	35607562	-1	transcribed_unitary_pseudogene	NA	NA	NA	NA	NA	NA	NA
ENSG00000181789	88.00	128.23	110.71	98.14	100.33	COPG1	COPI coat complex subunit gamma 1 [Source:HGNC Symbol;Acc:HGNC:2236]	3	129249606	129277773	1	protein_coding	COPG1	ENSMMUG00000013163	COPG1	ortholog_one2one	ENSMUSG00000030058	Copg1	ortholog_one2one
ENSG00000072422	107.86	121.86	104.10	80.86	110.69	RHOBTB1	Rho related BTB domain containing 1 [Source:HGNC Symbol;Acc:HGNC:18738]	10	60869438	61001440	-1	protein_coding	RHOBTB1	ENSMMUG00000021400	RHOBTB1	ortholog_one2one	ENSMUSG00000019944	Rhobtb1	ortholog_one2one
ENSG00000138674	109.80	118.00	125.87	89.27	82.31	SEC31A	SEC31 homolog A, COPII coat complex component [Source:HGNC Symbol;Acc:HGNC:17052]	4	82818509	82901166	-1	protein_coding	SEC31A	ENSMMUG00000008501	SEC31A	ortholog_one2one	ENSMUSG00000035325	Sec31a	ortholog_one2one
ENSG00000116260	77.82	193.42	87.33	46.01	118.95	QSOX1	quiescin sulfhydryl oxidase 1 [Source:HGNC Symbol;Acc:HGNC:9756]	1	180154869	180204030	1	protein_coding	QSOX1	ENSMMUG00000059364	QSOX1	ortholog_one2one	ENSMUSG00000033684	Qsox1	ortholog_one2one
ENSG00000131873	91.54	136.58	103.91	111.55	79.15	CHSY1	chondroitin sulfate synthase 1 [Source:HGNC Symbol;Acc:HGNC:17198]	15	101175727	101252048	-1	protein_coding	CHSY1	ENSMMUG00000011819	CHSY1	ortholog_one2one	ENSMUSG00000032640	Chsy1	ortholog_one2one
ENSG00000164867	108.86	118.09	81.96	100.20	112.84	NOS3	nitric oxide synthase 3 [Source:HGNC Symbol;Acc:HGNC:7876]	7	150991017	151014588	1	protein_coding	NOS3	ENSMMUG00000020437	NOS3	ortholog_one2one	ENSMUSG00000028978	Nos3	ortholog_one2one
ENSG00000122641	93.58	139.58	92.40	46.01	149.47	INHBA	inhibin subunit beta A [Source:HGNC Symbol;Acc:HGNC:6066]	7	41667168	41705834	-1	protein_coding	INHBA	ENSMMUG00000061466	INHBA	ortholog_one2one	ENSMUSG00000041324	Inhba	ortholog_one2one
ENSG00000111716	72.09	63.01	129.18	183.01	73.20	LDHB	lactate dehydrogenase B [Source:HGNC Symbol;Acc:HGNC:6541]	12	21635342	21757857	-1	protein_coding	NA	NA	NA	NA	NA	NA	NA
ENSG00000145819	137.29	95.33	111.08	74.81	100.50	ARHGAP26	Rho GTPase activating protein 26 [Source:HGNC Symbol;Acc:HGNC:17073]	5	142770377	143229011	1	protein_coding	ARHGAP26	ENSMMUG00000000419	ARHGAP26	ortholog_one2one	ENSMUSG00000036452	Arhgap26	ortholog_one2one
ENSG00000138593	112.05	101.55	123.78	78.26	102.94	SECISBP2L	SECIS binding protein 2 like [Source:HGNC Symbol;Acc:HGNC:28997]	15	48988476	49046447	-1	protein_coding	SECISBP2L	ENSMMUG00000009837	SECISBP2L	ortholog_one2one	ENSMUSG00000035093	Secisbp2l	ortholog_one2one
ENSG00000176092	140.65	116.63	65.56	100.01	95.59	CRYBG2	crystallin beta-gamma domain containing 2 [Source:HGNC Symbol;Acc:HGNC:17295]	1	26321698	26360080	-1	protein_coding	CRYBG2	ENSMMUG00000010241	CRYBG2	ortholog_one2one	ENSMUSG00000012123	Crybg2	ortholog_one2one
ENSG00000115524	110.96	117.45	118.46	83.92	87.60	SF3B1	splicing factor 3b subunit 1 [Source:HGNC Symbol;Acc:HGNC:10768]	2	197388515	197435079	-1	protein_coding	SF3B1	ENSMMUG00000022430	SF3B1	ortholog_one2one	ENSMUSG00000025982	Sf3b1	ortholog_one2one
ENSG00000104824	109.66	112.05	110.67	96.13	89.69	HNRNPL	heterogeneous nuclear ribonucleoprotein L [Source:HGNC Symbol;Acc:HGNC:5045]	19	38836388	38852347	-1	protein_coding	HNRNPL	ENSMMUG00000004877	HNRNPL	ortholog_one2one	ENSMUSG00000015165	Hnrnpl	ortholog_one2one
ENSG00000008256	95.50	141.46	102.25	85.18	93.80	CYTH3	cytohesin 3 [Source:HGNC Symbol;Acc:HGNC:9504]	7	6161776	6272644	-1	protein_coding	CYTH3	ENSMMUG00000003167	CYTH3	ortholog_one2one	ENSMUSG00000018001	Cyth3	ortholog_one2one
ENSG00000100393	98.70	124.07	114.05	89.05	91.95	EP300	E1A binding protein p300 [Source:HGNC Symbol;Acc:HGNC:3373]	22	41092592	41180077	1	protein_coding	EP300	ENSMMUG00000000893	EP300	ortholog_one2one	ENSMUSG00000055024	Ep300	ortholog_one2one
ENSG00000173402	77.40	130.78	104.21	96.61	108.79	DAG1	dystroglycan 1 [Source:HGNC Symbol;Acc:HGNC:2666]	3	49468703	49535618	1	protein_coding	DAG1	ENSMMUG00000004683	DAG1	ortholog_one2one	ENSMUSG00000039952	Dag1	ortholog_one2one
ENSG00000155506	104.60	119.65	102.57	98.23	92.45	LARP1	La ribonucleoprotein 1, translational regulator [Source:HGNC Symbol;Acc:HGNC:29531]	5	154712843	154817605	1	protein_coding	LARP1	ENSMMUG00000009411	LARP1	ortholog_one2one	ENSMUSG00000037331	Larp1	ortholog_one2one
ENSG00000151414	79.09	136.08	96.99	84.50	120.32	NEK7	NIMA related kinase 7 [Source:HGNC Symbol;Acc:HGNC:13386]	1	198156994	198322420	1	protein_coding	NEK7	ENSMMUG00000021649	NEK7	ortholog_one2one	ENSMUSG00000026393	Nek7	ortholog_one2one
ENSG00000127481	110.43	118.08	122.79	76.24	89.02	UBR4	ubiquitin protein ligase E3 component n-recognin 4 [Source:HGNC Symbol;Acc:HGNC:30313]	1	19074510	19210266	-1	protein_coding	UBR4	ENSMMUG00000006669	UBR4	ortholog_one2one	ENSMUSG00000066036	Ubr4	ortholog_one2one
ENSG00000221676	95.74	149.00	98.83	74.58	98.17	RNU6ATAC	RNA, U6atac small nuclear (U12-dependent splicing) [Source:HGNC Symbol;Acc:HGNC:34017]	9	134164439	134164564	-1	snRNA	NA	NA	NA	NA	NA	NA	NA
ENSG00000069702	82.96	138.64	111.16	72.97	109.48	TGFBR3	transforming growth factor beta receptor 3 [Source:HGNC Symbol;Acc:HGNC:11774]	1	91680343	91906335	-1	protein_coding	TGFBR3	ENSMMUG00000001742	TGFBR3	ortholog_one2one	ENSMUSG00000029287	Tgfbr3	ortholog_one2one
ENSG00000133030	123.08	123.00	105.60	80.55	82.84	MPRIP	myosin phosphatase Rho interacting protein [Source:HGNC Symbol;Acc:HGNC:30321]	17	17042457	17217679	1	protein_coding	MPRIP	ENSMMUG00000013343	MPRIP	ortholog_one2one	ENSMUSG00000005417	Mprip	ortholog_one2one
ENSG00000144366	100.59	123.08	99.89	72.33	118.79	GULP1	GULP PTB domain containing engulfment adaptor 1 [Source:HGNC Symbol;Acc:HGNC:18649]	2	188291669	188595931	1	protein_coding	GULP1	ENSMMUG00000008265	GULP1	ortholog_one2one	ENSMUSG00000056870	Gulp1	ortholog_one2one
ENSG00000136238	103.95	105.31	107.96	96.87	98.88	RAC1	Rac family small GTPase 1 [Source:HGNC Symbol;Acc:HGNC:9801]	7	6374527	6403967	1	protein_coding	RAC1	ENSMMUG00000021075	RAC1	ortholog_one2one	ENSMUSG00000001847	Rac1	ortholog_one2one
ENSG00000019991	119.61	63.46	136.30	112.62	80.57	HGF	hepatocyte growth factor [Source:HGNC Symbol;Acc:HGNC:4893]	7	81699010	81770438	-1	protein_coding	HGF	ENSMMUG00000018652	HGF	ortholog_one2one	ENSMUSG00000028864	Hgf	ortholog_one2one
ENSG00000089280	124.82	98.27	112.14	94.45	82.29	FUS	FUS RNA binding protein [Source:HGNC Symbol;Acc:HGNC:4010]	16	31180138	31191605	1	protein_coding	FUS	ENSMMUG00000016276	TRIM72	ortholog_one2one	ENSMUSG00000030795	Fus	ortholog_one2one
ENSG00000287160	134.28	100.67	142.64	69.50	64.01	Z82195.3	novel transcript	X	130497785	130520309	1	lncRNA	NA	NA	NA	NA	NA	NA	NA
ENSG00000117519	109.48	93.13	111.46	101.22	95.05	CNN3	calponin 3 [Source:HGNC Symbol;Acc:HGNC:2157]	1	94896949	94927223	-1	protein_coding	CNN3	ENSMMUG00000001690	CNN3	ortholog_one2one	ENSMUSG00000053931	Cnn3	ortholog_one2one
ENSG00000182899	94.46	106.00	106.03	105.56	97.27	RPL35A	ribosomal protein L35a [Source:HGNC Symbol;Acc:HGNC:10345]	3	197950190	197956610	1	protein_coding	RPL35A	ENSMMUG00000064160	RPL35A	ortholog_one2one	ENSMUSG00000060636	Rpl35a	ortholog_one2one
ENSG00000144136	69.48	97.82	140.28	107.00	94.21	SLC20A1	solute carrier family 20 member 1 [Source:HGNC Symbol;Acc:HGNC:10946]	2	112645939	112663825	1	protein_coding	SLC20A1	ENSMMUG00000004574	SLC20A1	ortholog_one2one	ENSMUSG00000027397	Slc20a1	ortholog_one2one
ENSG00000161091	149.82	95.70	97.57	80.32	85.36	MFSD12	major facilitator superfamily domain containing 12 [Source:HGNC Symbol;Acc:HGNC:28299]	19	3538261	3574290	-1	protein_coding	MFSD12	ENSMMUG00000010653	MFSD12	ortholog_one2one	ENSMUSG00000034854	Mfsd12	ortholog_one2one
ENSG00000003402	123.18	112.19	122.65	70.78	78.38	CFLAR	CASP8 and FADD like apoptosis regulator [Source:HGNC Symbol;Acc:HGNC:1876]	2	201116154	201176687	1	protein_coding	CFLAR	ENSMMUG00000012310	CFLAR	ortholog_one2one	ENSMUSG00000026031	Cflar	ortholog_one2one
ENSG00000099250	88.29	85.64	116.82	103.11	113.13	NRP1	neuropilin 1 [Source:HGNC Symbol;Acc:HGNC:8004]	10	33177492	33336262	-1	protein_coding	NRP1	ENSMMUG00000017588	NRP1	ortholog_one2one	ENSMUSG00000025810	Nrp1	ortholog_one2one
ENSG00000198300	105.96	102.61	118.32	112.11	67.61	PEG3	paternally expressed 3 [Source:HGNC Symbol;Acc:HGNC:8826]	19	56810077	56840728	-1	protein_coding	PEG3	ENSMMUG00000055669	PEG3	ortholog_one2one	ENSMUSG00000002265	Peg3	ortholog_one2one
ENSG00000137845	92.93	112.96	106.49	86.40	107.53	ADAM10	ADAM metallopeptidase domain 10 [Source:HGNC Symbol;Acc:HGNC:188]	15	58588809	58749791	-1	protein_coding	ADAM10	ENSMMUG00000017507	ADAM10	ortholog_one2one	ENSMUSG00000054693	Adam10	ortholog_one2one
ENSG00000244038	79.50	114.14	108.15	103.10	99.93	DDOST	dolichyl-diphosphooligosaccharide--protein glycosyltransferase non-catalytic subunit [Source:HGNC Symbol;Acc:HGNC:2728]	1	20651767	20661544	-1	protein_coding	NA	NA	NA	NA	NA	NA	NA
ENSG00000207088	124.10	97.54	99.82	87.39	94.66	SNORA7B	small nucleolar RNA, H/ACA box 7B [Source:HGNC Symbol;Acc:HGNC:32593]	3	129397210	129397348	-1	snoRNA	NA	NA	NA	NA	NA	NA	NA
ENSG00000163625	103.54	107.09	126.89	78.29	86.97	WDFY3	WD repeat and FYVE domain containing 3 [Source:HGNC Symbol;Acc:HGNC:20751]	4	84669597	84966690	-1	protein_coding	WDFY3	ENSMMUG00000021164	WDFY3	ortholog_one2one	ENSMUSG00000043940	Wdfy3	ortholog_one2one
ENSG00000145703	89.57	135.52	100.25	102.08	75.22	IQGAP2	IQ motif containing GTPase activating protein 2 [Source:HGNC Symbol;Acc:HGNC:6111]	5	76403285	76708132	1	protein_coding	IQGAP2	ENSMMUG00000022982	IQGAP2	ortholog_one2one	ENSMUSG00000021676	Iqgap2	ortholog_one2one
ENSG00000163902	77.31	112.46	100.60	97.80	113.43	RPN1	ribophorin I [Source:HGNC Symbol;Acc:HGNC:10381]	3	128619969	128681075	-1	protein_coding	RPN1	ENSMMUG00000018321	RPN1	ortholog_one2one	ENSMUSG00000030062	Rpn1	ortholog_one2one
ENSG00000119335	88.66	111.84	104.48	103.34	93.15	SET	SET nuclear proto-oncogene [Source:HGNC Symbol;Acc:HGNC:10760]	9	128683424	128696400	1	protein_coding	NA	NA	NA	NA	NA	NA	NA
ENSG00000092531	106.90	114.83	96.31	87.00	95.63	SNAP23	synaptosome associated protein 23 [Source:HGNC Symbol;Acc:HGNC:11131]	15	42491233	42545356	1	protein_coding	SNAP23	ENSMMUG00000014043	SNAP23	ortholog_one2one	ENSMUSG00000027287	Snap23	ortholog_one2one
ENSG00000197879	107.55	103.87	118.30	84.76	86.14	MYO1C	myosin IC [Source:HGNC Symbol;Acc:HGNC:7597]	17	1464186	1492686	-1	protein_coding	MYO1C	ENSMMUG00000002371	MYO1C	ortholog_one2one	ENSMUSG00000017774	Myo1c	ortholog_one2one
ENSG00000090863	86.11	122.14	96.66	89.76	105.88	GLG1	golgi glycoprotein 1 [Source:HGNC Symbol;Acc:HGNC:4316]	16	74447427	74607144	-1	protein_coding	GLG1	ENSMMUG00000000226	GLG1	ortholog_one2one	ENSMUSG00000003316	Glg1	ortholog_one2one
ENSG00000058262	92.89	113.20	101.40	98.88	92.80	SEC61A1	SEC61 translocon subunit alpha 1 [Source:HGNC Symbol;Acc:HGNC:18276]	3	128051641	128071683	1	protein_coding	SEC61A1	ENSMMUG00000018661	SEC61A1	ortholog_one2one	ENSMUSG00000030082	Sec61a1	ortholog_one2one
ENSG00000144036	112.84	110.51	105.75	73.55	96.15	EXOC6B	exocyst complex component 6B [Source:HGNC Symbol;Acc:HGNC:17085]	2	72175984	72826041	-1	protein_coding	EXOC6B	ENSMMUG00000046512	EXOC6B	ortholog_one2one	ENSMUSG00000033769	Exoc6b	ortholog_one2one
ENSG00000129925	73.56	90.03	137.03	88.40	109.63	PGAP6	post-glycosylphosphatidylinositol attachment to proteins 6 [Source:HGNC Symbol;Acc:HGNC:17205]	16	370788	387113	-1	protein_coding	PGAP6	ENSMMUG00000000610	PGAP6	ortholog_one2one	ENSMUSG00000024180	Tmem8	ortholog_one2one
ENSG00000010327	113.64	77.44	132.35	74.23	100.54	STAB1	stabilin 1 [Source:HGNC Symbol;Acc:HGNC:18628]	3	52495338	52524495	1	protein_coding	STAB1	ENSMMUG00000017351	STAB1	ortholog_one2one	ENSMUSG00000042286	Stab1	ortholog_one2one
ENSG00000181652	221.29	59.48	75.57	75.10	66.08	ATG9B	autophagy related 9B [Source:HGNC Symbol;Acc:HGNC:21899]	7	151012209	151024499	-1	protein_coding	ATG9B	ENSMMUG00000054441	ATG9B	ortholog_one2one	ENSMUSG00000038295	Atg9b	ortholog_one2one
ENSG00000130255	95.35	100.73	101.93	109.11	87.71	RPL36	ribosomal protein L36 [Source:HGNC Symbol;Acc:HGNC:13631]	19	5674947	5691875	1	protein_coding	RPL36	ENSMMUG00000041188	RPL36	ortholog_one2one	ENSMUSG00000057863	Rpl36	ortholog_one2one
ENSG00000181649	68.03	94.71	109.13	142.63	79.27	PHLDA2	pleckstrin homology like domain family A member 2 [Source:HGNC Symbol;Acc:HGNC:12385]	11	2928273	2929420	-1	protein_coding	NA	NA	NA	NA	NA	NA	NA
ENSG00000185269	75.09	306.53	40.75	26.70	44.35	NOTUM	notum, palmitoleoyl-protein carboxylesterase [Source:HGNC Symbol;Acc:HGNC:27106]	17	81952507	81961840	-1	protein_coding	NOTUM	ENSMMUG00000049343	NOTUM	ortholog_one2one	ENSMUSG00000042988	Notum	ortholog_one2one
ENSG00000114353	102.25	107.05	93.71	94.88	93.99	GNAI2	G protein subunit alpha i2 [Source:HGNC Symbol;Acc:HGNC:4385]	3	50226292	50259362	1	protein_coding	GNAI2	ENSMMUG00000056280	GNAI2	ortholog_one2one	ENSMUSG00000032562	Gnai2	ortholog_one2one
ENSG00000124422	91.60	110.71	104.13	95.24	89.89	USP22	ubiquitin specific peptidase 22 [Source:HGNC Symbol;Acc:HGNC:12621]	17	20999596	21043760	-1	protein_coding	USP22	ENSMMUG00000005377	USP22	ortholog_one2one	ENSMUSG00000042506	Usp22	ortholog_one2one
ENSG00000177469	105.50	109.88	93.49	99.30	82.48	CAVIN1	caveolae associated protein 1 [Source:HGNC Symbol;Acc:HGNC:9688]	17	42402449	42423256	-1	protein_coding	CAVIN1	ENSMMUG00000050192	CAVIN1	ortholog_one2one	ENSMUSG00000004044	Cavin1	ortholog_one2one
ENSG00000130816	91.15	101.96	133.72	90.86	72.88	DNMT1	DNA methyltransferase 1 [Source:HGNC Symbol;Acc:HGNC:2976]	19	10133345	10231286	-1	protein_coding	DNMT1	ENSMMUG00000014604	DNMT1	ortholog_one2one	ENSMUSG00000004099	Dnmt1	ortholog_one2one
ENSG00000022267	104.10	54.85	104.39	75.47	151.21	FHL1	four and a half LIM domains 1 [Source:HGNC Symbol;Acc:HGNC:3702]	X	136146702	136211359	1	protein_coding	FHL1	ENSMMUG00000007922	FHL1	ortholog_one2one	ENSMUSG00000023092	Fhl1	ortholog_one2one
ENSG00000241956	128.41	87.46	144.00	68.22	61.81	AC109466.1	novel transcript	5	164296696	165171643	1	lncRNA	NA	NA	NA	NA	NA	NA	NA
ENSG00000067225	106.11	101.22	99.50	91.47	91.04	PKM	pyruvate kinase M1/2 [Source:HGNC Symbol;Acc:HGNC:9021]	15	72199029	72231822	-1	protein_coding	NA	NA	NA	NA	NA	NA	NA
ENSG00000111669	88.92	96.24	103.00	102.64	97.53	TPI1	triosephosphate isomerase 1 [Source:HGNC Symbol;Acc:HGNC:12009]	12	6867119	6870948	1	protein_coding	NA	NA	NA	NA	NA	NA	NA
ENSG00000110799	123.64	122.61	86.32	48.19	106.80	VWF	von Willebrand factor [Source:HGNC Symbol;Acc:HGNC:12726]	12	5948877	6124770	-1	protein_coding	VWF	ENSMMUG00000022893	VWF	ortholog_one2one	ENSMUSG00000001930	Vwf	ortholog_one2one
ENSG00000169247	92.91	99.96	136.90	82.33	75.34	SH3TC2	SH3 domain and tetratricopeptide repeats 2 [Source:HGNC Symbol;Acc:HGNC:29427]	5	148923639	149063163	-1	protein_coding	SH3TC2	ENSMMUG00000019820	SH3TC2	ortholog_one2one	ENSMUSG00000045629	Sh3tc2	ortholog_one2one
ENSG00000277599	202.20	81.35	73.49	79.36	50.78	AP000944.2		11	65423960	65424118	1	misc_RNA	NA	NA	NA	NA	NA	NA	NA
ENSG00000173801	90.74	116.89	89.52	76.85	112.88	JUP	junction plakoglobin [Source:HGNC Symbol;Acc:HGNC:6207]	17	41754604	41786931	-1	protein_coding	JUP	ENSMMUG00000013048	JUP	ortholog_one2one	ENSMUSG00000001552	Jup	ortholog_one2one
ENSG00000102317	107.07	95.34	110.57	99.00	74.23	RBM3	RNA binding motif protein 3 [Source:HGNC Symbol;Acc:HGNC:9900]	X	48574449	48581162	1	protein_coding	NA	NA	NA	NA	NA	NA	NA
ENSG00000136240	76.96	115.43	105.26	94.61	93.84	KDELR2	KDEL endoplasmic reticulum protein retention receptor 2 [Source:HGNC Symbol;Acc:HGNC:6305]	7	6445953	6484190	-1	protein_coding	KDELR2	ENSMMUG00000030415	KDELR2	ortholog_one2one	ENSMUSG00000079111	Kdelr2	ortholog_one2one
ENSG00000125991	85.54	111.04	112.56	92.71	83.73	ERGIC3	ERGIC and golgi 3 [Source:HGNC Symbol;Acc:HGNC:15927]	20	35542038	35557634	1	protein_coding	ERGIC3	ENSMMUG00000023456	ERGIC3	ortholog_one2one	ENSMUSG00000005881	Ergic3	ortholog_one2one
ENSG00000184840	75.37	119.58	99.00	88.34	101.49	TMED9	transmembrane p24 trafficking protein 9 [Source:HGNC Symbol;Acc:HGNC:24878]	5	177592203	177597242	1	protein_coding	TMED9	ENSMMUG00000064489	TMED9	ortholog_one2one	ENSMUSG00000058569	Tmed9	ortholog_one2one
ENSG00000168066	110.85	92.73	108.47	88.81	82.34	SF1	splicing factor 1 [Source:HGNC Symbol;Acc:HGNC:12950]	11	64764606	64778786	-1	protein_coding	SF1	ENSMMUG00000022606	SF1	ortholog_one2one	ENSMUSG00000024949	Sf1	ortholog_one2one
ENSG00000102804	107.20	115.25	106.09	77.20	76.23	TSC22D1	TSC22 domain family member 1 [Source:HGNC Symbol;Acc:HGNC:16826]	13	44432143	44577147	-1	protein_coding	TSC22D1	ENSMMUG00000003753	TSC22D1	ortholog_one2one	ENSMUSG00000022010	Tsc22d1	ortholog_one2one
ENSG00000109861	99.30	85.37	117.44	112.75	67.09	CTSC	cathepsin C [Source:HGNC Symbol;Acc:HGNC:2528]	11	88293592	88337761	-1	protein_coding	CTSC	ENSMMUG00000022139	CTSC	ortholog_one2one	ENSMUSG00000030560	Ctsc	ortholog_one2one
ENSG00000108946	98.16	100.95	99.48	93.59	89.66	PRKAR1A	protein kinase cAMP-dependent type I regulatory subunit alpha [Source:HGNC Symbol;Acc:HGNC:9388]	17	68511780	68551319	1	protein_coding	PRKAR1A	ENSMMUG00000002194	PRKAR1A	ortholog_one2one	ENSMUSG00000020612	Prkar1a	ortholog_one2one
ENSG00000130222	100.68	101.58	81.74	96.41	100.67	GADD45G	growth arrest and DNA damage inducible gamma [Source:HGNC Symbol;Acc:HGNC:4097]	9	89605012	89606555	1	protein_coding	GADD45G	ENSMMUG00000048737	GADD45G	ortholog_one2one	ENSMUSG00000021453	Gadd45g	ortholog_one2one
ENSG00000209582	102.13	114.56	114.34	74.85	75.19	SNORA48	small nucleolar RNA, H/ACA box 48 [Source:HGNC Symbol;Acc:HGNC:32641]	17	7574713	7574847	1	snoRNA	NA	NA	NA	NA	NA	NA	NA
ENSG00000144648	121.93	102.91	99.51	65.83	90.24	ACKR2	atypical chemokine receptor 2 [Source:HGNC Symbol;Acc:HGNC:1565]	3	42804752	42887974	1	protein_coding	ACKR2	ENSMMUG00000063596	ACKR2	ortholog_one2one	ENSMUSG00000044534	Ackr2	ortholog_one2one
ENSG00000213719	91.71	109.21	92.94	91.19	94.86	CLIC1	chloride intracellular channel 1 [Source:HGNC Symbol;Acc:HGNC:2062]	6	31730581	31739763	-1	protein_coding	CLIC1	ENSMMUG00000029827	CLIC1	ortholog_one2one	ENSMUSG00000007041	Clic1	ortholog_one2one
ENSG00000100664	79.48	112.70	109.82	78.20	99.10	EIF5	eukaryotic translation initiation factor 5 [Source:HGNC Symbol;Acc:HGNC:3299]	14	103333544	103345025	1	protein_coding	EIF5	ENSMMUG00000005630	EIF5	ortholog_one2one	ENSMUSG00000021282	Eif5	ortholog_one2one
ENSG00000104164	117.50	93.02	142.61	65.65	60.09	BLOC1S6	biogenesis of lysosomal organelles complex 1 subunit 6 [Source:HGNC Symbol;Acc:HGNC:8549]	15	45587214	45615945	1	protein_coding	BLOC1S6	ENSMMUG00000004449	BLOC1S6	ortholog_one2one	ENSMUSG00000005804	Bloc1s6	ortholog_one2one
ENSG00000156453	87.75	118.17	95.96	71.75	105.16	PCDH1	protocadherin 1 [Source:HGNC Symbol;Acc:HGNC:8655]	5	141853111	141879246	-1	protein_coding	PCDH1	ENSMMUG00000008710	PCDH1	ortholog_one2one	ENSMUSG00000051375	Pcdh1	ortholog_one2one
ENSG00000204991	144.23	97.36	111.51	57.78	67.31	SPIRE2	spire type actin nucleation factor 2 [Source:HGNC Symbol;Acc:HGNC:30623]	16	89818179	89871319	1	protein_coding	SPIRE2	ENSMMUG00000029062	SPIRE2	ortholog_one2one	ENSMUSG00000010154	Spire2	ortholog_one2one
ENSG00000173575	123.57	99.90	119.09	70.54	64.99	CHD2	chromodomain helicase DNA binding protein 2 [Source:HGNC Symbol;Acc:HGNC:1917]	15	92900189	93027996	1	protein_coding	NA	NA	NA	NA	NA	NA	NA
ENSG00000178209	152.00	79.75	100.81	77.03	68.10	PLEC	plectin [Source:HGNC Symbol;Acc:HGNC:9069]	8	143915147	143976734	-1	protein_coding	PLEC	ENSMMUG00000000388	PLEC	ortholog_one2one	ENSMUSG00000022565	Plec	ortholog_one2one
ENSG00000166987	141.99	85.40	81.73	91.38	76.22	MBD6	methyl-CpG binding domain protein 6 [Source:HGNC Symbol;Acc:HGNC:20445]	12	57520710	57530148	1	protein_coding	MBD6	ENSMMUG00000011289	MBD6	ortholog_one2one	ENSMUSG00000025409	Mbd6	ortholog_one2one
ENSG00000170776	106.03	106.11	107.24	75.37	80.66	AKAP13	A-kinase anchoring protein 13 [Source:HGNC Symbol;Acc:HGNC:371]	15	85380571	85749358	1	protein_coding	AKAP13	ENSMMUG00000011251	AKAP13	ortholog_one2one	ENSMUSG00000066406	Akap13	ortholog_one2one
ENSG00000104852	145.60	90.21	92.60	79.40	66.17	SNRNP70	small nuclear ribonucleoprotein U1 subunit 70 [Source:HGNC Symbol;Acc:HGNC:11150]	19	49085419	49108605	1	protein_coding	SNRNP70	ENSMMUG00000004928	SNRNP70	ortholog_one2one	ENSMUSG00000063511	Snrnp70	ortholog_one2one
ENSG00000060138	102.41	105.75	104.56	84.75	76.36	YBX3	Y-box binding protein 3 [Source:HGNC Symbol;Acc:HGNC:2428]	12	10699089	10723323	-1	protein_coding	YBX3	ENSMMUG00000022469	YBX3	ortholog_one2one	ENSMUSG00000030189	Ybx3	ortholog_one2one
ENSG00000163956	76.36	95.12	103.50	98.58	99.96	LRPAP1	LDL receptor related protein associated protein 1 [Source:HGNC Symbol;Acc:HGNC:6701]	4	3503612	3532446	-1	protein_coding	LRPAP1	ENSMMUG00000023099	LRPAP1	ortholog_one2one	ENSMUSG00000029103	Lrpap1	ortholog_one2one
ENSG00000268350	113.80	108.12	103.65	68.75	78.65	FAM156A	family with sequence similarity 156 member A [Source:HGNC Symbol;Acc:HGNC:30114]	X	52926402	52995472	-1	protein_coding	NA	NA	NA	NA	NA	NA	NA
ENSG00000115306	121.71	94.10	95.69	79.93	81.50	SPTBN1	spectrin beta, non-erythrocytic 1 [Source:HGNC Symbol;Acc:HGNC:11275]	2	54456317	54671446	1	protein_coding	SPTBN1	ENSMMUG00000013541	SPTBN1	ortholog_one2one	ENSMUSG00000020315	Sptbn1	ortholog_one2one
ENSG00000100129	77.74	112.26	104.08	85.50	93.00	EIF3L	eukaryotic translation initiation factor 3 subunit L [Source:HGNC Symbol;Acc:HGNC:18138]	22	37848868	37889407	1	protein_coding	EIF3L	ENSMMUG00000019785	EIF3L	ortholog_one2one	ENSMUSG00000033047	Eif3l	ortholog_one2one
ENSG00000197635	101.01	81.35	136.81	79.57	73.66	DPP4	dipeptidyl peptidase 4 [Source:HGNC Symbol;Acc:HGNC:3009]	2	161992245	162074215	-1	protein_coding	DPP4	ENSMMUG00000008387	DPP4	ortholog_one2one	ENSMUSG00000035000	Dpp4	ortholog_one2one
ENSG00000105701	91.92	98.24	92.28	97.11	92.49	FKBP8	FKBP prolyl isomerase 8 [Source:HGNC Symbol;Acc:HGNC:3724]	19	18531751	18544077	-1	protein_coding	FKBP8	ENSMMUG00000009587	FKBP8	ortholog_one2one	ENSMUSG00000019428	Fkbp8	ortholog_one2one
ENSG00000238795	106.47	83.50	89.17	99.68	92.32	SCARNA12	small Cajal body-specific RNA 12 [Source:HGNC Symbol;Acc:HGNC:32569]	12	6967337	6967606	-1	snoRNA	NA	NA	NA	NA	NA	NA	NA
ENSG00000085733	110.38	94.70	114.13	86.26	64.91	CTTN	cortactin [Source:HGNC Symbol;Acc:HGNC:3338]	11	70398404	70436584	1	protein_coding	CTTN	ENSMMUG00000013267	CTTN	ortholog_one2one	ENSMUSG00000031078	Cttn	ortholog_one2one
ENSG00000198563	114.03	91.02	108.17	80.80	76.34	DDX39B	DExD-box helicase 39B [Source:HGNC Symbol;Acc:HGNC:13917]	6	31530219	31542448	-1	protein_coding	DDX39B	ENSMMUG00000008839	DDX39B	ortholog_one2one	ENSMUSG00000019432	Ddx39b	ortholog_one2one
ENSG00000092148	89.21	106.46	106.21	83.87	83.69	HECTD1	HECT domain E3 ubiquitin protein ligase 1 [Source:HGNC Symbol;Acc:HGNC:20157]	14	31100112	31207804	-1	protein_coding	HECTD1	ENSMMUG00000003120	HECTD1	ortholog_one2one	ENSMUSG00000035247	Hectd1	ortholog_one2one
ENSG00000130303	106.45	114.00	74.84	87.48	86.06	BST2	bone marrow stromal cell antigen 2 [Source:HGNC Symbol;Acc:HGNC:1119]	19	17402939	17405630	-1	protein_coding	BST2	ENSMMUG00000005829	BST2	ortholog_one2one	ENSMUSG00000046718	Bst2	ortholog_one2one
ENSG00000112773	68.37	147.81	70.61	74.59	107.28	TENT5A	terminal nucleotidyltransferase 5A [Source:HGNC Symbol;Acc:HGNC:18345]	6	81491439	81752774	-1	protein_coding	TENT5A	ENSMMUG00000023610	TENT5A	ortholog_one2one	ENSMUSG00000032265	Tent5a	ortholog_one2one
ENSG00000175166	78.58	101.78	105.76	95.85	86.60	PSMD2	proteasome 26S subunit, non-ATPase 2 [Source:HGNC Symbol;Acc:HGNC:9559]	3	184299198	184309050	1	protein_coding	PSMD2	ENSMMUG00000000800	PSMD2	ortholog_one2one	ENSMUSG00000006998	Psmd2	ortholog_one2one
ENSG00000100097	99.42	110.33	74.80	107.20	75.22	LGALS1	galectin 1 [Source:HGNC Symbol;Acc:HGNC:6561]	22	37675636	37679802	1	protein_coding	NA	NA	NA	NA	NA	NA	NA
ENSG00000099783	100.86	102.18	91.55	90.52	81.80	HNRNPM	heterogeneous nuclear ribonucleoprotein M [Source:HGNC Symbol;Acc:HGNC:5046]	19	8444767	8489114	1	protein_coding	HNRNPM	ENSMMUG00000018806	HNRNPM	ortholog_one2one	ENSMUSG00000059208	Hnrnpm	ortholog_one2one
ENSG00000135506	87.54	96.72	97.78	95.20	89.24	OS9	OS9 endoplasmic reticulum lectin [Source:HGNC Symbol;Acc:HGNC:16994]	12	57693955	57721557	1	protein_coding	OS9	ENSMMUG00000020710	OS9	ortholog_one2one	ENSMUSG00000040462	Os9	ortholog_one2one
ENSG00000154930	72.14	105.21	108.81	105.25	74.49	ACSS1	acyl-CoA synthetase short chain family member 1 [Source:HGNC Symbol;Acc:HGNC:16091]	20	25006230	25058980	-1	protein_coding	ACSS1	ENSMMUG00000020597	ACSS1	ortholog_one2one	ENSMUSG00000027452	Acss1	ortholog_one2one
ENSG00000149115	114.82	101.98	81.37	71.93	94.30	TNKS1BP1	tankyrase 1 binding protein 1 [Source:HGNC Symbol;Acc:HGNC:19081]	11	57299638	57324952	-1	protein_coding	TNKS1BP1	ENSMMUG00000017809	TNKS1BP1	ortholog_one2one	ENSMUSG00000033955	Tnks1bp1	ortholog_one2one
ENSG00000122642	88.37	99.44	95.66	88.02	92.22	FKBP9	FKBP prolyl isomerase 9 [Source:HGNC Symbol;Acc:HGNC:3725]	7	32957404	33006930	1	protein_coding	FKBP9	ENSMMUG00000011694	FKBP9	ortholog_one2one	ENSMUSG00000029781	Fkbp9	ortholog_one2one
ENSG00000173369	103.75	91.39	99.49	80.28	87.52	C1QB	complement C1q B chain [Source:HGNC Symbol;Acc:HGNC:1242]	1	22652762	22661637	1	protein_coding	C1QB	ENSMMUG00000058486	C1QB	ortholog_one2one	ENSMUSG00000036905	C1qb	ortholog_one2one
ENSG00000107263	109.35	107.41	92.20	79.30	73.71	RAPGEF1	Rap guanine nucleotide exchange factor 1 [Source:HGNC Symbol;Acc:HGNC:4568]	9	131576770	131740074	-1	protein_coding	RAPGEF1	ENSMMUG00000006479	RAPGEF1	ortholog_one2one	ENSMUSG00000039844	Rapgef1	ortholog_one2one
ENSG00000240972	82.49	81.33	69.47	115.33	113.28	MIF	macrophage migration inhibitory factor [Source:HGNC Symbol;Acc:HGNC:7097]	22	23894383	23895227	1	protein_coding	NA	NA	NA	NA	NA	NA	NA
ENSG00000104419	162.13	93.40	77.55	49.30	79.34	NDRG1	N-myc downstream regulated 1 [Source:HGNC Symbol;Acc:HGNC:7679]	8	133237175	133302022	-1	protein_coding	NDRG1	ENSMMUG00000010200	NDRG1	ortholog_one2one	ENSMUSG00000005125	Ndrg1	ortholog_one2one
ENSG00000090020	82.19	103.93	86.20	94.32	94.79	SLC9A1	solute carrier family 9 member A1 [Source:HGNC Symbol;Acc:HGNC:11071]	1	27098809	27166981	-1	protein_coding	SLC9A1	ENSMMUG00000016893	SLC9A1	ortholog_one2one	ENSMUSG00000028854	Slc9a1	ortholog_one2one
ENSG00000082898	96.20	101.23	118.04	73.28	72.43	XPO1	exportin 1 [Source:HGNC Symbol;Acc:HGNC:12825]	2	61477849	61538626	-1	protein_coding	XPO1	ENSMMUG00000006941	XPO1	ortholog_one2one	ENSMUSG00000020290	Xpo1	ortholog_one2one
ENSG00000172809	93.91	95.65	85.50	100.93	85.13	RPL38	ribosomal protein L38 [Source:HGNC Symbol;Acc:HGNC:10349]	17	74203582	74210655	1	protein_coding	RPL38	ENSMMUG00000020582	RPL38	ortholog_one2one	ENSMUSG00000057322	Rpl38	ortholog_one2one
ENSG00000182541	99.60	107.88	96.70	75.78	81.00	LIMK2	LIM domain kinase 2 [Source:HGNC Symbol;Acc:HGNC:6614]	22	31212239	31280080	1	protein_coding	LIMK2	ENSMMUG00000015001	LIMK2	ortholog_one2one	ENSMUSG00000020451	Limk2	ortholog_one2one
ENSG00000113558	80.81	95.91	101.63	93.67	88.80	SKP1	S-phase kinase associated protein 1 [Source:HGNC Symbol;Acc:HGNC:10899]	5	134148935	134176964	-1	protein_coding	SKP1	ENSMMUG00000047378		ortholog_one2one	ENSMUSG00000036309	Skp1a	ortholog_one2one
ENSG00000037280	89.54	133.23	77.61	65.98	93.94	FLT4	fms related receptor tyrosine kinase 4 [Source:HGNC Symbol;Acc:HGNC:3767]	5	180601506	180649624	-1	protein_coding	FLT4	ENSMMUG00000018693	FLT4	ortholog_one2one	ENSMUSG00000020357	Flt4	ortholog_one2one
ENSG00000118640	70.85	98.97	94.39	113.17	82.83	VAMP8	vesicle associated membrane protein 8 [Source:HGNC Symbol;Acc:HGNC:12647]	2	85561562	85582031	1	protein_coding	VAMP8	ENSMMUG00000030785	VAMP8	ortholog_one2one	ENSMUSG00000050732	Vamp8	ortholog_one2one
ENSG00000102243	74.81	100.53	105.16	98.80	80.16	VGLL1	vestigial like family member 1 [Source:HGNC Symbol;Acc:HGNC:20985]	X	136532215	136556807	1	protein_coding	VGLL1	ENSMMUG00000047144	VGLL1	ortholog_one2one	ENSMUSG00000031131	Vgll1	ortholog_one2one
ENSG00000075415	77.94	97.82	106.56	92.70	84.09	SLC25A3	solute carrier family 25 member 3 [Source:HGNC Symbol;Acc:HGNC:10989]	12	98593591	98606379	1	protein_coding	SLC25A3	ENSMMUG00000023036	SLC25A3	ortholog_one2one	ENSMUSG00000061904	Slc25a3	ortholog_one2one
ENSG00000159348	62.51	107.12	97.01	80.00	112.45	CYB5R1	cytochrome b5 reductase 1 [Source:HGNC Symbol;Acc:HGNC:13397]	1	202961873	202967275	-1	protein_coding	CYB5R1	ENSMMUG00000054475	CYB5R1	ortholog_one2one	ENSMUSG00000026456	Cyb5r1	ortholog_one2one
ENSG00000132507	76.78	96.23	95.06	100.33	90.56	EIF5A	eukaryotic translation initiation factor 5A [Source:HGNC Symbol;Acc:HGNC:3300]	17	7306999	7312463	1	protein_coding	NA	NA	NA	NA	NA	NA	NA
ENSG00000113721	118.40	90.98	105.32	83.30	60.54	PDGFRB	platelet derived growth factor receptor beta [Source:HGNC Symbol;Acc:HGNC:8804]	5	150113839	150155872	-1	protein_coding	PDGFRB	ENSMMUG00000011557	PDGFRB	ortholog_one2one	ENSMUSG00000024620	Pdgfrb	ortholog_one2one
ENSG00000113712	89.00	101.70	108.52	76.78	82.17	CSNK1A1	casein kinase 1 alpha 1 [Source:HGNC Symbol;Acc:HGNC:2451]	5	149492982	149551471	-1	protein_coding	CSNK1A1	ENSMMUG00000001758	CSNK1A1	ortholog_one2one	ENSMUSG00000024576	Csnk1a1	ortholog_one2one
ENSG00000167615	147.73	80.14	102.30	66.37	60.45	LENG8	leukocyte receptor cluster member 8 [Source:HGNC Symbol;Acc:HGNC:15500]	19	54448887	54462037	1	protein_coding	LENG8	ENSMMUG00000021629	LENG8	ortholog_one2one	ENSMUSG00000035545	Leng8	ortholog_one2one
ENSG00000152583	103.52	96.28	86.44	88.83	80.49	SPARCL1	SPARC like 1 [Source:HGNC Symbol;Acc:HGNC:11220]	4	87473335	87531061	-1	protein_coding	SPARCL1	ENSMMUG00000019047	SPARCL1	ortholog_one2one	ENSMUSG00000029309	Sparcl1	ortholog_one2one
ENSG00000160888	125.38	72.28	93.87	105.08	58.52	IER2	immediate early response 2 [Source:HGNC Symbol;Acc:HGNC:28871]	19	13150411	13154911	1	protein_coding	NA	NA	NA	NA	NA	NA	NA
ENSG00000039068	75.39	108.83	110.85	91.29	68.14	CDH1	cadherin 1 [Source:HGNC Symbol;Acc:HGNC:1748]	16	68737292	68835541	1	protein_coding	CDH1	ENSMMUG00000011850	CDH1	ortholog_one2one	ENSMUSG00000000303	Cdh1	ortholog_one2one
ENSG00000157654	94.51	95.61	93.33	79.87	90.89	PALM2AKAP2	PALM2 and AKAP2 fusion [Source:HGNC Symbol;Acc:HGNC:33529]	9	109498325	110172512	1	protein_coding	NA	NA	NA	NA	NA	NA	NA
ENSG00000104870	109.94	79.96	103.22	82.99	77.75	FCGRT	Fc fragment of IgG receptor and transporter [Source:HGNC Symbol;Acc:HGNC:3621]	19	49506816	49526428	1	protein_coding	NA	NA	NA	NA	NA	NA	NA
ENSG00000143420	83.07	98.71	90.67	93.12	88.17	ENSA	endosulfine alpha [Source:HGNC Symbol;Acc:HGNC:3360]	1	150600851	150629612	-1	protein_coding	ENSA	ENSMMUG00000012814	ENSA	ortholog_one2one	ENSMUSG00000038619	Ensa	ortholog_one2one
ENSG00000071127	82.94	98.49	107.93	85.97	78.40	WDR1	WD repeat domain 1 [Source:HGNC Symbol;Acc:HGNC:12754]	4	10074339	10116949	-1	protein_coding	WDR1	ENSMMUG00000000960	WDR1	ortholog_one2one	ENSMUSG00000005103	Wdr1	ortholog_one2one
ENSG00000157106	129.06	89.43	111.35	60.08	63.56	SMG1	SMG1 nonsense mediated mRNA decay associated PI3K related kinase [Source:HGNC Symbol;Acc:HGNC:30045]	16	18804860	18926408	-1	protein_coding	SMG1	ENSMMUG00000022441	SMG1	ortholog_one2one	ENSMUSG00000030655	Smg1	ortholog_one2one
ENSG00000137497	100.58	90.63	110.56	77.26	73.34	NUMA1	nuclear mitotic apparatus protein 1 [Source:HGNC Symbol;Acc:HGNC:8059]	11	72002864	72080693	-1	protein_coding	NUMA1	ENSMMUG00000007330	NUMA1	ortholog_one2one	ENSMUSG00000066306	Numa1	ortholog_one2one
ENSG00000175416	87.17	107.24	78.70	81.99	96.43	CLTB	clathrin light chain B [Source:HGNC Symbol;Acc:HGNC:2091]	5	176392455	176416569	-1	protein_coding	CLTB	ENSMMUG00000009058	CLTB	ortholog_one2one	ENSMUSG00000047547	Cltb	ortholog_one2one
ENSG00000170248	92.36	99.99	104.49	76.14	78.37	PDCD6IP	programmed cell death 6 interacting protein [Source:HGNC Symbol;Acc:HGNC:8766]	3	33798571	33869707	1	protein_coding	NA	NA	NA	NA	NA	NA	NA
ENSG00000010244	98.71	88.77	114.67	74.30	74.79	ZNF207	zinc finger protein 207 [Source:HGNC Symbol;Acc:HGNC:12998]	17	32350117	32381886	1	protein_coding	ZNF207	ENSMMUG00000016875	ZNF207	ortholog_one2one	ENSMUSG00000017421	Zfp207	ortholog_one2one
ENSG00000188994	98.32	96.92	100.34	87.26	68.13	ZNF292	zinc finger protein 292 [Source:HGNC Symbol;Acc:HGNC:18410]	6	87152833	87265943	1	protein_coding	ZNF292	ENSMMUG00000022458	ZNF292	ortholog_one2one	ENSMUSG00000039967	Zfp292	ortholog_one2one
ENSG00000173821	114.30	89.23	109.15	72.18	65.46	RNF213	ring finger protein 213 [Source:HGNC Symbol;Acc:HGNC:14539]	17	80260866	80398786	1	protein_coding	RNF213	ENSMMUG00000005455	RNF213	ortholog_one2one	ENSMUSG00000070327	Rnf213	ortholog_one2one
ENSG00000278144	155.73	86.82	92.60	61.07	53.39	AP000944.4		11	65423273	65423392	1	misc_RNA	NA	NA	NA	NA	NA	NA	NA
ENSG00000187244	77.85	116.55	111.60	86.13	56.87	BCAM	basal cell adhesion molecule (Lutheran blood group) [Source:HGNC Symbol;Acc:HGNC:6722]	19	44809071	44821421	1	protein_coding	BCAM	ENSMMUG00000003273	BCAM	ortholog_one2one	ENSMUSG00000002980	Bcam	ortholog_one2one
ENSG00000138434	79.15	93.12	94.75	72.68	109.24	ITPRID2	ITPR interacting domain containing 2 [Source:HGNC Symbol;Acc:HGNC:11319]	2	181891730	181930738	1	protein_coding	ITPRID2	ENSMMUG00000014277	ITPRID2	ortholog_one2one	ENSMUSG00000027007	Itprid2	ortholog_one2one
ENSG00000145246	72.28	96.65	118.77	82.05	78.35	ATP10D	ATPase phospholipid transporting 10D (putative) [Source:HGNC Symbol;Acc:HGNC:13549]	4	47485275	47593486	1	protein_coding	ATP10D	ENSMMUG00000021778	ATP10D	ortholog_one2one	ENSMUSG00000046808	Atp10d	ortholog_one2one
ENSG00000161010	74.58	82.92	101.90	94.46	94.01	MRNIP	MRN complex interacting protein [Source:HGNC Symbol;Acc:HGNC:30817]	5	179835133	179862173	-1	protein_coding	MRNIP	ENSMMUG00000021056	MRNIP	ortholog_one2one	ENSMUSG00000020381	Mrnip	ortholog_one2one
ENSG00000282508	112.33	87.91	113.09	76.16	58.31	LINC01002	long intergenic non-protein coding RNA 1002 [Source:HGNC Symbol;Acc:HGNC:38538]	19	198264	246544	-1	lncRNA	NA	NA	NA	NA	NA	NA	NA
ENSG00000123349	94.59	84.05	91.80	94.59	82.39	PFDN5	prefoldin subunit 5 [Source:HGNC Symbol;Acc:HGNC:8869]	12	53295291	53299450	1	protein_coding	PFDN5	ENSMMUG00000022030	PFDN5	ortholog_one2one	ENSMUSG00000001289	Pfdn5	ortholog_one2one
ENSG00000135387	79.68	106.58	89.17	78.51	92.79	CAPRIN1	cell cycle associated protein 1 [Source:HGNC Symbol;Acc:HGNC:6743]	11	34051731	34102610	1	protein_coding	CAPRIN1	ENSMMUG00000021643	CAPRIN1	ortholog_one2one	ENSMUSG00000027184	Caprin1	ortholog_one2one
ENSG00000167766	99.36	99.72	113.18	59.56	74.59	ZNF83	zinc finger protein 83 [Source:HGNC Symbol;Acc:HGNC:13158]	19	52594060	52690496	-1	protein_coding	NA	NA	NA	NA	NA	NA	NA
ENSG00000078369	89.15	99.17	93.88	84.65	79.45	GNB1	G protein subunit beta 1 [Source:HGNC Symbol;Acc:HGNC:4396]	1	1785285	1891117	-1	protein_coding	GNB1	ENSMMUG00000001896	GNB1	ortholog_one2one	ENSMUSG00000029064	Gnb1	ortholog_one2one
ENSG00000223749	95.00	60.50	138.43	63.50	88.60	MIR503HG	MIR503 host gene [Source:HGNC Symbol;Acc:HGNC:28258]	X	134543119	134546642	-1	lncRNA	NA	NA	NA	NA	NA	NA	NA
ENSG00000127314	86.97	96.01	108.60	80.95	72.98	RAP1B	RAP1B, member of RAS oncogene family [Source:HGNC Symbol;Acc:HGNC:9857]	12	68610855	68671901	1	protein_coding	RAP1B	ENSMMUG00000011442	RAP1B	ortholog_one2one	ENSMUSG00000052681	Rap1b	ortholog_one2one
ENSG00000204580	92.56	108.85	86.50	68.51	88.97	DDR1	discoidin domain receptor tyrosine kinase 1 [Source:HGNC Symbol;Acc:HGNC:2730]	6	30876421	30900156	1	protein_coding	DDR1	ENSMMUG00000018601	DDR1	ortholog_one2one	ENSMUSG00000003534	Ddr1	ortholog_one2one
ENSG00000111229	83.78	91.60	98.31	83.62	87.41	ARPC3	actin related protein 2/3 complex subunit 3 [Source:HGNC Symbol;Acc:HGNC:706]	12	110434823	110450422	-1	protein_coding	ARPC3	ENSMMUG00000006492	ARPC3	ortholog_one2one	ENSMUSG00000029465	Arpc3	ortholog_one2one
ENSG00000196352	54.49	100.58	108.88	93.22	86.97	CD55	CD55 molecule (Cromer blood group) [Source:HGNC Symbol;Acc:HGNC:2665]	1	207321532	207386804	1	protein_coding	NA	NA	NA	NA	NA	NA	NA
ENSG00000116754	106.09	87.38	112.13	72.22	66.04	SRSF11	serine and arginine rich splicing factor 11 [Source:HGNC Symbol;Acc:HGNC:10782]	1	70205682	70253052	1	protein_coding	SRSF11	ENSMMUG00000013852	SRSF11	ortholog_one2one	ENSMUSG00000055436	Srsf11	ortholog_one2one
ENSG00000140416	103.24	104.33	132.67	55.25	47.42	TPM1	tropomyosin 1 [Source:HGNC Symbol;Acc:HGNC:12010]	15	63042632	63071915	1	protein_coding	TPM1	ENSMMUG00000001587	TPM1	ortholog_one2one	ENSMUSG00000032366	Tpm1	ortholog_one2one
ENSG00000143850	95.26	98.00	96.09	69.53	83.80	PLEKHA6	pleckstrin homology domain containing A6 [Source:HGNC Symbol;Acc:HGNC:17053]	1	204218853	204377665	-1	protein_coding	PLEKHA6	ENSMMUG00000017114	PLEKHA6	ortholog_one2one	ENSMUSG00000041757	Plekha6	ortholog_one2one
ENSG00000132824	79.50	102.68	89.57	78.19	91.38	SERINC3	serine incorporator 3 [Source:HGNC Symbol;Acc:HGNC:11699]	20	44496221	44522085	-1	protein_coding	SERINC3	ENSMMUG00000013969	SERINC3	ortholog_one2one	ENSMUSG00000017707	Serinc3	ortholog_one2one
ENSG00000184640	85.69	99.64	107.19	85.20	63.08	SEPTIN9	septin 9 [Source:HGNC Symbol;Acc:HGNC:7323]	17	77280569	77500596	1	protein_coding	SEPTIN9	ENSMMUG00000001321	SEPTIN9	ortholog_one2one	ENSMUSG00000059248	Septin9	ortholog_one2one
ENSG00000102316	83.86	104.14	95.08	86.26	70.89	MAGED2	MAGE family member D2 [Source:HGNC Symbol;Acc:HGNC:16353]	X	54807599	54816015	1	protein_coding	MAGED2	ENSMMUG00000007345	MAGED2	ortholog_one2one	ENSMUSG00000025268	Maged2	ortholog_one2one
ENSG00000251992	81.61	140.34	85.99	58.75	73.47	SCARNA17	small Cajal body-specific RNA 17 [Source:HGNC Symbol;Acc:HGNC:32574]	18	49814133	49814276	1	scaRNA	NA	NA	NA	NA	NA	NA	NA
ENSG00000100813	120.40	81.28	100.74	74.27	62.43	ACIN1	apoptotic chromatin condensation inducer 1 [Source:HGNC Symbol;Acc:HGNC:17066]	14	23058564	23095614	-1	protein_coding	ACIN1	ENSMMUG00000012979	ACIN1	ortholog_one2one	ENSMUSG00000022185	Acin1	ortholog_one2one
ENSG00000154734	128.05	87.33	101.35	54.51	67.54	ADAMTS1	ADAM metallopeptidase with thrombospondin type 1 motif 1 [Source:HGNC Symbol;Acc:HGNC:217]	21	26835755	26845409	-1	protein_coding	ADAMTS1	ENSMMUG00000013407	ADAMTS1	ortholog_one2one	ENSMUSG00000022893	Adamts1	ortholog_one2one
ENSG00000100906	103.68	92.08	84.55	77.12	80.46	NFKBIA	NFKB inhibitor alpha [Source:HGNC Symbol;Acc:HGNC:7797]	14	35401513	35404749	-1	protein_coding	NFKBIA	ENSMMUG00000020374	NFKBIA	ortholog_one2one	ENSMUSG00000021025	Nfkbia	ortholog_one2one
ENSG00000051108	104.54	97.48	82.87	63.75	89.23	HERPUD1	homocysteine inducible ER protein with ubiquitin like domain 1 [Source:HGNC Symbol;Acc:HGNC:13744]	16	56932142	56944864	1	protein_coding	HERPUD1	ENSMMUG00000019189	HERPUD1	ortholog_one2one	ENSMUSG00000031770	Herpud1	ortholog_one2one
ENSG00000160209	122.28	89.47	93.23	69.80	62.97	PDXK	pyridoxal kinase [Source:HGNC Symbol;Acc:HGNC:8819]	21	43719094	43762307	1	protein_coding	PDXK	ENSMMUG00000062457	PDXK	ortholog_one2one	ENSMUSG00000032788	Pdxk	ortholog_one2one
ENSG00000133313	97.04	86.16	95.87	97.65	60.81	CNDP2	carnosine dipeptidase 2 [Source:HGNC Symbol;Acc:HGNC:24437]	18	74495816	74523454	1	protein_coding	CNDP2	ENSMMUG00000053517		ortholog_one2one	ENSMUSG00000024644	Cndp2	ortholog_one2one
ENSG00000165507	57.08	114.95	76.19	91.91	97.38	DEPP1	DEPP1 autophagy regulator [Source:HGNC Symbol;Acc:HGNC:23355]	10	44970981	44978809	-1	protein_coding	DEPP1	ENSMMUG00000055586	DEPP1	ortholog_one2one	ENSMUSG00000048489	Depp1	ortholog_one2one
ENSG00000169398	100.12	99.07	109.27	62.72	66.33	PTK2	protein tyrosine kinase 2 [Source:HGNC Symbol;Acc:HGNC:9611]	8	140657900	141002216	-1	protein_coding	PTK2	ENSMMUG00000002336	PTK2	ortholog_one2one	ENSMUSG00000022607	Ptk2	ortholog_one2one
ENSG00000185896	74.93	101.69	85.87	79.14	95.55	LAMP1	lysosomal associated membrane protein 1 [Source:HGNC Symbol;Acc:HGNC:6499]	13	113297239	113323672	1	protein_coding	LAMP1	ENSMMUG00000009790	LAMP1	ortholog_one2one	ENSMUSG00000031447	Lamp1	ortholog_one2one
ENSG00000147526	103.34	80.79	111.85	66.66	73.78	TACC1	transforming acidic coiled-coil containing protein 1 [Source:HGNC Symbol;Acc:HGNC:11522]	8	38728186	38853028	1	protein_coding	TACC1	ENSMMUG00000010152	TACC1	ortholog_one2one	ENSMUSG00000065954	Tacc1	ortholog_one2one
ENSG00000182809	80.54	94.35	81.58	70.56	108.19	CRIP2	cysteine rich protein 2 [Source:HGNC Symbol;Acc:HGNC:2361]	14	105472962	105480162	1	protein_coding	CRIP2	ENSMMUG00000011475	CRIP2	ortholog_one2one	ENSMUSG00000006356	Crip2	ortholog_one2one
ENSG00000115594	81.73	125.04	85.03	65.81	76.84	IL1R1	interleukin 1 receptor type 1 [Source:HGNC Symbol;Acc:HGNC:5993]	2	102064544	102179874	1	protein_coding	IL1R1	ENSMMUG00000020737	IL1R1	ortholog_one2one	ENSMUSG00000026072	Il1r1	ortholog_one2one
ENSG00000008513	71.57	100.98	96.60	82.49	82.37	ST3GAL1	ST3 beta-galactoside alpha-2,3-sialyltransferase 1 [Source:HGNC Symbol;Acc:HGNC:10862]	8	133454848	133571940	-1	protein_coding	ST3GAL1	ENSMMUG00000012531	ST3GAL1	ortholog_one2one	ENSMUSG00000013846	St3gal1	ortholog_one2one
ENSG00000083312	71.99	106.24	96.98	79.59	78.70	TNPO1	transportin 1 [Source:HGNC Symbol;Acc:HGNC:6401]	5	72816312	72916733	1	protein_coding	TNPO1	ENSMMUG00000020923	TNPO1	ortholog_one2one	ENSMUSG00000009470	Tnpo1	ortholog_one2one
ENSG00000164713	95.79	93.40	86.59	79.21	78.26	BRI3	brain protein I3 [Source:HGNC Symbol;Acc:HGNC:1109]	7	98252379	98310441	1	protein_coding	NA	NA	NA	NA	NA	NA	NA
ENSG00000102760	76.89	89.44	118.88	84.19	63.68	RGCC	regulator of cell cycle [Source:HGNC Symbol;Acc:HGNC:20369]	13	41457550	41470871	1	protein_coding	RGCC	ENSMMUG00000011593	RGCC	ortholog_one2one	ENSMUSG00000022018	Rgcc	ortholog_one2one
ENSG00000178719	92.11	82.71	85.97	86.96	85.22	GRINA	glutamate ionotropic receptor NMDA type subunit associated protein 1 [Source:HGNC Symbol;Acc:HGNC:4589]	8	143990056	143993415	1	protein_coding	GRINA	ENSMMUG00000056458	GRINA	ortholog_one2one	ENSMUSG00000022564	Grina	ortholog_one2one
ENSG00000082641	91.86	99.42	86.76	76.40	77.89	NFE2L1	nuclear factor, erythroid 2 like 1 [Source:HGNC Symbol;Acc:HGNC:7781]	17	48048329	48061545	1	protein_coding	NFE2L1	ENSMMUG00000021935	NFE2L1	ortholog_one2one	ENSMUSG00000038615	Nfe2l1	ortholog_one2one
ENSG00000130811	87.80	94.33	88.92	86.90	73.78	EIF3G	eukaryotic translation initiation factor 3 subunit G [Source:HGNC Symbol;Acc:HGNC:3274]	19	10115014	10119918	-1	protein_coding	EIF3G	ENSMMUG00000017217	EIF3G	ortholog_one2one	ENSMUSG00000070319	Eif3g	ortholog_one2one
ENSG00000010256	69.84	101.40	92.33	83.12	84.97	UQCRC1	ubiquinol-cytochrome c reductase core protein 1 [Source:HGNC Symbol;Acc:HGNC:12585]	3	48599002	48610976	-1	protein_coding	UQCRC1	ENSMMUG00000014705	UQCRC1	ortholog_one2one	ENSMUSG00000025651	Uqcrc1	ortholog_one2one
ENSG00000013441	101.12	93.33	89.25	67.68	80.26	CLK1	CDC like kinase 1 [Source:HGNC Symbol;Acc:HGNC:2068]	2	200853009	200864744	-1	protein_coding	CLK1	ENSMMUG00000006640	CLK1	ortholog_one2one	ENSMUSG00000026034	Clk1	ortholog_one2one
ENSG00000182446	96.51	94.64	97.36	70.59	72.35	NPLOC4	NPL4 homolog, ubiquitin recognition factor [Source:HGNC Symbol;Acc:HGNC:18261]	17	81556887	81648465	-1	protein_coding	NPLOC4	ENSMMUG00000001586	NPLOC4	ortholog_one2one	ENSMUSG00000039703	Nploc4	ortholog_one2one
ENSG00000002586	85.14	77.27	60.97	104.28	103.70	CD99	CD99 molecule (Xg blood group) [Source:HGNC Symbol;Acc:HGNC:7082]	X	2691187	2741309	1	protein_coding	NA	NA	NA	NA	NA	NA	NA
ENSG00000102265	110.80	76.09	87.53	74.77	82.01	TIMP1	TIMP metallopeptidase inhibitor 1 [Source:HGNC Symbol;Acc:HGNC:11820]	X	47582408	47586789	1	protein_coding	TIMP1	ENSMMUG00000011426	TIMP1	ortholog_one2one	ENSMUSG00000001131	Timp1	ortholog_one2one
ENSG00000284969	44.27	116.00	88.48	84.01	98.40	AL049629.2	novel protein	11	33698261	33722467	-1	protein_coding	NA	NA	NA	NA	NA	NA	NA
ENSG00000168374	67.76	107.66	87.64	79.02	88.10	ARF4	ADP ribosylation factor 4 [Source:HGNC Symbol;Acc:HGNC:655]	3	57571363	57598220	-1	protein_coding	NA	NA	NA	NA	NA	NA	NA
ENSG00000170296	72.47	90.45	85.84	86.12	94.17	GABARAP	GABA type A receptor-associated protein [Source:HGNC Symbol;Acc:HGNC:4067]	17	7240008	7242449	-1	protein_coding	NA	NA	NA	NA	NA	NA	NA
ENSG00000101846	86.49	95.38	122.37	53.14	71.27	STS	steroid sulfatase [Source:HGNC Symbol;Acc:HGNC:11425]	X	7147237	7804358	1	protein_coding	NA	NA	NA	NA	NA	NA	NA
ENSG00000076108	97.70	93.59	87.95	74.68	74.16	BAZ2A	bromodomain adjacent to zinc finger domain 2A [Source:HGNC Symbol;Acc:HGNC:962]	12	56595596	56636816	-1	protein_coding	BAZ2A	ENSMMUG00000019332	BAZ2A	ortholog_one2one	ENSMUSG00000040054	Baz2a	ortholog_one2one
ENSG00000277053	85.64	87.73	114.44	72.93	67.16	GTF2IP1	general transcription factor IIi pseudogene 1 [Source:HGNC Symbol;Acc:HGNC:4660]	7	75185385	75237696	-1	transcribed_unprocessed_pseudogene	NA	NA	NA	NA	NA	NA	NA
ENSG00000197747	85.04	91.34	95.07	90.78	64.78	S100A10	S100 calcium binding protein A10 [Source:HGNC Symbol;Acc:HGNC:10487]	1	151982915	151993859	-1	protein_coding	S100A10	ENSMMUG00000052533	S100A10	ortholog_one2one	ENSMUSG00000041959	S100a10	ortholog_one2one
ENSG00000162817	69.61	112.89	83.84	76.61	82.75	C1orf115	chromosome 1 open reading frame 115 [Source:HGNC Symbol;Acc:HGNC:25873]	1	220690363	220699153	1	protein_coding	C1orf115	ENSMMUG00000058658	C1orf115	ortholog_one2one	ENSMUSG00000039349	C130074G19Rik	ortholog_one2one
ENSG00000164889	88.93	103.78	86.85	73.77	72.37	SLC4A2	solute carrier family 4 member 2 [Source:HGNC Symbol;Acc:HGNC:11028]	7	151057210	151076526	1	protein_coding	SLC4A2	ENSMMUG00000020456	SLC4A2	ortholog_one2one	ENSMUSG00000028962	Slc4a2	ortholog_one2one
ENSG00000213462	96.81	74.72	102.68	75.25	75.16	ERV3-1	endogenous retrovirus group 3 member 1, envelope [Source:HGNC Symbol;Acc:HGNC:3454]	7	64990356	65006743	-1	protein_coding	NA	NA	NA	NA	NA	NA	NA
ENSG00000133460	115.32	80.82	86.53	71.68	70.22	SLC2A11	solute carrier family 2 member 11 [Source:HGNC Symbol;Acc:HGNC:14239]	22	23856703	23886309	1	protein_coding	NA	NA	NA	NA	NA	NA	NA
ENSG00000108424	82.09	92.91	96.03	77.54	75.69	KPNB1	karyopherin subunit beta 1 [Source:HGNC Symbol;Acc:HGNC:6400]	17	47649476	47685505	1	protein_coding	KPNB1	ENSMMUG00000019760	KPNB1	ortholog_one2one	ENSMUSG00000001440	Kpnb1	ortholog_one2one
ENSG00000171223	98.07	69.00	90.22	96.38	70.16	JUNB	JunB proto-oncogene, AP-1 transcription factor subunit [Source:HGNC Symbol;Acc:HGNC:6205]	19	12791486	12793315	1	protein_coding	JUNB	ENSMMUG00000005688	JUNB	ortholog_one2one	ENSMUSG00000052837	Junb	ortholog_one2one
ENSG00000171402	79.85	92.28	69.84	106.43	75.05	XAGE3	X antigen family member 3 [Source:HGNC Symbol;Acc:HGNC:14618]	X	52862525	52868083	-1	protein_coding	NA	NA	NA	NA	NA	NA	NA
ENSG00000138623	73.46	116.02	77.50	65.62	90.74	SEMA7A	semaphorin 7A (John Milton Hagen blood group) [Source:HGNC Symbol;Acc:HGNC:10741]	15	74409289	74433958	-1	protein_coding	SEMA7A	ENSMMUG00000021825	SEMA7A	ortholog_one2one	ENSMUSG00000038264	Sema7a	ortholog_one2one
ENSG00000140374	80.67	86.45	97.12	79.93	78.92	ETFA	electron transfer flavoprotein subunit alpha [Source:HGNC Symbol;Acc:HGNC:3481]	15	76215353	76311472	-1	protein_coding	ETFA	ENSMMUG00000011045	ETFA	ortholog_one2one	ENSMUSG00000032314	Etfa	ortholog_one2one
ENSG00000128595	59.70	104.20	88.66	79.30	90.77	CALU	calumenin [Source:HGNC Symbol;Acc:HGNC:1458]	7	128739292	128773400	1	protein_coding	CALU	ENSMMUG00000009616	CALU	ortholog_one2one	ENSMUSG00000029767	Calu	ortholog_one2one
ENSG00000007202	87.01	101.16	100.67	70.34	63.40	KIAA0100	KIAA0100 [Source:HGNC Symbol;Acc:HGNC:28960]	17	28614446	28645454	-1	protein_coding	KIAA0100	ENSMMUG00000023412	KIAA0100	ortholog_one2one	ENSMUSG00000010277	2610507B11Rik	ortholog_one2one
ENSG00000123989	58.73	94.70	92.44	79.11	97.03	CHPF	chondroitin polymerizing factor [Source:HGNC Symbol;Acc:HGNC:24291]	2	219538948	219543809	-1	protein_coding	CHPF	ENSMMUG00000013242	CHPF	ortholog_one2one	ENSMUSG00000032997	Chpf	ortholog_one2one
ENSG00000129657	95.43	94.94	87.56	66.36	77.65	SEC14L1	SEC14 like lipid binding 1 [Source:HGNC Symbol;Acc:HGNC:10698]	17	77088749	77217101	1	protein_coding	SEC14L1	ENSMMUG00000022994	SEC14L1	ortholog_one2one	ENSMUSG00000020823	Sec14l1	ortholog_one2one
ENSG00000133026	73.07	86.01	96.06	95.65	71.07	MYH10	myosin heavy chain 10 [Source:HGNC Symbol;Acc:HGNC:7568]	17	8474207	8630761	-1	protein_coding	MYH10	ENSMMUG00000023803	MYH10	ortholog_one2one	ENSMUSG00000020900	Myh10	ortholog_one2one
ENSG00000113494	79.71	95.63	95.45	61.40	89.65	PRLR	prolactin receptor [Source:HGNC Symbol;Acc:HGNC:9446]	5	35048756	35230487	-1	protein_coding	NA	NA	NA	NA	NA	NA	NA
ENSG00000079308	100.76	88.74	94.07	69.44	68.81	TNS1	tensin 1 [Source:HGNC Symbol;Acc:HGNC:11973]	2	217799588	218033982	-1	protein_coding	TNS1	ENSMMUG00000013785	TNS1	ortholog_one2one	ENSMUSG00000055322	Tns1	ortholog_one2one
ENSG00000180596	74.85	93.99	81.32	96.32	74.68	H2BC4	H2B clustered histone 4 [Source:HGNC Symbol;Acc:HGNC:4757]	6	26114873	26123926	-1	protein_coding	NA	NA	NA	NA	NA	NA	NA
ENSG00000266412	78.87	85.42	91.26	81.18	84.13	NCOA4	nuclear receptor coactivator 4 [Source:HGNC Symbol;Acc:HGNC:7671]	10	46005088	46030714	-1	protein_coding	NCOA4	ENSMMUG00000015182	NCOA4	ortholog_one2one	ENSMUSG00000056234	Ncoa4	ortholog_one2one
ENSG00000197903	66.04	75.51	93.54	106.67	78.53	H2BC12	H2B clustered histone 12 [Source:HGNC Symbol;Acc:HGNC:13954]	6	27146361	27146855	-1	protein_coding	NA	NA	NA	NA	NA	NA	NA
ENSG00000072694	76.42	92.14	94.85	68.22	88.47	FCGR2B	Fc fragment of IgG receptor IIb [Source:HGNC Symbol;Acc:HGNC:3618]	1	161663147	161678654	1	protein_coding	NA	NA	NA	NA	NA	NA	NA
ENSG00000159692	91.55	96.17	86.75	64.79	78.64	CTBP1	C-terminal binding protein 1 [Source:HGNC Symbol;Acc:HGNC:2494]	4	1211445	1249953	-1	protein_coding	CTBP1	ENSMMUG00000008323	CTBP1	ortholog_one2one	ENSMUSG00000037373	Ctbp1	ortholog_one2one
ENSG00000104763	79.40	80.54	102.80	87.79	66.74	ASAH1	N-acylsphingosine amidohydrolase 1 [Source:HGNC Symbol;Acc:HGNC:735]	8	18055992	18084998	-1	protein_coding	ASAH1	ENSMMUG00000015497	ASAH1	ortholog_one2one	ENSMUSG00000031591	Asah1	ortholog_one2one
ENSG00000225746	106.50	60.48	163.70	42.95	43.30	MEG8	maternally expressed 8, small nucleolar RNA host gene [Source:HGNC Symbol;Acc:HGNC:14574]	14	100894770	101038859	1	lncRNA	NA	NA	NA	NA	NA	NA	NA
ENSG00000152818	91.12	75.80	103.42	76.67	69.71	UTRN	utrophin [Source:HGNC Symbol;Acc:HGNC:12635]	6	144285701	144853034	1	protein_coding	UTRN	ENSMMUG00000019438	UTRN	ortholog_one2one	ENSMUSG00000019820	Utrn	ortholog_one2one
ENSG00000035499	81.39	58.63	128.17	73.79	74.73	DEPDC1B	DEP domain containing 1B [Source:HGNC Symbol;Acc:HGNC:24902]	5	60596912	60700190	-1	protein_coding	DEPDC1B	ENSMMUG00000018379	DEPDC1B	ortholog_one2one	ENSMUSG00000021697	Depdc1b	ortholog_one2one
ENSG00000155366	74.45	100.31	82.77	88.95	70.13	RHOC	ras homolog family member C [Source:HGNC Symbol;Acc:HGNC:669]	1	112701127	112707434	-1	protein_coding	NA	NA	NA	NA	NA	NA	NA
ENSG00000067182	85.98	89.73	86.75	74.46	79.60	TNFRSF1A	TNF receptor superfamily member 1A [Source:HGNC Symbol;Acc:HGNC:11916]	12	6328757	6342114	-1	protein_coding	TNFRSF1A	ENSMMUG00000000377	TNFRSF1A	ortholog_one2one	ENSMUSG00000030341	Tnfrsf1a	ortholog_one2one
ENSG00000189221	28.35	74.79	114.87	94.45	103.60	MAOA	monoamine oxidase A [Source:HGNC Symbol;Acc:HGNC:6833]	X	43654907	43746824	1	protein_coding	MAOA	ENSMMUG00000019489	MAOA	ortholog_one2one	ENSMUSG00000025037	Maoa	ortholog_one2one
ENSG00000198420	71.02	88.18	110.38	81.61	63.94	TCAF1	TRPM8 channel associated factor 1 [Source:HGNC Symbol;Acc:HGNC:22201]	7	143851375	143902198	-1	protein_coding	TCAF1	ENSMMUG00000005136	TCAF1	ortholog_one2one	ENSMUSG00000036667	Tcaf1	ortholog_one2one
ENSG00000075785	76.80	87.43	83.94	88.73	77.83	RAB7A	RAB7A, member RAS oncogene family [Source:HGNC Symbol;Acc:HGNC:9788]	3	128693669	128825942	1	protein_coding	RAB7A	ENSMMUG00000001798	RAB7A	ortholog_one2one	ENSMUSG00000079477	Rab7	ortholog_one2one
ENSG00000174059	95.33	88.66	81.44	76.16	73.14	CD34	CD34 molecule [Source:HGNC Symbol;Acc:HGNC:1662]	1	207880972	207911402	-1	protein_coding	CD34	ENSMMUG00000015133	CD34	ortholog_one2one	ENSMUSG00000016494	Cd34	ortholog_one2one
ENSG00000166912	82.06	86.16	92.08	77.48	76.53	MTMR10	myotubularin related protein 10 [Source:HGNC Symbol;Acc:HGNC:25999]	15	30938941	30991628	-1	protein_coding	MTMR10	ENSMMUG00000009428	MTMR10	ortholog_one2one	ENSMUSG00000030522	Mtmr10	ortholog_one2one
ENSG00000148180	84.42	102.81	86.90	65.16	74.21	GSN	gelsolin [Source:HGNC Symbol;Acc:HGNC:4620]	9	121207794	121332843	1	protein_coding	GSN	ENSMMUG00000013020	GSN	ortholog_one2one	ENSMUSG00000026879	Gsn	ortholog_one2one
ENSG00000237550	53.35	100.17	86.76	85.58	87.19	AC243919.1	ribosomal protein L9 pseudogene 9	15	82372196	82372912	-1	transcribed_processed_pseudogene	NA	NA	NA	NA	NA	NA	NA
ENSG00000064961	117.00	61.44	69.09	89.11	76.16	HMG20B	high mobility group 20B [Source:HGNC Symbol;Acc:HGNC:5002]	19	3572777	3579088	1	protein_coding	HMG20B	ENSMMUG00000018096	HMG20B	ortholog_one2one	ENSMUSG00000020232	Hmg20b	ortholog_one2one
ENSG00000052344	74.44	100.02	81.30	73.31	83.68	PRSS8	serine protease 8 [Source:HGNC Symbol;Acc:HGNC:9491]	16	31131433	31135727	-1	protein_coding	NA	NA	NA	NA	NA	NA	NA
ENSG00000086062	46.93	96.51	93.30	83.34	91.73	B4GALT1	beta-1,4-galactosyltransferase 1 [Source:HGNC Symbol;Acc:HGNC:924]	9	33104082	33167356	-1	protein_coding	B4GALT1	ENSMMUG00000064987	B4GALT1	ortholog_one2one	ENSMUSG00000028413	B4galt1	ortholog_one2one
ENSG00000196914	82.54	92.00	93.90	65.05	78.30	ARHGEF12	Rho guanine nucleotide exchange factor 12 [Source:HGNC Symbol;Acc:HGNC:14193]	11	120336413	120489937	1	protein_coding	ARHGEF12	ENSMMUG00000012254	ARHGEF12	ortholog_one2one	ENSMUSG00000059495	Arhgef12	ortholog_one2one
ENSG00000096696	82.80	97.62	92.08	69.26	69.97	DSP	desmoplakin [Source:HGNC Symbol;Acc:HGNC:3052]	6	7541617	7586714	1	protein_coding	DSP	ENSMMUG00000014784	DSP	ortholog_one2one	ENSMUSG00000054889	Dsp	ortholog_one2one
ENSG00000077147	65.63	94.39	88.78	79.60	83.17	TM9SF3	transmembrane 9 superfamily member 3 [Source:HGNC Symbol;Acc:HGNC:21529]	10	96518110	96587452	-1	protein_coding	TM9SF3	ENSMMUG00000001874	TM9SF3	ortholog_one2one	ENSMUSG00000025016	Tm9sf3	ortholog_one2one
ENSG00000070404	100.79	206.33	32.54	13.17	58.62	FSTL3	follistatin like 3 [Source:HGNC Symbol;Acc:HGNC:3973]	19	676392	683392	1	protein_coding	FSTL3	ENSMMUG00000056220		ortholog_one2one	ENSMUSG00000020325	Fstl3	ortholog_one2one
ENSG00000172053	75.85	94.46	87.15	78.33	74.89	QARS1	glutaminyl-tRNA synthetase 1 [Source:HGNC Symbol;Acc:HGNC:9751]	3	49095932	49105130	-1	protein_coding	QARS1	ENSMMUG00000002943	QARS1	ortholog_one2one	ENSMUSG00000032604	Qars	ortholog_one2one
ENSG00000117523	85.62	89.01	93.32	71.09	71.57	PRRC2C	proline rich coiled-coil 2C [Source:HGNC Symbol;Acc:HGNC:24903]	1	171485551	171593511	1	protein_coding	PRRC2C	ENSMMUG00000013639	PRRC2C	ortholog_one2one	ENSMUSG00000040225	Prrc2c	ortholog_one2one
ENSG00000237441	118.41	78.43	74.76	63.91	74.94	RGL2	ral guanine nucleotide dissociation stimulator like 2 [Source:HGNC Symbol;Acc:HGNC:9769]	6	33291654	33298942	-1	protein_coding	RGL2	ENSMMUG00000003872	RGL2	ortholog_one2one	ENSMUSG00000041354	Rgl2	ortholog_one2one
ENSG00000185883	72.12	76.67	80.94	92.02	88.59	ATP6V0C	ATPase H+ transporting V0 subunit c [Source:HGNC Symbol;Acc:HGNC:855]	16	2513952	2520218	1	protein_coding	ATP6V0C	ENSMMUG00000005679		ortholog_one2one	ENSMUSG00000024121	Atp6v0c	ortholog_one2one
ENSG00000173848	66.74	106.12	86.90	75.74	74.29	NET1	neuroepithelial cell transforming 1 [Source:HGNC Symbol;Acc:HGNC:14592]	10	5412557	5459056	1	protein_coding	NET1	ENSMMUG00000017443	NET1	ortholog_one2one	ENSMUSG00000021215	Net1	ortholog_one2one
ENSG00000104375	84.40	89.42	101.49	70.96	62.97	STK3	serine/threonine kinase 3 [Source:HGNC Symbol;Acc:HGNC:11406]	8	98371228	98942827	-1	protein_coding	STK3	ENSMMUG00000028952	STK3	ortholog_one2one	ENSMUSG00000022329	Stk3	ortholog_one2one
ENSG00000057608	76.51	84.79	90.58	78.47	78.47	GDI2	GDP dissociation inhibitor 2 [Source:HGNC Symbol;Acc:HGNC:4227]	10	5765223	5842132	-1	protein_coding	GDI2	ENSMMUG00000013182	GDI2	ortholog_one2one	ENSMUSG00000021218	Gdi2	ortholog_one2one
ENSG00000164054	79.67	94.10	83.41	82.96	67.73	SHISA5	shisa family member 5 [Source:HGNC Symbol;Acc:HGNC:30376]	3	48467798	48504826	-1	protein_coding	NA	NA	NA	NA	NA	NA	NA
ENSG00000132002	80.90	90.34	81.67	82.90	71.43	DNAJB1	DnaJ heat shock protein family (Hsp40) member B1 [Source:HGNC Symbol;Acc:HGNC:5270]	19	14514769	14529770	-1	protein_coding	DNAJB1	ENSMMUG00000017906	DNAJB1	ortholog_one2one	ENSMUSG00000005483	Dnajb1	ortholog_one2one
ENSG00000168298	88.04	68.79	78.95	89.71	81.47	H1-4	H1.4 linker histone, cluster member [Source:HGNC Symbol;Acc:HGNC:4718]	6	26156329	26157115	1	protein_coding	H1-4	ENSMMUG00000023748	H1-4	ortholog_one2one	ENSMUSG00000051627	H1f4	ortholog_one2one
ENSG00000109920	113.71	76.76	110.16	55.67	50.60	FNBP4	formin binding protein 4 [Source:HGNC Symbol;Acc:HGNC:19752]	11	47716494	47767443	-1	protein_coding	FNBP4	ENSMMUG00000058885	FNBP4	ortholog_one2one	ENSMUSG00000008200	Fnbp4	ortholog_one2one
ENSG00000115760	85.96	87.46	106.30	64.76	62.10	BIRC6	baculoviral IAP repeat containing 6 [Source:HGNC Symbol;Acc:HGNC:13516]	2	32357028	32618899	1	protein_coding	BIRC6	ENSMMUG00000009367	BIRC6	ortholog_one2one	ENSMUSG00000024073	Birc6	ortholog_one2one
ENSG00000135679	80.00	94.43	94.75	74.81	62.58	MDM2	MDM2 proto-oncogene [Source:HGNC Symbol;Acc:HGNC:6973]	12	68808177	68850686	1	protein_coding	MDM2	ENSMMUG00000055447	MDM2	ortholog_one2one	ENSMUSG00000020184	Mdm2	ortholog_one2one
ENSG00000100219	62.22	88.64	84.47	72.36	97.43	XBP1	X-box binding protein 1 [Source:HGNC Symbol;Acc:HGNC:12801]	22	28794555	28800597	-1	protein_coding	XBP1	ENSMMUG00000007215	XBP1	ortholog_one2one	ENSMUSG00000020484	Xbp1	ortholog_one2one
ENSG00000125755	91.81	91.09	81.27	72.39	68.17	SYMPK	symplekin [Source:HGNC Symbol;Acc:HGNC:22935]	19	45815410	45863194	-1	protein_coding	SYMPK	ENSMMUG00000015428	SYMPK	ortholog_one2one	ENSMUSG00000023118	Sympk	ortholog_one2one
ENSG00000080503	79.83	75.41	101.00	86.58	61.82	SMARCA2	SWI/SNF related, matrix associated, actin dependent regulator of chromatin, subfamily a, member 2 [Source:HGNC Symbol;Acc:HGNC:11098]	9	1980290	2193624	1	protein_coding	SMARCA2	ENSMMUG00000015279	SMARCA2	ortholog_one2one	ENSMUSG00000024921	Smarca2	ortholog_one2one
ENSG00000162231	100.79	80.60	90.68	66.31	65.57	NXF1	nuclear RNA export factor 1 [Source:HGNC Symbol;Acc:HGNC:8071]	11	62792123	62806302	-1	protein_coding	NXF1	ENSMMUG00000000188	NXF1	ortholog_one2one	ENSMUSG00000010097	Nxf1	ortholog_one2one
ENSG00000177697	102.84	98.68	71.92	72.85	57.57	CD151	CD151 molecule (Raph blood group) [Source:HGNC Symbol;Acc:HGNC:1630]	11	832887	839831	1	protein_coding	CD151	ENSMMUG00000062450	CD151	ortholog_one2one	ENSMUSG00000025510	Cd151	ortholog_one2one
ENSG00000141867	92.77	79.58	92.51	78.74	60.18	BRD4	bromodomain containing 4 [Source:HGNC Symbol;Acc:HGNC:13575]	19	15235519	15332545	-1	protein_coding	NA	NA	NA	NA	NA	NA	NA
ENSG00000119318	73.36	90.63	86.58	83.78	69.12	RAD23B	RAD23 homolog B, nucleotide excision repair protein [Source:HGNC Symbol;Acc:HGNC:9813]	9	107283137	107332192	1	protein_coding	RAD23B	ENSMMUG00000014944	RAD23B	ortholog_one2one	ENSMUSG00000028426	Rad23b	ortholog_one2one
ENSG00000115464	86.59	81.68	101.89	64.20	68.67	USP34	ubiquitin specific peptidase 34 [Source:HGNC Symbol;Acc:HGNC:20066]	2	61187463	61471087	-1	protein_coding	USP34	ENSMMUG00000008098	USP34	ortholog_one2one	ENSMUSG00000056342	Usp34	ortholog_one2one
ENSG00000122705	75.25	80.52	80.92	94.46	71.57	CLTA	clathrin light chain A [Source:HGNC Symbol;Acc:HGNC:2090]	9	36190856	36304781	1	protein_coding	CLTA	ENSMMUG00000006132	CLTA	ortholog_one2one	ENSMUSG00000028478	Clta	ortholog_one2one
ENSG00000101294	67.62	94.68	87.41	79.55	72.99	HM13	histocompatibility minor 13 [Source:HGNC Symbol;Acc:HGNC:16435]	20	31514410	31577923	1	protein_coding	HM13	ENSMMUG00000005119	HM13	ortholog_one2one	ENSMUSG00000019188	H13	ortholog_one2one
ENSG00000079246	70.38	95.04	84.82	79.21	72.64	XRCC5	X-ray repair cross complementing 5 [Source:HGNC Symbol;Acc:HGNC:12833]	2	216107464	216206303	1	protein_coding	XRCC5	ENSMMUG00000001927	XRCC5	ortholog_one2one	ENSMUSG00000026187	Xrcc5	ortholog_one2one
ENSG00000160932	93.08	83.40	92.63	75.22	57.55	LY6E	lymphocyte antigen 6 family member E [Source:HGNC Symbol;Acc:HGNC:6727]	8	143017982	143023832	1	protein_coding	NA	NA	NA	NA	NA	NA	NA
ENSG00000177731	88.69	84.80	88.56	73.36	66.40	FLII	FLII actin remodeling protein [Source:HGNC Symbol;Acc:HGNC:3750]	17	18244815	18258738	-1	protein_coding	FLII	ENSMMUG00000018355	FLII	ortholog_one2one	ENSMUSG00000002812	Flii	ortholog_one2one
ENSG00000207008	95.67	96.55	91.05	44.47	73.28	SNORA54	small nucleolar RNA, H/ACA box 54 [Source:HGNC Symbol;Acc:HGNC:32647]	11	2963771	2963893	-1	snoRNA	NA	NA	NA	NA	NA	NA	NA
ENSG00000112297	59.58	68.33	107.55	92.64	72.80	CRYBG1	crystallin beta-gamma domain containing 1 [Source:HGNC Symbol;Acc:HGNC:356]	6	106360717	106572017	1	protein_coding	CRYBG1	ENSMMUG00000008120	CRYBG1	ortholog_one2one	ENSMUSG00000019866	Crybg1	ortholog_one2one
ENSG00000062716	81.15	76.60	114.67	65.92	62.44	VMP1	vacuole membrane protein 1 [Source:HGNC Symbol;Acc:HGNC:29559]	17	59707192	59842255	1	protein_coding	VMP1	ENSMMUG00000048926	VMP1	ortholog_one2one	ENSMUSG00000018171	Vmp1	ortholog_one2one
ENSG00000221869	79.77	99.00	67.42	67.27	87.10	CEBPD	CCAAT enhancer binding protein delta [Source:HGNC Symbol;Acc:HGNC:1835]	8	47736913	47738164	-1	protein_coding	CEBPD	ENSMMUG00000013151	CEBPD	ortholog_one2one	ENSMUSG00000071637	Cebpd	ortholog_one2one
ENSG00000108582	57.48	89.16	86.29	72.90	94.60	CPD	carboxypeptidase D [Source:HGNC Symbol;Acc:HGNC:2301]	17	30378927	30469989	1	protein_coding	CPD	ENSMMUG00000037644	CPD	ortholog_one2one	ENSMUSG00000020841	Cpd	ortholog_one2one
ENSG00000186417	100.08	69.52	91.57	66.59	72.07	GLDN	gliomedin [Source:HGNC Symbol;Acc:HGNC:29514]	15	51341655	51408005	1	protein_coding	GLDN	ENSMMUG00000005976	GLDN	ortholog_one2one	ENSMUSG00000046167	Gldn	ortholog_one2one
ENSG00000129351	89.11	86.91	85.50	74.81	63.24	ILF3	interleukin enhancer binding factor 3 [Source:HGNC Symbol;Acc:HGNC:6038]	19	10654261	10692417	1	protein_coding	ILF3	ENSMMUG00000014673	ILF3	ortholog_one2one	ENSMUSG00000032178	Ilf3	ortholog_one2one
ENSG00000091409	69.54	96.29	96.49	81.51	55.68	ITGA6	integrin subunit alpha 6 [Source:HGNC Symbol;Acc:HGNC:6142]	2	172427354	172506459	1	protein_coding	ITGA6	ENSMMUG00000002370	ITGA6	ortholog_one2one	ENSMUSG00000027111	Itga6	ortholog_one2one
ENSG00000079805	97.82	83.27	84.95	66.19	67.17	DNM2	dynamin 2 [Source:HGNC Symbol;Acc:HGNC:2974]	19	10718079	10833488	1	protein_coding	DNM2	ENSMMUG00000014677	DNM2	ortholog_one2one	ENSMUSG00000033335	Dnm2	ortholog_one2one
ENSG00000205581	87.83	85.23	88.52	71.68	65.99	HMGN1	high mobility group nucleosome binding domain 1 [Source:HGNC Symbol;Acc:HGNC:4984]	21	39342315	39349647	-1	protein_coding	NA	NA	NA	NA	NA	NA	NA
ENSG00000182087	93.74	88.44	78.34	65.45	72.88	TMEM259	transmembrane protein 259 [Source:HGNC Symbol;Acc:HGNC:17039]	19	1009648	1021179	-1	protein_coding	TMEM259	ENSMMUG00000013577	TMEM259	ortholog_one2one	ENSMUSG00000013858	Tmem259	ortholog_one2one
ENSG00000120948	85.54	88.95	89.54	68.41	66.34	TARDBP	TAR DNA binding protein [Source:HGNC Symbol;Acc:HGNC:11571]	1	11012344	11025739	1	protein_coding	TARDBP	ENSMMUG00000007456	TARDBP	ortholog_one2one	ENSMUSG00000041459	Tardbp	ortholog_one2one
ENSG00000177311	76.73	95.72	89.87	67.27	69.14	ZBTB38	zinc finger and BTB domain containing 38 [Source:HGNC Symbol;Acc:HGNC:26636]	3	141324213	141449792	1	protein_coding	ZBTB38	ENSMMUG00000031526	ZBTB38	ortholog_one2one	ENSMUSG00000040433	Zbtb38	ortholog_one2one
ENSG00000091972	49.04	100.95	78.80	67.57	102.28	CD200	CD200 molecule [Source:HGNC Symbol;Acc:HGNC:7203]	3	112332347	112362812	1	protein_coding	CD200	ENSMMUG00000016076	CD200	ortholog_one2one	ENSMUSG00000022661	Cd200	ortholog_one2one
ENSG00000077721	68.18	67.22	98.28	83.28	81.31	UBE2A	ubiquitin conjugating enzyme E2 A [Source:HGNC Symbol;Acc:HGNC:12472]	X	119574536	119591083	1	protein_coding	UBE2A	ENSMMUG00000022667	UBE2A	ortholog_one2one	ENSMUSG00000016308	Ube2a	ortholog_one2one
ENSG00000147140	79.21	84.31	81.11	83.41	70.15	NONO	non-POU domain containing octamer binding [Source:HGNC Symbol;Acc:HGNC:7871]	X	71283192	71301168	1	protein_coding	NONO	ENSMMUG00000020481	NONO	ortholog_one2one	ENSMUSG00000031311	Nono	ortholog_one2one
ENSG00000071655	85.41	89.04	92.50	67.16	64.03	MBD3	methyl-CpG binding domain protein 3 [Source:HGNC Symbol;Acc:HGNC:6918]	19	1573596	1592865	-1	protein_coding	MBD3	ENSMMUG00000009014	MBD3	ortholog_one2one	ENSMUSG00000035478	Mbd3	ortholog_one2one
ENSG00000104388	70.05	87.29	81.22	83.86	75.40	RAB2A	RAB2A, member RAS oncogene family [Source:HGNC Symbol;Acc:HGNC:9763]	8	60516936	60623644	1	protein_coding	RAB2A	ENSMMUG00000017038	RAB2A	ortholog_one2one	ENSMUSG00000047187	Rab2a	ortholog_one2one
ENSG00000182095	83.35	80.72	91.20	78.33	64.12	TNRC18	trinucleotide repeat containing 18 [Source:HGNC Symbol;Acc:HGNC:11962]	7	5306790	5425414	-1	protein_coding	TNRC18	ENSMMUG00000008220	TNRC18	ortholog_one2one	ENSMUSG00000039477	Tnrc18	ortholog_one2one
ENSG00000138758	84.18	75.11	93.71	73.37	71.32	SEPTIN11	septin 11 [Source:HGNC Symbol;Acc:HGNC:25589]	4	76949703	77040384	1	protein_coding	SEPTIN11	ENSMMUG00000019901	SEPTIN11	ortholog_one2one	ENSMUSG00000058013	Septin11	ortholog_one2one
ENSG00000259306	117.96	75.96	103.98	45.86	53.76	AC020891.2	novel transcript	15	51315841	51321996	1	lncRNA	NA	NA	NA	NA	NA	NA	NA
ENSG00000204256	85.01	91.67	77.07	72.54	71.16	BRD2	bromodomain containing 2 [Source:HGNC Symbol;Acc:HGNC:1103]	6	32968594	32981505	1	protein_coding	BRD2	ENSMMUG00000023138	BRD2	ortholog_one2one	ENSMUSG00000024335	Brd2	ortholog_one2one
ENSG00000133226	105.80	81.04	82.69	66.77	61.01	SRRM1	serine and arginine repetitive matrix 1 [Source:HGNC Symbol;Acc:HGNC:16638]	1	24631716	24673281	1	protein_coding	SRRM1	ENSMMUG00000006645	SRRM1	ortholog_one2one	ENSMUSG00000028809	Srrm1	ortholog_one2one
ENSG00000048828	82.86	90.27	84.51	69.49	70.08	FAM120A	family with sequence similarity 120A [Source:HGNC Symbol;Acc:HGNC:13247]	9	93451685	93566112	1	protein_coding	FAM120A	ENSMMUG00000009493	FAM120A	ortholog_one2one	ENSMUSG00000038014	Fam120a	ortholog_one2one
ENSG00000117592	64.50	95.66	90.02	78.31	68.65	PRDX6	peroxiredoxin 6 [Source:HGNC Symbol;Acc:HGNC:16753]	1	173477330	173488815	1	protein_coding	NA	NA	NA	NA	NA	NA	NA
ENSG00000136527	77.75	82.19	90.70	73.91	71.96	TRA2B	transformer 2 beta homolog [Source:HGNC Symbol;Acc:HGNC:10781]	3	185914558	185938103	-1	protein_coding	TRA2B	ENSMMUG00000001185	TRA2B	ortholog_one2one	ENSMUSG00000022858	Tra2b	ortholog_one2one
ENSG00000105438	62.82	90.30	75.63	84.50	82.81	KDELR1	KDEL endoplasmic reticulum protein retention receptor 1 [Source:HGNC Symbol;Acc:HGNC:6304]	19	48382575	48391551	-1	protein_coding	KDELR1	ENSMMUG00000013072	KDELR1	ortholog_one2one	ENSMUSG00000002778	Kdelr1	ortholog_one2one
ENSG00000166444	92.54	99.32	86.92	54.91	61.80	DENND2B	DENN domain containing 2B [Source:HGNC Symbol;Acc:HGNC:11350]	11	8693351	8910951	-1	protein_coding	DENND2B	ENSMMUG00000021830	DENND2B	ortholog_one2one	ENSMUSG00000031024	Denn2b	ortholog_one2one
ENSG00000185201	86.78	71.39	82.35	82.89	71.49	IFITM2	interferon induced transmembrane protein 2 [Source:HGNC Symbol;Acc:HGNC:5413]	11	307631	315272	1	protein_coding	NA	NA	NA	NA	NA	NA	NA
ENSG00000196975	144.12	70.48	59.68	45.20	75.19	ANXA4	annexin A4 [Source:HGNC Symbol;Acc:HGNC:542]	2	69644425	69827112	1	protein_coding	ANXA4	ENSMMUG00000000857	ANXA4	ortholog_one2one	ENSMUSG00000029994	Anxa4	ortholog_one2one
ENSG00000106153	60.91	85.67	77.10	86.14	83.51	CHCHD2	coiled-coil-helix-coiled-coil-helix domain containing 2 [Source:HGNC Symbol;Acc:HGNC:21645]	7	56101573	56106476	-1	protein_coding	NA	NA	NA	NA	NA	NA	NA
ENSG00000135677	64.55	92.96	94.93	63.25	77.21	GNS	glucosamine (N-acetyl)-6-sulfatase [Source:HGNC Symbol;Acc:HGNC:4422]	12	64713445	64759431	-1	protein_coding	GNS	ENSMMUG00000006481	GNS	ortholog_one2one	ENSMUSG00000034707	Gns	ortholog_one2one
ENSG00000064601	69.08	84.66	96.02	68.10	74.99	CTSA	cathepsin A [Source:HGNC Symbol;Acc:HGNC:9251]	20	45890144	45898820	1	protein_coding	CTSA	ENSMMUG00000009960	CTSA	ortholog_one2one	ENSMUSG00000017760	Ctsa	ortholog_one2one
ENSG00000125107	78.01	91.42	86.49	69.77	67.02	CNOT1	CCR4-NOT transcription complex subunit 1 [Source:HGNC Symbol;Acc:HGNC:7877]	16	58519951	58629885	-1	protein_coding	CNOT1	ENSMMUG00000014625	CNOT1	ortholog_one2one	ENSMUSG00000036550	Cnot1	ortholog_one2one
ENSG00000105568	70.17	91.40	83.00	73.74	73.42	PPP2R1A	protein phosphatase 2 scaffold subunit Aalpha [Source:HGNC Symbol;Acc:HGNC:9302]	19	52190048	52229518	1	protein_coding	PPP2R1A	ENSMMUG00000021986	PPP2R1A	ortholog_one2one	ENSMUSG00000007564	Ppp2r1a	ortholog_one2one
ENSG00000196230	73.15	73.89	83.45	85.42	75.77	TUBB	tubulin beta class I [Source:HGNC Symbol;Acc:HGNC:20778]	6	30720352	30725426	1	protein_coding	TUBB	ENSMMUG00000030028	TUBB	ortholog_one2one	ENSMUSG00000001525	Tubb5	ortholog_one2one
ENSG00000125810	82.13	79.43	86.78	75.61	67.67	CD93	CD93 molecule [Source:HGNC Symbol;Acc:HGNC:15855]	20	23079360	23086324	-1	protein_coding	CD93	ENSMMUG00000016813	CD93	ortholog_one2one	ENSMUSG00000027435	Cd93	ortholog_one2one
ENSG00000076513	84.95	98.60	77.48	60.58	69.87	ANKRD13A	ankyrin repeat domain 13A [Source:HGNC Symbol;Acc:HGNC:21268]	12	109999186	110039763	1	protein_coding	ANKRD13A	ENSMMUG00000007678	ANKRD13A	ortholog_one2one	ENSMUSG00000041870	Ankrd13a	ortholog_one2one
ENSG00000106052	76.25	82.85	85.97	77.72	68.40	TAX1BP1	Tax1 binding protein 1 [Source:HGNC Symbol;Acc:HGNC:11575]	7	27739331	27844564	1	protein_coding	TAX1BP1	ENSMMUG00000022454	TAX1BP1	ortholog_one2one	ENSMUSG00000004535	Tax1bp1	ortholog_one2one
ENSG00000082153	65.07	96.41	81.46	71.39	76.79	BZW1	basic leucine zipper and W2 domains 1 [Source:HGNC Symbol;Acc:HGNC:18380]	2	200810594	200827338	1	protein_coding	BZW1	ENSMMUG00000022202	BZW1	ortholog_one2one	ENSMUSG00000051223	Bzw1	ortholog_one2one
ENSG00000164754	63.15	92.91	83.68	76.77	74.22	RAD21	RAD21 cohesin complex component [Source:HGNC Symbol;Acc:HGNC:9811]	8	116845934	116874776	-1	protein_coding	RAD21	ENSMMUG00000020285	RAD21	ortholog_one2one	ENSMUSG00000022314	Rad21	ortholog_one2one
ENSG00000131143	71.13	74.39	76.19	88.17	80.52	COX4I1	cytochrome c oxidase subunit 4I1 [Source:HGNC Symbol;Acc:HGNC:2265]	16	85798633	85807068	1	protein_coding	COX4I1	ENSMMUG00000006763	COX4I1	ortholog_one2one	ENSMUSG00000031818	Cox4i1	ortholog_one2one
ENSG00000144674	81.67	82.05	83.18	71.78	70.18	GOLGA4	golgin A4 [Source:HGNC Symbol;Acc:HGNC:4427]	3	37243177	37366751	1	protein_coding	GOLGA4	ENSMMUG00000021918	GOLGA4	ortholog_one2one	ENSMUSG00000038708	Golga4	ortholog_one2one
ENSG00000116729	65.18	73.54	98.59	93.45	57.88	WLS	Wnt ligand secretion mediator [Source:HGNC Symbol;Acc:HGNC:30238]	1	68098473	68233120	-1	protein_coding	WLS	ENSMMUG00000022908	WLS	ortholog_one2one	ENSMUSG00000028173	Wls	ortholog_one2one
ENSG00000182944	91.05	72.53	88.02	70.43	66.05	EWSR1	EWS RNA binding protein 1 [Source:HGNC Symbol;Acc:HGNC:3508]	22	29268009	29300525	1	protein_coding	EWSR1	ENSMMUG00000021374	EWSR1	ortholog_one2one	ENSMUSG00000009079	Ewsr1	ortholog_one2one
ENSG00000196470	59.69	113.67	89.29	66.87	58.52	SIAH1	siah E3 ubiquitin protein ligase 1 [Source:HGNC Symbol;Acc:HGNC:10857]	16	48356364	48448402	-1	protein_coding	NA	NA	NA	NA	NA	NA	NA
ENSG00000070081	53.26	74.12	83.18	88.02	88.84	NUCB2	nucleobindin 2 [Source:HGNC Symbol;Acc:HGNC:8044]	11	17208153	17349980	1	protein_coding	NUCB2	ENSMMUG00000005895	NUCB2	ortholog_one2one	ENSMUSG00000030659	Nucb2	ortholog_one2one
ENSG00000168137	91.14	82.60	96.47	61.22	55.69	SETD5	SET domain containing 5 [Source:HGNC Symbol;Acc:HGNC:25566]	3	9397615	9479240	1	protein_coding	SETD5	ENSMMUG00000003943	SETD5	ortholog_one2one	ENSMUSG00000034269	Setd5	ortholog_one2one
ENSG00000029993	72.83	84.13	77.81	71.48	80.65	HMGB3	high mobility group box 3 [Source:HGNC Symbol;Acc:HGNC:5004]	X	150980509	150990771	1	protein_coding	NA	NA	NA	NA	NA	NA	NA
ENSG00000112531	75.94	76.98	87.11	73.21	73.45	QKI	QKI, KH domain containing RNA binding [Source:HGNC Symbol;Acc:HGNC:21100]	6	163414000	163578592	1	protein_coding	QKI	ENSMMUG00000000428	QKI	ortholog_one2one	ENSMUSG00000062078	Qk	ortholog_one2one
ENSG00000241878	68.56	76.34	110.18	77.50	53.85	PISD	phosphatidylserine decarboxylase [Source:HGNC Symbol;Acc:HGNC:8999]	22	31618491	31662432	-1	protein_coding	NA	NA	NA	NA	NA	NA	NA
ENSG00000110047	67.14	88.15	88.51	80.85	61.76	EHD1	EH domain containing 1 [Source:HGNC Symbol;Acc:HGNC:3242]	11	64851642	64888296	-1	protein_coding	EHD1	ENSMMUG00000003972	EHD1	ortholog_one2one	ENSMUSG00000024772	Ehd1	ortholog_one2one
ENSG00000216490	71.53	52.88	94.95	88.24	78.11	IFI30	IFI30 lysosomal thiol reductase [Source:HGNC Symbol;Acc:HGNC:5398]	19	18173162	18178117	1	protein_coding	NA	NA	NA	NA	NA	NA	NA
ENSG00000184432	68.75	89.56	82.97	74.79	69.32	COPB2	COPI coat complex subunit beta 2 [Source:HGNC Symbol;Acc:HGNC:2232]	3	139355600	139389680	-1	protein_coding	COPB2	ENSMMUG00000003051	COPB2	ortholog_one2one	ENSMUSG00000032458	Copb2	ortholog_one2one
ENSG00000137509	66.81	97.68	82.21	68.46	69.72	PRCP	prolylcarboxypeptidase [Source:HGNC Symbol;Acc:HGNC:9344]	11	82822936	82970584	-1	protein_coding	PRCP	ENSMMUG00000007838	PRCP	ortholog_one2one	ENSMUSG00000061119	Prcp	ortholog_one2one
ENSG00000172354	69.61	87.67	80.93	72.14	74.38	GNB2	G protein subunit beta 2 [Source:HGNC Symbol;Acc:HGNC:4398]	7	100673567	100679174	1	protein_coding	GNB2	ENSMMUG00000004080	GNB2	ortholog_one2one	ENSMUSG00000029713	Gnb2	ortholog_one2one
ENSG00000138760	62.90	79.92	86.93	86.00	68.81	SCARB2	scavenger receptor class B member 2 [Source:HGNC Symbol;Acc:HGNC:1665]	4	76158737	76234536	-1	protein_coding	SCARB2	ENSMMUG00000020913	SCARB2	ortholog_one2one	ENSMUSG00000029426	Scarb2	ortholog_one2one
ENSG00000113013	67.36	82.69	87.31	81.79	65.29	HSPA9	heat shock protein family A (Hsp70) member 9 [Source:HGNC Symbol;Acc:HGNC:5244]	5	138553756	138575416	-1	protein_coding	NA	NA	NA	NA	NA	NA	NA
ENSG00000099875	74.06	90.38	77.84	75.67	66.48	MKNK2	MAPK interacting serine/threonine kinase 2 [Source:HGNC Symbol;Acc:HGNC:7111]	19	2037465	2051244	-1	protein_coding	MKNK2	ENSMMUG00000011265	MKNK2	ortholog_one2one	ENSMUSG00000020190	Mknk2	ortholog_one2one
ENSG00000027075	77.99	83.62	85.90	64.16	72.40	PRKCH	protein kinase C eta [Source:HGNC Symbol;Acc:HGNC:9403]	14	61187559	61550976	1	protein_coding	NA	NA	NA	NA	NA	NA	NA
ENSG00000157637	68.63	94.16	84.47	62.38	74.25	SLC38A10	solute carrier family 38 member 10 [Source:HGNC Symbol;Acc:HGNC:28237]	17	81244811	81295547	-1	protein_coding	SLC38A10	ENSMMUG00000003292	SLC38A10	ortholog_one2one	ENSMUSG00000061306	Slc38a10	ortholog_one2one
ENSG00000144028	75.46	96.85	78.52	63.19	69.63	SNRNP200	small nuclear ribonucleoprotein U5 subunit 200 [Source:HGNC Symbol;Acc:HGNC:30859]	2	96274338	96321271	-1	protein_coding	SNRNP200	ENSMMUG00000023261	SNRNP200	ortholog_one2one	ENSMUSG00000003660	Snrnp200	ortholog_one2one
ENSG00000169223	72.11	79.27	70.12	80.42	81.31	LMAN2	lectin, mannose binding 2 [Source:HGNC Symbol;Acc:HGNC:16986]	5	177331567	177351668	-1	protein_coding	LMAN2	ENSMMUG00000016192	LMAN2	ortholog_one2one	ENSMUSG00000021484	Lman2	ortholog_one2one
ENSG00000275395	42.60	38.89	125.36	43.50	132.81	FCGBP	Fc fragment of IgG binding protein [Source:HGNC Symbol;Acc:HGNC:13572]	19	39863323	39934626	-1	protein_coding	NA	NA	NA	NA	NA	NA	NA
ENSG00000138668	85.12	65.51	83.17	85.20	64.04	HNRNPD	heterogeneous nuclear ribonucleoprotein D [Source:HGNC Symbol;Acc:HGNC:5036]	4	82352498	82374503	-1	protein_coding	HNRNPD	ENSMMUG00000060484	HNRNPD	ortholog_one2one	ENSMUSG00000000568	Hnrnpd	ortholog_one2one
ENSG00000143398	82.80	83.39	85.95	62.76	67.58	PIP5K1A	phosphatidylinositol-4-phosphate 5-kinase type 1 alpha [Source:HGNC Symbol;Acc:HGNC:8994]	1	151197949	151249536	1	protein_coding	PIP5K1A	ENSMMUG00000005228	PIP5K1A	ortholog_one2one	ENSMUSG00000028126	Pip5k1a	ortholog_one2one
ENSG00000141753	97.76	105.07	59.66	54.68	65.15	IGFBP4	insulin like growth factor binding protein 4 [Source:HGNC Symbol;Acc:HGNC:5473]	17	40443450	40457725	1	protein_coding	IGFBP4	ENSMMUG00000009384	IGFBP4	ortholog_one2one	ENSMUSG00000017493	Igfbp4	ortholog_one2one
ENSG00000166913	63.97	85.78	80.83	77.37	73.76	YWHAB	tyrosine 3-monooxygenase/tryptophan 5-monooxygenase activation protein beta [Source:HGNC Symbol;Acc:HGNC:12849]	20	44885702	44908532	1	protein_coding	YWHAB	ENSMMUG00000013206	YWHAB	ortholog_one2one	ENSMUSG00000018326	Ywhab	ortholog_one2one
ENSG00000087365	69.16	83.96	71.54	81.43	75.47	SF3B2	splicing factor 3b subunit 2 [Source:HGNC Symbol;Acc:HGNC:10769]	11	66050729	66069308	1	protein_coding	SF3B2	ENSMMUG00000011743	SF3B2	ortholog_one2one	ENSMUSG00000024853	Sf3b2	ortholog_one2one
ENSG00000111405	76.42	79.65	65.20	88.25	72.01	ENDOU	endonuclease, poly(U) specific [Source:HGNC Symbol;Acc:HGNC:14369]	12	47709734	47725567	-1	protein_coding	ENDOU	ENSMMUG00000018399	ENDOU	ortholog_one2one	ENSMUSG00000022468	Endou	ortholog_one2one
ENSG00000130203	100.54	75.56	63.19	82.99	58.95	APOE	apolipoprotein E [Source:HGNC Symbol;Acc:HGNC:613]	19	44905791	44909393	1	protein_coding	APOE	ENSMMUG00000014305	APOE	ortholog_one2one	ENSMUSG00000002985	Apoe	ortholog_one2one
ENSG00000198561	82.45	77.10	90.62	65.47	65.23	CTNND1	catenin delta 1 [Source:HGNC Symbol;Acc:HGNC:2515]	11	57753243	57819546	1	protein_coding	NA	NA	NA	NA	NA	NA	NA
ENSG00000132341	62.07	84.58	87.50	81.26	65.36	RAN	RAN, member RAS oncogene family [Source:HGNC Symbol;Acc:HGNC:9846]	12	130872037	130877678	1	protein_coding	NA	NA	NA	NA	NA	NA	NA
ENSG00000090621	74.89	85.62	93.45	65.87	60.65	PABPC4	poly(A) binding protein cytoplasmic 4 [Source:HGNC Symbol;Acc:HGNC:8557]	1	39560816	39576790	-1	protein_coding	PABPC4	ENSMMUG00000007497	PABPC4	ortholog_one2one	ENSMUSG00000011257	Pabpc4	ortholog_one2one
ENSG00000176695	94.67	74.50	117.38	47.79	45.95	OR4F17	olfactory receptor family 4 subfamily F member 17 [Source:HGNC Symbol;Acc:HGNC:15381]	19	107104	117102	1	protein_coding	NA	NA	NA	NA	NA	NA	NA
ENSG00000185236	75.61	78.88	73.99	77.51	74.28	RAB11B	RAB11B, member RAS oncogene family [Source:HGNC Symbol;Acc:HGNC:9761]	19	8389981	8404434	1	protein_coding	RAB11B	ENSMMUG00000010225	RAB11B	ortholog_one2one	ENSMUSG00000077450	Rab11b	ortholog_one2one
ENSG00000137699	64.88	92.64	90.62	79.57	52.45	TRIM29	tripartite motif containing 29 [Source:HGNC Symbol;Acc:HGNC:17274]	11	120111286	120185529	-1	protein_coding	TRIM29	ENSMMUG00000019111	TRIM29	ortholog_one2one	ENSMUSG00000032013	Trim29	ortholog_one2one
ENSG00000135720	71.23	86.74	87.54	71.40	63.20	DYNC1LI2	dynein cytoplasmic 1 light intermediate chain 2 [Source:HGNC Symbol;Acc:HGNC:2966]	16	66720893	66751609	-1	protein_coding	DYNC1LI2	ENSMMUG00000011268	DYNC1LI2	ortholog_one2one	ENSMUSG00000035770	Dync1li2	ortholog_one2one
ENSG00000197061	60.73	66.64	73.82	112.03	65.81	H4C3	H4 clustered histone 3 [Source:HGNC Symbol;Acc:HGNC:4787]	6	26103933	26104337	1	protein_coding	NA	NA	NA	NA	NA	NA	NA
ENSG00000107438	67.52	87.24	88.14	78.84	56.98	PDLIM1	PDZ and LIM domain 1 [Source:HGNC Symbol;Acc:HGNC:2067]	10	95237572	95291012	-1	protein_coding	PDLIM1	ENSMMUG00000000454	PDLIM1	ortholog_one2one	ENSMUSG00000055044	Pdlim1	ortholog_one2one
ENSG00000255248	103.82	77.01	81.45	50.12	65.89	MIR100HG	mir-100-let-7a-2-mir-125b-1 cluster host gene [Source:HGNC Symbol;Acc:HGNC:39522]	11	122028325	122556721	-1	lncRNA	NA	NA	NA	NA	NA	NA	NA
ENSG00000163660	92.72	72.17	102.25	57.26	53.73	CCNL1	cyclin L1 [Source:HGNC Symbol;Acc:HGNC:20569]	3	157146508	157160760	-1	protein_coding	CCNL1	ENSMMUG00000016497	CCNL1	ortholog_one2one	ENSMUSG00000027829	Ccnl1	ortholog_one2one
ENSG00000100380	72.37	83.32	70.35	83.64	68.04	ST13	ST13 Hsp70 interacting protein [Source:HGNC Symbol;Acc:HGNC:11343]	22	40824535	40856639	-1	protein_coding	ST13	ENSMMUG00000019118	ST13	ortholog_one2one	ENSMUSG00000022403	St13	ortholog_one2one
ENSG00000153827	77.86	84.50	86.27	66.01	63.05	TRIP12	thyroid hormone receptor interactor 12 [Source:HGNC Symbol;Acc:HGNC:12306]	2	229763837	229923239	-1	protein_coding	TRIP12	ENSMMUG00000015842	TRIP12	ortholog_one2one	ENSMUSG00000026219	Trip12	ortholog_one2one
ENSG00000134480	85.18	82.10	93.10	59.58	57.58	CCNH	cyclin H [Source:HGNC Symbol;Acc:HGNC:1594]	5	87318416	87412930	-1	protein_coding	CCNH	ENSMMUG00000003248	CCNH	ortholog_one2one	ENSMUSG00000021548	Ccnh	ortholog_one2one
ENSG00000269858	81.81	85.60	71.73	67.58	70.80	EGLN2	egl-9 family hypoxia inducible factor 2 [Source:HGNC Symbol;Acc:HGNC:14660]	19	40798996	40808434	1	protein_coding	NA	NA	NA	NA	NA	NA	NA
ENSG00000185359	90.18	79.95	84.46	60.34	62.00	HGS	hepatocyte growth factor-regulated tyrosine kinase substrate [Source:HGNC Symbol;Acc:HGNC:4897]	17	81683326	81703138	1	protein_coding	HGS	ENSMMUG00000008833	HGS	ortholog_one2one	ENSMUSG00000025793	Hgs	ortholog_one2one
ENSG00000118495	98.54	56.26	113.52	59.25	49.23	PLAGL1	PLAG1 like zinc finger 1 [Source:HGNC Symbol;Acc:HGNC:9046]	6	143940300	144064599	-1	protein_coding	PLAGL1	ENSMMUG00000003750	PLAGL1	ortholog_one2one	ENSMUSG00000019817	Plagl1	ortholog_one2one
ENSG00000107929	78.92	76.73	82.40	64.10	74.08	LARP4B	La ribonucleoprotein 4B [Source:HGNC Symbol;Acc:HGNC:28987]	10	806914	931705	-1	protein_coding	LARP4B	ENSMMUG00000005279	LARP4B	ortholog_one2one	ENSMUSG00000033499	Larp4b	ortholog_one2one
ENSG00000102172	64.97	85.28	85.99	74.97	64.86	SMS	spermine synthase [Source:HGNC Symbol;Acc:HGNC:11123]	X	21940709	21994837	1	protein_coding	SMS	ENSMMUG00000020392	SMS	ortholog_one2one	ENSMUSG00000071708	Sms	ortholog_one2one
ENSG00000156860	87.35	80.27	72.21	70.04	65.70	FBRS	fibrosin [Source:HGNC Symbol;Acc:HGNC:20442]	16	30658431	30670810	1	protein_coding	FBRS	ENSMMUG00000005625	FBRS	ortholog_one2one	ENSMUSG00000042423	Fbrs	ortholog_one2one
ENSG00000124357	99.79	72.41	85.01	57.99	60.33	NAGK	N-acetylglucosamine kinase [Source:HGNC Symbol;Acc:HGNC:17174]	2	71064344	71079808	1	protein_coding	NAGK	ENSMMUG00000002096	NAGK	ortholog_one2one	ENSMUSG00000034744	Nagk	ortholog_one2one
ENSG00000208892	101.10	69.84	70.34	72.17	61.95	SNORA49	small nucleolar RNA, H/ACA box 49 [Source:HGNC Symbol;Acc:HGNC:32642]	12	132031224	132031359	1	snoRNA	NA	NA	NA	NA	NA	NA	NA
ENSG00000141556	103.52	83.43	72.83	55.73	59.44	TBCD	tubulin folding cofactor D [Source:HGNC Symbol;Acc:HGNC:11581]	17	82752065	82945914	1	protein_coding	TBCD	ENSMMUG00000005376	TBCD	ortholog_one2one	ENSMUSG00000039230	Tbcd	ortholog_one2one
ENSG00000169905	64.43	99.57	79.47	62.39	68.54	TOR1AIP2	torsin 1A interacting protein 2 [Source:HGNC Symbol;Acc:HGNC:24055]	1	179839967	179877803	-1	protein_coding	TOR1AIP2	ENSMMUG00000031279	TOR1AIP2	ortholog_one2one	ENSMUSG00000050565	Tor1aip2	ortholog_one2one
ENSG00000075292	85.65	79.67	90.37	60.55	58.14	ZNF638	zinc finger protein 638 [Source:HGNC Symbol;Acc:HGNC:17894]	2	71276561	71435069	1	protein_coding	ZNF638	ENSMMUG00000007175	ZNF638	ortholog_one2one	ENSMUSG00000030016	Zfp638	ortholog_one2one
ENSG00000065978	80.34	69.75	66.66	93.17	64.19	YBX1	Y-box binding protein 1 [Source:HGNC Symbol;Acc:HGNC:8014]	1	42682418	42703805	1	protein_coding	NA	NA	NA	NA	NA	NA	NA
ENSG00000127947	74.90	77.73	97.92	63.05	59.87	PTPN12	protein tyrosine phosphatase non-receptor type 12 [Source:HGNC Symbol;Acc:HGNC:9645]	7	77537295	77640069	1	protein_coding	PTPN12	ENSMMUG00000009004	PTPN12	ortholog_one2one	ENSMUSG00000028771	Ptpn12	ortholog_one2one
ENSG00000135549	35.19	85.12	102.54	95.42	55.05	PKIB	cAMP-dependent protein kinase inhibitor beta [Source:HGNC Symbol;Acc:HGNC:9018]	6	122471917	122726373	1	protein_coding	PKIB	ENSMMUG00000040423	PKIB	ortholog_one2one	ENSMUSG00000019876	Pkib	ortholog_one2one
ENSG00000086758	80.55	86.53	80.18	62.12	63.61	HUWE1	HECT, UBA and WWE domain containing E3 ubiquitin protein ligase 1 [Source:HGNC Symbol;Acc:HGNC:30892]	X	53532096	53686728	-1	protein_coding	HUWE1	ENSMMUG00000006362	HUWE1	ortholog_one2one	ENSMUSG00000025261	Huwe1	ortholog_one2one
ENSG00000142168	50.80	91.39	78.08	84.78	67.92	SOD1	superoxide dismutase 1 [Source:HGNC Symbol;Acc:HGNC:11179]	21	31659666	31668931	1	protein_coding	SOD1	ENSMMUG00000001711	SOD1	ortholog_one2one	ENSMUSG00000022982	Sod1	ortholog_one2one
ENSG00000129965	102.49	63.22	59.68	79.86	67.33	INS-IGF2	INS-IGF2 readthrough [Source:HGNC Symbol;Acc:HGNC:33527]	11	2132538	2161209	-1	protein_coding	NA	NA	NA	NA	NA	NA	NA
ENSG00000159388	60.16	75.98	77.98	95.36	62.60	BTG2	BTG anti-proliferation factor 2 [Source:HGNC Symbol;Acc:HGNC:1131]	1	203305491	203309602	1	protein_coding	BTG2	ENSMMUG00000053426	BTG2	ortholog_one2one	ENSMUSG00000020423	Btg2	ortholog_one2one
ENSG00000158863	125.07	76.60	65.43	52.92	51.72	FAM160B2	family with sequence similarity 160 member B2 [Source:HGNC Symbol;Acc:HGNC:16492]	8	22089150	22104911	1	protein_coding	FAM160B2	ENSMMUG00000013017	FAM160B2	ortholog_one2one	ENSMUSG00000022095	Fam160b2	ortholog_one2one
ENSG00000114942	65.24	84.29	72.88	76.95	72.34	EEF1B2	eukaryotic translation elongation factor 1 beta 2 [Source:HGNC Symbol;Acc:HGNC:3208]	2	206159585	206162928	1	protein_coding	EEF1B2	ENSMMUG00000001054	EEF1B2	ortholog_one2one	ENSMUSG00000025967	Eef1b2	ortholog_one2one
ENSG00000104960	88.82	82.63	71.86	67.68	60.70	PTOV1	PTOV1 extended AT-hook containing adaptor protein [Source:HGNC Symbol;Acc:HGNC:9632]	19	49850735	49860744	1	protein_coding	PTOV1	ENSMMUG00000011618	PTOV1	ortholog_one2one	ENSMUSG00000038502	Ptov1	ortholog_one2one
ENSG00000177728	100.62	70.01	73.41	65.27	62.12	TMEM94	transmembrane protein 94 [Source:HGNC Symbol;Acc:HGNC:28983]	17	75441159	75500452	1	protein_coding	TMEM94	ENSMMUG00000022120	TMEM94	ortholog_one2one	ENSMUSG00000020747	Tmem94	ortholog_one2one
ENSG00000116489	68.33	82.95	85.68	69.01	65.26	CAPZA1	capping actin protein of muscle Z-line subunit alpha 1 [Source:HGNC Symbol;Acc:HGNC:1488]	1	112619805	112671616	1	protein_coding	NA	NA	NA	NA	NA	NA	NA
ENSG00000108510	67.61	84.39	83.28	64.48	70.74	MED13	mediator complex subunit 13 [Source:HGNC Symbol;Acc:HGNC:22474]	17	61942605	62065278	-1	protein_coding	MED13	ENSMMUG00000023750	MED13	ortholog_one2one	ENSMUSG00000034297	Med13	ortholog_one2one
ENSG00000104408	72.97	83.90	77.20	68.43	67.71	EIF3E	eukaryotic translation initiation factor 3 subunit E [Source:HGNC Symbol;Acc:HGNC:3277]	8	108201216	108435333	-1	protein_coding	EIF3E	ENSMMUG00000011359	EIF3E	ortholog_one2one	ENSMUSG00000022336	Eif3e	ortholog_one2one
ENSG00000124193	78.14	72.62	91.80	67.66	59.40	SRSF6	serine and arginine rich splicing factor 6 [Source:HGNC Symbol;Acc:HGNC:10788]	20	43457893	43466046	1	protein_coding	SRSF6	ENSMMUG00000006742	SRSF6	ortholog_one2one	ENSMUSG00000016921	Srsf6	ortholog_one2one
ENSG00000181222	84.84	72.80	75.08	74.14	62.58	POLR2A	RNA polymerase II subunit A [Source:HGNC Symbol;Acc:HGNC:9187]	17	7484366	7514616	1	protein_coding	POLR2A	ENSMMUG00000023620	POLR2A	ortholog_one2one	ENSMUSG00000005198	Polr2a	ortholog_one2one
ENSG00000105373	78.81	77.45	75.01	71.91	66.09	NOP53	NOP53 ribosome biogenesis factor [Source:HGNC Symbol;Acc:HGNC:4333]	19	47745546	47757058	1	protein_coding	NOP53	ENSMMUG00000013348	NOP53	ortholog_one2one	ENSMUSG00000041560	Nop53	ortholog_one2one
ENSG00000087266	139.91	66.59	70.10	37.03	54.67	SH3BP2	SH3 domain binding protein 2 [Source:HGNC Symbol;Acc:HGNC:10825]	4	2793071	2841098	1	protein_coding	SH3BP2	ENSMMUG00000014335	SH3BP2	ortholog_one2one	ENSMUSG00000054520	Sh3bp2	ortholog_one2one
ENSG00000116285	85.15	74.47	85.12	49.34	73.52	ERRFI1	ERBB receptor feedback inhibitor 1 [Source:HGNC Symbol;Acc:HGNC:18185]	1	8004404	8026309	-1	protein_coding	ERRFI1	ENSMMUG00000042176	ERRFI1	ortholog_one2one	ENSMUSG00000028967	Errfi1	ortholog_one2one
ENSG00000038427	99.49	59.17	80.75	75.69	52.45	VCAN	versican [Source:HGNC Symbol;Acc:HGNC:2464]	5	83471618	83582303	1	protein_coding	VCAN	ENSMMUG00000011513	VCAN	ortholog_one2one	ENSMUSG00000021614	Vcan	ortholog_one2one
ENSG00000160014	74.84	64.12	73.41	88.15	66.55	CALM3	calmodulin 3 [Source:HGNC Symbol;Acc:HGNC:1449]	19	46601074	46610782	1	protein_coding	CALM3	ENSMMUG00000017921	CALM3	ortholog_one2one	ENSMUSG00000019370	Calm3	ortholog_one2one
ENSG00000108840	82.16	89.70	64.77	65.02	65.35	HDAC5	histone deacetylase 5 [Source:HGNC Symbol;Acc:HGNC:14068]	17	44076746	44123702	-1	protein_coding	HDAC5	ENSMMUG00000006806	HDAC5	ortholog_one2one	ENSMUSG00000008855	Hdac5	ortholog_one2one
ENSG00000111897	67.17	85.71	71.94	65.44	76.72	SERINC1	serine incorporator 1 [Source:HGNC Symbol;Acc:HGNC:13464]	6	122443351	122471807	-1	protein_coding	SERINC1	ENSMMUG00000007911	SERINC1	ortholog_one2one	ENSMUSG00000019877	Serinc1	ortholog_one2one
ENSG00000184110	61.14	72.38	94.77	67.95	70.68	EIF3C	eukaryotic translation initiation factor 3 subunit C [Source:HGNC Symbol;Acc:HGNC:3279]	16	28688558	28735727	1	protein_coding	NA	NA	NA	NA	NA	NA	NA
ENSG00000141551	96.39	72.77	78.85	61.13	57.74	CSNK1D	casein kinase 1 delta [Source:HGNC Symbol;Acc:HGNC:2452]	17	82239023	82273731	-1	protein_coding	CSNK1D	ENSMMUG00000018329	CSNK1D	ortholog_one2one	ENSMUSG00000025162	Csnk1d	ortholog_one2one
ENSG00000180398	58.50	80.32	85.82	66.79	74.96	MCFD2	multiple coagulation factor deficiency 2, ER cargo receptor complex subunit [Source:HGNC Symbol;Acc:HGNC:18451]	2	46901870	46941855	-1	protein_coding	MCFD2	ENSMMUG00000042395	MCFD2	ortholog_one2one	ENSMUSG00000024150	Mcfd2	ortholog_one2one
ENSG00000171105	51.44	89.72	72.42	56.09	96.50	INSR	insulin receptor [Source:HGNC Symbol;Acc:HGNC:6091]	19	7112255	7294414	-1	protein_coding	INSR	ENSMMUG00000028907	INSR	ortholog_one2one	ENSMUSG00000005534	Insr	ortholog_one2one
ENSG00000111540	68.81	78.00	77.67	69.17	72.33	RAB5B	RAB5B, member RAS oncogene family [Source:HGNC Symbol;Acc:HGNC:9784]	12	55973913	55996683	1	protein_coding	RAB5B	ENSMMUG00000031853	RAB5B	ortholog_one2one	ENSMUSG00000000711	Rab5b	ortholog_one2one
ENSG00000115295	93.44	82.97	59.45	62.40	67.60	CLIP4	CAP-Gly domain containing linker protein family member 4 [Source:HGNC Symbol;Acc:HGNC:26108]	2	29097705	29189643	1	protein_coding	CLIP4	ENSMMUG00000010259	CLIP4	ortholog_one2one	ENSMUSG00000024059	Clip4	ortholog_one2one
ENSG00000143549	77.81	68.07	77.90	75.43	66.24	TPM3	tropomyosin 3 [Source:HGNC Symbol;Acc:HGNC:12012]	1	154155304	154194648	-1	protein_coding	NA	NA	NA	NA	NA	NA	NA
ENSG00000179222	56.87	91.59	76.28	82.86	57.82	MAGED1	MAGE family member D1 [Source:HGNC Symbol;Acc:HGNC:6813]	X	51803007	51902354	1	protein_coding	MAGED1	ENSMMUG00000021120	MAGED1	ortholog_one2one	ENSMUSG00000025151	Maged1	ortholog_one2one
ENSG00000103769	64.54	84.44	73.14	76.00	67.26	RAB11A	RAB11A, member RAS oncogene family [Source:HGNC Symbol;Acc:HGNC:9760]	15	65726054	65891989	1	protein_coding	RAB11A	ENSMMUG00000008006	RAB11A	ortholog_one2one	ENSMUSG00000004771	Rab11a	ortholog_one2one
ENSG00000237094	84.45	72.10	98.50	60.51	49.74	AL732372.2	pseudogene similar to part of septin 14 SEPT14	1	365389	522928	-1	transcribed_unprocessed_pseudogene	NA	NA	NA	NA	NA	NA	NA
ENSG00000144381	60.84	74.09	90.36	81.54	58.45	HSPD1	heat shock protein family D (Hsp60) member 1 [Source:HGNC Symbol;Acc:HGNC:5261]	2	197486584	197516737	-1	protein_coding	NA	NA	NA	NA	NA	NA	NA
ENSG00000179348	70.57	102.39	62.44	62.31	67.55	GATA2	GATA binding protein 2 [Source:HGNC Symbol;Acc:HGNC:4171]	3	128479427	128493201	-1	protein_coding	GATA2	ENSMMUG00000021371	GATA2	ortholog_one2one	ENSMUSG00000015053	Gata2	ortholog_one2one
ENSG00000169714	72.42	81.48	73.10	66.79	71.42	CNBP	CCHC-type zinc finger nucleic acid binding protein [Source:HGNC Symbol;Acc:HGNC:13164]	3	129167827	129183922	-1	protein_coding	CNBP	ENSMMUG00000058753	CNBP	ortholog_one2one	ENSMUSG00000030057	Cnbp	ortholog_one2one
ENSG00000167110	85.54	74.33	67.30	72.00	65.87	GOLGA2	golgin A2 [Source:HGNC Symbol;Acc:HGNC:4425]	9	128255829	128275995	-1	protein_coding	NA	NA	NA	NA	NA	NA	NA
ENSG00000143198	68.00	63.48	85.76	87.01	60.64	MGST3	microsomal glutathione S-transferase 3 [Source:HGNC Symbol;Acc:HGNC:7064]	1	165631213	165661796	1	protein_coding	MGST3	ENSMMUG00000015948	MGST3	ortholog_one2one	ENSMUSG00000026688	Mgst3	ortholog_one2one
ENSG00000167468	79.70	68.27	71.82	76.99	67.68	GPX4	glutathione peroxidase 4 [Source:HGNC Symbol;Acc:HGNC:4556]	19	1103926	1106791	1	protein_coding	GPX4	ENSMMUG00000028946	GPX4	ortholog_one2one	ENSMUSG00000075706	Gpx4	ortholog_one2one
ENSG00000231925	76.35	82.73	73.04	54.72	77.33	TAPBP	TAP binding protein [Source:HGNC Symbol;Acc:HGNC:11566]	6	33299694	33314387	-1	protein_coding	TAPBP	ENSMMUG00000003875	TAPBP	ortholog_one2one	ENSMUSG00000024308	Tapbp	ortholog_one2one
ENSG00000196411	53.91	73.48	94.93	77.96	63.87	EPHB4	EPH receptor B4 [Source:HGNC Symbol;Acc:HGNC:3395]	7	100802565	100827523	-1	protein_coding	EPHB4	ENSMMUG00000007375	EPHB4	ortholog_one2one	ENSMUSG00000029710	Ephb4	ortholog_one2one
ENSG00000116017	93.07	84.49	67.32	65.98	52.36	ARID3A	AT-rich interaction domain 3A [Source:HGNC Symbol;Acc:HGNC:3031]	19	925781	975939	1	protein_coding	ARID3A	ENSMMUG00000002278	ARID3A	ortholog_one2one	ENSMUSG00000019564	Arid3a	ortholog_one2one
ENSG00000127054	105.91	69.85	80.49	53.03	53.38	INTS11	integrator complex subunit 11 [Source:HGNC Symbol;Acc:HGNC:26052]	1	1311585	1324687	-1	protein_coding	INTS11	ENSMMUG00000013866	INTS11	ortholog_one2one	ENSMUSG00000029034	Ints11	ortholog_one2one
ENSG00000107485	82.42	82.66	64.63	66.92	66.01	GATA3	GATA binding protein 3 [Source:HGNC Symbol;Acc:HGNC:4172]	10	8045378	8075198	1	protein_coding	GATA3	ENSMMUG00000006944	GATA3	ortholog_one2one	ENSMUSG00000015619	Gata3	ortholog_one2one
ENSG00000223573	56.49	92.72	74.84	62.53	76.00	TINCR	TINCR ubiquitin domain containing [Source:HGNC Symbol;Acc:HGNC:14607]	19	5558167	5578349	-1	protein_coding	NA	NA	NA	NA	NA	NA	NA
ENSG00000088986	66.23	82.36	74.73	73.17	65.48	DYNLL1	dynein light chain LC8-type 1 [Source:HGNC Symbol;Acc:HGNC:15476]	12	120469850	120498493	1	protein_coding	NA	NA	NA	NA	NA	NA	NA
ENSG00000169764	75.59	76.19	80.42	67.95	61.82	UGP2	UDP-glucose pyrophosphorylase 2 [Source:HGNC Symbol;Acc:HGNC:12527]	2	63840940	63891562	1	protein_coding	UGP2	ENSMMUG00000008770	UGP2	ortholog_one2one	ENSMUSG00000001891	Ugp2	ortholog_one2one
ENSG00000130723	81.55	84.13	74.47	62.45	59.03	PRRC2B	proline rich coiled-coil 2B [Source:HGNC Symbol;Acc:HGNC:28121]	9	131373636	131500197	1	protein_coding	PRRC2B	ENSMMUG00000009973	PRRC2B	ortholog_one2one	ENSMUSG00000039262	Prrc2b	ortholog_one2one
ENSG00000101160	83.55	68.05	72.26	70.05	67.30	CTSZ	cathepsin Z [Source:HGNC Symbol;Acc:HGNC:2547]	20	58995185	59007254	-1	protein_coding	CTSZ	ENSMMUG00000015391	CTSZ	ortholog_one2one	ENSMUSG00000016256	Ctsz	ortholog_one2one
ENSG00000108474	106.44	61.56	101.53	45.62	45.49	PIGL	phosphatidylinositol glycan anchor biosynthesis class L [Source:HGNC Symbol;Acc:HGNC:8966]	17	16217191	16351797	1	protein_coding	PIGL	ENSMMUG00000030296	PIGL	ortholog_one2one	ENSMUSG00000014245	Pigl	ortholog_one2one
ENSG00000143753	57.20	87.23	90.96	64.74	60.34	DEGS1	delta 4-desaturase, sphingolipid 1 [Source:HGNC Symbol;Acc:HGNC:13709]	1	224175756	224193441	1	protein_coding	NA	NA	NA	NA	NA	NA	NA
ENSG00000171862	70.46	76.27	88.98	60.70	63.91	PTEN	phosphatase and tensin homolog [Source:HGNC Symbol;Acc:HGNC:9588]	10	87863625	87971930	1	protein_coding	NA	NA	NA	NA	NA	NA	NA
ENSG00000117318	64.83	74.78	76.59	79.61	64.13	ID3	inhibitor of DNA binding 3, HLH protein [Source:HGNC Symbol;Acc:HGNC:5362]	1	23557926	23559501	-1	protein_coding	ID3	ENSMMUG00000043586	ID3	ortholog_one2one	ENSMUSG00000007872	Id3	ortholog_one2one
ENSG00000161547	80.95	67.48	90.29	61.20	60.00	SRSF2	serine and arginine rich splicing factor 2 [Source:HGNC Symbol;Acc:HGNC:10783]	17	76734115	76737333	-1	protein_coding	SRSF2	ENSMMUG00000022412	SRSF2	ortholog_one2one	ENSMUSG00000034120	Srsf2	ortholog_one2one
ENSG00000070831	63.92	77.17	79.81	70.56	67.55	CDC42	cell division cycle 42 [Source:HGNC Symbol;Acc:HGNC:1736]	1	22025511	22101360	1	protein_coding	CDC42	ENSMMUG00000022009	CDC42	ortholog_one2one	ENSMUSG00000006699	Cdc42	ortholog_one2one
ENSG00000127184	62.06	74.60	75.43	87.21	59.44	COX7C	cytochrome c oxidase subunit 7C [Source:HGNC Symbol;Acc:HGNC:2292]	5	86617928	86620962	1	protein_coding	COX7C	ENSMMUG00000040409	COX7C	ortholog_one2one	ENSMUSG00000017778	Cox7c	ortholog_one2one
ENSG00000166377	90.76	69.65	104.15	49.53	44.21	ATP9B	ATPase phospholipid transporting 9B (putative) [Source:HGNC Symbol;Acc:HGNC:13541]	18	79069285	79378287	1	protein_coding	ATP9B	ENSMMUG00000021792	ATP9B	ortholog_one2one	ENSMUSG00000024566	Atp9b	ortholog_one2one
ENSG00000006118	61.97	69.71	69.36	64.94	92.27	TMEM132A	transmembrane protein 132A [Source:HGNC Symbol;Acc:HGNC:31092]	11	60924460	60937159	1	protein_coding	TMEM132A	ENSMMUG00000052420	TMEM132A	ortholog_one2one	ENSMUSG00000024736	Tmem132a	ortholog_one2one
ENSG00000272398	59.82	63.88	82.46	98.24	53.20	CD24	CD24 molecule [Source:HGNC Symbol;Acc:HGNC:1645]	6	106969831	106975627	-1	protein_coding	NA	NA	NA	NA	NA	NA	NA
ENSG00000100139	68.12	78.43	80.56	67.48	62.92	MICALL1	MICAL like 1 [Source:HGNC Symbol;Acc:HGNC:29804]	22	37905657	37942822	1	protein_coding	MICALL1	ENSMMUG00000039143	MICALL1	ortholog_one2one	ENSMUSG00000033039	Micall1	ortholog_one2one
ENSG00000170144	83.25	66.61	75.24	75.27	56.81	HNRNPA3	heterogeneous nuclear ribonucleoprotein A3 [Source:HGNC Symbol;Acc:HGNC:24941]	2	177212563	177223958	1	protein_coding	HNRNPA3	ENSMMUG00000001858	HNRNPA3	ortholog_one2one	ENSMUSG00000059005	Hnrnpa3	ortholog_one2one
ENSG00000087274	79.41	76.98	79.59	61.38	59.74	ADD1	adducin 1 [Source:HGNC Symbol;Acc:HGNC:243]	4	2843857	2930076	1	protein_coding	ADD1	ENSMMUG00000008379	ADD1	ortholog_one2one	ENSMUSG00000029106	Add1	ortholog_one2one
ENSG00000167772	46.83	78.64	79.93	68.67	82.72	ANGPTL4	angiopoietin like 4 [Source:HGNC Symbol;Acc:HGNC:16039]	19	8363289	8374370	1	protein_coding	ANGPTL4	ENSMMUG00000000698	ANGPTL4	ortholog_one2one	ENSMUSG00000002289	Angptl4	ortholog_one2one
ENSG00000181458	89.89	71.12	110.17	43.95	41.20	TMEM45A	transmembrane protein 45A [Source:HGNC Symbol;Acc:HGNC:25480]	3	100492619	100577444	1	protein_coding	NA	NA	NA	NA	NA	NA	NA
ENSG00000186716	70.55	89.46	85.63	53.52	57.04	BCR	BCR activator of RhoGEF and GTPase [Source:HGNC Symbol;Acc:HGNC:1014]	22	23179704	23318037	1	protein_coding	BCR	ENSMMUG00000023622	BCR	ortholog_one2one	ENSMUSG00000009681	Bcr	ortholog_one2one
ENSG00000112081	73.89	73.18	78.47	69.41	61.21	SRSF3	serine and arginine rich splicing factor 3 [Source:HGNC Symbol;Acc:HGNC:10785]	6	36594353	36605600	1	protein_coding	SRSF3	ENSMMUG00000059961		ortholog_one2one	ENSMUSG00000071172	Srsf3	ortholog_one2one
ENSG00000179010	70.67	70.57	66.52	79.98	68.27	MRFAP1	Morf4 family associated protein 1 [Source:HGNC Symbol;Acc:HGNC:24549]	4	6640091	6642745	1	protein_coding	NA	NA	NA	NA	NA	NA	NA
ENSG00000172009	127.36	67.53	60.44	46.18	54.47	THOP1	thimet oligopeptidase 1 [Source:HGNC Symbol;Acc:HGNC:11793]	19	2785503	2815807	1	protein_coding	THOP1	ENSMMUG00000007268	THOP1	ortholog_one2one	ENSMUSG00000004929	Thop1	ortholog_one2one
ENSG00000249614	91.76	63.29	109.76	47.39	43.65	LINC02503	long intergenic non-protein coding RNA 2503 [Source:HGNC Symbol;Acc:HGNC:53492]	4	103961616	104037543	1	lncRNA	NA	NA	NA	NA	NA	NA	NA
ENSG00000105329	81.39	73.76	58.26	46.27	95.93	TGFB1	transforming growth factor beta 1 [Source:HGNC Symbol;Acc:HGNC:11766]	19	41301587	41353922	-1	protein_coding	TGFB1	ENSMMUG00000008142	TGFB1	ortholog_one2one	ENSMUSG00000002603	Tgfb1	ortholog_one2one
ENSG00000173559	82.27	67.42	102.06	61.03	42.39	NABP1	nucleic acid binding protein 1 [Source:HGNC Symbol;Acc:HGNC:26232]	2	191678068	191741097	1	protein_coding	NABP1	ENSMMUG00000009460	NABP1	ortholog_one2one	ENSMUSG00000026107	Nabp1	ortholog_one2one
ENSG00000198752	73.31	83.25	76.26	62.80	59.35	CDC42BPB	CDC42 binding protein kinase beta [Source:HGNC Symbol;Acc:HGNC:1738]	14	102932380	103057549	-1	protein_coding	CDC42BPB	ENSMMUG00000008380	CDC42BPB	ortholog_one2one	ENSMUSG00000021279	Cdc42bpb	ortholog_one2one
ENSG00000135636	85.98	61.42	79.46	56.31	71.01	DYSF	dysferlin [Source:HGNC Symbol;Acc:HGNC:3097]	2	71453722	71686768	1	protein_coding	DYSF	ENSMMUG00000007176	DYSF	ortholog_one2one	ENSMUSG00000033788	Dysf	ortholog_one2one
ENSG00000125304	51.89	86.47	66.77	64.57	84.19	TM9SF2	transmembrane 9 superfamily member 2 [Source:HGNC Symbol;Acc:HGNC:11865]	13	99446311	99564048	1	protein_coding	TM9SF2	ENSMMUG00000019556	TM9SF2	ortholog_one2one	ENSMUSG00000025544	Tm9sf2	ortholog_one2one
ENSG00000187621	74.76	70.86	85.38	61.64	61.12	TCL6	T cell leukemia/lymphoma 6 [Source:HGNC Symbol;Acc:HGNC:13463]	14	95650498	95679833	1	lncRNA	NA	NA	NA	NA	NA	NA	NA
ENSG00000169564	58.25	81.92	66.27	71.96	75.26	PCBP1	poly(rC) binding protein 1 [Source:HGNC Symbol;Acc:HGNC:8647]	2	70087477	70089203	1	protein_coding	PCBP1	ENSMMUG00000038295	PCBP1	ortholog_one2one	ENSMUSG00000051695	Pcbp1	ortholog_one2one
ENSG00000138448	60.77	60.42	101.58	62.05	68.59	ITGAV	integrin subunit alpha V [Source:HGNC Symbol;Acc:HGNC:6150]	2	186590056	186680901	1	protein_coding	ITGAV	ENSMMUG00000019462	ITGAV	ortholog_one2one	ENSMUSG00000027087	Itgav	ortholog_one2one
ENSG00000187955	87.95	58.36	74.91	71.94	59.99	COL14A1	collagen type XIV alpha 1 chain [Source:HGNC Symbol;Acc:HGNC:2191]	8	120059780	120373573	1	protein_coding	COL14A1	ENSMMUG00000002595	COL14A1	ortholog_one2one	ENSMUSG00000022371	Col14a1	ortholog_one2one
ENSG00000133800	87.93	50.00	85.69	66.00	62.91	LYVE1	lymphatic vessel endothelial hyaluronan receptor 1 [Source:HGNC Symbol;Acc:HGNC:14687]	11	10556966	10611689	-1	protein_coding	LYVE1	ENSMMUG00000015790	LYVE1	ortholog_one2one	ENSMUSG00000030787	Lyve1	ortholog_one2one
ENSG00000126214	88.81	68.84	85.80	54.45	54.59	KLC1	kinesin light chain 1 [Source:HGNC Symbol;Acc:HGNC:6387]	14	103561896	103714249	1	protein_coding	NA	NA	NA	NA	NA	NA	NA
ENSG00000138119	78.51	84.92	82.85	56.77	49.15	MYOF	myoferlin [Source:HGNC Symbol;Acc:HGNC:3656]	10	93306429	93482334	-1	protein_coding	MYOF	ENSMMUG00000006841	MYOF	ortholog_one2one	ENSMUSG00000048612	Myof	ortholog_one2one
ENSG00000105669	58.76	75.52	71.24	73.67	72.70	COPE	COPI coat complex subunit epsilon [Source:HGNC Symbol;Acc:HGNC:2234]	19	18899514	18919387	-1	protein_coding	COPE	ENSMMUG00000023291	COPE	ortholog_one2one	ENSMUSG00000055681	Cope	ortholog_one2one
ENSG00000117616	93.09	68.78	90.31	51.11	48.21	RSRP1	arginine and serine rich protein 1 [Source:HGNC Symbol;Acc:HGNC:25234]	1	25242249	25338213	-1	protein_coding	RSRP1	ENSMMUG00000002970	RSRP1	ortholog_one2one	ENSMUSG00000037266	Rsrp1	ortholog_one2one
ENSG00000143179	100.36	98.24	79.46	37.42	35.90	UCK2	uridine-cytidine kinase 2 [Source:HGNC Symbol;Acc:HGNC:12562]	1	165827614	165911618	1	protein_coding	UCK2	ENSMMUG00000053859	UCK2	ortholog_one2one	ENSMUSG00000026558	Uck2	ortholog_one2one
ENSG00000119772	77.74	74.63	75.02	67.88	55.93	DNMT3A	DNA methyltransferase 3 alpha [Source:HGNC Symbol;Acc:HGNC:2978]	2	25227855	25342590	-1	protein_coding	DNMT3A	ENSMMUG00000013565	DNMT3A	ortholog_one2one	ENSMUSG00000020661	Dnmt3a	ortholog_one2one
ENSG00000173391	71.11	67.72	96.73	68.32	47.12	OLR1	oxidized low density lipoprotein receptor 1 [Source:HGNC Symbol;Acc:HGNC:8133]	12	10158301	10172138	-1	protein_coding	OLR1	ENSMMUG00000002191	OLR1	ortholog_one2one	ENSMUSG00000030162	Olr1	ortholog_one2one
ENSG00000095787	74.96	73.23	78.22	61.93	62.49	WAC	WW domain containing adaptor with coiled-coil [Source:HGNC Symbol;Acc:HGNC:17327]	10	28532493	28623112	1	protein_coding	WAC	ENSMMUG00000008268	WAC	ortholog_one2one	ENSMUSG00000024283	Wac	ortholog_one2one
ENSG00000105323	81.35	71.35	70.38	68.36	59.39	HNRNPUL1	heterogeneous nuclear ribonucleoprotein U like 1 [Source:HGNC Symbol;Acc:HGNC:17011]	19	41262496	41307787	1	protein_coding	HNRNPUL1	ENSMMUG00000008139	HNRNPUL1	ortholog_one2one	ENSMUSG00000040725	Hnrnpul1	ortholog_one2one
ENSG00000185825	62.26	78.29	72.75	67.38	70.03	BCAP31	B cell receptor associated protein 31 [Source:HGNC Symbol;Acc:HGNC:16695]	X	153700492	153724565	-1	protein_coding	BCAP31	ENSMMUG00000012744	BCAP31	ortholog_one2one	ENSMUSG00000002015	Bcap31	ortholog_one2one
ENSG00000186010	62.20	77.57	70.20	75.98	64.73	NDUFA13	NADH:ubiquinone oxidoreductase subunit A13 [Source:HGNC Symbol;Acc:HGNC:17194]	19	19515736	19529054	1	protein_coding	NA	NA	NA	NA	NA	NA	NA
ENSG00000113575	54.44	84.18	72.41	65.46	73.98	PPP2CA	protein phosphatase 2 catalytic subunit alpha [Source:HGNC Symbol;Acc:HGNC:9299]	5	134194332	134226073	-1	protein_coding	PPP2CA	ENSMMUG00000013047	SKP1	ortholog_one2one	ENSMUSG00000020349	Ppp2ca	ortholog_one2one
ENSG00000221491	67.88	98.37	76.44	44.77	62.82	SNORA2C	small nucleolar RNA, H/ACA box 2C [Source:HGNC Symbol;Acc:HGNC:32624]	12	48654382	48654518	-1	snoRNA	NA	NA	NA	NA	NA	NA	NA
ENSG00000138071	63.75	73.44	77.73	69.83	65.52	ACTR2	actin related protein 2 [Source:HGNC Symbol;Acc:HGNC:169]	2	65227788	65271253	1	protein_coding	ACTR2	ENSMMUG00000002263	ACTR2	ortholog_one2one	ENSMUSG00000020152	Actr2	ortholog_one2one
ENSG00000175318	57.44	87.07	87.65	69.07	48.98	GRAMD2A	GRAM domain containing 2A [Source:HGNC Symbol;Acc:HGNC:27287]	15	72159806	72197787	-1	protein_coding	GRAMD2A	ENSMMUG00000018756	GRAMD2A	ortholog_one2one	ENSMUSG00000074259	Gramd2	ortholog_one2one
ENSG00000221978	86.00	66.38	97.93	47.38	51.68	CCNL2	cyclin L2 [Source:HGNC Symbol;Acc:HGNC:20570]	1	1385711	1399335	-1	protein_coding	NA	NA	NA	NA	NA	NA	NA
ENSG00000112769	104.82	58.61	65.54	56.15	64.20	LAMA4	laminin subunit alpha 4 [Source:HGNC Symbol;Acc:HGNC:6484]	6	112107931	112254939	-1	protein_coding	LAMA4	ENSMMUG00000013782	LAMA4	ortholog_one2one	ENSMUSG00000019846	Lama4	ortholog_one2one
ENSG00000130985	75.47	81.83	78.08	57.40	56.48	UBA1	ubiquitin like modifier activating enzyme 1 [Source:HGNC Symbol;Acc:HGNC:12469]	X	47190861	47215128	1	protein_coding	UBA1	ENSMMUG00000017428	UBA1	ortholog_one2one	ENSMUSG00000001924	Uba1	ortholog_one2one
ENSG00000135829	60.61	77.92	78.24	65.82	66.54	DHX9	DExH-box helicase 9 [Source:HGNC Symbol;Acc:HGNC:2750]	1	182839347	182887982	1	protein_coding	DHX9	ENSMMUG00000005635	DHX9	ortholog_one2one	ENSMUSG00000042699	Dhx9	ortholog_one2one
ENSG00000277157	64.30	55.21	77.88	84.95	66.55	H4C4	H4 clustered histone 4 [Source:HGNC Symbol;Acc:HGNC:4782]	6	26188710	26189112	-1	protein_coding	NA	NA	NA	NA	NA	NA	NA
ENSG00000155269	93.05	96.05	65.73	49.83	43.61	GPR78	G protein-coupled receptor 78 [Source:HGNC Symbol;Acc:HGNC:4528]	4	8558725	8619761	1	protein_coding	NA	NA	NA	NA	NA	NA	NA
ENSG00000123636	86.40	62.93	74.78	67.45	56.40	BAZ2B	bromodomain adjacent to zinc finger domain 2B [Source:HGNC Symbol;Acc:HGNC:963]	2	159318979	159616569	-1	protein_coding	BAZ2B	ENSMMUG00000006182	BAZ2B	ortholog_one2one	ENSMUSG00000026987	Baz2b	ortholog_one2one
ENSG00000203812	62.75	66.08	81.11	74.02	63.84	H2AC18	H2A clustered histone 18 [Source:HGNC Symbol;Acc:HGNC:4736]	1	149842188	149842736	-1	protein_coding	NA	NA	NA	NA	NA	NA	NA
ENSG00000159377	57.94	72.33	80.81	71.27	65.15	PSMB4	proteasome 20S subunit beta 4 [Source:HGNC Symbol;Acc:HGNC:9541]	1	151399560	151401937	1	protein_coding	PSMB4	ENSMMUG00000020924	PSMB4	ortholog_one2one	ENSMUSG00000005779	Psmb4	ortholog_one2one
ENSG00000015568	95.18	63.10	94.87	45.71	48.62	RGPD5	RANBP2 like and GRIP domain containing 5 [Source:HGNC Symbol;Acc:HGNC:32418]	2	109792758	109857705	1	protein_coding	NA	NA	NA	NA	NA	NA	NA
ENSG00000152795	74.92	65.77	88.34	59.64	58.69	HNRNPDL	heterogeneous nuclear ribonucleoprotein D like [Source:HGNC Symbol;Acc:HGNC:5037]	4	82422564	82430408	-1	protein_coding	HNRNPDL	ENSMMUG00000015777	HNRNPDL	ortholog_one2one	ENSMUSG00000029328	Hnrnpdl	ortholog_one2one
ENSG00000198408	86.25	72.64	80.59	54.03	53.62	OGA	O-GlcNAcase [Source:HGNC Symbol;Acc:HGNC:7056]	10	101784443	101818465	-1	protein_coding	OGA	ENSMMUG00000015775	OGA	ortholog_one2one	ENSMUSG00000025220	Oga	ortholog_one2one
ENSG00000180747	122.52	61.54	70.97	46.63	45.03	SMG1P3	SMG1 pseudogene 3 [Source:HGNC Symbol;Acc:HGNC:49860]	16	21446683	21520444	-1	transcribed_unprocessed_pseudogene	NA	NA	NA	NA	NA	NA	NA
ENSG00000146278	70.06	80.54	67.38	66.43	62.25	PNRC1	proline rich nuclear receptor coactivator 1 [Source:HGNC Symbol;Acc:HGNC:17278]	6	89080751	89085160	1	protein_coding	NA	NA	NA	NA	NA	NA	NA
ENSG00000162521	60.91	78.31	78.27	62.09	66.98	RBBP4	RB binding protein 4, chromatin remodeling factor [Source:HGNC Symbol;Acc:HGNC:9887]	1	32651142	32686211	1	protein_coding	NA	NA	NA	NA	NA	NA	NA
ENSG00000155622	52.81	77.63	71.29	74.78	69.90	XAGE2	X antigen family member 2 [Source:HGNC Symbol;Acc:HGNC:4112]	X	52369021	52375680	1	protein_coding	NA	NA	NA	NA	NA	NA	NA
ENSG00000109625	111.19	80.40	63.33	46.62	43.96	CPZ	carboxypeptidase Z [Source:HGNC Symbol;Acc:HGNC:2333]	4	8592660	8619759	1	protein_coding	CPZ	ENSMMUG00000006237	CPZ	ortholog_one2one	ENSMUSG00000036596	Cpz	ortholog_one2one
ENSG00000214530	64.07	82.71	72.74	67.46	58.05	STARD10	StAR related lipid transfer domain containing 10 [Source:HGNC Symbol;Acc:HGNC:10666]	11	72754729	72793681	-1	protein_coding	STARD10	ENSMMUG00000039301	STARD10	ortholog_one2one	ENSMUSG00000030688	Stard10	ortholog_one2one
ENSG00000168488	94.90	59.81	66.81	62.24	61.26	ATXN2L	ataxin 2 like [Source:HGNC Symbol;Acc:HGNC:31326]	16	28823035	28837237	1	protein_coding	ATXN2L	ENSMMUG00000003298	ATXN2L	ortholog_one2one	ENSMUSG00000032637	Atxn2l	ortholog_one2one
ENSG00000100567	68.47	76.47	87.21	59.34	53.14	PSMA3	proteasome 20S subunit alpha 3 [Source:HGNC Symbol;Acc:HGNC:9532]	14	58244843	58272012	1	protein_coding	NA	NA	NA	NA	NA	NA	NA
ENSG00000144746	45.57	84.70	71.72	72.44	70.16	ARL6IP5	ADP ribosylation factor like GTPase 6 interacting protein 5 [Source:HGNC Symbol;Acc:HGNC:16937]	3	69084937	69106092	1	protein_coding	ARL6IP5	ENSMMUG00000058373	ARL6IP5	ortholog_one2one	ENSMUSG00000035199	Arl6ip5	ortholog_one2one
ENSG00000275023	99.29	62.60	82.11	53.37	47.10	MLLT6	MLLT6, PHD finger containing [Source:HGNC Symbol;Acc:HGNC:7138]	17	38705273	38729795	1	protein_coding	MLLT6	ENSMMUG00000002637	MLLT6	ortholog_one2one	ENSMUSG00000038437	Mllt6	ortholog_one2one
ENSG00000137491	73.11	68.67	74.52	60.98	66.91	SLCO2B1	solute carrier organic anion transporter family member 2B1 [Source:HGNC Symbol;Acc:HGNC:10962]	11	75100563	75206549	1	protein_coding	SLCO2B1	ENSMMUG00000009126	SLCO2B1	ortholog_one2one	ENSMUSG00000030737	Slco2b1	ortholog_one2one
ENSG00000134250	70.41	90.22	73.39	43.92	66.06	NOTCH2	notch receptor 2 [Source:HGNC Symbol;Acc:HGNC:7882]	1	119911553	120100779	-1	protein_coding	NOTCH2	ENSMMUG00000018375	NOTCH2	ortholog_one2one	ENSMUSG00000027878	Notch2	ortholog_one2one
ENSG00000154845	64.32	66.26	82.71	58.41	72.30	PPP4R1	protein phosphatase 4 regulatory subunit 1 [Source:HGNC Symbol;Acc:HGNC:9320]	18	9546791	9615240	-1	protein_coding	PPP4R1	ENSMMUG00000060986	PPP4R1	ortholog_one2one	ENSMUSG00000061950	Ppp4r1	ortholog_one2one
ENSG00000126432	65.01	65.74	57.35	90.96	64.84	PRDX5	peroxiredoxin 5 [Source:HGNC Symbol;Acc:HGNC:9355]	11	64318121	64321811	1	protein_coding	PRDX5	ENSMMUG00000013397	PRDX5	ortholog_one2one	ENSMUSG00000024953	Prdx5	ortholog_one2one
ENSG00000076706	65.44	79.01	84.19	64.98	50.18	MCAM	melanoma cell adhesion molecule [Source:HGNC Symbol;Acc:HGNC:6934]	11	119308529	119321521	-1	protein_coding	MCAM	ENSMMUG00000004764	MCAM	ortholog_one2one	ENSMUSG00000032135	Mcam	ortholog_one2one
ENSG00000134910	58.48	84.34	70.53	63.58	65.94	STT3A	STT3 oligosaccharyltransferase complex catalytic subunit A [Source:HGNC Symbol;Acc:HGNC:6172]	11	125591712	125625215	1	protein_coding	STT3A	ENSMMUG00000054773	STT3A	ortholog_one2one	ENSMUSG00000032116	Stt3a	ortholog_one2one
ENSG00000005007	67.67	80.73	70.56	58.59	65.12	UPF1	UPF1 RNA helicase and ATPase [Source:HGNC Symbol;Acc:HGNC:9962]	19	18831959	18868230	1	protein_coding	UPF1	ENSMMUG00000023286	UPF1	ortholog_one2one	ENSMUSG00000058301	Upf1	ortholog_one2one
ENSG00000086061	56.59	82.57	73.97	71.40	58.03	DNAJA1	DnaJ heat shock protein family (Hsp40) member A1 [Source:HGNC Symbol;Acc:HGNC:5229]	9	33025273	33039907	1	protein_coding	DNAJA1	ENSMMUG00000007740	DNAJA1	ortholog_one2one	ENSMUSG00000028410	Dnaja1	ortholog_one2one
ENSG00000108604	65.13	79.95	74.97	54.81	67.26	SMARCD2	SWI/SNF related, matrix associated, actin dependent regulator of chromatin, subfamily d, member 2 [Source:HGNC Symbol;Acc:HGNC:11107]	17	63832081	63843065	-1	protein_coding	SMARCD2	ENSMMUG00000016771	SMARCD2	ortholog_one2one	ENSMUSG00000078619	Smarcd2	ortholog_one2one
ENSG00000026508	69.11	70.63	63.10	69.62	69.29	CD44	CD44 molecule (Indian blood group) [Source:HGNC Symbol;Acc:HGNC:1681]	11	35138882	35232402	1	protein_coding	CD44	ENSMMUG00000004327	CD44	ortholog_one2one	ENSMUSG00000005087	Cd44	ortholog_one2one
ENSG00000099917	84.53	73.44	74.80	54.86	53.26	MED15	mediator complex subunit 15 [Source:HGNC Symbol;Acc:HGNC:14248]	22	20495913	20587632	1	protein_coding	MED15	ENSMMUG00000023263	MED15	ortholog_one2one	ENSMUSG00000012114	Med15	ortholog_one2one
ENSG00000143321	62.93	75.79	66.32	68.75	67.07	HDGF	heparin binding growth factor [Source:HGNC Symbol;Acc:HGNC:4856]	1	156742109	156766925	-1	protein_coding	HDGF	ENSMMUG00000040660	HDGF	ortholog_one2one	ENSMUSG00000004897	Hdgf	ortholog_one2one
ENSG00000124067	79.15	75.27	72.93	55.01	57.86	SLC12A4	solute carrier family 12 member 4 [Source:HGNC Symbol;Acc:HGNC:10913]	16	67943474	67969601	-1	protein_coding	SLC12A4	ENSMMUG00000008491	SLC12A4	ortholog_one2one	ENSMUSG00000017765	Slc12a4	ortholog_one2one
ENSG00000166681	60.67	67.18	75.13	86.96	50.18	BEX3	brain expressed X-linked 3 [Source:HGNC Symbol;Acc:HGNC:13388]	X	103376395	103378164	1	protein_coding	BEX3	ENSMMUG00000049154		ortholog_one2one	ENSMUSG00000046432	Bex3	ortholog_one2one
ENSG00000282943	72.73	70.91	56.87	64.73	74.87	AC004784.1	novel transcript, antisense to PSG11, PSG2 and PSG5	19	42977463	43171515	1	lncRNA	NA	NA	NA	NA	NA	NA	NA
ENSG00000015479	64.75	71.22	82.75	57.03	63.88	MATR3	matrin 3 [Source:HGNC Symbol;Acc:HGNC:6912]	5	139293674	139331677	1	protein_coding	NA	NA	NA	NA	NA	NA	NA
ENSG00000105135	81.55	76.85	59.38	40.83	80.49	ILVBL	ilvB acetolactate synthase like [Source:HGNC Symbol;Acc:HGNC:6041]	19	15114984	15125786	-1	protein_coding	ILVBL	ENSMMUG00000007729	ILVBL	ortholog_one2one	ENSMUSG00000032763	Ilvbl	ortholog_one2one
ENSG00000152926	89.51	53.59	93.58	66.60	35.77	ZNF117	zinc finger protein 117 [Source:HGNC Symbol;Acc:HGNC:12897]	7	64971772	65006684	-1	protein_coding	NA	NA	NA	NA	NA	NA	NA
ENSG00000198223	65.43	66.52	71.05	69.52	66.48	CSF2RA	colony stimulating factor 2 receptor subunit alpha [Source:HGNC Symbol;Acc:HGNC:2435]	X	1268800	1310381	1	protein_coding	NA	NA	NA	NA	NA	NA	NA
ENSG00000107372	61.56	79.46	79.51	63.43	54.60	ZFAND5	zinc finger AN1-type containing 5 [Source:HGNC Symbol;Acc:HGNC:13008]	9	72351413	72365235	-1	protein_coding	ZFAND5	ENSMMUG00000052161	ZFAND5	ortholog_one2one	ENSMUSG00000024750	Zfand5	ortholog_one2one
ENSG00000204469	70.45	69.76	69.96	68.25	60.07	PRRC2A	proline rich coiled-coil 2A [Source:HGNC Symbol;Acc:HGNC:13918]	6	31620715	31637771	1	protein_coding	PRRC2A	ENSMMUG00000005297	PRRC2A	ortholog_one2one	ENSMUSG00000024393	Prrc2a	ortholog_one2one
ENSG00000102144	63.14	69.75	79.66	64.43	61.28	PGK1	phosphoglycerate kinase 1 [Source:HGNC Symbol;Acc:HGNC:8896]	X	77910739	78129295	1	protein_coding	NA	NA	NA	NA	NA	NA	NA
ENSG00000005884	73.70	81.23	67.08	48.25	67.67	ITGA3	integrin subunit alpha 3 [Source:HGNC Symbol;Acc:HGNC:6139]	17	50055968	50090481	1	protein_coding	ITGA3	ENSMMUG00000000153	ITGA3	ortholog_one2one	ENSMUSG00000001507	Itga3	ortholog_one2one
ENSG00000201098	76.69	43.65	69.78	71.66	76.06	RNY1	RNA, Ro60-associated Y1 [Source:HGNC Symbol;Acc:HGNC:10242]	7	148987136	148987248	-1	misc_RNA	NA	NA	NA	NA	NA	NA	NA
ENSG00000103335	89.28	80.96	74.08	39.40	53.80	PIEZO1	piezo type mechanosensitive ion channel component 1 [Source:HGNC Symbol;Acc:HGNC:28993]	16	88715338	88785220	-1	protein_coding	PIEZO1	ENSMMUG00000007254	PIEZO1	ortholog_one2one	ENSMUSG00000014444	Piezo1	ortholog_one2one
ENSG00000089154	79.22	80.60	71.18	53.74	52.47	GCN1	GCN1 activator of EIF2AK4 [Source:HGNC Symbol;Acc:HGNC:4199]	12	120127202	120194715	-1	protein_coding	GCN1	ENSMMUG00000009152	GCN1	ortholog_one2one	ENSMUSG00000041638	Gcn1	ortholog_one2one
ENSG00000137710	56.97	72.06	68.26	63.09	76.64	RDX	radixin [Source:HGNC Symbol;Acc:HGNC:9944]	11	109864295	110296712	-1	protein_coding	RDX	ENSMMUG00000002241	RDX	ortholog_one2one	ENSMUSG00000032050	Rdx	ortholog_one2one
ENSG00000259380	85.53	61.29	104.42	44.03	41.56	AC087473.1	novel transcript	15	38139595	38226897	-1	lncRNA	NA	NA	NA	NA	NA	NA	NA
ENSG00000166532	77.40	61.77	88.99	53.23	55.42	RIMKLB	ribosomal modification protein rimK like family member B [Source:HGNC Symbol;Acc:HGNC:29228]	12	8681600	8783095	1	protein_coding	NA	NA	NA	NA	NA	NA	NA
ENSG00000155849	73.79	80.85	69.61	63.39	48.96	ELMO1	engulfment and cell motility 1 [Source:HGNC Symbol;Acc:HGNC:16286]	7	36854361	37449249	-1	protein_coding	ELMO1	ENSMMUG00000023104	ELMO1	ortholog_one2one	ENSMUSG00000041112	Elmo1	ortholog_one2one
ENSG00000131100	55.52	75.67	65.81	67.38	71.09	ATP6V1E1	ATPase H+ transporting V1 subunit E1 [Source:HGNC Symbol;Acc:HGNC:857]	22	17592136	17628749	-1	protein_coding	ATP6V1E1	ENSMMUG00000021477	ATP6V1E1	ortholog_one2one	ENSMUSG00000019210	Atp6v1e1	ortholog_one2one
ENSG00000272196	58.45	65.82	74.73	77.19	59.26	H2AC19	H2A clustered histone 19 [Source:HGNC Symbol;Acc:HGNC:29668]	1	149851061	149851624	1	protein_coding	NA	NA	NA	NA	NA	NA	NA
ENSG00000189091	60.87	81.91	76.44	54.64	61.31	SF3B3	splicing factor 3b subunit 3 [Source:HGNC Symbol;Acc:HGNC:10770]	16	70523791	70577670	1	protein_coding	SF3B3	ENSMMUG00000017812	SF3B3	ortholog_one2one	ENSMUSG00000033732	Sf3b3	ortholog_one2one
ENSG00000130829	50.61	76.18	79.65	76.06	52.66	DUSP9	dual specificity phosphatase 9 [Source:HGNC Symbol;Acc:HGNC:3076]	X	153642492	153651326	1	protein_coding	DUSP9	ENSMMUG00000056988	DUSP9	ortholog_one2one	ENSMUSG00000031383	Dusp9	ortholog_one2one
ENSG00000058673	66.82	75.42	72.11	60.90	59.69	ZC3H11A	zinc finger CCCH-type containing 11A [Source:HGNC Symbol;Acc:HGNC:29093]	1	203795654	203854999	1	protein_coding	NA	NA	NA	NA	NA	NA	NA
ENSG00000099995	69.35	74.96	62.58	65.21	62.83	SF3A1	splicing factor 3a subunit 1 [Source:HGNC Symbol;Acc:HGNC:10765]	22	30331988	30356919	-1	protein_coding	SF3A1	ENSMMUG00000005547	SF3A1	ortholog_one2one	ENSMUSG00000002129	Sf3a1	ortholog_one2one
ENSG00000163931	55.89	88.49	67.18	65.24	57.89	TKT	transketolase [Source:HGNC Symbol;Acc:HGNC:11834]	3	53224712	53256052	-1	protein_coding	TKT	ENSMMUG00000014433	TKT	ortholog_one2one	ENSMUSG00000021957	Tkt	ortholog_one2one
ENSG00000159840	72.08	66.52	74.13	61.64	60.20	ZYX	zyxin [Source:HGNC Symbol;Acc:HGNC:13200]	7	143381295	143391111	1	protein_coding	ZYX	ENSMMUG00000012635	ZYX	ortholog_one2one	ENSMUSG00000029860	Zyx	ortholog_one2one
ENSG00000050820	73.41	72.98	73.17	56.99	57.65	BCAR1	BCAR1 scaffold protein, Cas family member [Source:HGNC Symbol;Acc:HGNC:971]	16	75228181	75268053	-1	protein_coding	BCAR1	ENSMMUG00000002630	BCAR1	ortholog_one2one	ENSMUSG00000031955	Bcar1	ortholog_one2one
ENSG00000140443	68.75	84.36	77.36	52.35	51.32	IGF1R	insulin like growth factor 1 receptor [Source:HGNC Symbol;Acc:HGNC:5465]	15	98648539	98964530	1	protein_coding	IGF1R	ENSMMUG00000012305	IGF1R	ortholog_one2one	ENSMUSG00000005533	Igf1r	ortholog_one2one
ENSG00000183020	75.34	69.65	70.71	59.20	59.22	AP2A2	adaptor related protein complex 2 subunit alpha 2 [Source:HGNC Symbol;Acc:HGNC:562]	11	924894	1012245	1	protein_coding	AP2A2	ENSMMUG00000003620	AP2A2	ortholog_one2one	ENSMUSG00000002957	Ap2a2	ortholog_one2one
ENSG00000106624	111.70	56.84	54.40	62.43	48.01	AEBP1	AE binding protein 1 [Source:HGNC Symbol;Acc:HGNC:303]	7	44104345	44114562	1	protein_coding	NA	NA	NA	NA	NA	NA	NA
ENSG00000067082	96.22	57.87	95.74	46.34	36.50	KLF6	Kruppel like factor 6 [Source:HGNC Symbol;Acc:HGNC:2235]	10	3775996	3785281	-1	protein_coding	KLF6	ENSMMUG00000010696	KLF6	ortholog_one2one	ENSMUSG00000000078	Klf6	ortholog_one2one
ENSG00000101670	68.21	72.91	79.73	62.59	49.10	LIPG	lipase G, endothelial type [Source:HGNC Symbol;Acc:HGNC:6623]	18	49560699	49599185	1	protein_coding	LIPG	ENSMMUG00000019054	LIPG	ortholog_one2one	ENSMUSG00000053846	Lipg	ortholog_one2one
ENSG00000273749	68.99	71.33	69.44	62.06	60.54	CYFIP1	cytoplasmic FMR1 interacting protein 1 [Source:HGNC Symbol;Acc:HGNC:13759]	15	22867052	22981063	-1	protein_coding	CYFIP1	ENSMMUG00000003890	CYFIP1	ortholog_one2one	ENSMUSG00000030447	Cyfip1	ortholog_one2one
ENSG00000166446	52.81	92.87	65.32	59.95	61.25	CDYL2	chromodomain Y like 2 [Source:HGNC Symbol;Acc:HGNC:23030]	16	80597907	80804598	-1	protein_coding	CDYL2	ENSMMUG00000011847	CDYL2	ortholog_one2one	ENSMUSG00000031758	Cdyl2	ortholog_one2one
ENSG00000086232	56.47	63.42	72.99	78.52	60.55	EIF2AK1	eukaryotic translation initiation factor 2 alpha kinase 1 [Source:HGNC Symbol;Acc:HGNC:24921]	7	6022247	6059175	-1	protein_coding	EIF2AK1	ENSMMUG00000030419	EIF2AK1	ortholog_one2one	ENSMUSG00000029613	Eif2ak1	ortholog_one2one
ENSG00000205531	68.50	72.86	73.02	62.66	54.78	NAP1L4	nucleosome assembly protein 1 like 4 [Source:HGNC Symbol;Acc:HGNC:7640]	11	2944431	2992377	-1	protein_coding	NAP1L4	ENSMMUG00000007753	NAP1L4	ortholog_one2one	ENSMUSG00000059119	Nap1l4	ortholog_one2one
ENSG00000135968	78.41	60.23	103.01	46.01	44.03	GCC2	GRIP and coiled-coil domain containing 2 [Source:HGNC Symbol;Acc:HGNC:23218]	2	108449191	108509415	1	protein_coding	GCC2	ENSMMUG00000022844	GCC2	ortholog_one2one	ENSMUSG00000038039	Gcc2	ortholog_one2one
ENSG00000163635	81.48	72.02	73.35	52.52	51.51	ATXN7	ataxin 7 [Source:HGNC Symbol;Acc:HGNC:10560]	3	63863155	64003462	1	protein_coding	ATXN7	ENSMMUG00000001508	ATXN7	ortholog_one2one	ENSMUSG00000021738	Atxn7	ortholog_one2one
ENSG00000105137	111.60	72.24	62.49	18.83	65.53	SYDE1	synapse defective Rho GTPase homolog 1 [Source:HGNC Symbol;Acc:HGNC:25824]	19	15107401	15114985	1	protein_coding	SYDE1	ENSMMUG00000007726	SYDE1	ortholog_one2one	ENSMUSG00000032714	Syde1	ortholog_one2one
ENSG00000107223	67.81	60.31	64.05	75.29	63.05	EDF1	endothelial differentiation related factor 1 [Source:HGNC Symbol;Acc:HGNC:3164]	9	136862119	136866308	-1	protein_coding	EDF1	ENSMMUG00000031537		ortholog_one2one	ENSMUSG00000015092	Edf1	ortholog_one2one
ENSG00000165629	60.11	65.35	77.62	67.58	59.54	ATP5F1C	ATP synthase F1 subunit gamma [Source:HGNC Symbol;Acc:HGNC:833]	10	7788147	7807815	1	protein_coding	ATP5F1C	ENSMMUG00000009207	ATP5F1C	ortholog_one2one	ENSMUSG00000025781	Atp5c1	ortholog_one2one
ENSG00000109606	66.60	68.90	81.71	56.47	56.22	DHX15	DEAH-box helicase 15 [Source:HGNC Symbol;Acc:HGNC:2738]	4	24517441	24584554	-1	protein_coding	DHX15	ENSMMUG00000009637	DHX15	ortholog_one2one	ENSMUSG00000029169	Dhx15	ortholog_one2one
ENSG00000104765	80.35	68.75	64.38	63.14	53.24	BNIP3L	BCL2 interacting protein 3 like [Source:HGNC Symbol;Acc:HGNC:1085]	8	26383054	26505636	1	protein_coding	BNIP3L	ENSMMUG00000023646	BNIP3L	ortholog_one2one	ENSMUSG00000022051	Bnip3l	ortholog_one2one
ENSG00000140400	81.28	73.94	76.06	48.33	50.25	MAN2C1	mannosidase alpha class 2C member 1 [Source:HGNC Symbol;Acc:HGNC:6827]	15	75355207	75368612	-1	protein_coding	MAN2C1	ENSMMUG00000009279	MAN2C1	ortholog_one2one	ENSMUSG00000032295	Man2c1	ortholog_one2one
ENSG00000116977	76.45	59.79	71.04	65.26	57.12	LGALS8	galectin 8 [Source:HGNC Symbol;Acc:HGNC:6569]	1	236518000	236552981	1	protein_coding	LGALS8	ENSMMUG00000015132	LGALS8	ortholog_one2one	ENSMUSG00000057554	Lgals8	ortholog_one2one
ENSG00000178202	38.45	99.22	63.93	68.27	59.62	POGLUT3	protein O-glucosyltransferase 3 [Source:HGNC Symbol;Acc:HGNC:28496]	11	108472112	108498384	-1	protein_coding	NA	NA	NA	NA	NA	NA	NA
ENSG00000184363	61.31	95.14	59.73	58.07	55.17	PKP3	plakophilin 3 [Source:HGNC Symbol;Acc:HGNC:9025]	11	392614	404908	1	protein_coding	PKP3	ENSMMUG00000003525	PKP3	ortholog_one2one	ENSMUSG00000054065	Pkp3	ortholog_one2one
ENSG00000140859	73.57	69.80	82.06	53.64	50.32	KIFC3	kinesin family member C3 [Source:HGNC Symbol;Acc:HGNC:6326]	16	57758217	57863053	-1	protein_coding	KIFC3	ENSMMUG00000015696	KIFC3	ortholog_one2one	ENSMUSG00000031788	Kifc3	ortholog_one2one
ENSG00000120725	54.20	74.77	65.73	68.66	65.87	SIL1	SIL1 nucleotide exchange factor [Source:HGNC Symbol;Acc:HGNC:24624]	5	138946724	139293557	-1	protein_coding	SIL1	ENSMMUG00000001939	SIL1	ortholog_one2one	ENSMUSG00000024357	Sil1	ortholog_one2one
ENSG00000137312	67.44	70.30	64.09	62.13	65.06	FLOT1	flotillin 1 [Source:HGNC Symbol;Acc:HGNC:3757]	6	30727709	30742732	-1	protein_coding	FLOT1	ENSMMUG00000014071	FLOT1	ortholog_one2one	ENSMUSG00000059714	Flot1	ortholog_one2one
ENSG00000130635	101.66	54.01	57.26	60.93	55.12	COL5A1	collagen type V alpha 1 chain [Source:HGNC Symbol;Acc:HGNC:2209]	9	134641803	134844843	1	protein_coding	COL5A1	ENSMMUG00000012147	COL5A1	ortholog_one2one	ENSMUSG00000026837	Col5a1	ortholog_one2one
ENSG00000106799	57.58	75.77	73.35	51.64	70.28	TGFBR1	transforming growth factor beta receptor 1 [Source:HGNC Symbol;Acc:HGNC:11772]	9	99104038	99154192	1	protein_coding	TGFBR1	ENSMMUG00000001304	TGFBR1	ortholog_one2one	ENSMUSG00000007613	Tgfbr1	ortholog_one2one
ENSG00000197238	75.37	40.72	67.10	87.51	57.89	H4C11	H4 clustered histone 11 [Source:HGNC Symbol;Acc:HGNC:4785]	6	27824092	27824480	1	protein_coding	NA	NA	NA	NA	NA	NA	NA
ENSG00000197622	68.73	69.17	71.26	58.01	61.20	CDC42SE1	CDC42 small effector 1 [Source:HGNC Symbol;Acc:HGNC:17719]	1	151050971	151070325	-1	protein_coding	CDC42SE1	ENSMMUG00000010074	CDC42SE1	ortholog_one2one	ENSMUSG00000046722	Cdc42se1	ortholog_one2one
ENSG00000266028	69.98	88.75	71.67	44.79	53.18	SRGAP2	SLIT-ROBO Rho GTPase activating protein 2 [Source:HGNC Symbol;Acc:HGNC:19751]	1	206203345	206464443	1	protein_coding	NA	NA	NA	NA	NA	NA	NA
ENSG00000196419	52.65	77.33	69.45	66.48	62.25	XRCC6	X-ray repair cross complementing 6 [Source:HGNC Symbol;Acc:HGNC:4055]	22	41621163	41664048	1	protein_coding	XRCC6	ENSMMUG00000001856	XRCC6	ortholog_one2one	ENSMUSG00000022471	Xrcc6	ortholog_one2one
ENSG00000113742	57.64	68.34	73.44	65.66	63.05	CPEB4	cytoplasmic polyadenylation element binding protein 4 [Source:HGNC Symbol;Acc:HGNC:21747]	5	173888349	173961980	1	protein_coding	CPEB4	ENSMMUG00000019926	CPEB4	ortholog_one2one	ENSMUSG00000020300	Cpeb4	ortholog_one2one
ENSG00000163520	92.01	60.72	52.83	53.77	68.70	FBLN2	fibulin 2 [Source:HGNC Symbol;Acc:HGNC:3601]	3	13549125	13638422	1	protein_coding	FBLN2	ENSMMUG00000017659	FBLN2	ortholog_one2one	ENSMUSG00000064080	Fbln2	ortholog_one2one
ENSG00000065534	63.19	78.18	82.03	56.80	47.72	MYLK	myosin light chain kinase [Source:HGNC Symbol;Acc:HGNC:7590]	3	123610049	123884332	-1	protein_coding	MYLK	ENSMMUG00000014818	MYLK	ortholog_one2one	ENSMUSG00000022836	Mylk	ortholog_one2one
ENSG00000007944	50.69	83.53	62.41	62.55	68.60	MYLIP	myosin regulatory light chain interacting protein [Source:HGNC Symbol;Acc:HGNC:21155]	6	16129086	16148248	1	protein_coding	MYLIP	ENSMMUG00000057657	MYLIP	ortholog_one2one	ENSMUSG00000038175	Mylip	ortholog_one2one
ENSG00000177156	57.18	71.07	71.73	65.46	62.33	TALDO1	transaldolase 1 [Source:HGNC Symbol;Acc:HGNC:11559]	11	747415	765012	1	protein_coding	TALDO1	ENSMMUG00000007510	TALDO1	ortholog_one2one	ENSMUSG00000025503	Taldo1	ortholog_one2one
ENSG00000063244	79.87	68.78	65.12	59.44	54.35	U2AF2	U2 small nuclear RNA auxiliary factor 2 [Source:HGNC Symbol;Acc:HGNC:23156]	19	55654146	55674716	1	protein_coding	U2AF2	ENSMMUG00000004810	U2AF2	ortholog_one2one	ENSMUSG00000030435	U2af2	ortholog_one2one
ENSG00000078808	54.11	72.25	69.46	60.31	71.25	SDF4	stromal cell derived factor 4 [Source:HGNC Symbol;Acc:HGNC:24188]	1	1216908	1232067	-1	protein_coding	SDF4	ENSMMUG00000019518	SDF4	ortholog_one2one	ENSMUSG00000029076	Sdf4	ortholog_one2one
ENSG00000168461	61.84	70.89	84.70	60.64	49.29	RAB31	RAB31, member RAS oncogene family [Source:HGNC Symbol;Acc:HGNC:9771]	18	9708275	9862551	1	protein_coding	RAB31	ENSMMUG00000052840	RAB31	ortholog_one2one	ENSMUSG00000056515	Rab31	ortholog_one2one
ENSG00000003989	39.92	94.69	54.01	46.61	91.81	SLC7A2	solute carrier family 7 member 2 [Source:HGNC Symbol;Acc:HGNC:11060]	8	17497088	17570573	1	protein_coding	SLC7A2	ENSMMUG00000022303	SLC7A2	ortholog_one2one	ENSMUSG00000031596	Slc7a2	ortholog_one2one
ENSG00000182149	68.66	70.15	72.01	53.00	63.21	IST1	IST1 factor associated with ESCRT-III [Source:HGNC Symbol;Acc:HGNC:28977]	16	71845996	71931199	1	protein_coding	IST1	ENSMMUG00000009688	IST1	ortholog_one2one	ENSMUSG00000031729	Ist1	ortholog_one2one
ENSG00000102908	72.22	62.66	81.77	43.72	66.61	NFAT5	nuclear factor of activated T cells 5 [Source:HGNC Symbol;Acc:HGNC:7774]	16	69565094	69704666	1	protein_coding	NFAT5	ENSMMUG00000018255	NFAT5	ortholog_one2one	ENSMUSG00000003847	Nfat5	ortholog_one2one
ENSG00000102081	74.14	73.40	79.07	49.44	50.57	FMR1	FMRP translational regulator 1 [Source:HGNC Symbol;Acc:HGNC:3775]	X	147911919	147951125	1	protein_coding	FMR1	ENSMMUG00000015814	FMR1	ortholog_one2one	ENSMUSG00000000838	Fmr1	ortholog_one2one
ENSG00000101558	53.20	74.83	68.77	62.65	67.00	VAPA	VAMP associated protein A [Source:HGNC Symbol;Acc:HGNC:12648]	18	9914016	9960021	1	protein_coding	VAPA	ENSMMUG00000062614	VAPA	ortholog_one2one	ENSMUSG00000024091	Vapa	ortholog_one2one
ENSG00000109846	51.57	61.39	67.87	73.90	71.46	CRYAB	crystallin alpha B [Source:HGNC Symbol;Acc:HGNC:2389]	11	111908564	111923722	-1	protein_coding	CRYAB	ENSMMUG00000022133	CRYAB	ortholog_one2one	ENSMUSG00000032060	Cryab	ortholog_one2one
ENSG00000072310	58.35	79.83	59.89	53.20	74.57	SREBF1	sterol regulatory element binding transcription factor 1 [Source:HGNC Symbol;Acc:HGNC:11289]	17	17810399	17837011	-1	protein_coding	SREBF1	ENSMMUG00000023375	SREBF1	ortholog_one2one	ENSMUSG00000020538	Srebf1	ortholog_one2one
ENSG00000116871	66.40	63.71	59.83	72.11	63.73	MAP7D1	MAP7 domain containing 1 [Source:HGNC Symbol;Acc:HGNC:25514]	1	36155579	36180849	1	protein_coding	MAP7D1	ENSMMUG00000022500	MAP7D1	ortholog_one2one	ENSMUSG00000028849	Map7d1	ortholog_one2one
ENSG00000198258	58.44	70.44	65.33	72.84	58.71	UBL5	ubiquitin like 5 [Source:HGNC Symbol;Acc:HGNC:13736]	19	9827892	9830115	1	protein_coding	NA	NA	NA	NA	NA	NA	NA
ENSG00000101384	61.96	78.76	84.70	54.30	45.55	JAG1	jagged canonical Notch ligand 1 [Source:HGNC Symbol;Acc:HGNC:6188]	20	10637684	10673999	-1	protein_coding	JAG1	ENSMMUG00000018116	JAG1	ortholog_one2one	ENSMUSG00000027276	Jag1	ortholog_one2one
ENSG00000113384	55.58	74.35	67.47	58.95	68.82	GOLPH3	golgi phosphoprotein 3 [Source:HGNC Symbol;Acc:HGNC:15452]	5	32124716	32174319	-1	protein_coding	GOLPH3	ENSMMUG00000013957	GOLPH3	ortholog_one2one	ENSMUSG00000022200	Golph3	ortholog_one2one
ENSG00000102054	52.30	66.12	79.54	69.08	58.08	RBBP7	RB binding protein 7, chromatin remodeling factor [Source:HGNC Symbol;Acc:HGNC:9890]	X	16839283	16870362	-1	protein_coding	RBBP7	ENSMMUG00000016238	RBBP7	ortholog_one2one	ENSMUSG00000031353	Rbbp7	ortholog_one2one
ENSG00000237296	114.42	58.19	68.75	45.38	37.75	SMG1P1	SMG1 pseudogene 1 [Source:HGNC Symbol;Acc:HGNC:44186]	16	22437008	22492220	1	transcribed_unprocessed_pseudogene	NA	NA	NA	NA	NA	NA	NA
ENSG00000007866	71.97	78.73	62.78	53.12	57.72	TEAD3	TEA domain transcription factor 3 [Source:HGNC Symbol;Acc:HGNC:11716]	6	35473597	35497079	-1	protein_coding	TEAD3	ENSMMUG00000015909	TEAD3	ortholog_one2one	ENSMUSG00000002249	Tead3	ortholog_one2one
ENSG00000078674	77.50	61.75	83.50	53.86	47.42	PCM1	pericentriolar material 1 [Source:HGNC Symbol;Acc:HGNC:8727]	8	17922840	18027975	1	protein_coding	PCM1	ENSMMUG00000015487	PCM1	ortholog_one2one	ENSMUSG00000031592	Pcm1	ortholog_one2one
ENSG00000155324	61.94	69.69	71.49	49.56	71.14	GRAMD2B	GRAM domain containing 2B [Source:HGNC Symbol;Acc:HGNC:24911]	5	126360132	126496494	1	protein_coding	GRAMD2B	ENSMMUG00000007899	GRAMD2B	ortholog_one2one	ENSMUSG00000001700	Gramd3	ortholog_one2one
ENSG00000140740	68.06	69.03	71.69	59.98	55.01	UQCRC2	ubiquinol-cytochrome c reductase core protein 2 [Source:HGNC Symbol;Acc:HGNC:12586]	16	21953288	21983660	1	protein_coding	UQCRC2	ENSMMUG00000018287	UQCRC2	ortholog_one2one	ENSMUSG00000030884	Uqcrc2	ortholog_one2one
ENSG00000088387	61.48	69.40	88.21	55.06	49.16	DOCK9	dedicator of cytokinesis 9 [Source:HGNC Symbol;Acc:HGNC:14132]	13	98793429	99086625	-1	protein_coding	DOCK9	ENSMMUG00000018657	DOCK9	ortholog_one2one	ENSMUSG00000025558	Dock9	ortholog_one2one
ENSG00000134884	76.99	59.77	83.42	52.75	50.31	ARGLU1	arginine and glutamate rich 1 [Source:HGNC Symbol;Acc:HGNC:25482]	13	106541673	106568137	-1	protein_coding	ARGLU1	ENSMMUG00000051102	ARGLU1	ortholog_one2one	ENSMUSG00000040459	Arglu1	ortholog_one2one
ENSG00000049449	55.28	67.21	60.93	64.41	75.19	RCN1	reticulocalbin 1 [Source:HGNC Symbol;Acc:HGNC:9934]	11	32091074	32105722	1	protein_coding	NA	NA	NA	NA	NA	NA	NA
ENSG00000196954	60.89	61.83	77.05	66.73	56.41	CASP4	caspase 4 [Source:HGNC Symbol;Acc:HGNC:1505]	11	104942866	104969366	-1	protein_coding	NA	NA	NA	NA	NA	NA	NA
ENSG00000196569	81.45	53.00	68.88	67.14	52.29	LAMA2	laminin subunit alpha 2 [Source:HGNC Symbol;Acc:HGNC:6482]	6	128883138	129516566	1	protein_coding	LAMA2	ENSMMUG00000022136	LAMA2	ortholog_one2one	ENSMUSG00000019899	Lama2	ortholog_one2one
ENSG00000103657	71.58	77.77	75.12	46.55	51.50	HERC1	HECT and RLD domain containing E3 ubiquitin protein ligase family member 1 [Source:HGNC Symbol;Acc:HGNC:4867]	15	63608618	63833948	-1	protein_coding	HERC1	ENSMMUG00000012117	HERC1	ortholog_one2one	ENSMUSG00000038664	Herc1	ortholog_one2one
ENSG00000086598	51.25	80.28	69.07	61.01	60.50	TMED2	transmembrane p24 trafficking protein 2 [Source:HGNC Symbol;Acc:HGNC:16996]	12	123584533	123598582	1	protein_coding	TMED2	ENSMMUG00000058836	TMED2	ortholog_one2one	ENSMUSG00000029390	Tmed2	ortholog_one2one
ENSG00000120438	53.22	77.58	72.74	57.14	61.42	TCP1	t-complex 1 [Source:HGNC Symbol;Acc:HGNC:11655]	6	159778498	159789703	-1	protein_coding	TCP1	ENSMMUG00000012846	TCP1	ortholog_one2one	ENSMUSG00000068039	Tcp1	ortholog_one2one
ENSG00000073578	77.11	61.74	68.68	55.85	58.68	SDHA	succinate dehydrogenase complex flavoprotein subunit A [Source:HGNC Symbol;Acc:HGNC:10680]	5	218241	257082	1	protein_coding	NA	NA	NA	NA	NA	NA	NA
ENSG00000211895	70.18	86.46	58.00	49.30	57.79	IGHA1	immunoglobulin heavy constant alpha 1 [Source:HGNC Symbol;Acc:HGNC:5478]	14	105703995	105708665	-1	IG_C_gene	NA	NA	NA	NA	NA	NA	NA
ENSG00000163815	73.06	79.33	66.23	59.49	43.61	CLEC3B	C-type lectin domain family 3 member B [Source:HGNC Symbol;Acc:HGNC:11891]	3	45001548	45036071	1	protein_coding	CLEC3B	ENSMMUG00000051139	CLEC3B	ortholog_one2one	ENSMUSG00000025784	Clec3b	ortholog_one2one
ENSG00000184260	60.28	61.44	71.51	64.95	62.97	H2AC20	H2A clustered histone 20 [Source:HGNC Symbol;Acc:HGNC:4738]	1	149886918	149887411	1	protein_coding	H2AC20	ENSMMUG00000037540	H2AC20	ortholog_one2one	ENSMUSG00000068855	H2ac20	ortholog_one2one
ENSG00000120896	96.33	57.72	58.81	53.06	54.89	SORBS3	sorbin and SH3 domain containing 3 [Source:HGNC Symbol;Acc:HGNC:30907]	8	22544986	22575788	1	protein_coding	SORBS3	ENSMMUG00000014445	SORBS3	ortholog_one2one	ENSMUSG00000022091	Sorbs3	ortholog_one2one
ENSG00000287277	77.90	61.33	104.04	40.08	37.42	AL392086.3	novel transcript	10	6824275	7118469	-1	lncRNA	NA	NA	NA	NA	NA	NA	NA
ENSG00000141027	70.48	66.92	79.02	51.76	52.54	NCOR1	nuclear receptor corepressor 1 [Source:HGNC Symbol;Acc:HGNC:7672]	17	16029157	16218185	-1	protein_coding	NCOR1	ENSMMUG00000002523	NCOR1	ortholog_one2one	ENSMUSG00000018501	Ncor1	ortholog_one2one
ENSG00000138069	55.28	71.48	68.28	64.72	60.94	RAB1A	RAB1A, member RAS oncogene family [Source:HGNC Symbol;Acc:HGNC:9758]	2	65070696	65130331	-1	protein_coding	RAB1A	ENSMMUG00000021721	RAB1A	ortholog_one2one	ENSMUSG00000020149	Rab1a	ortholog_one2one
ENSG00000241343	66.78	55.38	58.77	79.96	59.65	RPL36A	ribosomal protein L36a [Source:HGNC Symbol;Acc:HGNC:10359]	X	101390824	101396155	1	protein_coding	NA	NA	NA	NA	NA	NA	NA
ENSG00000147162	78.05	63.00	90.28	43.82	45.25	OGT	O-linked N-acetylglucosamine (GlcNAc) transferase [Source:HGNC Symbol;Acc:HGNC:8127]	X	71533104	71575892	1	protein_coding	OGT	ENSMMUG00000015238	OGT	ortholog_one2one	ENSMUSG00000034160	Ogt	ortholog_one2one
ENSG00000033627	74.86	62.68	79.72	51.25	51.46	ATP6V0A1	ATPase H+ transporting V0 subunit a1 [Source:HGNC Symbol;Acc:HGNC:865]	17	42458844	42522582	1	protein_coding	ATP6V0A1	ENSMMUG00000022644	ATP6V0A1	ortholog_one2one	ENSMUSG00000019302	Atp6v0a1	ortholog_one2one
ENSG00000137776	82.02	56.07	74.33	60.20	47.30	SLTM	SAFB like transcription modulator [Source:HGNC Symbol;Acc:HGNC:20709]	15	58879050	58933679	-1	protein_coding	SLTM	ENSMMUG00000022200	SLTM	ortholog_one2one	ENSMUSG00000032212	Sltm	ortholog_one2one
ENSG00000143799	53.44	63.28	76.47	75.98	50.55	PARP1	poly(ADP-ribose) polymerase 1 [Source:HGNC Symbol;Acc:HGNC:270]	1	226360691	226408093	-1	protein_coding	PARP1	ENSMMUG00000021820	PARP1	ortholog_one2one	ENSMUSG00000026496	Parp1	ortholog_one2one
ENSG00000177058	63.44	64.51	96.50	54.95	40.06	SLC38A9	solute carrier family 38 member 9 [Source:HGNC Symbol;Acc:HGNC:26907]	5	55625845	55773194	-1	protein_coding	SLC38A9	ENSMMUG00000010466	SLC38A9	ortholog_one2one	ENSMUSG00000047789	Slc38a9	ortholog_one2one
ENSG00000179403	44.14	67.38	63.58	68.60	75.28	VWA1	von Willebrand factor A domain containing 1 [Source:HGNC Symbol;Acc:HGNC:30910]	1	1434861	1442882	1	protein_coding	VWA1	ENSMMUG00000053801	VWA1	ortholog_one2one	ENSMUSG00000042116	Vwa1	ortholog_one2one
ENSG00000208772	67.88	89.69	60.51	45.39	55.29	SNORD94	small nucleolar RNA, C/D box 94 [Source:HGNC Symbol;Acc:HGNC:32756]	2	86135870	86136006	1	snoRNA	NA	NA	NA	NA	NA	NA	NA
ENSG00000262117	79.65	58.71	64.58	48.02	67.77	BCAR4	breast cancer anti-estrogen resistance 4 [Source:HGNC Symbol;Acc:HGNC:22170]	16	11819829	11828845	-1	lncRNA	NA	NA	NA	NA	NA	NA	NA
ENSG00000213614	56.66	76.10	74.34	58.87	52.42	HEXA	hexosaminidase subunit alpha [Source:HGNC Symbol;Acc:HGNC:4878]	15	72340924	72376420	-1	protein_coding	NA	NA	NA	NA	NA	NA	NA
ENSG00000118515	38.88	55.03	98.27	69.71	56.41	SGK1	serum/glucocorticoid regulated kinase 1 [Source:HGNC Symbol;Acc:HGNC:10810]	6	134169246	134318112	-1	protein_coding	SGK1	ENSMMUG00000008140	SGK1	ortholog_one2one	ENSMUSG00000019970	Sgk1	ortholog_one2one
ENSG00000152661	84.00	61.92	59.99	56.74	55.16	GJA1	gap junction protein alpha 1 [Source:HGNC Symbol;Acc:HGNC:4274]	6	121435595	121449727	1	protein_coding	GJA1	ENSMMUG00000005225	GJA1	ortholog_one2one	ENSMUSG00000055691	Gja6	ortholog_one2one
ENSG00000005108	51.16	57.17	86.84	64.62	57.98	THSD7A	thrombospondin type 1 domain containing 7A [Source:HGNC Symbol;Acc:HGNC:22207]	7	11370365	11832198	-1	protein_coding	THSD7A	ENSMMUG00000012694	THSD7A	ortholog_one2one	ENSMUSG00000032625	Thsd7a	ortholog_one2one
ENSG00000144224	65.46	64.02	72.44	62.35	53.14	UBXN4	UBX domain protein 4 [Source:HGNC Symbol;Acc:HGNC:14860]	2	135741734	135785056	1	protein_coding	UBXN4	ENSMMUG00000012248	UBXN4	ortholog_one2one	ENSMUSG00000026353	Ubxn4	ortholog_one2one
ENSG00000137409	63.93	70.82	66.48	54.47	61.29	MTCH1	mitochondrial carrier 1 [Source:HGNC Symbol;Acc:HGNC:17586]	6	36968141	36986298	-1	protein_coding	MTCH1	ENSMMUG00000021976	MTCH1	ortholog_one2one	ENSMUSG00000024012	Mtch1	ortholog_one2one
ENSG00000173269	71.40	75.44	66.07	51.34	52.72	MMRN2	multimerin 2 [Source:HGNC Symbol;Acc:HGNC:19888]	10	86935540	86969481	-1	protein_coding	MMRN2	ENSMMUG00000011851	MMRN2	ortholog_one2one	ENSMUSG00000041445	Mmrn2	ortholog_one2one
ENSG00000100284	67.94	74.91	59.25	52.77	62.00	TOM1	target of myb1 membrane trafficking protein [Source:HGNC Symbol;Acc:HGNC:11982]	22	35299275	35347992	1	protein_coding	TOM1	ENSMMUG00000013383	TOM1	ortholog_one2one	ENSMUSG00000042870	Tom1	ortholog_one2one
ENSG00000166340	54.70	63.94	68.09	61.16	68.73	TPP1	tripeptidyl peptidase 1 [Source:HGNC Symbol;Acc:HGNC:2073]	11	6612768	6619448	-1	protein_coding	TPP1	ENSMMUG00000007745	TPP1	ortholog_one2one	ENSMUSG00000030894	Tpp1	ortholog_one2one
ENSG00000159335	73.93	52.23	62.24	77.18	50.37	PTMS	parathymosin [Source:HGNC Symbol;Acc:HGNC:9629]	12	6765516	6770952	1	protein_coding	NA	NA	NA	NA	NA	NA	NA
ENSG00000129083	55.77	77.08	68.97	59.54	54.42	COPB1	COPI coat complex subunit beta 1 [Source:HGNC Symbol;Acc:HGNC:2231]	11	14443440	14500027	-1	protein_coding	COPB1	ENSMMUG00000016444	COPB1	ortholog_one2one	ENSMUSG00000030754	Copb1	ortholog_one2one
ENSG00000120992	49.76	65.94	80.01	53.79	66.27	LYPLA1	lysophospholipase 1 [Source:HGNC Symbol;Acc:HGNC:6737]	8	54046367	54102017	-1	protein_coding	LYPLA1	ENSMMUG00000013157	LYPLA1	ortholog_one2one	ENSMUSG00000025903	Lypla1	ortholog_one2one
ENSG00000143569	68.61	60.91	67.85	62.32	55.94	UBAP2L	ubiquitin associated protein 2 like [Source:HGNC Symbol;Acc:HGNC:29877]	1	154220179	154271510	1	protein_coding	UBAP2L	ENSMMUG00000010810	UBAP2L	ortholog_one2one	ENSMUSG00000042520	Ubap2l	ortholog_one2one
ENSG00000275832	58.06	68.63	83.13	55.79	49.61	ARHGAP23	Rho GTPase activating protein 23 [Source:HGNC Symbol;Acc:HGNC:29293]	17	38419280	38512385	1	protein_coding	ARHGAP23	ENSMMUG00000020020	ARHGAP23	ortholog_one2one	ENSMUSG00000049807	Arhgap23	ortholog_one2one
ENSG00000168679	32.50	84.20	73.62	60.73	64.03	SLC16A4	solute carrier family 16 member 4 [Source:HGNC Symbol;Acc:HGNC:10925]	1	110362851	110391082	-1	protein_coding	SLC16A4	ENSMMUG00000015022	SLC16A4	ortholog_one2one	ENSMUSG00000027896	Slc16a4	ortholog_one2one
ENSG00000108848	79.19	60.46	77.17	50.37	47.88	LUC7L3	LUC7 like 3 pre-mRNA splicing factor [Source:HGNC Symbol;Acc:HGNC:24309]	17	50719565	50756219	1	protein_coding	LUC7L3	ENSMMUG00000010117	LUC7L3	ortholog_one2one	ENSMUSG00000020863	Luc7l3	ortholog_one2one
ENSG00000143870	48.56	75.86	60.40	61.77	68.41	PDIA6	protein disulfide isomerase family A member 6 [Source:HGNC Symbol;Acc:HGNC:30168]	2	10783391	10837977	-1	protein_coding	PDIA6	ENSMMUG00000012864	PDIA6	ortholog_one2one	ENSMUSG00000020571	Pdia6	ortholog_one2one
ENSG00000123091	47.95	78.40	61.28	56.61	70.65	RNF11	ring finger protein 11 [Source:HGNC Symbol;Acc:HGNC:10056]	1	51236273	51273447	1	protein_coding	NA	NA	NA	NA	NA	NA	NA
ENSG00000136826	92.18	58.79	73.18	49.28	41.30	KLF4	Kruppel like factor 4 [Source:HGNC Symbol;Acc:HGNC:6348]	9	107484852	107490482	-1	protein_coding	KLF4	ENSMMUG00000006088	KLF4	ortholog_one2one	ENSMUSG00000003032	Klf4	ortholog_one2one
ENSG00000162704	52.87	53.12	61.94	72.84	73.92	ARPC5	actin related protein 2/3 complex subunit 5 [Source:HGNC Symbol;Acc:HGNC:708]	1	183620846	183635783	-1	protein_coding	ARPC5	ENSMMUG00000061128		ortholog_one2one	ENSMUSG00000008475	Arpc5	ortholog_one2one
ENSG00000141959	64.65	66.11	69.85	55.96	57.97	PFKL	phosphofructokinase, liver type [Source:HGNC Symbol;Acc:HGNC:8876]	21	44300051	44327376	1	protein_coding	PFKL	ENSMMUG00000004173	PFKL	ortholog_one2one	ENSMUSG00000020277	Pfkl	ortholog_one2one
ENSG00000212402	75.62	57.44	58.54	64.37	58.38	SNORA74B	small nucleolar RNA, H/ACA box 74B [Source:HGNC Symbol;Acc:HGNC:32660]	5	173020728	173020928	1	snoRNA	NA	NA	NA	NA	NA	NA	NA
ENSG00000164300	42.60	66.54	71.84	52.40	80.89	SERINC5	serine incorporator 5 [Source:HGNC Symbol;Acc:HGNC:18825]	5	80111651	80256048	-1	protein_coding	SERINC5	ENSMMUG00000023533	SERINC5	ortholog_one2one	ENSMUSG00000021703	Serinc5	ortholog_one2one
ENSG00000167792	69.31	67.89	68.07	57.13	51.56	NDUFV1	NADH:ubiquinone oxidoreductase core subunit V1 [Source:HGNC Symbol;Acc:HGNC:7716]	11	67605653	67612554	1	protein_coding	NDUFV1	ENSMMUG00000018526	NDUFV1	ortholog_one2one	ENSMUSG00000037916	Ndufv1	ortholog_one2one
ENSG00000130830	50.02	51.87	80.04	87.58	44.25	MPP1	membrane palmitoylated protein 1 [Source:HGNC Symbol;Acc:HGNC:7219]	X	154778684	154821007	-1	protein_coding	MPP1	ENSMMUG00000005772	MPP1	ortholog_one2one	ENSMUSG00000031402	Mpp1	ortholog_one2one
ENSG00000159352	57.34	73.71	68.80	59.66	54.23	PSMD4	proteasome 26S subunit, non-ATPase 4 [Source:HGNC Symbol;Acc:HGNC:9561]	1	151254709	151267479	1	protein_coding	PSMD4	ENSMMUG00000049004	PSMD4	ortholog_one2one	ENSMUSG00000005625	Psmd4	ortholog_one2one
ENSG00000089693	55.43	69.74	68.08	63.16	57.32	MLF2	myeloid leukemia factor 2 [Source:HGNC Symbol;Acc:HGNC:7126]	12	6747996	6767475	-1	protein_coding	MLF2	ENSMMUG00000012206	MLF2	ortholog_one2one	ENSMUSG00000030120	Mlf2	ortholog_one2one
ENSG00000104695	60.99	67.60	69.26	58.02	57.82	PPP2CB	protein phosphatase 2 catalytic subunit beta [Source:HGNC Symbol;Acc:HGNC:9300]	8	30774457	30814314	-1	protein_coding	PPP2CB	ENSMMUG00000020819	PPP2CB	ortholog_one2one	ENSMUSG00000009630	Ppp2cb	ortholog_one2one
ENSG00000175582	55.09	74.65	69.49	58.78	55.53	RAB6A	RAB6A, member RAS oncogene family [Source:HGNC Symbol;Acc:HGNC:9786]	11	73675638	73761137	-1	protein_coding	RAB6A	ENSMMUG00000030964	RAB6A	ortholog_one2one	ENSMUSG00000030704	Rab6a	ortholog_one2one
ENSG00000164828	77.07	59.87	74.89	48.14	53.53	SUN1	Sad1 and UNC84 domain containing 1 [Source:HGNC Symbol;Acc:HGNC:18587]	7	816615	896435	1	protein_coding	SUN1	ENSMMUG00000017056	SUN1	ortholog_one2one	ENSMUSG00000036817	Sun1	ortholog_one2one
ENSG00000137693	61.35	67.81	76.22	55.81	52.17	YAP1	Yes1 associated transcriptional regulator [Source:HGNC Symbol;Acc:HGNC:16262]	11	102110447	102233424	1	protein_coding	YAP1	ENSMMUG00000003396	YAP1	ortholog_one2one	ENSMUSG00000053110	Yap1	ortholog_one2one
ENSG00000105198	58.72	71.64	64.39	67.07	51.40	LGALS13	galectin 13 [Source:HGNC Symbol;Acc:HGNC:15449]	19	39602501	39607474	1	protein_coding	NA	NA	NA	NA	NA	NA	NA
ENSG00000065000	62.78	72.73	62.00	59.84	55.49	AP3D1	adaptor related protein complex 3 subunit delta 1 [Source:HGNC Symbol;Acc:HGNC:568]	19	2100988	2164468	-1	protein_coding	AP3D1	ENSMMUG00000015663	AP3D1	ortholog_one2one	ENSMUSG00000020198	Ap3d1	ortholog_one2one
ENSG00000187109	60.11	61.83	83.38	61.07	46.40	NAP1L1	nucleosome assembly protein 1 like 1 [Source:HGNC Symbol;Acc:HGNC:7637]	12	76036585	76084735	-1	protein_coding	NA	NA	NA	NA	NA	NA	NA
ENSG00000273542	72.55	39.87	56.06	85.34	58.62	H4C12	H4 clustered histone 12 [Source:HGNC Symbol;Acc:HGNC:4784]	6	27831174	27831560	-1	protein_coding	NA	NA	NA	NA	NA	NA	NA
ENSG00000077549	60.22	67.00	66.57	60.39	58.02	CAPZB	capping actin protein of muscle Z-line subunit beta [Source:HGNC Symbol;Acc:HGNC:1491]	1	19338775	19485539	-1	protein_coding	CAPZB	ENSMMUG00000006894	CAPZB	ortholog_one2one	ENSMUSG00000028745	Capzb	ortholog_one2one
ENSG00000066056	63.64	60.77	72.65	51.99	62.83	TIE1	tyrosine kinase with immunoglobulin like and EGF like domains 1 [Source:HGNC Symbol;Acc:HGNC:11809]	1	43300982	43323108	1	protein_coding	TIE1	ENSMMUG00000010660	TIE1	ortholog_one2one	ENSMUSG00000033191	Tie1	ortholog_one2one
ENSG00000122359	59.97	74.04	63.31	61.16	53.32	ANXA11	annexin A11 [Source:HGNC Symbol;Acc:HGNC:535]	10	80150889	80205572	-1	protein_coding	ANXA11	ENSMMUG00000019780	ANXA11	ortholog_one2one	ENSMUSG00000021866	Anxa11	ortholog_one2one
ENSG00000069812	47.65	81.16	71.85	49.90	60.91	HES2	hes family bHLH transcription factor 2 [Source:HGNC Symbol;Acc:HGNC:16005]	1	6412418	6424670	-1	protein_coding	HES2	ENSMMUG00000022882	HES2	ortholog_one2one	ENSMUSG00000028940	Hes2	ortholog_one2one
ENSG00000116288	52.64	62.62	66.65	69.58	59.78	PARK7	Parkinsonism associated deglycase [Source:HGNC Symbol;Acc:HGNC:16369]	1	7954291	7985505	1	protein_coding	PARK7	ENSMMUG00000038181	PARK7	ortholog_one2one	ENSMUSG00000028964	Park7	ortholog_one2one
ENSG00000008294	66.03	62.51	72.13	58.57	51.88	SPAG9	sperm associated antigen 9 [Source:HGNC Symbol;Acc:HGNC:14524]	17	50962174	51120868	-1	protein_coding	SPAG9	ENSMMUG00000022528	SPAG9	ortholog_one2one	ENSMUSG00000020859	Spag9	ortholog_one2one
ENSG00000007168	65.39	65.53	74.66	53.33	52.10	PAFAH1B1	platelet activating factor acetylhydrolase 1b regulatory subunit 1 [Source:HGNC Symbol;Acc:HGNC:8574]	17	2593210	2685615	1	protein_coding	PAFAH1B1	ENSMMUG00000020524	PAFAH1B1	ortholog_one2one	ENSMUSG00000020745	Pafah1b1	ortholog_one2one
ENSG00000203879	74.39	63.43	59.60	55.48	58.02	GDI1	GDP dissociation inhibitor 1 [Source:HGNC Symbol;Acc:HGNC:4226]	X	154436913	154443467	1	protein_coding	GDI1	ENSMMUG00000005502	GDI1	ortholog_one2one	ENSMUSG00000015291	Gdi1	ortholog_one2one
ENSG00000106263	61.73	67.98	70.80	57.21	52.26	EIF3B	eukaryotic translation initiation factor 3 subunit B [Source:HGNC Symbol;Acc:HGNC:3280]	7	2354086	2380745	1	protein_coding	EIF3B	ENSMMUG00000015529	EIF3B	ortholog_one2one	ENSMUSG00000056076	Eif3b	ortholog_one2one
ENSG00000095066	88.73	61.57	58.03	55.75	45.45	HOOK2	hook microtubule tethering protein 2 [Source:HGNC Symbol;Acc:HGNC:19885]	19	12763003	12872740	-1	protein_coding	HOOK2	ENSMMUG00000005686	HOOK2	ortholog_one2one	ENSMUSG00000052566	Hook2	ortholog_one2one
ENSG00000047410	64.23	61.54	72.06	53.44	58.15	TPR	translocated promoter region, nuclear basket protein [Source:HGNC Symbol;Acc:HGNC:12017]	1	186311652	186375693	-1	protein_coding	TPR	ENSMMUG00000009081	TPR	ortholog_one2one	ENSMUSG00000006005	Tpr	ortholog_one2one
ENSG00000104067	67.80	68.03	68.31	51.81	53.23	TJP1	tight junction protein 1 [Source:HGNC Symbol;Acc:HGNC:11827]	15	29699367	29968865	-1	protein_coding	TJP1	ENSMMUG00000017878	TJP1	ortholog_one2one	ENSMUSG00000030516	Tjp1	ortholog_one2one
ENSG00000125944	63.12	70.56	67.51	57.53	50.04	HNRNPR	heterogeneous nuclear ribonucleoprotein R [Source:HGNC Symbol;Acc:HGNC:5047]	1	23303771	23344336	-1	protein_coding	HNRNPR	ENSMMUG00000010970	HNRNPR	ortholog_one2one	ENSMUSG00000066037	Hnrnpr	ortholog_one2one
ENSG00000248360	85.58	53.32	94.37	38.36	37.01	LINC00504	long intergenic non-protein coding RNA 504 [Source:HGNC Symbol;Acc:HGNC:43555]	4	14470465	14888169	-1	lncRNA	NA	NA	NA	NA	NA	NA	NA
ENSG00000149428	46.65	63.92	64.86	60.50	72.42	HYOU1	hypoxia up-regulated 1 [Source:HGNC Symbol;Acc:HGNC:16931]	11	119044188	119057227	-1	protein_coding	HYOU1	ENSMMUG00000030891	HYOU1	ortholog_one2one	ENSMUSG00000032115	Hyou1	ortholog_one2one
ENSG00000141526	63.64	69.50	61.76	40.35	73.04	SLC16A3	solute carrier family 16 member 3 [Source:HGNC Symbol;Acc:HGNC:10924]	17	82228397	82261129	1	protein_coding	SLC16A3	ENSMMUG00000010121	SLC16A3	ortholog_one2one	ENSMUSG00000025161	Slc16a3	ortholog_one2one
ENSG00000008952	56.18	64.08	67.73	66.16	54.07	SEC62	SEC62 homolog, preprotein translocation factor [Source:HGNC Symbol;Acc:HGNC:11846]	3	169966635	169998373	1	protein_coding	SEC62	ENSMMUG00000021899	SEC62	ortholog_one2one	ENSMUSG00000027706	Sec62	ortholog_one2one
ENSG00000172795	60.91	65.73	73.30	44.15	63.84	DCP2	decapping mRNA 2 [Source:HGNC Symbol;Acc:HGNC:24452]	5	112976702	113022195	1	protein_coding	DCP2	ENSMMUG00000013553	DCP2	ortholog_one2one	ENSMUSG00000024472	Dcp2	ortholog_one2one
ENSG00000118523	90.64	50.05	88.14	56.69	22.23	CCN2	cellular communication network factor 2 [Source:HGNC Symbol;Acc:HGNC:2500]	6	131948176	131951372	-1	protein_coding	CCN2	ENSMMUG00000014150	CCN2	ortholog_one2one	ENSMUSG00000019997	Ccn2	ortholog_one2one
ENSG00000077254	65.79	63.91	75.51	51.86	50.30	USP33	ubiquitin specific peptidase 33 [Source:HGNC Symbol;Acc:HGNC:20059]	1	77695987	77759852	-1	protein_coding	USP33	ENSMMUG00000018326	USP33	ortholog_one2one	ENSMUSG00000025437	Usp33	ortholog_one2one
ENSG00000180879	49.79	67.29	63.06	61.28	65.80	SSR4	signal sequence receptor subunit 4 [Source:HGNC Symbol;Acc:HGNC:11326]	X	153793516	153798499	1	protein_coding	SSR4	ENSMMUG00000003375	SSR4	ortholog_one2one	ENSMUSG00000002014	Ssr4	ortholog_one2one
ENSG00000112096	72.53	57.61	84.73	39.03	53.16	SOD2	superoxide dismutase 2 [Source:HGNC Symbol;Acc:HGNC:11180]	6	159669069	159762529	-1	protein_coding	SOD2	ENSMMUG00000050418	SOD2	ortholog_one2one	ENSMUSG00000006818	Sod2	ortholog_one2one
ENSG00000121892	58.46	64.33	76.89	53.70	53.66	PDS5A	PDS5 cohesin associated factor A [Source:HGNC Symbol;Acc:HGNC:29088]	4	39822863	39977956	-1	protein_coding	PDS5A	ENSMMUG00000011323	PDS5A	ortholog_one2one	ENSMUSG00000029202	Pds5a	ortholog_one2one
ENSG00000174903	51.41	65.52	58.53	68.10	63.40	RAB1B	RAB1B, member RAS oncogene family [Source:HGNC Symbol;Acc:HGNC:18370]	11	66268590	66277492	1	protein_coding	NA	NA	NA	NA	NA	NA	NA
ENSG00000110958	56.41	67.56	59.66	63.80	59.51	PTGES3	prostaglandin E synthase 3 [Source:HGNC Symbol;Acc:HGNC:16049]	12	56663341	56688408	-1	protein_coding	PTGES3	ENSMMUG00000013766	PTGES3	ortholog_one2one	ENSMUSG00000071072	Ptges3	ortholog_one2one
ENSG00000230043	55.54	80.95	82.39	42.02	46.00	TMSB4XP6	TMSB4X pseudogene 6 [Source:HGNC Symbol;Acc:HGNC:11888]	20	50840615	50840749	-1	processed_pseudogene	NA	NA	NA	NA	NA	NA	NA
ENSG00000106397	55.37	89.56	56.22	46.94	58.58	PLOD3	procollagen-lysine,2-oxoglutarate 5-dioxygenase 3 [Source:HGNC Symbol;Acc:HGNC:9083]	7	101205977	101218420	-1	protein_coding	PLOD3	ENSMMUG00000006949	PLOD3	ortholog_one2one	ENSMUSG00000004846	Plod3	ortholog_one2one
ENSG00000155974	72.80	61.27	68.83	60.88	42.78	GRIP1	glutamate receptor interacting protein 1 [Source:HGNC Symbol;Acc:HGNC:18708]	12	66347431	67069162	-1	protein_coding	GRIP1	ENSMMUG00000016631	GRIP1	ortholog_one2one	ENSMUSG00000034813	Grip1	ortholog_one2one
ENSG00000129625	44.72	68.31	64.97	55.45	73.06	REEP5	receptor accessory protein 5 [Source:HGNC Symbol;Acc:HGNC:30077]	5	112876385	112922289	-1	protein_coding	REEP5	ENSMMUG00000020488	REEP5	ortholog_one2one	ENSMUSG00000005873	Reep5	ortholog_one2one
ENSG00000120705	48.45	74.33	65.74	58.37	59.50	ETF1	eukaryotic translation termination factor 1 [Source:HGNC Symbol;Acc:HGNC:3477]	5	138506095	138543236	-1	protein_coding	ETF1	ENSMMUG00000005871	ETF1	ortholog_one2one	ENSMUSG00000024360	Etf1	ortholog_one2one
ENSG00000137207	50.74	67.07	61.53	60.20	66.77	YIPF3	Yip1 domain family member 3 [Source:HGNC Symbol;Acc:HGNC:21023]	6	43511832	43516985	-1	protein_coding	YIPF3	ENSMMUG00000023322	YIPF3	ortholog_one2one	ENSMUSG00000071074	Yipf3	ortholog_one2one
ENSG00000107317	109.47	35.48	59.80	53.35	48.20	PTGDS	prostaglandin D2 synthase [Source:HGNC Symbol;Acc:HGNC:9592]	9	136975092	136981742	1	protein_coding	NA	NA	NA	NA	NA	NA	NA
ENSG00000149591	75.41	47.95	70.70	56.12	56.12	TAGLN	transgelin [Source:HGNC Symbol;Acc:HGNC:11553]	11	117199370	117207464	1	protein_coding	TAGLN	ENSMMUG00000002058	TAGLN	ortholog_one2one	ENSMUSG00000032085	Tagln	ortholog_one2one
ENSG00000069849	46.64	61.72	82.04	56.90	58.99	ATP1B3	ATPase Na+/K+ transporting subunit beta 3 [Source:HGNC Symbol;Acc:HGNC:806]	3	141876124	141926549	1	protein_coding	ATP1B3	ENSMMUG00000060612	ATP1B3	ortholog_one2one	ENSMUSG00000032412	Atp1b3	ortholog_one2one
ENSG00000110075	62.13	63.89	72.70	55.34	52.23	PPP6R3	protein phosphatase 6 regulatory subunit 3 [Source:HGNC Symbol;Acc:HGNC:1173]	11	68460731	68615334	1	protein_coding	PPP6R3	ENSMMUG00000016213	PPP6R3	ortholog_one2one	ENSMUSG00000024908	Ppp6r3	ortholog_one2one
ENSG00000215021	59.82	61.95	64.75	62.50	57.27	PHB2	prohibitin 2 [Source:HGNC Symbol;Acc:HGNC:30306]	12	6965327	6970753	-1	protein_coding	PHB2	ENSMMUG00000010205	PHB2	ortholog_one2one	ENSMUSG00000004264	Phb2	ortholog_one2one
ENSG00000089220	46.47	60.96	83.76	62.08	53.00	PEBP1	phosphatidylethanolamine binding protein 1 [Source:HGNC Symbol;Acc:HGNC:8630]	12	118136124	118145584	1	protein_coding	NA	NA	NA	NA	NA	NA	NA
ENSG00000177565	58.91	67.09	69.95	44.73	65.45	TBL1XR1	TBL1X receptor 1 [Source:HGNC Symbol;Acc:HGNC:29529]	3	177019340	177228000	-1	protein_coding	TBL1XR1	ENSMMUG00000019597	TBL1XR1	ortholog_one2one	ENSMUSG00000027630	Tbl1xr1	ortholog_one2one
ENSG00000244405	55.86	58.64	70.14	55.59	65.80	ETV5	ETS variant transcription factor 5 [Source:HGNC Symbol;Acc:HGNC:3494]	3	186046314	186110318	-1	protein_coding	ETV5	ENSMMUG00000013610	ETV5	ortholog_one2one	ENSMUSG00000013089	Etv5	ortholog_one2one
ENSG00000173020	69.31	67.16	67.14	49.22	52.82	GRK2	G protein-coupled receptor kinase 2 [Source:HGNC Symbol;Acc:HGNC:289]	11	67266473	67286556	1	protein_coding	GRK2	ENSMMUG00000015925	GRK2	ortholog_one2one	ENSMUSG00000024858	Grk2	ortholog_one2one
ENSG00000163479	54.80	64.38	65.22	61.45	59.67	SSR2	signal sequence receptor subunit 2 [Source:HGNC Symbol;Acc:HGNC:11324]	1	156009048	156020951	-1	protein_coding	SSR2	ENSMMUG00000013495	SSR2	ortholog_one2one	ENSMUSG00000041355	Ssr2	ortholog_one2one
ENSG00000104517	70.50	61.28	74.19	49.57	49.81	UBR5	ubiquitin protein ligase E3 component n-recognin 5 [Source:HGNC Symbol;Acc:HGNC:16806]	8	102252273	102412759	-1	protein_coding	UBR5	ENSMMUG00000020766	UBR5	ortholog_one2one	ENSMUSG00000037487	Ubr5	ortholog_one2one
ENSG00000100461	64.55	64.24	64.07	58.17	54.04	RBM23	RNA binding motif protein 23 [Source:HGNC Symbol;Acc:HGNC:20155]	14	22893204	22919182	-1	protein_coding	NA	NA	NA	NA	NA	NA	NA
ENSG00000143418	52.12	68.54	64.33	57.86	62.17	CERS2	ceramide synthase 2 [Source:HGNC Symbol;Acc:HGNC:14076]	1	150960583	150975003	-1	protein_coding	CERS2	ENSMMUG00000023234	CERS2	ortholog_one2one	ENSMUSG00000015714	Cers2	ortholog_one2one
ENSG00000104853	52.65	64.07	59.69	62.50	65.95	CLPTM1	CLPTM1 regulator of GABA type A receptor forward trafficking [Source:HGNC Symbol;Acc:HGNC:2087]	19	44954585	44993341	1	protein_coding	CLPTM1	ENSMMUG00000002472	CLPTM1	ortholog_one2one	ENSMUSG00000002981	Clptm1	ortholog_one2one
ENSG00000155970	50.91	67.03	53.36	51.51	81.80	MICU3	mitochondrial calcium uptake family member 3 [Source:HGNC Symbol;Acc:HGNC:27820]	8	17027238	17122642	1	protein_coding	MICU3	ENSMMUG00000017992	MICU3	ortholog_one2one	ENSMUSG00000039478	Micu3	ortholog_one2one
ENSG00000143774	69.85	67.64	59.51	55.13	52.45	GUK1	guanylate kinase 1 [Source:HGNC Symbol;Acc:HGNC:4693]	1	228139962	228148984	1	protein_coding	GUK1	ENSMMUG00000023085	GUK1	ortholog_one2one	ENSMUSG00000020444	Guk1	ortholog_one2one
ENSG00000133056	63.81	80.02	53.68	42.28	64.62	PIK3C2B	phosphatidylinositol-4-phosphate 3-kinase catalytic subunit type 2 beta [Source:HGNC Symbol;Acc:HGNC:8972]	1	204422628	204494724	-1	protein_coding	PIK3C2B	ENSMMUG00000016563	PIK3C2B	ortholog_one2one	ENSMUSG00000026447	Pik3c2b	ortholog_one2one
ENSG00000183291	54.39	71.66	64.15	57.60	56.42	SELENOF	selenoprotein F [Source:HGNC Symbol;Acc:HGNC:17705]	1	86862445	86914424	-1	protein_coding	SELENOF	ENSMMUG00000016554	SELENOF	ortholog_one2one	ENSMUSG00000037072	Selenof	ortholog_one2one
ENSG00000140943	63.39	67.56	68.99	52.83	51.43	MBTPS1	membrane bound transcription factor peptidase, site 1 [Source:HGNC Symbol;Acc:HGNC:15456]	16	84053761	84116942	-1	protein_coding	MBTPS1	ENSMMUG00000020053	MBTPS1	ortholog_one2one	ENSMUSG00000031835	Mbtps1	ortholog_one2one
ENSG00000112473	48.18	70.61	57.95	65.43	61.62	SLC39A7	solute carrier family 39 member 7 [Source:HGNC Symbol;Acc:HGNC:4927]	6	33200445	33204439	1	protein_coding	SLC39A7	ENSMMUG00000003859	SLC39A7	ortholog_one2one	ENSMUSG00000024327	Slc39a7	ortholog_one2one
ENSG00000023191	61.33	73.02	62.55	49.70	56.66	RNH1	ribonuclease/angiogenin inhibitor 1 [Source:HGNC Symbol;Acc:HGNC:10074]	11	494512	507300	-1	protein_coding	NA	NA	NA	NA	NA	NA	NA
ENSG00000140497	53.79	69.25	61.41	61.18	57.50	SCAMP2	secretory carrier membrane protein 2 [Source:HGNC Symbol;Acc:HGNC:10564]	15	74843730	74873365	-1	protein_coding	SCAMP2	ENSMMUG00000012974	SCAMP2	ortholog_one2one	ENSMUSG00000040188	Scamp2	ortholog_one2one
ENSG00000129596	56.61	66.72	75.82	50.56	53.29	CDO1	cysteine dioxygenase type 1 [Source:HGNC Symbol;Acc:HGNC:1795]	5	115804733	115816659	-1	protein_coding	CDO1	ENSMMUG00000061758	CDO1	ortholog_one2one	ENSMUSG00000033022	Cdo1	ortholog_one2one
ENSG00000163694	51.63	73.91	69.82	53.78	53.70	RBM47	RNA binding motif protein 47 [Source:HGNC Symbol;Acc:HGNC:30358]	4	40423267	40630875	-1	protein_coding	RBM47	ENSMMUG00000012036	RBM47	ortholog_one2one	ENSMUSG00000070780	Rbm47	ortholog_one2one
ENSG00000126247	59.00	63.25	66.19	54.77	59.49	CAPNS1	calpain small subunit 1 [Source:HGNC Symbol;Acc:HGNC:1481]	19	36139953	36150353	1	protein_coding	NA	NA	NA	NA	NA	NA	NA
ENSG00000154822	62.07	74.15	66.48	40.16	59.71	PLCL2	phospholipase C like 2 [Source:HGNC Symbol;Acc:HGNC:9064]	3	16802651	17090604	1	protein_coding	PLCL2	ENSMMUG00000023775	PLCL2	ortholog_one2one	ENSMUSG00000038910	Plcl2	ortholog_one2one
ENSG00000123572	37.89	64.51	85.96	56.76	57.39	NRK	Nik related kinase [Source:HGNC Symbol;Acc:HGNC:25391]	X	105822539	105958610	1	protein_coding	NRK	ENSMMUG00000011601	NRK	ortholog_one2one	ENSMUSG00000052854	Nrk	ortholog_one2one
ENSG00000233251	76.03	57.03	93.03	37.37	38.90	AC007743.1	novel transcript, antisense to CCDC85A	2	56173534	56185870	-1	lncRNA	NA	NA	NA	NA	NA	NA	NA
ENSG00000109458	62.22	59.30	71.90	54.35	54.16	GAB1	GRB2 associated binding protein 1 [Source:HGNC Symbol;Acc:HGNC:4066]	4	143336762	143474568	1	protein_coding	GAB1	ENSMMUG00000000828	GAB1	ortholog_one2one	ENSMUSG00000031714	Gab1	ortholog_one2one
ENSG00000136450	64.21	64.42	63.65	57.75	51.84	SRSF1	serine and arginine rich splicing factor 1 [Source:HGNC Symbol;Acc:HGNC:10780]	17	58000919	58007346	-1	protein_coding	NA	NA	NA	NA	NA	NA	NA
ENSG00000136436	74.30	62.71	67.27	47.40	49.91	CALCOCO2	calcium binding and coiled-coil domain 2 [Source:HGNC Symbol;Acc:HGNC:29912]	17	48831018	48866522	1	protein_coding	CALCOCO2	ENSMMUG00000012178	CALCOCO2	ortholog_one2one	ENSMUSG00000006056	Calcoco2	ortholog_one2one
ENSG00000137309	48.74	51.55	74.67	80.90	45.51	HMGA1	high mobility group AT-hook 1 [Source:HGNC Symbol;Acc:HGNC:5010]	6	34236873	34246231	1	protein_coding	NA	NA	NA	NA	NA	NA	NA
ENSG00000257103	58.23	62.37	61.65	59.72	59.23	LSM14A	LSM14A mRNA processing body assembly factor [Source:HGNC Symbol;Acc:HGNC:24489]	19	34172504	34229515	1	protein_coding	NA	NA	NA	NA	NA	NA	NA
ENSG00000113648	59.90	61.18	72.63	56.21	51.17	MACROH2A1	macroH2A.1 histone [Source:HGNC Symbol;Acc:HGNC:4740]	5	135333900	135399914	-1	protein_coding	MACROH2A1	ENSMMUG00000014465	H2AFY	ortholog_one2one	ENSMUSG00000015937	Macroh2a1	ortholog_one2one
ENSG00000108785	71.43	68.11	49.80	57.29	54.44	HSD17B1P1	hydroxysteroid 17-beta dehydrogenase 1 pseudogene 1 [Source:HGNC Symbol;Acc:HGNC:5216]	17	42546764	42548706	1	unprocessed_pseudogene	NA	NA	NA	NA	NA	NA	NA
ENSG00000055917	56.16	72.26	67.42	48.37	56.80	PUM2	pumilio RNA binding family member 2 [Source:HGNC Symbol;Acc:HGNC:14958]	2	20248691	20352234	-1	protein_coding	PUM2	ENSMMUG00000023181	PUM2	ortholog_one2one	ENSMUSG00000020594	Pum2	ortholog_one2one
ENSG00000141401	55.72	64.66	78.47	57.72	44.42	IMPA2	inositol monophosphatase 2 [Source:HGNC Symbol;Acc:HGNC:6051]	18	11981025	12030877	1	protein_coding	IMPA2	ENSMMUG00000056345	IMPA2	ortholog_one2one	ENSMUSG00000024525	Impa2	ortholog_one2one
ENSG00000198805	35.07	64.50	93.98	58.24	48.67	PNP	purine nucleoside phosphorylase [Source:HGNC Symbol;Acc:HGNC:7892]	14	20468954	20477089	1	protein_coding	NA	NA	NA	NA	NA	NA	NA
ENSG00000233276	59.57	63.25	65.19	54.65	57.77	GPX1	glutathione peroxidase 1 [Source:HGNC Symbol;Acc:HGNC:4553]	3	49357176	49358358	-1	polymorphic_pseudogene	NA	NA	NA	NA	NA	NA	NA
ENSG00000050555	78.42	49.79	73.06	54.75	44.29	LAMC3	laminin subunit gamma 3 [Source:HGNC Symbol;Acc:HGNC:6494]	9	131009174	131094473	1	protein_coding	LAMC3	ENSMMUG00000002267	LAMC3	ortholog_one2one	ENSMUSG00000026840	Lamc3	ortholog_one2one
ENSG00000116251	62.63	56.03	58.61	66.96	55.82	RPL22	ribosomal protein L22 [Source:HGNC Symbol;Acc:HGNC:10315]	1	6185020	6209389	-1	protein_coding	RPL22	ENSMMUG00000018347	RPL22	ortholog_one2one	ENSMUSG00000028936	Rpl22	ortholog_one2one
ENSG00000188257	32.18	60.90	37.40	117.36	51.88	PLA2G2A	phospholipase A2 group IIA [Source:HGNC Symbol;Acc:HGNC:9031]	1	19975431	19980416	-1	protein_coding	PLA2G2A	ENSMMUG00000021862	PLA2G2A	ortholog_one2one	ENSMUSG00000058908	Pla2g2a	ortholog_one2one
ENSG00000104881	64.62	68.34	58.11	57.17	51.34	PPP1R13L	protein phosphatase 1 regulatory subunit 13 like [Source:HGNC Symbol;Acc:HGNC:18838]	19	45379638	45406349	-1	protein_coding	PPP1R13L	ENSMMUG00000000715	PPP1R13L	ortholog_one2one	ENSMUSG00000040734	Ppp1r13l	ortholog_one2one
ENSG00000277443	60.49	73.20	59.86	44.76	61.24	MARCKS	myristoylated alanine rich protein kinase C substrate [Source:HGNC Symbol;Acc:HGNC:6759]	6	113857345	113863475	1	protein_coding	MARCKS	ENSMMUG00000008934	MARCKS	ortholog_one2one	ENSMUSG00000069662	Marcks	ortholog_one2one
ENSG00000165949	77.22	76.67	61.83	41.61	41.89	IFI27	interferon alpha inducible protein 27 [Source:HGNC Symbol;Acc:HGNC:5397]	14	94104836	94116698	1	protein_coding	NA	NA	NA	NA	NA	NA	NA
ENSG00000164307	69.21	71.90	47.74	44.35	65.81	ERAP1	endoplasmic reticulum aminopeptidase 1 [Source:HGNC Symbol;Acc:HGNC:18173]	5	96760810	96808100	-1	protein_coding	ERAP1	ENSMMUG00000002063	ERAP1	ortholog_one2one	ENSMUSG00000021583	Erap1	ortholog_one2one
ENSG00000120913	76.55	69.98	51.68	48.70	51.83	PDLIM2	PDZ and LIM domain 2 [Source:HGNC Symbol;Acc:HGNC:13992]	8	22578279	22598025	1	protein_coding	PDLIM2	ENSMMUG00000018520	PDLIM2	ortholog_one2one	ENSMUSG00000022090	Pdlim2	ortholog_one2one
ENSG00000116962	71.15	52.97	44.73	77.14	52.52	NID1	nidogen 1 [Source:HGNC Symbol;Acc:HGNC:7821]	1	235975830	236065109	-1	protein_coding	NID1	ENSMMUG00000012716	NID1	ortholog_one2one	ENSMUSG00000005397	Nid1	ortholog_one2one
ENSG00000104783	55.55	63.10	67.59	57.92	54.29	KCNN4	potassium calcium-activated channel subfamily N member 4 [Source:HGNC Symbol;Acc:HGNC:6293]	19	43766533	43781257	-1	protein_coding	KCNN4	ENSMMUG00000021267	KCNN4	ortholog_one2one	ENSMUSG00000054342	Kcnn4	ortholog_one2one
ENSG00000141380	61.60	63.70	74.10	55.98	43.06	SS18	SS18 subunit of BAF chromatin remodeling complex [Source:HGNC Symbol;Acc:HGNC:11340]	18	26016253	26091217	-1	protein_coding	SS18	ENSMMUG00000018059	SS18	ortholog_one2one	ENSMUSG00000037013	Ss18	ortholog_one2one
ENSG00000087074	102.08	48.28	53.72	54.37	39.83	PPP1R15A	protein phosphatase 1 regulatory subunit 15A [Source:HGNC Symbol;Acc:HGNC:14375]	19	48872421	48876058	1	protein_coding	PPP1R15A	ENSMMUG00000009223	PPP1R15A	ortholog_one2one	ENSMUSG00000040435	Ppp1r15a	ortholog_one2one
ENSG00000167202	61.26	67.62	67.57	46.61	55.09	TBC1D2B	TBC1 domain family member 2B [Source:HGNC Symbol;Acc:HGNC:29183]	15	77984036	78077724	-1	protein_coding	TBC1D2B	ENSMMUG00000009907	TBC1D2B	ortholog_one2one	ENSMUSG00000037410	Tbc1d2b	ortholog_one2one
ENSG00000114127	65.00	67.41	72.48	47.08	45.81	XRN1	5'-3' exoribonuclease 1 [Source:HGNC Symbol;Acc:HGNC:30654]	3	142306607	142448062	-1	protein_coding	XRN1	ENSMMUG00000014038	XRN1	ortholog_one2one	ENSMUSG00000032410	Xrn1	ortholog_one2one
ENSG00000169908	74.53	50.64	62.83	56.16	53.61	TM4SF1	transmembrane 4 L six family member 1 [Source:HGNC Symbol;Acc:HGNC:11853]	3	149369022	149377692	-1	protein_coding	TM4SF1	ENSMMUG00000052736	TM4SF1	ortholog_one2one	ENSMUSG00000027800	Tm4sf1	ortholog_one2one
ENSG00000072110	65.41	67.95	71.16	48.99	44.07	ACTN1	actinin alpha 1 [Source:HGNC Symbol;Acc:HGNC:163]	14	68874128	68979440	-1	protein_coding	ACTN1	ENSMMUG00000010767	ACTN1	ortholog_one2one	ENSMUSG00000015143	Actn1	ortholog_one2one
ENSG00000111642	66.02	64.61	62.39	54.52	49.97	CHD4	chromodomain helicase DNA binding protein 4 [Source:HGNC Symbol;Acc:HGNC:1919]	12	6570082	6614524	-1	protein_coding	NA	NA	NA	NA	NA	NA	NA
ENSG00000130396	70.76	64.71	70.60	46.13	44.99	AFDN	afadin, adherens junction formation factor [Source:HGNC Symbol;Acc:HGNC:7137]	6	167826922	167972023	1	protein_coding	AFDN	ENSMMUG00000021044	AFDN	ortholog_one2one	ENSMUSG00000068036	Afdn	ortholog_one2one
ENSG00000159346	46.07	68.88	62.95	60.96	58.24	ADIPOR1	adiponectin receptor 1 [Source:HGNC Symbol;Acc:HGNC:24040]	1	202940826	202958572	-1	protein_coding	ADIPOR1	ENSMMUG00000007046	ADIPOR1	ortholog_one2one	ENSMUSG00000026457	Adipor1	ortholog_one2one
ENSG00000197858	47.84	69.60	65.60	55.34	58.26	GPAA1	glycosylphosphatidylinositol anchor attachment 1 [Source:HGNC Symbol;Acc:HGNC:4446]	8	144082590	144086216	1	protein_coding	GPAA1	ENSMMUG00000007161	GPAA1	ortholog_one2one	ENSMUSG00000022561	Gpaa1	ortholog_one2one
ENSG00000081479	43.25	46.09	93.10	72.51	41.57	LRP2	LDL receptor related protein 2 [Source:HGNC Symbol;Acc:HGNC:6694]	2	169127109	169362534	-1	protein_coding	LRP2	ENSMMUG00000017143	LRP2	ortholog_one2one	ENSMUSG00000027070	Lrp2	ortholog_one2one
ENSG00000067167	56.89	66.36	60.76	52.63	59.86	TRAM1	translocation associated membrane protein 1 [Source:HGNC Symbol;Acc:HGNC:20568]	8	70573218	70608416	-1	protein_coding	TRAM1	ENSMMUG00000001516	TRAM1	ortholog_one2one	ENSMUSG00000025935	Tram1	ortholog_one2one
ENSG00000204304	71.19	62.39	61.75	54.86	46.21	PBX2	PBX homeobox 2 [Source:HGNC Symbol;Acc:HGNC:8633]	6	32184733	32190202	-1	protein_coding	PBX2	ENSMMUG00000018456	PBX2	ortholog_one2one	ENSMUSG00000034673	Pbx2	ortholog_one2one
ENSG00000115310	57.04	57.33	75.77	49.43	56.78	RTN4	reticulon 4 [Source:HGNC Symbol;Acc:HGNC:14085]	2	54972187	55112621	-1	protein_coding	RTN4	ENSMMUG00000021299	RTN4	ortholog_one2one	ENSMUSG00000020458	Rtn4	ortholog_one2one
ENSG00000108469	90.02	58.51	59.98	42.20	45.57	RECQL5	RecQ like helicase 5 [Source:HGNC Symbol;Acc:HGNC:9950]	17	75626845	75667189	-1	protein_coding	RECQL5	ENSMMUG00000021635	RECQL5	ortholog_one2one	ENSMUSG00000020752	Recql5	ortholog_one2one
ENSG00000100368	35.76	73.78	74.21	43.62	68.63	CSF2RB	colony stimulating factor 2 receptor subunit beta [Source:HGNC Symbol;Acc:HGNC:2436]	22	36913628	36940439	1	protein_coding	NA	NA	NA	NA	NA	NA	NA
ENSG00000165914	58.32	73.46	63.93	48.43	51.74	TTC7B	tetratricopeptide repeat domain 7B [Source:HGNC Symbol;Acc:HGNC:19858]	14	90524564	90816479	-1	protein_coding	TTC7B	ENSMMUG00000000321	TTC7B	ortholog_one2one	ENSMUSG00000033530	Ttc7b	ortholog_one2one
ENSG00000244754	70.16	57.22	82.57	45.46	40.31	N4BP2L2	NEDD4 binding protein 2 like 2 [Source:HGNC Symbol;Acc:HGNC:26916]	13	32432417	32538885	-1	protein_coding	N4BP2L2	ENSMMUG00000007200	N4BP2L2	ortholog_one2one	ENSMUSG00000029655	N4bp2l2	ortholog_one2one
ENSG00000171992	59.22	71.15	60.54	48.00	56.74	SYNPO	synaptopodin [Source:HGNC Symbol;Acc:HGNC:30672]	5	150601080	150659207	1	protein_coding	SYNPO	ENSMMUG00000005414	NDST1	ortholog_one2one	ENSMUSG00000043079	Synpo	ortholog_one2one
ENSG00000105221	66.86	66.45	69.70	47.47	45.11	AKT2	AKT serine/threonine kinase 2 [Source:HGNC Symbol;Acc:HGNC:392]	19	40230317	40285536	-1	protein_coding	AKT2	ENSMMUG00000003621	AKT2	ortholog_one2one	ENSMUSG00000004056	Akt2	ortholog_one2one
ENSG00000200624	68.03	38.69	94.24	41.59	52.90	RNA5S6	RNA, 5S ribosomal 6 [Source:HGNC Symbol;Acc:HGNC:34367]	1	228621447	228621565	-1	rRNA	NA	NA	NA	NA	NA	NA	NA
ENSG00000074695	44.70	65.79	66.65	59.26	58.90	LMAN1	lectin, mannose binding 1 [Source:HGNC Symbol;Acc:HGNC:6631]	18	59327823	59359265	-1	protein_coding	LMAN1	ENSMMUG00000007580	LMAN1	ortholog_one2one	ENSMUSG00000041891	Lman1	ortholog_one2one
ENSG00000111321	56.15	69.35	61.18	48.26	60.26	LTBR	lymphotoxin beta receptor [Source:HGNC Symbol;Acc:HGNC:6718]	12	6375045	6391571	1	protein_coding	LTBR	ENSMMUG00000020213	LTBR	ortholog_one2one	ENSMUSG00000030339	Ltbr	ortholog_one2one
ENSG00000076944	71.23	63.13	57.66	53.77	49.06	STXBP2	syntaxin binding protein 2 [Source:HGNC Symbol;Acc:HGNC:11445]	19	7636881	7647873	1	protein_coding	STXBP2	ENSMMUG00000022041	STXBP2	ortholog_one2one	ENSMUSG00000004626	Stxbp2	ortholog_one2one
ENSG00000168065	53.55	54.76	73.30	64.57	48.66	SLC22A11	solute carrier family 22 member 11 [Source:HGNC Symbol;Acc:HGNC:18120]	11	64555690	64572875	1	protein_coding	NA	NA	NA	NA	NA	NA	NA
ENSG00000124006	64.92	63.78	64.61	51.14	50.06	OBSL1	obscurin like cytoskeletal adaptor 1 [Source:HGNC Symbol;Acc:HGNC:29092]	2	219550728	219571859	-1	protein_coding	OBSL1	ENSMMUG00000007481	OBSL1	ortholog_one2one	ENSMUSG00000026211	Obsl1	ortholog_one2one
ENSG00000141458	48.48	78.80	69.95	51.54	45.70	NPC1	NPC intracellular cholesterol transporter 1 [Source:HGNC Symbol;Acc:HGNC:7897]	18	23506184	23586506	-1	protein_coding	NPC1	ENSMMUG00000021484	NPC1	ortholog_one2one	ENSMUSG00000024413	Npc1	ortholog_one2one
ENSG00000173744	51.93	65.92	70.52	50.65	55.08	AGFG1	ArfGAP with FG repeats 1 [Source:HGNC Symbol;Acc:HGNC:5175]	2	227472152	227561214	1	protein_coding	AGFG1	ENSMMUG00000013247	AGFG1	ortholog_one2one	ENSMUSG00000026159	Agfg1	ortholog_one2one
ENSG00000090238	66.69	62.73	58.26	52.98	53.34	YPEL3	yippee like 3 [Source:HGNC Symbol;Acc:HGNC:18327]	16	30092314	30096915	-1	protein_coding	YPEL3	ENSMMUG00000000980	YPEL3	ortholog_one2one	ENSMUSG00000042675	Ypel3	ortholog_one2one
ENSG00000183779	62.47	82.32	45.92	42.70	60.46	ZNF703	zinc finger protein 703 [Source:HGNC Symbol;Acc:HGNC:25883]	8	37695782	37700019	1	protein_coding	ZNF703	ENSMMUG00000001635	ZNF703	ortholog_one2one	ENSMUSG00000085795	Zfp703	ortholog_one2one
ENSG00000198792	60.99	65.99	62.63	53.98	50.21	TMEM184B	transmembrane protein 184B [Source:HGNC Symbol;Acc:HGNC:1310]	22	38219291	38273010	-1	protein_coding	NA	NA	NA	NA	NA	NA	NA
ENSG00000100997	44.07	73.71	63.87	50.55	60.89	ABHD12	abhydrolase domain containing 12, lysophospholipase [Source:HGNC Symbol;Acc:HGNC:15868]	20	25294742	25390835	-1	protein_coding	ABHD12	ENSMMUG00000009201	ABHD12	ortholog_one2one	ENSMUSG00000032046	Abhd12	ortholog_one2one
ENSG00000119655	61.16	65.71	58.04	52.67	55.43	NPC2	NPC intracellular cholesterol transporter 2 [Source:HGNC Symbol;Acc:HGNC:14537]	14	74476192	74494177	-1	protein_coding	NPC2	ENSMMUG00000006563	NPC2	ortholog_one2one	ENSMUSG00000021242	Npc2	ortholog_one2one
ENSG00000171302	47.58	71.36	57.79	54.75	61.45	CANT1	calcium activated nucleotidase 1 [Source:HGNC Symbol;Acc:HGNC:19721]	17	78991716	79009867	-1	protein_coding	CANT1	ENSMMUG00000021613	CANT1	ortholog_one2one	ENSMUSG00000025575	Cant1	ortholog_one2one
ENSG00000141646	56.53	69.24	64.42	49.35	53.12	SMAD4	SMAD family member 4 [Source:HGNC Symbol;Acc:HGNC:6770]	18	51028394	51085045	1	protein_coding	SMAD4	ENSMMUG00000018334	SMAD4	ortholog_one2one	ENSMUSG00000024515	Smad4	ortholog_one2one
ENSG00000164488	45.73	94.33	52.60	51.51	48.09	DACT2	dishevelled binding antagonist of beta catenin 2 [Source:HGNC Symbol;Acc:HGNC:21231]	6	168292830	168319777	-1	protein_coding	DACT2	ENSMMUG00000004230	DACT2	ortholog_one2one	ENSMUSG00000048826	Dact2	ortholog_one2one
ENSG00000109756	66.30	62.73	61.14	43.56	58.14	RAPGEF2	Rap guanine nucleotide exchange factor 2 [Source:HGNC Symbol;Acc:HGNC:16854]	4	159103013	159360174	1	protein_coding	RAPGEF2	ENSMMUG00000010581	RAPGEF2	ortholog_one2one	ENSMUSG00000062232	Rapgef2	ortholog_one2one
ENSG00000200370	74.51	63.57	85.12	33.27	35.27	RNA5S17	RNA, 5S ribosomal 17 [Source:HGNC Symbol;Acc:HGNC:34378]	1	228646040	228646158	-1	rRNA	NA	NA	NA	NA	NA	NA	NA
ENSG00000126012	74.28	76.62	68.02	34.41	38.33	KDM5C	lysine demethylase 5C [Source:HGNC Symbol;Acc:HGNC:11114]	X	53191321	53225422	-1	protein_coding	KDM5C	ENSMMUG00000020553	KDM5C	ortholog_one2one	ENSMUSG00000025332	Kdm5c	ortholog_one2one
ENSG00000149269	53.65	63.74	60.33	53.93	59.90	PAK1	p21 (RAC1) activated kinase 1 [Source:HGNC Symbol;Acc:HGNC:8590]	11	77322017	77474635	-1	protein_coding	PAK1	ENSMMUG00000001387	PAK1	ortholog_one2one	ENSMUSG00000030774	Pak1	ortholog_one2one
ENSG00000105953	46.55	65.90	60.76	58.07	60.21	OGDH	oxoglutarate dehydrogenase [Source:HGNC Symbol;Acc:HGNC:8124]	7	44606572	44709066	1	protein_coding	OGDH	ENSMMUG00000002651	OGDH	ortholog_one2one	ENSMUSG00000020456	Ogdh	ortholog_one2one
ENSG00000112146	65.62	67.23	61.22	45.57	51.72	FBXO9	F-box protein 9 [Source:HGNC Symbol;Acc:HGNC:13588]	6	53051991	53100873	1	protein_coding	FBXO9	ENSMMUG00000005340	FBXO9	ortholog_one2one	ENSMUSG00000001366	Fbxo9	ortholog_one2one
ENSG00000090487	58.46	61.51	71.02	46.86	53.44	SPG21	SPG21 abhydrolase domain containing, maspardin [Source:HGNC Symbol;Acc:HGNC:20373]	15	64963022	64990310	-1	protein_coding	SPG21	ENSMMUG00000010949	SPG21	ortholog_one2one	ENSMUSG00000032388	Spg21	ortholog_one2one
ENSG00000182054	46.08	67.82	73.22	59.32	44.80	IDH2	isocitrate dehydrogenase (NADP(+)) 2 [Source:HGNC Symbol;Acc:HGNC:5383]	15	90083045	90102477	-1	protein_coding	IDH2	ENSMMUG00000014833	IDH2	ortholog_one2one	ENSMUSG00000030541	Idh2	ortholog_one2one
ENSG00000111775	39.72	64.00	61.53	65.52	60.25	COX6A1	cytochrome c oxidase subunit 6A1 [Source:HGNC Symbol;Acc:HGNC:2277]	12	120438090	120440737	1	protein_coding	NA	NA	NA	NA	NA	NA	NA
ENSG00000140319	64.98	46.15	54.82	70.93	54.13	SRP14	signal recognition particle 14 [Source:HGNC Symbol;Acc:HGNC:11299]	15	40035690	40039181	-1	protein_coding	NA	NA	NA	NA	NA	NA	NA
ENSG00000160710	61.81	70.77	65.55	45.92	46.83	ADAR	adenosine deaminase RNA specific [Source:HGNC Symbol;Acc:HGNC:225]	1	154582057	154628013	-1	protein_coding	ADAR	ENSMMUG00000016093	ADAR	ortholog_one2one	ENSMUSG00000027951	Adar	ortholog_one2one
ENSG00000126267	53.75	48.49	59.31	72.51	55.92	COX6B1	cytochrome c oxidase subunit 6B1 [Source:HGNC Symbol;Acc:HGNC:2280]	19	35648323	35658782	1	protein_coding	COX6B1	ENSMMUG00000055747	COX6B1	ortholog_one2one	ENSMUSG00000036751	Cox6b1	ortholog_one2one
ENSG00000072786	82.19	56.95	63.20	47.39	39.94	STK10	serine/threonine kinase 10 [Source:HGNC Symbol;Acc:HGNC:11388]	5	172042079	172188224	-1	protein_coding	STK10	ENSMMUG00000006811	STK10	ortholog_one2one	ENSMUSG00000020272	Stk10	ortholog_one2one
ENSG00000162998	32.06	161.75	31.36	36.94	27.54	FRZB	frizzled related protein [Source:HGNC Symbol;Acc:HGNC:3959]	2	182833275	182866637	-1	protein_coding	FRZB	ENSMMUG00000014396	FRZB	ortholog_one2one	ENSMUSG00000027004	Frzb	ortholog_one2one
ENSG00000108256	48.03	62.91	67.69	61.55	49.13	NUFIP2	nuclear FMR1 interacting protein 2 [Source:HGNC Symbol;Acc:HGNC:17634]	17	29255839	29294148	-1	protein_coding	NUFIP2	ENSMMUG00000012856	NUFIP2	ortholog_one2one	ENSMUSG00000037857	Nufip2	ortholog_one2one
ENSG00000145495	56.42	62.33	71.72	46.08	52.73	MARCHF6	membrane associated ring-CH-type finger 6 [Source:HGNC Symbol;Acc:HGNC:30550]	5	10353695	10440388	1	protein_coding	MARCHF6	ENSMMUG00000009758	MARCHF6	ortholog_one2one	ENSMUSG00000039100	Marchf6	ortholog_one2one
ENSG00000204128	53.28	78.51	52.89	46.41	58.16	C2orf72	chromosome 2 open reading frame 72 [Source:HGNC Symbol;Acc:HGNC:27418]	2	231037523	231049719	1	protein_coding	C2orf72	ENSMMUG00000063086	C2orf72	ortholog_one2one	ENSMUSG00000026227	2810459M11Rik	ortholog_one2one
ENSG00000157483	60.12	67.47	60.84	45.03	55.58	MYO1E	myosin IE [Source:HGNC Symbol;Acc:HGNC:7599]	15	59132434	59372871	-1	protein_coding	MYO1E	ENSMMUG00000012933	MYO1E	ortholog_one2one	ENSMUSG00000032220	Myo1e	ortholog_one2one
ENSG00000286522	45.95	33.30	73.82	79.20	56.76	H3C2	H3 clustered histone 2 [Source:HGNC Symbol;Acc:HGNC:4776]	6	26031589	26032099	-1	protein_coding	NA	NA	NA	NA	NA	NA	NA
ENSG00000223546	78.88	50.27	93.40	34.15	32.21	LINC00630	long intergenic non-protein coding RNA 630 [Source:HGNC Symbol;Acc:HGNC:44263]	X	102769158	102885406	1	lncRNA	NA	NA	NA	NA	NA	NA	NA
ENSG00000033170	44.63	73.78	68.91	45.28	56.06	FUT8	fucosyltransferase 8 [Source:HGNC Symbol;Acc:HGNC:4019]	14	65410592	65744121	1	protein_coding	FUT8	ENSMMUG00000013848	FUT8	ortholog_one2one	ENSMUSG00000021065	Fut8	ortholog_one2one
ENSG00000135655	66.55	62.90	58.25	49.74	50.98	USP15	ubiquitin specific peptidase 15 [Source:HGNC Symbol;Acc:HGNC:12613]	12	62260338	62417431	1	protein_coding	USP15	ENSMMUG00000000955	USP15	ortholog_one2one	ENSMUSG00000020124	Usp15	ortholog_one2one
ENSG00000168994	54.53	73.94	51.26	49.02	59.55	PXDC1	PX domain containing 1 [Source:HGNC Symbol;Acc:HGNC:21361]	6	3722614	3751713	-1	protein_coding	PXDC1	ENSMMUG00000010926	PXDC1	ortholog_one2one	ENSMUSG00000021411	Pxdc1	ortholog_one2one
ENSG00000196712	56.77	62.24	70.15	49.33	49.68	NF1	neurofibromin 1 [Source:HGNC Symbol;Acc:HGNC:7765]	17	31094927	31382116	1	protein_coding	NF1	ENSMMUG00000008605	NF1	ortholog_one2one	ENSMUSG00000020716	Nf1	ortholog_one2one
ENSG00000073712	55.13	61.41	55.55	56.97	59.05	FERMT2	fermitin family member 2 [Source:HGNC Symbol;Acc:HGNC:15767]	14	52857268	52952435	-1	protein_coding	FERMT2	ENSMMUG00000010689	FERMT2	ortholog_one2one	ENSMUSG00000037712	Fermt2	ortholog_one2one
ENSG00000134817	64.92	56.91	52.24	61.34	52.64	APLNR	apelin receptor [Source:HGNC Symbol;Acc:HGNC:339]	11	57233577	57237235	-1	protein_coding	APLNR	ENSMMUG00000010627	APLNR	ortholog_one2one	ENSMUSG00000044338	Aplnr	ortholog_one2one
ENSG00000197448	58.70	59.59	62.27	53.59	53.83	GSTK1	glutathione S-transferase kappa 1 [Source:HGNC Symbol;Acc:HGNC:16906]	7	143244093	143270854	1	protein_coding	NA	NA	NA	NA	NA	NA	NA
ENSG00000134644	59.44	64.95	64.34	51.12	48.05	PUM1	pumilio RNA binding family member 1 [Source:HGNC Symbol;Acc:HGNC:14957]	1	30931506	31065991	-1	protein_coding	PUM1	ENSMMUG00000013520	PUM1	ortholog_one2one	ENSMUSG00000028580	Pum1	ortholog_one2one
ENSG00000162105	75.14	56.97	71.92	37.75	46.01	SHANK2	SH3 and multiple ankyrin repeat domains 2 [Source:HGNC Symbol;Acc:HGNC:14295]	11	70467856	71252577	-1	protein_coding	SHANK2	ENSMMUG00000019736	SHANK2	ortholog_one2one	ENSMUSG00000037541	Shank2	ortholog_one2one
ENSG00000272888	60.14	62.03	69.19	51.65	44.61	LINC01578	long intergenic non-protein coding RNA 1578 [Source:HGNC Symbol;Acc:HGNC:48626]	15	92819540	92899701	1	lncRNA	NA	NA	NA	NA	NA	NA	NA
ENSG00000213983	84.15	57.33	60.46	39.37	46.28	AP1G2	adaptor related protein complex 1 subunit gamma 2 [Source:HGNC Symbol;Acc:HGNC:556]	14	23559565	23568070	-1	protein_coding	AP1G2	ENSMMUG00000004144	AP1G2	ortholog_one2one	ENSMUSG00000040701	Ap1g2	ortholog_one2one
ENSG00000135916	40.97	65.54	58.67	73.66	48.52	ITM2C	integral membrane protein 2C [Source:HGNC Symbol;Acc:HGNC:6175]	2	230864639	230879248	1	protein_coding	ITM2C	ENSMMUG00000006222	ITM2C	ortholog_one2one	ENSMUSG00000026223	Itm2c	ortholog_one2one
ENSG00000177479	73.07	63.82	64.18	43.68	42.51	ARIH2	ariadne RBR E3 ubiquitin protein ligase 2 [Source:HGNC Symbol;Acc:HGNC:690]	3	48918821	48986382	1	protein_coding	ARIH2	ENSMMUG00000039597	ARIH2	ortholog_one2one	ENSMUSG00000064145	Arih2	ortholog_one2one
ENSG00000189067	50.16	73.27	53.00	41.29	69.41	LITAF	lipopolysaccharide induced TNF factor [Source:HGNC Symbol;Acc:HGNC:16841]	16	11547722	11636381	-1	protein_coding	LITAF	ENSMMUG00000060018		ortholog_one2one	ENSMUSG00000022500	Litaf	ortholog_one2one
ENSG00000134108	45.52	62.69	63.96	49.23	65.71	ARL8B	ADP ribosylation factor like GTPase 8B [Source:HGNC Symbol;Acc:HGNC:25564]	3	5122249	5180911	1	protein_coding	ARL8B	ENSMMUG00000008810	ARL8B	ortholog_one2one	ENSMUSG00000030105	Arl8b	ortholog_one2one
ENSG00000189266	55.93	58.69	64.58	55.78	52.04	PNRC2	proline rich nuclear receptor coactivator 2 [Source:HGNC Symbol;Acc:HGNC:23158]	1	23956839	23963462	1	protein_coding	PNRC2	ENSMMUG00000013783	PNRC2	ortholog_one2one	ENSMUSG00000028675	Pnrc2	ortholog_one2one
ENSG00000189143	48.22	59.22	57.56	50.86	71.10	CLDN4	claudin 4 [Source:HGNC Symbol;Acc:HGNC:2046]	7	73799542	73832693	1	protein_coding	CLDN4	ENSMMUG00000044653	CLDN4	ortholog_one2one	ENSMUSG00000047501	Cldn4	ortholog_one2one
ENSG00000083896	72.14	60.73	59.49	47.17	47.06	YTHDC1	YTH domain containing 1 [Source:HGNC Symbol;Acc:HGNC:30626]	4	68310387	68350090	-1	protein_coding	YTHDC1	ENSMMUG00000002265	YTHDC1	ortholog_one2one	ENSMUSG00000035851	Ythdc1	ortholog_one2one
ENSG00000259701	93.38	49.09	62.07	41.84	40.12	AC020891.3	novel transcript, intronic to CYP19A1	15	51278927	51280015	-1	lncRNA	NA	NA	NA	NA	NA	NA	NA
ENSG00000173918	46.87	61.03	67.68	51.74	59.02	C1QTNF1	C1q and TNF related 1 [Source:HGNC Symbol;Acc:HGNC:14324]	17	79022814	79049788	1	protein_coding	C1QTNF1	ENSMMUG00000009504	C1QTNF1	ortholog_one2one	ENSMUSG00000017446	C1qtnf1	ortholog_one2one
ENSG00000093010	43.34	66.32	64.62	58.06	53.59	COMT	catechol-O-methyltransferase [Source:HGNC Symbol;Acc:HGNC:2228]	22	19941733	19969975	1	protein_coding	COMT	ENSMMUG00000054068	COMT	ortholog_one2one	ENSMUSG00000000326	Comt	ortholog_one2one
ENSG00000196547	60.73	52.21	60.37	46.48	66.08	MAN2A2	mannosidase alpha class 2A member 2 [Source:HGNC Symbol;Acc:HGNC:6825]	15	90902218	90922584	1	protein_coding	MAN2A2	ENSMMUG00000005103	MAN2A2	ortholog_one2one	ENSMUSG00000038886	Man2a2	ortholog_one2one
ENSG00000136960	85.91	48.40	51.71	48.18	51.13	ENPP2	ectonucleotide pyrophosphatase/phosphodiesterase 2 [Source:HGNC Symbol;Acc:HGNC:3357]	8	119557086	119673453	-1	protein_coding	ENPP2	ENSMMUG00000004903	ENPP2	ortholog_one2one	ENSMUSG00000022425	Enpp2	ortholog_one2one
ENSG00000138085	43.11	60.17	47.49	57.03	77.52	ATRAID	all-trans retinoic acid induced differentiation factor [Source:HGNC Symbol;Acc:HGNC:24090]	2	27212027	27217178	1	protein_coding	ATRAID	ENSMMUG00000060247	ATRAID	ortholog_one2one	ENSMUSG00000013622	Atraid	ortholog_one2one
ENSG00000123066	60.88	59.84	73.54	41.92	49.00	MED13L	mediator complex subunit 13L [Source:HGNC Symbol;Acc:HGNC:22962]	12	115957905	116277693	-1	protein_coding	MED13L	ENSMMUG00000001906	MED13L	ortholog_one2one	ENSMUSG00000018076	Med13l	ortholog_one2one
ENSG00000130429	61.42	54.69	58.13	56.60	53.62	ARPC1B	actin related protein 2/3 complex subunit 1B [Source:HGNC Symbol;Acc:HGNC:704]	7	99374249	99394816	1	protein_coding	NA	NA	NA	NA	NA	NA	NA
ENSG00000128052	62.22	59.98	55.58	49.71	56.72	KDR	kinase insert domain receptor [Source:HGNC Symbol;Acc:HGNC:6307]	4	55078481	55125595	-1	protein_coding	KDR	ENSMMUG00000012669	KDR	ortholog_one2one	ENSMUSG00000062960	Kdr	ortholog_one2one
ENSG00000049323	49.89	90.47	49.05	36.16	58.55	LTBP1	latent transforming growth factor beta binding protein 1 [Source:HGNC Symbol;Acc:HGNC:6714]	2	32946953	33399509	1	protein_coding	LTBP1	ENSMMUG00000021436	LTBP1	ortholog_one2one	ENSMUSG00000001870	Ltbp1	ortholog_one2one
ENSG00000149823	59.35	63.76	60.87	49.94	50.08	VPS51	VPS51 subunit of GARP complex [Source:HGNC Symbol;Acc:HGNC:1172]	11	65089324	65111862	1	protein_coding	VPS51	ENSMMUG00000018772	VPS51	ortholog_one2one	ENSMUSG00000024797	Vps51	ortholog_one2one
ENSG00000213625	46.01	58.47	69.90	53.27	55.86	LEPROT	leptin receptor overlapping transcript [Source:HGNC Symbol;Acc:HGNC:29477]	1	65420587	65436007	1	protein_coding	LEPROT	ENSMMUG00000003264	LEPROT	ortholog_one2one	ENSMUSG00000035212	Leprot	ortholog_one2one
ENSG00000198898	55.20	62.69	62.30	50.47	52.64	CAPZA2	capping actin protein of muscle Z-line subunit alpha 2 [Source:HGNC Symbol;Acc:HGNC:1490]	7	116811070	116922049	1	protein_coding	CAPZA2	ENSMMUG00000006784	CAPZA2	ortholog_one2one	ENSMUSG00000015733	Capza2	ortholog_one2one
ENSG00000186174	65.12	59.26	49.72	59.32	49.58	BCL9L	BCL9 like [Source:HGNC Symbol;Acc:HGNC:23688]	11	118893875	118925608	-1	protein_coding	BCL9L	ENSMMUG00000009318	BCL9L	ortholog_one2one	ENSMUSG00000063382	Bcl9l	ortholog_one2one
ENSG00000123144	54.62	55.55	52.32	65.81	54.65	TRIR	telomerase RNA component interacting RNase [Source:HGNC Symbol;Acc:HGNC:28424]	19	12730640	12734684	-1	protein_coding	TRIR	ENSMMUG00000006274	TRIR	ortholog_one2one	ENSMUSG00000041203	Trir	ortholog_one2one
ENSG00000100353	60.12	59.94	55.88	52.08	54.84	EIF3D	eukaryotic translation initiation factor 3 subunit D [Source:HGNC Symbol;Acc:HGNC:3278]	22	36510855	36529184	-1	protein_coding	EIF3D	ENSMMUG00000012754	EIF3D	ortholog_one2one	ENSMUSG00000016554	Eif3d	ortholog_one2one
ENSG00000177169	67.12	73.87	53.14	46.03	42.64	ULK1	unc-51 like autophagy activating kinase 1 [Source:HGNC Symbol;Acc:HGNC:12558]	12	131894622	131923150	1	protein_coding	ULK1	ENSMMUG00000015773	ULK1	ortholog_one2one	ENSMUSG00000029512	Ulk1	ortholog_one2one
ENSG00000119048	55.25	63.80	53.98	51.00	58.58	UBE2B	ubiquitin conjugating enzyme E2 B [Source:HGNC Symbol;Acc:HGNC:12473]	5	134371469	134392108	1	protein_coding	UBE2B	ENSMMUG00000016641	UBE2B	ortholog_one2one	ENSMUSG00000020390	Ube2b	ortholog_one2one
ENSG00000108828	68.42	68.08	46.77	47.58	51.69	VAT1	vesicle amine transport 1 [Source:HGNC Symbol;Acc:HGNC:16919]	17	43014607	43025123	-1	protein_coding	VAT1	ENSMMUG00000016001	VAT1	ortholog_one2one	ENSMUSG00000034993	Vat1	ortholog_one2one
ENSG00000147408	66.69	52.62	64.27	49.65	48.98	CSGALNACT1	chondroitin sulfate N-acetylgalactosaminyltransferase 1 [Source:HGNC Symbol;Acc:HGNC:24290]	8	19404161	19758029	-1	protein_coding	CSGALNACT1	ENSMMUG00000000130	CSGALNACT1	ortholog_one2one	ENSMUSG00000036356	Csgalnact1	ortholog_one2one
ENSG00000167552	58.96	54.96	56.74	57.62	53.69	TUBA1A	tubulin alpha 1a [Source:HGNC Symbol;Acc:HGNC:20766]	12	49184795	49189080	-1	protein_coding	TUBA1A	ENSMMUG00000021081	TUBA1A	ortholog_one2one	ENSMUSG00000072235	Tuba1a	ortholog_one2one
ENSG00000100242	55.60	65.18	61.61	42.78	56.80	SUN2	Sad1 and UNC84 domain containing 2 [Source:HGNC Symbol;Acc:HGNC:14210]	22	38734725	38794143	-1	protein_coding	SUN2	ENSMMUG00000007284	SUN2	ortholog_one2one	ENSMUSG00000042524	Sun2	ortholog_one2one
ENSG00000134333	61.45	62.11	62.16	52.02	44.21	LDHA	lactate dehydrogenase A [Source:HGNC Symbol;Acc:HGNC:6535]	11	18394560	18408425	1	protein_coding	NA	NA	NA	NA	NA	NA	NA
ENSG00000199270	64.79	52.51	79.04	48.71	36.87	RNA5S12	RNA, 5S ribosomal 12 [Source:HGNC Symbol;Acc:HGNC:34373]	1	228634871	228634989	-1	rRNA	NA	NA	NA	NA	NA	NA	NA
ENSG00000130595	162.00	59.92	19.00	11.72	29.26	TNNT3	troponin T3, fast skeletal type [Source:HGNC Symbol;Acc:HGNC:11950]	11	1919703	1938706	1	protein_coding	TNNT3	ENSMMUG00000016589	TNNT3	ortholog_one2one	ENSMUSG00000061723	Tnnt3	ortholog_one2one
ENSG00000125746	54.86	68.45	51.92	60.55	46.01	EML2	EMAP like 2 [Source:HGNC Symbol;Acc:HGNC:18035]	19	45606994	45645629	-1	protein_coding	EML2	ENSMMUG00000019032	EML2	ortholog_one2one	ENSMUSG00000040811	Eml2	ortholog_one2one
ENSG00000105404	42.35	68.82	54.46	55.10	60.97	RABAC1	Rab acceptor 1 [Source:HGNC Symbol;Acc:HGNC:9794]	19	41956681	41959321	-1	protein_coding	RABAC1	ENSMMUG00000017426	RABAC1	ortholog_one2one	ENSMUSG00000003380	Rabac1	ortholog_one2one
ENSG00000134215	45.57	67.16	56.66	59.25	52.90	VAV3	vav guanine nucleotide exchange factor 3 [Source:HGNC Symbol;Acc:HGNC:12659]	1	107571161	107965180	-1	protein_coding	VAV3	ENSMMUG00000019714	VAV3	ortholog_one2one	ENSMUSG00000033721	Vav3	ortholog_one2one
ENSG00000011566	54.29	62.59	69.85	43.54	51.05	MAP4K3	mitogen-activated protein kinase kinase kinase kinase 3 [Source:HGNC Symbol;Acc:HGNC:6865]	2	39249266	39437301	-1	protein_coding	MAP4K3	ENSMMUG00000013901	MAP4K3	ortholog_one2one	ENSMUSG00000024242	Map4k3	ortholog_one2one
ENSG00000137193	41.64	58.76	59.13	52.49	69.28	PIM1	Pim-1 proto-oncogene, serine/threonine kinase [Source:HGNC Symbol;Acc:HGNC:8986]	6	37170152	37175428	1	protein_coding	NA	NA	NA	NA	NA	NA	NA
ENSG00000153048	58.28	70.92	55.48	37.20	59.38	CARHSP1	calcium regulated heat stable protein 1 [Source:HGNC Symbol;Acc:HGNC:17150]	16	8852942	8869012	-1	protein_coding	CARHSP1	ENSMMUG00000047806	CARHSP1	ortholog_one2one	ENSMUSG00000008393	Carhsp1	ortholog_one2one
ENSG00000118257	64.38	46.71	72.55	62.79	34.82	NRP2	neuropilin 2 [Source:HGNC Symbol;Acc:HGNC:8005]	2	205681990	205798133	1	protein_coding	NRP2	ENSMMUG00000020052	NRP2	ortholog_one2one	ENSMUSG00000025969	Nrp2	ortholog_one2one
ENSG00000138600	45.31	64.92	66.90	50.28	53.70	SPPL2A	signal peptide peptidase like 2A [Source:HGNC Symbol;Acc:HGNC:30227]	15	50702266	50765709	-1	protein_coding	NA	NA	NA	NA	NA	NA	NA
ENSG00000013364	61.86	59.37	58.20	53.80	47.85	MVP	major vault protein [Source:HGNC Symbol;Acc:HGNC:7531]	16	29820394	29848039	1	protein_coding	MVP	ENSMMUG00000016422	MVP	ortholog_one2one	ENSMUSG00000030681	Mvp	ortholog_one2one
ENSG00000176340	48.26	55.08	52.15	65.72	59.61	COX8A	cytochrome c oxidase subunit 8A [Source:HGNC Symbol;Acc:HGNC:2294]	11	63974620	63976543	1	protein_coding	COX8A	ENSMMUG00000053930	COX8A	ortholog_one2one	ENSMUSG00000035885	Cox8a	ortholog_one2one
ENSG00000158604	45.62	62.72	63.61	52.78	55.88	TMED4	transmembrane p24 trafficking protein 4 [Source:HGNC Symbol;Acc:HGNC:22301]	7	44577894	44582287	-1	protein_coding	TMED4	ENSMMUG00000002650	TMED4	ortholog_one2one	ENSMUSG00000004394	Tmed4	ortholog_one2one
ENSG00000164040	40.96	69.58	63.40	48.16	58.43	PGRMC2	progesterone receptor membrane component 2 [Source:HGNC Symbol;Acc:HGNC:16089]	4	128269237	128288829	-1	protein_coding	PGRMC2	ENSMMUG00000056828	PGRMC2	ortholog_one2one	ENSMUSG00000049940	Pgrmc2	ortholog_one2one
ENSG00000101182	48.28	63.32	59.62	61.00	48.30	PSMA7	proteasome 20S subunit alpha 7 [Source:HGNC Symbol;Acc:HGNC:9536]	20	62136733	62143440	-1	protein_coding	PSMA7	ENSMMUG00000018354	PSMA7	ortholog_one2one	ENSMUSG00000027566	Psma7	ortholog_one2one
ENSG00000025796	59.51	62.45	56.09	49.98	52.43	SEC63	SEC63 homolog, protein translocation regulator [Source:HGNC Symbol;Acc:HGNC:21082]	6	107867756	107958208	-1	protein_coding	SEC63	ENSMMUG00000016598	SEC63	ortholog_one2one	ENSMUSG00000019802	Sec63	ortholog_one2one
ENSG00000156639	51.90	58.76	59.83	55.56	54.36	ZFAND3	zinc finger AN1-type containing 3 [Source:HGNC Symbol;Acc:HGNC:18019]	6	37819727	38154624	1	protein_coding	ZFAND3	ENSMMUG00000001632	ZFAND3	ortholog_one2one	ENSMUSG00000044477	Zfand3	ortholog_one2one
ENSG00000139218	58.46	60.87	70.73	45.52	44.46	SCAF11	SR-related CTD associated factor 11 [Source:HGNC Symbol;Acc:HGNC:10784]	12	45919131	45992120	-1	protein_coding	SCAF11	ENSMMUG00000023791	SCAF11	ortholog_one2one	ENSMUSG00000033228	Scaf11	ortholog_one2one
ENSG00000012822	73.40	53.83	58.40	48.12	46.28	CALCOCO1	calcium binding and coiled-coil domain 1 [Source:HGNC Symbol;Acc:HGNC:29306]	12	53708517	53727745	-1	protein_coding	CALCOCO1	ENSMMUG00000009457	CALCOCO1	ortholog_one2one	ENSMUSG00000023055	Calcoco1	ortholog_one2one
ENSG00000168014	80.82	48.01	57.23	33.57	60.39	C2CD3	C2 domain containing 3 centriole elongation regulator [Source:HGNC Symbol;Acc:HGNC:24564]	11	74012714	74171210	-1	protein_coding	C2CD3	ENSMMUG00000010321	C2CD3	ortholog_one2one	ENSMUSG00000047248	C2cd3	ortholog_one2one
ENSG00000105698	66.79	58.67	52.22	49.80	52.53	USF2	upstream transcription factor 2, c-fos interacting [Source:HGNC Symbol;Acc:HGNC:12594]	19	35268962	35279821	1	protein_coding	USF2	ENSMMUG00000011291		ortholog_one2one	ENSMUSG00000058239	Usf2	ortholog_one2one
ENSG00000071553	48.28	60.09	56.37	54.27	60.96	ATP6AP1	ATPase H+ transporting accessory protein 1 [Source:HGNC Symbol;Acc:HGNC:868]	X	154428645	154436516	1	protein_coding	ATP6AP1	ENSMMUG00000005501	ATP6AP1	ortholog_one2one	ENSMUSG00000019087	Atp6ap1	ortholog_one2one
ENSG00000134308	53.62	65.53	59.87	55.17	45.46	YWHAQ	tyrosine 3-monooxygenase/tryptophan 5-monooxygenase activation protein theta [Source:HGNC Symbol;Acc:HGNC:12854]	2	9583967	9630997	-1	protein_coding	NA	NA	NA	NA	NA	NA	NA
ENSG00000122218	53.28	65.48	63.04	47.30	50.37	COPA	COPI coat complex subunit alpha [Source:HGNC Symbol;Acc:HGNC:2230]	1	160288594	160343273	-1	protein_coding	COPA	ENSMMUG00000021854	COPA	ortholog_one2one	ENSMUSG00000026553	Copa	ortholog_one2one
ENSG00000179889	50.61	65.16	59.22	57.94	46.42	PDXDC1	pyridoxal dependent decarboxylase domain containing 1 [Source:HGNC Symbol;Acc:HGNC:28995]	16	14974591	15139339	1	protein_coding	PDXDC1	ENSMMUG00000002984	PDXDC1	ortholog_one2one	ENSMUSG00000022680	Pdxdc1	ortholog_one2one
ENSG00000174243	57.06	67.65	51.60	52.06	50.94	DDX23	DEAD-box helicase 23 [Source:HGNC Symbol;Acc:HGNC:17347]	12	48829756	48852842	-1	protein_coding	NA	NA	NA	NA	NA	NA	NA
ENSG00000166946	51.50	60.48	56.17	58.24	52.89	CCNDBP1	cyclin D1 binding protein 1 [Source:HGNC Symbol;Acc:HGNC:1587]	15	43185118	43197177	1	protein_coding	CCNDBP1	ENSMMUG00000022253	CCNDBP1	ortholog_one2one	ENSMUSG00000023572	Ccndbp1	ortholog_one2one
ENSG00000099956	63.92	68.05	48.74	46.64	51.91	SMARCB1	SWI/SNF related, matrix associated, actin dependent regulator of chromatin, subfamily b, member 1 [Source:HGNC Symbol;Acc:HGNC:11103]	22	23786931	23838009	1	protein_coding	SMARCB1	ENSMMUG00000009098	SMARCB1	ortholog_one2one	ENSMUSG00000000902	Smarcb1	ortholog_one2one
ENSG00000167548	70.26	60.81	57.37	47.34	43.28	KMT2D	lysine methyltransferase 2D [Source:HGNC Symbol;Acc:HGNC:7133]	12	49018978	49060794	-1	protein_coding	KMT2D	ENSMMUG00000015718	KMT2D	ortholog_one2one	ENSMUSG00000048154	Kmt2d	ortholog_one2one
ENSG00000227097	40.53	72.99	59.76	53.21	51.92	RPS28P7	ribosomal protein S28 pseudogene 7 [Source:HGNC Symbol;Acc:HGNC:35787]	11	82689559	82689768	1	processed_pseudogene	NA	NA	NA	NA	NA	NA	NA
ENSG00000115091	53.88	58.43	61.13	52.56	52.38	ACTR3	actin related protein 3 [Source:HGNC Symbol;Acc:HGNC:170]	2	113890063	113962596	1	protein_coding	ACTR3	ENSMMUG00000015032	ACTR3	ortholog_one2one	ENSMUSG00000026341	Actr3	ortholog_one2one
ENSG00000111481	46.30	66.69	56.31	52.93	55.32	COPZ1	COPI coat complex subunit zeta 1 [Source:HGNC Symbol;Acc:HGNC:2243]	12	54301202	54351846	1	protein_coding	COPZ1	ENSMMUG00000005182	COPZ1	ortholog_one2one	ENSMUSG00000060992	Copz1	ortholog_one2one
ENSG00000110696	56.93	53.78	59.23	58.44	49.13	C11orf58	chromosome 11 open reading frame 58 [Source:HGNC Symbol;Acc:HGNC:16990]	11	16613132	16758340	1	protein_coding	C11orf58	ENSMMUG00000017626	C14H11orf58	ortholog_one2one	ENSMUSG00000030663	1110004F10Rik	ortholog_one2one
ENSG00000115977	62.23	53.39	67.20	49.79	44.84	AAK1	AP2 associated kinase 1 [Source:HGNC Symbol;Acc:HGNC:19679]	2	69457997	69674349	-1	protein_coding	AAK1	ENSMMUG00000007868	AAK1	ortholog_one2one	ENSMUSG00000057230	Aak1	ortholog_one2one
ENSG00000203485	60.39	63.70	65.00	46.43	41.90	INF2	inverted formin 2 [Source:HGNC Symbol;Acc:HGNC:23791]	14	104681146	104722535	1	protein_coding	INF2	ENSMMUG00000016552	INF2	ortholog_one2one	ENSMUSG00000037679	Inf2	ortholog_one2one
ENSG00000090372	66.32	60.28	57.00	48.35	45.43	STRN4	striatin 4 [Source:HGNC Symbol;Acc:HGNC:15721]	19	46719511	46746994	-1	protein_coding	STRN4	ENSMMUG00000017930	STRN4	ortholog_one2one	ENSMUSG00000030374	Strn4	ortholog_one2one
ENSG00000178982	56.29	58.51	56.10	53.27	52.95	EIF3K	eukaryotic translation initiation factor 3 subunit K [Source:HGNC Symbol;Acc:HGNC:24656]	19	38619082	38636955	1	protein_coding	EIF3K	ENSMMUG00000028767	EIF3K	ortholog_one2one	ENSMUSG00000053565	Eif3k	ortholog_one2one
ENSG00000184007	55.33	55.51	64.15	49.03	52.51	PTP4A2	protein tyrosine phosphatase 4A2 [Source:HGNC Symbol;Acc:HGNC:9635]	1	31906421	31944856	-1	protein_coding	PTP4A2	ENSMMUG00000046901	PTP4A2	ortholog_one2one	ENSMUSG00000028788	Ptp4a2	ortholog_one2one
ENSG00000172531	50.03	59.95	58.05	54.46	53.56	PPP1CA	protein phosphatase 1 catalytic subunit alpha [Source:HGNC Symbol;Acc:HGNC:9281]	11	67398183	67421183	-1	protein_coding	PPP1CA	ENSMMUG00000017278	PPP1CA	ortholog_one2one	ENSMUSG00000040385	Ppp1ca	ortholog_one2one
ENSG00000145632	51.04	85.44	51.99	50.80	36.70	PLK2	polo like kinase 2 [Source:HGNC Symbol;Acc:HGNC:19699]	5	58453982	58460139	-1	protein_coding	PLK2	ENSMMUG00000005177	PLK2	ortholog_one2one	ENSMUSG00000021701	Plk2	ortholog_one2one
ENSG00000175826	54.46	59.28	50.34	54.08	57.80	CTDNEP1	CTD nuclear envelope phosphatase 1 [Source:HGNC Symbol;Acc:HGNC:19085]	17	7243591	7252491	-1	protein_coding	CTDNEP1	ENSMMUG00000010547	CTDNEP1	ortholog_one2one	ENSMUSG00000018559	Ctdnep1	ortholog_one2one
ENSG00000214078	59.22	70.93	47.99	38.70	59.01	CPNE1	copine 1 [Source:HGNC Symbol;Acc:HGNC:2314]	20	35626031	35664956	-1	protein_coding	NA	NA	NA	NA	NA	NA	NA
ENSG00000202521	58.31	46.99	76.00	51.09	43.28	RNA5S7	RNA, 5S ribosomal 7 [Source:HGNC Symbol;Acc:HGNC:34368]	1	228623667	228623785	-1	rRNA	NA	NA	NA	NA	NA	NA	NA
ENSG00000060237	58.79	55.76	58.74	50.81	51.23	WNK1	WNK lysine deficient protein kinase 1 [Source:HGNC Symbol;Acc:HGNC:14540]	12	752579	911452	1	protein_coding	WNK1	ENSMMUG00000018650	WNK1	ortholog_one2one	ENSMUSG00000045962	Wnk1	ortholog_one2one
ENSG00000108774	51.94	56.90	58.23	56.11	52.10	RAB5C	RAB5C, member RAS oncogene family [Source:HGNC Symbol;Acc:HGNC:9785]	17	42124978	42155044	-1	protein_coding	NA	NA	NA	NA	NA	NA	NA
ENSG00000091527	57.40	54.21	58.53	58.57	46.38	CDV3	CDV3 homolog [Source:HGNC Symbol;Acc:HGNC:26928]	3	133573686	133590261	1	protein_coding	CDV3	ENSMMUG00000000058	CDV3	ortholog_one2one	ENSMUSG00000032803	Cdv3	ortholog_one2one
ENSG00000071537	47.83	64.28	57.99	48.14	56.39	SEL1L	SEL1L adaptor subunit of ERAD E3 ubiquitin ligase [Source:HGNC Symbol;Acc:HGNC:10717]	14	81471547	81533853	-1	protein_coding	SEL1L	ENSMMUG00000010016	SEL1L	ortholog_one2one	ENSMUSG00000020964	Sel1l	ortholog_one2one
ENSG00000199396	45.35	49.75	94.24	40.40	44.88	RNA5S5	RNA, 5S ribosomal 5 [Source:HGNC Symbol;Acc:HGNC:34366]	1	228619232	228619350	-1	rRNA	NA	NA	NA	NA	NA	NA	NA
ENSG00000120685	51.45	64.50	65.25	46.07	47.28	PROSER1	proline and serine rich 1 [Source:HGNC Symbol;Acc:HGNC:20291]	13	39009865	39038089	-1	protein_coding	PROSER1	ENSMMUG00000002109	PROSER1	ortholog_one2one	ENSMUSG00000049504	Proser1	ortholog_one2one
ENSG00000265107	41.82	69.65	60.55	53.87	48.65	GJA5	gap junction protein alpha 5 [Source:HGNC Symbol;Acc:HGNC:4279]	1	147756199	147773362	-1	protein_coding	GJA5	ENSMMUG00000001803	GJA5	ortholog_one2one	ENSMUSG00000057123	Gja5	ortholog_one2one
ENSG00000126934	60.04	59.85	58.07	48.46	48.04	MAP2K2	mitogen-activated protein kinase kinase 2 [Source:HGNC Symbol;Acc:HGNC:6842]	19	4090321	4124122	-1	protein_coding	NA	NA	NA	NA	NA	NA	NA
ENSG00000164880	74.55	56.34	59.01	45.86	38.54	INTS1	integrator complex subunit 1 [Source:HGNC Symbol;Acc:HGNC:24555]	7	1470277	1504389	-1	protein_coding	INTS1	ENSMMUG00000012548	INTS1	ortholog_one2one	ENSMUSG00000029547	Ints1	ortholog_one2one
ENSG00000186591	54.49	58.31	62.27	50.53	48.60	UBE2H	ubiquitin conjugating enzyme E2 H [Source:HGNC Symbol;Acc:HGNC:12484]	7	129830732	129952960	-1	protein_coding	UBE2H	ENSMMUG00000017542	UBE2H	ortholog_one2one	ENSMUSG00000039159	Ube2h	ortholog_one2one
ENSG00000112308	49.96	62.21	66.03	50.71	45.05	C6orf62	chromosome 6 open reading frame 62 [Source:HGNC Symbol;Acc:HGNC:20998]	6	24704861	24719998	-1	protein_coding	C6orf62	ENSMMUG00000058151	C4H6orf62	ortholog_one2one	ENSMUSG00000019132	BC005537	ortholog_one2one
ENSG00000173457	44.03	67.11	50.77	55.31	56.58	PPP1R14B	protein phosphatase 1 regulatory inhibitor subunit 14B [Source:HGNC Symbol;Acc:HGNC:9057]	11	64244479	64246943	-1	protein_coding	PPP1R14B	ENSMMUG00000004924		ortholog_one2one	ENSMUSG00000056612	Ppp1r14b	ortholog_one2one
ENSG00000256642	59.37	60.70	57.98	38.76	56.99	LINC00273	long intergenic non-protein coding RNA 273 [Source:HGNC Symbol;Acc:HGNC:38595]	16	34158585	34160036	-1	lncRNA	NA	NA	NA	NA	NA	NA	NA
ENSG00000105402	53.45	57.43	54.84	55.19	52.74	NAPA	NSF attachment protein alpha [Source:HGNC Symbol;Acc:HGNC:7641]	19	47487637	47515091	-1	protein_coding	NAPA	ENSMMUG00000014727	NAPA	ortholog_one2one	ENSMUSG00000006024	Napa	ortholog_one2one
ENSG00000136448	51.32	58.23	58.98	54.46	50.44	NMT1	N-myristoyltransferase 1 [Source:HGNC Symbol;Acc:HGNC:7857]	17	45051610	45109016	1	protein_coding	NMT1	ENSMMUG00000013586	NMT1	ortholog_one2one	ENSMUSG00000020936	Nmt1	ortholog_one2one
ENSG00000204842	69.28	53.03	69.15	43.48	38.49	ATXN2	ataxin 2 [Source:HGNC Symbol;Acc:HGNC:10555]	12	111443485	111599676	-1	protein_coding	ATXN2	ENSMMUG00000002226	ATXN2	ortholog_one2one	ENSMUSG00000042605	Atxn2	ortholog_one2one
ENSG00000151923	59.16	59.25	63.25	49.22	42.30	TIAL1	TIA1 cytotoxic granule associated RNA binding protein like 1 [Source:HGNC Symbol;Acc:HGNC:11804]	10	119571802	119597029	-1	protein_coding	TIAL1	ENSMMUG00000001472	TIAL1	ortholog_one2one	ENSMUSG00000030846	Tial1	ortholog_one2one
ENSG00000270647	67.68	48.36	59.75	57.61	39.58	TAF15	TATA-box binding protein associated factor 15 [Source:HGNC Symbol;Acc:HGNC:11547]	17	35713791	35864615	1	protein_coding	TAF15	ENSMMUG00000047780	TAF15	ortholog_one2one	ENSMUSG00000020680	Taf15	ortholog_one2one
ENSG00000112701	62.94	55.41	66.82	44.60	42.62	SENP6	SUMO specific peptidase 6 [Source:HGNC Symbol;Acc:HGNC:20944]	6	75601509	75718281	1	protein_coding	SENP6	ENSMMUG00000004491	SENP6	ortholog_one2one	ENSMUSG00000034252	Senp6	ortholog_one2one
ENSG00000200381	53.45	55.28	60.80	45.15	57.71	RNA5S4	RNA, 5S ribosomal 4 [Source:HGNC Symbol;Acc:HGNC:34365]	1	228616991	228617109	-1	rRNA	NA	NA	NA	NA	NA	NA	NA
ENSG00000204120	68.59	51.28	60.95	48.26	43.24	GIGYF2	GRB10 interacting GYF protein 2 [Source:HGNC Symbol;Acc:HGNC:11960]	2	232697299	232860605	1	protein_coding	GIGYF2	ENSMMUG00000012211	GIGYF2	ortholog_one2one	ENSMUSG00000048000	Gigyf2	ortholog_one2one
ENSG00000123124	57.13	54.84	66.51	47.69	46.14	WWP1	WW domain containing E3 ubiquitin protein ligase 1 [Source:HGNC Symbol;Acc:HGNC:17004]	8	86342547	86478420	1	protein_coding	WWP1	ENSMMUG00000058330	WWP1	ortholog_one2one	ENSMUSG00000041058	Wwp1	ortholog_one2one
ENSG00000100902	48.93	61.62	61.55	53.06	47.03	PSMA6	proteasome 20S subunit alpha 6 [Source:HGNC Symbol;Acc:HGNC:9535]	14	35278633	35317493	1	protein_coding	PSMA6	ENSMMUG00000016544	PSMA6	ortholog_one2one	ENSMUSG00000021024	Psma6	ortholog_one2one
ENSG00000132716	61.17	55.66	66.34	46.07	42.49	DCAF8	DDB1 and CUL4 associated factor 8 [Source:HGNC Symbol;Acc:HGNC:24891]	1	160215715	160262549	-1	protein_coding	DCAF8	ENSMMUG00000017841	DCAF8	ortholog_one2one	ENSMUSG00000026554	Dcaf8	ortholog_one2one
ENSG00000082996	47.26	63.17	59.10	48.01	54.14	RNF13	ring finger protein 13 [Source:HGNC Symbol;Acc:HGNC:10057]	3	149812770	149962139	1	protein_coding	RNF13	ENSMMUG00000023335	RNF13	ortholog_one2one	ENSMUSG00000036503	Rnf13	ortholog_one2one
ENSG00000110880	60.04	63.40	57.33	39.35	51.54	CORO1C	coronin 1C [Source:HGNC Symbol;Acc:HGNC:2254]	12	108645109	108731526	-1	protein_coding	CORO1C	ENSMMUG00000000512	CORO1C	ortholog_one2one	ENSMUSG00000004530	Coro1c	ortholog_one2one
ENSG00000204287	65.27	50.66	69.37	23.80	62.39	HLA-DRA	major histocompatibility complex, class II, DR alpha [Source:HGNC Symbol;Acc:HGNC:4947]	6	32439878	32445046	1	protein_coding	HLA-DRA	ENSMMUG00000039082	MAMU-DRA	ortholog_one2one	ENSMUSG00000036322	H2-Ea	ortholog_one2one
ENSG00000205213	45.87	59.68	73.75	53.29	38.87	LGR4	leucine rich repeat containing G protein-coupled receptor 4 [Source:HGNC Symbol;Acc:HGNC:13299]	11	27365961	27472790	-1	protein_coding	LGR4	ENSMMUG00000023491	LGR4	ortholog_one2one	ENSMUSG00000050199	Lgr4	ortholog_one2one
ENSG00000143226	50.92	49.53	75.40	40.37	54.85	FCGR2A	Fc fragment of IgG receptor IIa [Source:HGNC Symbol;Acc:HGNC:3616]	1	161505430	161524013	1	protein_coding	NA	NA	NA	NA	NA	NA	NA
ENSG00000125753	53.48	70.84	58.70	41.45	46.57	VASP	vasodilator stimulated phosphoprotein [Source:HGNC Symbol;Acc:HGNC:12652]	19	45506579	45526983	1	protein_coding	VASP	ENSMMUG00000022938	VASP	ortholog_one2one	ENSMUSG00000030403	Vasp	ortholog_one2one
ENSG00000082397	47.44	51.76	59.73	65.92	46.16	EPB41L3	erythrocyte membrane protein band 4.1 like 3 [Source:HGNC Symbol;Acc:HGNC:3380]	18	5392381	5630700	-1	protein_coding	EPB41L3	ENSMMUG00000019418	EPB41L3	ortholog_one2one	ENSMUSG00000024044	Epb41l3	ortholog_one2one
ENSG00000099341	45.94	63.57	56.03	51.87	53.43	PSMD8	proteasome 26S subunit, non-ATPase 8 [Source:HGNC Symbol;Acc:HGNC:9566]	19	38374536	38383824	1	protein_coding	PSMD8	ENSMMUG00000038221	PSMD8	ortholog_one2one	ENSMUSG00000030591	Psmd8	ortholog_one2one
ENSG00000186480	47.50	61.48	66.98	28.95	65.65	INSIG1	insulin induced gene 1 [Source:HGNC Symbol;Acc:HGNC:6083]	7	155297776	155310235	1	protein_coding	INSIG1	ENSMMUG00000062591	INSIG1	ortholog_one2one	ENSMUSG00000045294	Insig1	ortholog_one2one
ENSG00000170540	45.96	59.17	58.41	51.87	54.93	ARL6IP1	ADP ribosylation factor like GTPase 6 interacting protein 1 [Source:HGNC Symbol;Acc:HGNC:697]	16	18791669	18801572	-1	protein_coding	NA	NA	NA	NA	NA	NA	NA
ENSG00000251379	67.32	48.91	84.94	36.78	32.37	AC099550.1	novel transcript	4	15358141	15420032	-1	lncRNA	NA	NA	NA	NA	NA	NA	NA
ENSG00000178445	46.68	58.04	72.25	53.83	39.45	GLDC	glycine decarboxylase [Source:HGNC Symbol;Acc:HGNC:4313]	9	6532467	6645729	-1	protein_coding	GLDC	ENSMMUG00000031755	GLDC	ortholog_one2one	ENSMUSG00000024827	Gldc	ortholog_one2one
ENSG00000185485	81.75	44.87	54.99	52.65	35.74	SDHAP1	succinate dehydrogenase complex flavoprotein subunit A pseudogene 1 [Source:HGNC Symbol;Acc:HGNC:32455]	3	195959748	195990318	-1	transcribed_unprocessed_pseudogene	NA	NA	NA	NA	NA	NA	NA
ENSG00000197343	58.44	56.26	67.26	44.18	43.78	ZNF655	zinc finger protein 655 [Source:HGNC Symbol;Acc:HGNC:30899]	7	99558406	99576453	1	protein_coding	ZNF655	ENSMMUG00000040393	ZNF655	ortholog_one2one	ENSMUSG00000007812	Zfp655	ortholog_one2one
ENSG00000200343	53.45	71.86	60.80	35.65	48.09	RNA5S8	RNA, 5S ribosomal 8 [Source:HGNC Symbol;Acc:HGNC:34369]	1	228625909	228626027	-1	rRNA	NA	NA	NA	NA	NA	NA	NA
ENSG00000205339	42.18	68.40	64.86	49.25	44.90	IPO7	importin 7 [Source:HGNC Symbol;Acc:HGNC:9852]	11	9384652	9448127	1	protein_coding	IPO7	ENSMMUG00000023636	IPO7	ortholog_one2one	ENSMUSG00000066232	Ipo7	ortholog_one2one
ENSG00000167123	66.98	63.88	49.46	46.20	42.68	CERCAM	cerebral endothelial cell adhesion molecule [Source:HGNC Symbol;Acc:HGNC:23723]	9	128411751	128437351	1	protein_coding	NA	NA	NA	NA	NA	NA	NA
ENSG00000266962	64.37	53.03	57.70	50.47	43.50	AC067852.2	novel transcript, antisense to HSD17B1	17	42552436	42554748	-1	lncRNA	NA	NA	NA	NA	NA	NA	NA
ENSG00000198586	57.65	56.27	62.60	45.34	46.88	TLK1	tousled like kinase 1 [Source:HGNC Symbol;Acc:HGNC:11841]	2	170990823	171231314	-1	protein_coding	TLK1	ENSMMUG00000011189	TLK1	ortholog_one2one	ENSMUSG00000041997	Tlk1	ortholog_one2one
ENSG00000170759	43.85	51.44	59.23	57.09	57.03	KIF5B	kinesin family member 5B [Source:HGNC Symbol;Acc:HGNC:6324]	10	32009015	32056425	-1	protein_coding	KIF5B	ENSMMUG00000015058	KIF5B	ortholog_one2one	ENSMUSG00000006740	Kif5b	ortholog_one2one
ENSG00000050344	39.23	48.72	72.18	67.20	40.94	NFE2L3	nuclear factor, erythroid 2 like 3 [Source:HGNC Symbol;Acc:HGNC:7783]	7	26152198	26187137	1	protein_coding	NFE2L3	ENSMMUG00000003615	NFE2L3	ortholog_one2one	ENSMUSG00000029832	Nfe2l3	ortholog_one2one
ENSG00000177575	68.09	39.98	58.54	51.93	49.61	CD163	CD163 molecule [Source:HGNC Symbol;Acc:HGNC:1631]	12	7470813	7503893	-1	protein_coding	CD163	ENSMMUG00000005150	CD163	ortholog_one2one	ENSMUSG00000008845	Cd163	ortholog_one2one
ENSG00000169246	105.82	39.79	59.83	31.37	31.28	NPIPB3	nuclear pore complex interacting protein family member B3 [Source:HGNC Symbol;Acc:HGNC:28989]	16	21402237	21448567	-1	protein_coding	NA	NA	NA	NA	NA	NA	NA
ENSG00000168439	50.36	58.32	57.74	56.68	44.91	STIP1	stress induced phosphoprotein 1 [Source:HGNC Symbol;Acc:HGNC:11387]	11	64185272	64204543	1	protein_coding	STIP1	ENSMMUG00000012953	STIP1	ortholog_one2one	ENSMUSG00000024966	Stip1	ortholog_one2one
ENSG00000260032	51.95	61.09	50.68	55.40	48.87	NORAD	non-coding RNA activated by DNA damage [Source:HGNC Symbol;Acc:HGNC:44311]	20	36045618	36051018	-1	lncRNA	NA	NA	NA	NA	NA	NA	NA
ENSG00000174437	52.34	55.96	66.07	47.25	46.23	ATP2A2	ATPase sarcoplasmic/endoplasmic reticulum Ca2+ transporting 2 [Source:HGNC Symbol;Acc:HGNC:812]	12	110280756	110351093	1	protein_coding	ATP2A2	ENSMMUG00000001739	ATP2A2	ortholog_one2one	ENSMUSG00000029467	Atp2a2	ortholog_one2one
ENSG00000105856	46.65	59.22	58.10	50.44	52.53	HBP1	HMG-box transcription factor 1 [Source:HGNC Symbol;Acc:HGNC:23200]	7	107168961	107202522	1	protein_coding	HBP1	ENSMMUG00000015409	HBP1	ortholog_one2one	ENSMUSG00000002996	Hbp1	ortholog_one2one
ENSG00000135624	52.43	54.76	50.92	57.61	51.18	CCT7	chaperonin containing TCP1 subunit 7 [Source:HGNC Symbol;Acc:HGNC:1622]	2	73233420	73253021	1	protein_coding	CCT7	ENSMMUG00000012448	CCT7	ortholog_one2one	ENSMUSG00000030007	Cct7	ortholog_one2one
ENSG00000008018	51.25	56.70	51.82	53.72	53.39	PSMB1	proteasome 20S subunit beta 1 [Source:HGNC Symbol;Acc:HGNC:9537]	6	170535120	170553307	-1	protein_coding	PSMB1	ENSMMUG00000019919	PSMB1	ortholog_one2one	ENSMUSG00000014769	Psmb1	ortholog_one2one
ENSG00000160633	73.20	52.07	52.36	46.32	42.73	SAFB	scaffold attachment factor B [Source:HGNC Symbol;Acc:HGNC:10520]	19	5623035	5668478	1	protein_coding	SAFB	ENSMMUG00000017970	SAFB	ortholog_one2one	ENSMUSG00000071054	Safb	ortholog_one2one
ENSG00000154429	71.45	63.09	48.69	25.55	57.79	CCSAP	centriole, cilia and spindle associated protein [Source:HGNC Symbol;Acc:HGNC:29578]	1	229321011	229343294	-1	protein_coding	CCSAP	ENSMMUG00000017722	CCSAP	ortholog_one2one	ENSMUSG00000031971	Ccsap	ortholog_one2one
ENSG00000134287	51.48	55.96	54.29	55.50	49.27	ARF3	ADP ribosylation factor 3 [Source:HGNC Symbol;Acc:HGNC:654]	12	48935723	48957487	-1	protein_coding	NA	NA	NA	NA	NA	NA	NA
ENSG00000038382	66.00	55.55	69.69	36.11	39.12	TRIO	trio Rho guanine nucleotide exchange factor [Source:HGNC Symbol;Acc:HGNC:12303]	5	14143342	14532128	1	protein_coding	TRIO	ENSMMUG00000015489	TRIO	ortholog_one2one	ENSMUSG00000022263	Trio	ortholog_one2one
ENSG00000231721	66.49	57.82	73.03	28.21	40.88	LINC-PINT	long intergenic non-protein coding RNA, p53 induced transcript [Source:HGNC Symbol;Acc:HGNC:26885]	7	130938963	131110176	-1	lncRNA	NA	NA	NA	NA	NA	NA	NA
ENSG00000061676	49.34	62.17	64.83	45.75	44.23	NCKAP1	NCK associated protein 1 [Source:HGNC Symbol;Acc:HGNC:7666]	2	182909115	183038858	-1	protein_coding	NCKAP1	ENSMMUG00000014397	NCKAP1	ortholog_one2one	ENSMUSG00000027002	Nckap1	ortholog_one2one
ENSG00000114439	46.94	56.60	68.26	47.08	47.43	BBX	BBX high mobility group box domain containing [Source:HGNC Symbol;Acc:HGNC:14422]	3	107522936	107811339	1	protein_coding	BBX	ENSMMUG00000008787	BBX	ortholog_one2one	ENSMUSG00000022641	Bbx	ortholog_one2one
ENSG00000159658	57.57	55.96	67.66	38.60	46.39	EFCAB14	EF-hand calcium binding domain 14 [Source:HGNC Symbol;Acc:HGNC:29051]	1	46674659	46719146	-1	protein_coding	NA	NA	NA	NA	NA	NA	NA
ENSG00000143369	59.19	50.15	39.85	63.68	53.30	ECM1	extracellular matrix protein 1 [Source:HGNC Symbol;Acc:HGNC:3153]	1	150508062	150513789	1	protein_coding	ECM1	ENSMMUG00000006257	ECM1	ortholog_one2one	ENSMUSG00000028108	Ecm1	ortholog_one2one
ENSG00000129422	68.52	51.14	56.95	39.94	49.46	MTUS1	microtubule associated scaffold protein 1 [Source:HGNC Symbol;Acc:HGNC:29789]	8	17643795	17800917	-1	protein_coding	MTUS1	ENSMMUG00000001151	MTUS1	ortholog_one2one	ENSMUSG00000045636	Mtus1	ortholog_one2one
ENSG00000109180	48.75	64.52	55.90	46.09	50.55	OCIAD1	OCIA domain containing 1 [Source:HGNC Symbol;Acc:HGNC:16074]	4	48805212	48861817	1	protein_coding	OCIAD1	ENSMMUG00000014868	OCIAD1	ortholog_one2one	ENSMUSG00000029152	Ociad1	ortholog_one2one
ENSG00000103194	50.05	58.44	58.64	47.74	50.87	USP10	ubiquitin specific peptidase 10 [Source:HGNC Symbol;Acc:HGNC:12608]	16	84699986	84779922	1	protein_coding	USP10	ENSMMUG00000011244	USP10	ortholog_one2one	ENSMUSG00000031826	Usp10	ortholog_one2one
ENSG00000163166	54.81	58.36	53.50	50.33	48.70	IWS1	interacts with SUPT6H, CTD assembly factor 1 [Source:HGNC Symbol;Acc:HGNC:25467]	2	127436207	127526886	-1	protein_coding	IWS1	ENSMMUG00000002799	IWS1	ortholog_one2one	ENSMUSG00000024384	Iws1	ortholog_one2one
ENSG00000213923	66.80	54.80	62.44	44.54	37.11	CSNK1E	casein kinase 1 epsilon [Source:HGNC Symbol;Acc:HGNC:2453]	22	38290691	38318084	-1	protein_coding	NA	NA	NA	NA	NA	NA	NA
ENSG00000131626	69.17	52.17	57.29	45.13	41.76	PPFIA1	PTPRF interacting protein alpha 1 [Source:HGNC Symbol;Acc:HGNC:9245]	11	70270700	70385312	1	protein_coding	PPFIA1	ENSMMUG00000013265	PPFIA1	ortholog_one2one	ENSMUSG00000037519	Ppfia1	ortholog_one2one
ENSG00000065361	52.87	60.22	60.91	44.27	47.23	ERBB3	erb-b2 receptor tyrosine kinase 3 [Source:HGNC Symbol;Acc:HGNC:3431]	12	56076799	56103505	1	protein_coding	ERBB3	ENSMMUG00000020758	ERBB3	ortholog_one2one	ENSMUSG00000018166	Erbb3	ortholog_one2one
ENSG00000112695	38.15	57.94	52.76	63.40	53.24	COX7A2	cytochrome c oxidase subunit 7A2 [Source:HGNC Symbol;Acc:HGNC:2288]	6	75237675	75250323	-1	protein_coding	COX7A2	ENSMMUG00000043152	COX7A2	ortholog_one2one	ENSMUSG00000032330	Cox7a2	ortholog_one2one
ENSG00000116001	60.98	47.61	77.25	41.80	37.84	TIA1	TIA1 cytotoxic granule associated RNA binding protein [Source:HGNC Symbol;Acc:HGNC:11802]	2	70209444	70248660	-1	protein_coding	TIA1	ENSMMUG00000001126	TIA1	ortholog_one2one	ENSMUSG00000071337	Tia1	ortholog_one2one
ENSG00000129515	48.21	58.07	56.13	49.31	53.75	SNX6	sorting nexin 6 [Source:HGNC Symbol;Acc:HGNC:14970]	14	34561093	34630160	-1	protein_coding	SNX6	ENSMMUG00000012576	SNX6	ortholog_one2one	ENSMUSG00000005656	Snx6	ortholog_one2one
ENSG00000149091	85.80	48.78	51.72	37.76	41.36	DGKZ	diacylglycerol kinase zeta [Source:HGNC Symbol;Acc:HGNC:2857]	11	46332905	46380554	1	protein_coding	DGKZ	ENSMMUG00000021446	DGKZ	ortholog_one2one	ENSMUSG00000040479	Dgkz	ortholog_one2one
ENSG00000130309	61.86	53.67	57.17	49.35	43.33	COLGALT1	collagen beta(1-O)galactosyltransferase 1 [Source:HGNC Symbol;Acc:HGNC:26182]	19	17555649	17583162	1	protein_coding	COLGALT1	ENSMMUG00000000198	COLGALT1	ortholog_one2one	ENSMUSG00000034807	Colgalt1	ortholog_one2one
ENSG00000089057	55.15	66.26	53.61	42.90	47.35	SLC23A2	solute carrier family 23 member 2 [Source:HGNC Symbol;Acc:HGNC:10973]	20	4852356	5010293	-1	protein_coding	SLC23A2	ENSMMUG00000020005	SLC23A2	ortholog_one2one	ENSMUSG00000027340	Slc23a2	ortholog_one2one
ENSG00000087087	68.69	57.36	52.67	44.38	42.01	SRRT	serrate, RNA effector molecule [Source:HGNC Symbol;Acc:HGNC:24101]	7	100875103	100888664	1	protein_coding	SRRT	ENSMMUG00000021255	SRRT	ortholog_one2one	ENSMUSG00000037364	Srrt	ortholog_one2one
ENSG00000173120	59.20	54.85	64.80	43.89	42.37	KDM2A	lysine demethylase 2A [Source:HGNC Symbol;Acc:HGNC:13606]	11	67119263	67258082	1	protein_coding	KDM2A	ENSMMUG00000008771	KDM2A	ortholog_one2one	ENSMUSG00000054611	Kdm2a	ortholog_one2one
ENSG00000008710	76.09	55.54	61.71	33.88	37.70	PKD1	polycystin 1, transient receptor potential channel interacting [Source:HGNC Symbol;Acc:HGNC:9008]	16	2088708	2135898	-1	protein_coding	PKD1	ENSMMUG00000029263	PKD1	ortholog_one2one	ENSMUSG00000032855	Pkd1	ortholog_one2one
ENSG00000103226	28.38	51.46	57.21	48.68	79.18	NOMO3	NODAL modulator 3 [Source:HGNC Symbol;Acc:HGNC:25242]	16	16232528	16294811	1	protein_coding	NA	NA	NA	NA	NA	NA	NA
ENSG00000075618	58.93	51.37	49.26	49.31	55.99	FSCN1	fascin actin-bundling protein 1 [Source:HGNC Symbol;Acc:HGNC:11148]	7	5592816	5606655	1	protein_coding	FSCN1	ENSMMUG00000004282	FSCN1	ortholog_one2one	ENSMUSG00000029581	Fscn1	ortholog_one2one
ENSG00000135018	49.12	57.91	57.23	49.09	51.21	UBQLN1	ubiquilin 1 [Source:HGNC Symbol;Acc:HGNC:12508]	9	83659968	83707958	-1	protein_coding	UBQLN1	ENSMMUG00000005024	UBQLN1	ortholog_one2one	ENSMUSG00000005312	Ubqln1	ortholog_one2one
ENSG00000206597	64.40	55.99	58.02	35.86	50.20	SNORA57	small nucleolar RNA, H/ACA box 57 [Source:HGNC Symbol;Acc:HGNC:32651]	11	62665422	62665570	1	snoRNA	NA	NA	NA	NA	NA	NA	NA
ENSG00000218336	47.74	44.60	73.20	61.37	37.37	TENM3	teneurin transmembrane protein 3 [Source:HGNC Symbol;Acc:HGNC:29944]	4	182143987	182803024	1	protein_coding	TENM3	ENSMMUG00000007240	TENM3	ortholog_one2one	ENSMUSG00000031561	Tenm3	ortholog_one2one
ENSG00000158615	42.76	65.51	53.27	44.07	58.65	PPP1R15B	protein phosphatase 1 regulatory subunit 15B [Source:HGNC Symbol;Acc:HGNC:14951]	1	204403381	204411817	-1	protein_coding	PPP1R15B	ENSMMUG00000065076	PPP1R15B	ortholog_one2one	ENSMUSG00000046062	Ppp1r15b	ortholog_one2one
ENSG00000182484	79.84	50.41	59.10	41.07	33.61	WASH6P	WASP family homolog 6, pseudogene [Source:HGNC Symbol;Acc:HGNC:31685]	X	156020826	156025710	1	transcribed_unprocessed_pseudogene	NA	NA	NA	NA	NA	NA	NA
ENSG00000132780	54.43	47.41	64.86	55.29	41.69	NASP	nuclear autoantigenic sperm protein [Source:HGNC Symbol;Acc:HGNC:7644]	1	45583846	45618904	1	protein_coding	NASP	ENSMMUG00000023431	NASP	ortholog_one2one	ENSMUSG00000028693	Nasp	ortholog_one2one
ENSG00000101474	39.90	63.46	54.87	60.81	44.58	APMAP	adipocyte plasma membrane associated protein [Source:HGNC Symbol;Acc:HGNC:13238]	20	24962925	24992751	-1	protein_coding	APMAP	ENSMMUG00000061222	APMAP	ortholog_one2one	ENSMUSG00000033096	Apmap	ortholog_one2one
ENSG00000029363	53.25	51.62	64.64	50.16	43.85	BCLAF1	BCL2 associated transcription factor 1 [Source:HGNC Symbol;Acc:HGNC:16863]	6	136256627	136289851	-1	protein_coding	BCLAF1	ENSMMUG00000003710	BCLAF1	ortholog_one2one	ENSMUSG00000037608	Bclaf1	ortholog_one2one
ENSG00000164707	37.59	50.27	68.64	68.52	38.30	SLC13A4	solute carrier family 13 member 4 [Source:HGNC Symbol;Acc:HGNC:15827]	7	135681237	135729258	-1	protein_coding	SLC13A4	ENSMMUG00000016386	SLC13A4	ortholog_one2one	ENSMUSG00000029843	Slc13a4	ortholog_one2one
ENSG00000145604	42.89	59.74	70.43	48.13	42.05	SKP2	S-phase kinase associated protein 2 [Source:HGNC Symbol;Acc:HGNC:10901]	5	36151989	36184319	1	protein_coding	SKP2	ENSMMUG00000015225	SKP2	ortholog_one2one	ENSMUSG00000054115	Skp2	ortholog_one2one
ENSG00000109079	42.19	60.01	59.68	46.04	55.31	TNFAIP1	TNF alpha induced protein 1 [Source:HGNC Symbol;Acc:HGNC:11894]	17	28335602	28347009	1	protein_coding	TNFAIP1	ENSMMUG00000019145	TNFAIP1	ortholog_one2one	ENSMUSG00000017615	Tnfaip1	ortholog_one2one
ENSG00000111348	50.81	58.81	44.50	52.99	56.07	ARHGDIB	Rho GDP dissociation inhibitor beta [Source:HGNC Symbol;Acc:HGNC:679]	12	14942031	14961728	-1	protein_coding	ARHGDIB	ENSMMUG00000053781	ARHGDIB	ortholog_one2one	ENSMUSG00000030220	Arhgdib	ortholog_one2one
ENSG00000147065	64.24	50.33	57.72	44.85	45.95	MSN	moesin [Source:HGNC Symbol;Acc:HGNC:7373]	X	65588377	65741931	1	protein_coding	MSN	ENSMMUG00000015653	MSN	ortholog_one2one	ENSMUSG00000031207	Msn	ortholog_one2one
ENSG00000143742	48.44	56.08	63.78	50.93	43.80	SRP9	signal recognition particle 9 [Source:HGNC Symbol;Acc:HGNC:11304]	1	225777813	225790468	1	protein_coding	SRP9	ENSMMUG00000000134	SRP9	ortholog_one2one	ENSMUSG00000026511	Srp9	ortholog_one2one
ENSG00000063660	66.54	55.82	56.78	47.97	35.86	GPC1	glypican 1 [Source:HGNC Symbol;Acc:HGNC:4449]	2	240435663	240468076	1	protein_coding	GPC1	ENSMMUG00000056083	GPC1	ortholog_one2one	ENSMUSG00000034220	Gpc1	ortholog_one2one
ENSG00000197226	63.18	56.43	62.27	43.67	37.39	TBC1D9B	TBC1 domain family member 9B [Source:HGNC Symbol;Acc:HGNC:29097]	5	179862066	179907859	-1	protein_coding	TBC1D9B	ENSMMUG00000021057	TBC1D9B	ortholog_one2one	ENSMUSG00000036644	Tbc1d9b	ortholog_one2one
ENSG00000132589	51.48	60.82	54.16	52.40	43.94	FLOT2	flotillin 2 [Source:HGNC Symbol;Acc:HGNC:3758]	17	28879335	28897733	-1	protein_coding	NA	NA	NA	NA	NA	NA	NA
ENSG00000253729	48.81	61.42	64.94	43.21	44.37	PRKDC	protein kinase, DNA-activated, catalytic subunit [Source:HGNC Symbol;Acc:HGNC:9413]	8	47773111	47960178	-1	protein_coding	PRKDC	ENSMMUG00000015347	PRKDC	ortholog_one2one	ENSMUSG00000022672	Prkdc	ortholog_one2one
ENSG00000160691	52.71	56.88	53.55	51.95	47.41	SHC1	SHC adaptor protein 1 [Source:HGNC Symbol;Acc:HGNC:10840]	1	154962298	154974395	-1	protein_coding	SHC1	ENSMMUG00000006581	SHC1	ortholog_one2one	ENSMUSG00000042626	Shc1	ortholog_one2one
ENSG00000135318	29.91	63.83	54.82	55.63	58.30	NT5E	5'-nucleotidase ecto [Source:HGNC Symbol;Acc:HGNC:8021]	6	85449584	85495791	1	protein_coding	NT5E	ENSMMUG00000005442	NT5E	ortholog_one2one	ENSMUSG00000032420	Nt5e	ortholog_one2one
ENSG00000125503	83.66	54.86	47.49	36.43	39.82	PPP1R12C	protein phosphatase 1 regulatory subunit 12C [Source:HGNC Symbol;Acc:HGNC:14947]	19	55090914	55117637	-1	protein_coding	PPP1R12C	ENSMMUG00000021965	PPP1R12C	ortholog_one2one	ENSMUSG00000019254	Ppp1r12c	ortholog_one2one
ENSG00000171132	52.75	64.62	58.12	46.81	39.71	PRKCE	protein kinase C epsilon [Source:HGNC Symbol;Acc:HGNC:9401]	2	45651345	46187990	1	protein_coding	PRKCE	ENSMMUG00000014425	PRKCE	ortholog_one2one	ENSMUSG00000045038	Prkce	ortholog_one2one
ENSG00000114019	62.50	65.59	46.15	33.75	53.91	AMOTL2	angiomotin like 2 [Source:HGNC Symbol;Acc:HGNC:17812]	3	134355874	134375479	-1	protein_coding	AMOTL2	ENSMMUG00000021694	AMOTL2	ortholog_one2one	ENSMUSG00000032531	Amotl2	ortholog_one2one
ENSG00000121068	67.58	47.31	54.63	46.19	45.82	TBX2	T-box transcription factor 2 [Source:HGNC Symbol;Acc:HGNC:11597]	17	61399843	61409466	1	protein_coding	TBX2	ENSMMUG00000046656	TBX2	ortholog_one2one	ENSMUSG00000000093	Tbx2	ortholog_one2one
ENSG00000157540	56.33	59.75	52.30	43.54	49.43	DYRK1A	dual specificity tyrosine phosphorylation regulated kinase 1A [Source:HGNC Symbol;Acc:HGNC:3091]	21	37365573	37526358	1	protein_coding	DYRK1A	ENSMMUG00000018131	DYRK1A	ortholog_one2one	ENSMUSG00000022897	Dyrk1a	ortholog_one2one
ENSG00000133639	38.71	62.70	63.02	50.66	45.98	BTG1	BTG anti-proliferation factor 1 [Source:HGNC Symbol;Acc:HGNC:1130]	12	92140278	92145846	-1	protein_coding	BTG1	ENSMMUG00000050631	BTG1	ortholog_one2one	ENSMUSG00000036478	Btg1	ortholog_one2one
ENSG00000183054	72.21	48.06	65.44	37.17	38.02	RGPD6	RANBP2 like and GRIP domain containing 6 [Source:HGNC Symbol;Acc:HGNC:32419]	2	110513812	110577185	-1	protein_coding	NA	NA	NA	NA	NA	NA	NA
ENSG00000158195	56.79	56.27	55.58	48.03	44.09	WASF2	WASP family member 2 [Source:HGNC Symbol;Acc:HGNC:12733]	1	27404230	27490167	-1	protein_coding	WASF2	ENSMMUG00000018221	WASF2	ortholog_one2one	ENSMUSG00000028868	Wasf2	ortholog_one2one
ENSG00000257621	69.12	51.41	71.96	35.13	33.10	PSMA3-AS1	PSMA3 antisense RNA 1 [Source:HGNC Symbol;Acc:HGNC:26445]	14	58265365	58298134	-1	lncRNA	NA	NA	NA	NA	NA	NA	NA
ENSG00000049618	59.56	52.00	71.49	40.38	37.11	ARID1B	AT-rich interaction domain 1B [Source:HGNC Symbol;Acc:HGNC:18040]	6	156776020	157210779	1	protein_coding	ARID1B	ENSMMUG00000002270	ARID1B	ortholog_one2one	ENSMUSG00000069729	Arid1b	ortholog_one2one
ENSG00000122545	58.98	50.81	57.77	50.14	42.83	SEPTIN7	septin 7 [Source:HGNC Symbol;Acc:HGNC:1717]	7	35800932	35907105	1	protein_coding	SEPTIN7	ENSMMUG00000006980	SEPTIN7	ortholog_one2one	ENSMUSG00000001833	Septin7	ortholog_one2one
ENSG00000178950	64.59	54.91	52.82	45.55	42.43	GAK	cyclin G associated kinase [Source:HGNC Symbol;Acc:HGNC:4113]	4	849276	932373	-1	protein_coding	GAK	ENSMMUG00000016919	GAK	ortholog_one2one	ENSMUSG00000062234	Gak	ortholog_one2one
ENSG00000092010	48.72	58.50	54.08	48.79	50.18	PSME1	proteasome activator subunit 1 [Source:HGNC Symbol;Acc:HGNC:9568]	14	24136163	24138967	1	protein_coding	PSME1	ENSMMUG00000012462	PSME1	ortholog_one2one	ENSMUSG00000022216	Psme1	ortholog_one2one
ENSG00000150477	63.41	48.07	75.21	36.42	37.06	KIAA1328	KIAA1328 [Source:HGNC Symbol;Acc:HGNC:29248]	18	36829106	37232172	1	protein_coding	KIAA1328	ENSMMUG00000006864	KIAA1328	ortholog_one2one	ENSMUSG00000033632	AW554918	ortholog_one2one
ENSG00000196961	45.79	53.11	61.34	50.95	48.92	AP2A1	adaptor related protein complex 2 subunit alpha 1 [Source:HGNC Symbol;Acc:HGNC:561]	19	49767001	49807114	1	protein_coding	AP2A1	ENSMMUG00000011612	AP2A1	ortholog_one2one	ENSMUSG00000060279	Ap2a1	ortholog_one2one
ENSG00000131746	56.10	41.06	70.30	37.41	54.84	TNS4	tensin 4 [Source:HGNC Symbol;Acc:HGNC:24352]	17	40475828	40501623	-1	protein_coding	TNS4	ENSMMUG00000009386	TNS4	ortholog_one2one	ENSMUSG00000017607	Tns4	ortholog_one2one
ENSG00000166483	57.56	56.10	70.39	39.04	36.18	WEE1	WEE1 G2 checkpoint kinase [Source:HGNC Symbol;Acc:HGNC:12761]	11	9573670	9593457	1	protein_coding	WEE1	ENSMMUG00000008759	WEE1	ortholog_one2one	ENSMUSG00000031016	Wee1	ortholog_one2one
ENSG00000078618	57.68	59.32	56.58	41.66	43.97	NRDC	nardilysin convertase [Source:HGNC Symbol;Acc:HGNC:7995]	1	51789191	51878937	-1	protein_coding	NRDC	ENSMMUG00000004738	NRDC	ortholog_one2one	ENSMUSG00000053510	Nrd1	ortholog_one2one
ENSG00000135917	47.96	61.07	64.75	44.56	40.77	SLC19A3	solute carrier family 19 member 3 [Source:HGNC Symbol;Acc:HGNC:16266]	2	227683763	227718028	-1	protein_coding	SLC19A3	ENSMMUG00000013249	SLC19A3	ortholog_one2one	ENSMUSG00000038496	Slc19a3	ortholog_one2one
ENSG00000177425	52.45	56.01	58.50	44.90	46.89	PAWR	pro-apoptotic WT1 regulator [Source:HGNC Symbol;Acc:HGNC:8614]	12	79574979	79690964	-1	protein_coding	PAWR	ENSMMUG00000015179	PAWR	ortholog_one2one	ENSMUSG00000035873	Pawr	ortholog_one2one
ENSG00000047849	58.53	55.91	58.54	44.73	40.35	MAP4	microtubule associated protein 4 [Source:HGNC Symbol;Acc:HGNC:6862]	3	47850690	48089272	-1	protein_coding	NA	NA	NA	NA	NA	NA	NA
ENSG00000100836	60.48	51.56	56.19	48.01	41.61	PABPN1	poly(A) binding protein nuclear 1 [Source:HGNC Symbol;Acc:HGNC:8565]	14	23321289	23326185	1	protein_coding	NA	NA	NA	NA	NA	NA	NA
ENSG00000140332	49.19	75.98	46.32	40.02	45.99	TLE3	TLE family member 3, transcriptional corepressor [Source:HGNC Symbol;Acc:HGNC:11839]	15	70047790	70098176	-1	protein_coding	TLE3	ENSMMUG00000014023	TLE3	ortholog_one2one	ENSMUSG00000032280	Tle3	ortholog_one2one
ENSG00000199334	56.69	52.51	48.64	49.90	49.69	RNA5S11	RNA, 5S ribosomal 11 [Source:HGNC Symbol;Acc:HGNC:34372]	1	228632631	228632749	-1	rRNA	NA	NA	NA	NA	NA	NA	NA
ENSG00000166025	45.53	62.48	61.89	42.75	44.75	AMOTL1	angiomotin like 1 [Source:HGNC Symbol;Acc:HGNC:17811]	11	94706431	94876748	1	protein_coding	AMOTL1	ENSMMUG00000001730	AMOTL1	ortholog_one2one	ENSMUSG00000013076	Amotl1	ortholog_one2one
ENSG00000168610	59.63	50.78	58.64	42.14	46.09	STAT3	signal transducer and activator of transcription 3 [Source:HGNC Symbol;Acc:HGNC:11364]	17	42313324	42388482	-1	protein_coding	STAT3	ENSMMUG00000010707	STAT3	ortholog_one2one	ENSMUSG00000004040	Stat3	ortholog_one2one
ENSG00000279352	66.18	49.30	74.83	33.42	33.49	AC006557.6	TEC	18	14010054	14010917	1	TEC	NA	NA	NA	NA	NA	NA	NA
ENSG00000170043	48.98	53.30	50.25	54.50	50.06	TRAPPC1	trafficking protein particle complex 1 [Source:HGNC Symbol;Acc:HGNC:19894]	17	7930345	7932123	-1	protein_coding	TRAPPC1	ENSMMUG00000055778	TRAPPC1	ortholog_one2one	ENSMUSG00000049299	Trappc1	ortholog_one2one
ENSG00000142694	36.77	75.45	47.71	51.21	45.94	EVA1B	eva-1 homolog B [Source:HGNC Symbol;Acc:HGNC:25558]	1	36322031	36324154	-1	protein_coding	EVA1B	ENSMMUG00000057604	EVA1B	ortholog_one2one	ENSMUSG00000050212	Eva1b	ortholog_one2one
ENSG00000159592	55.57	56.04	55.36	44.69	45.25	GPBP1L1	GC-rich promoter binding protein 1 like 1 [Source:HGNC Symbol;Acc:HGNC:28843]	1	45627304	45688113	-1	protein_coding	NA	NA	NA	NA	NA	NA	NA
ENSG00000127663	62.04	63.14	53.01	39.05	39.62	KDM4B	lysine demethylase 4B [Source:HGNC Symbol;Acc:HGNC:29136]	19	4969113	5153598	1	protein_coding	KDM4B	ENSMMUG00000012677	KDM4B	ortholog_one2one	ENSMUSG00000024201	Kdm4b	ortholog_one2one
ENSG00000113387	45.57	50.79	57.25	58.44	44.75	SUB1	SUB1 regulator of transcription [Source:HGNC Symbol;Acc:HGNC:19985]	5	32531633	32604079	1	protein_coding	SUB1	ENSMMUG00000050960	SUB1	ortholog_one2one	ENSMUSG00000022205	Sub1	ortholog_one2one
ENSG00000069020	54.70	55.13	71.04	39.10	36.80	MAST4	microtubule associated serine/threonine kinase family member 4 [Source:HGNC Symbol;Acc:HGNC:19037]	5	66596361	67169595	1	protein_coding	MAST4	ENSMMUG00000005357	MAST4	ortholog_one2one	ENSMUSG00000034751	Mast4	ortholog_one2one
ENSG00000142687	51.64	61.74	56.28	42.86	44.19	KIAA0319L	KIAA0319 like [Source:HGNC Symbol;Acc:HGNC:30071]	1	35433492	35557950	-1	protein_coding	KIAA0319L	ENSMMUG00000019806	KIAA0319L	ortholog_one2one	ENSMUSG00000028830	AU040320	ortholog_one2one
ENSG00000132561	82.46	36.40	44.81	36.87	56.05	MATN2	matrilin 2 [Source:HGNC Symbol;Acc:HGNC:6908]	8	97868840	98036724	1	protein_coding	MATN2	ENSMMUG00000020072	MATN2	ortholog_one2one	ENSMUSG00000022324	Matn2	ortholog_one2one
ENSG00000087191	50.18	54.71	51.43	58.55	41.67	PSMC5	proteasome 26S subunit, ATPase 5 [Source:HGNC Symbol;Acc:HGNC:9552]	17	63827152	63832026	1	protein_coding	PSMC5	ENSMMUG00000016769	PSMC5	ortholog_one2one	ENSMUSG00000020708	Psmc5	ortholog_one2one
ENSG00000199352	50.21	58.04	76.00	36.83	35.27	RNA5S1	RNA, 5S ribosomal 1 [Source:HGNC Symbol;Acc:HGNC:34362]	1	228610268	228610386	-1	rRNA	NA	NA	NA	NA	NA	NA	NA
ENSG00000075568	49.23	55.51	52.31	44.88	54.31	TMEM131	transmembrane protein 131 [Source:HGNC Symbol;Acc:HGNC:30366]	2	97756333	97995948	-1	protein_coding	TMEM131	ENSMMUG00000011428	TMEM131	ortholog_one2one	ENSMUSG00000026116	Tmem131	ortholog_one2one
ENSG00000181885	41.31	45.30	48.82	50.72	70.04	CLDN7	claudin 7 [Source:HGNC Symbol;Acc:HGNC:2049]	17	7259903	7263983	-1	protein_coding	NA	NA	NA	NA	NA	NA	NA
ENSG00000163468	43.74	56.41	59.32	51.64	45.05	CCT3	chaperonin containing TCP1 subunit 3 [Source:HGNC Symbol;Acc:HGNC:1616]	1	156308968	156367873	-1	protein_coding	CCT3	ENSMMUG00000019034	CCT3	ortholog_one2one	ENSMUSG00000001416	Cct3	ortholog_one2one
ENSG00000113732	45.00	59.67	48.27	52.32	50.88	ATP6V0E1	ATPase H+ transporting V0 subunit e1 [Source:HGNC Symbol;Acc:HGNC:863]	5	172983771	173035445	1	protein_coding	ATP6V0E1	ENSMMUG00000059290	ATP6V0E1	ortholog_one2one	ENSMUSG00000015575	Atp6v0e	ortholog_one2one
ENSG00000135678	45.79	55.99	51.81	52.58	49.96	CPM	carboxypeptidase M [Source:HGNC Symbol;Acc:HGNC:2311]	12	68842197	68971570	-1	protein_coding	CPM	ENSMMUG00000000946	CPM	ortholog_one2one	ENSMUSG00000020183	Cpm	ortholog_one2one
ENSG00000173442	76.78	51.95	50.41	44.94	31.99	EHBP1L1	EH domain binding protein 1 like 1 [Source:HGNC Symbol;Acc:HGNC:30682]	11	65576046	65592650	1	protein_coding	EHBP1L1	ENSMMUG00000014169	EHBP1L1	ortholog_one2one	ENSMUSG00000024937	Ehbp1l1	ortholog_one2one
ENSG00000129116	70.24	52.52	51.91	35.91	45.36	PALLD	palladin, cytoskeletal associated protein [Source:HGNC Symbol;Acc:HGNC:17068]	4	168497052	168928457	1	protein_coding	PALLD	ENSMMUG00000007365	PALLD	ortholog_one2one	ENSMUSG00000058056	Palld	ortholog_one2one
ENSG00000136167	45.67	62.71	48.85	54.65	44.04	LCP1	lymphocyte cytosolic protein 1 [Source:HGNC Symbol;Acc:HGNC:6528]	13	46125920	46211871	-1	protein_coding	LCP1	ENSMMUG00000017033	LCP1	ortholog_one2one	ENSMUSG00000021998	Lcp1	ortholog_one2one
ENSG00000161013	61.98	50.07	57.60	40.48	45.46	MGAT4B	alpha-1,3-mannosyl-glycoprotein 4-beta-N-acetylglucosaminyltransferase B [Source:HGNC Symbol;Acc:HGNC:7048]	5	179797597	179806952	-1	protein_coding	MGAT4B	ENSMMUG00000012374	MGAT4B	ortholog_one2one	ENSMUSG00000036620	Mgat4b	ortholog_one2one
ENSG00000108588	44.07	57.46	51.03	50.07	52.61	CCDC47	coiled-coil domain containing 47 [Source:HGNC Symbol;Acc:HGNC:24856]	17	63745255	63776351	-1	protein_coding	CCDC47	ENSMMUG00000016761	CCDC47	ortholog_one2one	ENSMUSG00000078622	Ccdc47	ortholog_one2one
ENSG00000142599	62.04	49.86	59.38	42.13	41.79	RERE	arginine-glutamic acid dipeptide repeats [Source:HGNC Symbol;Acc:HGNC:9965]	1	8352397	8848921	-1	protein_coding	RERE	ENSMMUG00000021399	RERE	ortholog_one2one	ENSMUSG00000039852	Rere	ortholog_one2one
ENSG00000199337	53.45	44.22	79.04	41.59	36.87	RNA5S3	RNA, 5S ribosomal 3 [Source:HGNC Symbol;Acc:HGNC:34364]	1	228614750	228614868	-1	rRNA	NA	NA	NA	NA	NA	NA	NA
ENSG00000129933	62.98	53.84	56.97	39.40	41.89	MAU2	MAU2 sister chromatid cohesion factor [Source:HGNC Symbol;Acc:HGNC:29140]	19	19320829	19358754	1	protein_coding	MAU2	ENSMMUG00000008931	MAU2	ortholog_one2one	ENSMUSG00000031858	Mau2	ortholog_one2one
ENSG00000155660	42.70	56.81	53.90	56.35	45.14	PDIA4	protein disulfide isomerase family A member 4 [Source:HGNC Symbol;Acc:HGNC:30167]	7	149003062	149028662	-1	protein_coding	PDIA4	ENSMMUG00000042048	PDIA4	ortholog_one2one	ENSMUSG00000025823	Pdia4	ortholog_one2one
ENSG00000134243	50.05	50.52	56.35	38.23	59.66	SORT1	sortilin 1 [Source:HGNC Symbol;Acc:HGNC:11186]	1	109309568	109397918	-1	protein_coding	SORT1	ENSMMUG00000005812	SORT1	ortholog_one2one	ENSMUSG00000068747	Sort1	ortholog_one2one
ENSG00000112335	46.25	54.04	50.79	57.06	46.25	SNX3	sorting nexin 3 [Source:HGNC Symbol;Acc:HGNC:11174]	6	108211222	108261246	-1	protein_coding	SNX3	ENSMMUG00000020366	SNX3	ortholog_one2one	ENSMUSG00000019804	Snx3	ortholog_one2one
ENSG00000152291	49.07	54.28	49.13	45.66	55.50	TGOLN2	trans-golgi network protein 2 [Source:HGNC Symbol;Acc:HGNC:15450]	2	85318020	85328296	-1	protein_coding	TGOLN2	ENSMMUG00000019417	TGOLN2	ortholog_one2one	ENSMUSG00000056429	Tgoln1	ortholog_one2one
ENSG00000143217	54.32	62.23	42.92	33.82	60.12	NECTIN4	nectin cell adhesion molecule 4 [Source:HGNC Symbol;Acc:HGNC:19688]	1	161070998	161089558	-1	protein_coding	NECTIN4	ENSMMUG00000064337	NECTIN4	ortholog_one2one	ENSMUSG00000006411	Nectin4	ortholog_one2one
ENSG00000083444	54.99	59.90	46.06	48.74	43.64	PLOD1	procollagen-lysine,2-oxoglutarate 5-dioxygenase 1 [Source:HGNC Symbol;Acc:HGNC:9081]	1	11934205	11975538	1	protein_coding	PLOD1	ENSMMUG00000032249	PLOD1	ortholog_one2one	ENSMUSG00000019055	Plod1	ortholog_one2one
ENSG00000076067	57.23	53.69	51.36	47.48	43.45	RBMS2	RNA binding motif single stranded interacting protein 2 [Source:HGNC Symbol;Acc:HGNC:9909]	12	56521820	56596193	1	protein_coding	RBMS2	ENSMMUG00000019330	RBMS2	ortholog_one2one	ENSMUSG00000040043	Rbms2	ortholog_one2one
ENSG00000100503	48.44	55.03	55.05	56.06	38.62	NIN	ninein [Source:HGNC Symbol;Acc:HGNC:14906]	14	50719763	50831162	-1	protein_coding	NIN	ENSMMUG00000014658	NIN	ortholog_one2one	ENSMUSG00000021068	Nin	ortholog_one2one
ENSG00000119689	49.35	53.37	57.23	45.59	47.61	DLST	dihydrolipoamide S-succinyltransferase [Source:HGNC Symbol;Acc:HGNC:2911]	14	74881891	74903743	1	protein_coding	DLST	ENSMMUG00000004260	DLST	ortholog_one2one	ENSMUSG00000004789	Dlst	ortholog_one2one
ENSG00000149182	56.17	53.78	54.61	42.96	45.22	ARFGAP2	ADP ribosylation factor GTPase activating protein 2 [Source:HGNC Symbol;Acc:HGNC:13504]	11	47164299	47177125	-1	protein_coding	ARFGAP2	ENSMMUG00000006357	ARFGAP2	ortholog_one2one	ENSMUSG00000027255	Arfgap2	ortholog_one2one
ENSG00000172901	98.93	55.11	56.15	8.01	34.27	LVRN	laeverin [Source:HGNC Symbol;Acc:HGNC:26904]	5	115962454	116027619	1	protein_coding	LVRN	ENSMMUG00000022191	LVRN	ortholog_one2one	ENSMUSG00000024481	Lvrn	ortholog_one2one
ENSG00000277791	42.63	53.34	55.09	52.66	48.74	PSMB3	proteasome 20S subunit beta 3 [Source:HGNC Symbol;Acc:HGNC:9540]	17	38752741	38764225	1	protein_coding	PSMB3	ENSMMUG00000012363	PSMB3	ortholog_one2one	ENSMUSG00000069744	Psmb3	ortholog_one2one
ENSG00000149532	49.00	50.35	60.20	48.76	44.12	CPSF7	cleavage and polyadenylation specific factor 7 [Source:HGNC Symbol;Acc:HGNC:30098]	11	61402641	61430031	-1	protein_coding	CPSF7	ENSMMUG00000015280	CPSF7	ortholog_one2one	ENSMUSG00000034820	Cpsf7	ortholog_one2one
ENSG00000146731	43.30	56.13	59.65	48.11	45.22	CCT6A	chaperonin containing TCP1 subunit 6A [Source:HGNC Symbol;Acc:HGNC:1620]	7	56051685	56063989	1	protein_coding	CCT6A	ENSMMUG00000015272	CCT6A	ortholog_one2one	ENSMUSG00000029447	Cct6a	ortholog_one2one
ENSG00000128016	69.70	35.19	50.60	55.02	41.74	ZFP36	ZFP36 ring finger protein [Source:HGNC Symbol;Acc:HGNC:12862]	19	39406847	39409412	1	protein_coding	ZFP36	ENSMMUG00000038702	ZFP36	ortholog_one2one	ENSMUSG00000044786	Zfp36	ortholog_one2one
ENSG00000122862	51.55	55.16	60.47	47.43	37.59	SRGN	serglycin [Source:HGNC Symbol;Acc:HGNC:9361]	10	69088103	69104805	1	protein_coding	SRGN	ENSMMUG00000037735	SRGN	ortholog_one2one	ENSMUSG00000020077	Srgn	ortholog_one2one
ENSG00000131503	55.72	50.58	64.20	40.13	41.43	ANKHD1	ankyrin repeat and KH domain containing 1 [Source:HGNC Symbol;Acc:HGNC:24714]	5	140401814	140539856	1	protein_coding	NA	NA	NA	NA	NA	NA	NA
ENSG00000111786	51.20	53.34	51.22	50.98	45.07	SRSF9	serine and arginine rich splicing factor 9 [Source:HGNC Symbol;Acc:HGNC:10791]	12	120461672	120469748	-1	protein_coding	SRSF9	ENSMMUG00000016494	SRSF9	ortholog_one2one	ENSMUSG00000029538	Srsf9	ortholog_one2one
ENSG00000103091	58.90	56.07	57.16	41.20	38.40	WDR59	WD repeat domain 59 [Source:HGNC Symbol;Acc:HGNC:25706]	16	74871362	75000173	-1	protein_coding	WDR59	ENSMMUG00000023471	WDR59	ortholog_one2one	ENSMUSG00000031959	Wdr59	ortholog_one2one
ENSG00000087245	72.44	51.38	38.69	35.20	53.85	MMP2	matrix metallopeptidase 2 [Source:HGNC Symbol;Acc:HGNC:7166]	16	55389700	55506691	1	protein_coding	MMP2	ENSMMUG00000004475	MMP2	ortholog_one2one	ENSMUSG00000031740	Mmp2	ortholog_one2one
ENSG00000204389	70.05	45.19	40.75	50.43	45.10	HSPA1A	heat shock protein family A (Hsp70) member 1A [Source:HGNC Symbol;Acc:HGNC:5232]	6	31815543	31817946	1	protein_coding	NA	NA	NA	NA	NA	NA	NA
ENSG00000119801	44.39	56.25	57.50	46.23	47.11	YPEL5	yippee like 5 [Source:HGNC Symbol;Acc:HGNC:18329]	2	30146941	30160533	1	protein_coding	YPEL5	ENSMMUG00000006615	YPEL5	ortholog_one2one	ENSMUSG00000039770	Ypel5	ortholog_one2one
ENSG00000004799	44.04	50.15	55.22	47.08	54.88	PDK4	pyruvate dehydrogenase kinase 4 [Source:HGNC Symbol;Acc:HGNC:8812]	7	95583499	95596516	-1	protein_coding	PDK4	ENSMMUG00000021389	PDK4	ortholog_one2one	ENSMUSG00000019577	Pdk4	ortholog_one2one
ENSG00000072364	51.43	55.14	52.26	45.16	47.32	AFF4	AF4/FMR2 family member 4 [Source:HGNC Symbol;Acc:HGNC:17869]	5	132875395	132963634	-1	protein_coding	AFF4	ENSMMUG00000015640	AFF4	ortholog_one2one	ENSMUSG00000049470	Aff4	ortholog_one2one
ENSG00000153317	64.82	44.81	61.69	40.03	39.91	ASAP1	ArfGAP with SH3 domain, ankyrin repeat and PH domain 1 [Source:HGNC Symbol;Acc:HGNC:2720]	8	130052104	130443674	-1	protein_coding	ASAP1	ENSMMUG00000012145	ASAP1	ortholog_one2one	ENSMUSG00000022377	Asap1	ortholog_one2one
ENSG00000144566	44.61	52.53	56.45	48.86	48.79	RAB5A	RAB5A, member RAS oncogene family [Source:HGNC Symbol;Acc:HGNC:9783]	3	19947097	19985175	1	protein_coding	NA	NA	NA	NA	NA	NA	NA
ENSG00000068366	33.16	68.39	53.73	40.78	55.14	ACSL4	acyl-CoA synthetase long chain family member 4 [Source:HGNC Symbol;Acc:HGNC:3571]	X	109624244	109733403	-1	protein_coding	ACSL4	ENSMMUG00000004188	ACSL4	ortholog_one2one	ENSMUSG00000031278	Acsl4	ortholog_one2one
ENSG00000167522	59.69	53.25	60.13	41.99	36.07	ANKRD11	ankyrin repeat domain 11 [Source:HGNC Symbol;Acc:HGNC:21316]	16	89267630	89490561	-1	protein_coding	ANKRD11	ENSMMUG00000017161	ANKRD11	ortholog_one2one	ENSMUSG00000035569	Ankrd11	ortholog_one2one
ENSG00000009413	66.85	44.45	80.14	29.24	29.97	REV3L	REV3 like, DNA directed polymerase zeta catalytic subunit [Source:HGNC Symbol;Acc:HGNC:9968]	6	111299028	111483715	-1	protein_coding	REV3L	ENSMMUG00000021533	REV3L	ortholog_one2one	ENSMUSG00000019841	Rev3l	ortholog_one2one
ENSG00000137500	57.66	51.40	70.22	35.88	35.39	CCDC90B	coiled-coil domain containing 90B [Source:HGNC Symbol;Acc:HGNC:28108]	11	83259097	83286407	-1	protein_coding	CCDC90B	ENSMMUG00000020154	CCDC90B	ortholog_one2one	ENSMUSG00000030613	Ccdc90b	ortholog_one2one
ENSG00000173214	71.50	51.54	56.44	31.08	39.88	MFSD4B	major facilitator superfamily domain containing 4B [Source:HGNC Symbol;Acc:HGNC:21053]	6	111259327	111445354	1	protein_coding	NA	NA	NA	NA	NA	NA	NA
ENSG00000151348	37.92	57.61	51.84	45.81	57.18	EXT2	exostosin glycosyltransferase 2 [Source:HGNC Symbol;Acc:HGNC:3513]	11	44095673	44251962	1	protein_coding	EXT2	ENSMMUG00000013095	EXT2	ortholog_one2one	ENSMUSG00000027198	Ext2	ortholog_one2one
ENSG00000005339	55.33	54.13	52.21	44.18	44.42	CREBBP	CREB binding protein [Source:HGNC Symbol;Acc:HGNC:2348]	16	3725054	3880713	-1	protein_coding	CREBBP	ENSMMUG00000002286	CREBBP	ortholog_one2one	ENSMUSG00000022521	Crebbp	ortholog_one2one
ENSG00000186594	54.00	44.59	68.77	45.23	37.68	MIR22HG	MIR22 host gene [Source:HGNC Symbol;Acc:HGNC:28219]	17	1711493	1717174	-1	lncRNA	NA	NA	NA	NA	NA	NA	NA
[truncated: 58,949 more rows]
