# Supplementary material for: Transcriptomic analysis of primate placentas and novel rhesus trophoblast cell lines informs investigations of human placentation
Source: BMC Biol. 2021 Jun 21;19:127. doi: 10.1186/s12915-021-01056-7 (PMC8218487; doi:10.1186/s12915-021-01056-7)
Supplement: Supplementary file 5 — Additional file 5. Rhesus TPM-normalized gene expression values. [file 12915_2021_1056_MOESM5_ESM.txt]

R.Gene.ID	SRR5058999_TPM	SRR5059000_TPM	SRR7659021_TPM	SRR7659022_TPM	Gene.name.x	Gene.description	Chromosome.scaffold.name	Gene.start..bp.	Gene.end..bp.	Strand	Gene.type	H.Gene.ID	Gene.name.y	Macaque.gene.name	Macaque.homology.type	M.Gene.ID	Mouse.gene.name	Mouse.homology.type
ENSMMUG00000039847	116083.97	125379.82	119189.83	103505.13	GHV	growth hormone variant [Source:NCBI gene (formerly Entrezgene);Acc:700885]	16	60357037	60480193	-1	protein_coding	NA	NA	NA	NA	NA	NA	NA
ENSMMUG00000023707	43627.57	44809.89	44589.93	43663.58	CSH2	somatotropin-like [Source:NCBI gene (formerly Entrezgene);Acc:114669819]	16	60385418	60408752	-1	protein_coding	NA	NA	NA	NA	NA	NA	NA
ENSMMUG00000011358	33010.54	45434.24	51757.49	37477.52		growth hormone variant-like [Source:NCBI gene (formerly Entrezgene);Acc:718474]	16	60392692	60393902	-1	protein_coding	NA	NA	NA	NA	NA	NA	NA
ENSMMUG00000000578	41745.00	40721.60	42078.77	41016.14		somatotropin-like [Source:NCBI gene (formerly Entrezgene);Acc:114673169]	16	60428346	60451279	-1	protein_coding	NA	NA	NA	NA	NA	NA	NA
ENSMMUG00000023706	21822.90	45999.19	42146.25	20390.80	CSH4	chorionic somatommamotropin hormone 4 [Source:NCBI gene (formerly Entrezgene);Acc:718116]	16	60341653	60343143	-1	protein_coding	NA	NA	NA	NA	NA	NA	NA
ENSMMUG00000064479	18705.29	24413.57	24758.53	18117.98			14	2071665	2073086	-1	lncRNA	NA	NA	NA	NA	NA	NA	NA
ENSMMUG00000059128	31546.03	21324.20	13183.54	17983.41			19	43111984	43186873	-1	pseudogene	NA	NA	NA	NA	NA	NA	NA
ENSMMUG00000006161	21536.09	21141.99	18704.74	20784.26	SERPINE2	serpin family E member 2 [Source:VGNC Symbol;Acc:VGNC:77369]	12	111427162	111492484	-1	protein_coding	ENSG00000135919	SERPINE2	SERPINE2	ortholog_one2one	ENSMUSG00000026249	Serpine2	ortholog_one2one
ENSMMUG00000049459	25778.36	21939.75	14972.63	17930.86			19	42006556	42015792	-1	protein_coding	NA	NA	NA	NA	NA	NA	NA
ENSMMUG00000061777	24976.88	18291.31	12108.56	17469.27			19	43055825	43074589	-1	pseudogene	NA	NA	NA	NA	NA	NA	NA
ENSMMUG00000002751	10252.63	8619.83	18009.71	23458.22	WFDC2	WAP four-disulfide core domain 2 [Source:VGNC Symbol;Acc:VGNC:78993]	10	80701025	80711196	1	protein_coding	ENSG00000101443	WFDC2	WFDC2	ortholog_one2one	ENSMUSG00000017723	Wfdc2	ortholog_one2one
ENSMMUG00000028689	8741.46	12156.57	7702.06	4873.28			2	68782805	68790067	1	lncRNA	NA	NA	NA	NA	NA	NA	NA
ENSMMUG00000047449	8368.88	8888.27	8399.98	6954.41	IGF2	insulin like growth factor 2 [Source:NCBI gene (formerly Entrezgene);Acc:710802]	14	2189655	2219438	-1	protein_coding	ENSG00000167244	IGF2	IGF2	ortholog_one2one	ENSMUSG00000048583	Igf2	ortholog_one2one
ENSMMUG00000039210	8037.60	5475.81	5847.11	7927.42		putative pregnancy-specific beta-1-glycoprotein 7 [Source:NCBI gene (formerly Entrezgene);Acc:722253]	19	41818266	41834310	-1	protein_coding	NA	NA	NA	NA	NA	NA	NA
ENSMMUG00000058221	5309.05	5453.61	7237.81	6689.41	INSL4	insulin like 4 [Source:NCBI gene (formerly Entrezgene);Acc:693911]	15	78546636	78548959	-1	protein_coding	NA	NA	NA	NA	NA	NA	NA
ENSMMUG00000056194	5529.27	4427.24	4504.86	5948.12			19	42921149	42935946	-1	pseudogene	NA	NA	NA	NA	NA	NA	NA
ENSMMUG00000028699	5661.73	5499.72	5083.52	3811.99			8	88190642	88220984	-1	protein_coding	NA	NA	NA	NA	NA	NA	NA
ENSMMUG00000061010	5748.66	3089.17	4149.85	5958.36		putative pregnancy-specific beta-1-glycoprotein 7 [Source:NCBI gene (formerly Entrezgene);Acc:114673986]	19	43368900	43381013	-1	pseudogene	NA	NA	NA	NA	NA	NA	NA
ENSMMUG00000002424	5521.44	3666.19	3463.12	5763.89	FBLN1	fibulin 1 [Source:VGNC Symbol;Acc:VGNC:72620]	10	5899108	5997486	-1	protein_coding	ENSG00000077942	FBLN1	FBLN1	ortholog_one2one	ENSMUSG00000006369	Fbln1	ortholog_one2one
ENSMMUG00000049833	4974.66	5580.19	4177.77	3252.03			9	49462416	49464059	1	pseudogene	NA	NA	NA	NA	NA	NA	NA
ENSMMUG00000047533	3471.47	2620.11	4191.21	5482.68			19	43322865	43381414	-1	protein_coding	NA	NA	NA	NA	NA	NA	NA
ENSMMUG00000055813	4297.66	3129.85	3378.78	4502.14		pregnancy-specific beta-1-glycoprotein 5-like [Source:NCBI gene (formerly Entrezgene);Acc:114674020]	19	42147628	42158857	-1	protein_coding	NA	NA	NA	NA	NA	NA	NA
ENSMMUG00000055687	3294.41	3935.84	4000.15	3315.86			14	39885086	39886264	1	lncRNA	NA	NA	NA	NA	NA	NA	NA
ENSMMUG00000050799	3485.35	2476.95	2969.38	3881.43			19	41957731	41968991	-1	protein_coding	NA	NA	NA	NA	NA	NA	NA
ENSMMUG00000058532	2839.54	4346.22	3234.64	2286.92			14	9097368	9106174	-1	lncRNA	NA	NA	NA	NA	NA	NA	NA
ENSMMUG00000010601	2544.04	1675.13	2253.71	4091.52	SLC43A3	solute carrier family 43 member 3 [Source:NCBI gene (formerly Entrezgene);Acc:706267]	14	16131485	16171534	1	protein_coding	ENSG00000134802	SLC43A3	SLC43A3	ortholog_one2one	ENSMUSG00000027074	Slc43a3	ortholog_one2one
ENSMMUG00000060797	3607.67	2899.42	1863.64	2186.32	B2M	beta-2-microglobulin [Source:NCBI gene (formerly Entrezgene);Acc:712428]	7	21220682	21228726	1	protein_coding	ENSG00000166710	B2M	B2M	ortholog_one2one	ENSMUSG00000060802	B2m	ortholog_one2one
ENSMMUG00000032643	296.43	1855.43	4047.60	3498.64	mml-mir-675	mml-mir-675 [Source:miRBase;Acc:MI0007908]	14	2073168	2073240	-1	miRNA	NA	NA	NA	NA	NA	NA	NA
ENSMMUG00000060580	1990.47	2906.37	2610.85	1801.24	SAT1	spermidine/spermine N1-acetyltransferase 1 [Source:NCBI gene (formerly Entrezgene);Acc:697884]	X	23581998	23588904	1	protein_coding	ENSG00000130066	SAT1	SAT1	ortholog_one2one	ENSMUSG00000025283	Sat1	ortholog_one2one
ENSMMUG00000059330	4232.52	25.34	28.07	5002.48	IGFBP1	insulin like growth factor binding protein 1 [Source:NCBI gene (formerly Entrezgene);Acc:696994]	3	69473927	69483692	-1	protein_coding	ENSG00000146678	IGFBP1	IGFBP1	ortholog_one2one	ENSMUSG00000020429	Igfbp1	ortholog_one2one
ENSMMUG00000049343	1446.56	2015.17	2772.04	2347.42	NOTUM	notum, palmitoleoyl-protein carboxylesterase [Source:NCBI gene (formerly Entrezgene);Acc:715276]	16	78255607	78264224	-1	protein_coding	ENSG00000185269	NOTUM	NOTUM	ortholog_one2one	ENSMUSG00000042988	Notum	ortholog_one2one
ENSMMUG00000020581	1722.10	2500.39	2526.94	1831.40	TFPI2	tissue factor pathway inhibitor 2 [Source:VGNC Symbol;Acc:VGNC:78329]	3	112231944	112236200	1	protein_coding	ENSG00000105825	TFPI2	TFPI2	ortholog_one2one	ENSMUSG00000029664	Tfpi2	ortholog_one2one
ENSMMUG00000012321	1737.66	2769.33	2299.93	1515.66	FN1	fibronectin 1 [Source:VGNC Symbol;Acc:VGNC:72688]	12	102734977	102811159	-1	protein_coding	ENSG00000115414	FN1	FN1	ortholog_one2one	ENSMUSG00000026193	Fn1	ortholog_one2one
ENSMMUG00000054416	2021.23	2505.81	2094.01	1542.80		uncharacterized LOC114672304 [Source:NCBI gene (formerly Entrezgene);Acc:114672304]	14	39891235	39892299	-1	protein_coding	NA	NA	NA	NA	NA	NA	NA
ENSMMUG00000054167	2033.21	2513.08	2086.17	1530.15		uncharacterized LOC114680207 [Source:NCBI gene (formerly Entrezgene);Acc:114680207]	8	25077322	25078386	-1	protein_coding	NA	NA	NA	NA	NA	NA	NA
ENSMMUG00000062077	1740.44	2790.42	1826.98	1651.43			20	29817519	29819838	1	protein_coding	NA	NA	NA	NA	NA	NA	NA
ENSMMUG00000022979	2459.36	1843.04	1604.78	2050.02	TPT1	tumor protein, translationally-controlled 1 [Source:NCBI gene (formerly Entrezgene);Acc:702155]	17	23882810	23887671	-1	protein_coding	ENSG00000133112	TPT1	TPT1	ortholog_one2one	ENSMUSG00000060126	Tpt1	ortholog_one2one
ENSMMUG00000004852	2180.04	1915.29	1640.99	1909.14	EEF1A1	eukaryotic translation elongation factor 1 alpha 1 [Source:VGNC Symbol;Acc:VGNC:81065]	4	99414991	99421623	1	protein_coding	NA	NA	NA	NA	NA	NA	NA
ENSMMUG00000061125	2325.00	2340.94	1621.58	1221.32		uncharacterized LOC114678757 [Source:NCBI gene (formerly Entrezgene);Acc:114678757]	6	20789024	20792440	-1	protein_coding	NA	NA	NA	NA	NA	NA	NA
ENSMMUG00000053229	1545.78	1834.02	1797.69	1799.84	DEFB1	defensin beta 1 [Source:NCBI gene (formerly Entrezgene);Acc:574187]	8	7603746	7611130	-1	protein_coding	NA	NA	NA	NA	NA	NA	NA
ENSMMUG00000063316	2077.42	2048.06	1566.19	1203.01			14	39891254	39894175	1	protein_coding	NA	NA	NA	NA	NA	NA	NA
ENSMMUG00000028701	1547.68	2313.13	1962.65	1049.36			8	88221059	88222617	1	lncRNA	NA	NA	NA	NA	NA	NA	NA
ENSMMUG00000022224	2111.47	1459.50	1341.46	1956.92	IL13RA2	interleukin 13 receptor subunit alpha 2 [Source:VGNC Symbol;Acc:VGNC:73709]	X	111534045	111551617	-1	protein_coding	ENSG00000123496	IL13RA2	IL13RA2	ortholog_one2one	ENSMUSG00000031289	Il13ra2	ortholog_one2one
ENSMMUG00000013555	1335.63	1565.90	1945.40	1778.36	ISM2	isthmin 2 [Source:VGNC Symbol;Acc:VGNC:73642]	7	139592714	139614078	-1	protein_coding	ENSG00000100593	ISM2	ISM2	ortholog_one2one	ENSMUSG00000050671	Ism2	ortholog_one2one
ENSMMUG00000052127	1237.03	1742.70	1834.55	1734.41			20	29812145	29814013	1	rRNA	NA	NA	NA	NA	NA	NA	NA
ENSMMUG00000008917	1067.37	1319.48	2237.06	1802.65	S100A6	S100 calcium binding protein A6 [Source:VGNC Symbol;Acc:VGNC:76960]	1	97533315	97534781	1	protein_coding	ENSG00000197956	S100A6	S100A6	ortholog_one2one	ENSMUSG00000001025	S100a6	ortholog_one2one
ENSMMUG00000058325	1399.49	1098.05	1474.49	2103.31			4	140248951	140466173	1	protein_coding	NA	NA	NA	NA	NA	NA	NA
ENSMMUG00000003265	1900.76	1424.54	1140.79	1553.08	LEPR	leptin receptor [Source:VGNC Symbol;Acc:VGNC:81429]	1	158798469	158867979	-1	protein_coding	ENSG00000116678	LEPR	LEPR	ortholog_one2one	ENSMUSG00000057722	Lepr	ortholog_one2one
ENSMMUG00000002320	1161.43	1358.22	1598.59	1706.32		ubiquitin C [Source:NCBI gene (formerly Entrezgene);Acc:712934]	11	124829639	124832418	-1	protein_coding	NA	NA	NA	NA	NA	NA	NA
ENSMMUG00000050122	1189.04	1239.53	1663.51	1578.66	GDF15	growth differentiation factor 15 [Source:NCBI gene (formerly Entrezgene);Acc:719466]	19	17934363	17940332	1	protein_coding	ENSG00000130513	GDF15	GDF15	ortholog_one2one	ENSMUSG00000038508	Gdf15	ortholog_one2one
ENSMMUG00000013764	1642.91	1416.48	1018.94	1320.64	IGFBP3	insulin like growth factor binding protein 3 [Source:VGNC Symbol;Acc:VGNC:73576]	3	69448222	69457073	1	protein_coding	ENSG00000146674	IGFBP3	IGFBP3	ortholog_one2one	ENSMUSG00000020427	Igfbp3	ortholog_one2one
ENSMMUG00000055690	880.89	1321.19	1626.69	1502.25			20	29810356	29813786	1	protein_coding	NA	NA	NA	NA	NA	NA	NA
ENSMMUG00000007888	1456.77	1624.51	1160.93	1076.02	ITM2B	integral membrane protein 2B [Source:VGNC Symbol;Acc:VGNC:73799]	17	26654752	26827047	1	protein_coding	ENSG00000136156	ITM2B	ITM2B	ortholog_one2one	ENSMUSG00000022108	Itm2b	ortholog_one2one
ENSMMUG00000021887	944.85	1015.34	1737.19	1485.32	S100P	S100 calcium binding protein P [Source:VGNC Symbol;Acc:VGNC:76962]	5	6274453	6277826	-1	protein_coding	NA	NA	NA	NA	NA	NA	NA
ENSMMUG00000051300	806.24	1145.84	1648.89	1578.24			20	29812145	29813776	-1	pseudogene	NA	NA	NA	NA	NA	NA	NA
ENSMMUG00000057492	425.94	704.99	2361.12	1578.98	CSH3	chorionic somatommamotropin hormone 3 [Source:NCBI gene (formerly Entrezgene);Acc:718135]	16	60372546	60374223	-1	protein_coding	NA	NA	NA	NA	NA	NA	NA
ENSMMUG00000063154	822.43	1514.18	1656.39	982.07	SLC7A4	solute carrier family 7 member 4 [Source:NCBI gene (formerly Entrezgene);Acc:695731]	10	31830382	31850557	-1	protein_coding	ENSG00000099960	SLC7A4	SLC7A4	ortholog_one2one	ENSMUSG00000022756	Slc7a4	ortholog_one2one
ENSMMUG00000054358	1021.90	1662.47	1185.28	1034.63			20	29816371	29821180	1	rRNA	NA	NA	NA	NA	NA	NA	NA
ENSMMUG00000056914	1114.51	730.98	1109.32	1642.33	MAMU-A	Macaca mulatta major histocompatibility complex, class I, A (MAMU-A), mRNA. [Source:RefSeq mRNA;Acc:NM_001048246]	4	139909733	140294868	-1	protein_coding	NA	NA	NA	NA	NA	NA	NA
ENSMMUG00000023751	1537.34	805.88	697.80	1457.75	GRN	granulin precursor [Source:VGNC Symbol;Acc:VGNC:73293]	16	55614561	55622816	1	protein_coding	ENSG00000030582	GRN	GRN	ortholog_one2one	ENSMUSG00000034708	Grn	ortholog_one2one
ENSMMUG00000012841	2083.41	18.72	18.40	2285.86	KLK3	kallikrein 3 [Source:NCBI gene (formerly Entrezgene);Acc:719444]	19	50759370	50765386	1	protein_coding	NA	NA	NA	NA	NA	NA	NA
ENSMMUG00000053137	949.15	1289.88	1319.64	734.99			8	49545791	49546692	1	pseudogene	NA	NA	NA	NA	NA	NA	NA
ENSMMUG00000049855	1345.99	1635.17	769.60	474.17			8	49534783	49546284	-1	lncRNA	NA	NA	NA	NA	NA	NA	NA
ENSMMUG00000023039	673.92	1080.96	1388.39	942.71	PLAC1	placenta enriched 1 [Source:VGNC Symbol;Acc:VGNC:76159]	X	130829777	130922628	-1	protein_coding	ENSG00000170965	PLAC1	PLAC1	ortholog_one2one	ENSMUSG00000061082	Plac1	ortholog_one2one
ENSMMUG00000011153	1040.89	951.75	942.91	1088.48	ACTB	actin beta [Source:NCBI gene (formerly Entrezgene);Acc:574285]	3	38642871	38646369	-1	protein_coding	NA	NA	NA	NA	NA	NA	NA
ENSMMUG00000018157	1122.61	926.85	885.40	1085.46		ferritin heavy chain [Source:NCBI gene (formerly Entrezgene);Acc:699053]	X	121287680	121288231	1	protein_coding	NA	NA	NA	NA	NA	NA	NA
ENSMMUG00000037980	569.45	742.14	1437.59	1268.21	CDKN1C	cyclin dependent kinase inhibitor 1C [Source:NCBI gene (formerly Entrezgene);Acc:721220]	14	2947260	2949431	-1	protein_coding	ENSG00000129757	CDKN1C	CDKN1C	ortholog_one2one	ENSMUSG00000037664	Cdkn1c	ortholog_one2one
ENSMMUG00000062825	1805.80	432.04	326.22	1412.31	TIMP3	TIMP metallopeptidase inhibitor 3 [Source:NCBI gene (formerly Entrezgene);Acc:574381]	10	18642436	18703378	-1	protein_coding	ENSG00000100234	TIMP3	TIMP3	ortholog_one2one	ENSMUSG00000020044	Timp3	ortholog_one2one
ENSMMUG00000003775	1065.18	832.51	837.26	1198.99	FCGR2B	Fc fragment of IgG receptor IIb [Source:NCBI gene (formerly Entrezgene);Acc:720009]	1	89326650	89432821	-1	protein_coding	NA	NA	NA	NA	NA	NA	NA
ENSMMUG00000055242	831.90	921.71	1018.70	987.27	MAMU-E	major histocompatibility complex, class I, E [Source:NCBI gene (formerly Entrezgene);Acc:711532]	4	139404841	139409440	-1	protein_coding	NA	NA	NA	NA	NA	NA	NA
ENSMMUG00000020772	1012.80	833.54	839.72	1055.10	CSRP1	cysteine and glycine rich protein 1 [Source:VGNC Symbol;Acc:VGNC:71527]	1	58904700	58967503	-1	protein_coding	ENSG00000159176	CSRP1	CSRP1	ortholog_one2one	ENSMUSG00000026421	Csrp1	ortholog_one2one
ENSMMUG00000015146	980.11	805.88	868.21	1036.31	FTH1	ferritin heavy chain 1 [Source:NCBI gene (formerly Entrezgene);Acc:574118]	14	12157960	12160989	1	protein_coding	NA	NA	NA	NA	NA	NA	NA
ENSMMUG00000012969	852.10	761.43	913.73	1159.19	PSAP	prosaposin [Source:VGNC Symbol;Acc:VGNC:76434]	9	65924176	65966052	1	protein_coding	ENSG00000197746	PSAP	PSAP	ortholog_one2one	ENSMUSG00000004207	Psap	ortholog_one2one
ENSMMUG00000056709	871.07	733.25	1152.55	902.28			6	20789335	20790641	1	protein_coding	NA	NA	NA	NA	NA	NA	NA
ENSMMUG00000053367	999.87	950.41	769.70	909.55	SPARC	secreted protein acidic and cysteine rich [Source:NCBI gene (formerly Entrezgene);Acc:712388]	6	149135698	149161808	-1	protein_coding	ENSG00000113140	SPARC	SPARC	ortholog_one2one	ENSMUSG00000018593	Sparc	ortholog_one2one
ENSMMUG00000003251	743.32	787.21	1072.94	988.27	XAGE3	X antigen family member 3 [Source:NCBI gene (formerly Entrezgene);Acc:698267]	X	52618304	52626295	-1	protein_coding	NA	NA	NA	NA	NA	NA	NA
ENSMMUG00000015308	933.25	946.64	758.17	781.50	CAPN6	calpain 6 [Source:VGNC Symbol;Acc:VGNC:70535]	X	107959338	107984577	-1	protein_coding	ENSG00000077274	CAPN6	CAPN6	ortholog_one2one	ENSMUSG00000067276	Capn6	ortholog_one2one
ENSMMUG00000015270	714.25	675.42	932.74	1086.99		ribosomal protein S8 [Source:NCBI gene (formerly Entrezgene);Acc:703957]	1	179647385	179650421	-1	protein_coding	NA	NA	NA	NA	NA	NA	NA
ENSMMUG00000004441	809.68	795.99	909.74	875.56		S100 calcium binding protein A11 [Source:NCBI gene (formerly Entrezgene);Acc:114669723]	1	99009144	99013617	1	protein_coding	NA	NA	NA	NA	NA	NA	NA
ENSMMUG00000004392	840.78	620.15	752.64	1028.54	CALR	calreticulin [Source:VGNC Symbol;Acc:VGNC:70519]	19	12526041	12556781	1	protein_coding	ENSG00000179218	CALR	CALR	ortholog_one2one	ENSMUSG00000003814	Calr	ortholog_one2one
ENSMMUG00000019457	878.99	805.74	654.25	770.35	EZR	ezrin [Source:VGNC Symbol;Acc:VGNC:72264]	4	65090891	65146660	-1	protein_coding	ENSG00000092820	EZR	EZR	ortholog_one2one	ENSMUSG00000052397	Ezr	ortholog_one2one
ENSMMUG00000018240	733.11	747.84	813.13	799.20	RPS27	ribosomal protein S27 [Source:NCBI gene (formerly Entrezgene);Acc:106992521]	1	97070726	97072036	-1	protein_coding	ENSG00000177954	RPS27	RPS27	ortholog_one2one	ENSMUSG00000050621	Rps27rt	ortholog_one2one
ENSMMUG00000013388	783.30	737.39	702.98	791.14			11	58718397	58720147	1	pseudogene	NA	NA	NA	NA	NA	NA	NA
ENSMMUG00000003427	906.28	570.57	579.68	936.99	IGSF5	immunoglobulin superfamily member 5 [Source:VGNC Symbol;Acc:VGNC:73700]	3	6831457	6860537	-1	protein_coding	NA	NA	NA	NA	NA	NA	NA
ENSMMUG00000061281	597.28	788.58	836.46	726.51	WNT5A	Wnt family member 5A [Source:NCBI gene (formerly Entrezgene);Acc:705692]	2	111630740	111647650	-1	protein_coding	ENSG00000114251	WNT5A	WNT5A	ortholog_one2one	ENSMUSG00000021994	Wnt5a	ortholog_one2one
ENSMMUG00000000373	849.82	725.83	567.28	718.30	SLC2A1	solute carrier family 2 member 1 [Source:VGNC Symbol;Acc:VGNC:77447]	1	181595187	181628394	1	protein_coding	ENSG00000117394	SLC2A1	SLC2A1	ortholog_one2one	ENSMUSG00000028645	Slc2a1	ortholog_one2one
ENSMMUG00000002676	651.70	621.05	766.53	815.95	RPS3A	40S ribosomal protein S3a [Source:NCBI gene (formerly Entrezgene);Acc:703455]	5	148743906	148748960	1	protein_coding	ENSG00000145425	RPS3A	RPS3A	ortholog_one2one	ENSMUSG00000028081	Rps3a1	ortholog_one2one
ENSMMUG00000014888	510.07	445.78	933.03	961.84	RPLP1	ribosomal protein lateral stalk subunit P1 [Source:NCBI gene (formerly Entrezgene);Acc:695442]	7	46167226	46169464	1	protein_coding	ENSG00000137818	RPLP1	RPLP1	ortholog_one2one	ENSMUSG00000091014	Gm5244	ortholog_one2one
ENSMMUG00000023326	930.42	698.92	500.92	692.15	EPAS1	endothelial PAS domain protein 1 [Source:VGNC Symbol;Acc:VGNC:72229]	13	62418777	62508050	-1	protein_coding	ENSG00000116016	EPAS1	EPAS1	ortholog_one2one	ENSMUSG00000024140	Epas1	ortholog_one2one
ENSMMUG00000029367	604.94	486.09	823.98	903.36	RPS29	ribosomal protein S29 [Source:NCBI gene (formerly Entrezgene);Acc:704016]	7	111717613	111777147	-1	protein_coding	NA	NA	NA	NA	NA	NA	NA
ENSMMUG00000059393	553.93	595.79	1251.94	408.59	Metazoa_SRP	Metazoan signal recognition particle RNA [Source:RFAM;Acc:RF00017]	7	112067475	112067774	-1	misc_RNA	NA	NA	NA	NA	NA	NA	NA
ENSMMUG00000012140	762.94	673.19	666.63	670.00		prothymosin alpha [Source:NCBI gene (formerly Entrezgene);Acc:712553]	12	119134647	119189900	1	protein_coding	NA	NA	NA	NA	NA	NA	NA
ENSMMUG00000019566	783.36	449.05	528.41	992.10		hemoglobin subunit alpha 1 [Source:NCBI gene (formerly Entrezgene);Acc:701930]	20	195942	196629	1	protein_coding	NA	NA	NA	NA	NA	NA	NA
ENSMMUG00000045208	936.18	499.46	446.78	856.18			QNVO02000586.1	113	890	-1	protein_coding	NA	NA	NA	NA	NA	NA	NA
ENSMMUG00000011870	614.30	650.25	732.32	728.56	RPS7	ribosomal protein S7 [Source:NCBI gene (formerly Entrezgene);Acc:721900]	13	105196814	105202278	-1	protein_coding	NA	NA	NA	NA	NA	NA	NA
ENSMMUG00000063555	630.89	535.98	848.87	686.60			8	88209364	88210628	1	protein_coding	NA	NA	NA	NA	NA	NA	NA
ENSMMUG00000020408	672.08	617.85	660.38	729.74	HPGD	15-hydroxyprostaglandin dehydrogenase [Source:VGNC Symbol;Acc:VGNC:73512]	5	171785259	171816789	-1	protein_coding	ENSG00000164120	HPGD	HPGD	ortholog_one2one	ENSMUSG00000031613	Hpgd	ortholog_one2one
ENSMMUG00000012406	801.69	538.17	518.74	817.56	PCOLCE2	procollagen C-endopeptidase enhancer 2 [Source:VGNC Symbol;Acc:VGNC:75783]	2	44932171	45010880	-1	protein_coding	ENSG00000163710	PCOLCE2	PCOLCE2	ortholog_one2one	ENSMUSG00000015354	Pcolce2	ortholog_one2one
ENSMMUG00000020073	568.85	679.20	678.51	734.30	RPL30	ribosomal protein L30 [Source:VGNC Symbol;Acc:VGNC:99474]	8	98329867	98333612	-1	protein_coding	ENSG00000156482	RPL30	RPL30	ortholog_one2one	ENSMUSG00000058600	Rpl30	ortholog_one2one
ENSMMUG00000055602	620.32	726.75	674.59	630.66	CD59	CD59 molecule (CD59 blood group) [Source:NCBI gene (formerly Entrezgene);Acc:693402]	14	31732636	31766372	1	protein_coding	NA	NA	NA	NA	NA	NA	NA
ENSMMUG00000056004	562.90	601.78	795.15	688.92	TMSB10	thymosin beta 10 [Source:NCBI gene (formerly Entrezgene);Acc:694305]	13	23581523	23583387	-1	protein_coding	NA	NA	NA	NA	NA	NA	NA
ENSMMUG00000007549	702.43	623.06	617.01	675.60	RPS11	ribosomal protein S11 [Source:NCBI gene (formerly Entrezgene);Acc:718844]	19	49453956	49457198	1	protein_coding	NA	NA	NA	NA	NA	NA	NA
ENSMMUG00000058092	442.79	505.92	876.20	763.14			4	146720090	146721050	-1	lncRNA	NA	NA	NA	NA	NA	NA	NA
ENSMMUG00000012000	564.53	618.34	704.46	661.93	ANXA2	annexin A2 [Source:VGNC Symbol;Acc:VGNC:84303]	7	36750458	36852478	-1	protein_coding	ENSG00000182718	ANXA2	ANXA2	ortholog_one2one	ENSMUSG00000032231	Anxa2	ortholog_one2one
ENSMMUG00000041831	561.22	369.62	597.96	1007.78	HBE1	hemoglobin subunit epsilon 1 [Source:NCBI gene (formerly Entrezgene);Acc:715414]	14	63022643	63070569	1	protein_coding	NA	NA	NA	NA	NA	NA	NA
ENSMMUG00000003619	663.83	776.36	563.35	497.80	HNRNPA2B1	heterogeneous nuclear ribonucleoprotein A2/B1 [Source:VGNC Symbol;Acc:VGNC:73494]	3	88945404	88956514	1	protein_coding	ENSG00000122566	HNRNPA2B1	HNRNPA2B1	ortholog_one2one	ENSMUSG00000004980	Hnrnpa2b1	ortholog_one2one
ENSMMUG00000017786	824.87	720.67	455.11	491.46	PABPC1	poly(A) binding protein cytoplasmic 1 [Source:VGNC Symbol;Acc:VGNC:84098]	8	100974437	100992542	-1	protein_coding	ENSG00000070756	PABPC1	PABPC1	ortholog_one2one	ENSMUSG00000022283	Pabpc1	ortholog_one2one
ENSMMUG00000016844	577.59	522.55	645.97	706.74	RPL4	ribosomal protein L4 [Source:VGNC Symbol;Acc:VGNC:99232]	7	43095867	43101379	-1	protein_coding	ENSG00000174444	RPL4	RPL4	ortholog_one2one	ENSMUSG00000032399	Rpl4	ortholog_one2one
ENSMMUG00000002925	595.81	628.08	618.74	608.76	FSTL1	follistatin like 1 [Source:VGNC Symbol;Acc:VGNC:72824]	2	155822201	155879556	1	protein_coding	ENSG00000163430	FSTL1	FSTL1	ortholog_one2one	ENSMUSG00000022816	Fstl1	ortholog_one2one
ENSMMUG00000007551	524.91	537.53	668.29	719.74	RPL13A	ribosomal protein L13a [Source:NCBI gene (formerly Entrezgene);Acc:574314]	19	49442820	49447654	1	protein_coding	NA	NA	NA	NA	NA	NA	NA
ENSMMUG00000005072	584.35	602.45	635.32	625.36	RPL5	ribosomal protein L5 [Source:NCBI gene (formerly Entrezgene);Acc:706896]	1	131337571	131348062	-1	protein_coding	NA	NA	NA	NA	NA	NA	NA
ENSMMUG00000020627	434.17	423.57	749.54	761.57	RPLP2	ribosomal protein lateral stalk subunit P2 [Source:NCBI gene (formerly Entrezgene);Acc:700698]	14	864024	867425	1	protein_coding	NA	NA	NA	NA	NA	NA	NA
ENSMMUG00000001582	549.02	448.90	573.95	751.89	LAPTM4A	lysosomal protein transmembrane 4 alpha [Source:VGNC Symbol;Acc:VGNC:74272]	13	88955048	88973737	1	protein_coding	ENSG00000068697	LAPTM4A	LAPTM4A	ortholog_one2one	ENSMUSG00000020585	Laptm4a	ortholog_one2one
ENSMMUG00000023469	748.39	506.68	418.95	636.94	HSP90B1	heat shock protein 90 beta family member 1 [Source:VGNC Symbol;Acc:VGNC:97776]	11	103631935	103649675	1	protein_coding	ENSG00000166598	HSP90B1	HSP90B1	ortholog_one2one	ENSMUSG00000020048	Hsp90b1	ortholog_one2one
ENSMMUG00000060067	538.73	578.12	928.24	265.32	Metazoa_SRP	Metazoan signal recognition particle RNA [Source:RFAM;Acc:RF00017]	7	111777347	111777646	1	misc_RNA	NA	NA	NA	NA	NA	NA	NA
ENSMMUG00000013379	491.20	492.11	639.88	686.04	RPL8	ribosomal protein L8 [Source:VGNC Symbol;Acc:VGNC:84110]	8	145105178	145107626	-1	protein_coding	ENSG00000161016	RPL8	RPL8	ortholog_one2one	ENSMUSG00000003970	Rpl8	ortholog_one2one
ENSMMUG00000012667	536.39	474.67	539.34	731.84	ANXA1	annexin A1 [Source:VGNC Symbol;Acc:VGNC:69944]	15	88559162	88580574	1	protein_coding	ENSG00000135046	ANXA1	ANXA1	ortholog_one2one	ENSMUSG00000024659	Anxa1	ortholog_one2one
ENSMMUG00000003867	462.00	476.83	634.66	691.02		ribosomal protein S18 [Source:NCBI gene (formerly Entrezgene);Acc:706414]	4	136229681	136234010	-1	protein_coding	NA	NA	NA	NA	NA	NA	NA
ENSMMUG00000016387	531.89	570.94	567.02	576.89	ADM	adrenomedullin [Source:VGNC Symbol;Acc:VGNC:69699]	14	55370915	55376795	-1	protein_coding	ENSG00000148926	ADM	ADM	ortholog_one2one	ENSMUSG00000030790	Adm	ortholog_one2one
ENSMMUG00000051893	542.38	638.36	557.04	492.46			1	184694494	184694811	-1	protein_coding	NA	NA	NA	NA	NA	NA	NA
ENSMMUG00000061320	315.26	343.24	804.43	765.38			4	136464397	136465030	-1	pseudogene	NA	NA	NA	NA	NA	NA	NA
ENSMMUG00000062400	605.98	581.46	497.91	516.85	RPL23	ribosomal protein L23 [Source:NCBI gene (formerly Entrezgene);Acc:694719]	16	49924990	49928764	-1	protein_coding	ENSG00000125691	RPL23	RPL23	ortholog_one2one	ENSMUSG00000071415	Rpl23	ortholog_one2one
ENSMMUG00000017788	565.24	375.73	486.88	767.71	HOPX	HOP homeobox [Source:VGNC Symbol;Acc:VGNC:73438]	5	76928206	76962760	1	protein_coding	ENSG00000171476	HOPX	HOPX	ortholog_one2one	ENSMUSG00000059325	Hopx	ortholog_one2one
ENSMMUG00000009152	437.24	392.13	629.28	714.84	GCN1	GCN1 activator of EIF2AK4 [Source:VGNC Symbol;Acc:VGNC:72905]	11	119906788	119981292	-1	protein_coding	ENSG00000089154	GCN1	GCN1	ortholog_one2one	ENSMUSG00000041638	Gcn1	ortholog_one2one
ENSMMUG00000056402	346.91	368.08	727.44	728.79	S100A11	S100 calcium binding protein A11 [Source:NCBI gene (formerly Entrezgene);Acc:717324]	7	69585593	69585910	-1	protein_coding	NA	NA	NA	NA	NA	NA	NA
ENSMMUG00000018837	428.69	498.44	629.42	599.29	C18H18orf32	ribosomal protein L17 [Source:NCBI gene (formerly Entrezgene);Acc:698967]	18	32962960	32976546	1	protein_coding	NA	NA	NA	NA	NA	NA	NA
ENSMMUG00000017949	572.04	461.63	485.45	627.42	OAZ1	ornithine decarboxylase antizyme 1 [Source:VGNC Symbol;Acc:VGNC:97799]	19	2115729	2119124	1	protein_coding	ENSG00000104904	OAZ1	OAZ1	ortholog_one2one	ENSMUSG00000035242	Oaz1	ortholog_one2one
ENSMMUG00000022667	552.05	596.24	499.09	483.95	UBE2A	ubiquitin conjugating enzyme E2 A [Source:VGNC Symbol;Acc:VGNC:78691]	X	115745284	115861564	1	protein_coding	ENSG00000077721	UBE2A	UBE2A	ortholog_one2one	ENSMUSG00000016308	Ube2a	ortholog_one2one
ENSMMUG00000013429	307.81	349.39	732.01	734.29		ribosomal protein S19 [Source:NCBI gene (formerly Entrezgene);Acc:706281]	19	41001494	41013018	1	protein_coding	ENSG00000105372	RPS19		ortholog_one2one	ENSMUSG00000040952	Rps19	ortholog_one2one
ENSMMUG00000009242	531.79	396.44	503.76	685.85	P4HB	prolyl 4-hydroxylase subunit beta [Source:VGNC Symbol;Acc:VGNC:75743]	16	78135263	78155077	-1	protein_coding	ENSG00000185624	P4HB	P4HB	ortholog_one2one	ENSMUSG00000025130	P4hb	ortholog_one2one
ENSMMUG00000030922	575.14	377.25	410.53	742.35	SDC1	syndecan 1 [Source:VGNC Symbol;Acc:VGNC:76997]	13	88784233	88808654	1	protein_coding	ENSG00000115884	SDC1	SDC1	ortholog_one2one	ENSMUSG00000020592	Sdc1	ortholog_one2one
ENSMMUG00000010029	486.34	446.49	537.81	624.96	RPL3	ribosomal protein L3 [Source:NCBI gene (formerly Entrezgene);Acc:707176]	10	12248192	12255782	1	protein_coding	ENSG00000100316	RPL3	RPL3	ortholog_one2one	ENSMUSG00000060036	Rpl3	ortholog_one2one
ENSMMUG00000051745	427.76	414.48	549.09	678.89		HLA class I histocompatibility antigen, B-38 alpha chain-like [Source:NCBI gene (formerly Entrezgene);Acc:720132]	4	140462943	140465696	1	protein_coding	NA	NA	NA	NA	NA	NA	NA
ENSMMUG00000005217	582.97	397.90	418.81	656.24	HSPA5	heat shock protein family A (Hsp70) member 5 [Source:NCBI gene (formerly Entrezgene);Acc:703193]	15	15428342	15433501	1	protein_coding	ENSG00000044574	HSPA5	HSPA5	ortholog_one2one	ENSMUSG00000026864	Hspa5	ortholog_one2one
ENSMMUG00000019997	506.54	480.03	503.34	530.58	HEXB	hexosaminidase subunit beta [Source:VGNC Symbol;Acc:VGNC:73367]	6	71547284	71574071	1	protein_coding	ENSG00000049860	HEXB	HEXB	ortholog_one2one	ENSMUSG00000021665	Hexb	ortholog_one2one
ENSMMUG00000059733	549.42	596.45	435.38	417.74			2	79321669	79321986	1	protein_coding	NA	NA	NA	NA	NA	NA	NA
ENSMMUG00000013237	334.86	362.83	647.11	649.84	RPS12	ribosomal protein S12 [Source:NCBI gene (formerly Entrezgene);Acc:708419]	4	36365889	36368854	1	protein_coding	NA	NA	NA	NA	NA	NA	NA
ENSMMUG00000017609	562.03	409.98	397.18	609.85	CTSL	cathepsin L [Source:VGNC Symbol;Acc:VGNC:71560]	15	102850278	102855783	1	protein_coding	NA	NA	NA	NA	NA	NA	NA
ENSMMUG00000055903	514.02	558.36	686.24	207.91	Metazoa_SRP	Metazoan signal recognition particle RNA [Source:RFAM;Acc:RF00017]	7	112058632	112058931	-1	misc_RNA	NA	NA	NA	NA	NA	NA	NA
ENSMMUG00000001210	434.60	429.80	513.62	570.42		elongation factor 1-alpha 1 [Source:NCBI gene (formerly Entrezgene);Acc:100425937]	11	58718240	58720260	-1	protein_coding	NA	NA	NA	NA	NA	NA	NA
ENSMMUG00000004696	613.36	424.79	349.50	540.65	HSPA8	heat shock protein family A (Hsp70) member 8 [Source:NCBI gene (formerly Entrezgene);Acc:707989]	14	116033038	116039421	-1	protein_coding	ENSG00000109971	HSPA8	HSPA8	ortholog_one2one	ENSMUSG00000015656	Hspa8	ortholog_one2one
ENSMMUG00000008090	421.89	458.43	519.37	523.51	RPL27	ribosomal protein L27 [Source:VGNC Symbol;Acc:VGNC:99223]	16	54136360	54141476	1	protein_coding	NA	NA	NA	NA	NA	NA	NA
ENSMMUG00000012054	418.22	380.21	517.76	605.99	ACTG1	actin gamma 1 [Source:NCBI gene (formerly Entrezgene);Acc:713687]	16	77852633	77855574	-1	protein_coding	ENSG00000184009	ACTG1	ACTG1	ortholog_one2one	ENSMUSG00000062825	Actg1	ortholog_one2one
ENSMMUG00000019879	551.62	582.51	403.38	371.43	DAB2	DAB adaptor protein 2 [Source:VGNC Symbol;Acc:VGNC:71724]	6	39199716	39320198	-1	protein_coding	ENSG00000153071	DAB2	DAB2	ortholog_one2one	ENSMUSG00000022150	Dab2	ortholog_one2one
ENSMMUG00000003448	431.72	439.99	496.31	529.69	RPL26	ribosomal protein L26 [Source:NCBI gene (formerly Entrezgene);Acc:717378]	16	8157665	8164509	-1	protein_coding	ENSG00000161970	RPL26	RPL26	ortholog_one2one	ENSMUSG00000060938	Rpl26	ortholog_one2one
ENSMMUG00000009425	536.79	514.02	386.29	446.91		actin, cytoplasmic 2-like [Source:NCBI gene (formerly Entrezgene);Acc:705671]	2	133462908	133464104	-1	protein_coding	NA	NA	NA	NA	NA	NA	NA
ENSMMUG00000002467	902.52	14.27	18.06	947.29	CCL23	chemokine (C-C motif) ligand 23 [Source:NCBI gene (formerly Entrezgene);Acc:574366]	16	32373397	32378270	-1	protein_coding	NA	NA	NA	NA	NA	NA	NA
ENSMMUG00000013031	599.65	300.07	309.77	668.57	BMP1	bone morphogenetic protein 1 [Source:VGNC Symbol;Acc:VGNC:70259]	8	22329400	22376385	1	protein_coding	ENSG00000168487	BMP1	BMP1	ortholog_one2one	ENSMUSG00000022098	Bmp1	ortholog_one2one
ENSMMUG00000028772	404.47	424.46	538.07	503.71	PPP1R14A	protein phosphatase 1 regulatory inhibitor subunit 14A [Source:VGNC Symbol;Acc:VGNC:76255]	19	37484929	37489795	-1	protein_coding	ENSG00000167641	PPP1R14A	PPP1R14A	ortholog_one2one	ENSMUSG00000037166	Ppp1r14a	ortholog_one2one
ENSMMUG00000009499	535.92	480.75	393.17	457.63	MEST	mesoderm specific transcript [Source:VGNC Symbol;Acc:VGNC:74707]	3	156786567	156807491	1	protein_coding	NA	NA	NA	NA	NA	NA	NA
ENSMMUG00000021862	406.39	476.65	520.43	435.99	PLA2G2A	phospholipase A2 group IIA [Source:VGNC Symbol;Acc:VGNC:76155]	1	204740827	204746091	1	protein_coding	ENSG00000188257	PLA2G2A	PLA2G2A	ortholog_one2one	ENSMUSG00000058908	Pla2g2a	ortholog_one2one
ENSMMUG00000060228	316.07	374.94	580.89	558.42			15	78514631	78517668	-1	lncRNA	NA	NA	NA	NA	NA	NA	NA
ENSMMUG00000022965	409.90	379.32	488.68	551.97	RPSA	ribosomal protein SA [Source:NCBI gene (formerly Entrezgene);Acc:693293]	2	94850921	94856865	1	protein_coding	NA	NA	NA	NA	NA	NA	NA
ENSMMUG00000008286	427.97	465.97	463.96	446.08	RPL36AL	ribosomal protein L36a like [Source:NCBI gene (formerly Entrezgene);Acc:706548]	7	111808522	111808842	-1	protein_coding	ENSG00000165502	RPL36AL	RPL36AL	ortholog_one2one	ENSMUSG00000104043	Gm6525	ortholog_one2one
ENSMMUG00000019532	317.92	321.72	584.63	568.82	NUDT3	nudix hydrolase 3 [Source:VGNC Symbol;Acc:VGNC:75551]	4	135060939	135211168	1	protein_coding	ENSG00000270800	RPS10-NUDT3	NUDT3	ortholog_one2one	ENSMUSG00000117338	Gm49804	ortholog_one2one
ENSMMUG00000003909	440.21	376.07	451.16	520.79	FTL	ferritin light chain [Source:NCBI gene (formerly Entrezgene);Acc:718964]	19	48948157	48950049	1	protein_coding	NA	NA	NA	NA	NA	NA	NA
ENSMMUG00000021081	439.74	398.87	452.72	494.81	TUBA1A	tubulin alpha 1b [Source:NCBI gene (formerly Entrezgene);Acc:709643]	11	48734905	48795875	-1	protein_coding	ENSG00000167552	TUBA1A	TUBA1A	ortholog_one2one	ENSMUSG00000072235	Tuba1a	ortholog_one2one
ENSMMUG00000056589	282.13	316.47	608.94	574.35	CRIP1	cysteine rich protein 1 [Source:NCBI gene (formerly Entrezgene);Acc:699632]	7	167800296	167801782	1	protein_coding	NA	NA	NA	NA	NA	NA	NA
ENSMMUG00000003245	624.84	371.12	286.85	498.95	RASA1	RAS p21 protein activator 1 [Source:VGNC Symbol;Acc:VGNC:76667]	6	84124023	84245081	1	protein_coding	ENSG00000145715	RASA1	RASA1	ortholog_one2one	ENSMUSG00000021549	Rasa1	ortholog_one2one
ENSMMUG00000062180	464.31	482.66	443.48	389.87	NGF	nerve growth factor [Source:HGNC Symbol;Acc:HGNC:7808]	1	108938352	108946060	1	protein_coding	ENSG00000134259	NGF	NGF	ortholog_one2one	ENSMUSG00000027859	Ngf	ortholog_one2one
ENSMMUG00000014256	409.43	181.39	359.01	826.79	TMSB4X	Macaca mulatta thymosin beta 4 X-linked (TMSB4X), mRNA. [Source:RefSeq mRNA;Acc:NM_001260557]	X	12610113	12612238	1	protein_coding	NA	NA	NA	NA	NA	NA	NA
ENSMMUG00000011593	430.97	430.45	416.08	482.62	RGCC	regulator of cell cycle [Source:VGNC Symbol;Acc:VGNC:76783]	17	20072199	20086056	1	protein_coding	ENSG00000102760	RGCC	RGCC	ortholog_one2one	ENSMUSG00000022018	Rgcc	ortholog_one2one
ENSMMUG00000058071	380.81	339.98	490.37	547.94	RPS26	ribosomal protein S26 [Source:NCBI gene (formerly Entrezgene);Acc:711319]	11	55598282	55600278	1	protein_coding	NA	NA	NA	NA	NA	NA	NA
ENSMMUG00000011719	628.48	432.12	285.56	404.72	SERPINB9	serpin family B member 9 [Source:VGNC Symbol;Acc:VGNC:77371]	4	167209190	167233542	1	protein_coding	NA	NA	NA	NA	NA	NA	NA
ENSMMUG00000028895	342.36	389.66	522.54	492.86	RPS28	ribosomal protein S28 [Source:NCBI gene (formerly Entrezgene);Acc:707133]	19	8213985	8214864	1	protein_coding	ENSG00000233927	RPS28	RPS28	ortholog_one2one	ENSMUSG00000067288	Rps28	ortholog_one2one
ENSMMUG00000013966	513.88	289.55	332.07	606.09	LGMN	legumain [Source:VGNC Symbol;Acc:VGNC:74274]	7	154860001	154903467	-1	protein_coding	ENSG00000100600	LGMN	LGMN	ortholog_one2one	ENSMUSG00000021190	Lgmn	ortholog_one2one
ENSMMUG00000019370	319.46	374.61	496.80	537.00	RPS16	ribosomal protein S16 [Source:NCBI gene (formerly Entrezgene);Acc:697219]	19	38687743	38690550	-1	protein_coding	NA	NA	NA	NA	NA	NA	NA
ENSMMUG00000062591	417.55	404.07	444.74	454.74	INSIG1	insulin induced gene 1 [Source:NCBI gene (formerly Entrezgene);Acc:718513]	3	181311064	181323165	1	protein_coding	ENSG00000186480	INSIG1	INSIG1	ortholog_one2one	ENSMUSG00000045294	Insig1	ortholog_one2one
ENSMMUG00000015907	389.98	372.29	446.36	499.36	RPL10A	ribosomal protein L10a [Source:VGNC Symbol;Acc:VGNC:83460]	4	134019147	134021808	-1	protein_coding	NA	NA	NA	NA	NA	NA	NA
ENSMMUG00000056637	589.71	233.07	231.38	643.41	HTRA1	HtrA serine peptidase 1 [Source:NCBI gene (formerly Entrezgene);Acc:705855]	9	122929586	122982432	1	protein_coding	ENSG00000166033	HTRA1	HTRA1	ortholog_one2one	ENSMUSG00000006205	Htra1	ortholog_one2one
ENSMMUG00000052256	1021.38	203.41	84.37	386.88			6	131694023	131695645	1	protein_coding	NA	NA	NA	NA	NA	NA	NA
ENSMMUG00000005312	460.22	491.51	367.63	366.33	GLRX	glutaredoxin [Source:VGNC Symbol;Acc:VGNC:84383]	6	92662002	92670857	-1	protein_coding	ENSG00000173221	GLRX	GLRX	ortholog_one2one	ENSMUSG00000021591	Glrx	ortholog_one2one
ENSMMUG00000020226	394.69	567.82	400.68	308.89	WSB1	WD repeat and SOCS box containing 1 [Source:VGNC Symbol;Acc:VGNC:79186]	16	22917154	22936866	1	protein_coding	ENSG00000109046	WSB1	WSB1	ortholog_one2one	ENSMUSG00000017677	Wsb1	ortholog_one2one
ENSMMUG00000017443	465.83	461.16	359.49	382.54	NET1	neuroepithelial cell transforming 1 [Source:VGNC Symbol;Acc:VGNC:75176]	9	6579510	6622681	1	protein_coding	ENSG00000173848	NET1	NET1	ortholog_one2one	ENSMUSG00000021215	Net1	ortholog_one2one
ENSMMUG00000022311	377.69	399.03	441.07	437.63	PLAC8	placenta associated 8 [Source:VGNC Symbol;Acc:VGNC:76072]	5	50585255	50610048	1	protein_coding	ENSG00000145287	PLAC8	PLAC8	ortholog_one2one	ENSMUSG00000029322	Plac8	ortholog_one2one
ENSMMUG00000019212	490.14	264.41	293.89	578.47	CTSB	cathepsin B [Source:VGNC Symbol;Acc:VGNC:71552]	8	8710966	8777811	1	protein_coding	ENSG00000164733	CTSB	CTSB	ortholog_one2one	ENSMUSG00000021939	Ctsb	ortholog_one2one
ENSMMUG00000061470	298.05	302.03	513.79	505.04	RPS15	ribosomal protein S15 [Source:NCBI gene (formerly Entrezgene);Acc:707241]	19	1230531	1232688	1	protein_coding	ENSG00000115268	RPS15	RPS15	ortholog_one2one	ENSMUSG00000063457	Rps15	ortholog_one2one
ENSMMUG00000003874	367.07	354.10	431.05	458.00	CTSD	interferon induced transmembrane protein 10 [Source:NCBI gene (formerly Entrezgene);Acc:721010]	14	1813333	1842506	-1	protein_coding	NA	NA	NA	NA	NA	NA	NA
ENSMMUG00000001682	489.30	368.42	320.89	431.45	PDIA3	protein disulfide isomerase family A member 3 [Source:VGNC Symbol;Acc:VGNC:75905]	7	20146445	20253962	1	protein_coding	NA	NA	NA	NA	NA	NA	NA
ENSMMUG00000022158	349.05	348.15	461.04	451.78	RPL18	ribosomal protein L18 [Source:NCBI gene (formerly Entrezgene);Acc:718136]	19	48607404	48611531	-1	protein_coding	NA	NA	NA	NA	NA	NA	NA
ENSMMUG00000023316	402.48	339.15	381.63	469.98	UBB	ubiquitin B [Source:VGNC Symbol;Acc:VGNC:99329]	16	16007553	16008876	-1	protein_coding	ENSG00000170315	UBB	UBB	ortholog_one2one	ENSMUSG00000019505	Ubb	ortholog_one2one
ENSMMUG00000009194	471.85	455.53	311.00	344.75	ANXA5	annexin A5 [Source:VGNC Symbol;Acc:VGNC:69950]	5	119495295	119525701	-1	protein_coding	ENSG00000164111	ANXA5	ANXA5	ortholog_one2one	ENSMUSG00000027712	Anxa5	ortholog_one2one
ENSMMUG00000054990	467.04	382.49	319.29	411.99	HSP90AA1	heat shock protein 90 alpha family class A member 1 [Source:NCBI gene (formerly Entrezgene);Acc:708431]	7	164307408	164313754	-1	protein_coding	ENSG00000080824	HSP90AA1	HSP90AA1	ortholog_one2one	ENSMUSG00000021270	Hsp90aa1	ortholog_one2one
ENSMMUG00000023780	441.96	116.27	229.00	776.82	IFI27	interferon alpha inducible protein 27 [Source:VGNC Symbol;Acc:VGNC:73563]	7	156287706	156294837	1	protein_coding	NA	NA	NA	NA	NA	NA	NA
ENSMMUG00000003412	367.76	278.25	410.24	501.56		40S ribosomal protein S6 [Source:NCBI gene (formerly Entrezgene);Acc:712274]	15	64262888	64266856	1	protein_coding	NA	NA	NA	NA	NA	NA	NA
ENSMMUG00000060287	459.87	378.42	326.74	392.57		calmodulin 1 [Source:NCBI gene (formerly Entrezgene);Acc:698552]	7	152535697	152545103	1	protein_coding	ENSG00000198668	CALM1		ortholog_one2one	ENSMUSG00000001175	Calm1	ortholog_one2one
ENSMMUG00000011809	544.69	283.71	248.99	468.34	PECAM1	platelet and endothelial cell adhesion molecule 1 [Source:VGNC Symbol;Acc:VGNC:75938]	16	60880551	60963977	-1	protein_coding	ENSG00000261371	PECAM1	PECAM1	ortholog_one2one	ENSMUSG00000020717	Pecam1	ortholog_one2one
ENSMMUG00000006463	294.63	340.91	472.74	435.67		40S ribosomal protein S12 [Source:NCBI gene (formerly Entrezgene);Acc:706087]	7	83028821	83029219	1	protein_coding	NA	NA	NA	NA	NA	NA	NA
ENSMMUG00000022685	416.48	382.75	340.60	390.13	HSP90AB1	heat shock protein 90 alpha family class B member 1 [Source:NCBI gene (formerly Entrezgene);Acc:702293]	4	125076091	125111291	-1	protein_coding	ENSG00000096384	HSP90AB1	HSP90AB1	ortholog_one2one	ENSMUSG00000023944	Hsp90ab1	ortholog_one2one
ENSMMUG00000064485	401.58	285.53	367.17	470.47	UBA52	ubiquitin A-52 residue ribosomal protein fusion product 1 [Source:NCBI gene (formerly Entrezgene);Acc:720243]	19	18128944	18132335	1	protein_coding	NA	NA	NA	NA	NA	NA	NA
ENSMMUG00000009463	322.19	458.54	422.16	312.57	DDX5	DEAD-box helicase 5 [Source:VGNC Symbol;Acc:VGNC:71763]	16	61040629	61051046	-1	protein_coding	ENSG00000108654	DDX5	DDX5	ortholog_one2one	ENSMUSG00000020719	Ddx5	ortholog_one2one
ENSMMUG00000003578	165.09	224.19	559.35	545.24	RPS23	ribosomal protein S23 [Source:NCBI gene (formerly Entrezgene);Acc:711914]	6	79049875	79052165	-1	protein_coding	NA	NA	NA	NA	NA	NA	NA
ENSMMUG00000041188	290.56	277.02	444.55	480.31	RPL36	ribosomal protein L36 [Source:NCBI gene (formerly Entrezgene);Acc:700150]	19	5613598	5614498	1	protein_coding	ENSG00000130255	RPL36	RPL36	ortholog_one2one	ENSMUSG00000057863	Rpl36	ortholog_one2one
ENSMMUG00000021649	424.87	447.78	300.48	314.18	NEK7	NIMA related kinase 7 [Source:VGNC Symbol;Acc:VGNC:81484]	1	55565604	55711514	1	protein_coding	ENSG00000151414	NEK7	NEK7	ortholog_one2one	ENSMUSG00000026393	Nek7	ortholog_one2one
ENSMMUG00000014648	173.39	213.93	550.16	546.85		40S ribosomal protein S18 [Source:NCBI gene (formerly Entrezgene);Acc:717289]	11	63836440	63836898	1	protein_coding	NA	NA	NA	NA	NA	NA	NA
ENSMMUG00000013150	385.47	380.39	344.00	357.12	MORC4	MORC family CW-type zinc finger 4 [Source:VGNC Symbol;Acc:VGNC:74808]	X	103679459	103779645	-1	protein_coding	ENSG00000133131	MORC4	MORC4	ortholog_one2one	ENSMUSG00000031434	Morc4	ortholog_one2one
ENSMMUG00000020488	432.26	356.10	293.77	378.89	REEP5	receptor accessory protein 5 [Source:VGNC Symbol;Acc:VGNC:76864]	6	110398804	110445245	-1	protein_coding	ENSG00000129625	REEP5	REEP5	ortholog_one2one	ENSMUSG00000005873	Reep5	ortholog_one2one
ENSMMUG00000002691	391.83	368.97	330.88	368.67	DDB1	damage specific DNA binding protein 1 [Source:VGNC Symbol;Acc:VGNC:71754]	14	12839399	12879664	1	protein_coding	ENSG00000167986	DDB1	DDB1	ortholog_one2one	ENSMUSG00000024740	Ddb1	ortholog_one2one
ENSMMUG00000044103	328.75	283.28	398.94	446.77			12	40834651	40835608	-1	pseudogene	NA	NA	NA	NA	NA	NA	NA
ENSMMUG00000015497	440.47	339.58	287.35	384.97	ASAH1	N-acylsphingosine amidohydrolase 1 [Source:VGNC Symbol;Acc:VGNC:70028]	8	18205232	18236869	-1	protein_coding	ENSG00000104763	ASAH1	ASAH1	ortholog_one2one	ENSMUSG00000031591	Asah1	ortholog_one2one
ENSMMUG00000019016	352.29	320.84	362.03	411.43	CFL1	cofilin 1 [Source:NCBI gene (formerly Entrezgene);Acc:721882]	14	8699355	8703855	1	protein_coding	ENSG00000172757	CFL1	CFL1	ortholog_one2one	ENSMUSG00000056201	Cfl1	ortholog_one2one
ENSMMUG00000022767	408.10	284.51	307.51	421.88	EEF2	eukaryotic translation elongation factor 2 [Source:VGNC Symbol;Acc:VGNC:97763]	19	3862110	3875863	-1	protein_coding	ENSG00000167658	EEF2	EEF2	ortholog_one2one	ENSMUSG00000034994	Eef2	ortholog_one2one
ENSMMUG00000013786	385.39	395.91	310.99	325.51	DSTN	destrin, actin depolymerizing factor [Source:VGNC Symbol;Acc:VGNC:71841]	10	48892519	48928029	-1	protein_coding	ENSG00000125868	DSTN	DSTN	ortholog_one2one	ENSMUSG00000015932	Dstn	ortholog_one2one
ENSMMUG00000010843	380.83	450.81	311.27	271.80	HNRNPH1	heterogeneous nuclear ribonucleoprotein H1 [Source:VGNC Symbol;Acc:VGNC:84387]	6	176989288	176998845	-1	protein_coding	ENSG00000169045	HNRNPH1	HNRNPH1	ortholog_one2one	ENSMUSG00000007850	Hnrnph1	ortholog_one2one
ENSMMUG00000021232	340.17	399.61	349.86	324.86	HSPB8	heat shock protein family B (small) member 8 [Source:HGNC Symbol;Acc:HGNC:30171]	11	118944901	118963046	1	protein_coding	ENSG00000152137	HSPB8	HSPB8	ortholog_one2one	ENSMUSG00000041548	Hspb8	ortholog_one2one
ENSMMUG00000004982	336.92	322.02	351.58	381.50	ACVRL1	activin A receptor like type 1 [Source:VGNC Symbol;Acc:VGNC:69451]	11	51512373	51529365	1	protein_coding	ENSG00000139567	ACVRL1	ACVRL1	ortholog_one2one	ENSMUSG00000000530	Acvrl1	ortholog_one2one
ENSMMUG00000009926	509.25	188.16	175.39	511.82	SERPINE1	serpin family E member 1 [Source:VGNC Symbol;Acc:VGNC:77362]	3	43258108	43269839	1	protein_coding	ENSG00000106366	SERPINE1	SERPINE1	ortholog_one2one	ENSMUSG00000037411	Serpine1	ortholog_one2one
ENSMMUG00000008836	375.29	333.85	306.36	365.03	DDOST	dolichyl-diphosphooligosaccharide--protein glycosyltransferase non-catalytic subunit [Source:VGNC Symbol;Acc:VGNC:71757]	1	203996346	204068804	1	protein_coding	ENSG00000117245	KIF17	DDOST	ortholog_one2one	ENSMUSG00000028758	Kif17	ortholog_one2one
ENSMMUG00000019893	279.66	306.49	405.01	389.11	MYL12B	myosin, light chain 12A, regulatory, non-sarcomeric [Source:NCBI gene (formerly Entrezgene);Acc:695077]	18	64476757	64508797	1	protein_coding	ENSG00000118680	MYL12B	MYL12B	ortholog_one2one	ENSMUSG00000117098	Gm49909	ortholog_one2one
ENSMMUG00000017767	459.37	343.70	231.80	328.50	ITGB1	integrin subunit beta 1 [Source:VGNC Symbol;Acc:VGNC:73784]	9	33839424	33899082	-1	protein_coding	ENSG00000150093	ITGB1	ITGB1	ortholog_one2one	ENSMUSG00000025809	Itgb1	ortholog_one2one
ENSMMUG00000047247	383.90	310.03	274.10	393.04	MGP	matrix Gla protein [Source:NCBI gene (formerly Entrezgene);Acc:574116]	11	16280761	16284719	-1	protein_coding	ENSG00000111341	MGP	MGP	ortholog_one2one	ENSMUSG00000030218	Mgp	ortholog_one2one
ENSMMUG00000010266	349.11	333.79	304.96	339.26		guanine nucleotide-binding protein G(s) subunit alpha [Source:NCBI gene (formerly Entrezgene);Acc:694289]	10	94048499	94070874	1	protein_coding	ENSG00000087460	GNAS		ortholog_one2one	ENSMUSG00000027523	Gnas	ortholog_one2one
ENSMMUG00000052666	547.45	380.44	162.74	221.23	PDCD5	programmed cell death 5 [Source:NCBI gene (formerly Entrezgene);Acc:702277]	19	32042010	32051070	1	protein_coding	ENSG00000105185	PDCD5	PDCD5	ortholog_one2one	ENSMUSG00000030417	Pdcd5	ortholog_one2one
ENSMMUG00000021286	261.99	327.92	383.88	337.29	COL3A1	collagen type III alpha 1 chain [Source:VGNC Symbol;Acc:VGNC:71296]	12	76112166	76149869	1	protein_coding	ENSG00000168542	COL3A1	COL3A1	ortholog_one2one	ENSMUSG00000026043	Col3a1	ortholog_one2one
ENSMMUG00000018524	278.28	290.05	384.00	357.44	GSTP1	glutathione S-transferase pi 1 [Source:NCBI gene (formerly Entrezgene);Acc:721704]	14	6925395	6933504	-1	protein_coding	NA	NA	NA	NA	NA	NA	NA
ENSMMUG00000009790	335.62	289.53	293.88	385.85	LAMP1	lysosomal associated membrane protein 1 [Source:VGNC Symbol;Acc:VGNC:74234]	17	94550053	94578061	1	protein_coding	ENSG00000185896	LAMP1	LAMP1	ortholog_one2one	ENSMUSG00000031447	Lamp1	ortholog_one2one
ENSMMUG00000011328	414.83	349.10	264.53	273.54	CPEB1	cytoplasmic polyadenylation element binding protein 1 [Source:NCBI gene (formerly Entrezgene);Acc:694357]	7	63078508	63184843	1	protein_coding	NA	NA	NA	NA	NA	NA	NA
ENSMMUG00000018360	443.07	183.92	193.78	480.91		reticulocalbin 1 [Source:NCBI gene (formerly Entrezgene);Acc:696800]	14	33337559	33627082	-1	protein_coding	NA	NA	NA	NA	NA	NA	NA
ENSMMUG00000013004	384.42	264.36	261.73	390.17	MASP1	mannan binding lectin serine peptidase 1 [Source:VGNC Symbol;Acc:VGNC:74662]	2	10380799	10608716	1	protein_coding	ENSG00000127241	MASP1	MASP1	ortholog_one2one	ENSMUSG00000022887	Masp1	ortholog_one2one
ENSMMUG00000018391	166.35	156.53	438.37	528.12	RPL39	ribosomal protein L39 [Source:NCBI gene (formerly Entrezgene);Acc:100426446]	X	116072024	116077106	-1	protein_coding	NA	NA	NA	NA	NA	NA	NA
ENSMMUG00000005141	227.26	207.94	385.25	463.48	RPL7	ribosomal protein L7 [Source:VGNC Symbol;Acc:VGNC:99475]	8	73796021	73799797	-1	protein_coding	NA	NA	NA	NA	NA	NA	NA
ENSMMUG00000018858	347.36	393.88	288.36	247.72	SRRM2	serine/arginine repetitive matrix 2 [Source:VGNC Symbol;Acc:VGNC:82248]	20	2865078	3040496	-1	protein_coding	ENSG00000167978	SRRM2	SRRM2	ortholog_one2one	ENSMUSG00000039218	Srrm2	ortholog_one2one
ENSMMUG00000022547	249.31	283.53	382.20	360.88	RPS13	ribosomal protein S13 [Source:NCBI gene (formerly Entrezgene);Acc:697513]	14	48552245	48555401	1	protein_coding	ENSG00000110700	RPS13	RPS13	ortholog_one2one	ENSMUSG00000090862	Rps13	ortholog_one2one
ENSMMUG00000059364	229.79	310.62	398.97	322.42	QSOX1	quiescin sulfhydryl oxidase 1 [Source:NCBI gene (formerly Entrezgene);Acc:718589]	1	37360783	37407330	1	protein_coding	ENSG00000116260	QSOX1	QSOX1	ortholog_one2one	ENSMUSG00000033684	Qsox1	ortholog_one2one
ENSMMUG00000005596	295.63	354.74	325.60	284.89	ALAS1	5'-aminolevulinate synthase 1 [Source:VGNC Symbol;Acc:VGNC:69780]	2	108336841	108354247	1	protein_coding	ENSG00000023330	ALAS1	ALAS1	ortholog_one2one	ENSMUSG00000032786	Alas1	ortholog_one2one
ENSMMUG00000009019	303.69	283.29	330.85	330.04	RPS3	ribosomal protein S3 [Source:NCBI gene (formerly Entrezgene);Acc:695748]	14	68468594	68476260	1	protein_coding	ENSG00000149273	RPS3	RPS3	ortholog_one2one	ENSMUSG00000030744	Rps3	ortholog_one2one
ENSMMUG00000009616	408.89	297.07	218.65	315.20	CALU	calumenin [Source:VGNC Symbol;Acc:VGNC:70520]	3	154984258	155017605	1	protein_coding	ENSG00000128595	CALU	CALU	ortholog_one2one	ENSMUSG00000029767	Calu	ortholog_one2one
ENSMMUG00000006489	372.48	333.82	248.66	280.92	YWHAZ	tyrosine 3-monooxygenase/tryptophan 5-monooxygenase activation protein zeta [Source:VGNC Symbol;Acc:VGNC:84137]	8	101200361	101235425	-1	protein_coding	NA	NA	NA	NA	NA	NA	NA
ENSMMUG00000002197	362.96	301.73	248.41	307.60	GABARAPL1	GABA type A receptor associated protein like 1 [Source:NCBI gene (formerly Entrezgene);Acc:717640]	11	9488551	9498825	-1	protein_coding	ENSG00000139112	GABARAPL1	GABARAPL1	ortholog_one2one	ENSMUSG00000030161	Gabarapl1	ortholog_one2one
ENSMMUG00000037816	265.40	390.77	333.82	228.40	SERPINB6	serpin family B member 6 [Source:VGNC Symbol;Acc:VGNC:83464]	4	167156090	167173715	1	protein_coding	NA	NA	NA	NA	NA	NA	NA
ENSMMUG00000030562	214.89	214.96	360.04	423.05	RPS24	ribosomal protein S24 [Source:NCBI gene (formerly Entrezgene);Acc:708965]	9	59765779	59787142	-1	protein_coding	NA	NA	NA	NA	NA	NA	NA
ENSMMUG00000020582	321.55	264.05	295.95	330.61	RPL38	ribosomal protein L38 [Source:NCBI gene (formerly Entrezgene);Acc:701508]	16	70537920	70544170	1	protein_coding	ENSG00000172809	RPL38	RPL38	ortholog_one2one	ENSMUSG00000057322	Rpl38	ortholog_one2one
ENSMMUG00000019580	293.55	223.68	296.50	398.14	HNRNPH2	60S ribosomal protein L36a [Source:NCBI gene (formerly Entrezgene);Acc:703365]	X	98204846	98227700	1	protein_coding	ENSG00000126945	HNRNPH2	HNRNPH2	ortholog_one2one	ENSMUSG00000045427	Hnrnph2	ortholog_one2one
ENSMMUG00000007675	308.15	252.83	284.76	354.91	SERPINH1	serpin family H member 1 [Source:NCBI gene (formerly Entrezgene);Acc:696171]	14	68629300	68639952	1	protein_coding	ENSG00000149257	SERPINH1	SERPINH1	ortholog_one2one	ENSMUSG00000070436	Serpinh1	ortholog_one2one
ENSMMUG00000023148	355.24	294.91	250.59	298.41	LIPF	lipase F, gastric type [Source:VGNC Symbol;Acc:VGNC:74422]	9	88931718	88944636	1	protein_coding	ENSG00000182333	LIPF	LIPF	ortholog_one2one	ENSMUSG00000024768	Lipf	ortholog_one2one
ENSMMUG00000008784	335.56	274.43	253.19	334.57	LITAF	lipopolysaccharide induced TNF factor [Source:NCBI gene (formerly Entrezgene);Acc:711743]	20	11503751	11542247	-1	protein_coding	NA	NA	NA	NA	NA	NA	NA
ENSMMUG00000009873	273.80	258.58	329.84	333.47	RPL31	ribosomal protein L31 [Source:NCBI gene (formerly Entrezgene);Acc:710744]	13	4809771	4823305	1	protein_coding	ENSG00000071082	RPL31	RPL31	ortholog_one2one	ENSMUSG00000073702	Rpl31	ortholog_one2one
ENSMMUG00000007433	247.42	240.95	334.50	365.88	RPL6	ribosomal protein L6 [Source:NCBI gene (formerly Entrezgene);Acc:712133]	11	112118244	112122840	-1	protein_coding	NA	NA	NA	NA	NA	NA	NA
ENSMMUG00000005260	220.29	194.90	389.44	377.01	RPL35	ribosomal protein L35 [Source:NCBI gene (formerly Entrezgene);Acc:693604]	15	15811359	15816545	1	protein_coding	NA	NA	NA	NA	NA	NA	NA
ENSMMUG00000018679	301.76	227.39	271.95	379.22	GAPDH	glyceraldehyde-3-phosphate dehydrogenase [Source:NCBI gene (formerly Entrezgene);Acc:574353]	11	6685714	6689626	1	protein_coding	ENSG00000111640	GAPDH	GAPDH	ortholog_one2one	ENSMUSG00000081607	Gm15294	ortholog_one2one
ENSMMUG00000003702	292.95	309.03	292.85	282.97	EIF4A2	eukaryotic translation initiation factor 4A2 [Source:VGNC Symbol;Acc:VGNC:84185]	2	11018110	11024717	-1	protein_coding	ENSG00000156976	EIF4A2	EIF4A2	ortholog_one2one	ENSMUSG00000022884	Eif4a2	ortholog_one2one
ENSMMUG00000016872	503.74	175.33	127.13	365.91	EFEMP1	EGF containing fibulin extracellular matrix protein 1 [Source:VGNC Symbol;Acc:VGNC:72165]	13	52736657	52797604	1	protein_coding	ENSG00000115380	EFEMP1	EFEMP1	ortholog_one2one	ENSMUSG00000020467	Efemp1	ortholog_one2one
ENSMMUG00000005593	351.84	306.74	233.69	276.46		ADP ribosylation factor like GTPase 6 interacting protein 1 [Source:NCBI gene (formerly Entrezgene);Acc:693296]	20	17625898	17644841	-1	protein_coding	NA	NA	NA	NA	NA	NA	NA
ENSMMUG00000005494	221.97	208.84	338.22	399.67	RPL10	ribosomal protein L10 [Source:NCBI gene (formerly Entrezgene);Acc:700795]	X	150318704	150322220	1	protein_coding	NA	NA	NA	NA	NA	NA	NA
ENSMMUG00000006071	277.36	260.96	294.06	335.55	PLD3	phospholipase D family member 3 [Source:VGNC Symbol;Acc:VGNC:76041]	19	39555096	39586244	1	protein_coding	ENSG00000105223	PLD3	PLD3	ortholog_one2one	ENSMUSG00000003363	Pld3	ortholog_one2one
ENSMMUG00000044653	232.59	261.79	344.47	328.79	CLDN4	claudin 4 [Source:VGNC Symbol;Acc:VGNC:80864]	3	46191205	46193024	1	protein_coding	ENSG00000189143	CLDN4	CLDN4	ortholog_one2one	ENSMUSG00000047501	Cldn4	ortholog_one2one
ENSMMUG00000012370	391.15	270.79	197.38	307.84	CANX	calnexin [Source:VGNC Symbol;Acc:VGNC:70527]	6	177099887	177133382	1	protein_coding	ENSG00000127022	CANX	CANX	ortholog_one2one	ENSMUSG00000020368	Canx	ortholog_one2one
ENSMMUG00000002200	264.28	310.88	307.95	280.04	PLPP3	phospholipid phosphatase 3 [Source:NCBI gene (formerly Entrezgene);Acc:715993]	1	167838637	167933802	1	protein_coding	ENSG00000162407	PLPP3	PLPP3	ortholog_one2one	ENSMUSG00000028517	Plpp3	ortholog_one2one
ENSMMUG00000013188	241.56	316.51	321.86	281.63	SERINC2	serine incorporator 2 [Source:VGNC Symbol;Acc:VGNC:77294]	1	193085559	193242914	-1	protein_coding	ENSG00000142910	TINAGL1	SERINC2	ortholog_one2one	ENSMUSG00000028776	Tinagl1	ortholog_one2one
ENSMMUG00000042946	283.71	298.04	304.03	274.58	CD36	CD36 molecule [Source:VGNC Symbol;Acc:VGNC:80857]	3	125509641	125589207	-1	protein_coding	ENSG00000135218	CD36	CD36	ortholog_one2one	ENSMUSG00000002944	Cd36	ortholog_one2one
ENSMMUG00000031838	261.20	266.75	311.67	312.32	MYL6	myosin light chain 6 [Source:NCBI gene (formerly Entrezgene);Acc:711889]	11	55720021	55723211	1	protein_coding	ENSG00000092841	MYL6	MYL6	ortholog_one2one	ENSMUSG00000090841	Myl6	ortholog_one2one
ENSMMUG00000005131	318.39	270.67	230.74	325.50	EDNRB	endothelin receptor type B [Source:VGNC Symbol;Acc:VGNC:72160]	17	59709777	59734351	-1	protein_coding	ENSG00000136160	EDNRB	EDNRB	ortholog_one2one	ENSMUSG00000022122	Ednrb	ortholog_one2one
ENSMMUG00000041095	196.90	189.38	330.56	427.99			4	136463342	136464739	1	protein_coding	NA	NA	NA	NA	NA	NA	NA
ENSMMUG00000030785	218.37	313.49	342.31	269.17	VAMP8	vesicle associated membrane protein 8 [Source:VGNC Symbol;Acc:VGNC:78754]	13	22895005	22899728	-1	protein_coding	ENSG00000118640	VAMP8	VAMP8	ortholog_one2one	ENSMUSG00000050732	Vamp8	ortholog_one2one
ENSMMUG00000006598	294.44	219.21	263.87	362.18	EEF1G	eukaryotic translation elongation factor 1 gamma [Source:NCBI gene (formerly Entrezgene);Acc:722274]	14	11629280	11641998	1	protein_coding	NA	NA	NA	NA	NA	NA	NA
ENSMMUG00000013099	417.44	283.45	169.98	263.50	PAPPA	pappalysin 1 [Source:VGNC Symbol;Acc:VGNC:75756]	15	26416408	26660910	-1	protein_coding	ENSG00000182752	PAPPA	PAPPA	ortholog_one2one	ENSMUSG00000028370	Pappa	ortholog_one2one
ENSMMUG00000005355	338.38	260.35	221.99	312.49	TIMP2	TIMP metallopeptidase inhibitor 2 [Source:VGNC Symbol;Acc:VGNC:99300]	16	75180356	75249759	-1	protein_coding	ENSG00000035862	TIMP2	TIMP2	ortholog_one2one	ENSMUSG00000017466	Timp2	ortholog_one2one
ENSMMUG00000012351	383.34	237.66	190.96	321.11	CSF2RB	colony stimulating factor 2 receptor subunit beta [Source:VGNC Symbol;Acc:VGNC:71518]	10	14627704	14656545	-1	protein_coding	NA	NA	NA	NA	NA	NA	NA
ENSMMUG00000029267	303.86	279.97	268.11	281.03	RPS2	ribosomal protein S2 [Source:NCBI gene (formerly Entrezgene);Acc:693615]	20	1988451	1991212	-1	protein_coding	NA	NA	NA	NA	NA	NA	NA
ENSMMUG00000056668	271.66	246.63	313.28	296.92	IFI27L2	interferon alpha inducible protein 27 like 2 [Source:NCBI gene (formerly Entrezgene);Acc:700629]	7	156306014	156307799	-1	protein_coding	ENSG00000119632	IFI27L2	IFI27L2	ortholog_one2one	ENSMUSG00000064215	Ifi27	ortholog_one2one
ENSMMUG00000021400	342.53	283.54	222.91	279.19	RHOBTB1	Rho related BTB domain containing 1 [Source:VGNC Symbol;Acc:VGNC:76768]	9	77000174	77117932	1	protein_coding	ENSG00000072422	RHOBTB1	RHOBTB1	ortholog_one2one	ENSMUSG00000019944	Rhobtb1	ortholog_one2one
ENSMMUG00000013020	251.00	240.70	293.90	341.80	GSN	gelsolin [Source:VGNC Symbol;Acc:VGNC:73299]	15	21382024	21446427	-1	protein_coding	ENSG00000148180	GSN	GSN	ortholog_one2one	ENSMUSG00000026879	Gsn	ortholog_one2one
ENSMMUG00000029973	361.07	252.86	258.75	254.24			6	76107067	76107560	-1	protein_coding	NA	NA	NA	NA	NA	NA	NA
ENSMMUG00000029310	294.72	145.96	223.03	459.50	HBA	hemoglobin, alpha 2 [Source:NCBI gene (formerly Entrezgene);Acc:693930]	20	172945	192880	1	protein_coding	NA	NA	NA	NA	NA	NA	NA
ENSMMUG00000006662	177.29	375.00	377.67	192.24	MME	membrane metalloendopeptidase [Source:VGNC Symbol;Acc:VGNC:74886]	2	57349783	57441014	1	protein_coding	ENSG00000196549	MME	MME	ortholog_one2one	ENSMUSG00000027820	Mme	ortholog_one2one
ENSMMUG00000003295	314.55	283.60	235.02	279.80	RPS4X	ribosomal protein S4 X-linked [Source:NCBI gene (formerly Entrezgene);Acc:699397]	X	69317805	69351444	-1	protein_coding	ENSG00000198034	RPS4X	RPS4X	ortholog_one2one	ENSMUSG00000031320	Rps4x	ortholog_one2one
ENSMMUG00000002416	320.84	312.70	234.28	243.83	CLIC4	chloride intracellular channel 4 [Source:VGNC Symbol;Acc:VGNC:71172]	1	199897596	199994637	-1	protein_coding	ENSG00000169504	CLIC4	CLIC4	ortholog_one2one	ENSMUSG00000037242	Clic4	ortholog_one2one
ENSMMUG00000005006	172.19	198.32	358.20	382.84	RPS21	ribosomal protein S21 [Source:VGNC Symbol;Acc:VGNC:98438]	10	97543523	97544669	1	protein_coding	ENSG00000171858	RPS21	RPS21	ortholog_one2one	ENSMUSG00000039001	Rps21	ortholog_one2one
ENSMMUG00000003755	303.22	234.25	238.03	329.01	ITGA5	integrin subunit alpha 5 [Source:VGNC Symbol;Acc:VGNC:73779]	11	54008937	54035959	-1	protein_coding	ENSG00000161638	ITGA5	ITGA5	ortholog_one2one	ENSMUSG00000000555	Itga5	ortholog_one2one
ENSMMUG00000056351	269.90	256.76	256.58	320.25			X	145948030	145948822	-1	protein_coding	NA	NA	NA	NA	NA	NA	NA
ENSMMUG00000010545	308.11	264.67	240.92	289.43	GABARAP	GABA type A receptor-associated protein [Source:NCBI gene (formerly Entrezgene);Acc:714597]	16	7007915	7009875	-1	protein_coding	NA	NA	NA	NA	NA	NA	NA
ENSMMUG00000022938	262.43	246.70	289.81	301.93	VASP	vasodilator stimulated phosphoprotein [Source:VGNC Symbol;Acc:VGNC:78756]	19	45569480	45590867	1	protein_coding	ENSG00000125753	VASP	VASP	ortholog_one2one	ENSMUSG00000030403	Vasp	ortholog_one2one
ENSMMUG00000064692	232.58	211.80	313.34	340.09		60S ribosomal protein L14 [Source:NCBI gene (formerly Entrezgene);Acc:114669857]	5	154825382	154826212	-1	protein_coding	NA	NA	NA	NA	NA	NA	NA
ENSMMUG00000055780	267.29	262.33	282.72	285.28	ATF4	activating transcription factor 4 [Source:NCBI gene (formerly Entrezgene);Acc:703965]	10	12022093	12024494	-1	protein_coding	ENSG00000128272	ATF4	ATF4	ortholog_one2one	ENSMUSG00000042406	Atf4	ortholog_one2one
ENSMMUG00000011436	285.56	264.20	255.39	288.26	EIF4G2	eukaryotic translation initiation factor 4 gamma 2 [Source:VGNC Symbol;Acc:VGNC:72196]	14	54864900	54876367	1	protein_coding	ENSG00000110321	EIF4G2	EIF4G2	ortholog_one2one	ENSMUSG00000005610	Eif4g2	ortholog_one2one
ENSMMUG00000022407	247.76	376.08	275.86	192.74	SRSF5	serine and arginine rich splicing factor 5 [Source:VGNC Symbol;Acc:VGNC:99245]	7	131878443	131920260	1	protein_coding	ENSG00000100650	SRSF5	SRSF5	ortholog_one2one	ENSMUSG00000021134	Srsf5	ortholog_one2one
ENSMMUG00000052432	256.71	254.02	269.12	307.89	ARF1	ADP ribosylation factor 1 [Source:NCBI gene (formerly Entrezgene);Acc:696052]	1	85658501	85674131	1	protein_coding	ENSG00000143761	ARF1	ARF1	ortholog_one2one	ENSMUSG00000048076	Arf1	ortholog_one2one
ENSMMUG00000012989	310.22	276.51	230.08	263.02	HNRNPA1	heterogeneous nuclear ribonucleoprotein A1 [Source:NCBI gene (formerly Entrezgene);Acc:702977]	11	53890417	53896819	1	protein_coding	NA	NA	NA	NA	NA	NA	NA
ENSMMUG00000018776	186.10	188.48	337.61	367.49	FAU	FAU ubiquitin like and ribosomal protein S30 fusion [Source:NCBI gene (formerly Entrezgene);Acc:716761]	14	9404793	9406289	1	protein_coding	ENSG00000149806	FAU	FAU	ortholog_one2one	ENSMUSG00000038274	Fau	ortholog_one2one
ENSMMUG00000019544	254.46	237.87	282.10	304.70	RPL37A	ribosomal protein L37a [Source:VGNC Symbol;Acc:VGNC:97820]	12	103890771	103911590	1	protein_coding	NA	NA	NA	NA	NA	NA	NA
ENSMMUG00000022282	247.12	272.78	280.11	278.26	COL4A2	collagen type IV alpha 2 chain [Source:NCBI gene (formerly Entrezgene);Acc:100429807]	17	91748933	91949860	1	protein_coding	ENSG00000134871	COL4A2	COL4A2	ortholog_one2one	ENSMUSG00000031503	Col4a2	ortholog_one2one
ENSMMUG00000011426	342.49	161.90	178.08	386.13	TIMP1	TIMP metallopeptidase inhibitor 1 [Source:VGNC Symbol;Acc:VGNC:78357]	X	47528707	47532407	1	protein_coding	ENSG00000102265	TIMP1	TIMP1	ortholog_one2one	ENSMUSG00000001131	Timp1	ortholog_one2one
ENSMMUG00000001304	257.31	306.33	261.51	243.12	TGFBR1	transforming growth factor beta receptor 1 [Source:VGNC Symbol;Acc:VGNC:78337]	15	43763522	43812644	-1	protein_coding	ENSG00000106799	TGFBR1	TGFBR1	ortholog_one2one	ENSMUSG00000007613	Tgfbr1	ortholog_one2one
ENSMMUG00000001054	292.25	233.74	233.57	308.47	EEF1B2	eukaryotic translation elongation factor 1 beta 2 [Source:NCBI gene (formerly Entrezgene);Acc:707019]	12	93563529	93567121	1	protein_coding	ENSG00000114942	EEF1B2	EEF1B2	ortholog_one2one	ENSMUSG00000025967	Eef1b2	ortholog_one2one
ENSMMUG00000006854	216.95	194.85	305.98	345.63		60S ribosomal protein L10 [Source:NCBI gene (formerly Entrezgene);Acc:707414]	3	172251064	172251555	1	protein_coding	NA	NA	NA	NA	NA	NA	NA
ENSMMUG00000052303	237.42	272.19	299.59	254.08			X	102698168	102700058	-1	protein_coding	NA	NA	NA	NA	NA	NA	NA
ENSMMUG00000009961	216.69	225.19	300.00	315.53	NIBAN2	niban apoptosis regulator 2 [Source:VGNC Symbol;Acc:VGNC:75254]	15	13045622	13108548	1	protein_coding	ENSG00000136830	NIBAN2	NIBAN2	ortholog_one2one	ENSMUSG00000026796	Fam129b	ortholog_one2one
ENSMMUG00000040409	271.91	277.54	250.42	256.45	COX7C	cytochrome c oxidase subunit 7C, mitochondrial [Source:NCBI gene (formerly Entrezgene);Acc:106998836]	6	83452876	83455677	1	protein_coding	ENSG00000127184	COX7C	COX7C	ortholog_one2one	ENSMUSG00000017778	Cox7c	ortholog_one2one
ENSMMUG00000007752	271.27	236.58	254.03	293.37	PHLDA2	pleckstrin homology like domain family A member 2 [Source:NCBI gene (formerly Entrezgene);Acc:706160]	14	2991753	2992211	-1	protein_coding	NA	NA	NA	NA	NA	NA	NA
ENSMMUG00000004730	317.25	234.84	205.14	284.85	HDLBP	high density lipoprotein binding protein [Source:VGNC Symbol;Acc:VGNC:73361]	12	128652025	128740865	-1	protein_coding	ENSG00000115677	HDLBP	HDLBP	ortholog_one2one	ENSMUSG00000034088	Hdlbp	ortholog_one2one
ENSMMUG00000013232	257.81	232.85	237.34	309.86	CD63	CD63 molecule [Source:VGNC Symbol;Acc:VGNC:70775]	11	55284263	55289006	-1	protein_coding	ENSG00000135404	CD63	CD63	ortholog_one2one	ENSMUSG00000025351	Cd63	ortholog_one2one
ENSMMUG00000018029	305.27	242.66	198.70	288.25	APLP2	amyloid beta precursor like protein 2 [Source:VGNC Symbol;Acc:VGNC:69984]	14	122733351	122833249	1	protein_coding	ENSG00000084234	APLP2	APLP2	ortholog_one2one	ENSMUSG00000031996	Aplp2	ortholog_one2one
ENSMMUG00000003411	261.31	272.60	268.40	231.40			15	101521314	101521819	1	protein_coding	NA	NA	NA	NA	NA	NA	NA
ENSMMUG00000022083	276.43	292.21	231.74	231.22	GCM1	glial cells missing transcription factor 1 [Source:VGNC Symbol;Acc:VGNC:72903]	4	116452501	116475247	1	protein_coding	ENSG00000137270	GCM1	GCM1	ortholog_one2one	ENSMUSG00000023333	Gcm1	ortholog_one2one
ENSMMUG00000006557	261.27	249.74	246.91	273.12	AP2M1	adaptor related protein complex 2 subunit mu 1 [Source:VGNC Symbol;Acc:VGNC:69965]	2	89465658	89474962	1	protein_coding	ENSG00000161203	AP2M1	AP2M1	ortholog_one2one	ENSMUSG00000022841	Ap2m1	ortholog_one2one
ENSMMUG00000063008	469.46	64.87	63.66	431.38	APOD	apolipoprotein D [Source:NCBI gene (formerly Entrezgene);Acc:709223]	2	2403501	2415004	1	protein_coding	ENSG00000189058	APOD	APOD	ortholog_one2one	ENSMUSG00000022548	Apod	ortholog_one2one
ENSMMUG00000006353	260.42	227.02	227.40	309.55	RPL15	ribosomal protein L15 [Source:NCBI gene (formerly Entrezgene);Acc:701255]	2	23742423	23746775	-1	protein_coding	NA	NA	NA	NA	NA	NA	NA
ENSMMUG00000020851	301.02	225.41	203.85	290.60	GSTM4	glutathione S-transferase mu 5 [Source:NCBI gene (formerly Entrezgene);Acc:100426406]	1	114429897	114482402	-1	protein_coding	ENSG00000213366	GSTM2	GSTM4	ortholog_one2one	ENSMUSG00000004035	Gstm7	ortholog_one2one
ENSMMUG00000030923	204.76	198.44	284.76	326.44			11	44790404	44791265	-1	protein_coding	NA	NA	NA	NA	NA	NA	NA
ENSMMUG00000001689	246.42	207.18	256.13	302.05	SH3BGRL	SH3 domain binding glutamate rich protein like [Source:VGNC Symbol;Acc:VGNC:77200]	X	77969480	78063483	1	protein_coding	ENSG00000131171	SH3BGRL	SH3BGRL	ortholog_one2one	ENSMUSG00000031246	Sh3bgrl	ortholog_one2one
ENSMMUG00000005960	330.45	264.00	184.89	232.02	TMBIM6	transmembrane BAX inhibitor motif containing 6 [Source:NCBI gene (formerly Entrezgene);Acc:677702]	11	49353235	49377731	1	protein_coding	ENSG00000139644	TMBIM6	TMBIM6	ortholog_one2one	ENSMUSG00000023010	Tmbim6	ortholog_one2one
ENSMMUG00000049544	489.53	134.28	79.09	305.87			QNVO02001830.1	47837	71772	1	protein_coding	NA	NA	NA	NA	NA	NA	NA
ENSMMUG00000047632	278.31	156.11	242.85	330.40			2	147344733	147345574	1	protein_coding	NA	NA	NA	NA	NA	NA	NA
ENSMMUG00000007183	218.54	194.40	259.34	329.11	TMEM59	transmembrane protein 59 [Source:VGNC Symbol;Acc:VGNC:78665]	1	170363969	170388606	1	protein_coding	ENSG00000116209	TMEM59	TMEM59	ortholog_one2one	ENSMUSG00000028618	Tmem59	ortholog_one2one
ENSMMUG00000002248	259.16	216.37	232.39	287.13	ENG	endoglin [Source:NCBI gene (formerly Entrezgene);Acc:706569]	15	12748397	12792567	1	protein_coding	ENSG00000106991	ENG	ENG	ortholog_one2one	ENSMUSG00000026814	Eng	ortholog_one2one
ENSMMUG00000022348	309.58	241.33	189.39	253.71	SURF4	Macaca mulatta surfeit 4 (SURF4), transcript variant 1, mRNA. [Source:RefSeq mRNA;Acc:NM_001377196]	15	4880794	4895744	1	protein_coding	ENSG00000148248	SURF4	SURF4	ortholog_one2one	ENSMUSG00000014867	Surf4	ortholog_one2one
ENSMMUG00000052192	125.09	251.68	392.38	222.22			X	130807735	130809995	-1	lncRNA	NA	NA	NA	NA	NA	NA	NA
ENSMMUG00000008729	180.62	198.46	301.44	308.39	RPS5	ribosomal protein S5 [Source:NCBI gene (formerly Entrezgene);Acc:711259]	19	57897080	57937059	1	protein_coding	NA	NA	NA	NA	NA	NA	NA
ENSMMUG00000022341	339.64	313.22	155.24	179.54	RPL7A	ribosomal protein L7a [Source:NCBI gene (formerly Entrezgene);Acc:722215]	15	4906677	4910150	-1	protein_coding	NA	NA	NA	NA	NA	NA	NA
ENSMMUG00000047476	281.57	263.44	194.63	244.56	RHOA	ras homolog family member A [Source:VGNC Symbol;Acc:VGNC:84066]	2	105451379	105509937	-1	protein_coding	ENSG00000067560	RHOA	RHOA	ortholog_one2one	ENSMUSG00000007815	Rhoa	ortholog_one2one
ENSMMUG00000011201	321.02	277.71	181.48	203.57	UBE2D3	ubiquitin conjugating enzyme E2 D3 [Source:VGNC Symbol;Acc:VGNC:82265]	5	101193287	101267687	-1	protein_coding	ENSG00000109332	UBE2D3	UBE2D3	ortholog_one2one	ENSMUSG00000078578	Ube2d3	ortholog_one2one
ENSMMUG00000019378	289.00	271.23	199.79	216.36	YWHAE	tyrosine 3-monooxygenase/tryptophan 5-monooxygenase activation protein epsilon [Source:NCBI gene (formerly Entrezgene);Acc:720156]	16	1193500	1252798	-1	protein_coding	ENSG00000108953	YWHAE	YWHAE	ortholog_one2one	ENSMUSG00000020849	Ywhae	ortholog_one2one
ENSMMUG00000018871	256.74	242.09	223.35	248.73	HNRNPK	heterogeneous nuclear ribonucleoprotein K [Source:NCBI gene (formerly Entrezgene);Acc:709112]	15	99289335	99302872	-1	protein_coding	NA	NA	NA	NA	NA	NA	NA
ENSMMUG00000053846	271.77	344.46	195.85	158.61			7	163044839	163080320	1	protein_coding	NA	NA	NA	NA	NA	NA	NA
ENSMMUG00000029987	238.53	233.99	235.79	259.62			4	135192880	135193227	-1	protein_coding	NA	NA	NA	NA	NA	NA	NA
ENSMMUG00000015783	289.32	239.75	191.54	242.32	TPM4	tropomyosin 4 [Source:NCBI gene (formerly Entrezgene);Acc:719428]	19	15560549	15597365	1	protein_coding	ENSG00000167460	TPM4	TPM4	ortholog_one2one	ENSMUSG00000031799	Tpm4	ortholog_one2one
ENSMMUG00000047234	269.17	269.07	218.77	202.88			15	106278222	106278581	1	protein_coding	NA	NA	NA	NA	NA	NA	NA
ENSMMUG00000003611	239.59	224.36	231.18	260.47	LDLR	low density lipoprotein receptor [Source:VGNC Symbol;Acc:VGNC:74248]	19	10851912	10892495	1	protein_coding	ENSG00000130164	LDLR	LDLR	ortholog_one2one	ENSMUSG00000032193	Ldlr	ortholog_one2one
ENSMMUG00000003082	204.26	213.23	277.95	257.98	PAGE4	PAGE family member 4 [Source:VGNC Symbol;Acc:VGNC:75711]	X	49542664	49622812	1	protein_coding	NA	NA	NA	NA	NA	NA	NA
ENSMMUG00000000328	177.08	251.84	308.00	215.44	FADS3	fatty acid desaturase 3 [Source:VGNC Symbol;Acc:VGNC:72473]	14	12230858	12248708	1	protein_coding	ENSG00000221968	FADS3	FADS3	ortholog_one2one	ENSMUSG00000024664	Fads3	ortholog_one2one
ENSMMUG00000064718	286.73	220.35	192.66	251.01	FABP5	fatty acid binding protein 5 [Source:NCBI gene (formerly Entrezgene);Acc:701009]	8	81755467	81759675	1	protein_coding	ENSG00000164687	FABP5	FABP5	ortholog_one2one	ENSMUSG00000027533	Fabp5	ortholog_one2one
ENSMMUG00000001633	82.77	283.96	441.62	142.12	GSDMD	gasdermin D [Source:VGNC Symbol;Acc:VGNC:73232]	8	143820175	143825420	1	protein_coding	ENSG00000104518	GSDMD	GSDMD	ortholog_one2one	ENSMUSG00000022575	Gsdmd	ortholog_one2one
ENSMMUG00000012864	277.58	210.76	186.38	275.09	PDIA6	protein disulfide isomerase family A member 6 [Source:VGNC Symbol;Acc:VGNC:75895]	13	97940503	97976996	1	protein_coding	ENSG00000143870	PDIA6	PDIA6	ortholog_one2one	ENSMUSG00000020571	Pdia6	ortholog_one2one
ENSMMUG00000022303	325.88	219.63	151.22	250.41	SLC7A2	solute carrier family 7 member 2 [Source:VGNC Symbol;Acc:VGNC:77629]	8	17629077	17699793	1	protein_coding	ENSG00000003989	SLC7A2	SLC7A2	ortholog_one2one	ENSMUSG00000031596	Slc7a2	ortholog_one2one
ENSMMUG00000002913	187.85	231.84	280.08	242.41	TLE2	TLE family member 2, transcriptional corepressor [Source:VGNC Symbol;Acc:VGNC:78365]	19	2871698	2938217	-1	protein_coding	ENSG00000065717	TLE2	TLE2	ortholog_one2one	ENSMUSG00000034771	Tle2	ortholog_one2one
ENSMMUG00000016997	228.21	207.03	232.04	273.02	DCN	decorin [Source:VGNC Symbol;Acc:VGNC:71748]	11	90914798	90952108	-1	protein_coding	ENSG00000011465	DCN	DCN	ortholog_one2one	ENSMUSG00000019929	Dcn	ortholog_one2one
ENSMMUG00000022430	214.97	299.11	243.14	181.84	SF3B1	splicing factor 3b subunit 1 [Source:VGNC Symbol;Acc:VGNC:77179]	12	84497744	84547031	-1	protein_coding	ENSG00000115524	SF3B1	SF3B1	ortholog_one2one	ENSMUSG00000025982	Sf3b1	ortholog_one2one
ENSMMUG00000016894	284.45	216.05	207.49	229.34		ribosomal protein S25 [Source:NCBI gene (formerly Entrezgene);Acc:702593]	14	112081217	112083727	-1	protein_coding	NA	NA	NA	NA	NA	NA	NA
ENSMMUG00000015996	261.24	282.41	204.70	188.73	FKBP1A	FKBP prolyl isomerase 1A [Source:NCBI gene (formerly Entrezgene);Acc:717385]	10	65171205	65195744	1	protein_coding	NA	NA	NA	NA	NA	NA	NA
ENSMMUG00000006111	221.91	276.78	234.74	203.54	MORF4L2	mortality factor 4 like 2 [Source:NCBI gene (formerly Entrezgene);Acc:697637]	X	100235027	100248111	-1	protein_coding	ENSG00000123562	MORF4L2	MORF4L2	ortholog_one2one	ENSMUSG00000031422	Morf4l2	ortholog_one2one
ENSMMUG00000011711	359.56	139.48	123.03	314.44		CD55 molecule (Cromer blood group) [Source:NCBI gene (formerly Entrezgene);Acc:714370]	1	64725221	64871520	1	protein_coding	NA	NA	NA	NA	NA	NA	NA
ENSMMUG00000004127	208.09	210.63	246.86	270.84	SEM1	SEM1 26S proteasome complex subunit [Source:NCBI gene (formerly Entrezgene);Acc:698349]	3	109405856	109428010	1	protein_coding	NA	NA	NA	NA	NA	NA	NA
ENSMMUG00000030042	224.59	214.91	225.55	269.82			5	157664244	157664714	1	protein_coding	NA	NA	NA	NA	NA	NA	NA
ENSMMUG00000031947	202.82	161.92	277.28	283.46			2	138213835	138214206	-1	protein_coding	NA	NA	NA	NA	NA	NA	NA
ENSMMUG00000056744	205.51	160.13	251.94	306.47	HSPB1	heat shock protein family B (small) member 1 [Source:NCBI gene (formerly Entrezgene);Acc:715615]	3	44913041	44916634	-1	protein_coding	ENSG00000106211	HSPB1	HSPB1	ortholog_one2one	ENSMUSG00000004951	Hspb1	ortholog_one2one
ENSMMUG00000016825	262.07	241.62	194.80	223.01	RBMS1	RNA binding motif single stranded interacting protein 1 [Source:VGNC Symbol;Acc:VGNC:76686]	12	47320135	47536309	-1	protein_coding	ENSG00000153250	RBMS1	RBMS1	ortholog_one2one	ENSMUSG00000026970	Rbms1	ortholog_one2one
ENSMMUG00000004545	156.23	149.60	286.92	324.93			9	53584224	53584696	1	pseudogene	NA	NA	NA	NA	NA	NA	NA
ENSMMUG00000004304	246.43	277.17	201.51	190.24	DDX17	DEAD-box helicase 17 [Source:VGNC Symbol;Acc:VGNC:71762]	10	13062672	13083408	1	protein_coding	ENSG00000100201	DDX17	DDX17	ortholog_one2one	ENSMUSG00000055065	Ddx17	ortholog_one2one
ENSMMUG00000030028	247.17	232.74	208.07	227.04	TUBB	tubulin beta class I [Source:NCBI gene (formerly Entrezgene);Acc:574113]	4	139186119	139194053	-1	protein_coding	ENSG00000196230	TUBB	TUBB	ortholog_one2one	ENSMUSG00000001525	Tubb5	ortholog_one2one
ENSMMUG00000004577	214.52	271.38	225.13	196.75	VEGFA	vascular endothelial growth factor A [Source:VGNC Symbol;Acc:VGNC:83966]	4	125541988	125559409	-1	protein_coding	ENSG00000112715	VEGFA	VEGFA	ortholog_one2one	ENSMUSG00000023951	Vegfa	ortholog_one2one
ENSMMUG00000021828	185.26	188.92	258.69	273.58	RPL27A	ribosomal protein L27a [Source:NCBI gene (formerly Entrezgene);Acc:708863]	14	56980934	56992378	-1	protein_coding	NA	NA	NA	NA	NA	NA	NA
ENSMMUG00000016009	208.22	160.18	227.06	309.39			7	111306503	111307943	-1	protein_coding	NA	NA	NA	NA	NA	NA	NA
ENSMMUG00000008855	219.44	198.56	225.92	258.37	TRABD2A	TraB domain containing 2A [Source:VGNC Symbol;Acc:VGNC:79649]	13	23606515	23664113	1	protein_coding	NA	NA	NA	NA	NA	NA	NA
ENSMMUG00000003604	232.97	208.38	211.53	247.72	RACK1	receptor for activated C kinase 1 [Source:VGNC Symbol;Acc:VGNC:76581]	6	178773567	178781248	-1	protein_coding	ENSG00000204628	RACK1	RACK1	ortholog_one2one	ENSMUSG00000020372	Rack1	ortholog_one2one
ENSMMUG00000002822	154.73	243.62	297.05	201.76	UNC13D	unc-13 homolog D [Source:VGNC Symbol;Acc:VGNC:79375]	16	72199229	72218758	-1	protein_coding	ENSG00000092929	UNC13D	UNC13D	ortholog_one2one	ENSMUSG00000057948	Unc13d	ortholog_one2one
ENSMMUG00000031426	260.39	232.69	197.27	202.83			19	20168540	20168917	-1	protein_coding	NA	NA	NA	NA	NA	NA	NA
ENSMMUG00000022280	215.44	199.90	213.54	263.65	COL4A1	collagen type IV alpha 1 chain [Source:VGNC Symbol;Acc:VGNC:71297]	17	91596555	91748669	-1	protein_coding	ENSG00000187498	COL4A1	COL4A1	ortholog_one2one	ENSMUSG00000031502	Col4a1	ortholog_one2one
ENSMMUG00000012618	224.86	243.37	210.77	211.11	SERPING1	serpin family G member 1 [Source:VGNC Symbol;Acc:VGNC:77223]	14	15940180	15990861	-1	protein_coding	ENSG00000149131	SERPING1	SERPING1	ortholog_one2one	ENSMUSG00000023224	Serping1	ortholog_one2one
ENSMMUG00000042643	323.84	85.84	87.18	391.79	GPX3	glutathione peroxidase 3 [Source:VGNC Symbol;Acc:VGNC:84384]	6	148468341	148476730	1	protein_coding	ENSG00000211445	GPX3	GPX3	ortholog_one2one	ENSMUSG00000018339	Gpx3	ortholog_one2one
ENSMMUG00000030465	215.77	175.63	230.55	259.55			9	119414972	119415814	1	pseudogene	NA	NA	NA	NA	NA	NA	NA
ENSMMUG00000017045	188.29	229.85	245.10	213.16	BZW2	basic leucine zipper and W2 domains 2 [Source:VGNC Symbol;Acc:VGNC:70344]	3	98295582	98356137	-1	protein_coding	ENSG00000136261	BZW2	BZW2	ortholog_one2one	ENSMUSG00000020547	Bzw2	ortholog_one2one
ENSMMUG00000040609	242.46	234.36	191.54	205.83	TAGLN2	transgelin 2 [Source:NCBI gene (formerly Entrezgene);Acc:719527]	1	91017971	91025315	1	protein_coding	ENSG00000158710	TAGLN2	TAGLN2	ortholog_one2one	ENSMUSG00000026547	Tagln2	ortholog_one2one
ENSMMUG00000003193	293.24	125.62	126.90	328.27	VIM	vimentin [Source:VGNC Symbol;Acc:VGNC:78769]	9	18374514	18383420	1	protein_coding	ENSG00000026025	VIM	VIM	ortholog_one2one	ENSMUSG00000026728	Vim	ortholog_one2one
ENSMMUG00000012537	211.66	198.08	226.26	231.81			19	34080496	34080928	-1	pseudogene	NA	NA	NA	NA	NA	NA	NA
ENSMMUG00000006225	248.18	196.49	181.07	241.36	CLSTN1	calsyntenin 1 [Source:VGNC Symbol;Acc:VGNC:82127]	1	214566713	214759034	1	protein_coding	ENSG00000171603	CLSTN1	CLSTN1	ortholog_one2one	ENSMUSG00000039953	Clstn1	ortholog_one2one
ENSMMUG00000006563	159.04	165.38	259.31	276.05	NPC2	NPC intracellular cholesterol transporter 2 [Source:VGNC Symbol;Acc:VGNC:75175]	7	136591631	136605583	-1	protein_coding	ENSG00000119655	NPC2	NPC2	ortholog_one2one	ENSMUSG00000021242	Npc2	ortholog_one2one
ENSMMUG00000021587	113.41	280.62	340.31	122.71	CRH	corticotropin releasing hormone [Source:VGNC Symbol;Acc:VGNC:71490]	8	66821790	66822380	-1	protein_coding	ENSG00000147571	CRH	CRH	ortholog_one2one	ENSMUSG00000049796	Crh	ortholog_one2one
ENSMMUG00000009106	212.44	205.90	231.09	206.06	MIF	solute carrier family 2 member 11 [Source:NCBI gene (formerly Entrezgene);Acc:699450]	10	28017679	28055923	1	protein_coding	NA	NA	NA	NA	NA	NA	NA
ENSMMUG00000014809	251.44	223.09	173.83	206.45	HNRNPC	heterogeneous nuclear ribonucleoprotein C [Source:VGNC Symbol;Acc:VGNC:84348]	7	83095820	83158727	-1	protein_coding	NA	NA	NA	NA	NA	NA	NA
ENSMMUG00000007221	250.18	173.69	177.12	252.72	HMOX1	heme oxygenase 1 [Source:VGNC Symbol;Acc:VGNC:73488]	10	16154023	16167802	-1	protein_coding	ENSG00000100292	HMOX1	HMOX1	ortholog_one2one	ENSMUSG00000005413	Hmox1	ortholog_one2one
ENSMMUG00000005790	193.09	276.67	222.93	160.41	TRIM25	tripartite motif containing 25 [Source:VGNC Symbol;Acc:VGNC:78847]	16	39851986	39925587	1	protein_coding	ENSG00000121060	TRIM25	TRIM25	ortholog_one2one	ENSMUSG00000000275	Trim25	ortholog_one2one
ENSMMUG00000056619	239.92	257.06	172.29	183.34			1	102018929	102020527	-1	protein_coding	NA	NA	NA	NA	NA	NA	NA
ENSMMUG00000003173	229.01	222.07	194.96	205.60	ELOA	elongin A [Source:VGNC Symbol;Acc:VGNC:72035]	1	201003903	201073586	-1	protein_coding	ENSG00000011007	ELOA	ELOA	ortholog_one2one	ENSMUSG00000028668	Eloa	ortholog_one2one
ENSMMUG00000016076	255.97	213.37	161.00	219.10	CD200	CD200 molecule [Source:VGNC Symbol;Acc:VGNC:70931]	2	163636931	163846714	-1	protein_coding	ENSG00000091972	CD200	CD200	ortholog_one2one	ENSMUSG00000022661	Cd200	ortholog_one2one
ENSMMUG00000032410	180.09	171.24	244.07	251.38			X	77582302	77582694	-1	protein_coding	NA	NA	NA	NA	NA	NA	NA
ENSMMUG00000015396	193.87	262.67	212.23	177.81	WDR13	WD repeat domain 13 [Source:VGNC Symbol;Acc:VGNC:78957]	X	48566526	48622382	1	protein_coding	ENSG00000101940	WDR13	WDR13	ortholog_one2one	ENSMUSG00000031166	Wdr13	ortholog_one2one
ENSMMUG00000049281	367.23	177.72	116.48	179.44			1	2210612	2212349	-1	protein_coding	NA	NA	NA	NA	NA	NA	NA
ENSMMUG00000001516	247.97	228.31	171.16	191.13	TRAM1	translocation associated membrane protein 1 [Source:VGNC Symbol;Acc:VGNC:84131]	8	71163675	71196748	-1	protein_coding	ENSG00000067167	TRAM1	TRAM1	ortholog_one2one	ENSMUSG00000025935	Tram1	ortholog_one2one
ENSMMUG00000004928	145.91	211.77	275.06	205.74	SNRNP70	small nuclear ribonucleoprotein U1 subunit 70 [Source:VGNC Symbol;Acc:VGNC:77673]	19	49059377	49083580	1	protein_coding	ENSG00000104852	SNRNP70	SNRNP70	ortholog_one2one	ENSMUSG00000063511	Snrnp70	ortholog_one2one
ENSMMUG00000002848	137.46	144.86	265.22	288.40	RPS14	ribosomal protein S14 [Source:VGNC Symbol;Acc:VGNC:76926]	6	147951311	147957548	-1	protein_coding	NA	NA	NA	NA	NA	NA	NA
ENSMMUG00000000983	206.93	180.83	206.49	239.90		aldolase, fructose-bisphosphate A [Source:NCBI gene (formerly Entrezgene);Acc:708406]	20	27285870	27304505	-1	protein_coding	NA	NA	NA	NA	NA	NA	NA
ENSMMUG00000008776	215.20	191.99	201.61	223.81	PRDX6	peroxiredoxin 6 [Source:VGNC Symbol;Acc:VGNC:76267]	1	30767148	30778814	1	protein_coding	NA	NA	NA	NA	NA	NA	NA
ENSMMUG00000019780	190.05	210.13	209.04	217.59	ANXA11	annexin A11 [Source:VGNC Symbol;Acc:VGNC:69946]	9	57961586	58009497	1	protein_coding	ENSG00000122359	ANXA11	ANXA11	ortholog_one2one	ENSMUSG00000021866	Anxa11	ortholog_one2one
ENSMMUG00000030571	11.90	25.18	364.27	424.67			9	53285828	53286325	1	protein_coding	NA	NA	NA	NA	NA	NA	NA
ENSMMUG00000031911	191.57	177.35	225.10	231.34		keratin 18 [Source:NCBI gene (formerly Entrezgene);Acc:700569]	11	52512333	52516523	1	protein_coding	NA	NA	NA	NA	NA	NA	NA
ENSMMUG00000015563	131.30	146.97	271.34	274.69		ribosomal protein S27a [Source:NCBI gene (formerly Entrezgene);Acc:106992282]	13	53405308	53408896	-1	protein_coding	NA	NA	NA	NA	NA	NA	NA
ENSMMUG00000022882	149.82	210.32	260.49	200.01	HES2	hes family bHLH transcription factor 2 [Source:VGNC Symbol;Acc:VGNC:73174]	1	218096040	218106129	1	protein_coding	ENSG00000069812	HES2	HES2	ortholog_one2one	ENSMUSG00000028940	Hes2	ortholog_one2one
ENSMMUG00000002158	184.41	151.29	204.56	279.66	SPINT2	serine peptidase inhibitor, Kunitz type 2 [Source:NCBI gene (formerly Entrezgene);Acc:714755]	19	37498442	37532821	1	protein_coding	ENSG00000167642	SPINT2	SPINT2	ortholog_one2one	ENSMUSG00000074227	Spint2	ortholog_one2one
ENSMMUG00000013884	217.01	198.97	185.81	215.11	IVNS1ABP	influenza virus NS1A binding protein [Source:NCBI gene (formerly Entrezgene);Acc:714152]	1	42536191	42556899	-1	protein_coding	ENSG00000116679	IVNS1ABP	IVNS1ABP	ortholog_one2one	ENSMUSG00000023150	Ivns1abp	ortholog_one2one
ENSMMUG00000021825	199.94	195.28	197.81	222.02	SEMA7A	semaphorin 7A [Source:VGNC Symbol;Acc:VGNC:99236]	7	51438368	51463010	-1	protein_coding	ENSG00000138623	SEMA7A	SEMA7A	ortholog_one2one	ENSMUSG00000038264	Sema7a	ortholog_one2one
ENSMMUG00000001940	184.79	177.02	215.11	237.78	NME2	NME/NM23 nucleoside diphosphate kinase 2 [Source:NCBI gene (formerly Entrezgene);Acc:100533957]	16	45615653	45634184	-1	protein_coding	ENSG00000011052	NME1-NME2	NME2	ortholog_one2one	ENSMUSG00000091228	Gm20390	ortholog_one2one
ENSMMUG00000022926	204.88	188.99	186.29	234.43	MORF4L1	mortality factor 4 like 1 [Source:VGNC Symbol;Acc:VGNC:84396]	7	56167416	56195008	1	protein_coding	ENSG00000185787	MORF4L1	MORF4L1	ortholog_one2one	ENSMUSG00000062270	Morf4l1	ortholog_one2one
ENSMMUG00000008140	223.22	225.95	182.28	182.36	SGK1	serum/glucocorticoid regulated kinase 1 [Source:VGNC Symbol;Acc:VGNC:77195]	4	37758689	37911589	-1	protein_coding	ENSG00000118515	SGK1	SGK1	ortholog_one2one	ENSMUSG00000019970	Sgk1	ortholog_one2one
ENSMMUG00000010501	185.87	193.42	219.01	215.44	TCEAL9	transcription elongation factor A like 9 [Source:VGNC Symbol;Acc:VGNC:79833]	X	99925226	99927232	1	protein_coding	ENSG00000185222	TCEAL9	TCEAL9	ortholog_one2one	ENSMUSG00000042712	Tceal9	ortholog_one2one
ENSMMUG00000000422	217.16	213.84	193.72	186.11	RPL12	ribosomal protein L12 [Source:NCBI gene (formerly Entrezgene);Acc:707504]	15	13163325	13167019	1	protein_coding	NA	NA	NA	NA	NA	NA	NA
ENSMMUG00000014043	239.17	210.70	170.57	189.13	SNAP23	synaptosome associated protein 23 [Source:VGNC Symbol;Acc:VGNC:77662]	7	19004765	19043330	1	protein_coding	ENSG00000092531	SNAP23	SNAP23	ortholog_one2one	ENSMUSG00000027287	Snap23	ortholog_one2one
ENSMMUG00000011577	208.77	219.00	180.21	195.29	PLOD2	procollagen-lysine,2-oxoglutarate 5-dioxygenase 2 [Source:VGNC Symbol;Acc:VGNC:76176]	2	48230968	48322002	-1	protein_coding	ENSG00000152952	PLOD2	PLOD2	ortholog_one2one	ENSMUSG00000032374	Plod2	ortholog_one2one
ENSMMUG00000053276	163.71	184.19	233.37	221.07	RPS20	ribosomal protein S20 [Source:NCBI gene (formerly Entrezgene);Acc:695790]	8	56699946	56702500	-1	protein_coding	NA	NA	NA	NA	NA	NA	NA
ENSMMUG00000004189	281.42	218.22	128.55	171.71	FNDC3B	fibronectin type III domain containing 3B [Source:VGNC Symbol;Acc:VGNC:72564]	2	76946731	77309616	1	protein_coding	ENSG00000075420	FNDC3B	FNDC3B	ortholog_one2one	ENSMUSG00000039286	Fndc3b	ortholog_one2one
ENSMMUG00000003875	228.95	227.39	171.47	171.72	TAPBP	TAP binding protein [Source:VGNC Symbol;Acc:VGNC:78098]	4	136192276	136207365	1	protein_coding	ENSG00000231925	TAPBP	TAPBP	ortholog_one2one	ENSMUSG00000024308	Tapbp	ortholog_one2one
ENSMMUG00000007745	299.22	214.16	118.71	167.19	TPP1	tripeptidyl peptidase 1 [Source:VGNC Symbol;Acc:VGNC:79276]	14	59320749	59327415	1	protein_coding	ENSG00000166340	TPP1	TPP1	ortholog_one2one	ENSMUSG00000030894	Tpp1	ortholog_one2one
ENSMMUG00000000168	180.26	230.67	206.31	179.33	MGLL	monoglyceride lipase [Source:VGNC Symbol;Acc:VGNC:74523]	2	148684952	148825236	1	protein_coding	ENSG00000074416	MGLL	MGLL	ortholog_one2one	ENSMUSG00000033174	Mgll	ortholog_one2one
ENSMMUG00000005350	179.19	175.91	208.08	224.80	EFNA1	ephrin A1 [Source:VGNC Symbol;Acc:VGNC:72167]	1	95894746	95901941	-1	protein_coding	ENSG00000169242	EFNA1	EFNA1	ortholog_one2one	ENSMUSG00000027954	Efna1	ortholog_one2one
ENSMMUG00000031876	171.42	140.11	229.27	246.57		60S ribosomal protein L23a [Source:NCBI gene (formerly Entrezgene);Acc:718737]	15	47626701	47627171	1	protein_coding	NA	NA	NA	NA	NA	NA	NA
ENSMMUG00000018911	206.37	203.11	192.03	185.38	PRKCZ	protein kinase C zeta [Source:VGNC Symbol;Acc:VGNC:82212]	1	222224835	222372596	-1	protein_coding	ENSG00000067606	PRKCZ	PRKCZ	ortholog_one2one	ENSMUSG00000029053	Prkcz	ortholog_one2one
ENSMMUG00000022696	154.62	208.47	234.29	189.46	SRI	sorcin [Source:VGNC Symbol;Acc:VGNC:81763]	3	117914799	117931619	1	protein_coding	ENSG00000075142	SRI	SRI	ortholog_one2one	ENSMUSG00000003161	Sri	ortholog_one2one
ENSMMUG00000053322	153.72	184.79	231.49	215.47	FAM156A	family with sequence similarity 156 member A [Source:NCBI gene (formerly Entrezgene);Acc:698392]	X	52659867	52741497	-1	protein_coding	NA	NA	NA	NA	NA	NA	NA
ENSMMUG00000053963	354.08	80.11	61.11	286.00			X	99361719	99363731	-1	protein_coding	NA	NA	NA	NA	NA	NA	NA
ENSMMUG00000009448	261.84	194.96	139.10	183.76	TFPI	tissue factor pathway inhibitor [Source:VGNC Symbol;Acc:VGNC:78328]	12	74602864	74707125	-1	protein_coding	ENSG00000003436	TFPI	TFPI	ortholog_one2one	ENSMUSG00000027082	Tfpi	ortholog_one2one
ENSMMUG00000007483	169.47	154.48	205.16	246.88	INHA	inhibin subunit alpha [Source:VGNC Symbol;Acc:VGNC:73744]	12	107001746	107006800	1	protein_coding	ENSG00000123999	INHA	INHA	ortholog_one2one	ENSMUSG00000032968	Inha	ortholog_one2one
ENSMMUG00000010200	171.81	197.86	216.33	188.95	NDRG1	N-myc downstream regulated 1 [Source:VGNC Symbol;Acc:VGNC:84093]	8	133518959	133579393	-1	protein_coding	ENSG00000104419	NDRG1	NDRG1	ortholog_one2one	ENSMUSG00000005125	Ndrg1	ortholog_one2one
ENSMMUG00000009066	193.40	169.91	193.67	217.34		60S ribosomal protein L26 [Source:NCBI gene (formerly Entrezgene);Acc:696134]	5	106755294	106755731	1	protein_coding	NA	NA	NA	NA	NA	NA	NA
ENSMMUG00000058713	472.07	78.60	33.28	189.17			1	41699444	41701123	-1	protein_coding	NA	NA	NA	NA	NA	NA	NA
ENSMMUG00000049151	164.74	167.02	203.37	236.31		eukaryotic translation initiation factor 1 [Source:NCBI gene (formerly Entrezgene);Acc:704606]	16	52808381	52811117	1	protein_coding	NA	NA	NA	NA	NA	NA	NA
ENSMMUG00000062695	173.24	185.43	213.99	198.56	TMA7	translation machinery associated 7 homolog [Source:NCBI gene (formerly Entrezgene);Acc:710220]	2	104491310	104495059	1	protein_coding	ENSG00000232112	TMA7	TMA7	ortholog_one2one	ENSMUSG00000091537	Tma7	ortholog_one2one
ENSMMUG00000010539	230.00	212.62	160.36	167.54	ZC3H11A	zinc finger CCCH-type containing 11A [Source:NCBI gene (formerly Entrezgene);Acc:701537]	1	61305461	61363595	1	protein_coding	NA	NA	NA	NA	NA	NA	NA
ENSMMUG00000011454	134.01	177.30	249.66	207.20	IFI6	interferon alpha inducible protein 6 [Source:VGNC Symbol;Acc:VGNC:73467]	1	197051631	197057538	1	protein_coding	NA	NA	NA	NA	NA	NA	NA
ENSMMUG00000007011	211.02	184.29	163.07	209.32	CD164	CD164 molecule [Source:VGNC Symbol;Acc:VGNC:70753]	4	13032328	13048716	-1	protein_coding	ENSG00000135535	CD164	CD164	ortholog_one2one	ENSMUSG00000019818	Cd164	ortholog_one2one
ENSMMUG00000022808	181.69	192.28	200.52	192.35	ARPC2	actin related protein 2/3 complex subunit 2 [Source:VGNC Symbol;Acc:VGNC:70019]	12	105619841	105663692	1	protein_coding	ENSG00000163466	ARPC2	ARPC2	ortholog_one2one	ENSMUSG00000006304	Arpc2	ortholog_one2one
ENSMMUG00000014384	200.03	159.01	181.06	226.25	APP	amyloid beta precursor protein [Source:VGNC Symbol;Acc:VGNC:80791]	3	20491215	20777954	1	protein_coding	ENSG00000142192	APP	APP	ortholog_one2one	ENSMUSG00000022892	App	ortholog_one2one
ENSMMUG00000021075	221.05	208.46	161.02	174.07	RAC1	Rac family small GTPase 1 [Source:NCBI gene (formerly Entrezgene);Acc:717755]	3	39489237	39520038	-1	protein_coding	ENSG00000136238	RAC1	RAC1	ortholog_one2one	ENSMUSG00000001847	Rac1	ortholog_one2one
ENSMMUG00000019556	237.68	192.12	148.00	185.95	TM9SF2	transmembrane 9 superfamily member 2 [Source:VGNC Symbol;Acc:VGNC:78568]	17	81214706	81298591	1	protein_coding	ENSG00000125304	TM9SF2	TM9SF2	ortholog_one2one	ENSMUSG00000025544	Tm9sf2	ortholog_one2one
ENSMMUG00000048072	154.64	174.10	220.95	213.59	FKBP2	FKBP prolyl isomerase 2 [Source:NCBI gene (formerly Entrezgene);Acc:717805]	14	10299855	10302873	-1	protein_coding	NA	NA	NA	NA	NA	NA	NA
ENSMMUG00000054976	231.64	176.50	151.16	203.93		protein disulfide-isomerase A3 [Source:NCBI gene (formerly Entrezgene);Acc:114672113]	14	125585427	125587382	1	protein_coding	NA	NA	NA	NA	NA	NA	NA
ENSMMUG00000019302	209.95	158.01	167.86	224.09	TNFSF10	TNF superfamily member 10 [Source:VGNC Symbol;Acc:VGNC:78593]	2	77429441	77448519	-1	protein_coding	ENSG00000121858	TNFSF10	TNFSF10	ortholog_one2one	ENSMUSG00000039304	Tnfsf10	ortholog_one2one
ENSMMUG00000039654	178.20	180.99	189.55	210.40	COL1A2	collagen type I alpha 2 chain [Source:VGNC Symbol;Acc:VGNC:81292]	3	111695437	111731595	-1	protein_coding	ENSG00000164692	COL1A2	COL1A2	ortholog_one2one	ENSMUSG00000029661	Col1a2	ortholog_one2one
ENSMMUG00000022291	184.13	190.11	179.63	202.56	BTF3	basic transcription factor 3 [Source:NCBI gene (formerly Entrezgene);Acc:703339]	6	70348871	70355976	1	protein_coding	NA	NA	NA	NA	NA	NA	NA
ENSMMUG00000015892	216.30	202.21	148.29	185.38	CSNK2A2	casein kinase 2 alpha 2 [Source:VGNC Symbol;Acc:VGNC:71524]	20	45398954	45433826	-1	protein_coding	ENSG00000070770	CSNK2A2	CSNK2A2	ortholog_one2one	ENSMUSG00000046707	Csnk2a2	ortholog_one2one
ENSMMUG00000012265	227.13	195.77	150.15	179.04	SEMA6A	semaphorin 6A [Source:VGNC Symbol;Acc:VGNC:77171]	6	114081411	114212388	-1	protein_coding	ENSG00000092421	SEMA6A	SEMA6A	ortholog_one2one	ENSMUSG00000019647	Sema6a	ortholog_one2one
ENSMMUG00000013499	185.67	165.60	182.63	218.04	EIF4A1	eukaryotic translation initiation factor 4A1 [Source:VGNC Symbol;Acc:VGNC:99145]	16	7348372	7355331	1	protein_coding	ENSG00000161960	EIF4A1	EIF4A1	ortholog_one2one	ENSMUSG00000059796	Eif4a1	ortholog_one2one
ENSMMUG00000009384	255.74	76.64	92.27	326.76	IGFBP4	insulin like growth factor binding protein 4 [Source:VGNC Symbol;Acc:VGNC:73577]	16	51596342	51610726	1	protein_coding	ENSG00000141753	IGFBP4	IGFBP4	ortholog_one2one	ENSMUSG00000017493	Igfbp4	ortholog_one2one
ENSMMUG00000009400	194.57	225.93	174.67	154.67	COBLL1	cordon-bleu WH2 repeat protein like 1 [Source:VGNC Symbol;Acc:VGNC:71325]	12	51792095	51984602	-1	protein_coding	ENSG00000082438	COBLL1	COBLL1	ortholog_one2one	ENSMUSG00000034903	Cobll1	ortholog_one2one
ENSMMUG00000058836	238.13	202.76	134.92	171.30	TMED2	transmembrane p24 trafficking protein 2 [Source:NCBI gene (formerly Entrezgene);Acc:106992483]	11	123473839	123488141	1	protein_coding	ENSG00000086598	TMED2	TMED2	ortholog_one2one	ENSMUSG00000029390	Tmed2	ortholog_one2one
ENSMMUG00000050596	155.05	196.74	210.20	184.73	CST3	cystatin C [Source:NCBI gene (formerly Entrezgene);Acc:574313]	10	42869210	42879334	1	protein_coding	NA	NA	NA	NA	NA	NA	NA
ENSMMUG00000032693	12.32	40.42	388.88	302.64	mml-mir-520g	mml-mir-520g [Source:miRBase;Acc:MI0007805]	19	53482616	53482705	1	miRNA	NA	NA	NA	NA	NA	NA	NA
ENSMMUG00000060498	144.45	128.96	218.99	249.99	RPS9	ribosomal protein S9 [Source:NCBI gene (formerly Entrezgene);Acc:694053]	19	53959611	53969166	1	protein_coding	ENSG00000170889	RPS9	RPS9	ortholog_one2one	ENSMUSG00000006333	Rps9	ortholog_one2one
ENSMMUG00000002777	252.15	230.10	125.19	134.81	PTP4A1	protein tyrosine phosphatase 4A1 [Source:VGNC Symbol;Acc:VGNC:83452]	4	109198931	109210092	-1	protein_coding	NA	NA	NA	NA	NA	NA	NA
ENSMMUG00000018617	259.84	172.17	129.50	179.86	ARF4	ADP ribosylation factor 4 [Source:NCBI gene (formerly Entrezgene);Acc:703432]	2	113713113	113738737	-1	protein_coding	NA	NA	NA	NA	NA	NA	NA
ENSMMUG00000021721	201.04	175.89	164.66	198.44	RAB1A	RAB1A, member RAS oncogene family [Source:NCBI gene (formerly Entrezgene);Acc:696962]	13	43627776	43674921	1	protein_coding	ENSG00000138069	RAB1A	RAB1A	ortholog_one2one	ENSMUSG00000020149	Rab1a	ortholog_one2one
ENSMMUG00000004382	224.71	172.33	139.19	203.79	ABHD3	abhydrolase domain containing 3, phospholipase [Source:VGNC Symbol;Acc:VGNC:69464]	18	60717561	60763364	1	protein_coding	ENSG00000158201	ABHD3	ABHD3	ortholog_one2one	ENSMUSG00000002475	Abhd3	ortholog_one2one
ENSMMUG00000009386	178.18	199.78	189.97	171.35	TNS4	tensin 4 [Source:VGNC Symbol;Acc:VGNC:79432]	16	51628735	51647359	-1	protein_coding	ENSG00000131746	TNS4	TNS4	ortholog_one2one	ENSMUSG00000017607	Tns4	ortholog_one2one
ENSMMUG00000015901	181.42	184.04	192.71	180.19	RPL28	ribosomal protein L28 [Source:NCBI gene (formerly Entrezgene);Acc:700345]	19	55137330	55153151	1	protein_coding	ENSG00000108107	RPL28	RPL28	ortholog_one2one	ENSMUSG00000030432	Rpl28	ortholog_one2one
ENSMMUG00000016164	180.28	126.51	176.44	254.15	TMED3	transmembrane p24 trafficking protein 3 [Source:VGNC Symbol;Acc:VGNC:79750]	7	56612712	56623427	1	protein_coding	ENSG00000166557	TMED3	TMED3	ortholog_one2one	ENSMUSG00000032353	Tmed3	ortholog_one2one
ENSMMUG00000013047	168.41	181.41	188.03	197.51	SKP1	S-phase kinase associated protein 1 [Source:NCBI gene (formerly Entrezgene);Acc:100423634]	6	131595029	131834058	-1	protein_coding	ENSG00000113575	PPP2CA	SKP1	ortholog_one2one	ENSMUSG00000020349	Ppp2ca	ortholog_one2one
ENSMMUG00000052533	158.68	149.91	216.99	209.75	S100A10	S100 calcium binding protein A10 [Source:NCBI gene (formerly Entrezgene);Acc:574374]	1	99084811	99095855	1	protein_coding	ENSG00000197747	S100A10	S100A10	ortholog_one2one	ENSMUSG00000041959	S100a10	ortholog_one2one
ENSMMUG00000058513	358.00	82.55	53.54	239.78			1	20824104	20828290	1	protein_coding	NA	NA	NA	NA	NA	NA	NA
ENSMMUG00000062350	162.00	133.29	213.81	224.13			6	40660168	40691731	-1	protein_coding	NA	NA	NA	NA	NA	NA	NA
ENSMMUG00000007193	183.26	203.51	177.82	168.32	PABPC4L	poly(A) binding protein cytoplasmic 4 like [Source:NCBI gene (formerly Entrezgene);Acc:695433]	5	132022231	132023343	-1	protein_coding	ENSG00000254535	PABPC4L	PABPC4L	ortholog_one2one	ENSMUSG00000090919	Pabpc4l	ortholog_one2one
ENSMMUG00000004431	158.15	143.40	191.54	238.69			18	29404549	29406000	1	protein_coding	NA	NA	NA	NA	NA	NA	NA
ENSMMUG00000005225	213.61	179.28	149.67	188.45	GJA1	gap junction protein alpha 1 [Source:VGNC Symbol;Acc:VGNC:73055]	4	24946545	24960478	1	protein_coding	ENSG00000152661	GJA1	GJA1	ortholog_one2one	ENSMUSG00000055691	Gja6	ortholog_one2one
ENSMMUG00000056126	145.81	152.73	212.40	219.98		ribosomal protein L41 [Source:NCBI gene (formerly Entrezgene);Acc:708858]	11	55676241	55677411	1	protein_coding	NA	NA	NA	NA	NA	NA	NA
ENSMMUG00000015861	137.14	176.91	221.53	195.09	COX7B	cytochrome c oxidase subunit VIIb [Source:NCBI gene (formerly Entrezgene);Acc:706099]	X	74587925	74594181	1	protein_coding	ENSG00000131174	COX7B	COX7B	ortholog_one2one	ENSMUSG00000031231	Cox7b	ortholog_one2one
ENSMMUG00000003047	154.74	194.87	208.99	172.00	DAZAP1	DAZ associated protein 1 [Source:VGNC Symbol;Acc:VGNC:71738]	19	1042212	1230590	1	protein_coding	ENSG00000071626	DAZAP1	DAZAP1	ortholog_one2one	ENSMUSG00000069565	Dazap1	ortholog_one2one
ENSMMUG00000019417	216.35	194.32	140.99	178.46	TGOLN2	trans-golgi network protein 2 [Source:VGNC Symbol;Acc:VGNC:78386]	13	23153691	23164923	1	protein_coding	ENSG00000152291	TGOLN2	TGOLN2	ortholog_one2one	ENSMUSG00000056429	Tgoln1	ortholog_one2one
ENSMMUG00000003570	166.39	159.02	193.82	210.24	ATP5F1A	ATP synthase F1 subunit alpha [Source:NCBI gene (formerly Entrezgene);Acc:701389]	18	36357805	36407777	1	protein_coding	ENSG00000152234	ATP5F1A	ATP5F1A	ortholog_one2one	ENSMUSG00000025428	Atp5a1	ortholog_one2one
ENSMMUG00000051943	373.00	95.22	52.52	206.95			2	133044887	133046509	1	protein_coding	NA	NA	NA	NA	NA	NA	NA
ENSMMUG00000005501	195.87	171.81	164.21	194.45	ATP6AP1	ATPase H+ transporting accessory protein 1 [Source:VGNC Symbol;Acc:VGNC:70190]	X	150352459	150360591	1	protein_coding	ENSG00000071553	ATP6AP1	ATP6AP1	ortholog_one2one	ENSMUSG00000019087	Atp6ap1	ortholog_one2one
ENSMMUG00000002075	181.24	136.41	183.18	224.22			13	53978052	53978943	-1	protein_coding	NA	NA	NA	NA	NA	NA	NA
ENSMMUG00000017296	225.10	158.43	146.64	191.70	SDCBP	syndecan binding protein [Source:VGNC Symbol;Acc:VGNC:77000]	8	59204354	59235377	1	protein_coding	ENSG00000137575	SDCBP	SDCBP	ortholog_one2one	ENSMUSG00000028249	Sdcbp	ortholog_one2one
ENSMMUG00000059336	217.31	154.55	145.41	203.93	DUSP1	dual specificity phosphatase 1 [Source:NCBI gene (formerly Entrezgene);Acc:702981]	6	170167816	170171773	-1	protein_coding	ENSG00000120129	DUSP1	DUSP1	ortholog_one2one	ENSMUSG00000024190	Dusp1	ortholog_one2one
ENSMMUG00000053116	165.42	281.00	167.20	105.97			3	111461994	111475279	-1	protein_coding	NA	NA	NA	NA	NA	NA	NA
ENSMMUG00000063609	209.03	190.16	154.36	165.48		cytochrome c oxidase subunit 6A1, mitochondrial [Source:NCBI gene (formerly Entrezgene);Acc:696956]	11	120231350	120233819	1	protein_coding	NA	NA	NA	NA	NA	NA	NA
ENSMMUG00000030448	131.61	138.66	219.43	228.86			3	26461446	26461892	-1	protein_coding	NA	NA	NA	NA	NA	NA	NA
ENSMMUG00000030415	211.29	186.52	140.15	180.00	KDELR2	KDEL endoplasmic reticulum protein retention receptor 2 [Source:VGNC Symbol;Acc:VGNC:74011]	3	39403456	39598488	1	protein_coding	ENSG00000136240	KDELR2	KDELR2	ortholog_one2one	ENSMUSG00000079111	Kdelr2	ortholog_one2one
ENSMMUG00000006429	219.23	178.15	141.91	178.22	ACTN4	actinin alpha 4 [Source:VGNC Symbol;Acc:VGNC:69432]	19	37898389	37982814	1	protein_coding	ENSG00000130402	ACTN4	ACTN4	ortholog_one2one	ENSMUSG00000054808	Actn4	ortholog_one2one
ENSMMUG00000013907	112.88	128.61	229.61	245.43	RPS27A	ribosomal protein S27a [Source:NCBI gene (formerly Entrezgene);Acc:718909]	7	127491244	127586166	1	protein_coding	ENSG00000143947	RPS27A	RPS27A	ortholog_one2one	ENSMUSG00000020460	Rps27a	ortholog_one2one
ENSMMUG00000022884	185.78	188.52	174.02	167.80	GLUL	glutamate-ammonia ligase [Source:NCBI gene (formerly Entrezgene);Acc:715952]	1	39623410	39632263	-1	protein_coding	ENSG00000135821	GLUL	GLUL	ortholog_one2one	ENSMUSG00000026473	Glul	ortholog_one2one
ENSMMUG00000037597	137.57	163.40	217.36	194.28	MAFK	MAF bZIP transcription factor K [Source:VGNC Symbol;Acc:VGNC:81717]	3	34597490	34612072	1	protein_coding	ENSG00000198517	MAFK	MAFK	ortholog_one2one	ENSMUSG00000018143	Mafk	ortholog_one2one
ENSMMUG00000061751	212.12	129.03	140.74	229.91	BASP1	brain abundant membrane attached signal protein 1 [Source:NCBI gene (formerly Entrezgene);Acc:700114]	6	17523955	17524638	1	protein_coding	ENSG00000176788	BASP1	BASP1	ortholog_one2one	ENSMUSG00000045763	Basp1	ortholog_one2one
ENSMMUG00000015814	184.87	232.40	167.77	125.71	FMR1	FMRP translational regulator 1 [Source:VGNC Symbol;Acc:VGNC:72687]	X	143932260	143970680	1	protein_coding	ENSG00000102081	FMR1	FMR1	ortholog_one2one	ENSMUSG00000000838	Fmr1	ortholog_one2one
ENSMMUG00000061824	163.44	186.45	187.02	173.34		histone H3.3 [Source:NCBI gene (formerly Entrezgene);Acc:704104]	16	72147320	72150680	-1	protein_coding	NA	NA	NA	NA	NA	NA	NA
ENSMMUG00000021299	210.85	174.63	137.77	186.52	RTN4	reticulon 4 [Source:NCBI gene (formerly Entrezgene);Acc:619181]	13	53619935	53699413	1	protein_coding	ENSG00000115310	RTN4	RTN4	ortholog_one2one	ENSMUSG00000020458	Rtn4	ortholog_one2one
ENSMMUG00000053654	229.69	159.57	133.73	184.42			QNVO02002254.1	21996	22235	1	processed_pseudogene	NA	NA	NA	NA	NA	NA	NA
ENSMMUG00000029338	174.45	136.72	182.94	213.25		40S ribosomal protein S4, X isoform-like [Source:NCBI gene (formerly Entrezgene);Acc:702514]	7	121850005	121850799	1	protein_coding	NA	NA	NA	NA	NA	NA	NA
ENSMMUG00000009842	205.48	192.35	146.20	162.78	FGF7	fibroblast growth factor 7 [Source:VGNC Symbol;Acc:VGNC:72649]	7	25850519	25917080	1	protein_coding	ENSG00000140285	FGF7	FGF7	ortholog_one2one	ENSMUSG00000027208	Fgf7	ortholog_one2one
ENSMMUG00000049051	181.57	168.15	173.48	180.90	ATP6V1G1	ATPase H+ transporting V1 subunit G1 [Source:NCBI gene (formerly Entrezgene);Acc:703655]	15	28255358	28265504	-1	protein_coding	ENSG00000136888	ATP6V1G1	ATP6V1G1	ortholog_one2one	ENSMUSG00000039105	Atp6v1g1	ortholog_one2one
ENSMMUG00000000980	127.66	200.78	228.40	146.66	YPEL3	yippee like 3 [Source:VGNC Symbol;Acc:VGNC:79126]	20	27259668	27263805	1	protein_coding	ENSG00000090238	YPEL3	YPEL3	ortholog_one2one	ENSMUSG00000042675	Ypel3	ortholog_one2one
ENSMMUG00000021165	238.95	183.40	124.00	157.02	RHOBTB3	Rho related BTB domain containing 3 [Source:VGNC Symbol;Acc:VGNC:76773]	6	92580551	92644392	1	protein_coding	ENSG00000164292	RHOBTB3	RHOBTB3	ortholog_one2one	ENSMUSG00000021589	Rhobtb3	ortholog_one2one
ENSMMUG00000011798	213.22	158.80	138.10	193.10		eukaryotic translation initiation factor 3 subunit C [Source:NCBI gene (formerly Entrezgene);Acc:705696]	20	26950901	26976799	-1	protein_coding	NA	NA	NA	NA	NA	NA	NA
ENSMMUG00000064353	143.72	171.36	211.39	173.62	FABP3	fatty acid binding protein 3 [Source:NCBI gene (formerly Entrezgene);Acc:717237]	1	193280363	193311806	1	protein_coding	ENSG00000121769	FABP3	FABP3	ortholog_one2one	ENSMUSG00000028773	Fabp3	ortholog_one2one
ENSMMUG00000049473	344.83	85.23	52.30	217.34			20	13549388	13551010	-1	protein_coding	NA	NA	NA	NA	NA	NA	NA
ENSMMUG00000000089	231.20	150.33	116.26	199.06	SPTLC3	serine palmitoyltransferase long chain base subunit 3 [Source:VGNC Symbol;Acc:VGNC:77929]	10	53383902	53556549	-1	protein_coding	ENSG00000172296	SPTLC3	SPTLC3	ortholog_one2one	ENSMUSG00000039092	Sptlc3	ortholog_one2one
ENSMMUG00000030153	216.52	176.94	141.74	159.39		40S ribosomal protein S25 [Source:NCBI gene (formerly Entrezgene);Acc:695218]	5	131154117	131154494	-1	protein_coding	NA	NA	NA	NA	NA	NA	NA
ENSMMUG00000003375	205.84	153.69	136.53	196.94	SSR4	signal sequence receptor subunit 4 [Source:VGNC Symbol;Acc:VGNC:77890]	X	149778212	149781950	1	protein_coding	ENSG00000180879	SSR4	SSR4	ortholog_one2one	ENSMUSG00000002014	Ssr4	ortholog_one2one
ENSMMUG00000010630	147.89	120.41	197.95	225.29		60S ribosomal protein L31 [Source:NCBI gene (formerly Entrezgene);Acc:714171]	2	80301047	80301424	-1	protein_coding	NA	NA	NA	NA	NA	NA	NA
ENSMMUG00000021695	157.32	152.08	185.51	196.24	MRFAP1	Morf4 family associated protein 1 [Source:NCBI gene (formerly Entrezgene);Acc:710771]	5	6323504	6326167	-1	protein_coding	NA	NA	NA	NA	NA	NA	NA
ENSMMUG00000017928	142.28	127.04	199.27	222.26	RPL13	ribosomal protein L13 [Source:VGNC Symbol;Acc:VGNC:82227]	20	76602690	76606933	1	protein_coding	ENSG00000167526	RPL13	RPL13	ortholog_one2one	ENSMUSG00000000740	Rpl13	ortholog_one2one
ENSMMUG00000008151	188.40	145.64	144.61	209.24	ATP1A1	ATPase Na+/K+ transporting subunit alpha 1 [Source:VGNC Symbol;Acc:VGNC:70175]	1	107854424	107885990	-1	protein_coding	ENSG00000163399	ATP1A1	ATP1A1	ortholog_one2one	ENSMUSG00000033161	Atp1a1	ortholog_one2one
ENSMMUG00000016995	139.02	210.54	195.44	140.87	LUM	lumican [Source:NCBI gene (formerly Entrezgene);Acc:709830]	11	90873031	90881086	-1	protein_coding	ENSG00000139329	LUM	LUM	ortholog_one2one	ENSMUSG00000036446	Lum	ortholog_one2one
ENSMMUG00000016241	163.59	166.70	166.95	187.78	ATP5MC2	ATP synthase membrane subunit c locus 2 [Source:VGNC Symbol;Acc:VGNC:97736]	11	53256085	53267256	-1	protein_coding	NA	NA	NA	NA	NA	NA	NA
ENSMMUG00000012744	165.28	123.63	172.94	222.93	BCAP31	B cell receptor associated protein 31 [Source:VGNC Symbol;Acc:VGNC:70084]	X	149677991	149706734	-1	protein_coding	ENSG00000185825	BCAP31	BCAP31	ortholog_one2one	ENSMUSG00000002015	Bcap31	ortholog_one2one
ENSMMUG00000030144	220.82	172.20	134.35	157.28			6	42749607	42760495	-1	protein_coding	ENSG00000250722	SELENOP		ortholog_one2one	ENSMUSG00000064373	Selenop	ortholog_one2one
ENSMMUG00000001348	150.71	179.74	185.97	164.61	ERBB2	erb-b2 receptor tyrosine kinase 2 [Source:VGNC Symbol;Acc:VGNC:72252]	16	50831103	50862959	1	protein_coding	ENSG00000141736	ERBB2	ERBB2	ortholog_one2one	ENSMUSG00000062312	Erbb2	ortholog_one2one
ENSMMUG00000022182	159.45	172.42	175.72	172.90	GNG5	G protein subunit gamma 5 [Source:NCBI gene (formerly Entrezgene);Acc:710548]	1	139919653	139928562	1	protein_coding	ENSG00000174021	GNG5	GNG5	ortholog_one2one	ENSMUSG00000068523	Gng5	ortholog_one2one
ENSMMUG00000004235	116.83	137.95	208.98	216.04	RPL19	ribosomal protein L19 [Source:NCBI gene (formerly Entrezgene);Acc:695987]	16	50308985	50316543	1	protein_coding	NA	NA	NA	NA	NA	NA	NA
ENSMMUG00000051704	311.61	73.34	51.72	243.12			16	27522173	27525511	-1	protein_coding	NA	NA	NA	NA	NA	NA	NA
ENSMMUG00000030801	113.69	106.47	212.45	246.31			17	7819262	7819730	1	pseudogene	NA	NA	NA	NA	NA	NA	NA
ENSMMUG00000053002	172.16	140.65	160.18	205.15	ENO1	enolase 1 [Source:NCBI gene (formerly Entrezgene);Acc:709378]	1	215627771	215645190	1	protein_coding	NA	NA	NA	NA	NA	NA	NA
ENSMMUG00000017569	194.86	181.16	143.24	158.87	DDX3X	DEAD-box helicase 3 X-linked [Source:NCBI gene (formerly Entrezgene);Acc:706891]	X	41195850	41220322	1	protein_coding	NA	NA	NA	NA	NA	NA	NA
ENSMMUG00000030178	193.20	168.73	141.43	174.25		prothymosin alpha-like [Source:NCBI gene (formerly Entrezgene);Acc:701473]	6	36913327	36913742	1	protein_coding	NA	NA	NA	NA	NA	NA	NA
ENSMMUG00000016219	155.85	178.36	178.29	163.32	TRPV6	transient receptor potential cation channel subfamily V member 6 [Source:VGNC Symbol;Acc:VGNC:78942]	3	169455441	169470532	-1	protein_coding	ENSG00000165125	TRPV6	TRPV6	ortholog_one2one	ENSMUSG00000029868	Trpv6	ortholog_one2one
ENSMMUG00000003753	150.30	159.46	169.99	195.71	TSC22D1	TSC22 domain family member 1 [Source:VGNC Symbol;Acc:VGNC:79053]	17	22985175	23129608	-1	protein_coding	ENSG00000102804	TSC22D1	TSC22D1	ortholog_one2one	ENSMUSG00000022010	Tsc22d1	ortholog_one2one
ENSMMUG00000013766	192.73	163.59	146.13	171.50	PTGES3	prostaglandin E synthase 3 [Source:VGNC Symbol;Acc:VGNC:97814]	11	56240082	56266258	-1	protein_coding	ENSG00000110958	PTGES3	PTGES3	ortholog_one2one	ENSMUSG00000071072	Ptges3	ortholog_one2one
ENSMMUG00000015070	186.59	185.27	151.80	150.00	TBX3	T-box transcription factor 3 [Source:VGNC Symbol;Acc:VGNC:78273]	11	114388401	114402215	-1	protein_coding	ENSG00000135111	TBX3	TBX3	ortholog_one2one	ENSMUSG00000018604	Tbx3	ortholog_one2one
ENSMMUG00000056967	149.51	159.40	178.31	183.90	SLC25A6	ADP/ATP translocase 3 [Source:NCBI gene (formerly Entrezgene);Acc:719811]	QNVO02002155.1	74089	81182	1	protein_coding	NA	NA	NA	NA	NA	NA	NA
ENSMMUG00000009906	151.20	158.09	175.64	185.97	PLAU	plasminogen activator, urokinase [Source:VGNC Symbol;Acc:VGNC:76162]	9	63884894	63891283	-1	protein_coding	ENSG00000122861	PLAU	PLAU	ortholog_one2one	ENSMUSG00000021822	Plau	ortholog_one2one
ENSMMUG00000014305	138.53	111.75	177.61	238.99	APOE	apolipoprotein E [Source:HGNC Symbol;Acc:HGNC:613]	19	44944424	44948739	1	protein_coding	ENSG00000130203	APOE	APOE	ortholog_one2one	ENSMUSG00000002985	Apoe	ortholog_one2one
ENSMMUG00000038373	203.40	141.90	140.37	180.47		SET nuclear proto-oncogene [Source:NCBI gene (formerly Entrezgene);Acc:693242]	15	11873592	11886678	-1	protein_coding	NA	NA	NA	NA	NA	NA	NA
ENSMMUG00000021692	206.41	147.43	122.24	188.26	PTGIS	prostaglandin I2 synthase [Source:VGNC Symbol;Acc:VGNC:76587]	10	84723661	84788484	-1	protein_coding	ENSG00000124212	PTGIS	PTGIS	ortholog_one2one	ENSMUSG00000017969	Ptgis	ortholog_one2one
ENSMMUG00000022030	153.35	136.36	169.56	203.96	PFDN5	prefoldin subunit 5 [Source:NCBI gene (formerly Entrezgene);Acc:702355]	11	52864761	52869236	1	protein_coding	ENSG00000123349	PFDN5	PFDN5	ortholog_one2one	ENSMUSG00000001289	Pfdn5	ortholog_one2one
ENSMMUG00000018740	162.77	123.02	149.68	226.68		basigin (Ok blood group) [Source:NCBI gene (formerly Entrezgene);Acc:721068]	19	331523	345288	1	protein_coding	ENSG00000172270	BSG		ortholog_one2one	ENSMUSG00000023175	Bsg	ortholog_one2one
ENSMMUG00000059587	214.62	140.83	118.65	187.15	HSD11B1	hydroxysteroid 11-beta dehydrogenase 1 [Source:NCBI gene (formerly Entrezgene);Acc:574322]	1	67209649	67239871	1	protein_coding	ENSG00000117594	HSD11B1	HSD11B1	ortholog_one2one	ENSMUSG00000016194	Hsd11b1	ortholog_one2one
ENSMMUG00000061703	376.76	85.07	40.69	157.14			2	8911970	8913592	-1	protein_coding	NA	NA	NA	NA	NA	NA	NA
ENSMMUG00000006492	150.78	152.76	172.77	183.29	ARPC3	actin related protein 2/3 complex subunit 3 [Source:NCBI gene (formerly Entrezgene);Acc:709199]	11	110085458	110101273	-1	protein_coding	ENSG00000111229	ARPC3	ARPC3	ortholog_one2one	ENSMUSG00000029465	Arpc3	ortholog_one2one
ENSMMUG00000056548	289.73	81.44	57.52	230.70	F3	coagulation factor III, tissue factor [Source:NCBI gene (formerly Entrezgene);Acc:714456]	1	129628817	129641322	1	protein_coding	ENSG00000117525	F3	F3	ortholog_one2one	ENSMUSG00000028128	F3	ortholog_one2one
ENSMMUG00000061758	179.97	172.74	152.33	152.75	CDO1	cysteine dioxygenase type 1 [Source:NCBI gene (formerly Entrezgene);Acc:696387]	6	113345121	113356390	-1	protein_coding	ENSG00000129596	CDO1	CDO1	ortholog_one2one	ENSMUSG00000033022	Cdo1	ortholog_one2one
ENSMMUG00000010727	190.85	148.93	144.05	173.11		prothymosin alpha-like [Source:NCBI gene (formerly Entrezgene);Acc:694887]	X	19509845	19510177	1	protein_coding	NA	NA	NA	NA	NA	NA	NA
ENSMMUG00000020435	115.24	211.61	211.74	118.07	AOC1	amine oxidase copper containing 1 [Source:VGNC Symbol;Acc:VGNC:70033]	3	176861018	176874131	1	protein_coding	NA	NA	NA	NA	NA	NA	NA
ENSMMUG00000003298	155.14	176.36	172.24	151.80	ATXN2L	ataxin 2 like [Source:VGNC Symbol;Acc:VGNC:70159]	20	26899199	26913895	-1	protein_coding	ENSG00000168488	ATXN2L	ATXN2L	ortholog_one2one	ENSMUSG00000032637	Atxn2l	ortholog_one2one
ENSMMUG00000029026	135.31	148.78	186.42	184.88			8	17624182	17624589	-1	protein_coding	NA	NA	NA	NA	NA	NA	NA
ENSMMUG00000015777	150.07	199.47	171.79	132.83	HNRNPDL	heterogeneous nuclear ribonucleoprotein D like [Source:VGNC Symbol;Acc:VGNC:81186]	5	51289952	51328410	1	protein_coding	ENSG00000152795	HNRNPDL	HNRNPDL	ortholog_one2one	ENSMUSG00000029328	Hnrnpdl	ortholog_one2one
ENSMMUG00000038295	152.48	143.83	170.78	186.91	PCBP1	poly(rC) binding protein 1 [Source:NCBI gene (formerly Entrezgene);Acc:709520]	13	38679719	38681336	-1	protein_coding	ENSG00000169564	PCBP1	PCBP1	ortholog_one2one	ENSMUSG00000051695	Pcbp1	ortholog_one2one
ENSMMUG00000004475	162.94	198.85	154.41	135.75	MMP2	matrix metallopeptidase 2 [Source:VGNC Symbol;Acc:VGNC:74897]	20	42607955	42638717	1	protein_coding	ENSG00000087245	MMP2	MMP2	ortholog_one2one	ENSMUSG00000031740	Mmp2	ortholog_one2one
ENSMMUG00000015130	165.59	153.01	160.19	171.72			9	69663145	69663552	-1	protein_coding	NA	NA	NA	NA	NA	NA	NA
ENSMMUG00000048503	152.60	167.00	164.35	166.01	KRTCAP2	keratinocyte associated protein 2 [Source:NCBI gene (formerly Entrezgene);Acc:717524]	1	95853790	95858299	1	protein_coding	ENSG00000163463	KRTCAP2	KRTCAP2	ortholog_one2one	ENSMUSG00000042747	Krtcap2	ortholog_one2one
ENSMMUG00000061834	299.98	68.74	52.25	226.87			12	107129977	107133477	1	protein_coding	NA	NA	NA	NA	NA	NA	NA
ENSMMUG00000013787	157.61	141.55	164.37	182.55	RRBP1	ribosome binding protein 1 [Source:VGNC Symbol;Acc:VGNC:76938]	10	48818476	48887173	1	protein_coding	ENSG00000125844	RRBP1	RRBP1	ortholog_one2one	ENSMUSG00000027422	Rrbp1	ortholog_one2one
ENSMMUG00000018010	145.68	133.35	176.13	190.83	RPL23A	ribosomal protein L23a [Source:NCBI gene (formerly Entrezgene);Acc:710490]	16	24351071	24355152	1	protein_coding	NA	NA	NA	NA	NA	NA	NA
ENSMMUG00000038026	31.39	51.51	354.59	208.11	MIR5047	microRNA 5047 [Source:HGNC Symbol;Acc:HGNC:41834]	16	61045399	61045498	-1	miRNA	NA	NA	NA	NA	NA	NA	NA
ENSMMUG00000022191	206.40	158.34	119.30	161.52	LVRN	laeverin [Source:VGNC Symbol;Acc:VGNC:74372]	6	113549636	113623789	1	protein_coding	ENSG00000172901	LVRN	LVRN	ortholog_one2one	ENSMUSG00000024481	Lvrn	ortholog_one2one
ENSMMUG00000007911	190.99	160.40	128.23	165.70	SERINC1	serine incorporator 1 [Source:VGNC Symbol;Acc:VGNC:77226]	4	25989683	26017574	-1	protein_coding	ENSG00000111897	SERINC1	SERINC1	ortholog_one2one	ENSMUSG00000019877	Serinc1	ortholog_one2one
ENSMMUG00000001974	189.80	179.12	132.20	142.71	CSDE1	cold shock domain containing E1 [Source:VGNC Symbol;Acc:VGNC:71605]	1	109458449	109499381	1	protein_coding	ENSG00000009307	CSDE1	CSDE1	ortholog_one2one	ENSMUSG00000068823	Csde1	ortholog_one2one
ENSMMUG00000056370	222.51	157.62	117.04	146.26	ERVV-2	endogenous retrovirus group V member 2, envelope [Source:NCBI gene (formerly Entrezgene);Acc:100429036]	19	52809255	52815042	1	protein_coding	NA	NA	NA	NA	NA	NA	NA
ENSMMUG00000016554	100.29	103.59	198.84	238.74	SELENOF	selenoprotein F [Source:NCBI gene (formerly Entrezgene);Acc:712469]	1	137599204	137647527	1	protein_coding	ENSG00000183291	SELENOF	SELENOF	ortholog_one2one	ENSMUSG00000037072	Selenof	ortholog_one2one
ENSMMUG00000050313	136.42	175.04	173.58	156.39			19	2928191	2937496	-1	protein_coding	NA	NA	NA	NA	NA	NA	NA
ENSMMUG00000002309	164.22	187.67	149.84	136.52		60S ribosomal protein L12-like [Source:NCBI gene (formerly Entrezgene);Acc:720019]	19	51589293	51589766	1	protein_coding	NA	NA	NA	NA	NA	NA	NA
ENSMMUG00000012967	154.66	122.49	147.77	211.05	VSIR	V-set immunoregulatory receptor [Source:VGNC Symbol;Acc:VGNC:79834]	9	66000281	66028465	1	protein_coding	ENSG00000107738	VSIR	VSIR	ortholog_one2one	ENSMUSG00000020101	Vsir	ortholog_one2one
ENSMMUG00000009014	126.01	140.25	172.83	189.50	MBD3	methyl-CpG binding domain protein 3 [Source:VGNC Symbol;Acc:VGNC:81470]	19	1381496	1407207	-1	protein_coding	ENSG00000071655	MBD3	MBD3	ortholog_one2one	ENSMUSG00000035478	Mbd3	ortholog_one2one
ENSMMUG00000013739	178.38	158.82	139.67	151.14	RAI14	retinoic acid induced 14 [Source:VGNC Symbol;Acc:VGNC:76478]	6	34451408	34620733	1	protein_coding	ENSG00000039560	RAI14	RAI14	ortholog_one2one	ENSMUSG00000022246	Rai14	ortholog_one2one
ENSMMUG00000028946	123.41	148.75	175.85	179.93	GPX4	glutathione peroxidase 4 [Source:NCBI gene (formerly Entrezgene);Acc:705333]	19	879173	881731	1	protein_coding	ENSG00000167468	GPX4	GPX4	ortholog_one2one	ENSMUSG00000075706	Gpx4	ortholog_one2one
ENSMMUG00000005798	115.80	165.24	199.89	144.96	NOG	noggin [Source:VGNC Symbol;Acc:VGNC:75364]	16	40222119	40223966	-1	protein_coding	ENSG00000183691	NOG	NOG	ortholog_one2one	ENSMUSG00000048616	Nog	ortholog_one2one
ENSMMUG00000019505	123.39	97.40	182.63	221.22			4	135873559	135887259	1	protein_coding	ENSG00000173812	EIF1		ortholog_one2one	ENSMUSG00000035530	Eif1	ortholog_one2one
ENSMMUG00000049677	162.75	258.89	126.63	75.86			17	1388580	1389596	1	protein_coding	NA	NA	NA	NA	NA	NA	NA
ENSMMUG00000062450	144.58	130.47	162.81	186.26	CD151	CD151 molecule (Raph blood group) [Source:NCBI gene (formerly Entrezgene);Acc:574139]	14	887254	892869	1	protein_coding	ENSG00000177697	CD151	CD151	ortholog_one2one	ENSMUSG00000025510	Cd151	ortholog_one2one
ENSMMUG00000006608	152.02	160.38	155.30	154.40		poly(rC) binding protein 2 [Source:NCBI gene (formerly Entrezgene);Acc:703175]	11	53029801	53058662	1	protein_coding	NA	NA	NA	NA	NA	NA	NA
ENSMMUG00000001645	127.55	144.76	182.66	166.96	EEF1D	eukaryotic translation elongation factor 1 delta [Source:NCBI gene (formerly Entrezgene);Acc:697625]	8	143842201	143872947	-1	protein_coding	ENSG00000104529	EEF1D	EEF1D	ortholog_one2one	ENSMUSG00000055762	Eef1d	ortholog_one2one
ENSMMUG00000001341	141.07	189.81	164.01	126.07	HS3ST1	heparan sulfate-glucosamine 3-sulfotransferase 1 [Source:VGNC Symbol;Acc:VGNC:73525]	5	10419933	10451083	-1	protein_coding	ENSG00000002587	HS3ST1	HS3ST1	ortholog_one2one	ENSMUSG00000051022	Hs3st1	ortholog_one2one
ENSMMUG00000017738	138.18	156.13	165.88	160.75	PRR13	proline rich 13 [Source:NCBI gene (formerly Entrezgene);Acc:702930]	11	53014483	53032512	1	protein_coding	NA	NA	NA	NA	NA	NA	NA
ENSMMUG00000004915	156.71	170.32	146.85	146.59	ATP5MPL	ATP synthase membrane subunit 6.8PL [Source:VGNC Symbol;Acc:VGNC:70053]	7	166233791	166243375	-1	protein_coding	ENSG00000156411	ATP5MPL	ATP5MPL	ortholog_one2one	ENSMUSG00000021290	Atp5mpl	ortholog_one2one
ENSMMUG00000044958	180.00	177.82	128.33	134.20	ADGRG6	adhesion G protein-coupled receptor G6 [Source:VGNC Symbol;Acc:VGNC:81009]	4	46022882	46195297	1	protein_coding	ENSG00000112414	ADGRG6	ADGRG6	ortholog_one2one	ENSMUSG00000039116	Adgrg6	ortholog_one2one
ENSMMUG00000040274	139.28	147.15	163.86	168.34	MAGEA4	MAGE family member A4 [Source:NCBI gene (formerly Entrezgene);Acc:710825]	X	147928688	147929725	1	protein_coding	NA	NA	NA	NA	NA	NA	NA
ENSMMUG00000004435	163.88	151.00	138.70	164.62	TPCN1	two pore segment channel 1 [Source:VGNC Symbol;Acc:VGNC:79117]	11	112934549	113010501	1	protein_coding	ENSG00000186815	TPCN1	TPCN1	ortholog_one2one	ENSMUSG00000032741	Tpcn1	ortholog_one2one
ENSMMUG00000013718	190.44	166.97	123.62	136.69	TRAM2	translocation associated membrane protein 2 [Source:VGNC Symbol;Acc:VGNC:83515]	4	116952111	117120116	1	protein_coding	ENSG00000065308	TRAM2	TRAM2	ortholog_one2one	ENSMUSG00000041779	Tram2	ortholog_one2one
ENSMMUG00000008034	94.56	194.47	202.92	124.18	HSD11B2	hydroxysteroid 11-beta dehydrogenase 2 [Source:VGNC Symbol;Acc:VGNC:73527]	20	54618413	54624474	1	protein_coding	ENSG00000176387	HSD11B2	HSD11B2	ortholog_one2one	ENSMUSG00000031891	Hsd11b2	ortholog_one2one
ENSMMUG00000014465	143.00	164.42	152.54	155.09	H2AFY	H2A histone family, member Y [Source:NCBI gene (formerly Entrezgene);Acc:711836]	6	132792271	132857494	-1	protein_coding	ENSG00000113648	MACROH2A1	H2AFY	ortholog_one2one	ENSMUSG00000015937	Macroh2a1	ortholog_one2one
ENSMMUG00000005895	195.15	133.96	119.21	165.09	NUCB2	nucleobindin 2 [Source:VGNC Symbol;Acc:VGNC:75549]	14	48302100	48357692	-1	protein_coding	ENSG00000070081	NUCB2	NUCB2	ortholog_one2one	ENSMUSG00000030659	Nucb2	ortholog_one2one
ENSMMUG00000016343	170.76	164.60	138.09	139.93	MFSD14B	major facilitator superfamily domain containing 14B [Source:VGNC Symbol;Acc:VGNC:97792]	15	109299873	109378641	1	protein_coding	ENSG00000148110	MFSD14B	MFSD14B	ortholog_one2one	ENSMUSG00000038212	Mfsd14b	ortholog_one2one
ENSMMUG00000037977	117.54	166.84	183.06	145.35		protein phosphatase 1 regulatory inhibitor subunit 14B [Source:NCBI gene (formerly Entrezgene);Acc:722103]	14	10297340	10299227	1	protein_coding	NA	NA	NA	NA	NA	NA	NA
ENSMMUG00000016061	150.84	171.78	145.46	141.66	SRP14	signal recognition particle 14 [Source:NCBI gene (formerly Entrezgene);Acc:701353]	7	16452684	16457565	-1	protein_coding	NA	NA	NA	NA	NA	NA	NA
ENSMMUG00000012268	197.54	156.04	117.56	135.92	NXPE1	neurexophilin and PC-esterase domain family member 1 [Source:VGNC Symbol;Acc:VGNC:75478]	14	107664702	107725978	-1	protein_coding	ENSG00000137634	NXPE4	NXPE1	ortholog_one2one	ENSMUSG00000044229	Nxpe4	ortholog_one2one
ENSMMUG00000028950	113.77	137.29	181.59	174.41	CDC34	cell division cycle 34, ubiqiutin conjugating enzyme [Source:NCBI gene (formerly Entrezgene);Acc:100425016]	19	291001	299374	1	protein_coding	NA	NA	NA	NA	NA	NA	NA
ENSMMUG00000051076	177.58	172.97	111.31	145.19	RHEB	Ras homolog, mTORC1 binding [Source:NCBI gene (formerly Entrezgene);Acc:715378]	3	177465326	177517034	-1	protein_coding	ENSG00000106615	RHEB	RHEB	ortholog_one2one	ENSMUSG00000028945	Rheb	ortholog_one2one
ENSMMUG00000020739	184.01	127.23	122.27	173.20	IL1R2	interleukin 1 receptor type 2 [Source:VGNC Symbol;Acc:VGNC:73717]	13	5801109	5820977	1	protein_coding	ENSG00000115590	IL1R2	IL1R2	ortholog_one2one	ENSMUSG00000026073	Il1r2	ortholog_one2one
ENSMMUG00000003073	112.28	115.37	182.94	196.03		nascent polypeptide associated complex subunit alpha [Source:NCBI gene (formerly Entrezgene);Acc:713416]	11	56287040	56300742	-1	protein_coding	ENSG00000196531	NACA		ortholog_one2one	ENSMUSG00000061315	Naca	ortholog_one2one
ENSMMUG00000047277	157.76	119.95	138.08	190.80		40S ribosomal protein S2 [Source:NCBI gene (formerly Entrezgene);Acc:106996191]	9	3879220	3880185	-1	protein_coding	ENSG00000140988	RPS2		ortholog_one2one	ENSMUSG00000044533	Rps2	ortholog_one2one
ENSMMUG00000021538	173.56	168.68	121.46	142.57	FLT1	fms related receptor tyrosine kinase 1 [Source:VGNC Symbol;Acc:VGNC:72678]	17	7511370	7705356	-1	protein_coding	ENSG00000102755	FLT1	FLT1	ortholog_one2one	ENSMUSG00000029648	Flt1	ortholog_one2one
ENSMMUG00000004239	150.47	166.22	145.19	144.13	FBN1	fibrillin 1 [Source:VGNC Symbol;Acc:VGNC:72623]	7	24827755	25063596	-1	protein_coding	ENSG00000166147	FBN1	FBN1	ortholog_one2one	ENSMUSG00000027204	Fbn1	ortholog_one2one
ENSMMUG00000063863	0.00	0.00	313.24	292.72	mml-mir-198	mml-mir-198 [Source:miRBase;Acc:MI0002919]	2	155876138	155876199	1	miRNA	NA	NA	NA	NA	NA	NA	NA
ENSMMUG00000002440	161.72	173.78	137.49	132.97	FAM3C	FAM3 metabolism regulating signaling molecule C [Source:VGNC Symbol;Acc:VGNC:72296]	3	147758849	147806031	-1	protein_coding	ENSG00000196937	FAM3C	FAM3C	ortholog_one2one	ENSMUSG00000029672	Fam3c	ortholog_one2one
ENSMMUG00000050372	194.29	147.71	110.31	151.56			6	177099929	177132915	1	protein_coding	NA	NA	NA	NA	NA	NA	NA
ENSMMUG00000032359	120.13	122.68	199.62	161.12	NDUFA1	NADH:ubiquinone oxidoreductase subunit A1 [Source:NCBI gene (formerly Entrezgene);Acc:694635]	X	116172903	116178006	1	protein_coding	ENSG00000125356	NDUFA1	NDUFA1	ortholog_one2one	ENSMUSG00000016427	Ndufa1	ortholog_one2one
ENSMMUG00000007338	164.17	129.79	133.27	176.05	TXNIP	thioredoxin interacting protein [Source:VGNC Symbol;Acc:VGNC:79059]	1	103259271	103358598	1	protein_coding	ENSG00000265972	TXNIP	TXNIP	ortholog_one2one	ENSMUSG00000038393	Txnip	ortholog_one2one
ENSMMUG00000023322	171.48	157.38	129.58	144.30	YIPF3	Yip1 domain family member 3 [Source:VGNC Symbol;Acc:VGNC:79301]	4	125815023	125820470	1	protein_coding	ENSG00000137207	YIPF3	YIPF3	ortholog_one2one	ENSMUSG00000071074	Yipf3	ortholog_one2one
ENSMMUG00000002324	138.63	122.96	179.36	161.27			16	30105457	30105870	1	protein_coding	NA	NA	NA	NA	NA	NA	NA
ENSMMUG00000056654	80.37	58.73	202.71	260.07		translationally-controlled tumor protein [Source:NCBI gene (formerly Entrezgene);Acc:711798]	1	52841191	52842650	-1	protein_coding	NA	NA	NA	NA	NA	NA	NA
ENSMMUG00000010198	155.22	135.12	143.47	160.91	CYB5R3	cytochrome b5 reductase 3 [Source:VGNC Symbol;Acc:VGNC:71603]	10	8712644	8871366	1	protein_coding	ENSG00000100243	CYB5R3	CYB5R3	ortholog_one2one	ENSMUSG00000018042	Cyb5r3	ortholog_one2one
ENSMMUG00000046228	179.24	132.13	130.23	152.65		prothymosin alpha [Source:NCBI gene (formerly Entrezgene);Acc:702864]	6	124027987	124028319	1	protein_coding	NA	NA	NA	NA	NA	NA	NA
ENSMMUG00000018094	164.08	136.91	127.96	165.17	NCL	nucleolin [Source:VGNC Symbol;Acc:VGNC:75144]	12	118881736	118891746	-1	protein_coding	ENSG00000115053	NCL	NCL	ortholog_one2one	ENSMUSG00000026234	Ncl	ortholog_one2one
ENSMMUG00000056618	156.31	169.79	141.14	125.97	LIPA	lipase A, lysosomal acid type [Source:NCBI gene (formerly Entrezgene);Acc:695240]	9	89485613	89525810	-1	protein_coding	ENSG00000107798	LIPA	LIPA	ortholog_one2one	ENSMUSG00000024781	Lipa	ortholog_one2one
ENSMMUG00000012366	159.89	174.30	128.79	129.36	CTNND1	catenin delta 1 [Source:VGNC Symbol;Acc:VGNC:71546]	14	15728325	15787420	-1	protein_coding	NA	NA	NA	NA	NA	NA	NA
ENSMMUG00000003915	163.93	121.10	138.17	168.49	RUVBL2	RuvB like AAA ATPase 2 [Source:VGNC Symbol;Acc:VGNC:76950]	19	48948159	49025939	1	protein_coding	ENSG00000183207	RUVBL2	RUVBL2	ortholog_one2one	ENSMUSG00000003868	Ruvbl2	ortholog_one2one
ENSMMUG00000041799	159.34	151.29	130.22	149.97	DYNLL2	dynein light chain LC8-type 2 [Source:NCBI gene (formerly Entrezgene);Acc:100423738]	16	38713438	38721106	-1	protein_coding	ENSG00000264364	DYNLL2	DYNLL2	ortholog_one2one	ENSMUSG00000020483	Dynll2	ortholog_one2one
ENSMMUG00000018117	170.63	148.58	114.43	153.81	GANAB	glucosidase II alpha subunit [Source:VGNC Symbol;Acc:VGNC:72879]	14	11553612	11581262	1	protein_coding	ENSG00000089597	GANAB	GANAB	ortholog_one2one	ENSMUSG00000071650	Ganab	ortholog_one2one
ENSMMUG00000049854	260.56	59.92	48.24	217.95			11	46805345	46808860	1	protein_coding	NA	NA	NA	NA	NA	NA	NA
ENSMMUG00000021055	139.56	117.41	146.78	181.58	SQSTM1	sequestosome 1 [Source:VGNC Symbol;Acc:VGNC:77876]	6	177240523	177255716	1	protein_coding	ENSG00000161011	SQSTM1	SQSTM1	ortholog_one2one	ENSMUSG00000015837	Sqstm1	ortholog_one2one
ENSMMUG00000052915	308.00	59.13	36.49	181.61			6	131688895	131690409	1	protein_coding	NA	NA	NA	NA	NA	NA	NA
ENSMMUG00000012185	142.76	120.85	138.49	182.30	ATF3	activating transcription factor 3 [Source:VGNC Symbol;Acc:VGNC:70170]	1	70055179	70109653	1	protein_coding	ENSG00000162772	ATF3	ATF3	ortholog_one2one	ENSMUSG00000026628	Atf3	ortholog_one2one
ENSMMUG00000051441	130.21	118.62	146.39	188.46	GABARAPL2	GABA type A receptor associated protein like 2 [Source:NCBI gene (formerly Entrezgene);Acc:714413]	20	62564847	62575996	1	protein_coding	ENSG00000034713	GABARAPL2	GABARAPL2	ortholog_one2one	ENSMUSG00000031950	Gabarapl2	ortholog_one2one
ENSMMUG00000001893	189.36	156.55	111.79	125.20	IL6ST	interleukin 6 signal transducer [Source:VGNC Symbol;Acc:VGNC:73734]	6	54242546	54300160	-1	protein_coding	ENSG00000134352	IL6ST	IL6ST	ortholog_one2one	ENSMUSG00000021756	Il6st	ortholog_one2one
ENSMMUG00000022359	161.05	133.45	129.99	157.96	SLC38A2	solute carrier family 38 member 2 [Source:VGNC Symbol;Acc:VGNC:77469]	11	45882567	45897108	-1	protein_coding	ENSG00000134294	SLC38A2	SLC38A2	ortholog_one2one	ENSMUSG00000022462	Slc38a2	ortholog_one2one
ENSMMUG00000053930	111.28	117.79	191.67	161.71	COX8A	cytochrome c oxidase subunit VIIIA (ubiquitous) [Source:NCBI gene (formerly Entrezgene);Acc:718007]	14	10575529	10577641	-1	protein_coding	ENSG00000176340	COX8A	COX8A	ortholog_one2one	ENSMUSG00000035885	Cox8a	ortholog_one2one
ENSMMUG00000012112	175.37	143.36	116.87	146.60	RNF11	ring finger protein 11 [Source:VGNC Symbol;Acc:VGNC:76703]	1	173195199	173232134	-1	protein_coding	NA	NA	NA	NA	NA	NA	NA
ENSMMUG00000001467	149.89	121.13	132.67	178.06	COL1A1	collagen type I alpha 1 chain [Source:VGNC Symbol;Acc:VGNC:82129]	16	46588682	46607359	1	protein_coding	ENSG00000108821	COL1A1	COL1A1	ortholog_one2one	ENSMUSG00000001506	Col1a1	ortholog_one2one
ENSMMUG00000009113	242.44	55.12	54.21	225.16	CD74	CD74 molecule [Source:VGNC Symbol;Acc:VGNC:70779]	6	147911735	147922774	-1	protein_coding	ENSG00000019582	CD74	CD74	ortholog_one2one	ENSMUSG00000024610	Cd74	ortholog_one2one
ENSMMUG00000058753	135.36	137.85	147.56	154.49	CNBP	CCHC-type zinc finger nucleic acid binding protein [Source:NCBI gene (formerly Entrezgene);Acc:705622]	2	147327913	147345131	1	protein_coding	ENSG00000169714	CNBP	CNBP	ortholog_one2one	ENSMUSG00000030057	Cnbp	ortholog_one2one
ENSMMUG00000001458	124.75	121.70	159.05	169.71		actin related protein 2/3 complex subunit 1A [Source:NCBI gene (formerly Entrezgene);Acc:718635]	3	41440505	41508939	1	protein_coding	NA	NA	NA	NA	NA	NA	NA
ENSMMUG00000010747	124.01	158.74	162.26	129.58	MFAP5	microfibril associated protein 5 [Source:VGNC Symbol;Acc:VGNC:74621]	11	11092997	11107816	1	protein_coding	ENSG00000197614	MFAP5	MFAP5	ortholog_one2one	ENSMUSG00000030116	Mfap5	ortholog_one2one
ENSMMUG00000015059	111.55	98.14	163.36	199.90	RPL24	ribosomal protein L24 [Source:NCBI gene (formerly Entrezgene);Acc:702381]	2	174444785	174455182	1	protein_coding	ENSG00000114391	RPL24	RPL24	ortholog_one2one	ENSMUSG00000098274	Rpl24	ortholog_one2one
ENSMMUG00000028695	30.75	52.80	332.96	156.40			1	118287883	118288770	-1	protein_coding	NA	NA	NA	NA	NA	NA	NA
ENSMMUG00000000519	198.00	121.23	101.78	150.78	VGLL3	vestigial like family member 3 [Source:VGNC Symbol;Acc:VGNC:79430]	2	185036285	185080636	1	protein_coding	ENSG00000206538	VGLL3	VGLL3	ortholog_one2one	ENSMUSG00000091243	Vgll3	ortholog_one2one
ENSMMUG00000052173	290.87	70.90	40.03	169.17			17	28986632	28987753	-1	processed_pseudogene	NA	NA	NA	NA	NA	NA	NA
ENSMMUG00000050449	157.06	124.56	118.12	171.04	MANF	mesencephalic astrocyte derived neurotrophic factor [Source:NCBI gene (formerly Entrezgene);Acc:700659]	2	107467681	107471747	1	protein_coding	ENSG00000145050	MANF	MANF	ortholog_one2one	ENSMUSG00000032575	Manf	ortholog_one2one
ENSMMUG00000058884	288.19	72.25	39.30	170.64			17	28986632	28987753	-1	protein_coding	NA	NA	NA	NA	NA	NA	NA
ENSMMUG00000004736	161.27	151.33	121.22	136.38	SEPTIN2	septin 2 [Source:VGNC Symbol;Acc:VGNC:77359]	12	128740471	128783377	1	protein_coding	NA	NA	NA	NA	NA	NA	NA
ENSMMUG00000009985	155.70	115.48	119.16	179.06	HINT1	histidine triad nucleotide binding protein 1 [Source:VGNC Symbol;Acc:VGNC:84386]	6	128626292	128632283	-1	protein_coding	ENSG00000169567	HINT1	HINT1	ortholog_one2one	ENSMUSG00000020267	Hint1	ortholog_one2one
ENSMMUG00000004941	129.30	97.51	155.69	186.71		40S ribosomal protein SA-like [Source:NCBI gene (formerly Entrezgene);Acc:710477]	12	96347060	96347947	1	protein_coding	NA	NA	NA	NA	NA	NA	NA
ENSMMUG00000012269	160.60	161.86	116.05	130.68	REXO2	RNA exonuclease 2 [Source:VGNC Symbol;Acc:VGNC:76757]	14	107590771	107601980	1	protein_coding	ENSG00000076043	REXO2	REXO2	ortholog_one2one	ENSMUSG00000032026	Rexo2	ortholog_one2one
ENSMMUG00000053525	160.29	142.37	120.89	145.40	MCL1	MCL1 apoptosis regulator, BCL2 family member [Source:NCBI gene (formerly Entrezgene);Acc:707539]	1	100564812	100569887	1	protein_coding	ENSG00000143384	MCL1	MCL1	ortholog_one2one	ENSMUSG00000038612	Mcl1	ortholog_one2one
ENSMMUG00000032429	139.47	179.44	136.46	113.52	FOXO4	forkhead box O4 [Source:VGNC Symbol;Acc:VGNC:72712]	X	68082959	68091163	1	protein_coding	ENSG00000184481	FOXO4	FOXO4	ortholog_one2one	ENSMUSG00000042903	Foxo4	ortholog_one2one
ENSMMUG00000001798	172.49	142.05	112.30	139.13	RAB7A	RAB7A, member RAS oncogene family [Source:VGNC Symbol;Acc:VGNC:81548]	2	147686740	147774633	-1	protein_coding	ENSG00000075785	RAB7A	RAB7A	ortholog_one2one	ENSMUSG00000079477	Rab7	ortholog_one2one
ENSMMUG00000050321	98.66	157.79	178.60	130.28			7	163044839	163080721	1	protein_coding	NA	NA	NA	NA	NA	NA	NA
ENSMMUG00000019492	191.90	112.37	96.01	163.11	MAOB	monoamine oxidase B [Source:VGNC Symbol;Acc:VGNC:74488]	X	43677806	43802086	-1	protein_coding	ENSG00000069535	MAOB	MAOB	ortholog_one2one	ENSMUSG00000040147	Maob	ortholog_one2one
ENSMMUG00000017466	150.71	141.23	119.45	151.83		calmodulin 2 [Source:NCBI gene (formerly Entrezgene);Acc:715270]	13	61630851	61646542	1	protein_coding	NA	NA	NA	NA	NA	NA	NA
ENSMMUG00000022908	121.01	174.17	150.95	116.33	WLS	Wnt ligand secretion mediator [Source:VGNC Symbol;Acc:VGNC:79839]	1	156188034	156323645	1	protein_coding	ENSG00000116729	WLS	WLS	ortholog_one2one	ENSMUSG00000028173	Wls	ortholog_one2one
ENSMMUG00000019118	163.24	144.89	115.91	135.98	ST13	ST13 Hsp70 interacting protein [Source:NCBI gene (formerly Entrezgene);Acc:705664]	10	10681293	10748112	1	protein_coding	ENSG00000100380	ST13	ST13	ortholog_one2one	ENSMUSG00000022403	St13	ortholog_one2one
ENSMMUG00000021856	176.99	151.02	101.34	129.14	NCSTN	nicastrin [Source:VGNC Symbol;Acc:VGNC:74976]	1	90565730	90595795	-1	protein_coding	ENSG00000162736	NCSTN	NCSTN	ortholog_one2one	ENSMUSG00000003458	Ncstn	ortholog_one2one
ENSMMUG00000010363	160.69	123.28	118.43	156.02	RPN2	ribophorin II [Source:VGNC Symbol;Acc:VGNC:76925]	10	72437900	72500223	1	protein_coding	ENSG00000118705	RPN2	RPN2	ortholog_one2one	ENSMUSG00000027642	Rpn2	ortholog_one2one
ENSMMUG00000020710	139.74	119.56	130.74	168.26	OS9	OS9 endoplasmic reticulum lectin [Source:VGNC Symbol;Acc:VGNC:75635]	11	57278347	57307229	1	protein_coding	ENSG00000135506	OS9	OS9	ortholog_one2one	ENSMUSG00000040462	Os9	ortholog_one2one
ENSMMUG00000000671	195.95	147.76	95.12	119.20	IDS	iduronate 2-sulfatase [Source:NCBI gene (formerly Entrezgene);Acc:700892]	X	145506920	145533299	-1	protein_coding	NA	NA	NA	NA	NA	NA	NA
ENSMMUG00000015781	160.67	134.70	123.13	139.42	NPM1	nucleophosmin 1 [Source:NCBI gene (formerly Entrezgene);Acc:706883]	6	168774030	168795816	1	protein_coding	NA	NA	NA	NA	NA	NA	NA
ENSMMUG00000065276	274.35	71.87	42.40	169.25			4	27094347	27095900	1	protein_coding	NA	NA	NA	NA	NA	NA	NA
ENSMMUG00000011647	121.10	112.53	160.90	162.56	ATP5PD	ATP synthase peripheral stalk subunit d [Source:NCBI gene (formerly Entrezgene);Acc:700338]	16	71374807	71379822	-1	protein_coding	NA	NA	NA	NA	NA	NA	NA
ENSMMUG00000012814	117.44	139.79	140.27	158.67	ENSA	endosulfine alpha [Source:NCBI gene (formerly Entrezgene);Acc:715857]	1	100505430	100536923	1	protein_coding	ENSG00000143420	ENSA	ENSA	ortholog_one2one	ENSMUSG00000038619	Ensa	ortholog_one2one
ENSMMUG00000030099	226.81	105.81	70.32	153.18	PLPP1	phospholipid phosphatase 1 [Source:VGNC Symbol;Acc:VGNC:76226]	6	53734761	53839894	-1	protein_coding	ENSG00000067113	PLPP1	PLPP1	ortholog_one2one	ENSMUSG00000021759	Plpp1	ortholog_one2one
ENSMMUG00000022009	175.29	158.59	108.64	113.25	CDC42	cell division cycle 42 [Source:NCBI gene (formerly Entrezgene);Acc:707637]	1	202687351	202728333	-1	protein_coding	ENSG00000070831	CDC42	CDC42	ortholog_one2one	ENSMUSG00000006699	Cdc42	ortholog_one2one
ENSMMUG00000000979	139.15	137.33	134.23	143.89	JPT2	Jupiter microtubule associated homolog 2 [Source:VGNC Symbol;Acc:VGNC:73825]	20	1704827	1725779	1	protein_coding	ENSG00000206053	JPT2	JPT2	ortholog_one2one	ENSMUSG00000024165	Jpt2	ortholog_one2one
ENSMMUG00000050998	288.81	57.65	33.36	173.51			1	116095856	116097370	1	protein_coding	NA	NA	NA	NA	NA	NA	NA
ENSMMUG00000052992	151.51	152.36	129.75	118.12			20	2869183	2869791	1	protein_coding	NA	NA	NA	NA	NA	NA	NA
ENSMMUG00000014786	94.50	90.35	170.05	196.14		60S ribosomal protein L29-like [Source:NCBI gene (formerly Entrezgene);Acc:704510]	8	118448537	118449078	-1	protein_coding	NA	NA	NA	NA	NA	NA	NA
ENSMMUG00000031284	121.79	155.21	149.84	123.85	RBM39	RNA binding motif protein 39 [Source:VGNC Symbol;Acc:VGNC:98434]	10	70922181	70965768	-1	protein_coding	ENSG00000131051	RBM39	RBM39	ortholog_one2one	ENSMUSG00000027620	Rbm39	ortholog_one2one
ENSMMUG00000055584	190.54	176.08	90.22	93.10		histone H3.3 [Source:NCBI gene (formerly Entrezgene);Acc:699443]	1	83596498	83606297	1	protein_coding	NA	NA	NA	NA	NA	NA	NA
ENSMMUG00000028777	133.27	128.05	146.92	141.56		ribosomal protein, large, P1-like [Source:NCBI gene (formerly Entrezgene);Acc:713991]	19	36735585	36735929	1	protein_coding	NA	NA	NA	NA	NA	NA	NA
ENSMMUG00000018711	142.81	144.77	131.01	130.05	NAA60	N-alpha-acetyltransferase 60, NatF catalytic subunit [Source:VGNC Symbol;Acc:VGNC:96720]	20	3480333	3525561	1	protein_coding	ENSG00000122390	NAA60	NAA60	ortholog_one2one	ENSMUSG00000005982	Naa60	ortholog_one2one
ENSMMUG00000002970	96.88	141.96	175.05	134.10	RSRP1	arginine and serine rich protein 1 [Source:VGNC Symbol;Acc:VGNC:77099]	1	199494250	199499856	1	protein_coding	ENSG00000117616	RSRP1	RSRP1	ortholog_one2one	ENSMUSG00000037266	Rsrp1	ortholog_one2one
ENSMMUG00000009018	108.37	117.78	152.92	168.65		60S ribosomal protein L13a-like [Source:NCBI gene (formerly Entrezgene);Acc:698713]	17	62240170	62241138	-1	protein_coding	NA	NA	NA	NA	NA	NA	NA
ENSMMUG00000040100	203.90	78.59	69.91	194.78	FOS	Fos proto-oncogene, AP-1 transcription factor subunit [Source:VGNC Symbol;Acc:VGNC:84340]	7	137394431	137398184	1	protein_coding	ENSG00000170345	FOS	FOS	ortholog_one2one	ENSMUSG00000021250	Fos	ortholog_one2one
ENSMMUG00000053589	141.77	128.37	130.59	145.88	COTL1	coactosin like F-actin binding protein 1 [Source:NCBI gene (formerly Entrezgene);Acc:715376]	20	71573163	71625623	-1	protein_coding	ENSG00000103187	COTL1	COTL1	ortholog_one2one	ENSMUSG00000031827	Cotl1	ortholog_one2one
ENSMMUG00000044603	181.13	144.64	98.15	117.86	ZFP36L1	ZFP36 ring finger protein like 1 [Source:VGNC Symbol;Acc:VGNC:99347]	7	130913037	130921534	-1	protein_coding	ENSG00000185650	ZFP36L1	ZFP36L1	ortholog_one2one	ENSMUSG00000021127	Zfp36l1	ortholog_one2one
ENSMMUG00000015238	122.83	165.36	141.84	110.90	OGT	O-linked N-acetylglucosamine (GlcNAc) transferase [Source:NCBI gene (formerly Entrezgene);Acc:698268]	X	68538420	68581052	1	protein_coding	ENSG00000147162	OGT	OGT	ortholog_one2one	ENSMUSG00000034160	Ogt	ortholog_one2one
ENSMMUG00000022301	149.83	141.43	119.59	129.70	AHNAK	AHNAK nucleoprotein [Source:VGNC Symbol;Acc:VGNC:99540]	14	11654605	11766613	1	protein_coding	ENSG00000124942	AHNAK	AHNAK	ortholog_one2one	ENSMUSG00000069833	Ahnak	ortholog_one2one
ENSMMUG00000010967	99.58	175.68	166.19	99.01	TRIML2	tripartite motif family like 2 [Source:VGNC Symbol;Acc:VGNC:79603]	5	185353592	185367924	-1	protein_coding	ENSG00000179046	TRIML2	TRIML2	ortholog_one2one	ENSMUSG00000091490	Triml2	ortholog_one2one
ENSMMUG00000013359	121.06	154.36	138.67	125.86	SLC11A1	solute carrier family 11 member 1 [Source:VGNC Symbol;Acc:VGNC:77382]	12	105798694	105822266	1	protein_coding	ENSG00000018280	SLC11A1	SLC11A1	ortholog_one2one	ENSMUSG00000026177	Slc11a1	ortholog_one2one
ENSMMUG00000018610	157.43	149.67	113.60	118.23	PAPOLA	poly(A) polymerase alpha [Source:VGNC Symbol;Acc:VGNC:84415]	7	158696229	158761688	1	protein_coding	ENSG00000090060	PAPOLA	PAPOLA	ortholog_one2one	ENSMUSG00000021111	Papola	ortholog_one2one
ENSMMUG00000052852	123.29	104.24	134.35	176.74	TPI1	triosephosphate isomerase 1 [Source:NCBI gene (formerly Entrezgene);Acc:714090]	11	7033328	7036711	1	protein_coding	NA	NA	NA	NA	NA	NA	NA
ENSMMUG00000018925	161.81	95.23	95.54	184.70	TGM2	transglutaminase 2 [Source:VGNC Symbol;Acc:VGNC:78340]	10	73392807	73431522	-1	protein_coding	ENSG00000198959	TGM2	TGM2	ortholog_one2one	ENSMUSG00000037820	Tgm2	ortholog_one2one
ENSMMUG00000058728	128.31	142.86	142.81	123.24	RALBP1	ralA binding protein 1 [Source:NCBI gene (formerly Entrezgene);Acc:114673776]	18	70421304	70483912	1	protein_coding	ENSG00000017797	RALBP1	RALBP1	ortholog_one2one	ENSMUSG00000024096	Ralbp1	ortholog_one2one
ENSMMUG00000016603	102.57	119.55	163.43	150.43			4	79089070	79089660	1	protein_coding	NA	NA	NA	NA	NA	NA	NA
ENSMMUG00000008553	118.31	114.96	148.20	154.20	RPL9	ribosomal protein L9 [Source:NCBI gene (formerly Entrezgene);Acc:699362]	5	38572825	38579552	-1	protein_coding	ENSG00000163682	RPL9	RPL9	ortholog_one2one	ENSMUSG00000081906	Rpl9-ps1	ortholog_one2one
ENSMMUG00000017038	180.23	150.92	93.83	110.49	RAB2A	RAB2A, member RAS oncogene family [Source:VGNC Symbol;Acc:VGNC:81529]	8	61127395	61231147	1	protein_coding	ENSG00000104388	RAB2A	RAB2A	ortholog_one2one	ENSMUSG00000047187	Rab2a	ortholog_one2one
ENSMMUG00000013072	115.49	112.29	135.44	172.08	KDELR1	KDEL endoplasmic reticulum protein retention receptor 1 [Source:NCBI gene (formerly Entrezgene);Acc:717928]	19	48367260	48379899	-1	protein_coding	ENSG00000105438	KDELR1	KDELR1	ortholog_one2one	ENSMUSG00000002778	Kdelr1	ortholog_one2one
ENSMMUG00000006980	155.04	142.24	111.84	123.77	SEPTIN7	septin 7 [Source:VGNC Symbol;Acc:VGNC:81759]	3	79169925	79274949	-1	protein_coding	ENSG00000122545	SEPTIN7	SEPTIN7	ortholog_one2one	ENSMUSG00000001833	Septin7	ortholog_one2one
ENSMMUG00000052156	100.29	112.26	170.87	149.42	TXN	thioredoxin [Source:NCBI gene (formerly Entrezgene);Acc:712587]	15	32657712	32709065	1	protein_coding	ENSG00000188959	C9orf152	TXN	ortholog_one2one	ENSMUSG00000052117	D630039A03Rik	ortholog_one2one
ENSMMUG00000006763	127.00	125.78	128.25	151.65	COX4I1	cytochrome c oxidase subunit 4I1 [Source:VGNC Symbol;Acc:VGNC:99503]	20	72828001	72835941	1	protein_coding	ENSG00000131143	COX4I1	COX4I1	ortholog_one2one	ENSMUSG00000031818	Cox4i1	ortholog_one2one
ENSMMUG00000046429	145.06	136.41	120.67	130.06	JPT1	Jupiter microtubule associated homolog 1 [Source:NCBI gene (formerly Entrezgene);Acc:664729]	16	71484595	71540853	-1	protein_coding	NA	NA	NA	NA	NA	NA	NA
ENSMMUG00000009850	137.40	126.87	126.66	140.61	CASP4	caspase 4 [Source:VGNC Symbol;Acc:VGNC:70543]	14	98189968	98215934	-1	protein_coding	NA	NA	NA	NA	NA	NA	NA
ENSMMUG00000003749	116.59	180.91	138.90	94.61	NT5C2	5'-nucleotidase, cytosolic II [Source:VGNC Symbol;Acc:VGNC:82199]	9	103637492	103743977	-1	protein_coding	ENSG00000076685	NT5C2	NT5C2	ortholog_one2one	ENSMUSG00000025041	Nt5c2	ortholog_one2one
ENSMMUG00000054234	146.32	91.10	132.63	160.81	SERP1	stress associated endoplasmic reticulum protein 1 [Source:NCBI gene (formerly Entrezgene);Acc:106997040]	2	52685513	52687515	-1	protein_coding	ENSG00000120742	SERP1	SERP1	ortholog_one2one	ENSMUSG00000027808	Serp1	ortholog_one2one
ENSMMUG00000048261	189.07	102.84	79.95	158.96	CRIM1	cysteine rich transmembrane BMP regulator 1 [Source:NCBI gene (formerly Entrezgene);Acc:711451]	13	72379863	72574192	-1	protein_coding	ENSG00000150938	CRIM1	CRIM1	ortholog_one2one	ENSMUSG00000024074	Crim1	ortholog_one2one
ENSMMUG00000000249	141.00	145.38	130.00	113.57		calpain small subunit 1 [Source:NCBI gene (formerly Entrezgene);Acc:712561]	19	35565794	35577435	1	protein_coding	NA	NA	NA	NA	NA	NA	NA
ENSMMUG00000031981	72.95	62.61	183.38	210.84		60S ribosomal protein L34 [Source:NCBI gene (formerly Entrezgene);Acc:702677]	2	141379823	141380176	-1	protein_coding	NA	NA	NA	NA	NA	NA	NA
ENSMMUG00000022951	113.84	97.69	153.80	164.21			20	44552287	44552706	-1	protein_coding	NA	NA	NA	NA	NA	NA	NA
ENSMMUG00000062968	152.89	121.78	108.83	146.02	RHOB	ras homolog family member B [Source:NCBI gene (formerly Entrezgene);Acc:702141]	13	88531099	88533462	-1	pseudogene	NA	NA	NA	NA	NA	NA	NA
ENSMMUG00000064004	0.00	18.84	266.13	244.08			12	119139365	119139449	1	miRNA	NA	NA	NA	NA	NA	NA	NA
ENSMMUG00000060590	57.29	59.31	242.56	169.86			17	84929618	84930248	1	protein_coding	NA	NA	NA	NA	NA	NA	NA
ENSMMUG00000016274	100.27	132.42	158.80	136.47	ARSA	arylsulfatase A [Source:VGNC Symbol;Acc:VGNC:81359]	10	855703	859696	1	protein_coding	ENSG00000100299	ARSA	ARSA	ortholog_one2one	ENSMUSG00000022620	Arsa	ortholog_one2one
ENSMMUG00000000188	128.50	156.24	126.10	116.41	NXF1	nuclear RNA export factor 1 [Source:VGNC Symbol;Acc:VGNC:75565]	14	11388637	11403711	1	protein_coding	ENSG00000162231	NXF1	NXF1	ortholog_one2one	ENSMUSG00000010097	Nxf1	ortholog_one2one
ENSMMUG00000011265	131.78	126.31	128.99	139.42	MKNK2	MAPK interacting serine/threonine kinase 2 [Source:VGNC Symbol;Acc:VGNC:74877]	19	1865833	1879228	-1	protein_coding	ENSG00000099875	MKNK2	MKNK2	ortholog_one2one	ENSMUSG00000020190	Mknk2	ortholog_one2one
ENSMMUG00000017722	159.83	136.87	107.72	122.04	CCSAP	centriole, cilia and spindle associated protein [Source:VGNC Symbol;Acc:VGNC:82120]	1	19662479	19684744	1	protein_coding	ENSG00000154429	CCSAP	CCSAP	ortholog_one2one	ENSMUSG00000031971	Ccsap	ortholog_one2one
ENSMMUG00000044809	162.95	150.41	97.19	114.83	PPP1CB	protein phosphatase 1 catalytic subunit beta [Source:NCBI gene (formerly Entrezgene);Acc:703302]	13	80141632	80192379	-1	protein_coding	ENSG00000213639	PPP1CB	PPP1CB	ortholog_one2one	ENSMUSG00000014956	Ppp1cb	ortholog_one2one
ENSMMUG00000021629	118.79	156.76	136.36	113.42	LENG8	leukocyte receptor cluster member 8 [Source:VGNC Symbol;Acc:VGNC:74047]	19	54253873	54266103	1	protein_coding	ENSG00000167615	LENG8	LENG8	ortholog_one2one	ENSMUSG00000035545	Leng8	ortholog_one2one
ENSMMUG00000012623	125.99	128.53	139.27	130.98	OSBPL2	oxysterol binding protein like 2 [Source:VGNC Symbol;Acc:VGNC:75611]	10	97381174	97453352	1	protein_coding	ENSG00000130703	OSBPL2	OSBPL2	ortholog_one2one	ENSMUSG00000039050	Osbpl2	ortholog_one2one
ENSMMUG00000010016	169.35	138.83	94.95	120.41	SEL1L	SEL1L adaptor subunit of ERAD E3 ubiquitin ligase [Source:VGNC Symbol;Acc:VGNC:77155]	7	143595121	143666488	-1	protein_coding	ENSG00000071537	SEL1L	SEL1L	ortholog_one2one	ENSMUSG00000020964	Sel1l	ortholog_one2one
ENSMMUG00000002194	169.99	139.13	94.14	120.07	PRKAR1A	protein kinase cAMP-dependent type I regulatory subunit alpha [Source:VGNC Symbol;Acc:VGNC:99211]	16	64857522	64878580	1	protein_coding	ENSG00000108946	PRKAR1A	PRKAR1A	ortholog_one2one	ENSMUSG00000020612	Prkar1a	ortholog_one2one
ENSMMUG00000004330	125.19	120.90	129.88	147.14	PAMR1	peptidase domain containing associated with muscle regeneration 1 [Source:VGNC Symbol;Acc:VGNC:75673]	14	29935654	30035090	1	protein_coding	ENSG00000149090	PAMR1	PAMR1	ortholog_one2one	ENSMUSG00000027188	Pamr1	ortholog_one2one
ENSMMUG00000062566	99.02	106.91	158.31	157.89			8	53749064	53751657	-1	protein_coding	NA	NA	NA	NA	NA	NA	NA
ENSMMUG00000001856	129.24	112.82	129.53	149.68	XRCC6	X-ray repair cross complementing 6 [Source:VGNC Symbol;Acc:VGNC:98471]	10	9843384	9884386	-1	protein_coding	ENSG00000196419	XRCC6	XRCC6	ortholog_one2one	ENSMUSG00000022471	Xrcc6	ortholog_one2one
ENSMMUG00000001858	162.77	149.21	99.87	108.51	HNRNPA3	heterogeneous nuclear ribonucleoprotein A3 [Source:VGNC Symbol;Acc:VGNC:99367]	12	64309255	64343404	1	protein_coding	ENSG00000170144	HNRNPA3	HNRNPA3	ortholog_one2one	ENSMUSG00000059005	Hnrnpa3	ortholog_one2one
ENSMMUG00000019189	140.06	117.04	123.35	139.91	HERPUD1	homocysteine inducible ER protein with ubiquitin like domain 1 [Source:VGNC Symbol;Acc:VGNC:73163]	20	44169042	44184913	1	protein_coding	ENSG00000051108	HERPUD1	HERPUD1	ortholog_one2one	ENSMUSG00000031770	Herpud1	ortholog_one2one
ENSMMUG00000021431	104.28	109.68	150.59	154.65	CLIC3	chloride intracellular channel 3 [Source:VGNC Symbol;Acc:VGNC:71255]	15	1221405	1223275	1	protein_coding	ENSG00000169583	CLIC3	CLIC3	ortholog_one2one	ENSMUSG00000015093	Clic3	ortholog_one2one
ENSMMUG00000000830	151.38	122.74	114.73	129.93	DAD1	defender against cell death 1 [Source:VGNC Symbol;Acc:VGNC:71727]	7	84578550	84602147	-1	protein_coding	ENSG00000129562	DAD1	DAD1	ortholog_one2one	ENSMUSG00000022174	Dad1	ortholog_one2one
ENSMMUG00000042048	136.78	116.55	119.34	145.69	PDIA4	protein disulfide isomerase family A member 4 [Source:VGNC Symbol;Acc:VGNC:84750]	3	175384181	175411973	-1	protein_coding	ENSG00000155660	PDIA4	PDIA4	ortholog_one2one	ENSMUSG00000025823	Pdia4	ortholog_one2one
ENSMMUG00000016547	164.24	135.10	95.68	122.38	HSPE1	heat shock protein family E (Hsp10) member 1 [Source:NCBI gene (formerly Entrezgene);Acc:100425423]	12	84613540	84669131	1	protein_coding	ENSG00000270757	HSPE1-MOB4	HSPE1	ortholog_one2one	ENSMUSG00000025979	Mob4	ortholog_one2one
ENSMMUG00000023646	147.91	139.14	107.18	123.04	BNIP3L	BCL2 interacting protein 3 like [Source:VGNC Symbol;Acc:VGNC:70274]	8	26649319	26729187	1	protein_coding	ENSG00000104765	BNIP3L	BNIP3L	ortholog_one2one	ENSMUSG00000022051	Bnip3l	ortholog_one2one
ENSMMUG00000016192	124.62	119.87	132.25	140.51	LMAN2	lectin, mannose binding 2 [Source:VGNC Symbol;Acc:VGNC:74302]	6	174799785	174835193	-1	protein_coding	ENSG00000169223	LMAN2	LMAN2	ortholog_one2one	ENSMUSG00000021484	Lman2	ortholog_one2one
ENSMMUG00000019618	147.98	137.92	110.21	120.09	PICALM	phosphatidylinositol binding clathrin assembly protein [Source:VGNC Symbol;Acc:VGNC:75802]	14	79193831	79308787	-1	protein_coding	ENSG00000073921	PICALM	PICALM	ortholog_one2one	ENSMUSG00000039361	Picalm	ortholog_one2one
ENSMMUG00000045362	69.93	74.05	185.25	186.91			X	24866793	24867152	-1	protein_coding	NA	NA	NA	NA	NA	NA	NA
ENSMMUG00000060484	133.12	146.73	125.33	109.61	HNRNPD	heterogeneous nuclear ribonucleoprotein D [Source:NCBI gene (formerly Entrezgene);Acc:694867]	5	51351315	51372445	1	protein_coding	ENSG00000138668	HNRNPD	HNRNPD	ortholog_one2one	ENSMUSG00000000568	Hnrnpd	ortholog_one2one
ENSMMUG00000004877	120.92	123.65	135.64	134.33	HNRNPL	heterogeneous nuclear ribonucleoprotein L [Source:VGNC Symbol;Acc:VGNC:81187]	19	38066031	38097891	-1	protein_coding	ENSG00000104824	HNRNPL	HNRNPL	ortholog_one2one	ENSMUSG00000015165	Hnrnpl	ortholog_one2one
ENSMMUG00000012228	146.01	152.48	111.58	103.82	UBE2V1	ubiquitin conjugating enzyme E2 V1 [Source:NCBI gene (formerly Entrezgene);Acc:100425552]	10	85308073	85385631	-1	protein_coding	NA	NA	NA	NA	NA	NA	NA
ENSMMUG00000016370	159.48	136.34	105.21	111.31	CACUL1	CDK2 associated cullin domain 1 [Source:VGNC Symbol;Acc:VGNC:70616]	9	119165029	119236043	-1	protein_coding	ENSG00000151893	CACUL1	CACUL1	ortholog_one2one	ENSMUSG00000033417	Cacul1	ortholog_one2one
ENSMMUG00000016769	99.11	151.40	151.80	109.47	PSMC5	proteasome 26S subunit, ATPase 5 [Source:VGNC Symbol;Acc:VGNC:81513]	16	60280092	60285441	1	protein_coding	ENSG00000087191	PSMC5	PSMC5	ortholog_one2one	ENSMUSG00000020708	Psmc5	ortholog_one2one
ENSMMUG00000055309	295.76	53.44	27.75	134.68			1	36554442	36555917	1	protein_coding	NA	NA	NA	NA	NA	NA	NA
ENSMMUG00000004234	58.45	83.33	187.82	181.53			9	29323874	29324086	-1	processed_pseudogene	NA	NA	NA	NA	NA	NA	NA
ENSMMUG00000059995	51.67	0.00	235.19	224.02			13	12034111	12034195	1	miRNA	NA	NA	NA	NA	NA	NA	NA
ENSMMUG00000001896	139.93	117.00	113.20	139.82	GNB1	G protein subunit beta 1 [Source:VGNC Symbol;Acc:VGNC:73095]	1	222535847	222648329	1	protein_coding	ENSG00000078369	GNB1	GNB1	ortholog_one2one	ENSMUSG00000029064	Gnb1	ortholog_one2one
ENSMMUG00000001597	267.94	1.98	0.45	239.05	GZMA	granzyme A [Source:VGNC Symbol;Acc:VGNC:73336]	6	53401521	53408653	1	protein_coding	ENSG00000145649	GZMA	GZMA	ortholog_one2one	ENSMUSG00000023132	Gzma	ortholog_one2one
ENSMMUG00000009960	147.46	105.95	100.50	155.05	CTSA	cathepsin A [Source:VGNC Symbol;Acc:VGNC:71617]	10	81073343	81094649	1	protein_coding	ENSG00000064601	CTSA	CTSA	ortholog_one2one	ENSMUSG00000017760	Ctsa	ortholog_one2one
ENSMMUG00000032091	114.69	101.89	148.32	143.38			2	176521657	176522064	1	protein_coding	NA	NA	NA	NA	NA	NA	NA
ENSMMUG00000020737	210.45	76.29	55.48	165.18	IL1R1	interleukin 1 receptor type 1 [Source:VGNC Symbol;Acc:VGNC:73716]	13	5894288	5965738	1	protein_coding	ENSG00000115594	IL1R1	IL1R1	ortholog_one2one	ENSMUSG00000026072	Il1r1	ortholog_one2one
ENSMMUG00000006286	143.47	166.40	103.50	93.32	TRA2A	transformer 2 alpha homolog [Source:VGNC Symbol;Acc:VGNC:79040]	3	91576883	91605784	1	protein_coding	ENSG00000164548	TRA2A	TRA2A	ortholog_one2one	ENSMUSG00000029817	Tra2a	ortholog_one2one
ENSMMUG00000015168	143.24	108.12	110.62	143.56	TMED10	transmembrane p24 trafficking protein 10 [Source:VGNC Symbol;Acc:VGNC:99273]	7	137244142	137289085	-1	protein_coding	ENSG00000170348	TMED10	TMED10	ortholog_one2one	ENSMUSG00000021248	Tmed10	ortholog_one2one
ENSMMUG00000004764	123.71	128.06	125.54	128.07	MCAM	melanoma cell adhesion molecule [Source:NCBI gene (formerly Entrezgene);Acc:708449]	14	112381356	112390803	-1	protein_coding	ENSG00000076706	MCAM	MCAM	ortholog_one2one	ENSMUSG00000032135	Mcam	ortholog_one2one
ENSMMUG00000019785	155.10	116.66	102.07	131.00	EIF3L	eukaryotic translation initiation factor 3 subunit L [Source:VGNC Symbol;Acc:VGNC:84764]	10	13649614	13691748	-1	protein_coding	ENSG00000100129	EIF3L	EIF3L	ortholog_one2one	ENSMUSG00000033047	Eif3l	ortholog_one2one
ENSMMUG00000016880	123.57	107.41	112.29	161.03	SLC39A8	solute carrier family 39 member 8 [Source:VGNC Symbol;Acc:VGNC:77541]	5	100660790	100783512	-1	protein_coding	ENSG00000138821	SLC39A8	SLC39A8	ortholog_one2one	ENSMUSG00000053897	Slc39a8	ortholog_one2one
ENSMMUG00000013136	143.87	124.74	110.74	124.85		Y-box binding protein 1 [Source:NCBI gene (formerly Entrezgene);Acc:700140]	1	181854270	181874397	-1	protein_coding	NA	NA	NA	NA	NA	NA	NA
ENSMMUG00000050761	154.52	161.04	92.99	94.05			4	139909728	139913120	-1	protein_coding	NA	NA	NA	NA	NA	NA	NA
ENSMMUG00000023036	116.82	109.34	129.14	146.68	SLC25A3	solute carrier family 25 member 3 [Source:VGNC Symbol;Acc:VGNC:77435]	11	98374831	98560213	1	protein_coding	ENSG00000075415	SLC25A3	SLC25A3	ortholog_one2one	ENSMUSG00000061904	Slc25a3	ortholog_one2one
ENSMMUG00000014143	140.88	97.65	108.82	152.48	SARAF	store-operated calcium entry associated regulatory factor [Source:VGNC Symbol;Acc:VGNC:77118]	8	30336005	30356275	-1	protein_coding	ENSG00000133872	SARAF	SARAF	ortholog_one2one	ENSMUSG00000031532	Saraf	ortholog_one2one
ENSMMUG00000018788	118.33	123.81	130.92	126.23	TMEM14B	transmembrane protein 14B [Source:NCBI gene (formerly Entrezgene);Acc:698237]	4	159257537	159295967	-1	protein_coding	NA	NA	NA	NA	NA	NA	NA
ENSMMUG00000023454	129.18	107.04	109.64	152.83	PARP6	pyruvate kinase M1/2 [Source:NCBI gene (formerly Entrezgene);Acc:697742]	7	48935315	49010179	-1	protein_coding	ENSG00000137817	PARP6	PARP6	ortholog_one2one	ENSMUSG00000025237	Parp6	ortholog_one2one
ENSMMUG00000021098	141.93	124.36	108.87	123.02	HNRNPU	heterogeneous nuclear ribonucleoprotein U [Source:VGNC Symbol;Acc:VGNC:73500]	1	4234745	4252527	1	protein_coding	ENSG00000153187	HNRNPU	HNRNPU	ortholog_one2one	ENSMUSG00000039630	Hnrnpu	ortholog_one2one
ENSMMUG00000047035	174.07	130.47	82.46	110.66	MAN1A2	mannosidase alpha class 1A member 2 [Source:NCBI gene (formerly Entrezgene);Acc:711548]	1	106698143	106897514	-1	protein_coding	ENSG00000198162	MAN1A2	MAN1A2	ortholog_one2one	ENSMUSG00000008763	Man1a2	ortholog_one2one
ENSMMUG00000007215	130.31	125.40	109.35	132.26	XBP1	X-box binding protein 1 [Source:VGNC Symbol;Acc:VGNC:78806]	10	22747013	22753526	1	protein_coding	ENSG00000100219	XBP1	XBP1	ortholog_one2one	ENSMUSG00000020484	Xbp1	ortholog_one2one
ENSMMUG00000064609	141.02	147.48	106.06	101.77	LIN28B	lin-28 homolog B [Source:NCBI gene (formerly Entrezgene);Acc:696130]	4	68135048	68263195	-1	protein_coding	ENSG00000187772	LIN28B	LIN28B	ortholog_one2one	ENSMUSG00000063804	Lin28b	ortholog_one2one
ENSMMUG00000041045	56.75	66.05	291.45	81.58	Metazoa_SRP	Metazoan signal recognition particle RNA [Source:RFAM;Acc:RF00017]	2	187328388	187328669	1	misc_RNA	NA	NA	NA	NA	NA	NA	NA
ENSMMUG00000013206	135.51	116.05	112.28	131.82	YWHAB	tyrosine 3-monooxygenase/tryptophan 5-monooxygenase activation protein beta [Source:VGNC Symbol;Acc:VGNC:78819]	10	80126214	80200580	1	protein_coding	ENSG00000166913	YWHAB	YWHAB	ortholog_one2one	ENSMUSG00000018326	Ywhab	ortholog_one2one
ENSMMUG00000008486	94.16	107.03	159.83	134.37	ESAM	endothelial cell adhesion molecule [Source:VGNC Symbol;Acc:VGNC:72290]	14	117531265	117540278	-1	protein_coding	ENSG00000149564	ESAM	ESAM	ortholog_one2one	ENSMUSG00000001946	Esam	ortholog_one2one
ENSMMUG00000006274	124.78	133.92	121.65	114.33	TRIR	telomerase RNA component interacting RNase [Source:VGNC Symbol;Acc:VGNC:79710]	19	12310293	12314421	-1	protein_coding	ENSG00000123144	TRIR	TRIR	ortholog_one2one	ENSMUSG00000041203	Trir	ortholog_one2one
ENSMMUG00000007345	111.26	129.50	130.55	122.17	MAGED2	MAGE family member D2 [Source:VGNC Symbol;Acc:VGNC:74299]	X	54541958	54554791	1	protein_coding	ENSG00000102316	MAGED2	MAGED2	ortholog_one2one	ENSMUSG00000025268	Maged2	ortholog_one2one
ENSMMUG00000013852	91.56	136.52	152.86	111.74	SRSF11	serine and arginine rich splicing factor 11 [Source:VGNC Symbol;Acc:VGNC:77818]	1	154197279	154243552	-1	protein_coding	ENSG00000116754	SRSF11	SRSF11	ortholog_one2one	ENSMUSG00000055436	Srsf11	ortholog_one2one
ENSMMUG00000016491	76.13	146.41	167.90	101.88	DPEP2	dipeptidase 2 [Source:VGNC Symbol;Acc:VGNC:71882]	20	55200463	55206855	-1	protein_coding	NA	NA	NA	NA	NA	NA	NA
ENSMMUG00000013129	140.17	122.01	113.54	116.16	PPIH	peptidylprolyl isomerase H [Source:NCBI gene (formerly Entrezgene);Acc:697669]	1	181854442	181898467	-1	protein_coding	ENSG00000171960	PPIH	PPIH	ortholog_one2one	ENSMUSG00000033036	Gm7879	ortholog_one2one
ENSMMUG00000019653	177.26	95.27	77.30	141.95	SLC7A8	solute carrier family 7 member 8 [Source:VGNC Symbol;Acc:VGNC:77632]	7	85162355	85222860	-1	protein_coding	ENSG00000092068	SLC7A8	SLC7A8	ortholog_one2one	ENSMUSG00000022180	Slc7a8	ortholog_one2one
ENSMMUG00000014747	106.83	124.00	145.47	114.86	BCL2L2-PABPN1	polyadenylate-binding protein 2 [Source:NCBI gene (formerly Entrezgene);Acc:713572]	7	85349558	85367541	1	protein_coding	NA	NA	NA	NA	NA	NA	NA
ENSMMUG00000018661	145.32	100.55	97.23	147.82	SEC61A1	SEC61 translocon subunit alpha 1 [Source:VGNC Symbol;Acc:VGNC:77265]	2	148445636	148462444	-1	protein_coding	ENSG00000058262	SEC61A1	SEC61A1	ortholog_one2one	ENSMUSG00000030082	Sec61a1	ortholog_one2one
ENSMMUG00000005869	121.60	138.58	116.47	113.68	NPEPPS	aminopeptidase puromycin sensitive [Source:VGNC Symbol;Acc:VGNC:97796]	16	49196708	49299588	-1	protein_coding	ENSG00000141279	NPEPPS	NPEPPS	ortholog_one2one	ENSMUSG00000001441	Npepps	ortholog_one2one
ENSMMUG00000018390	120.95	130.38	127.18	110.98	KCNMA1	potassium calcium-activated channel subfamily M alpha 1 [Source:VGNC Symbol;Acc:VGNC:73998]	9	60185702	60939627	1	protein_coding	ENSG00000156113	KCNMA1	KCNMA1	ortholog_one2one	ENSMUSG00000063142	Kcnma1	ortholog_one2one
ENSMMUG00000063700	134.75	119.40	104.91	129.62	DNAJB9	DnaJ heat shock protein family (Hsp40) member B9 [Source:NCBI gene (formerly Entrezgene);Acc:701094]	3	134841614	134886288	1	protein_coding	ENSG00000128590	DNAJB9	DNAJB9	ortholog_one2one	ENSMUSG00000014905	Dnajb9	ortholog_one2one
ENSMMUG00000020282	133.03	123.08	107.96	123.78	SLC25A43	solute carrier family 25 member 43 [Source:NCBI gene (formerly Entrezgene);Acc:712034]	X	115681958	115751948	1	protein_coding	ENSG00000077713	SLC25A43	SLC25A43	ortholog_one2one	ENSMUSG00000037636	Slc25a43	ortholog_one2one
ENSMMUG00000020434	99.46	133.99	147.48	106.78	CSF3R	colony stimulating factor 3 receptor [Source:VGNC Symbol;Acc:VGNC:71521]	1	188099399	188116034	1	protein_coding	ENSG00000119535	CSF3R	CSF3R	ortholog_one2one	ENSMUSG00000028859	Csf3r	ortholog_one2one
ENSMMUG00000028889	93.51	84.90	152.38	156.43		60S ribosomal protein L21 [Source:NCBI gene (formerly Entrezgene);Acc:711174]	19	9577840	9578434	-1	protein_coding	NA	NA	NA	NA	NA	NA	NA
ENSMMUG00000046971	143.13	142.41	101.45	99.49	RAB18	RAB18, member RAS oncogene family [Source:NCBI gene (formerly Entrezgene);Acc:708843]	9	28331024	28396186	1	protein_coding	ENSG00000099246	RAB18	RAB18	ortholog_one2one	ENSMUSG00000073639	Rab18	ortholog_one2one
ENSMMUG00000007110	108.22	147.46	131.41	98.64	SRSF4	serine and arginine rich splicing factor 4 [Source:NCBI gene (formerly Entrezgene);Acc:717401]	1	195501246	195534389	1	protein_coding	ENSG00000116350	SRSF4	SRSF4	ortholog_one2one	ENSMUSG00000028911	Srsf4	ortholog_one2one
ENSMMUG00000054391	220.32	0.51	1.31	262.43	IGKC	immunoglobulin kappa constant [Source:HGNC Symbol;Acc:HGNC:5716]	13	18130495	18130862	1	IG_C_gene	NA	NA	NA	NA	NA	NA	NA
ENSMMUG00000018347	121.60	114.85	124.63	123.07	RPL22	ribosomal protein L22 [Source:NCBI gene (formerly Entrezgene);Acc:703050]	1	218328518	218344685	1	protein_coding	ENSG00000116251	RPL22	RPL22	ortholog_one2one	ENSMUSG00000028936	Rpl22	ortholog_one2one
ENSMMUG00000059788	181.09	128.11	80.77	93.94			2	52286125	52287934	1	lncRNA	NA	NA	NA	NA	NA	NA	NA
ENSMMUG00000050110	173.91	56.86	53.59	199.44			6	73738570	73741875	1	protein_coding	NA	NA	NA	NA	NA	NA	NA
ENSMMUG00000049154	132.05	129.13	111.63	109.44		brain expressed X-linked 3 [Source:NCBI gene (formerly Entrezgene);Acc:100428980]	X	99945456	99947005	1	protein_coding	ENSG00000166681	BEX3		ortholog_one2one	ENSMUSG00000046432	Bex3	ortholog_one2one
ENSMMUG00000056821	124.32	104.17	121.28	132.45			2	148742550	148749587	1	protein_coding	NA	NA	NA	NA	NA	NA	NA
ENSMMUG00000011601	131.38	128.05	110.50	111.53	NRK	Nik related kinase [Source:VGNC Symbol;Acc:VGNC:81488]	X	102558804	102696758	1	protein_coding	ENSG00000123572	NRK	NRK	ortholog_one2one	ENSMUSG00000052854	Nrk	ortholog_one2one
ENSMMUG00000011025	101.99	147.67	129.03	100.55	SRSF7	serine and arginine rich splicing factor 7 [Source:VGNC Symbol;Acc:VGNC:77822]	13	70153034	70161520	1	protein_coding	ENSG00000115875	SRSF7	SRSF7	ortholog_one2one	ENSMUSG00000024097	Srsf7	ortholog_one2one
ENSMMUG00000003267	100.59	155.77	134.66	87.61	ZNF362	zinc finger protein 362 [Source:NCBI gene (formerly Entrezgene);Acc:710013]	1	191341954	191383656	-1	protein_coding	ENSG00000160094	ZNF362	ZNF362	ortholog_one2one	ENSMUSG00000028799	Zfp362	ortholog_one2one
ENSMMUG00000004918	124.63	118.87	115.57	118.75	ZFAT	zinc finger and AT-hook domain containing [Source:VGNC Symbol;Acc:VGNC:79209]	8	134753254	134987647	-1	protein_coding	ENSG00000066827	ZFAT	ZFAT	ortholog_one2one	ENSMUSG00000022335	Zfat	ortholog_one2one
ENSMMUG00000047880	134.59	95.72	102.91	144.25	MGAT1	alpha-1,3-mannosyl-glycoprotein 2-beta-N-acetylglucosaminyltransferase [Source:VGNC Symbol;Acc:VGNC:84439]	6	178184912	178215402	-1	protein_coding	ENSG00000131446	MGAT1	MGAT1	ortholog_one2one	ENSMUSG00000020346	Mgat1	ortholog_one2one
ENSMMUG00000019919	117.90	114.11	122.63	121.87	PSMB1	proteasome 20S subunit beta 1 [Source:VGNC Symbol;Acc:VGNC:76442]	4	103841	122569	1	protein_coding	ENSG00000008018	PSMB1	PSMB1	ortholog_one2one	ENSMUSG00000014769	Psmb1	ortholog_one2one
ENSMMUG00000053391	109.04	101.22	134.16	131.46			8	39762471	39810481	1	protein_coding	NA	NA	NA	NA	NA	NA	NA
ENSMMUG00000004839	147.50	123.00	92.05	112.33	IGF2BP3	insulin like growth factor 2 mRNA binding protein 3 [Source:VGNC Symbol;Acc:VGNC:73453]	3	91637979	91790143	1	protein_coding	ENSG00000136231	IGF2BP3	IGF2BP3	ortholog_one2one	ENSMUSG00000029814	Igf2bp3	ortholog_one2one
ENSMMUG00000056602	129.20	75.83	119.03	149.98			16	41543284	41731936	-1	protein_coding	NA	NA	NA	NA	NA	NA	NA
ENSMMUG00000050469	214.37	72.65	41.37	145.25			6	63933990	63935654	1	protein_coding	NA	NA	NA	NA	NA	NA	NA
ENSMMUG00000000237	132.37	110.95	102.03	127.62	TBC1D1	TBC1 domain family member 1 [Source:VGNC Symbol;Acc:VGNC:78103]	5	37026992	37276789	1	protein_coding	ENSG00000065882	TBC1D1	TBC1D1	ortholog_one2one	ENSMUSG00000029174	Tbc1d1	ortholog_one2one
ENSMMUG00000023456	107.34	91.92	121.69	151.47	ERGIC3	ERGIC and golgi 3 [Source:VGNC Symbol;Acc:VGNC:72274]	10	70761483	70777179	1	protein_coding	ENSG00000125991	ERGIC3	ERGIC3	ortholog_one2one	ENSMUSG00000005881	Ergic3	ortholog_one2one
ENSMMUG00000042809	113.80	86.14	105.74	166.43	MYDGF	myeloid derived growth factor [Source:NCBI gene (formerly Entrezgene);Acc:695477]	19	4462258	4600549	-1	protein_coding	ENSG00000074842	MYDGF	MYDGF	ortholog_one2one	ENSMUSG00000019579	Mydgf	ortholog_one2one
ENSMMUG00000061128	102.44	116.41	134.06	119.12		actin related protein 2/3 complex subunit 5 [Source:NCBI gene (formerly Entrezgene);Acc:714896]	1	40887087	40896548	-1	protein_coding	ENSG00000162704	ARPC5		ortholog_one2one	ENSMUSG00000008475	Arpc5	ortholog_one2one
ENSMMUG00000001837	112.99	125.80	116.18	116.90	STRA6	signaling receptor and transporter of retinol STRA6 [Source:VGNC Symbol;Acc:VGNC:78248]	7	51186312	51218806	-1	protein_coding	ENSG00000137868	STRA6	STRA6	ortholog_one2one	ENSMUSG00000032327	Stra6	ortholog_one2one
ENSMMUG00000009188	119.93	112.27	109.36	130.29	CAP1	cyclase associated actin cytoskeleton regulatory protein 1 [Source:NCBI gene (formerly Entrezgene);Acc:693719]	1	184513507	184546104	-1	protein_coding	ENSG00000131236	CAP1	CAP1	ortholog_one2one	ENSMUSG00000028656	Cap1	ortholog_one2one
ENSMMUG00000003316	126.17	126.71	110.45	108.39	MAN2A1	mannosidase alpha class 2A member 1 [Source:VGNC Symbol;Acc:VGNC:81449]	6	107151862	107327080	1	protein_coding	ENSG00000112893	MAN2A1	MAN2A1	ortholog_one2one	ENSMUSG00000024085	Man2a1	ortholog_one2one
ENSMMUG00000006205	128.44	102.77	103.85	136.59	EIF4H	eukaryotic translation initiation factor 4H [Source:NCBI gene (formerly Entrezgene);Acc:693429]	3	46536417	46585041	1	protein_coding	NA	NA	NA	NA	NA	NA	NA
ENSMMUG00000001874	165.89	116.84	75.10	113.80	TM9SF3	transmembrane 9 superfamily member 3 [Source:VGNC Symbol;Acc:VGNC:79323]	9	96942157	97010231	-1	protein_coding	ENSG00000077147	TM9SF3	TM9SF3	ortholog_one2one	ENSMUSG00000025016	Tm9sf3	ortholog_one2one
ENSMMUG00000008084	105.68	101.72	133.19	130.22	CHMP4B	charged multivesicular body protein 4B [Source:VGNC Symbol;Acc:VGNC:84577]	10	68992764	69038601	1	protein_coding	ENSG00000101421	CHMP4B	CHMP4B	ortholog_one2one	ENSMUSG00000038467	Chmp4b	ortholog_one2one
ENSMMUG00000021436	142.02	101.58	92.03	133.72	LTBP1	latent transforming growth factor beta binding protein 1 [Source:VGNC Symbol;Acc:VGNC:74456]	13	75531833	75980578	-1	protein_coding	ENSG00000049323	LTBP1	LTBP1	ortholog_one2one	ENSMUSG00000001870	Ltbp1	ortholog_one2one
ENSMMUG00000013577	108.72	124.91	131.04	103.23	TMEM259	transmembrane protein 259 [Source:NCBI gene (formerly Entrezgene);Acc:721161]	19	783942	794978	-1	protein_coding	ENSG00000182087	TMEM259	TMEM259	ortholog_one2one	ENSMUSG00000013858	Tmem259	ortholog_one2one
ENSMMUG00000005761	97.12	110.53	138.78	120.63	UBXN1	UBX domain protein 1 [Source:VGNC Symbol;Acc:VGNC:79135]	14	11519051	11521646	1	protein_coding	ENSG00000162191	UBXN1	UBXN1	ortholog_one2one	ENSMUSG00000071655	Ubxn1	ortholog_one2one
ENSMMUG00000010640	145.62	114.35	90.37	116.60	ERLEC1	endoplasmic reticulum lectin 1 [Source:VGNC Symbol;Acc:VGNC:72346]	13	54857391	54951553	-1	protein_coding	ENSG00000068912	ERLEC1	ERLEC1	ortholog_one2one	ENSMUSG00000020311	Erlec1	ortholog_one2one
ENSMMUG00000059578	141.68	68.33	80.58	175.65	CX3CL1	C-X3-C motif chemokine ligand 1 [Source:NCBI gene (formerly Entrezgene);Acc:574225]	20	44610982	44624606	1	protein_coding	ENSG00000006210	CX3CL1	CX3CL1	ortholog_one2one	ENSMUSG00000031778	Cx3cl1	ortholog_one2one
ENSMMUG00000011287	94.75	75.65	134.98	160.85			19	34717013	34718506	-1	protein_coding	NA	NA	NA	NA	NA	NA	NA
ENSMMUG00000037580	102.40	127.24	125.53	110.85	HSD17B2	hydroxysteroid 17-beta dehydrogenase 2 [Source:VGNC Symbol;Acc:VGNC:99512]	20	69053464	69117150	1	protein_coding	ENSG00000086696	HSD17B2	HSD17B2	ortholog_one2one	ENSMUSG00000031844	Hsd17b2	ortholog_one2one
ENSMMUG00000054997	238.60	46.75	30.14	150.44			14	47440960	47442474	1	protein_coding	NA	NA	NA	NA	NA	NA	NA
ENSMMUG00000018485	110.31	101.75	124.37	128.02	METTL7A	methyltransferase like 7A [Source:VGNC Symbol;Acc:VGNC:74567]	11	50548335	50574287	1	protein_coding	NA	NA	NA	NA	NA	NA	NA
ENSMMUG00000001027	100.91	103.27	120.36	139.84	ATP5F1B	ATP synthase F1 subunit beta [Source:NCBI gene (formerly Entrezgene);Acc:713284]	11	56221607	56231458	-1	protein_coding	NA	NA	NA	NA	NA	NA	NA
ENSMMUG00000016787	132.61	120.84	93.73	115.99	NDFIP1	Nedd4 family interacting protein 1 [Source:VGNC Symbol;Acc:VGNC:74979]	6	139499900	139549488	1	protein_coding	ENSG00000131507	NDFIP1	NDFIP1	ortholog_one2one	ENSMUSG00000024425	Ndfip1	ortholog_one2one
ENSMMUG00000006742	96.33	145.86	132.02	88.69	SRSF6	serine and arginine rich splicing factor 6 [Source:VGNC Symbol;Acc:VGNC:77821]	10	78696880	78702553	1	protein_coding	ENSG00000124193	SRSF6	SRSF6	ortholog_one2one	ENSMUSG00000016921	Srsf6	ortholog_one2one
ENSMMUG00000063594	58.23	54.69	163.99	185.55			2	113593337	113593938	-1	protein_coding	NA	NA	NA	NA	NA	NA	NA
ENSMMUG00000023304	112.00	100.43	114.89	134.68	GNG10	G protein subunit gamma 10 [Source:NCBI gene (formerly Entrezgene);Acc:708193]	15	31153174	31190927	-1	protein_coding	ENSG00000059769	DNAJC25	GNG10	ortholog_one2one	ENSMUSG00000070972	Dnajc25	ortholog_one2one
ENSMMUG00000055731	112.52	102.55	107.79	139.08			7	6162034	6163341	1	protein_coding	NA	NA	NA	NA	NA	NA	NA
ENSMMUG00000010547	117.66	125.37	104.07	114.67	CTDNEP1	CTD nuclear envelope phosphatase 1 [Source:VGNC Symbol;Acc:VGNC:71440]	16	7011030	7019377	-1	protein_coding	ENSG00000175826	CTDNEP1	CTDNEP1	ortholog_one2one	ENSMUSG00000018559	Ctdnep1	ortholog_one2one
ENSMMUG00000045219	73.45	74.48	127.96	185.81	CEBPB	CCAAT enhancer binding protein beta [Source:VGNC Symbol;Acc:VGNC:84575]	10	85420731	85421765	1	protein_coding	ENSG00000172216	CEBPB	CEBPB	ortholog_one2one	ENSMUSG00000056501	Cebpb	ortholog_one2one
ENSMMUG00000006929	108.97	131.43	113.24	107.90	ST3GAL4	ST3 beta-galactoside alpha-2,3-sialyltransferase 4 [Source:VGNC Symbol;Acc:VGNC:77827]	14	119128299	119190654	1	protein_coding	ENSG00000110080	ST3GAL4	ST3GAL4	ortholog_one2one	ENSMUSG00000032038	St3gal4	ortholog_one2one
ENSMMUG00000020149	113.33	115.33	104.54	125.83	CHMP5	charged multivesicular body protein 5 [Source:NCBI gene (formerly Entrezgene);Acc:703191]	15	50609955	50627375	-1	protein_coding	ENSG00000086065	CHMP5	CHMP5	ortholog_one2one	ENSMUSG00000028419	Chmp5	ortholog_one2one
ENSMMUG00000007580	145.22	99.44	85.86	127.65	LMAN1	lectin, mannose binding 1 [Source:VGNC Symbol;Acc:VGNC:74424]	18	20839829	20872188	1	protein_coding	ENSG00000074695	LMAN1	LMAN1	ortholog_one2one	ENSMUSG00000041891	Lman1	ortholog_one2one
ENSMMUG00000010062	110.27	106.29	115.25	126.33	SHISA5	shisa family member 5 [Source:VGNC Symbol;Acc:VGNC:84082]	2	104521816	104559374	-1	protein_coding	NA	NA	NA	NA	NA	NA	NA
ENSMMUG00000010354	130.96	100.59	109.69	116.78		prothymosin alpha-like [Source:NCBI gene (formerly Entrezgene);Acc:698256]	8	59189216	59189545	1	protein_coding	NA	NA	NA	NA	NA	NA	NA
ENSMMUG00000015182	131.43	109.27	98.04	119.21	NCOA4	nuclear receptor coactivator 4 [Source:VGNC Symbol;Acc:VGNC:97794]	9	47362953	47387247	1	protein_coding	ENSG00000266412	NCOA4	NCOA4	ortholog_one2one	ENSMUSG00000056234	Ncoa4	ortholog_one2one
ENSMMUG00000013397	105.56	103.77	110.07	138.39	PRDX5	peroxiredoxin 5 [Source:NCBI gene (formerly Entrezgene);Acc:719764]	14	10219028	10225177	-1	protein_coding	ENSG00000126432	PRDX5	PRDX5	ortholog_one2one	ENSMUSG00000024953	Prdx5	ortholog_one2one
ENSMMUG00000013969	133.46	120.67	90.80	112.30	SERINC3	serine incorporator 3 [Source:VGNC Symbol;Acc:VGNC:77222]	10	79721770	79747977	-1	protein_coding	ENSG00000132824	SERINC3	SERINC3	ortholog_one2one	ENSMUSG00000017707	Serinc3	ortholog_one2one
ENSMMUG00000053426	136.98	96.68	89.64	133.30	BTG2	BTG anti-proliferation factor 2 [Source:NCBI gene (formerly Entrezgene);Acc:703168]	1	60813765	60817873	1	protein_coding	ENSG00000159388	BTG2	BTG2	ortholog_one2one	ENSMUSG00000020423	Btg2	ortholog_one2one
ENSMMUG00000062571	136.30	102.74	92.53	124.36	STX3	syntaxin 3 [Source:NCBI gene (formerly Entrezgene);Acc:698953]	14	14198036	14284861	-1	protein_coding	ENSG00000166900	STX3	STX3	ortholog_one2one	ENSMUSG00000041488	Stx3	ortholog_one2one
ENSMMUG00000017921	122.72	120.22	101.85	110.19	CALM3	calmodulin 3 [Source:NCBI gene (formerly Entrezgene);Acc:716584]	19	46609642	46623204	1	protein_coding	ENSG00000160014	CALM3	CALM3	ortholog_one2one	ENSMUSG00000019370	Calm3	ortholog_one2one
ENSMMUG00000005964	108.01	129.04	114.91	102.45	CMAH	CMP-N-acetylneuraminic acid hydroxylase [Source:NCBI gene (formerly Entrezgene);Acc:574186]	4	144625707	144909189	1	protein_coding	NA	NA	NA	NA	NA	NA	NA
ENSMMUG00000007510	90.67	111.15	134.90	117.30	TALDO1	transaldolase 1 [Source:VGNC Symbol;Acc:VGNC:78096]	14	800700	896872	1	protein_coding	ENSG00000177156	TALDO1	TALDO1	ortholog_one2one	ENSMUSG00000025503	Taldo1	ortholog_one2one
ENSMMUG00000042395	132.65	128.87	91.64	99.84	MCFD2	multiple coagulation factor deficiency 2, ER cargo receptor complex subunit [Source:NCBI gene (formerly Entrezgene);Acc:717900]	13	61879450	61893965	1	protein_coding	ENSG00000180398	MCFD2	MCFD2	ortholog_one2one	ENSMUSG00000024150	Mcfd2	ortholog_one2one
ENSMMUG00000046400	130.20	118.49	93.07	111.17	ERVV-1	endogenous retrovirus group V, member 1 [Source:NCBI gene (formerly Entrezgene);Acc:100428948]	19	52743697	52745331	1	protein_coding	NA	NA	NA	NA	NA	NA	NA
ENSMMUG00000020758	125.39	113.91	100.92	112.25	ERBB3	erb-b2 receptor tyrosine kinase 3 [Source:NCBI gene (formerly Entrezgene);Acc:711407]	11	55641371	55673299	1	protein_coding	ENSG00000065361	ERBB3	ERBB3	ortholog_one2one	ENSMUSG00000018166	Erbb3	ortholog_one2one
ENSMMUG00000064987	145.01	115.18	80.13	111.89	B4GALT1	beta-1,4-galactosyltransferase 1 [Source:NCBI gene (formerly Entrezgene);Acc:703541]	15	50727723	50785862	1	protein_coding	ENSG00000086062	B4GALT1	B4GALT1	ortholog_one2one	ENSMUSG00000028413	B4galt1	ortholog_one2one
ENSMMUG00000010661	76.40	95.21	135.07	145.47	SEC61B	SEC61 translocon subunit beta [Source:NCBI gene (formerly Entrezgene);Acc:717815]	15	43688067	43696291	-1	protein_coding	NA	NA	NA	NA	NA	NA	NA
ENSMMUG00000006640	91.58	148.10	124.91	86.97	CLK1	CDC like kinase 1 [Source:VGNC Symbol;Acc:VGNC:71258]	12	88086783	88128695	-1	protein_coding	ENSG00000013441	CLK1	CLK1	ortholog_one2one	ENSMUSG00000026034	Clk1	ortholog_one2one
ENSMMUG00000013182	128.03	128.53	95.61	99.20	GDI2	GDP dissociation inhibitor 2 [Source:VGNC Symbol;Acc:VGNC:72911]	9	6921821	6972180	-1	protein_coding	ENSG00000057608	GDI2	GDI2	ortholog_one2one	ENSMUSG00000021218	Gdi2	ortholog_one2one
ENSMMUG00000021246	124.70	140.89	106.60	79.06		hedgehog acyltransferase like [Source:NCBI gene (formerly Entrezgene);Acc:717333]	2	98646979	98755023	-1	protein_coding	NA	NA	NA	NA	NA	NA	NA
ENSMMUG00000009381	105.52	94.48	124.80	126.39	WBP2	WW domain binding protein 2 [Source:VGNC Symbol;Acc:VGNC:78786]	16	72219865	72230161	-1	protein_coding	ENSG00000132471	WBP2	WBP2	ortholog_one2one	ENSMUSG00000034341	Wbp2	ortholog_one2one
ENSMMUG00000000857	87.03	118.69	134.29	109.01	ANXA4	annexin A4 [Source:VGNC Symbol;Acc:VGNC:69949]	13	38963519	39047672	-1	protein_coding	ENSG00000196975	ANXA4	ANXA4	ortholog_one2one	ENSMUSG00000029994	Anxa4	ortholog_one2one
ENSMMUG00000019518	107.89	81.87	108.20	150.96	SDF4	stromal cell derived factor 4 [Source:VGNC Symbol;Acc:VGNC:77092]	1	223189329	223207672	1	protein_coding	ENSG00000078808	SDF4	SDF4	ortholog_one2one	ENSMUSG00000029076	Sdf4	ortholog_one2one
ENSMMUG00000001587	107.20	121.66	114.91	104.79	TPM1	tropomyosin 1 [Source:VGNC Symbol;Acc:VGNC:78634]	7	39498533	39528591	1	protein_coding	ENSG00000140416	TPM1	TPM1	ortholog_one2one	ENSMUSG00000032366	Tpm1	ortholog_one2one
ENSMMUG00000054659	173.82	122.17	71.49	80.96			17	49935626	49954141	1	lncRNA	NA	NA	NA	NA	NA	NA	NA
ENSMMUG00000046412	151.72	137.07	79.77	78.73	NOP10	NOP10 ribonucleoprotein [Source:NCBI gene (formerly Entrezgene);Acc:697657]	7	10699420	10700526	-1	protein_coding	ENSG00000182117	NOP10	NOP10	ortholog_one2one	ENSMUSG00000027133	Nop10	ortholog_one2one
ENSMMUG00000059641	17.22	9.42	229.00	190.58			6	124028781	124028865	1	miRNA	NA	NA	NA	NA	NA	NA	NA
ENSMMUG00000060286	42.14	29.49	113.95	260.35			14	54126203	54128260	-1	protein_coding	NA	NA	NA	NA	NA	NA	NA
ENSMMUG00000022023	124.00	98.50	99.57	123.43	PCSK5	proprotein convertase subtilisin/kexin type 5 [Source:VGNC Symbol;Acc:VGNC:75787]	15	91310279	91773887	1	protein_coding	ENSG00000099139	PCSK5	PCSK5	ortholog_one2one	ENSMUSG00000024713	Pcsk5	ortholog_one2one
ENSMMUG00000001185	120.29	119.36	108.45	97.13	TRA2B	transformer 2 beta homolog [Source:VGNC Symbol;Acc:VGNC:78554]	2	91249087	91312822	-1	protein_coding	ENSG00000136527	TRA2B	TRA2B	ortholog_one2one	ENSMUSG00000022858	Tra2b	ortholog_one2one
ENSMMUG00000010551	115.09	108.11	97.61	124.04	CLDN7	claudin 7 [Source:VGNC Symbol;Acc:VGNC:97752]	16	7028080	7029747	-1	protein_coding	NA	NA	NA	NA	NA	NA	NA
ENSMMUG00000008120	136.61	102.79	85.49	119.58	CRYBG1	crystallin beta-gamma domain containing 1 [Source:VGNC Symbol;Acc:VGNC:71614]	4	66630003	66849712	-1	protein_coding	ENSG00000112297	CRYBG1	CRYBG1	ortholog_one2one	ENSMUSG00000019866	Crybg1	ortholog_one2one
ENSMMUG00000022817	114.82	107.15	103.99	117.40	TMBIM1	transmembrane BAX inhibitor motif containing 1 [Source:VGNC Symbol;Acc:VGNC:79392]	12	105676595	105695204	-1	protein_coding	ENSG00000135926	TMBIM1	TMBIM1	ortholog_one2one	ENSMUSG00000006301	Tmbim1	ortholog_one2one
ENSMMUG00000029827	101.69	90.11	116.30	135.24	CLIC1	chloride intracellular channel 1 [Source:HGNC Symbol;Acc:HGNC:2062]	4	137766644	137772886	1	protein_coding	ENSG00000213719	CLIC1	CLIC1	ortholog_one2one	ENSMUSG00000007041	Clic1	ortholog_one2one
ENSMMUG00000016610	97.89	125.90	119.73	99.23	CD99L2	CD99 molecule like 2 [Source:VGNC Symbol;Acc:VGNC:70823]	X	146775340	146899380	-1	protein_coding	ENSG00000102181	CD99L2	CD99L2	ortholog_one2one	ENSMUSG00000035776	Cd99l2	ortholog_one2one
ENSMMUG00000006803	114.87	114.46	108.50	104.82		kinesin light chain 1 [Source:NCBI gene (formerly Entrezgene);Acc:695677]	7	165870899	166014260	1	protein_coding	NA	NA	NA	NA	NA	NA	NA
ENSMMUG00000041076	115.52	82.01	95.76	149.10			4	137671401	137685282	-1	protein_coding	NA	NA	NA	NA	NA	NA	NA
ENSMMUG00000003264	120.53	119.14	92.72	109.72	LEPROT	leptin receptor overlapping transcript [Source:VGNC Symbol;Acc:VGNC:74158]	1	158982589	158997916	-1	protein_coding	ENSG00000213625	LEPROT	LEPROT	ortholog_one2one	ENSMUSG00000035212	Leprot	ortholog_one2one
ENSMMUG00000009128	112.37	114.15	108.11	105.00	DLG5	discs large MAGUK scaffold protein 5 [Source:VGNC Symbol;Acc:VGNC:71921]	9	59883186	60030789	1	protein_coding	ENSG00000151208	DLG5	DLG5	ortholog_one2one	ENSMUSG00000021782	Dlg5	ortholog_one2one
ENSMMUG00000028672	95.56	83.83	142.76	115.89			9	49459801	49461926	1	protein_coding	NA	NA	NA	NA	NA	NA	NA
ENSMMUG00000014013	108.81	126.92	106.89	95.02	ABCD3	ATP binding cassette subfamily D member 3 [Source:VGNC Symbol;Acc:VGNC:69579]	1	129651574	129753458	-1	protein_coding	ENSG00000117528	ABCD3	ABCD3	ortholog_one2one	ENSMUSG00000028127	Abcd3	ortholog_one2one
ENSMMUG00000060056	101.80	75.10	121.47	138.32			16	23925929	23926336	1	protein_coding	NA	NA	NA	NA	NA	NA	NA
ENSMMUG00000008804	125.56	121.21	92.13	97.14	UQCRB	ubiquinol-cytochrome c reductase binding protein [Source:VGNC Symbol;Acc:VGNC:84134]	8	96555523	96561392	-1	protein_coding	ENSG00000156467	UQCRB	UQCRB	ortholog_one2one	ENSMUSG00000021520	Uqcrb	ortholog_one2one
ENSMMUG00000028767	101.81	83.38	113.34	136.84	EIF3K	eukaryotic translation initiation factor 3 subunit K [Source:VGNC Symbol;Acc:VGNC:72102]	19	37869019	37886114	1	protein_coding	ENSG00000178982	EIF3K	EIF3K	ortholog_one2one	ENSMUSG00000053565	Eif3k	ortholog_one2one
ENSMMUG00000021477	101.50	107.57	116.25	109.79	ATP6V1E1	ATPase H+ transporting V1 subunit E1 [Source:NCBI gene (formerly Entrezgene);Acc:709739]	10	34386457	34426038	1	protein_coding	ENSG00000131100	ATP6V1E1	ATP6V1E1	ortholog_one2one	ENSMUSG00000019210	Atp6v1e1	ortholog_one2one
ENSMMUG00000003437	117.22	106.81	99.13	111.94	STAT5B	signal transducer and activator of transcription 5B [Source:VGNC Symbol;Acc:VGNC:99275]	16	53322402	53401921	-1	protein_coding	ENSG00000173757	STAT5B	STAT5B	ortholog_one2one	ENSMUSG00000020919	Stat5b	ortholog_one2one
ENSMMUG00000022253	108.64	108.54	105.08	112.42	CCNDBP1	cyclin D1 binding protein 1 [Source:VGNC Symbol;Acc:VGNC:70726]	7	19682796	19695364	1	protein_coding	ENSG00000166946	CCNDBP1	CCNDBP1	ortholog_one2one	ENSMUSG00000023572	Ccndbp1	ortholog_one2one
ENSMMUG00000058999	132.35	86.12	82.49	133.54	FLRT2	fibronectin leucine rich transmembrane protein 2 [Source:NCBI gene (formerly Entrezgene);Acc:709329]	7	147822405	147824592	1	protein_coding	ENSG00000185070	FLRT2	FLRT2	ortholog_one2one	ENSMUSG00000047414	Flrt2	ortholog_one2one
ENSMMUG00000051142	94.65	134.69	112.35	92.51	LDLRAP1	low density lipoprotein receptor adaptor protein 1 [Source:NCBI gene (formerly Entrezgene);Acc:713032]	1	199245369	199270347	-1	protein_coding	ENSG00000157978	LDLRAP1	LDLRAP1	ortholog_one2one	ENSMUSG00000037295	Ldlrap1	ortholog_one2one
ENSMMUG00000004744	137.42	117.64	84.93	93.94	SH3KBP1	SH3 domain containing kinase binding protein 1 [Source:VGNC Symbol;Acc:VGNC:77227]	X	19277712	19642614	-1	protein_coding	ENSG00000147010	SH3KBP1	SH3KBP1	ortholog_one2one	ENSMUSG00000040990	Sh3kbp1	ortholog_one2one
ENSMMUG00000010887	75.09	99.07	146.12	113.23	ASPSCR1	ASPSCR1 tether for SLC2A4, UBX domain containing [Source:VGNC Symbol;Acc:VGNC:84873]	16	78262162	78326732	1	protein_coding	ENSG00000169696	ASPSCR1	ASPSCR1	ortholog_one2one	ENSMUSG00000025142	Aspscr1	ortholog_one2one
ENSMMUG00000006132	97.25	86.65	114.20	135.19	CLTA	clathrin light chain A [Source:VGNC Symbol;Acc:VGNC:71266]	15	47937673	47959373	-1	protein_coding	ENSG00000122705	CLTA	CLTA	ortholog_one2one	ENSMUSG00000028478	Clta	ortholog_one2one
ENSMMUG00000006770	104.66	131.07	109.50	87.23	FMC1-LUC7L2	putative RNA-binding protein Luc7-like 2 [Source:NCBI gene (formerly Entrezgene);Acc:711104]	3	165764347	165847488	1	protein_coding	NA	NA	NA	NA	NA	NA	NA
ENSMMUG00000000222	102.79	69.78	96.04	163.09	CGA	glycoprotein hormones, alpha polypeptide [Source:VGNC Symbol;Acc:VGNC:71021]	4	86205024	86223991	1	protein_coding	ENSG00000135346	CGA	CGA	ortholog_one2one	ENSMUSG00000028298	Cga	ortholog_one2one
ENSMMUG00000000013	94.63	106.92	122.17	107.57	KATNBL1	katanin regulatory subunit B1 like 1 [Source:VGNC Symbol;Acc:VGNC:73911]	7	10480473	10569886	-1	protein_coding	ENSG00000134152	KATNBL1	KATNBL1	ortholog_one2one	ENSMUSG00000027132	Katnbl1	ortholog_one2one
ENSMMUG00000040322	95.28	108.11	122.21	105.06	CBX3	chromobox 3 [Source:NCBI gene (formerly Entrezgene);Acc:706978]	3	88932691	88944725	-1	protein_coding	NA	NA	NA	NA	NA	NA	NA
ENSMMUG00000038560	119.98	87.00	91.35	131.92	EEF1E1	eukaryotic translation elongation factor 1 epsilon 1 [Source:NCBI gene (formerly Entrezgene);Acc:695426]	4	161965008	162186799	1	protein_coding	ENSG00000239264	TXNDC5	EEF1E1	ortholog_one2one	ENSMUSG00000038991	Txndc5	ortholog_one2one
ENSMMUG00000011475	91.80	112.50	121.54	104.25	CRIP2	cysteine rich protein 2 [Source:VGNC Symbol;Acc:VGNC:71493]	7	167785675	167793477	1	protein_coding	ENSG00000182809	CRIP2	CRIP2	ortholog_one2one	ENSMUSG00000006356	Crip2	ortholog_one2one
ENSMMUG00000046622	123.67	92.62	88.05	125.58	HEXA	hexosaminidase subunit alpha [Source:NCBI gene (formerly Entrezgene);Acc:698251]	7	49057339	49113221	-1	protein_coding	NA	NA	NA	NA	NA	NA	NA
ENSMMUG00000060222	122.82	137.35	90.08	79.50			19	53519409	53523928	1	lncRNA	NA	NA	NA	NA	NA	NA	NA
ENSMMUG00000021078	49.62	196.98	149.12	33.50	ATP1B1	ATPase Na+/K+ transporting subunit beta 1 [Source:VGNC Symbol;Acc:VGNC:70176]	1	26459697	26485944	1	protein_coding	ENSG00000143153	ATP1B1	ATP1B1	ortholog_one2one	ENSMUSG00000026576	Atp1b1	ortholog_one2one
ENSMMUG00000003506	113.27	91.69	94.20	129.61	SLC40A1	solute carrier family 40 member 1 [Source:VGNC Symbol;Acc:VGNC:77384]	12	76735066	76757659	-1	protein_coding	ENSG00000138449	SLC40A1	SLC40A1	ortholog_one2one	ENSMUSG00000025993	Slc40a1	ortholog_one2one
ENSMMUG00000030563	99.21	90.58	108.70	129.48			9	101063865	101064758	1	protein_coding	NA	NA	NA	NA	NA	NA	NA
ENSMMUG00000003859	100.71	110.43	107.96	108.29	SLC39A7	solute carrier family 39 member 7 [Source:VGNC Symbol;Acc:VGNC:77592]	4	136299794	136305689	-1	protein_coding	ENSG00000112473	SLC39A7	SLC39A7	ortholog_one2one	ENSMUSG00000024327	Slc39a7	ortholog_one2one
ENSMMUG00000013242	111.43	77.77	91.78	145.95	CHPF	chondroitin polymerizing factor [Source:VGNC Symbol;Acc:VGNC:71088]	12	106969655	106974576	-1	protein_coding	ENSG00000123989	CHPF	CHPF	ortholog_one2one	ENSMUSG00000032997	Chpf	ortholog_one2one
ENSMMUG00000023234	103.04	98.20	106.11	119.02	CERS2	ceramide synthase 2 [Source:VGNC Symbol;Acc:VGNC:70946]	1	100153397	100163025	1	protein_coding	ENSG00000143418	CERS2	CERS2	ortholog_one2one	ENSMUSG00000015714	Cers2	ortholog_one2one
ENSMMUG00000001690	109.16	107.48	105.91	103.50	CNN3	calponin 3 [Source:VGNC Symbol;Acc:VGNC:71278]	1	128907172	129255293	1	protein_coding	ENSG00000117519	CNN3	CNN3	ortholog_one2one	ENSMUSG00000053931	Cnn3	ortholog_one2one
ENSMMUG00000056064	111.87	128.64	95.23	89.91	SRSF1	serine and arginine rich splicing factor 1 [Source:NCBI gene (formerly Entrezgene);Acc:713958]	16	38753151	38815887	1	protein_coding	NA	NA	NA	NA	NA	NA	NA
ENSMMUG00000001996	116.74	100.08	92.48	115.18	F11R	F11 receptor [Source:VGNC Symbol;Acc:VGNC:72272]	1	89908642	89948716	1	protein_coding	ENSG00000158769	F11R	F11R	ortholog_one2one	ENSMUSG00000038235	F11r	ortholog_one2one
ENSMMUG00000013783	124.13	116.91	87.75	95.52	PNRC2	proline rich nuclear receptor coactivator 2 [Source:NCBI gene (formerly Entrezgene);Acc:719213]	1	200791031	200794645	-1	protein_coding	ENSG00000189266	PNRC2	PNRC2	ortholog_one2one	ENSMUSG00000028675	Pnrc2	ortholog_one2one
ENSMMUG00000020366	126.30	103.89	83.09	110.89	SNX3	sorting nexin 3 [Source:VGNC Symbol;Acc:VGNC:77683]	4	11907275	11956809	-1	protein_coding	ENSG00000112335	SNX3	SNX3	ortholog_one2one	ENSMUSG00000019804	Snx3	ortholog_one2one
ENSMMUG00000004470	106.71	112.09	103.24	102.01	CD9	CD9 molecule [Source:VGNC Symbol;Acc:VGNC:70787]	11	6329013	6367292	1	protein_coding	ENSG00000010278	CD9	CD9	ortholog_one2one	ENSMUSG00000030342	Cd9	ortholog_one2one
ENSMMUG00000016276	103.34	133.75	99.09	87.33	TRIM72	tripartite motif containing 72 [Source:VGNC Symbol;Acc:VGNC:79927]	20	28611019	28659817	1	protein_coding	ENSG00000089280	FUS	TRIM72	ortholog_one2one	ENSMUSG00000030795	Fus	ortholog_one2one
ENSMMUG00000002483	117.97	107.75	91.48	106.28	CS	citrate synthase [Source:VGNC Symbol;Acc:VGNC:71509]	11	55844972	55891611	-1	protein_coding	NA	NA	NA	NA	NA	NA	NA
ENSMMUG00000016863	76.96	87.83	125.37	132.09	WDR83OS	mannosidase alpha class 2B member 1 [Source:NCBI gene (formerly Entrezgene);Acc:716173]	19	12219727	12243737	-1	protein_coding	NA	NA	NA	NA	NA	NA	NA
ENSMMUG00000007611	118.20	125.73	88.00	89.25	MAGOH	mago homolog, exon junction complex subunit [Source:NCBI gene (formerly Entrezgene);Acc:714261]	1	171174731	171199549	1	protein_coding	ENSG00000162384	CZIB	MAGOH	ortholog_one2one	ENSMUSG00000028608	Czib	ortholog_one2one
ENSMMUG00000004216	120.17	93.04	87.72	119.38	FUCA1	alpha-L-fucosidase 1 [Source:VGNC Symbol;Acc:VGNC:72826]	1	200888810	200913732	1	protein_coding	ENSG00000179163	FUCA1	FUCA1	ortholog_one2one	ENSMUSG00000028673	Fuca1	ortholog_one2one
ENSMMUG00000014407	113.80	97.59	93.58	115.15	MAGT1	magnesium transporter 1 [Source:VGNC Symbol;Acc:VGNC:74386]	X	74523242	74583985	-1	protein_coding	ENSG00000102158	MAGT1	MAGT1	ortholog_one2one	ENSMUSG00000031232	Magt1	ortholog_one2one
ENSMMUG00000001340	93.95	86.05	120.70	119.28	RPL32	ribosomal protein L32 [Source:NCBI gene (formerly Entrezgene);Acc:694196]	2	144222182	144228265	-1	protein_coding	NA	NA	NA	NA	NA	NA	NA
ENSMMUG00000018399	96.53	138.37	105.77	79.07	ENDOU	endonuclease, poly(U) specific [Source:NCBI gene (formerly Entrezgene);Acc:703854]	11	47260388	47275108	-1	protein_coding	ENSG00000111405	ENDOU	ENDOU	ortholog_one2one	ENSMUSG00000022468	Endou	ortholog_one2one
ENSMMUG00000053538	128.14	113.68	83.73	92.55			X	145506921	145509145	1	protein_coding	NA	NA	NA	NA	NA	NA	NA
ENSMMUG00000052429	115.28	108.03	91.18	103.53	TCEAL8	transcription elongation factor A like 8 [Source:NCBI gene (formerly Entrezgene);Acc:695496]	X	99825593	99827891	-1	protein_coding	ENSG00000180964	TCEAL8	TCEAL8	ortholog_one2one	ENSMUSG00000051579	Tceal8	ortholog_one2one
ENSMMUG00000010390	84.67	103.76	119.56	109.62	GPR137	G protein-coupled receptor 137 [Source:VGNC Symbol;Acc:VGNC:72994]	14	10248838	10273617	-1	protein_coding	ENSG00000173264	GPR137	GPR137	ortholog_one2one	ENSMUSG00000024958	Gpr137	ortholog_one2one
ENSMMUG00000002679	128.46	89.12	79.73	119.90	LDHB	lactate dehydrogenase B [Source:NCBI gene (formerly Entrezgene);Acc:706110]	11	23007085	23030550	-1	protein_coding	NA	NA	NA	NA	NA	NA	NA
ENSMMUG00000012525	80.54	87.44	124.28	124.83		ribosomal protein L32-like [Source:NCBI gene (formerly Entrezgene);Acc:699375]	6	165979066	165979473	1	protein_coding	NA	NA	NA	NA	NA	NA	NA
ENSMMUG00000013014	132.04	90.04	84.56	109.73	IL1RN	interleukin 1 receptor antagonist [Source:VGNC Symbol;Acc:VGNC:73723]	13	16298851	16315115	1	protein_coding	ENSG00000136689	IL1RN	IL1RN	ortholog_one2one	ENSMUSG00000026981	Il1rn	ortholog_one2one
ENSMMUG00000056966	206.37	52.57	30.93	126.42			9	94815158	94816780	-1	protein_coding	NA	NA	NA	NA	NA	NA	NA
ENSMMUG00000010538	90.06	96.09	113.52	115.70	ACADVL	acyl-CoA dehydrogenase very long chain [Source:VGNC Symbol;Acc:VGNC:81344]	16	6987008	6992667	1	protein_coding	ENSG00000072778	ACADVL	ACADVL	ortholog_one2one	ENSMUSG00000018574	Acadvl	ortholog_one2one
ENSMMUG00000017277	67.13	112.44	141.20	94.20	IKBKG	inhibitor of nuclear factor kappa B kinase regulatory subunit gamma [Source:VGNC Symbol;Acc:VGNC:73704]	X	150641245	150674569	-1	protein_coding	ENSG00000269335	IKBKG	IKBKG	ortholog_one2one	ENSMUSG00000004221	Ikbkg	ortholog_one2one
ENSMMUG00000008268	122.51	107.73	85.38	98.24	WAC	WW domain containing adaptor with coiled-coil [Source:VGNC Symbol;Acc:VGNC:79072]	9	29424695	29515042	1	protein_coding	ENSG00000095787	WAC	WAC	ortholog_one2one	ENSMUSG00000024283	Wac	ortholog_one2one
ENSMMUG00000013348	85.91	89.22	119.00	118.97	NOP53	NOP53 ribosome biogenesis factor [Source:VGNC Symbol;Acc:VGNC:75294]	19	47772913	47785094	1	protein_coding	ENSG00000105373	NOP53	NOP53	ortholog_one2one	ENSMUSG00000041560	Nop53	ortholog_one2one
ENSMMUG00000001761	115.37	98.59	87.15	111.79	MYO1B	myosin IB [Source:VGNC Symbol;Acc:VGNC:75111]	12	78477147	78694155	1	protein_coding	ENSG00000128641	MYO1B	MYO1B	ortholog_one2one	ENSMUSG00000018417	Myo1b	ortholog_one2one
ENSMMUG00000013256	155.73	90.54	62.22	104.39			14	333667	334574	1	protein_coding	NA	NA	NA	NA	NA	NA	NA
ENSMMUG00000012307	222.89	6.00	5.44	178.42	POSTN	periostin [Source:VGNC Symbol;Acc:VGNC:76039]	17	16387063	16424876	-1	protein_coding	ENSG00000133110	POSTN	POSTN	ortholog_one2one	ENSMUSG00000027750	Postn	ortholog_one2one
ENSMMUG00000021945	94.00	80.48	109.45	128.73		EPS8 like 1 [Source:NCBI gene (formerly Entrezgene);Acc:114673994]	19	54796336	54807329	1	protein_coding	NA	NA	NA	NA	NA	NA	NA
ENSMMUG00000051346	0.00	0.00	229.33	183.15			7	127585785	127585844	1	miRNA	NA	NA	NA	NA	NA	NA	NA
ENSMMUG00000008632	97.29	111.20	95.97	107.73		myosin, light chain 6, alkali, smooth muscle and non-muscle-like [Source:NCBI gene (formerly Entrezgene);Acc:710137]	3	100757321	100757821	1	protein_coding	NA	NA	NA	NA	NA	NA	NA
ENSMMUG00000004663	113.18	103.50	90.62	104.45	COLEC12	collectin subfamily member 12 [Source:VGNC Symbol;Acc:VGNC:71181]	18	61633605	61816791	-1	protein_coding	ENSG00000158270	COLEC12	COLEC12	ortholog_one2one	ENSMUSG00000036103	Colec12	ortholog_one2one
ENSMMUG00000014703	99.78	132.91	99.66	79.35	HACE1	HECT domain and ankyrin repeat containing E3 ubiquitin protein ligase 1 [Source:VGNC Symbol;Acc:VGNC:73206]	4	68349263	68476596	1	protein_coding	ENSG00000085382	HACE1	HACE1	ortholog_one2one	ENSMUSG00000038822	Hace1	ortholog_one2one
ENSMMUG00000022194	105.98	94.58	99.35	111.65	SERPINF1	serpin family F member 1 [Source:VGNC Symbol;Acc:VGNC:99254]	16	1616729	1634379	1	protein_coding	ENSG00000132386	SERPINF1	SERPINF1	ortholog_one2one	ENSMUSG00000000753	Serpinf1	ortholog_one2one
ENSMMUG00000012346	95.35	99.67	106.05	110.36	RER1	retention in endoplasmic reticulum sorting receptor 1 [Source:VGNC Symbol;Acc:VGNC:76871]	1	222002613	222024369	-1	protein_coding	ENSG00000157916	RER1	RER1	ortholog_one2one	ENSMUSG00000029048	Rer1	ortholog_one2one
ENSMMUG00000014807	130.91	117.10	76.01	87.28	GNG12	G protein subunit gamma 12 [Source:NCBI gene (formerly Entrezgene);Acc:100424606]	1	156594729	156724917	1	protein_coding	NA	NA	NA	NA	NA	NA	NA
ENSMMUG00000044284	73.22	56.73	135.69	145.47		40S ribosomal protein S11-like [Source:NCBI gene (formerly Entrezgene);Acc:706532]	4	38954069	38954545	1	protein_coding	NA	NA	NA	NA	NA	NA	NA
ENSMMUG00000065334	124.21	97.89	87.52	101.11			8	133740174	133741930	1	pseudogene	NA	NA	NA	NA	NA	NA	NA
ENSMMUG00000013267	89.33	110.02	108.33	102.97	CTTN	cortactin [Source:VGNC Symbol;Acc:VGNC:71611]	14	4378561	4418474	-1	protein_coding	ENSG00000085733	CTTN	CTTN	ortholog_one2one	ENSMUSG00000031078	Cttn	ortholog_one2one
ENSMMUG00000001472	81.83	123.15	115.46	89.62	TIAL1	TIA1 cytotoxic granule associated RNA binding protein like 1 [Source:VGNC Symbol;Acc:VGNC:78354]	9	120052248	120074751	-1	protein_coding	ENSG00000151923	TIAL1	TIAL1	ortholog_one2one	ENSMUSG00000030846	Tial1	ortholog_one2one
ENSMMUG00000052766	190.16	50.41	34.21	135.15			6	22027170	22028267	1	processed_pseudogene	NA	NA	NA	NA	NA	NA	NA
ENSMMUG00000020346	196.91	10.77	9.47	192.07	CPXM2	carboxypeptidase X, M14 family member 2 [Source:VGNC Symbol;Acc:VGNC:71596]	9	124195000	124339206	-1	protein_coding	ENSG00000121898	CPXM2	CPXM2	ortholog_one2one	ENSMUSG00000030862	Cpxm2	ortholog_one2one
ENSMMUG00000018093	93.81	93.94	112.29	109.02	RALY	RALY heterogeneous nuclear ribonucleoprotein [Source:VGNC Symbol;Acc:VGNC:76486]	10	69171525	69258826	1	protein_coding	ENSG00000125970	RALY	RALY	ortholog_one2one	ENSMUSG00000027593	Raly	ortholog_one2one
ENSMMUG00000037735	157.56	82.23	59.59	108.95	SRGN	serglycin [Source:NCBI gene (formerly Entrezgene);Acc:712299]	9	68701782	68715375	-1	protein_coding	ENSG00000122862	SRGN	SRGN	ortholog_one2one	ENSMUSG00000020077	Srgn	ortholog_one2one
ENSMMUG00000022658	117.97	108.45	84.51	97.26	ENTPD1	ectonucleoside triphosphate diphosphohydrolase 1 [Source:HGNC Symbol;Acc:HGNC:3363]	9	96114614	96292748	1	protein_coding	ENSG00000138185	ENTPD1	ENTPD1	ortholog_one2one	ENSMUSG00000048120	Entpd1	ortholog_one2one
ENSMMUG00000004188	132.82	90.33	70.70	114.14	ACSL4	acyl-CoA synthetase long chain family member 4 [Source:VGNC Symbol;Acc:VGNC:69566]	X	106400855	106481321	-1	protein_coding	ENSG00000068366	ACSL4	ACSL4	ortholog_one2one	ENSMUSG00000031278	Acsl4	ortholog_one2one
ENSMMUG00000023138	96.95	112.70	101.58	96.72	BRD2	bromodomain containing 2 [Source:VGNC Symbol;Acc:VGNC:83422]	4	136540874	136553322	-1	protein_coding	ENSG00000204256	BRD2	BRD2	ortholog_one2one	ENSMUSG00000024335	Brd2	ortholog_one2one
ENSMMUG00000012477	108.93	98.91	90.58	109.16	PTPRF	protein tyrosine phosphatase receptor type F [Source:VGNC Symbol;Acc:VGNC:76615]	1	180842428	180935016	-1	protein_coding	ENSG00000142949	PTPRF	PTPRF	ortholog_one2one	ENSMUSG00000033295	Ptprf	ortholog_one2one
ENSMMUG00000017666	101.87	99.84	102.85	102.60	RNASE1	ribonuclease A family member 1, pancreatic [Source:VGNC Symbol;Acc:VGNC:76700]	7	82692447	82694069	-1	protein_coding	ENSG00000129538	RNASE1	RNASE1	ortholog_one2one	ENSMUSG00000035896	Rnase1	ortholog_one2one
ENSMMUG00000002058	89.98	85.33	112.38	119.41	TAGLN	transgelin [Source:NCBI gene (formerly Entrezgene);Acc:106993487]	14	110259521	110268634	1	protein_coding	ENSG00000149591	TAGLN	TAGLN	ortholog_one2one	ENSMUSG00000032085	Tagln	ortholog_one2one
ENSMMUG00000051787	99.07	89.82	104.61	113.56	PFN1	profilin 1 [Source:NCBI gene (formerly Entrezgene);Acc:710753]	16	4791455	4795797	-1	protein_coding	ENSG00000108518	PFN1	PFN1	ortholog_one2one	ENSMUSG00000018293	Pfn1	ortholog_one2one
ENSMMUG00000060205	117.94	104.90	84.99	99.20	PAIP2	poly(A) binding protein interacting protein 2 [Source:NCBI gene (formerly Entrezgene);Acc:693317]	6	136742044	136771285	1	protein_coding	ENSG00000120727	PAIP2	PAIP2	ortholog_one2one	ENSMUSG00000037058	Paip2	ortholog_one2one
ENSMMUG00000022744	125.51	125.98	77.02	78.26	MBNL2	muscleblind like splicing regulator 2 [Source:VGNC Symbol;Acc:VGNC:74519]	17	78981233	79153250	1	protein_coding	ENSG00000139793	MBNL2	MBNL2	ortholog_one2one	ENSMUSG00000022139	Mbnl2	ortholog_one2one
ENSMMUG00000012206	107.52	119.59	90.50	88.67	MLF2	myeloid leukemia factor 2 [Source:NCBI gene (formerly Entrezgene);Acc:713670]	11	6912334	6932497	-1	protein_coding	ENSG00000089693	MLF2	MLF2	ortholog_one2one	ENSMUSG00000030120	Mlf2	ortholog_one2one
ENSMMUG00000049364	104.75	116.27	91.92	92.65	SPTSSA	serine palmitoyltransferase small subunit A [Source:NCBI gene (formerly Entrezgene);Acc:717580]	7	96500691	96538162	-1	protein_coding	ENSG00000165389	SPTSSA	SPTSSA	ortholog_one2one	ENSMUSG00000044408	Sptssa	ortholog_one2one
ENSMMUG00000008491	94.73	112.04	107.68	90.86	SLC12A4	solute carrier family 12 member 4 [Source:VGNC Symbol;Acc:VGNC:77388]	20	55158291	55186659	-1	protein_coding	ENSG00000124067	SLC12A4	SLC12A4	ortholog_one2one	ENSMUSG00000017765	Slc12a4	ortholog_one2one
ENSMMUG00000001884	117.47	101.64	86.92	98.76	DAZAP2	DAZ associated protein 2 [Source:NCBI gene (formerly Entrezgene);Acc:695282]	11	50866700	50872039	1	protein_coding	ENSG00000183283	DAZAP2	DAZAP2	ortholog_one2one	ENSMUSG00000000346	Dazap2	ortholog_one2one
ENSMMUG00000018653	103.08	79.63	91.36	130.52	KRT19	keratin, type I cytoskeletal 19 [Source:NCBI gene (formerly Entrezgene);Acc:707129]	16	52640582	52645282	-1	protein_coding	ENSG00000171345	KRT19	KRT19	ortholog_one2one	ENSMUSG00000020911	Krt19	ortholog_one2one
ENSMMUG00000038454	67.77	43.50	120.93	171.93	H2AFZ	H2A histone family, member Z [Source:NCBI gene (formerly Entrezgene);Acc:709326]	5	98311818	98314053	-1	protein_coding	ENSG00000164032	H2AZ1	H2AFZ	ortholog_one2one	ENSMUSG00000037894	H2az1	ortholog_one2one
ENSMMUG00000040660	127.38	105.52	74.67	96.53	HDGF	heparin binding growth factor [Source:NCBI gene (formerly Entrezgene);Acc:716742]	1	94212659	94224149	1	protein_coding	ENSG00000143321	HDGF	HDGF	ortholog_one2one	ENSMUSG00000004897	Hdgf	ortholog_one2one
ENSMMUG00000006359	78.19	104.95	126.64	94.03	PACSIN3	protein kinase C and casein kinase substrate in neurons 3 [Source:VGNC Symbol;Acc:VGNC:75746]	14	18577629	18586502	1	protein_coding	ENSG00000165912	PACSIN3	PACSIN3	ortholog_one2one	ENSMUSG00000027257	Pacsin3	ortholog_one2one
ENSMMUG00000003067	116.96	89.35	85.79	111.69	ERGIC1	endoplasmic reticulum-golgi intermediate compartment 1 [Source:VGNC Symbol;Acc:VGNC:82141]	6	170240869	170377278	1	protein_coding	ENSG00000113719	ERGIC1	ERGIC1	ortholog_one2one	ENSMUSG00000001576	Ergic1	ortholog_one2one
ENSMMUG00000008014	97.67	102.04	97.80	106.27	PON2	paraoxonase 2 [Source:VGNC Symbol;Acc:VGNC:76220]	3	110696832	110726890	1	protein_coding	ENSG00000105854	PON2	PON2	ortholog_one2one	ENSMUSG00000032667	Pon2	ortholog_one2one
ENSMMUG00000031202	109.01	104.45	92.25	97.86	RAB1B	RAB1B, member RAS oncogene family [Source:NCBI gene (formerly Entrezgene);Acc:721852]	14	8271370	8280610	-1	protein_coding	NA	NA	NA	NA	NA	NA	NA
ENSMMUG00000011999	125.30	112.41	77.75	87.19	SLC38A1	solute carrier family 38 member 1 [Source:VGNC Symbol;Acc:VGNC:77468]	11	45720065	45804414	-1	protein_coding	ENSG00000111371	SLC38A1	SLC38A1	ortholog_one2one	ENSMUSG00000023169	Slc38a1	ortholog_one2one
ENSMMUG00000046615	98.45	101.37	97.89	104.86	HMGB1	high mobility group box 1 [Source:NCBI gene (formerly Entrezgene);Acc:712849]	17	9528255	9684094	-1	protein_coding	ENSG00000189403	HMGB1	HMGB1	ortholog_one2one	ENSMUSG00000066551	Hmgb1	ortholog_one2one
ENSMMUG00000006527	107.29	102.39	92.92	99.48	CALD1	caldesmon 1 [Source:VGNC Symbol;Acc:VGNC:70517]	3	161224327	161420720	1	protein_coding	ENSG00000122786	CALD1	CALD1	ortholog_one2one	ENSMUSG00000029761	Cald1	ortholog_one2one
ENSMMUG00000057586	26.55	30.67	160.11	184.38	S100A13	S100 calcium binding protein A13 [Source:HGNC Symbol;Acc:HGNC:10490]	1	97435007	97442829	1	protein_coding	ENSG00000189171	S100A13	S100A13	ortholog_one2one	ENSMUSG00000042312	S100a13	ortholog_one2one
ENSMMUG00000003744	99.48	106.70	97.09	98.14	SLC44A2	solute carrier family 44 member 2 [Source:VGNC Symbol;Acc:VGNC:77498]	19	10352055	10401807	1	protein_coding	ENSG00000129353	SLC44A2	SLC44A2	ortholog_one2one	ENSMUSG00000057193	Slc44a2	ortholog_one2one
ENSMMUG00000011582	122.35	83.78	79.83	115.12		collagen type XV alpha 1 chain [Source:NCBI gene (formerly Entrezgene);Acc:715003]	15	43848066	43974378	-1	protein_coding	NA	NA	NA	NA	NA	NA	NA
ENSMMUG00000021614	111.52	112.57	85.63	91.31	LSM14A	LSM14A mRNA processing body assembly factor [Source:NCBI gene (formerly Entrezgene);Acc:705085]	19	33660032	33720890	1	protein_coding	NA	NA	NA	NA	NA	NA	NA
ENSMMUG00000061192	184.89	51.33	31.97	132.72			6	22027170	22028267	1	protein_coding	NA	NA	NA	NA	NA	NA	NA
ENSMMUG00000021935	118.85	89.40	81.65	110.61	NFE2L1	nuclear factor, erythroid 2 like 1 [Source:VGNC Symbol;Acc:VGNC:75331]	16	48747147	48760273	-1	protein_coding	ENSG00000082641	NFE2L1	NFE2L1	ortholog_one2one	ENSMUSG00000038615	Nfe2l1	ortholog_one2one
ENSMMUG00000020354	95.58	73.70	99.84	131.26	SLC3A2	solute carrier family 3 member 2 [Source:VGNC Symbol;Acc:VGNC:77463]	14	11308578	11339816	-1	protein_coding	ENSG00000168003	SLC3A2	SLC3A2	ortholog_one2one	ENSMUSG00000010095	Slc3a2	ortholog_one2one
ENSMMUG00000010117	92.48	117.30	103.45	86.88	LUC7L3	LUC7 like 3 pre-mRNA splicing factor [Source:VGNC Symbol;Acc:VGNC:74346]	16	46034387	46067519	-1	protein_coding	ENSG00000108848	LUC7L3	LUC7L3	ortholog_one2one	ENSMUSG00000020863	Luc7l3	ortholog_one2one
ENSMMUG00000048745	75.01	116.30	122.79	85.90	RAP2C	RAP2C, member of RAS oncogene family [Source:NCBI gene (formerly Entrezgene);Acc:705986]	X	128439621	128455945	-1	protein_coding	ENSG00000123728	RAP2C	RAP2C	ortholog_one2one	ENSMUSG00000050029	Rap2c	ortholog_one2one
ENSMMUG00000015668	122.48	121.17	77.99	78.19	CAPZA1	capping actin protein of muscle Z-line subunit alpha 1 [Source:NCBI gene (formerly Entrezgene);Acc:705653]	1	111541344	111590045	-1	protein_coding	NA	NA	NA	NA	NA	NA	NA
ENSMMUG00000008852	104.55	117.41	91.72	85.72	HP1BP3	heterochromatin protein 1 binding protein 3 [Source:VGNC Symbol;Acc:VGNC:73440]	1	203923307	203970514	1	protein_coding	ENSG00000127483	HP1BP3	HP1BP3	ortholog_one2one	ENSMUSG00000028759	Hp1bp3	ortholog_one2one
ENSMMUG00000010420	94.26	117.10	95.34	92.14	MKRN1	makorin ring finger protein 1 [Source:VGNC Symbol;Acc:VGNC:81476]	3	166872513	166893184	-1	protein_coding	ENSG00000133606	MKRN1	MKRN1	ortholog_one2one	ENSMUSG00000029922	Mkrn1	ortholog_one2one
ENSMMUG00000010689	115.02	125.25	75.83	82.15	FERMT2	fermitin family member 2 [Source:VGNC Symbol;Acc:VGNC:82144]	7	114970408	115067909	-1	protein_coding	ENSG00000073712	FERMT2	FERMT2	ortholog_one2one	ENSMUSG00000037712	Fermt2	ortholog_one2one
ENSMMUG00000013665	114.91	81.67	82.05	118.81	MMP14	matrix metallopeptidase 14 [Source:VGNC Symbol;Acc:VGNC:74892]	7	84856186	84867364	1	protein_coding	ENSG00000157227	MMP14	MMP14	ortholog_one2one	ENSMUSG00000000957	Mmp14	ortholog_one2one
ENSMMUG00000051392	67.52	83.45	129.73	116.09		high mobility group nucleosomal binding domain 2 [Source:NCBI gene (formerly Entrezgene);Acc:114673569]	1	198301972	198306099	-1	protein_coding	NA	NA	NA	NA	NA	NA	NA
ENSMMUG00000052427	37.47	19.13	125.15	214.37			X	46722656	46723988	1	protein_coding	NA	NA	NA	NA	NA	NA	NA
ENSMMUG00000018321	115.80	78.79	78.01	123.46	RPN1	ribophorin I [Source:VGNC Symbol;Acc:VGNC:76924]	2	147857540	148050154	1	protein_coding	ENSG00000163902	RPN1	RPN1	ortholog_one2one	ENSMUSG00000030062	Rpn1	ortholog_one2one
ENSMMUG00000017426	77.55	80.41	106.87	130.98	RABAC1	Rab acceptor 1 [Source:VGNC Symbol;Acc:VGNC:76639]	19	41099937	41102642	-1	protein_coding	ENSG00000105404	RABAC1	RABAC1	ortholog_one2one	ENSMUSG00000003380	Rabac1	ortholog_one2one
ENSMMUG00000010121	69.13	105.97	126.46	94.11	SLC16A3	solute carrier family 16 member 3 [Source:VGNC Symbol;Acc:VGNC:77397]	16	78580207	78588707	1	protein_coding	ENSG00000141526	SLC16A3	SLC16A3	ortholog_one2one	ENSMUSG00000025161	Slc16a3	ortholog_one2one
ENSMMUG00000051941	99.56	86.47	101.36	108.06	UQCRQ	ubiquinol-cytochrome c reductase, complex III subunit VII, 9.5kDa [Source:NCBI gene (formerly Entrezgene);Acc:708950]	6	130307464	130308478	1	protein_coding	ENSG00000164405	UQCRQ	UQCRQ	ortholog_one2one	ENSMUSG00000044894	Uqcrq	ortholog_one2one
ENSMMUG00000006101	113.73	93.09	81.51	106.96	MYH9	myosin heavy chain 9 [Source:VGNC Symbol;Acc:VGNC:75102]	10	15186284	15292991	1	protein_coding	ENSG00000100345	MYH9	MYH9	ortholog_one2one	ENSMUSG00000022443	Myh9	ortholog_one2one
ENSMMUG00000005007	103.38	104.78	88.43	97.57	SLC39A1	solute carrier family 39 member 1 [Source:NCBI gene (formerly Entrezgene);Acc:715994]	1	97098152	97102936	1	protein_coding	ENSG00000143570	SLC39A1	SLC39A1	ortholog_one2one	ENSMUSG00000052310	Slc39a1	ortholog_one2one
ENSMMUG00000009159	96.86	102.42	97.29	97.39	PXN	paxillin [Source:VGNC Symbol;Acc:VGNC:76629]	11	119990600	120048349	-1	protein_coding	ENSG00000089159	PXN	PXN	ortholog_one2one	ENSMUSG00000029528	Pxn	ortholog_one2one
ENSMMUG00000019514	96.86	104.60	98.65	93.78	UAP1	UDP-N-acetylglucosamine pyrophosphorylase 1 [Source:VGNC Symbol;Acc:VGNC:78685]	1	88294973	88405088	-1	protein_coding	ENSG00000117143	UAP1	UAP1	ortholog_one2one	ENSMUSG00000026670	Uap1	ortholog_one2one
ENSMMUG00000002332	97.74	116.48	99.39	79.04	RBM25	RNA binding motif protein 25 [Source:VGNC Symbol;Acc:VGNC:76521]	7	135195689	135249287	1	protein_coding	ENSG00000119707	RBM25	RBM25	ortholog_one2one	ENSMUSG00000010608	Rbm25	ortholog_one2one
ENSMMUG00000020190	92.12	82.54	98.84	119.13	VCP	valosin containing protein [Source:VGNC Symbol;Acc:VGNC:78762]	15	49153037	49176568	1	protein_coding	ENSG00000165280	VCP	VCP	ortholog_one2one	ENSMUSG00000028452	Vcp	ortholog_one2one
ENSMMUG00000008839	81.49	107.54	108.99	94.48	DDX39B	DExD-box helicase 39B [Source:VGNC Symbol;Acc:VGNC:71621]	4	137967226	137983374	1	protein_coding	ENSG00000198563	DDX39B	DDX39B	ortholog_one2one	ENSMUSG00000019432	Ddx39b	ortholog_one2one
ENSMMUG00000009949	89.92	77.50	100.14	124.60	ARHGDIA	Rho GDP dissociation inhibitor alpha [Source:VGNC Symbol;Acc:VGNC:70010]	16	78164778	78168400	-1	protein_coding	ENSG00000141522	ARHGDIA	ARHGDIA	ortholog_one2one	ENSMUSG00000025132	Arhgdia	ortholog_one2one
ENSMMUG00000007497	101.13	95.77	93.43	101.39	PABPC4	poly(A) binding protein cytoplasmic 4 [Source:NCBI gene (formerly Entrezgene);Acc:716083]	1	185008954	185024810	1	protein_coding	ENSG00000090621	PABPC4	PABPC4	ortholog_one2one	ENSMUSG00000011257	Pabpc4	ortholog_one2one
ENSMMUG00000017985	99.80	102.13	89.91	99.17	CTNNA1	catenin alpha 1 [Source:VGNC Symbol;Acc:VGNC:84291]	6	136163232	136340315	1	protein_coding	ENSG00000044115	CTNNA1	CTNNA1	ortholog_one2one	ENSMUSG00000037815	Ctnna1	ortholog_one2one
ENSMMUG00000052967	82.15	81.84	113.92	112.76			1	66523637	66524119	1	protein_coding	NA	NA	NA	NA	NA	NA	NA
ENSMMUG00000014705	81.08	82.12	106.48	120.84	UQCRC1	ubiquinol-cytochrome c reductase core protein 1 [Source:VGNC Symbol;Acc:VGNC:78729]	2	104657730	104669607	-1	protein_coding	ENSG00000010256	UQCRC1	UQCRC1	ortholog_one2one	ENSMUSG00000025651	Uqcrc1	ortholog_one2one
ENSMMUG00000020363	106.19	109.61	88.69	85.99	RBM14	RNA-binding protein 4 [Source:NCBI gene (formerly Entrezgene);Acc:713490]	14	7866014	7937586	-1	protein_coding	ENSG00000239306	RBM14	RBM14	ortholog_one2one	ENSMUSG00000006456	Rbm14	ortholog_one2one
ENSMMUG00000006186	93.65	107.97	103.23	85.24	TFAP2A	transcription factor AP-2 alpha [Source:VGNC Symbol;Acc:VGNC:78320]	4	159625289	159647998	1	protein_coding	ENSG00000137203	TFAP2A	TFAP2A	ortholog_one2one	ENSMUSG00000021359	Tfap2a	ortholog_one2one
ENSMMUG00000017841	101.73	125.60	86.85	75.62	DCAF8	DDB1 and CUL4 associated factor 8 [Source:NCBI gene (formerly Entrezgene);Acc:719645]	1	90657576	90722744	1	protein_coding	ENSG00000132716	DCAF8	DCAF8	ortholog_one2one	ENSMUSG00000026554	Dcaf8	ortholog_one2one
ENSMMUG00000029445	150.73	24.45	28.61	185.90	CITED2	Cbp/p300 interacting transactivator with Glu/Asp rich carboxy-terminal domain 2 [Source:VGNC Symbol;Acc:VGNC:71228]	4	43017026	43018041	-1	protein_coding	ENSG00000164442	CITED2	CITED2	ortholog_one2one	ENSMUSG00000039910	Cited2	ortholog_one2one
ENSMMUG00000053203	103.67	106.92	87.86	91.11			3	12544173	12544697	1	protein_coding	NA	NA	NA	NA	NA	NA	NA
ENSMMUG00000022133	110.42	77.31	89.82	111.36	CRYAB	crystallin alpha B [Source:VGNC Symbol;Acc:VGNC:71501]	14	105054260	105059997	-1	protein_coding	ENSG00000109846	CRYAB	CRYAB	ortholog_one2one	ENSMUSG00000032060	Cryab	ortholog_one2one
ENSMMUG00000010485	92.39	111.74	100.31	84.32	OAT	ornithine aminotransferase [Source:VGNC Symbol;Acc:VGNC:75573]	9	124845396	124867604	-1	protein_coding	ENSG00000065154	OAT	OAT	ortholog_one2one	ENSMUSG00000030934	Oat	ortholog_one2one
ENSMMUG00000052420	59.02	102.95	138.93	87.33	TMEM132A	transmembrane protein 132A [Source:NCBI gene (formerly Entrezgene);Acc:695291]	14	13297140	13310334	-1	protein_coding	ENSG00000006118	TMEM132A	TMEM132A	ortholog_one2one	ENSMUSG00000024736	Tmem132a	ortholog_one2one
ENSMMUG00000013495	105.62	89.53	85.45	107.32	SSR2	signal sequence receptor subunit 2 [Source:VGNC Symbol;Acc:VGNC:77889]	1	94954197	94968854	1	protein_coding	ENSG00000163479	SSR2	SSR2	ortholog_one2one	ENSMUSG00000041355	Ssr2	ortholog_one2one
ENSMMUG00000012993	99.38	99.35	90.09	98.99	HECTD3	HECT domain E3 ubiquitin protein ligase 3 [Source:VGNC Symbol;Acc:VGNC:73240]	1	179406787	179415507	1	protein_coding	ENSG00000126107	HECTD3	HECTD3	ortholog_one2one	ENSMUSG00000046861	Hectd3	ortholog_one2one
ENSMMUG00000001561	98.16	93.36	99.57	96.72	CFDP1	craniofacial development protein 1 [Source:VGNC Symbol;Acc:VGNC:71018]	20	62273346	62455894	-1	protein_coding	ENSG00000153774	CFDP1	CFDP1	ortholog_one2one	ENSMUSG00000031954	Cfdp1	ortholog_one2one
ENSMMUG00000047144	104.03	123.75	86.42	73.56	VGLL1	vestigial like family member 1 [Source:NCBI gene (formerly Entrezgene);Acc:693717]	X	132634637	132656570	1	protein_coding	ENSG00000102243	VGLL1	VGLL1	ortholog_one2one	ENSMUSG00000031131	Vgll1	ortholog_one2one
ENSMMUG00000006971	78.37	84.94	106.63	117.17		FKBP prolyl isomerase 11 [Source:NCBI gene (formerly Entrezgene);Acc:708598]	11	48511733	48564069	-1	protein_coding	NA	NA	NA	NA	NA	NA	NA
ENSMMUG00000004756	88.14	105.68	103.15	89.83	GRB2	growth factor receptor bound protein 2 [Source:VGNC Symbol;Acc:VGNC:99157]	16	71685591	71773944	-1	protein_coding	ENSG00000177885	GRB2	GRB2	ortholog_one2one	ENSMUSG00000059923	Grb2	ortholog_one2one
ENSMMUG00000009201	99.21	83.40	87.15	116.54	ABHD12	abhydrolase domain containing 12, lysophospholipase [Source:VGNC Symbol;Acc:VGNC:69411]	10	41227094	41309676	1	protein_coding	ENSG00000100997	ABHD12	ABHD12	ortholog_one2one	ENSMUSG00000032046	Abhd12	ortholog_one2one
ENSMMUG00000014627	92.11	90.79	98.21	104.81	CTNNB1	catenin beta 1 [Source:VGNC Symbol;Acc:VGNC:71545]	2	97167347	97208443	1	protein_coding	ENSG00000168036	CTNNB1	CTNNB1	ortholog_one2one	ENSMUSG00000006932	Ctnnb1	ortholog_one2one
ENSMMUG00000003006	122.82	99.73	70.71	91.54	SPTLC1	serine palmitoyltransferase long chain base subunit 1 [Source:VGNC Symbol;Acc:VGNC:77873]	15	106987799	107102428	-1	protein_coding	ENSG00000090054	SPTLC1	SPTLC1	ortholog_one2one	ENSMUSG00000021468	Sptlc1	ortholog_one2one
ENSMMUG00000048560	96.09	101.77	100.06	86.40	H1-0	histone H1.0 [Source:NCBI gene (formerly Entrezgene);Acc:698693]	10	13745878	13748063	-1	protein_coding	ENSG00000189060	H1-0	H1-0	ortholog_one2one	ENSMUSG00000096210	H1f0	ortholog_one2one
ENSMMUG00000012252	115.47	100.88	77.16	90.50	PPP1R8	protein phosphatase 1 regulatory subunit 8 [Source:NCBI gene (formerly Entrezgene);Acc:716496]	1	196871249	196949574	-1	protein_coding	ENSG00000117751	PPP1R8	PPP1R8	ortholog_one2one	ENSMUSG00000028882	Ppp1r8	ortholog_one2one
ENSMMUG00000004788	91.12	89.04	93.55	109.77	MAN1C1	mannosidase alpha class 1C member 1 [Source:VGNC Symbol;Acc:VGNC:74313]	1	199021028	199196698	-1	protein_coding	ENSG00000117643	MAN1C1	MAN1C1	ortholog_one2one	ENSMUSG00000037306	Man1c1	ortholog_one2one
ENSMMUG00000012033	123.31	101.68	71.89	86.01	PAK2	p21 (RAC1) activated kinase 2 [Source:VGNC Symbol;Acc:VGNC:84053]	2	1491022	1586138	1	protein_coding	ENSG00000180370	PAK2	PAK2	ortholog_one2one	ENSMUSG00000022781	Pak2	ortholog_one2one
ENSMMUG00000002328	98.82	75.48	87.66	120.84	PRKCSH	protein kinase C substrate 80K-H [Source:VGNC Symbol;Acc:VGNC:76417]	19	11192058	11206717	1	protein_coding	ENSG00000130175	PRKCSH	PRKCSH	ortholog_one2one	ENSMUSG00000003402	Prkcsh	ortholog_one2one
ENSMMUG00000043161	123.01	90.62	72.45	96.71	ERVFRD-1	endogenous retrovirus group FRD member 1, envelope [Source:VGNC Symbol;Acc:VGNC:81068]	4	158900809	158910522	1	protein_coding	NA	NA	NA	NA	NA	NA	NA
ENSMMUG00000016741	99.11	108.01	88.39	87.16	MATR3	matrin 3 [Source:NCBI gene (formerly Entrezgene);Acc:100568450]	6	136695265	136732335	1	protein_coding	NA	NA	NA	NA	NA	NA	NA
ENSMMUG00000010788	109.45	101.24	82.83	89.04	ABCB1	ATP binding cassette subfamily B member 1 [Source:NCBI gene (formerly Entrezgene);Acc:574235]	3	118504483	118721282	1	protein_coding	ENSG00000005471	ABCB4	ABCB1	ortholog_one2one	ENSMUSG00000042476	Abcb4	ortholog_one2one
ENSMMUG00000060188	103.18	78.92	79.24	121.04	FDX1	ferredoxin 1 [Source:NCBI gene (formerly Entrezgene);Acc:709110]	14	103601909	103638417	1	protein_coding	ENSG00000137714	FDX1	FDX1	ortholog_one2one	ENSMUSG00000032051	Fdx1	ortholog_one2one
ENSMMUG00000008006	97.09	90.54	90.36	104.27	RAB11A	RAB11A, member RAS oncogene family [Source:VGNC Symbol;Acc:VGNC:81517]	7	42432434	42455485	1	protein_coding	ENSG00000103769	RAB11A	RAB11A	ortholog_one2one	ENSMUSG00000004771	Rab11a	ortholog_one2one
ENSMMUG00000023124	82.98	96.60	106.80	95.48	TMEM43	transmembrane protein 43 [Source:VGNC Symbol;Acc:VGNC:82711]	2	145475007	145494115	1	protein_coding	ENSG00000170876	TMEM43	TMEM43	ortholog_one2one	ENSMUSG00000030095	Tmem43	ortholog_one2one
ENSMMUG00000009793	94.25	116.92	94.07	76.58	CAB39	calcium binding protein 39 [Source:VGNC Symbol;Acc:VGNC:70590]	12	118141188	118246244	1	protein_coding	ENSG00000135932	CAB39	CAB39	ortholog_one2one	ENSMUSG00000036707	Cab39	ortholog_one2one
ENSMMUG00000001927	110.93	92.12	81.48	96.62	XRCC5	X-ray repair cross complementing 5 [Source:VGNC Symbol;Acc:VGNC:99422]	12	103486562	103597997	1	protein_coding	ENSG00000079246	XRCC5	XRCC5	ortholog_one2one	ENSMUSG00000026187	Xrcc5	ortholog_one2one
ENSMMUG00000007740	107.08	72.81	84.10	116.81	DNAJA1	DnaJ heat shock protein family (Hsp40) member A1 [Source:NCBI gene (formerly Entrezgene);Acc:703765]	15	50842406	50861088	-1	protein_coding	ENSG00000086061	DNAJA1	DNAJA1	ortholog_one2one	ENSMUSG00000028410	Dnaja1	ortholog_one2one
ENSMMUG00000008797	107.46	83.74	81.41	107.81	ABCG2	ATP binding cassette subfamily G member 2 (Junior blood group) [Source:NCBI gene (formerly Entrezgene);Acc:574307]	5	86484292	86624243	-1	protein_coding	NA	NA	NA	NA	NA	NA	NA
ENSMMUG00000022428	76.72	81.49	115.06	106.81		NADH:ubiquinone oxidoreductase subunit B1 [Source:NCBI gene (formerly Entrezgene);Acc:697745]	7	154262602	154268574	-1	protein_coding	NA	NA	NA	NA	NA	NA	NA
ENSMMUG00000012953	99.33	72.88	89.64	118.17	STIP1	stress induced phosphoprotein 1 [Source:NCBI gene (formerly Entrezgene);Acc:717926]	14	10337376	10360977	-1	protein_coding	ENSG00000168439	STIP1	STIP1	ortholog_one2one	ENSMUSG00000024966	Stip1	ortholog_one2one
ENSMMUG00000003904	98.67	77.01	85.95	118.38	NUCB1	nucleobindin 1 [Source:VGNC Symbol;Acc:VGNC:75548]	19	48881579	48906135	1	protein_coding	ENSG00000104805	NUCB1	NUCB1	ortholog_one2one	ENSMUSG00000030824	Nucb1	ortholog_one2one
ENSMMUG00000022742	69.51	100.63	119.56	89.13	MAP1S	microtubule associated protein 1S [Source:VGNC Symbol;Acc:VGNC:74294]	19	17229997	17246072	1	protein_coding	ENSG00000130479	MAP1S	MAP1S	ortholog_one2one	ENSMUSG00000019261	Map1s	ortholog_one2one
ENSMMUG00000009493	101.23	100.86	83.61	92.95	FAM120A	family with sequence similarity 120A [Source:VGNC Symbol;Acc:VGNC:97768]	15	108409021	108527013	1	protein_coding	ENSG00000048828	FAM120A	FAM120A	ortholog_one2one	ENSMUSG00000038014	Fam120a	ortholog_one2one
ENSMMUG00000016350	79.05	85.45	109.51	104.20	RPS27L	ribosomal protein S27 like [Source:VGNC Symbol;Acc:VGNC:99233]	7	39598417	39601838	-1	protein_coding	NA	NA	NA	NA	NA	NA	NA
ENSMMUG00000006894	98.57	84.57	91.67	103.34	CAPZB	capping actin protein of muscle Z-line subunit beta [Source:VGNC Symbol;Acc:VGNC:70539]	1	205238298	205386681	1	protein_coding	ENSG00000077549	CAPZB	CAPZB	ortholog_one2one	ENSMUSG00000028745	Capzb	ortholog_one2one
ENSMMUG00000050877	130.66	100.05	77.59	68.57	COX5B	cytochrome c oxidase subunit 5B, mitochondrial [Source:NCBI gene (formerly Entrezgene);Acc:707227]	13	1352601	1354751	1	protein_coding	NA	NA	NA	NA	NA	NA	NA
ENSMMUG00000007161	78.28	77.53	101.01	119.81	GPAA1	glycosylphosphatidylinositol anchor attachment 1 [Source:VGNC Symbol;Acc:VGNC:73116]	8	144360514	144371678	1	protein_coding	ENSG00000197858	GPAA1	GPAA1	ortholog_one2one	ENSMUSG00000022561	Gpaa1	ortholog_one2one
ENSMMUG00000019154	105.09	114.50	82.65	74.07	SFPQ	splicing factor proline and glutamine rich [Source:VGNC Symbol;Acc:VGNC:77184]	1	189446442	189462510	1	protein_coding	ENSG00000116560	SFPQ	SFPQ	ortholog_one2one	ENSMUSG00000028820	Sfpq	ortholog_one2one
ENSMMUG00000005630	96.52	87.84	89.05	102.29	EIF5	eukaryotic translation initiation factor 5 [Source:VGNC Symbol;Acc:VGNC:72197]	7	165628892	165637800	1	protein_coding	ENSG00000100664	EIF5	EIF5	ortholog_one2one	ENSMUSG00000021282	Eif5	ortholog_one2one
ENSMMUG00000031253	99.92	80.11	89.84	105.57	DYNLRB1	dynein light chain roadblock-type 1 [Source:VGNC Symbol;Acc:VGNC:71839]	10	69717260	69738233	1	protein_coding	ENSG00000125971	DYNLRB1	DYNLRB1	ortholog_one2one	ENSMUSG00000047459	Dynlrb1	ortholog_one2one
ENSMMUG00000006237	100.61	67.99	83.43	122.74	CPZ	carboxypeptidase Z [Source:VGNC Symbol;Acc:VGNC:71478]	5	4324053	4353568	-1	protein_coding	ENSG00000109625	CPZ	CPZ	ortholog_one2one	ENSMUSG00000036596	Cpz	ortholog_one2one
ENSMMUG00000005182	79.19	86.39	101.26	107.70	COPZ1	COPI coat complex subunit zeta 1 [Source:VGNC Symbol;Acc:VGNC:71318]	11	53938233	53966583	1	protein_coding	ENSG00000111481	COPZ1	COPZ1	ortholog_one2one	ENSMUSG00000060992	Copz1	ortholog_one2one
ENSMMUG00000003292	80.47	78.72	103.48	111.33	SLC38A10	solute carrier family 38 member 10 [Source:VGNC Symbol;Acc:VGNC:77578]	16	77589645	77640911	-1	protein_coding	ENSG00000157637	SLC38A10	SLC38A10	ortholog_one2one	ENSMUSG00000061306	Slc38a10	ortholog_one2one
ENSMMUG00000015150	78.64	82.32	102.17	110.85	DPH2	diphthamide biosynthesis 2 [Source:VGNC Symbol;Acc:VGNC:71974]	1	180472451	180482158	-1	protein_coding	ENSG00000132768	DPH2	DPH2	ortholog_one2one	ENSMUSG00000028540	Dph2	ortholog_one2one
ENSMMUG00000001697	116.21	1.49	1.98	254.17	ECRG4	ECRG4 augurin precursor [Source:VGNC Symbol;Acc:VGNC:82138]	13	9800699	9812407	1	protein_coding	ENSG00000119147	ECRG4	ECRG4	ortholog_one2one	ENSMUSG00000026051	Ecrg4	ortholog_one2one
ENSMMUG00000017114	82.55	104.48	98.37	88.37	PLEKHA6	pleckstrin homology domain containing A6 [Source:VGNC Symbol;Acc:VGNC:76040]	1	61729288	61882423	-1	protein_coding	ENSG00000143850	PLEKHA6	PLEKHA6	ortholog_one2one	ENSMUSG00000041757	Plekha6	ortholog_one2one
ENSMMUG00000007938	109.83	82.55	74.47	106.41	SRPRA	SRP receptor subunit alpha [Source:VGNC Symbol;Acc:VGNC:77885]	14	119034738	119040693	-1	protein_coding	ENSG00000182934	SRPRA	SRPRA	ortholog_one2one	ENSMUSG00000032042	Srpr	ortholog_one2one
ENSMMUG00000008810	123.26	86.50	71.55	91.54	ARL8B	ADP ribosylation factor like GTPase 8B [Source:VGNC Symbol;Acc:VGNC:84238]	2	136419870	136474121	1	protein_coding	ENSG00000134108	ARL8B	ARL8B	ortholog_one2one	ENSMUSG00000030105	Arl8b	ortholog_one2one
ENSMMUG00000021084	74.96	76.65	107.69	113.34	ZC3H10	zinc finger CCCH-type containing 10 [Source:VGNC Symbol;Acc:VGNC:79554]	11	55676376	55682980	1	protein_coding	ENSG00000135482	ZC3H10	ZC3H10	ortholog_one2one	ENSMUSG00000039810	Zc3h10	ortholog_one2one
ENSMMUG00000055928	81.90	133.45	100.32	56.62			18	39315050	39317125	1	protein_coding	NA	NA	NA	NA	NA	NA	NA
ENSMMUG00000030891	117.23	80.58	64.69	109.64	HYOU1	hypoxia up-regulated 1 [Source:VGNC Symbol;Acc:VGNC:73399]	14	112110011	112123894	-1	protein_coding	ENSG00000149428	HYOU1	HYOU1	ortholog_one2one	ENSMUSG00000032115	Hyou1	ortholog_one2one
ENSMMUG00000005496	169.39	38.26	22.91	141.38	RNASE4	ribonuclease A family member 4 [Source:VGNC Symbol;Acc:VGNC:84760]	7	82576990	82593787	1	protein_coding	ENSG00000258818	RNASE4	RNASE4	ortholog_one2one	ENSMUSG00000021876	Rnase4	ortholog_one2one
ENSMMUG00000022246	101.88	102.33	82.26	84.79	PDLIM5	PDZ and LIM domain 5 [Source:VGNC Symbol;Acc:VGNC:75816]	5	92828514	93039387	1	protein_coding	ENSG00000163110	PDLIM5	PDLIM5	ortholog_one2one	ENSMUSG00000028273	Pdlim5	ortholog_one2one
ENSMMUG00000023051	85.18	100.65	96.42	88.82	KLHL23	kelch like family member 23 [Source:NCBI gene (formerly Entrezgene);Acc:706609]	12	56853721	56925226	1	protein_coding	ENSG00000213160	KLHL23	KLHL23	ortholog_one2one	ENSMUSG00000042155	Klhl23	ortholog_one2one
ENSMMUG00000062735	78.33	78.92	97.17	116.10			17	27225164	27225931	1	protein_coding	NA	NA	NA	NA	NA	NA	NA
ENSMMUG00000003239	86.11	85.68	96.87	101.46	CYP11A1	cholesterol side-chain cleavage enzyme, mitochondrial [Source:NCBI gene (formerly Entrezgene);Acc:708065]	7	51347916	51378506	-1	protein_coding	ENSG00000140459	CYP11A1	CYP11A1	ortholog_one2one	ENSMUSG00000032323	Cyp11a1	ortholog_one2one
ENSMMUG00000022606	89.33	103.73	93.98	82.48	SF1	splicing factor 1 [Source:VGNC Symbol;Acc:VGNC:77225]	14	9764131	9778273	1	protein_coding	ENSG00000168066	SF1	SF1	ortholog_one2one	ENSMUSG00000024949	Sf1	ortholog_one2one
ENSMMUG00000045106	86.55	92.16	90.29	100.34	S100A16	S100 calcium binding protein A16 [Source:NCBI gene (formerly Entrezgene);Acc:713638]	1	97448630	97454825	1	protein_coding	ENSG00000188643	S100A16	S100A16	ortholog_one2one	ENSMUSG00000074457	S100a16	ortholog_one2one
ENSMMUG00000016096	72.90	82.21	108.79	105.42	LMNA	lamin A/C [Source:VGNC Symbol;Acc:VGNC:74427]	1	94827268	94888787	-1	protein_coding	ENSG00000160789	LMNA	LMNA	ortholog_one2one	ENSMUSG00000028063	Lmna	ortholog_one2one
ENSMMUG00000005502	91.18	97.21	89.89	90.95	GDI1	GDP dissociation inhibitor 1 [Source:VGNC Symbol;Acc:VGNC:72910]	X	150360753	150368095	1	protein_coding	ENSG00000203879	GDI1	GDI1	ortholog_one2one	ENSMUSG00000015291	Gdi1	ortholog_one2one
ENSMMUG00000019393	111.41	89.71	72.87	95.17	TNS3	tensin 3 [Source:VGNC Symbol;Acc:VGNC:79324]	3	67787684	68094728	1	protein_coding	ENSG00000136205	TNS3	TNS3	ortholog_one2one	ENSMUSG00000020422	Tns3	ortholog_one2one
ENSMMUG00000054267	73.57	99.37	99.55	96.61	GLRX5	glutaredoxin 5 [Source:NCBI gene (formerly Entrezgene);Acc:702989]	7	157733272	157742678	1	protein_coding	ENSG00000182512	GLRX5	GLRX5	ortholog_one2one	ENSMUSG00000021102	Glrx5	ortholog_one2one
ENSMMUG00000005051	79.70	71.40	102.77	115.22	EDF1	endothelial differentiation related factor 1 [Source:VGNC Symbol;Acc:VGNC:72154]	15	1348523	1353345	1	protein_coding	NA	NA	NA	NA	NA	NA	NA
ENSMMUG00000009587	79.17	77.05	103.81	109.06	FKBP8	FKBP prolyl isomerase 8 [Source:NCBI gene (formerly Entrezgene);Acc:720232]	19	18090762	18102387	-1	protein_coding	ENSG00000105701	FKBP8	FKBP8	ortholog_one2one	ENSMUSG00000019428	Fkbp8	ortholog_one2one
ENSMMUG00000049537	93.52	96.23	89.99	89.32	PRPSAP1	phosphoribosyl pyrophosphate synthetase associated protein 1 [Source:NCBI gene (formerly Entrezgene);Acc:706625]	16	72706127	72753105	-1	protein_coding	ENSG00000161542	PRPSAP1	PRPSAP1	ortholog_one2one	ENSMUSG00000015869	Prpsap1	ortholog_one2one
ENSMMUG00000022478	88.13	82.44	96.08	101.92	FGFR1	fibroblast growth factor receptor 1 [Source:VGNC Symbol;Acc:VGNC:72651]	8	38877386	38935926	-1	protein_coding	ENSG00000077782	FGFR1	FGFR1	ortholog_one2one	ENSMUSG00000031565	Fgfr1	ortholog_one2one
ENSMMUG00000020982	97.81	88.44	84.60	97.62	HNRNPF	heterogeneous nuclear ribonucleoprotein F [Source:VGNC Symbol;Acc:VGNC:73496]	9	44122913	44147539	-1	protein_coding	ENSG00000169813	HNRNPF	HNRNPF	ortholog_one2one	ENSMUSG00000042079	Hnrnpf	ortholog_one2one
ENSMMUG00000003996	89.76	87.17	91.65	99.80	HNRNPAB	heterogeneous nuclear ribonucleoprotein A/B [Source:VGNC Symbol;Acc:VGNC:73495]	6	175531653	175539027	1	protein_coding	ENSG00000197451	HNRNPAB	HNRNPAB	ortholog_one2one	ENSMUSG00000020358	Hnrnpab	ortholog_one2one
ENSMMUG00000029598	77.41	75.50	108.50	106.90		60S ribosomal protein L21-like [Source:NCBI gene (formerly Entrezgene);Acc:712987]	4	112180763	112181245	1	protein_coding	ENSG00000122026	RPL21		ortholog_one2one	ENSMUSG00000041453	Rpl21	ortholog_one2one
ENSMMUG00000060294	98.87	115.10	83.61	70.61	HIST1H2AC	histone cluster 1, H2ac [Source:NCBI gene (formerly Entrezgene);Acc:696629]	4	143851758	143868220	-1	protein_coding	NA	NA	NA	NA	NA	NA	NA
ENSMMUG00000020913	105.36	84.79	75.20	102.19	SCARB2	scavenger receptor class B member 2 [Source:VGNC Symbol;Acc:VGNC:77026]	5	57512223	57567416	1	protein_coding	ENSG00000138760	SCARB2	SCARB2	ortholog_one2one	ENSMUSG00000029426	Scarb2	ortholog_one2one
ENSMMUG00000007405	97.54	74.80	78.22	116.74	FKBP4	FKBP prolyl isomerase 4 [Source:VGNC Symbol;Acc:VGNC:72664]	11	2900567	2910275	1	protein_coding	ENSG00000004478	FKBP4	FKBP4	ortholog_one2one	ENSMUSG00000030357	Fkbp4	ortholog_one2one
ENSMMUG00000052921	39.84	66.32	161.85	99.12	H1-2	H1.2 linker histone, cluster member [Source:NCBI gene (formerly Entrezgene);Acc:696005]	4	143933536	143934177	1	protein_coding	ENSG00000187837	H1-2	H1-2	ortholog_one2one	ENSMUSG00000036181	H1f2	ortholog_one2one
ENSMMUG00000064160	59.98	54.29	116.49	136.29	RPL35A	ribosomal protein L35a [Source:NCBI gene (formerly Entrezgene);Acc:714858]	2	218157	224402	-1	protein_coding	ENSG00000182899	RPL35A	RPL35A	ortholog_one2one	ENSMUSG00000060636	Rpl35a	ortholog_one2one
ENSMMUG00000010685	97.58	81.02	83.54	104.83	SPCS2	signal peptidase complex subunit 2 [Source:NCBI gene (formerly Entrezgene);Acc:694179]	14	67999864	68029466	1	protein_coding	NA	NA	NA	NA	NA	NA	NA
ENSMMUG00000002974	75.91	84.82	111.03	95.14	ACP5	acid phosphatase 5, tartrate resistant [Source:VGNC Symbol;Acc:VGNC:69384]	19	11340337	11344303	-1	protein_coding	ENSG00000102575	ACP5	ACP5	ortholog_one2one	ENSMUSG00000001348	Acp5	ortholog_one2one
ENSMMUG00000006784	99.20	95.96	85.03	86.44	CAPZA2	capping actin protein of muscle Z-line subunit alpha 2 [Source:VGNC Symbol;Acc:VGNC:70538]	3	142917659	143124723	1	protein_coding	ENSG00000198898	CAPZA2	CAPZA2	ortholog_one2one	ENSMUSG00000015733	Capza2	ortholog_one2one
ENSMMUG00000022317	78.44	72.77	99.65	115.73	COL6A2	collagen type VI alpha 2 chain [Source:VGNC Symbol;Acc:VGNC:71302]	3	646432	684212	-1	protein_coding	ENSG00000142173	COL6A2	COL6A2	ortholog_one2one	ENSMUSG00000020241	Col6a2	ortholog_one2one
ENSMMUG00000000800	82.88	83.55	93.99	106.03	PSMD2	proteasome 26S subunit, non-ATPase 2 [Source:VGNC Symbol;Acc:VGNC:84144]	2	89599092	89608962	1	protein_coding	ENSG00000175166	PSMD2	PSMD2	ortholog_one2one	ENSMUSG00000006998	Psmd2	ortholog_one2one
ENSMMUG00000014944	111.45	91.68	70.89	92.30	RAD23B	RAD23 homolog B, nucleotide excision repair protein [Source:VGNC Symbol;Acc:VGNC:76644]	15	35556325	35604676	-1	protein_coding	ENSG00000119318	RAD23B	RAD23B	ortholog_one2one	ENSMUSG00000028426	Rad23b	ortholog_one2one
ENSMMUG00000023291	73.41	70.13	106.35	116.27	COPE	COPI coat complex subunit epsilon [Source:VGNC Symbol;Acc:VGNC:71314]	19	18466089	18488095	-1	protein_coding	ENSG00000105669	COPE	COPE	ortholog_one2one	ENSMUSG00000055681	Cope	ortholog_one2one
ENSMMUG00000016641	101.17	83.74	96.65	84.44	UBE2B	ubiquitin conjugating enzyme E2 B [Source:VGNC Symbol;Acc:VGNC:78692]	6	131834170	131857741	1	protein_coding	ENSG00000119048	UBE2B	UBE2B	ortholog_one2one	ENSMUSG00000020390	Ube2b	ortholog_one2one
ENSMMUG00000010509	106.22	85.87	77.94	95.79	CLTC	clathrin heavy chain [Source:VGNC Symbol;Acc:VGNC:97754]	16	37109550	37184711	-1	protein_coding	ENSG00000141367	CLTC	CLTC	ortholog_one2one	ENSMUSG00000047126	Cltc	ortholog_one2one
ENSMMUG00000002263	108.13	100.69	76.02	80.88	ACTR2	actin related protein 2 [Source:NCBI gene (formerly Entrezgene);Acc:697080]	13	43471792	43514641	-1	protein_coding	ENSG00000138071	ACTR2	ACTR2	ortholog_one2one	ENSMUSG00000020152	Actr2	ortholog_one2one
ENSMMUG00000046729	70.95	95.53	105.85	93.22		40S ribosomal protein S12-like [Source:NCBI gene (formerly Entrezgene);Acc:711318]	10	68112493	68113124	-1	protein_coding	NA	NA	NA	NA	NA	NA	NA
ENSMMUG00000029256	88.14	82.68	98.12	96.53	SLIRP	SRA stem-loop interacting RNA binding protein [Source:VGNC Symbol;Acc:VGNC:99241]	7	139824759	139833887	1	protein_coding	ENSG00000119705	SLIRP	SLIRP	ortholog_one2one	ENSMUSG00000021040	Slirp	ortholog_one2one
ENSMMUG00000007877	67.76	62.47	120.22	114.99	UBL5	ubiquitin like 5 [Source:VGNC Symbol;Acc:VGNC:82266]	19	9570536	9572932	1	protein_coding	NA	NA	NA	NA	NA	NA	NA
ENSMMUG00000040838	82.97	74.65	93.64	114.05			9	101063934	101069204	-1	protein_coding	NA	NA	NA	NA	NA	NA	NA
ENSMMUG00000063402	100.73	89.14	76.09	98.98	PVR	poliovirus receptor [Source:NCBI gene (formerly Entrezgene);Acc:712851]	QNVO02000239.1	3629	26326	1	protein_coding	NA	NA	NA	NA	NA	NA	NA
ENSMMUG00000016695	66.02	73.47	116.21	109.23	CD320	CD320 molecule [Source:VGNC Symbol;Acc:VGNC:70763]	19	8192381	8213853	-1	protein_coding	ENSG00000167775	CD320	CD320	ortholog_one2one	ENSMUSG00000002308	Cd320	ortholog_one2one
ENSMMUG00000005925	94.90	108.76	87.87	73.35	PNISR	PNN interacting serine and arginine rich protein [Source:VGNC Symbol;Acc:VGNC:76090]	4	73866425	73891764	1	protein_coding	ENSG00000132424	PNISR	PNISR	ortholog_one2one	ENSMUSG00000028248	Pnisr	ortholog_one2one
ENSMMUG00000054323	84.55	97.19	90.29	92.41	LYPD3	LY6/PLAUR domain containing 3 [Source:NCBI gene (formerly Entrezgene);Acc:718197]	19	43514197	43519041	-1	protein_coding	ENSG00000124466	LYPD3	LYPD3	ortholog_one2one	ENSMUSG00000057454	Lypd3	ortholog_one2one
ENSMMUG00000003872	55.81	101.63	125.65	81.23	RGL2	ral guanine nucleotide dissociation stimulator like 2 [Source:VGNC Symbol;Acc:VGNC:76886]	4	136207666	136215391	1	protein_coding	ENSG00000237441	RGL2	RGL2	ortholog_one2one	ENSMUSG00000041354	Rgl2	ortholog_one2one
ENSMMUG00000023470	114.61	93.00	68.01	88.43	GNAI1	G protein subunit alpha i1 [Source:VGNC Symbol;Acc:VGNC:73089]	3	125972670	126054956	-1	protein_coding	ENSG00000127955	GNAI1	GNAI1	ortholog_one2one	ENSMUSG00000057614	Gnai1	ortholog_one2one
ENSMMUG00000006236	93.09	88.65	88.50	93.75	GPR78	G protein-coupled receptor 78 [Source:VGNC Symbol;Acc:VGNC:73144]	5	4358263	4364640	-1	protein_coding	NA	NA	NA	NA	NA	NA	NA
ENSMMUG00000028905	91.08	75.15	99.07	98.64	PET100	PET100 cytochrome c oxidase chaperone [Source:VGNC Symbol;Acc:VGNC:75904]	19	7571673	7573410	1	protein_coding	ENSG00000229833	PET100	PET100	ortholog_one2one	ENSMUSG00000087687	Pet100	ortholog_one2one
ENSMMUG00000013957	113.84	104.19	68.86	77.00	GOLPH3	golgi phosphoprotein 3 [Source:VGNC Symbol;Acc:VGNC:72947]	6	32237108	32294521	-1	protein_coding	ENSG00000113384	GOLPH3	GOLPH3	ortholog_one2one	ENSMUSG00000022200	Golph3	ortholog_one2one
ENSMMUG00000001138	94.47	101.24	90.15	77.96	USP27X	ubiquitin specific peptidase 27 X-linked [Source:HGNC Symbol;Acc:HGNC:13486]	X	49668336	49670442	1	protein_coding	ENSG00000273820	USP27X	USP27X	ortholog_one2one	ENSMUSG00000046269	Usp27x	ortholog_one2one
ENSMMUG00000005875	98.67	93.74	80.31	90.72	HSPA9	heat shock protein family A (Hsp70) member 9 [Source:VGNC Symbol;Acc:VGNC:84389]	6	135964582	135986863	-1	protein_coding	NA	NA	NA	NA	NA	NA	NA
ENSMMUG00000020117	76.82	77.76	103.31	105.15	SEMA3B	semaphorin 3B [Source:VGNC Symbol;Acc:VGNC:77160]	2	106389698	106402066	1	protein_coding	ENSG00000012171	SEMA3B	SEMA3B	ortholog_one2one	ENSMUSG00000057969	Sema3b	ortholog_one2one
ENSMMUG00000021571	109.30	91.65	82.82	79.21	ERH	ERH mRNA splicing and mitosis factor [Source:VGNC Symbol;Acc:VGNC:72428]	7	131526931	131545236	-1	protein_coding	ENSG00000100632	ERH	ERH	ortholog_one2one	ENSMUSG00000063412	Gm10131	ortholog_one2one
ENSMMUG00000003565	77.36	64.62	91.22	128.28	LGALS3	galectin 3 [Source:VGNC Symbol;Acc:VGNC:74255]	7	117243468	117262315	1	protein_coding	ENSG00000131981	LGALS3	LGALS3	ortholog_one2one	ENSMUSG00000050335	Lgals3	ortholog_one2one
ENSMMUG00000011359	111.13	94.86	74.00	80.34	EIF3E	eukaryotic translation initiation factor 3 subunit E [Source:VGNC Symbol;Acc:VGNC:83997]	8	108370582	108416087	-1	protein_coding	ENSG00000104408	EIF3E	EIF3E	ortholog_one2one	ENSMUSG00000022336	Eif3e	ortholog_one2one
ENSMMUG00000009792	103.82	104.20	74.16	77.81	HNRNPH3	heterogeneous nuclear ribonucleoprotein H3 [Source:VGNC Symbol;Acc:VGNC:73497]	9	69578837	69593080	-1	protein_coding	ENSG00000096746	HNRNPH3	HNRNPH3	ortholog_one2one	ENSMUSG00000020069	Hnrnph3	ortholog_one2one
ENSMMUG00000047780	87.54	105.86	85.04	81.25	TAF15	TATA-box binding protein associated factor 15 [Source:NCBI gene (formerly Entrezgene);Acc:716349]	16	32154897	32193372	1	protein_coding	ENSG00000270647	TAF15	TAF15	ortholog_one2one	ENSMUSG00000020680	Taf15	ortholog_one2one
ENSMMUG00000030408	98.88	85.96	75.55	99.25		pentatricopeptide repeat-containing protein 1, mitochondrial [Source:NCBI gene (formerly Entrezgene);Acc:718712]	3	41532536	41577947	-1	protein_coding	NA	NA	NA	NA	NA	NA	NA
ENSMMUG00000058033	73.62	77.95	101.17	106.82	PIM3	Pim-3 proto-oncogene, serine/threonine kinase [Source:NCBI gene (formerly Entrezgene);Acc:720591]	10	1506388	1509983	-1	protein_coding	ENSG00000198355	PIM3	PIM3	ortholog_one2one	ENSMUSG00000035828	Pim3	ortholog_one2one
ENSMMUG00000005294	102.22	104.52	72.90	79.87	CSNK2B	casein kinase 2 beta [Source:NCBI gene (formerly Entrezgene);Acc:715807]	4	137831155	137838535	-1	protein_coding	NA	NA	NA	NA	NA	NA	NA
ENSMMUG00000002147	115.04	88.11	68.45	87.37	SSR1	signal sequence receptor subunit 1 [Source:VGNC Symbol;Acc:VGNC:77888]	4	162767739	162811929	1	protein_coding	ENSG00000124783	SSR1	SSR1	ortholog_one2one	ENSMUSG00000021427	Ssr1	ortholog_one2one
ENSMMUG00000002984	92.50	86.50	83.77	96.18	PDXDC1	pyridoxal dependent decarboxylase domain containing 1 [Source:NCBI gene (formerly Entrezgene);Acc:717685]	20	14830011	14888250	-1	protein_coding	ENSG00000179889	PDXDC1	PDXDC1	ortholog_one2one	ENSMUSG00000022680	Pdxdc1	ortholog_one2one
ENSMMUG00000020283	108.32	89.43	75.33	85.42	EIF3H	eukaryotic translation initiation factor 3 subunit H [Source:VGNC Symbol;Acc:VGNC:72189]	8	116934365	117044930	-1	protein_coding	ENSG00000147677	EIF3H	EIF3H	ortholog_one2one	ENSMUSG00000022312	Eif3h	ortholog_one2one
ENSMMUG00000012576	91.29	109.07	82.49	75.43	SNX6	sorting nexin 6 [Source:NCBI gene (formerly Entrezgene);Acc:693626]	7	96630521	96703298	-1	protein_coding	ENSG00000129515	SNX6	SNX6	ortholog_one2one	ENSMUSG00000005656	Snx6	ortholog_one2one
ENSMMUG00000012203	108.48	99.51	69.98	79.93		aryl hydrocarbon receptor [Source:NCBI gene (formerly Entrezgene);Acc:714254]	3	97572819	97718328	-1	protein_coding	NA	NA	NA	NA	NA	NA	NA
ENSMMUG00000007142	92.71	104.18	80.05	80.81	SNX9	sorting nexin 9 [Source:VGNC Symbol;Acc:VGNC:77704]	4	64155923	64279880	1	protein_coding	ENSG00000130340	SNX9	SNX9	ortholog_one2one	ENSMUSG00000002365	Snx9	ortholog_one2one
ENSMMUG00000017378	139.07	99.45	47.48	71.73	STS	steroid sulfatase [Source:VGNC Symbol;Acc:VGNC:81590]	X	6688882	6880004	1	protein_coding	NA	NA	NA	NA	NA	NA	NA
ENSMMUG00000011759	46.92	101.62	138.05	71.11	SH3GLB2	SH3 domain containing GRB2 like, endophilin B2 [Source:VGNC Symbol;Acc:VGNC:77207]	15	11527578	11548875	1	protein_coding	ENSG00000148341	SH3GLB2	SH3GLB2	ortholog_one2one	ENSMUSG00000026860	Sh3glb2	ortholog_one2one
ENSMMUG00000021017	108.68	97.86	69.28	81.51	AGK	acylglycerol kinase [Source:VGNC Symbol;Acc:VGNC:69669]	3	167945165	168047600	1	protein_coding	ENSG00000006530	AGK	AGK	ortholog_one2one	ENSMUSG00000029916	Agk	ortholog_one2one
ENSMMUG00000009869	102.50	85.06	75.35	94.36	NPTN	neuroplastin [Source:VGNC Symbol;Acc:VGNC:75202]	7	50394220	50467335	-1	protein_coding	ENSG00000156642	NPTN	NPTN	ortholog_one2one	ENSMUSG00000032336	Nptn	ortholog_one2one
ENSMMUG00000001131	97.22	76.84	76.90	106.02	DAP	death associated protein [Source:VGNC Symbol;Acc:VGNC:71730]	6	10639870	10716527	-1	protein_coding	NA	NA	NA	NA	NA	NA	NA
ENSMMUG00000012979	94.45	97.03	84.52	80.75	ACIN1	apoptotic chromatin condensation inducer 1 [Source:VGNC Symbol;Acc:VGNC:69437]	7	85093506	85221212	-1	protein_coding	ENSG00000100813	ACIN1	ACIN1	ortholog_one2one	ENSMUSG00000022185	Acin1	ortholog_one2one
ENSMMUG00000030802	70.46	46.84	117.41	121.64	CHCHD2	coiled-coil-helix-coiled-coil-helix domain containing 2 [Source:NCBI gene (formerly Entrezgene);Acc:702967]	3	59120126	59125317	-1	protein_coding	NA	NA	NA	NA	NA	NA	NA
ENSMMUG00000063583	174.87	1.22	2.26	177.55		granulysin [Source:NCBI gene (formerly Entrezgene);Acc:696059]	13	22767040	22783153	-1	protein_coding	NA	NA	NA	NA	NA	NA	NA
ENSMMUG00000019529	90.15	77.59	87.81	99.73	HMGA1	high mobility group AT-hook 1 [Source:VGNC Symbol;Acc:VGNC:81076]	4	135249535	135259175	-1	protein_coding	NA	NA	NA	NA	NA	NA	NA
ENSMMUG00000011902	84.27	69.51	87.85	113.29	OSTC	oligosaccharyltransferase complex non-catalytic subunit [Source:NCBI gene (formerly Entrezgene);Acc:697283]	5	107015813	107033268	1	protein_coding	ENSG00000198856	OSTC	OSTC	ortholog_one2one	ENSMUSG00000041084	Ostc	ortholog_one2one
ENSMMUG00000002229	88.75	85.84	80.65	99.57	ARFGAP3	ADP ribosylation factor GTPase activating protein 3 [Source:VGNC Symbol;Acc:VGNC:70002]	10	8473233	8728057	1	protein_coding	ENSG00000242247	ARFGAP3	ARFGAP3	ortholog_one2one	ENSMUSG00000054277	Arfgap3	ortholog_one2one
ENSMMUG00000007456	98.61	107.88	74.43	73.88	TARDBP	TAR DNA binding protein [Source:NCBI gene (formerly Entrezgene);Acc:100423163]	1	213420791	213441273	-1	protein_coding	ENSG00000120948	TARDBP	TARDBP	ortholog_one2one	ENSMUSG00000041459	Tardbp	ortholog_one2one
ENSMMUG00000054038	92.52	23.62	61.65	177.01		class I histocompatibility antigen, Gogo-B*0103 alpha chain-like [Source:NCBI gene (formerly Entrezgene);Acc:694372]	4	138134046	138650329	1	protein_coding	NA	NA	NA	NA	NA	NA	NA
ENSMMUG00000013895	94.36	92.54	79.30	88.45	TSPAN14	tetraspanin 14 [Source:VGNC Symbol;Acc:VGNC:79386]	9	57518810	57708302	-1	protein_coding	ENSG00000108219	TSPAN14	TSPAN14	ortholog_one2one	ENSMUSG00000037824	Tspan14	ortholog_one2one
ENSMMUG00000021854	104.42	89.74	73.37	86.69	COPA	COPI coat complex subunit alpha [Source:VGNC Symbol;Acc:VGNC:71311]	1	90595869	90649488	1	protein_coding	ENSG00000122218	COPA	COPA	ortholog_one2one	ENSMUSG00000026553	Copa	ortholog_one2one
ENSMMUG00000056012	77.97	74.95	90.82	110.34		ribosomal protein L3-like [Source:NCBI gene (formerly Entrezgene);Acc:693573]	7	6162034	6163340	-1	protein_coding	NA	NA	NA	NA	NA	NA	NA
ENSMMUG00000017838	93.44	101.70	78.17	80.76	PEA15	proliferation and apoptosis adaptor protein 15 [Source:NCBI gene (formerly Entrezgene);Acc:100423681]	1	90723083	90733056	-1	protein_coding	ENSG00000162734	PEA15	PEA15	ortholog_one2one	ENSMUSG00000013698	Pea15a	ortholog_one2one
ENSMMUG00000001711	85.40	90.24	86.68	91.61	SOD1	superoxide dismutase 1 [Source:VGNC Symbol;Acc:VGNC:77687]	3	14800359	14848435	-1	protein_coding	ENSG00000142168	SOD1	SOD1	ortholog_one2one	ENSMUSG00000022982	Sod1	ortholog_one2one
ENSMMUG00000008195	84.83	81.02	85.97	101.67	C10H20orf24	TGFB induced factor homeobox 2 [Source:NCBI gene (formerly Entrezgene);Acc:100429616]	10	71834003	71876013	1	protein_coding	ENSG00000118707	TGIF2	C10H20orf24	ortholog_one2one	ENSMUSG00000062175	Tgif2	ortholog_one2one
ENSMMUG00000050225	105.85	133.62	53.58	60.30			7	163893227	163893325	1	processed_pseudogene	NA	NA	NA	NA	NA	NA	NA
ENSMMUG00000058373	88.19	94.17	83.50	87.39	ARL6IP5	ADP ribosylation factor like GTPase 6 interacting protein 5 [Source:NCBI gene (formerly Entrezgene);Acc:696360]	2	125230229	125251703	1	protein_coding	ENSG00000144746	ARL6IP5	ARL6IP5	ortholog_one2one	ENSMUSG00000035199	Arl6ip5	ortholog_one2one
ENSMMUG00000003071	129.60	84.12	58.16	81.28	MBNL3	muscleblind like splicing regulator 3 [Source:VGNC Symbol;Acc:VGNC:74546]	X	128609906	128673197	-1	protein_coding	ENSG00000076770	MBNL3	MBNL3	ortholog_one2one	ENSMUSG00000036109	Mbnl3	ortholog_one2one
ENSMMUG00000020098	71.75	114.32	100.28	66.32	DGCR8	DGCR8 microprocessor complex subunit [Source:VGNC Symbol;Acc:VGNC:71779]	10	32519581	32552628	-1	protein_coding	NA	NA	NA	NA	NA	NA	NA
ENSMMUG00000002650	98.51	103.75	75.80	73.74	TMED4	transmembrane p24 trafficking protein 4 [Source:VGNC Symbol;Acc:VGNC:79352]	3	70611698	70644891	1	protein_coding	ENSG00000158604	TMED4	TMED4	ortholog_one2one	ENSMUSG00000004394	Tmed4	ortholog_one2one
ENSMMUG00000004223	92.58	80.77	81.79	96.51	RNF10	ring finger protein 10 [Source:VGNC Symbol;Acc:VGNC:76702]	11	120328728	120376629	1	protein_coding	ENSG00000022840	RNF10	RNF10	ortholog_one2one	ENSMUSG00000041740	Rnf10	ortholog_one2one
ENSMMUG00000040417	51.12	31.01	129.53	139.94			9	94654014	94654383	-1	protein_coding	NA	NA	NA	NA	NA	NA	NA
ENSMMUG00000011882	112.70	96.16	63.82	78.16	IQGAP1	IQ motif containing GTPase activating protein 1 [Source:VGNC Symbol;Acc:VGNC:73755]	7	69237656	69354470	1	protein_coding	ENSG00000140575	IQGAP1	IQGAP1	ortholog_one2one	ENSMUSG00000030536	Iqgap1	ortholog_one2one
ENSMMUG00000000544	85.78	83.36	89.83	91.35	COL6A1	collagen type VI alpha 1 chain [Source:VGNC Symbol;Acc:VGNC:82084]	3	775162	796605	-1	protein_coding	ENSG00000142156	COL6A1	COL6A1	ortholog_one2one	ENSMUSG00000001119	Col6a1	ortholog_one2one
ENSMMUG00000006075	90.83	93.25	85.36	79.97		high mobility group nucleosome binding domain 1 [Source:NCBI gene (formerly Entrezgene);Acc:722589]	3	7259290	7266225	1	protein_coding	NA	NA	NA	NA	NA	NA	NA
ENSMMUG00000001635	74.00	65.11	94.76	115.47	ZNF703	zinc finger protein 703 [Source:VGNC Symbol;Acc:VGNC:79552]	8	38150315	38154611	1	protein_coding	ENSG00000183779	ZNF703	ZNF703	ortholog_one2one	ENSMUSG00000085795	Zfp703	ortholog_one2one
ENSMMUG00000016848	92.21	85.82	82.93	88.23	SLCO4A1	solute carrier organic anion transporter family member 4A1 [Source:VGNC Symbol;Acc:VGNC:77599]	10	97800794	97830531	1	protein_coding	ENSG00000101187	SLCO4A1	SLCO4A1	ortholog_one2one	ENSMUSG00000038963	Slco4a1	ortholog_one2one
ENSMMUG00000056090	153.46	39.10	30.78	125.76			9	24493449	24496310	-1	protein_coding	NA	NA	NA	NA	NA	NA	NA
ENSMMUG00000002935	153.26	25.93	24.09	145.81	COL8A1	collagen type VIII alpha 1 chain [Source:VGNC Symbol;Acc:VGNC:71304]	2	176318779	176467738	-1	protein_coding	ENSG00000144810	COL8A1	COL8A1	ortholog_one2one	ENSMUSG00000068196	Col8a1	ortholog_one2one
ENSMMUG00000010970	109.48	90.97	67.05	81.59	HNRNPR	heterogeneous nuclear ribonucleoprotein R [Source:VGNC Symbol;Acc:VGNC:73499]	1	201427749	201462638	1	protein_coding	ENSG00000125944	HNRNPR	HNRNPR	ortholog_one2one	ENSMUSG00000066037	Hnrnpr	ortholog_one2one
ENSMMUG00000002400	94.99	97.08	78.70	77.93	DEGS1	delta 4-desaturase, sphingolipid 1 [Source:VGNC Symbol;Acc:VGNC:71620]	1	81638910	81651348	1	protein_coding	NA	NA	NA	NA	NA	NA	NA
ENSMMUG00000052293	96.32	46.30	69.59	136.43		HLA class I histocompatibility antigen, B-15 alpha chain-like [Source:NCBI gene (formerly Entrezgene);Acc:106997893]	QNVO02002229.1	46539	119522	-1	protein_coding	NA	NA	NA	NA	NA	NA	NA
ENSMMUG00000012310	98.71	100.95	73.23	75.59	CFLAR	CASP8 and FADD like apoptosis regulator [Source:VGNC Symbol;Acc:VGNC:71019]	12	88378319	88433481	1	protein_coding	ENSG00000003402	CFLAR	CFLAR	ortholog_one2one	ENSMUSG00000026031	Cflar	ortholog_one2one
ENSMMUG00000031489	79.53	67.06	95.44	106.34			2	32465232	32466032	-1	protein_coding	NA	NA	NA	NA	NA	NA	NA
ENSMMUG00000006567	80.54	99.36	89.41	79.03	LAMB1	laminin subunit beta 1 [Source:VGNC Symbol;Acc:VGNC:74228]	3	134232185	134320050	-1	protein_coding	ENSG00000091136	LAMB1	LAMB1	ortholog_one2one	ENSMUSG00000002900	Lamb1	ortholog_one2one
ENSMMUG00000004450	90.26	98.84	79.76	79.26	MAT2A	methionine adenosyltransferase 2A [Source:VGNC Symbol;Acc:VGNC:74664]	13	22933348	22940215	-1	protein_coding	ENSG00000168906	MAT2A	MAT2A	ortholog_one2one	ENSMUSG00000053907	Mat2a	ortholog_one2one
ENSMMUG00000052792	83.98	93.68	87.19	82.89			3	7259262	7266225	1	protein_coding	NA	NA	NA	NA	NA	NA	NA
ENSMMUG00000012531	107.34	68.29	64.30	107.37	ST3GAL1	ST3 beta-galactoside alpha-2,3-sialyltransferase 1 [Source:VGNC Symbol;Acc:VGNC:77825]	8	133736963	133855910	-1	protein_coding	ENSG00000008513	ST3GAL1	ST3GAL1	ortholog_one2one	ENSMUSG00000013846	St3gal1	ortholog_one2one
ENSMMUG00000042266	102.55	96.43	68.17	80.06	C5orf15	chromosome 6 C5orf15 homolog [Source:NCBI gene (formerly Entrezgene);Acc:709969]	6	131392063	131406102	-1	protein_coding	ENSG00000113583	C5orf15	C5orf15	ortholog_one2one	ENSMUSG00000036275	9530068E07Rik	ortholog_one2one
ENSMMUG00000016833	112.00	88.26	66.00	80.80	CREB3L2	cAMP responsive element binding protein 3 like 2 [Source:VGNC Symbol;Acc:VGNC:71497]	3	164294446	164422106	-1	protein_coding	ENSG00000182158	CREB3L2	CREB3L2	ortholog_one2one	ENSMUSG00000038648	Creb3l2	ortholog_one2one
ENSMMUG00000006357	72.05	105.58	99.83	69.21	ARFGAP2	ADP ribosylation factor GTPase activating protein 2 [Source:VGNC Symbol;Acc:VGNC:69823]	14	18587116	18599607	1	protein_coding	ENSG00000149182	ARFGAP2	ARFGAP2	ortholog_one2one	ENSMUSG00000027255	Arfgap2	ortholog_one2one
ENSMMUG00000048030	25.77	14.39	141.96	163.87		ferritin, heavy polypeptide 1-like [Source:NCBI gene (formerly Entrezgene);Acc:707011]	11	24676989	24679012	1	protein_coding	NA	NA	NA	NA	NA	NA	NA
ENSMMUG00000012511	78.01	86.49	90.35	90.78	GNL3	G protein nucleolar 3 [Source:VGNC Symbol;Acc:VGNC:73038]	2	108854893	108863695	1	protein_coding	ENSG00000163938	GNL3	GNL3	ortholog_one2one	ENSMUSG00000042354	Gnl3	ortholog_one2one
ENSMMUG00000010074	100.65	90.61	70.86	82.81	CDC42SE1	CDC42 small effector 1 [Source:VGNC Symbol;Acc:VGNC:70816]	1	100061183	100069836	1	protein_coding	ENSG00000197622	CDC42SE1	CDC42SE1	ortholog_one2one	ENSMUSG00000046722	Cdc42se1	ortholog_one2one
ENSMMUG00000048418	70.25	68.55	106.37	99.59	PPDPF	pancreatic progenitor cell differentiation and proliferation factor [Source:VGNC Symbol;Acc:VGNC:97121]	10	98741630	98743010	1	protein_coding	ENSG00000125534	PPDPF	PPDPF	ortholog_one2one	ENSMUSG00000016344	Ppdpf	ortholog_one2one
ENSMMUG00000022412	61.79	85.09	109.21	88.41	SRSF2	serine and arginine rich splicing factor 2 [Source:NCBI gene (formerly Entrezgene);Acc:708105]	16	73135923	73139860	-1	protein_coding	ENSG00000161547	SRSF2	SRSF2	ortholog_one2one	ENSMUSG00000034120	Srsf2	ortholog_one2one
ENSMMUG00000014301	85.26	79.51	89.31	90.37	NECTIN2	nectin cell adhesion molecule 2 [Source:VGNC Symbol;Acc:VGNC:75396]	19	44884635	44930435	1	protein_coding	ENSG00000130202	NECTIN2	NECTIN2	ortholog_one2one	ENSMUSG00000062300	Nectin2	ortholog_one2one
ENSMMUG00000000458	104.50	75.85	76.64	87.15	RBPMS	RNA binding protein, mRNA processing factor [Source:VGNC Symbol;Acc:VGNC:76510]	8	30677169	30859191	1	protein_coding	ENSG00000157110	RBPMS	RBPMS	ortholog_one2one	ENSMUSG00000031586	Rbpms	ortholog_one2one
ENSMMUG00000007536	61.22	49.05	112.11	121.42			11	83742277	83742746	1	pseudogene	NA	NA	NA	NA	NA	NA	NA
ENSMMUG00000050246	84.73	76.65	82.53	99.55	EFHD2	EF-hand domain family member D2 [Source:NCBI gene (formerly Entrezgene);Acc:694155]	1	209483177	209502701	-1	protein_coding	ENSG00000142634	EFHD2	EFHD2	ortholog_one2one	ENSMUSG00000040659	Efhd2	ortholog_one2one
ENSMMUG00000007729	70.02	77.37	96.06	99.99	ILVBL	ilvB acetolactate synthase like [Source:VGNC Symbol;Acc:VGNC:73739]	19	14714822	14726576	-1	protein_coding	ENSG00000105135	ILVBL	ILVBL	ortholog_one2one	ENSMUSG00000032763	Ilvbl	ortholog_one2one
ENSMMUG00000064613	88.05	87.87	83.03	84.39	SPCS3	signal peptidase complex subunit 3 [Source:NCBI gene (formerly Entrezgene);Acc:100429721]	5	173637162	173649595	1	protein_coding	NA	NA	NA	NA	NA	NA	NA
ENSMMUG00000015842	94.35	91.64	77.99	79.34	TRIP12	thyroid hormone receptor interactor 12 [Source:VGNC Symbol;Acc:VGNC:99414]	12	117204821	117357871	-1	protein_coding	ENSG00000153827	TRIP12	TRIP12	ortholog_one2one	ENSMUSG00000026219	Trip12	ortholog_one2one
ENSMMUG00000020051	72.60	74.75	95.84	99.46	TRIM28	tripartite motif containing 28 [Source:VGNC Symbol;Acc:VGNC:79033]	19	58110846	58116737	1	protein_coding	ENSG00000130726	TRIM28	TRIM28	ortholog_one2one	ENSMUSG00000005566	Trim28	ortholog_one2one
ENSMMUG00000029420	68.50	58.44	108.20	107.35			7	85506428	85506793	1	protein_coding	NA	NA	NA	NA	NA	NA	NA
ENSMMUG00000063422	76.46	86.12	92.53	87.23	EGLN2	egl-9 family hypoxia inducible factor 2 [Source:NCBI gene (formerly Entrezgene);Acc:703083]	QNVO02000247.1	23427	48911	1	protein_coding	NA	NA	NA	NA	NA	NA	NA
ENSMMUG00000002272	102.52	91.00	68.98	79.71	CLINT1	clathrin interactor 1 [Source:VGNC Symbol;Acc:VGNC:84289]	6	155209886	155283222	-1	protein_coding	ENSG00000113282	CLINT1	CLINT1	ortholog_one2one	ENSMUSG00000006169	Clint1	ortholog_one2one
ENSMMUG00000001758	86.84	86.23	84.25	84.60	CSNK1A1	casein kinase 1 alpha 1 [Source:VGNC Symbol;Acc:VGNC:84290]	6	147007414	147065769	-1	protein_coding	ENSG00000113712	CSNK1A1	CSNK1A1	ortholog_one2one	ENSMUSG00000024576	Csnk1a1	ortholog_one2one
ENSMMUG00000019032	74.42	100.02	94.45	73.02	EML2	EMAP like 2 [Source:NCBI gene (formerly Entrezgene);Acc:715009]	19	45677692	45715431	-1	protein_coding	ENSG00000125746	EML2	EML2	ortholog_one2one	ENSMUSG00000040811	Eml2	ortholog_one2one
ENSMMUG00000017888	80.86	91.86	86.68	81.80	KSR1	kinase suppressor of ras 1 [Source:VGNC Symbol;Acc:VGNC:74221]	16	23203494	23247641	1	protein_coding	ENSG00000141068	KSR1	KSR1	ortholog_one2one	ENSMUSG00000018334	Ksr1	ortholog_one2one
ENSMMUG00000001194	68.58	71.11	103.91	97.26	DYNLL1	dynein light chain LC8-type 1 [Source:NCBI gene (formerly Entrezgene);Acc:702360]	11	120293416	120295829	1	protein_coding	NA	NA	NA	NA	NA	NA	NA
ENSMMUG00000032214	65.08	90.95	108.09	76.66	CNKSR1	connector enhancer of kinase suppressor of Ras 1 [Source:VGNC Symbol;Acc:VGNC:71222]	1	198600168	198612791	-1	protein_coding	ENSG00000142675	CNKSR1	CNKSR1	ortholog_one2one	ENSMUSG00000028841	Cnksr1	ortholog_one2one
ENSMMUG00000008501	106.69	92.76	65.46	75.72	SEC31A	SEC31 homolog A, COPII coat complex component [Source:VGNC Symbol;Acc:VGNC:77256]	5	50790126	50885234	1	protein_coding	ENSG00000138674	SEC31A	SEC31A	ortholog_one2one	ENSMUSG00000035325	Sec31a	ortholog_one2one
ENSMMUG00000000165	78.92	75.67	89.68	96.32	COX6C	cytochrome c oxidase subunit 6C [Source:NCBI gene (formerly Entrezgene);Acc:100428417]	8	100148234	100164833	-1	protein_coding	ENSG00000164919	COX6C	COX6C	ortholog_one2one	ENSMUSG00000014313	Cox6c	ortholog_one2one
ENSMMUG00000017906	99.33	74.70	69.20	97.26	DNAJB1	DnaJ heat shock protein family (Hsp40) member B1 [Source:NCBI gene (formerly Entrezgene);Acc:718890]	19	14137693	14141402	-1	protein_coding	ENSG00000132002	DNAJB1	DNAJB1	ortholog_one2one	ENSMUSG00000005483	Dnajb1	ortholog_one2one
ENSMMUG00000043001	91.81	78.66	75.61	94.38	MFGE8	milk fat globule EGF and factor V/VIII domain containing [Source:NCBI gene (formerly Entrezgene);Acc:703501]	7	67656537	67707529	-1	protein_coding	ENSG00000140545	MFGE8	MFGE8	ortholog_one2one	ENSMUSG00000030605	Mfge8	ortholog_one2one
ENSMMUG00000004921	77.33	94.10	94.28	74.61	RBM5	RNA binding motif protein 5 [Source:VGNC Symbol;Acc:VGNC:76682]	2	106206539	106239018	1	protein_coding	ENSG00000003756	RBM5	RBM5	ortholog_one2one	ENSMUSG00000032580	Rbm5	ortholog_one2one
ENSMMUG00000038004	84.47	95.67	77.66	82.20	VAMP3	vesicle associated membrane protein 3 [Source:NCBI gene (formerly Entrezgene);Acc:707972]	1	216733756	216745738	-1	protein_coding	ENSG00000049245	VAMP3	VAMP3	ortholog_one2one	ENSMUSG00000028955	Vamp3	ortholog_one2one
ENSMMUG00000048215	75.73	61.28	88.68	114.29			19	38809685	38932217	1	protein_coding	NA	NA	NA	NA	NA	NA	NA
ENSMMUG00000031024	107.08	71.02	62.61	98.87	LDHA	lactate dehydrogenase A [Source:NCBI gene (formerly Entrezgene);Acc:694309]	14	47176419	47189799	-1	protein_coding	NA	NA	NA	NA	NA	NA	NA
ENSMMUG00000053633	72.63	75.78	92.45	98.60	SELENOS	selenoprotein S [Source:NCBI gene (formerly Entrezgene);Acc:694752]	7	80556236	80580221	-1	protein_coding	ENSG00000131876	SNRPA1	SELENOS	ortholog_one2one	ENSMUSG00000030512	Snrpa1	ortholog_one2one
ENSMMUG00000010257	80.83	92.32	82.21	84.09	SLC5A6	solute carrier family 5 member 6 [Source:VGNC Symbol;Acc:VGNC:77614]	13	81743852	81756819	1	protein_coding	ENSG00000138074	SLC5A6	SLC5A6	ortholog_one2one	ENSMUSG00000006641	Slc5a6	ortholog_one2one
ENSMMUG00000022967	86.81	87.17	78.74	86.34	GOLGA2	golgin A2 [Source:VGNC Symbol;Acc:VGNC:73105]	15	12316229	12336216	1	protein_coding	NA	NA	NA	NA	NA	NA	NA
ENSMMUG00000008691	80.62	77.17	88.00	93.03	VDAC2	voltage dependent anion channel 2 [Source:VGNC Symbol;Acc:VGNC:78763]	9	62552544	62575960	-1	protein_coding	ENSG00000165637	VDAC2	VDAC2	ortholog_one2one	ENSMUSG00000021771	Vdac2	ortholog_one2one
ENSMMUG00000007696	84.33	88.85	80.31	84.61	PDIA5	protein disulfide isomerase family A member 5 [Source:VGNC Symbol;Acc:VGNC:75858]	2	153163080	153256288	-1	protein_coding	ENSG00000065485	PDIA5	PDIA5	ortholog_one2one	ENSMUSG00000022844	Pdia5	ortholog_one2one
ENSMMUG00000014833	81.61	77.23	79.42	99.61	IDH2	isocitrate dehydrogenase (NADP(+)) 2 [Source:VGNC Symbol;Acc:VGNC:84351]	7	68868126	68893934	-1	protein_coding	ENSG00000182054	IDH2	IDH2	ortholog_one2one	ENSMUSG00000030541	Idh2	ortholog_one2one
ENSMMUG00000018931	93.79	84.22	73.48	86.13	ACLY	ATP citrate lyase [Source:VGNC Symbol;Acc:VGNC:99112]	16	52984914	53038485	-1	protein_coding	ENSG00000131473	ACLY	ACLY	ortholog_one2one	ENSMUSG00000020917	Acly	ortholog_one2one
ENSMMUG00000003111	85.96	91.97	80.58	78.53	CDC37	cell division cycle 37, HSP90 cochaperone [Source:NCBI gene (formerly Entrezgene);Acc:715390]	19	10149782	10181948	-1	protein_coding	ENSG00000105401	CDC37	CDC37	ortholog_one2one	ENSMUSG00000019471	Cdc37	ortholog_one2one
ENSMMUG00000031853	93.02	101.18	71.47	71.17	RAB5B	RAB5B, member RAS oncogene family [Source:VGNC Symbol;Acc:VGNC:81546]	11	55528538	55551142	1	protein_coding	ENSG00000111540	RAB5B	RAB5B	ortholog_one2one	ENSMUSG00000000711	Rab5b	ortholog_one2one
ENSMMUG00000000454	82.16	92.18	85.48	77.00	PDLIM1	PDZ and LIM domain 1 [Source:NCBI gene (formerly Entrezgene);Acc:702998]	9	95656693	95713084	-1	protein_coding	ENSG00000107438	PDLIM1	PDLIM1	ortholog_one2one	ENSMUSG00000055044	Pdlim1	ortholog_one2one
ENSMMUG00000037662	79.31	51.23	81.03	125.20	SELENOM	selenoprotein M [Source:NCBI gene (formerly Entrezgene);Acc:718290]	10	20409496	20412296	1	protein_coding	ENSG00000198832	SELENOM	SELENOM	ortholog_one2one	ENSMUSG00000075702	Selenom	ortholog_one2one
ENSMMUG00000061959	109.52	36.69	40.76	149.77		interferon-induced transmembrane protein 1 [Source:NCBI gene (formerly Entrezgene);Acc:697687]	14	312285	359083	-1	protein_coding	NA	NA	NA	NA	NA	NA	NA
ENSMMUG00000002062	92.30	80.64	76.39	87.11	CAST	calpastatin [Source:VGNC Symbol;Acc:VGNC:70551]	6	93495877	93687810	1	protein_coding	ENSG00000153113	CAST	CAST	ortholog_one2one	ENSMUSG00000021585	Cast	ortholog_one2one
ENSMMUG00000007129	86.49	75.32	81.24	93.38	CD46	CD46 molecule [Source:VGNC Symbol;Acc:VGNC:70930]	1	65254870	65292638	1	protein_coding	ENSG00000117335	CD46	CD46	ortholog_one2one	ENSMUSG00000016493	Cd46	ortholog_one2one
ENSMMUG00000002543	101.60	77.36	63.29	93.55	ARCN1	archain 1 [Source:VGNC Symbol;Acc:VGNC:69999]	14	111643547	111678348	1	protein_coding	ENSG00000095139	ARCN1	ARCN1	ortholog_one2one	ENSMUSG00000032096	Arcn1	ortholog_one2one
ENSMMUG00000041539	97.98	83.89	70.12	82.44			11	43752117	43753091	-1	protein_coding	NA	NA	NA	NA	NA	NA	NA
ENSMMUG00000000653	38.03	116.17	135.35	44.85	STMN1	stathmin 1 [Source:VGNC Symbol;Acc:VGNC:78264]	1	198894259	198914608	1	protein_coding	ENSG00000117632	STMN1	STMN1	ortholog_one2one	ENSMUSG00000028832	Stmn1	ortholog_one2one
ENSMMUG00000059737	74.91	114.57	89.49	55.25		histone H4 [Source:NCBI gene (formerly Entrezgene);Acc:699110]	4	143710162	143710473	1	protein_coding	NA	NA	NA	NA	NA	NA	NA
ENSMMUG00000062808	153.48	33.78	28.12	118.45			11	33092225	33093298	1	protein_coding	NA	NA	NA	NA	NA	NA	NA
ENSMMUG00000009341	82.50	92.30	87.80	71.14	ACTA2	actin alpha 2, smooth muscle [Source:NCBI gene (formerly Entrezgene);Acc:100427024]	9	89200052	89398038	-1	protein_coding	ENSG00000107796	ACTA2	ACTA2	ortholog_one2one	ENSMUSG00000035783	Acta2	ortholog_one2one
ENSMMUG00000004574	102.91	71.78	59.11	99.92	SLC20A1	solute carrier family 20 member 1 [Source:VGNC Symbol;Acc:VGNC:77415]	13	15816905	15834812	1	protein_coding	ENSG00000144136	SLC20A1	SLC20A1	ortholog_one2one	ENSMUSG00000027397	Slc20a1	ortholog_one2one
ENSMMUG00000009022	71.38	81.49	95.29	85.53	GDPD5	glycerophosphodiester phosphodiesterase domain containing 5 [Source:VGNC Symbol;Acc:VGNC:72801]	14	68504371	68595801	-1	protein_coding	ENSG00000158555	GDPD5	GDPD5	ortholog_one2one	ENSMUSG00000035314	Gdpd5	ortholog_one2one
ENSMMUG00000061041	92.19	100.97	75.01	65.46	MALSU1	mitochondrial assembly of ribosomal large subunit 1 [Source:NCBI gene (formerly Entrezgene);Acc:704884]	3	91789265	91803368	-1	protein_coding	ENSG00000156928	MALSU1	MALSU1	ortholog_one2one	ENSMUSG00000029815	Malsu1	ortholog_one2one
ENSMMUG00000004717	89.22	76.08	76.83	91.39	ITFG1	integrin alpha FG-GAP repeat containing 1 [Source:VGNC Symbol;Acc:VGNC:73688]	20	34242775	34537347	-1	protein_coding	ENSG00000129636	ITFG1	ITFG1	ortholog_one2one	ENSMUSG00000031703	Itfg1	ortholog_one2one
ENSMMUG00000016321	70.60	81.66	98.06	82.73	TPM2	tropomyosin 2 [Source:NCBI gene (formerly Entrezgene);Acc:696604]	15	48513776	48521809	1	protein_coding	ENSG00000198467	TPM2	TPM2	ortholog_one2one	ENSMUSG00000028464	Tpm2	ortholog_one2one
ENSMMUG00000038348	76.89	65.69	87.66	102.81		40S ribosomal protein S15a [Source:NCBI gene (formerly Entrezgene);Acc:114670812]	11	26394527	26394919	-1	protein_coding	NA	NA	NA	NA	NA	NA	NA
ENSMMUG00000010309	88.48	94.47	75.27	74.52	SEPTIN8	septin 8 [Source:VGNC Symbol;Acc:VGNC:77248]	6	130190348	130254286	-1	protein_coding	ENSG00000164402	SEPTIN8	SEPTIN8	ortholog_one2one	ENSMUSG00000018398	Septin8	ortholog_one2one
ENSMMUG00000004683	94.76	74.09	70.90	92.89	DAG1	dystroglycan 1 [Source:VGNC Symbol;Acc:VGNC:71728]	2	105574961	105650402	1	protein_coding	ENSG00000173402	DAG1	DAG1	ortholog_one2one	ENSMUSG00000039952	Dag1	ortholog_one2one
ENSMMUG00000023636	109.61	84.76	59.96	78.31	IPO7	importin 7 [Source:VGNC Symbol;Acc:VGNC:97778]	14	56216016	56292155	-1	protein_coding	ENSG00000205339	IPO7	IPO7	ortholog_one2one	ENSMUSG00000066232	Ipo7	ortholog_one2one
ENSMMUG00000022615	67.27	104.91	99.34	61.06	EGFL6	EGF like domain multiple 6 [Source:VGNC Symbol;Acc:VGNC:72172]	X	13237735	13302306	1	protein_coding	ENSG00000198759	EGFL6	EGFL6	ortholog_one2one	ENSMUSG00000000402	Egfl6	ortholog_one2one
ENSMMUG00000020667	67.59	77.40	99.59	87.78	VPS28	VPS28 subunit of ESCRT-I [Source:VGNC Symbol;Acc:VGNC:79116]	8	144736076	144742159	-1	protein_coding	ENSG00000160948	VPS28	VPS28	ortholog_one2one	ENSMUSG00000115987	Vps28	ortholog_one2one
ENSMMUG00000008847	66.46	84.62	100.84	79.94	SH2D5	SH2 domain containing 5 [Source:VGNC Symbol;Acc:VGNC:77324]	1	203985419	203993895	1	protein_coding	ENSG00000189410	SH2D5	SH2D5	ortholog_one2one	ENSMUSG00000045349	Sh2d5	ortholog_one2one
ENSMMUG00000002714	72.39	73.21	90.16	95.89	UQCRH	fatty-acid amide hydrolase 1 [Source:NCBI gene (formerly Entrezgene);Acc:708660]	1	177986133	178086876	-1	protein_coding	ENSG00000117480	FAAH	UQCRH	ortholog_one2one	ENSMUSG00000034171	Faah	ortholog_one2one
ENSMMUG00000018095	93.41	83.11	70.61	84.25	EIF2S2	eukaryotic translation initiation factor 2 subunit beta [Source:VGNC Symbol;Acc:VGNC:84912]	10	69268422	69294182	-1	protein_coding	ENSG00000125977	EIF2S2	EIF2S2	ortholog_one2one	ENSMUSG00000074656	Eif2s2	ortholog_one2one
ENSMMUG00000057348	87.04	68.39	75.81	99.54	TSC22D3	TSC22 domain family member 3 [Source:NCBI gene (formerly Entrezgene);Acc:702656]	X	104454859	104519022	-1	protein_coding	ENSG00000157514	TSC22D3	TSC22D3	ortholog_one2one	ENSMUSG00000031431	Tsc22d3	ortholog_one2one
ENSMMUG00000003023	98.50	82.11	69.70	80.23	CCT8	chaperonin containing TCP1 subunit 8 [Source:VGNC Symbol;Acc:VGNC:70749]	3	17595769	17614245	1	protein_coding	ENSG00000156261	CCT8	CCT8	ortholog_one2one	ENSMUSG00000025613	Cct8	ortholog_one2one
ENSMMUG00000016850	96.07	81.89	72.86	79.45	REEP3	receptor accessory protein 3 [Source:VGNC Symbol;Acc:VGNC:76809]	9	74343278	74448947	-1	protein_coding	ENSG00000165476	REEP3	REEP3	ortholog_one2one	ENSMUSG00000019873	Reep3	ortholog_one2one
ENSMMUG00000001402	77.51	94.16	85.77	72.73	SLC15A1	solute carrier family 15 member 1 [Source:VGNC Symbol;Acc:VGNC:77393]	17	80416717	80488289	-1	protein_coding	ENSG00000088386	SLC15A1	SLC15A1	ortholog_one2one	ENSMUSG00000025557	Slc15a1	ortholog_one2one
ENSMMUG00000047378	78.84	83.75	77.44	89.69			18	10647507	10647998	-1	protein_coding	ENSG00000113558	SKP1		ortholog_one2one	ENSMUSG00000036309	Skp1a	ortholog_one2one
ENSMMUG00000008149	101.71	74.37	70.24	83.24	ILF2	interleukin enhancer binding factor 2 [Source:NCBI gene (formerly Entrezgene);Acc:715452]	1	97385512	97403917	1	protein_coding	ENSG00000143621	ILF2	ILF2	ortholog_one2one	ENSMUSG00000001016	Ilf2	ortholog_one2one
ENSMMUG00000020038	56.67	78.21	112.88	81.77	DLK1	delta like non-canonical Notch ligand 1 [Source:VGNC Symbol;Acc:VGNC:71923]	7	162931699	162954646	1	protein_coding	ENSG00000185559	DLK1	DLK1	ortholog_one2one	ENSMUSG00000040856	Dlk1	ortholog_one2one
ENSMMUG00000016497	61.36	94.75	99.80	73.43	CCNL1	cyclin L1 [Source:VGNC Symbol;Acc:VGNC:70830]	2	59430971	59461305	-1	protein_coding	ENSG00000163660	CCNL1	CCNL1	ortholog_one2one	ENSMUSG00000027829	Ccnl1	ortholog_one2one
ENSMMUG00000019238	82.76	86.31	82.65	77.13		RNA binding protein with serine rich domain 1 [Source:NCBI gene (formerly Entrezgene);Acc:695816]	20	2290536	2306775	-1	protein_coding	NA	NA	NA	NA	NA	NA	NA
ENSMMUG00000007068	94.10	78.06	71.10	85.21	TUSC3	tumor suppressor candidate 3 [Source:VGNC Symbol;Acc:VGNC:84132]	8	15649611	15856323	1	protein_coding	ENSG00000104723	TUSC3	TUSC3	ortholog_one2one	ENSMUSG00000039530	Tusc3	ortholog_one2one
ENSMMUG00000016450	86.76	81.81	74.21	85.59	PTBP1	polypyrimidine tract binding protein 1 [Source:VGNC Symbol;Acc:VGNC:76462]	19	566098	582947	1	protein_coding	ENSG00000011304	PTBP1	PTBP1	ortholog_one2one	ENSMUSG00000006498	Ptbp1	ortholog_one2one
ENSMMUG00000062903	65.48	78.16	101.36	83.30	MRPS6	mitochondrial ribosomal protein S6 [Source:NCBI gene (formerly Entrezgene);Acc:697852]	3	12426472	12493964	-1	protein_coding	ENSG00000243927	MRPS6	MRPS6	ortholog_one2one	ENSMUSG00000039680	Mrps6	ortholog_one2one
ENSMMUG00000029407	81.98	67.67	87.95	90.49	TINF2	TERF1 interacting nuclear factor 2 [Source:VGNC Symbol;Acc:VGNC:78359]	7	86291438	86331118	-1	protein_coding	ENSG00000092330	TINF2	TINF2	ortholog_one2one	ENSMUSG00000007589	Tinf2	ortholog_one2one
ENSMMUG00000002952	73.80	88.95	87.75	77.54	LAMB2	laminin subunit beta 2 [Source:VGNC Symbol;Acc:VGNC:74229]	2	105203659	105216034	-1	protein_coding	ENSG00000172037	LAMB2	LAMB2	ortholog_one2one	ENSMUSG00000052911	Lamb2	ortholog_one2one
ENSMMUG00000010805	105.93	74.24	64.51	83.29	TPM3	tropomyosin 3 [Source:VGNC Symbol;Acc:VGNC:78635]	1	96866624	96903659	1	protein_coding	NA	NA	NA	NA	NA	NA	NA
ENSMMUG00000008218	58.57	96.44	101.22	71.44	ADAMTSL4	ADAMTS like 4 [Source:VGNC Symbol;Acc:VGNC:69480]	1	100583871	100595730	-1	protein_coding	ENSG00000143382	ADAMTSL4	ADAMTSL4	ortholog_one2one	ENSMUSG00000015850	Adamtsl4	ortholog_one2one
ENSMMUG00000000464	103.07	102.16	60.79	61.61	PTBP3	polypyrimidine tract binding protein 3 [Source:VGNC Symbol;Acc:VGNC:76244]	15	30490641	30607078	1	protein_coding	ENSG00000119314	PTBP3	PTBP3	ortholog_one2one	ENSMUSG00000028382	Ptbp3	ortholog_one2one
ENSMMUG00000021371	66.99	85.68	95.80	78.46	GATA2	GATA binding protein 2 [Source:VGNC Symbol;Acc:VGNC:72888]	2	148023334	148030929	1	protein_coding	ENSG00000179348	GATA2	GATA2	ortholog_one2one	ENSMUSG00000015053	Gata2	ortholog_one2one
ENSMMUG00000018520	79.82	71.21	80.67	94.22	PDLIM2	PDZ and LIM domain 2 [Source:VGNC Symbol;Acc:VGNC:82203]	8	22763653	22789667	1	protein_coding	ENSG00000120913	PDLIM2	PDLIM2	ortholog_one2one	ENSMUSG00000022090	Pdlim2	ortholog_one2one
ENSMMUG00000045342	71.37	72.53	96.70	84.36			1	98970388	98971032	1	protein_coding	NA	NA	NA	NA	NA	NA	NA
ENSMMUG00000008157	83.82	86.88	74.85	78.37	IGSF3	immunoglobulin superfamily member 3 [Source:VGNC Symbol;Acc:VGNC:73699]	1	107591797	107682464	1	protein_coding	ENSG00000143061	IGSF3	IGSF3	ortholog_one2one	ENSMUSG00000042035	Igsf3	ortholog_one2one
ENSMMUG00000062026	66.49	64.82	97.28	95.24		60S ribosomal protein L18a [Source:NCBI gene (formerly Entrezgene);Acc:719242]	QNVO02000253.1	54200	58130	1	protein_coding	NA	NA	NA	NA	NA	NA	NA
ENSMMUG00000021837	76.36	81.20	81.58	84.58	SARS1	seryl-tRNA synthetase 1 [Source:NCBI gene (formerly Entrezgene);Acc:695046]	1	114898144	114931393	-1	protein_coding	ENSG00000031698	SARS1	SARS1	ortholog_one2one	ENSMUSG00000068739	Sars	ortholog_one2one
ENSMMUG00000009189	84.31	90.00	74.86	74.11	PPT1	palmitoyl-protein thioesterase 1 [Source:VGNC Symbol;Acc:VGNC:76386]	1	184488428	184513950	1	protein_coding	ENSG00000131238	PPT1	PPT1	ortholog_one2one	ENSMUSG00000028657	Ppt1	ortholog_one2one
ENSMMUG00000059290	80.11	77.64	74.70	90.74	ATP6V0E1	ATPase H+ transporting V0 subunit e1 [Source:NCBI gene (formerly Entrezgene);Acc:703342]	6	170391412	170441252	1	protein_coding	ENSG00000113732	ATP6V0E1	ATP6V0E1	ortholog_one2one	ENSMUSG00000015575	Atp6v0e	ortholog_one2one
ENSMMUG00000019326	68.71	105.12	85.95	62.78	CTH	cystathionine gamma-lyase [Source:NCBI gene (formerly Entrezgene);Acc:696664]	1	154001936	154033367	-1	protein_coding	ENSG00000116761	CTH	CTH	ortholog_one2one	ENSMUSG00000028179	Cth	ortholog_one2one
ENSMMUG00000008791	91.00	81.28	68.77	80.76	CD47	CD47 molecule [Source:VGNC Symbol;Acc:VGNC:70767]	2	168117873	168168879	1	protein_coding	ENSG00000196776	CD47	CD47	ortholog_one2one	ENSMUSG00000055447	Cd47	ortholog_one2one
ENSMMUG00000018652	81.80	111.74	69.20	58.84	HGF	hepatocyte growth factor [Source:VGNC Symbol;Acc:VGNC:73373]	3	124391406	124460152	1	protein_coding	ENSG00000019991	HGF	HGF	ortholog_one2one	ENSMUSG00000028864	Hgf	ortholog_one2one
ENSMMUG00000053966	64.89	83.24	97.63	75.63			7	163044839	163080320	1	protein_coding	NA	NA	NA	NA	NA	NA	NA
ENSMMUG00000005573	97.48	81.36	62.87	79.58	LMBRD1	LMBR1 domain containing 1 [Source:VGNC Symbol;Acc:VGNC:74335]	4	103027926	103158157	1	protein_coding	ENSG00000168216	LMBRD1	LMBRD1	ortholog_one2one	ENSMUSG00000073725	Lmbrd1	ortholog_one2one
ENSMMUG00000013383	73.61	72.31	87.13	88.11	TOM1	target of myb1 membrane trafficking protein [Source:VGNC Symbol;Acc:VGNC:78615]	10	16201862	16249797	-1	protein_coding	ENSG00000100284	TOM1	TOM1	ortholog_one2one	ENSMUSG00000042870	Tom1	ortholog_one2one
ENSMMUG00000000306	63.64	78.93	94.09	84.32	RMDN3	regulator of microtubule dynamics 3 [Source:VGNC Symbol;Acc:VGNC:76821]	7	17171049	17198228	-1	protein_coding	ENSG00000137824	RMDN3	RMDN3	ortholog_one2one	ENSMUSG00000070730	Rmdn3	ortholog_one2one
ENSMMUG00000008146	69.25	83.23	87.32	81.10	CHTOP	chromatin target of PRMT1 [Source:VGNC Symbol;Acc:VGNC:71090]	1	97414515	97426437	-1	protein_coding	ENSG00000160679	CHTOP	CHTOP	ortholog_one2one	ENSMUSG00000001017	Chtop	ortholog_one2one
ENSMMUG00000019826	76.12	80.18	81.71	82.76	MAZ	MYC associated zinc finger protein [Source:NCBI gene (formerly Entrezgene);Acc:708982]	20	27552652	27557116	-1	protein_coding	ENSG00000103495	MAZ	MAZ	ortholog_one2one	ENSMUSG00000030678	Maz	ortholog_one2one
ENSMMUG00000050282	86.69	83.92	68.01	81.89	CTDSP2	CTD small phosphatase 2 [Source:NCBI gene (formerly Entrezgene);Acc:715956]	11	57406078	57432816	-1	protein_coding	ENSG00000175215	CTDSP2	CTDSP2	ortholog_one2one	ENSMUSG00000078429	Ctdsp2	ortholog_one2one
ENSMMUG00000038371	59.74	65.32	87.96	107.28	JUND	JunD proto-oncogene, AP-1 transcription factor subunit [Source:NCBI gene (formerly Entrezgene);Acc:720182]	19	17806594	17819609	-1	protein_coding	ENSG00000130522	JUND	JUND	ortholog_one2one	ENSMUSG00000071076	Jund	ortholog_one2one
ENSMMUG00000002053	90.18	75.97	68.05	85.81	SIDT2	SID1 transmembrane family member 2 [Source:VGNC Symbol;Acc:VGNC:77300]	14	110239772	110258303	1	protein_coding	ENSG00000149577	SIDT2	SIDT2	ortholog_one2one	ENSMUSG00000034908	Sidt2	ortholog_one2one
ENSMMUG00000016295	97.96	79.42	63.03	79.51	SPIN1	spindlin 1 [Source:VGNC Symbol;Acc:VGNC:77859]	15	103398545	103482204	1	protein_coding	ENSG00000106723	SPIN1	SPIN1	ortholog_one2one	ENSMUSG00000021395	Spin1	ortholog_one2one
ENSMMUG00000018687	95.87	70.09	59.61	94.27		CD99 molecule (Xg blood group) [Source:NCBI gene (formerly Entrezgene);Acc:720563]	X	2262597	2320623	1	protein_coding	NA	NA	NA	NA	NA	NA	NA
ENSMMUG00000014862	74.77	66.12	87.86	90.66			13	44096993	44097637	-1	protein_coding	NA	NA	NA	NA	NA	NA	NA
ENSMMUG00000019647	70.37	73.99	88.39	86.00	TRMT112	tRNA methyltransferase subunit 11-2 [Source:NCBI gene (formerly Entrezgene);Acc:717676]	14	10223439	10226536	1	protein_coding	ENSG00000173113	TRMT112	TRMT112	ortholog_one2one	ENSMUSG00000038812	Trmt112	ortholog_one2one
ENSMMUG00000017370	72.98	82.65	85.95	76.92	SPCS1	signal peptidase complex subunit 1 [Source:VGNC Symbol;Acc:VGNC:84072]	2	108873778	108876170	1	protein_coding	ENSG00000114902	SPCS1	SPCS1	ortholog_one2one	ENSMUSG00000021917	Spcs1	ortholog_one2one
ENSMMUG00000050432	73.43	74.74	78.05	91.73	MAP1LC3B	microtubule associated protein 1 light chain 3 beta [Source:NCBI gene (formerly Entrezgene);Acc:695419]	20	74388399	74400915	1	protein_coding	NA	NA	NA	NA	NA	NA	NA
ENSMMUG00000005302	76.80	83.98	77.51	79.65	BAG6	BAG cochaperone 6 [Source:VGNC Symbol;Acc:VGNC:81044]	4	137844083	137869130	1	protein_coding	ENSG00000204463	BAG6	BAG6	ortholog_one2one	ENSMUSG00000024392	Bag6	ortholog_one2one
ENSMMUG00000020481	90.67	81.52	68.35	76.97	NONO	non-POU domain containing octamer binding [Source:VGNC Symbol;Acc:VGNC:75367]	X	68273102	68295235	1	protein_coding	ENSG00000147140	NONO	NONO	ortholog_one2one	ENSMUSG00000031311	Nono	ortholog_one2one
ENSMMUG00000014673	80.37	87.62	77.75	71.75	ILF3	interleukin enhancer binding factor 3 [Source:VGNC Symbol;Acc:VGNC:73737]	19	10411371	10451668	1	protein_coding	ENSG00000129351	ILF3	ILF3	ortholog_one2one	ENSMUSG00000032178	Ilf3	ortholog_one2one
ENSMMUG00000012856	106.32	89.17	57.45	64.47	NUFIP2	nuclear FMR1 interacting protein 2 [Source:VGNC Symbol;Acc:VGNC:75422]	16	24895422	24931243	-1	protein_coding	ENSG00000108256	NUFIP2	NUFIP2	ortholog_one2one	ENSMUSG00000037857	Nufip2	ortholog_one2one
ENSMMUG00000010949	80.99	80.29	77.75	77.73	SPG21	SPG21 abhydrolase domain containing, maspardin [Source:VGNC Symbol;Acc:VGNC:77970]	7	41495381	41524400	-1	protein_coding	ENSG00000090487	SPG21	SPG21	ortholog_one2one	ENSMUSG00000032388	Spg21	ortholog_one2one
ENSMMUG00000044760	0.00	0.00	190.54	126.18			16	61044959	61045025	-1	miRNA	NA	NA	NA	NA	NA	NA	NA
ENSMMUG00000029176	80.18	83.01	80.46	72.86	ARHGAP17	Rho GTPase activating protein 17 [Source:VGNC Symbol;Acc:VGNC:99484]	20	23255213	23372987	-1	protein_coding	ENSG00000140750	ARHGAP17	ARHGAP17	ortholog_one2one	ENSMUSG00000030766	Arhgap17	ortholog_one2one
ENSMMUG00000063410	61.44	101.12	96.94	56.83			12	353104	366516	-1	protein_coding	NA	NA	NA	NA	NA	NA	NA
ENSMMUG00000055802	69.30	65.37	77.68	103.70	PROCR	protein C receptor [Source:NCBI gene (formerly Entrezgene);Acc:706040]	10	70376811	70381981	1	protein_coding	ENSG00000101000	PROCR	PROCR	ortholog_one2one	ENSMUSG00000027611	Procr	ortholog_one2one
ENSMMUG00000000194	53.43	124.20	93.24	45.10	SLC27A1	solute carrier family 27 member 1 [Source:VGNC Symbol;Acc:VGNC:77438]	19	16992407	17018392	1	protein_coding	ENSG00000130304	SLC27A1	SLC27A1	ortholog_one2one	ENSMUSG00000031808	Slc27a1	ortholog_one2one
ENSMMUG00000008725	72.02	79.19	86.59	78.03	ATP5PF	ATP synthase peripheral stalk subunit F6 [Source:VGNC Symbol;Acc:VGNC:81288]	3	20931292	20942466	1	protein_coding	ENSG00000154723	ATP5PF	ATP5PF	ortholog_one2one	ENSMUSG00000022890	Atp5j	ortholog_one2one
ENSMMUG00000019974	95.80	74.40	62.77	82.79	NARS1	asparaginyl-tRNA synthetase 1 [Source:VGNC Symbol;Acc:VGNC:75132]	18	22584199	22612035	1	protein_coding	ENSG00000134440	NARS1	NARS1	ortholog_one2one	ENSMUSG00000024587	Nars	ortholog_one2one
ENSMMUG00000020823	96.87	85.34	61.49	71.91	VCL	vinculin [Source:NCBI gene (formerly Entrezgene);Acc:721921]	9	63679048	63805080	-1	protein_coding	ENSG00000035403	VCL	VCL	ortholog_one2one	ENSMUSG00000021823	Vcl	ortholog_one2one
ENSMMUG00000019005	73.96	70.87	80.34	89.73	TTYH3	tweety family member 3 [Source:VGNC Symbol;Acc:VGNC:79349]	3	35665752	35701124	-1	protein_coding	ENSG00000136295	TTYH3	TTYH3	ortholog_one2one	ENSMUSG00000036565	Ttyh3	ortholog_one2one
ENSMMUG00000006904	60.14	90.56	94.72	69.46		cyclin L2 [Source:NCBI gene (formerly Entrezgene);Acc:114669744]	1	223016246	223039159	1	protein_coding	NA	NA	NA	NA	NA	NA	NA
ENSMMUG00000006663	93.39	99.90	64.24	56.78	DECR1	2,4-dienoyl-CoA reductase 1 [Source:VGNC Symbol;Acc:VGNC:81386]	8	90394955	90445872	1	protein_coding	ENSG00000104325	DECR1	DECR1	ortholog_one2one	ENSMUSG00000028223	Decr1	ortholog_one2one
ENSMMUG00000005880	80.26	65.78	71.62	96.33		glucose-6-phosphate isomerase [Source:NCBI gene (formerly Entrezgene);Acc:717980]	19	33854783	33910635	1	protein_coding	NA	NA	NA	NA	NA	NA	NA
ENSMMUG00000002472	82.60	70.48	70.68	89.99	CLPTM1	CLPTM1 regulator of GABA type A receptor forward trafficking [Source:VGNC Symbol;Acc:VGNC:71265]	19	44993740	45032900	1	protein_coding	ENSG00000104853	CLPTM1	CLPTM1	ortholog_one2one	ENSMUSG00000002981	Clptm1	ortholog_one2one
ENSMMUG00000010926	74.13	80.15	76.82	82.40	PXDC1	PX domain containing 1 [Source:VGNC Symbol;Acc:VGNC:83454]	4	166379883	166409273	1	protein_coding	ENSG00000168994	PXDC1	PXDC1	ortholog_one2one	ENSMUSG00000021411	Pxdc1	ortholog_one2one
ENSMMUG00000041616	59.87	64.35	94.57	94.64	GNG11	G protein subunit gamma 11 [Source:VGNC Symbol;Acc:VGNC:81319]	3	112195890	112200641	-1	protein_coding	ENSG00000127920	GNG11	GNG11	ortholog_one2one	ENSMUSG00000032766	Gng11	ortholog_one2one
ENSMMUG00000001443	100.05	82.25	57.17	73.93	CMTM6	CKLF like MARVEL transmembrane domain containing 6 [Source:VGNC Symbol;Acc:VGNC:84199]	2	15212103	15237388	1	protein_coding	ENSG00000091317	CMTM6	CMTM6	ortholog_one2one	ENSMUSG00000032434	Cmtm6	ortholog_one2one
ENSMMUG00000012874	75.74	60.08	75.13	102.29	PGK1	phosphoglycerate kinase 1 [Source:NCBI gene (formerly Entrezgene);Acc:706325]	X	74831801	74855190	1	protein_coding	NA	NA	NA	NA	NA	NA	NA
ENSMMUG00000017970	71.72	82.10	83.85	75.54	SAFB	scaffold attachment factor B [Source:VGNC Symbol;Acc:VGNC:76964]	19	5544420	5696555	1	protein_coding	ENSG00000160633	SAFB	SAFB	ortholog_one2one	ENSMUSG00000071054	Safb	ortholog_one2one
ENSMMUG00000022721	72.87	86.25	82.86	70.96	COMMD7	COMM domain containing 7 [Source:VGNC Symbol;Acc:VGNC:81182]	10	67873130	67978654	-1	protein_coding	NA	NA	NA	NA	NA	NA	NA
ENSMMUG00000016494	72.97	74.32	84.01	81.61	SRSF9	serine and arginine rich splicing factor 9 [Source:NCBI gene (formerly Entrezgene);Acc:697191]	11	120255114	120263738	-1	protein_coding	ENSG00000111786	SRSF9	SRSF9	ortholog_one2one	ENSMUSG00000029538	Srsf9	ortholog_one2one
ENSMMUG00000058310	0.00	0.00	129.62	183.15			8	75493804	75493863	-1	miRNA	NA	NA	NA	NA	NA	NA	NA
ENSMMUG00000016665	74.50	64.81	91.24	82.20		NADH:ubiquinone oxidoreductase subunit A11 [Source:NCBI gene (formerly Entrezgene);Acc:697843]	19	5832773	5840894	-1	protein_coding	NA	NA	NA	NA	NA	NA	NA
ENSMMUG00000022394	94.87	76.03	63.32	78.35	EGFR	epidermal growth factor receptor [Source:VGNC Symbol;Acc:VGNC:81309]	3	60065789	60253843	-1	protein_coding	ENSG00000146648	EGFR	EGFR	ortholog_one2one	ENSMUSG00000020122	Egfr	ortholog_one2one
ENSMMUG00000045959	65.64	64.71	98.83	83.24			1	130347269	130348157	-1	protein_coding	NA	NA	NA	NA	NA	NA	NA
ENSMMUG00000050829	78.68	31.65	65.10	136.45		HLA class I histocompatibility antigen, B-46 alpha chain-like [Source:NCBI gene (formerly Entrezgene);Acc:719702]	ML143117.1	96803	162556	-1	protein_coding	NA	NA	NA	NA	NA	NA	NA
ENSMMUG00000005119	81.72	65.86	71.48	92.62	HM13	histocompatibility minor 13 [Source:VGNC Symbol;Acc:VGNC:81418]	10	66761895	66821303	1	protein_coding	ENSG00000101294	HM13	HM13	ortholog_one2one	ENSMUSG00000019188	H13	ortholog_one2one
ENSMMUG00000008942	77.30	65.63	75.73	92.89	CNDP1	carnosine dipeptidase 1 [Source:VGNC Symbol;Acc:VGNC:71257]	18	5400325	5515634	-1	protein_coding	ENSG00000150656	CNDP1	CNDP1	ortholog_one2one	ENSMUSG00000056162	Cndp1	ortholog_one2one
ENSMMUG00000007155	69.12	72.57	82.30	87.07	MAF1	MAF1 homolog, negative regulator of RNA polymerase III [Source:NCBI gene (formerly Entrezgene);Acc:700385]	8	144381687	144386138	1	protein_coding	ENSG00000179632	MAF1	MAF1	ortholog_one2one	ENSMUSG00000022553	Maf1	ortholog_one2one
ENSMMUG00000018572	94.93	80.02	61.51	73.79	GHITM	growth hormone inducible transmembrane protein [Source:VGNC Symbol;Acc:VGNC:72735]	9	53904737	53919683	-1	protein_coding	ENSG00000165678	GHITM	GHITM	ortholog_one2one	ENSMUSG00000041028	Ghitm	ortholog_one2one
ENSMMUG00000023099	78.86	55.43	73.70	102.16	LRPAP1	LDL receptor related protein associated protein 1 [Source:VGNC Symbol;Acc:VGNC:74448]	5	3640485	3660491	-1	protein_coding	ENSG00000163956	LRPAP1	LRPAP1	ortholog_one2one	ENSMUSG00000029103	Lrpap1	ortholog_one2one
ENSMMUG00000062792	75.14	73.31	75.22	86.38			4	40723330	40728404	1	protein_coding	NA	NA	NA	NA	NA	NA	NA
ENSMMUG00000030400	51.67	86.56	103.03	68.56	SH3TC1	SH3 domain and tetratricopeptide repeats 1 [Source:VGNC Symbol;Acc:VGNC:97829]	5	4687194	4755997	-1	protein_coding	ENSG00000125089	SH3TC1	SH3TC1	ortholog_one2one	ENSMUSG00000036553	Sh3tc1	ortholog_one2one
ENSMMUG00000022665	73.10	78.72	84.25	73.04	CXHXorf56	chromosome X CXorf56 homolog [Source:VGNC Symbol;Acc:VGNC:71588]	X	115814851	115884738	-1	protein_coding	ENSG00000186416	NKRF	CXHXorf56	ortholog_one2one	ENSMUSG00000044149	Nkrf	ortholog_one2one
ENSMMUG00000022202	88.76	80.66	66.65	72.86	BZW1	basic leucine zipper and W2 domains 1 [Source:VGNC Symbol;Acc:VGNC:84213]	12	88071113	88085529	1	protein_coding	ENSG00000082153	BZW1	BZW1	ortholog_one2one	ENSMUSG00000051223	Bzw1	ortholog_one2one
ENSMMUG00000006221	78.36	81.57	68.53	80.45	PRDX1	peroxiredoxin 1 [Source:NCBI gene (formerly Entrezgene);Acc:706142]	1	178900401	178912244	1	protein_coding	ENSG00000117450	PRDX1	PRDX1	ortholog_one2one	ENSMUSG00000028691	Prdx1	ortholog_one2one
ENSMMUG00000014756	73.28	71.36	75.56	88.43	RAB5C	lysine acetyltransferase 2A [Source:NCBI gene (formerly Entrezgene);Acc:706004]	16	53234327	53278285	-1	protein_coding	ENSG00000108773	KAT2A	RAB5C	ortholog_one2one	ENSMUSG00000020918	Kat2a	ortholog_one2one
ENSMMUG00000060487	91.88	75.33	59.52	81.70	ACKR3	atypical chemokine receptor 3 [Source:NCBI gene (formerly Entrezgene);Acc:694428]	12	123968139	123980120	1	protein_coding	ENSG00000144476	ACKR3	ACKR3	ortholog_one2one	ENSMUSG00000044337	Ackr3	ortholog_one2one
ENSMMUG00000065088	87.56	82.34	65.04	73.35	EDEM1	ER degradation enhancing alpha-mannosidase like protein 1 [Source:NCBI gene (formerly Entrezgene);Acc:703085]	2	136480975	136513364	1	protein_coding	ENSG00000134109	EDEM1	EDEM1	ortholog_one2one	ENSMUSG00000030104	Edem1	ortholog_one2one
ENSMMUG00000011291	64.84	75.12	91.48	76.28		upstream transcription factor 2, c-fos interacting [Source:NCBI gene (formerly Entrezgene);Acc:718527]	19	34695259	34707752	1	protein_coding	ENSG00000105698	USF2		ortholog_one2one	ENSMUSG00000058239	Usf2	ortholog_one2one
ENSMMUG00000010093	116.87	27.36	29.72	133.61	CTSH	cathepsin H [Source:VGNC Symbol;Acc:VGNC:71558]	7	56223297	56244601	-1	protein_coding	ENSG00000103811	CTSH	CTSH	ortholog_one2one	ENSMUSG00000032359	Ctsh	ortholog_one2one
ENSMMUG00000016266	97.91	70.03	65.42	74.03	C16H17orf49	chromosome 16 C17orf49 homolog [Source:NCBI gene (formerly Entrezgene);Acc:713820]	16	6771514	6775369	1	protein_coding	NA	NA	NA	NA	NA	NA	NA
ENSMMUG00000019564	47.33	60.33	98.17	101.13	MAP2K2	mitogen-activated protein kinase kinase 2 [Source:VGNC Symbol;Acc:VGNC:81453]	19	3993118	4028927	-1	protein_coding	NA	NA	NA	NA	NA	NA	NA
ENSMMUG00000004080	56.31	65.17	93.69	91.61	GNB2	G protein subunit beta 2 [Source:VGNC Symbol;Acc:VGNC:81318]	3	42756976	42764871	1	protein_coding	ENSG00000172354	GNB2	GNB2	ortholog_one2one	ENSMUSG00000029713	Gnb2	ortholog_one2one
ENSMMUG00000015658	93.07	70.99	60.24	82.39	IGF2R	insulin like growth factor 2 receptor [Source:VGNC Symbol;Acc:VGNC:73572]	4	10489692	10622249	-1	protein_coding	ENSG00000197081	IGF2R	IGF2R	ortholog_one2one	ENSMUSG00000023830	Igf2r	ortholog_one2one
ENSMMUG00000008234	84.42	83.74	66.62	71.73	WDR82	WD repeat domain 82 [Source:VGNC Symbol;Acc:VGNC:82558]	2	108395153	108419855	-1	protein_coding	ENSG00000164091	WDR82	WDR82	ortholog_one2one	ENSMUSG00000020257	Wdr82	ortholog_one2one
ENSMMUG00000009207	63.72	69.47	81.79	90.85	ATP5F1C	ATP synthase F1 subunit gamma [Source:NCBI gene (formerly Entrezgene);Acc:713768]	9	8888446	8905503	1	protein_coding	ENSG00000165629	ATP5F1C	ATP5F1C	ortholog_one2one	ENSMUSG00000025781	Atp5c1	ortholog_one2one
ENSMMUG00000005673	84.76	67.84	61.05	92.06	RNASET2	ribonuclease T2 [Source:VGNC Symbol;Acc:VGNC:99439]	4	3749399	3779537	1	protein_coding	NA	NA	NA	NA	NA	NA	NA
ENSMMUG00000053179	73.86	116.63	72.36	42.68			1	135663651	135667007	1	protein_coding	NA	NA	NA	NA	NA	NA	NA
ENSMMUG00000016446	82.37	81.39	68.06	73.47	PSMA1	proteasome 20S subunit alpha 1 [Source:VGNC Symbol;Acc:VGNC:97813]	14	50987737	51116438	1	protein_coding	ENSG00000129084	PSMA1	PSMA1	ortholog_one2one	ENSMUSG00000030751	Psma1	ortholog_one2one
ENSMMUG00000062894	68.68	59.00	100.05	77.51			16	30496049	30498318	1	protein_coding	NA	NA	NA	NA	NA	NA	NA
ENSMMUG00000050251	64.83	67.95	94.75	77.27	NDUFB7	NADH:ubiquinone oxidoreductase subunit B7 [Source:NCBI gene (formerly Entrezgene);Acc:717849]	19	14190840	14196771	-1	protein_coding	ENSG00000099795	NDUFB7	NDUFB7	ortholog_one2one	ENSMUSG00000033938	Ndufb7	ortholog_one2one
ENSMMUG00000059897	63.60	74.86	82.51	83.53	MYL9	myosin light chain 9 [Source:NCBI gene (formerly Entrezgene);Acc:709784]	10	71796379	71800499	1	protein_coding	ENSG00000101335	MYL9	MYL9	ortholog_one2one	ENSMUSG00000067818	Myl9	ortholog_one2one
ENSMMUG00000017204	88.93	89.69	58.38	66.73	PDCD4	programmed cell death 4 [Source:VGNC Symbol;Acc:VGNC:75794]	9	111437096	111467874	1	protein_coding	ENSG00000150593	PDCD4	PDCD4	ortholog_one2one	ENSMUSG00000024975	Pdcd4	ortholog_one2one
ENSMMUG00000015032	97.27	77.24	56.77	72.38	ACTR3	actin related protein 3 [Source:VGNC Symbol;Acc:VGNC:69436]	12	17193697	17268833	-1	protein_coding	ENSG00000115091	ACTR3	ACTR3	ortholog_one2one	ENSMUSG00000026341	Actr3	ortholog_one2one
ENSMMUG00000010201	71.70	77.76	79.38	74.52	ATN1	atrophin 1 [Source:VGNC Symbol;Acc:VGNC:70157]	11	7104797	7112749	1	protein_coding	NA	NA	NA	NA	NA	NA	NA
ENSMMUG00000007596	87.33	58.13	61.27	96.49	SEMA4C	semaphorin 4C [Source:NCBI gene (formerly Entrezgene);Acc:707024]	13	1199578	1209718	-1	protein_coding	ENSG00000168758	SEMA4C	SEMA4C	ortholog_one2one	ENSMUSG00000026121	Sema4c	ortholog_one2one
ENSMMUG00000058619	80.91	64.19	68.69	89.36	ABTB2	ankyrin repeat and BTB domain containing 2 [Source:NCBI gene (formerly Entrezgene);Acc:717429]	14	31094864	31307163	1	protein_coding	ENSG00000166016	ABTB2	ABTB2	ortholog_one2one	ENSMUSG00000032724	Abtb2	ortholog_one2one
ENSMMUG00000038221	81.69	80.14	63.78	77.53	PSMD8	proteasome 26S subunit, non-ATPase 8 [Source:NCBI gene (formerly Entrezgene);Acc:721897]	19	37619075	37628374	1	protein_coding	ENSG00000099341	PSMD8	PSMD8	ortholog_one2one	ENSMUSG00000030591	Psmd8	ortholog_one2one
ENSMMUG00000014868	75.96	75.03	72.64	79.42	OCIAD1	OCIA domain containing 1 [Source:VGNC Symbol;Acc:VGNC:75409]	5	48246046	48305228	1	protein_coding	ENSG00000109180	OCIAD1	OCIAD1	ortholog_one2one	ENSMUSG00000029152	Ociad1	ortholog_one2one
ENSMMUG00000055457	22.75	18.03	107.96	154.31			X	69817457	69817804	1	protein_coding	NA	NA	NA	NA	NA	NA	NA
ENSMMUG00000005597	72.12	77.44	74.64	78.78	KHSRP	KH-type splicing regulatory protein [Source:VGNC Symbol;Acc:VGNC:74015]	19	6346615	6358010	-1	protein_coding	ENSG00000088247	KHSRP	KHSRP	ortholog_one2one	ENSMUSG00000007670	Khsrp	ortholog_one2one
ENSMMUG00000009788	77.24	68.18	76.71	80.81	TUBA1C	tubulin alpha-1C chain [Source:NCBI gene (formerly Entrezgene);Acc:710110]	11	48834377	48885044	1	protein_coding	ENSG00000167553	TUBA1C	TUBA1C	ortholog_one2one	ENSMUSG00000043091	Tuba1c	ortholog_one2one
ENSMMUG00000016638	83.83	83.12	64.42	71.22	PPIA	peptidylprolyl isomerase A [Source:NCBI gene (formerly Entrezgene);Acc:574102]	3	70419274	70423657	-1	protein_coding	NA	NA	NA	NA	NA	NA	NA
ENSMMUG00000014069	82.52	90.03	67.44	62.42	PDCD6IP	programmed cell death 6 interacting protein [Source:VGNC Symbol;Acc:VGNC:75795]	2	13848742	13924373	-1	protein_coding	NA	NA	NA	NA	NA	NA	NA
ENSMMUG00000026981	35.68	76.88	126.67	62.88	EGFL7	EGF like domain multiple 7 [Source:VGNC Symbol;Acc:VGNC:72079]	15	1565808	1575184	-1	protein_coding	ENSG00000172889	EGFL7	EGFL7	ortholog_one2one	ENSMUSG00000026921	Egfl7	ortholog_one2one
ENSMMUG00000052161	65.70	83.63	82.20	70.41	ZFAND5	zinc finger AN1-type containing 5 [Source:NCBI gene (formerly Entrezgene);Acc:702149]	15	87762349	87773478	-1	protein_coding	ENSG00000107372	ZFAND5	ZFAND5	ortholog_one2one	ENSMUSG00000024750	Zfand5	ortholog_one2one
ENSMMUG00000001062	97.49	79.52	54.92	69.59	EIF4B	eukaryotic translation initiation factor 4B [Source:NCBI gene (formerly Entrezgene);Acc:700688]	11	52568208	52603680	1	protein_coding	NA	NA	NA	NA	NA	NA	NA
ENSMMUG00000009375	65.50	77.63	83.65	74.22	LDB1	LIM domain binding 1 [Source:VGNC Symbol;Acc:VGNC:74245]	9	102621039	102634073	-1	protein_coding	ENSG00000198728	LDB1	LDB1	ortholog_one2one	ENSMUSG00000025223	Ldb1	ortholog_one2one
ENSMMUG00000001250	67.25	93.91	78.43	60.02	PTPN3	protein tyrosine phosphatase non-receptor type 3 [Source:VGNC Symbol;Acc:VGNC:76604]	15	33400932	33523140	1	protein_coding	ENSG00000070159	PTPN3	PTPN3	ortholog_one2one	ENSMUSG00000038764	Ptpn3	ortholog_one2one
ENSMMUG00000055586	67.52	47.36	78.60	105.78	DEPP1	DEPP1 autophagy regulator [Source:NCBI gene (formerly Entrezgene);Acc:706321]	9	45705506	45708359	-1	protein_coding	ENSG00000165507	DEPP1	DEPP1	ortholog_one2one	ENSMUSG00000048489	Depp1	ortholog_one2one
ENSMMUG00000021374	73.05	85.31	75.20	65.16	EWSR1	EWS RNA binding protein 1 [Source:VGNC Symbol;Acc:VGNC:72446]	10	22245343	22282577	-1	protein_coding	ENSG00000182944	EWSR1	EWSR1	ortholog_one2one	ENSMUSG00000009079	Ewsr1	ortholog_one2one
ENSMMUG00000059082	79.71	76.97	60.45	81.04			4	93292384	93292686	1	protein_coding	NA	NA	NA	NA	NA	NA	NA
ENSMMUG00000056792	63.31	79.87	83.10	71.82			4	66252246	66256476	1	protein_coding	NA	NA	NA	NA	NA	NA	NA
ENSMMUG00000019270	90.98	88.34	55.03	63.58	MTO1	mitochondrial tRNA translation optimization 1 [Source:VGNC Symbol;Acc:VGNC:74993]	4	99420477	99477448	-1	protein_coding	ENSG00000135297	MTO1	MTO1	ortholog_one2one	ENSMUSG00000032342	Mto1	ortholog_one2one
ENSMMUG00000007046	91.28	74.50	58.96	73.16	ADIPOR1	adiponectin receptor 1 [Source:VGNC Symbol;Acc:VGNC:82100]	1	60383098	60400036	-1	protein_coding	ENSG00000159346	ADIPOR1	ADIPOR1	ortholog_one2one	ENSMUSG00000026457	Adipor1	ortholog_one2one
ENSMMUG00000020213	76.00	72.15	70.59	78.51	LTBR	lymphotoxin beta receptor [Source:NCBI gene (formerly Entrezgene);Acc:712550]	11	6529080	6536602	1	protein_coding	ENSG00000111321	LTBR	LTBR	ortholog_one2one	ENSMUSG00000030339	Ltbr	ortholog_one2one
ENSMMUG00000005511	72.97	82.15	74.45	67.49	SON	SON DNA and RNA binding protein [Source:VGNC Symbol;Acc:VGNC:77689]	3	12975002	13008584	-1	protein_coding	ENSG00000159140	SON	SON	ortholog_one2one	ENSMUSG00000022961	Son	ortholog_one2one
ENSMMUG00000020027	87.05	71.23	61.14	77.24	PGAM1	phosphoglycerate mutase 1 [Source:NCBI gene (formerly Entrezgene);Acc:706211]	9	97873955	97882771	1	protein_coding	NA	NA	NA	NA	NA	NA	NA
ENSMMUG00000001460	72.42	75.46	74.48	73.75	PDAP1	PDGFA associated protein 1 [Source:VGNC Symbol;Acc:VGNC:75604]	3	41510015	41522754	-1	protein_coding	NA	NA	NA	NA	NA	NA	NA
ENSMMUG00000010879	65.53	76.27	77.05	77.04	NADK	NAD kinase [Source:VGNC Symbol;Acc:VGNC:75047]	1	222654832	222686042	1	protein_coding	ENSG00000008130	NADK	NADK	ortholog_one2one	ENSMUSG00000029063	Nadk	ortholog_one2one
ENSMMUG00000006581	66.89	62.67	77.38	88.88	SHC1	SHC adaptor protein 1 [Source:VGNC Symbol;Acc:VGNC:77209]	1	96062093	96070871	1	protein_coding	ENSG00000160691	SHC1	SHC1	ortholog_one2one	ENSMUSG00000042626	Shc1	ortholog_one2one
ENSMMUG00000058568	57.10	70.53	85.67	82.45	ACHE	acetylcholinesterase [Source:NCBI gene (formerly Entrezgene);Acc:713370]	3	42972758	42980823	-1	protein_coding	ENSG00000087085	ACHE	ACHE	ortholog_one2one	ENSMUSG00000023328	Ache	ortholog_one2one
ENSMMUG00000003176	96.59	80.58	55.80	62.53	DNAJB6	DnaJ heat shock protein family (Hsp40) member B6 [Source:VGNC Symbol;Acc:VGNC:81304]	3	183347219	183431794	1	protein_coding	ENSG00000105993	DNAJB6	DNAJB6	ortholog_one2one	ENSMUSG00000029131	Dnajb6	ortholog_one2one
ENSMMUG00000011415	80.02	69.03	68.94	77.32	ERP44	endoplasmic reticulum protein 44 [Source:VGNC Symbol;Acc:VGNC:72295]	15	42812729	42931531	1	protein_coding	ENSG00000023318	ERP44	ERP44	ortholog_one2one	ENSMUSG00000028343	Erp44	ortholog_one2one
ENSMMUG00000016235	75.23	66.40	67.28	86.16	VDAC1	voltage dependent anion channel 1 [Source:NCBI gene (formerly Entrezgene);Acc:710045]	6	131409715	131444142	-1	protein_coding	ENSG00000213585	VDAC1	VDAC1	ortholog_one2one	ENSMUSG00000020402	Vdac1	ortholog_one2one
ENSMMUG00000021535	105.54	65.73	47.43	76.32	HIPK1	homeodomain interacting protein kinase 1 [Source:VGNC Symbol;Acc:VGNC:73420]	1	110227157	110280714	-1	protein_coding	ENSG00000163349	HIPK1	HIPK1	ortholog_one2one	ENSMUSG00000008730	Hipk1	ortholog_one2one
ENSMMUG00000018200	77.71	62.13	70.94	84.09	RTRAF	RNA transcription, translation and transport factor [Source:VGNC Symbol;Acc:VGNC:77087]	7	114154439	114170136	1	protein_coding	ENSG00000087302	RTRAF	RTRAF	ortholog_one2one	ENSMUSG00000021807	Rtraf	ortholog_one2one
ENSMMUG00000015284	48.02	55.79	95.29	95.60	NDUFB2	NADH:ubiquinone oxidoreductase subunit B2 [Source:VGNC Symbol;Acc:VGNC:75156]	3	167114164	167123549	1	protein_coding	ENSG00000090266	NDUFB2	NDUFB2	ortholog_one2one	ENSMUSG00000002416	Ndufb2	ortholog_one2one
ENSMMUG00000011245	86.55	88.84	57.08	61.72	CRISPLD2	cysteine rich secretory protein LCCL domain containing 2 [Source:VGNC Symbol;Acc:VGNC:81379]	20	71832742	71920174	1	protein_coding	ENSG00000103196	CRISPLD2	CRISPLD2	ortholog_one2one	ENSMUSG00000031825	Crispld2	ortholog_one2one
ENSMMUG00000042506	9.03	7.68	206.31	70.92	Metazoa_SRP	Metazoan signal recognition particle RNA [Source:RFAM;Acc:RF00017]	5	13277801	13278088	1	misc_RNA	NA	NA	NA	NA	NA	NA	NA
ENSMMUG00000007380	59.10	77.62	84.87	72.33	CPSF1	cleavage and polyadenylation specific factor 1 [Source:VGNC Symbol;Acc:VGNC:71472]	8	144678946	144695903	-1	pseudogene	NA	NA	NA	NA	NA	NA	NA
ENSMMUG00000031856	79.24	66.63	67.24	80.62	TLN1	talin 1 [Source:VGNC Symbol;Acc:VGNC:78371]	15	48471233	48506236	1	protein_coding	ENSG00000137076	TLN1	TLN1	ortholog_one2one	ENSMUSG00000028465	Tln1	ortholog_one2one
ENSMMUG00000016851	132.70	102.81	29.20	28.97			10	97824288	97824866	-1	protein_coding	NA	NA	NA	NA	NA	NA	NA
ENSMMUG00000014076	112.95	73.07	44.34	63.20	AFF1	AF4/FMR2 family member 1 [Source:VGNC Symbol;Acc:VGNC:69817]	5	85342498	85529818	1	protein_coding	ENSG00000172493	AFF1	AFF1	ortholog_one2one	ENSMUSG00000029313	Aff1	ortholog_one2one
ENSMMUG00000017234	84.47	61.78	60.69	86.53	LRRC59	leucine rich repeat containing 59 [Source:VGNC Symbol;Acc:VGNC:81436]	16	46383971	46400648	1	protein_coding	ENSG00000108829	LRRC59	LRRC59	ortholog_one2one	ENSMUSG00000020869	Lrrc59	ortholog_one2one
ENSMMUG00000012448	85.57	71.43	59.57	76.77	CCT7	chaperonin containing TCP1 subunit 7 [Source:NCBI gene (formerly Entrezgene);Acc:706157]	13	35501112	35539108	-1	protein_coding	ENSG00000135624	CCT7	CCT7	ortholog_one2one	ENSMUSG00000030007	Cct7	ortholog_one2one
ENSMMUG00000011442	89.37	79.78	59.52	64.53	RAP1B	RAP1B, member of RAS oncogene family [Source:NCBI gene (formerly Entrezgene);Acc:718171]	11	68145962	68196880	1	protein_coding	ENSG00000127314	RAP1B	RAP1B	ortholog_one2one	ENSMUSG00000052681	Rap1b	ortholog_one2one
ENSMMUG00000064618	79.26	80.34	67.17	66.37			16	40529057	40529554	1	protein_coding	NA	NA	NA	NA	NA	NA	NA
ENSMMUG00000000130	72.32	65.00	67.26	88.51	CSGALNACT1	chondroitin sulfate N-acetylgalactosaminyltransferase 1 [Source:VGNC Symbol;Acc:VGNC:71510]	8	19562128	19807506	-1	protein_coding	ENSG00000147408	CSGALNACT1	CSGALNACT1	ortholog_one2one	ENSMUSG00000036356	Csgalnact1	ortholog_one2one
ENSMMUG00000019904	82.56	85.88	62.38	61.19	CCNI	cyclin I [Source:VGNC Symbol;Acc:VGNC:70733]	5	56647979	56676611	1	protein_coding	ENSG00000118816	CCNI	CCNI	ortholog_one2one	ENSMUSG00000063015	Ccni	ortholog_one2one
ENSMMUG00000014004	77.84	83.56	66.48	64.04	CIAO2A	cytosolic iron-sulfur assembly component 2A [Source:VGNC Symbol;Acc:VGNC:84323]	7	40530178	40552967	-1	protein_coding	ENSG00000166797	CIAO2A	CIAO2A	ortholog_one2one	ENSMUSG00000032381	Ciao2a	ortholog_one2one
ENSMMUG00000049975	75.32	68.50	66.62	81.24			3	46561436	46562764	-1	pseudogene	NA	NA	NA	NA	NA	NA	NA
ENSMMUG00000053147	64.29	79.74	79.33	68.18	FAM127C	family with sequence similarity 127, member C [Source:NCBI gene (formerly Entrezgene);Acc:708966]	X	131339976	131341988	-1	protein_coding	NA	NA	NA	NA	NA	NA	NA
ENSMMUG00000012716	96.77	71.58	52.09	70.98	NID1	nidogen 1 [Source:VGNC Symbol;Acc:VGNC:75349]	1	12965399	13060648	1	protein_coding	ENSG00000116962	NID1	NID1	ortholog_one2one	ENSMUSG00000005397	Nid1	ortholog_one2one
ENSMMUG00000002361	97.04	80.44	54.42	59.18	PALM2AKAP2	PALM2 and AKAP2 fusion [Source:VGNC Symbol;Acc:VGNC:82639]	15	32733694	33260351	-1	protein_coding	NA	NA	NA	NA	NA	NA	NA
ENSMMUG00000061044	61.12	75.78	84.43	69.25			16	1565578	1570309	-1	lncRNA	NA	NA	NA	NA	NA	NA	NA
ENSMMUG00000023785	71.19	65.40	71.41	82.33	TUBB2B	tubulin beta 2B class IIb [Source:NCBI gene (formerly Entrezgene);Acc:708415]	4	166907763	166982378	1	protein_coding	ENSG00000137285	TUBB2B	TUBB2B	ortholog_one2one	ENSMUSG00000045136	Tubb2b	ortholog_one2one
ENSMMUG00000022676	68.35	96.69	73.40	51.56	RIMKLB	ribosomal modification protein rimK like family member B [Source:NCBI gene (formerly Entrezgene);Acc:722261]	11	10969319	11074086	-1	protein_coding	NA	NA	NA	NA	NA	NA	NA
ENSMMUG00000044385	79.80	90.42	62.31	57.22	OAZ2	ornithine decarboxylase antizyme 2 [Source:NCBI gene (formerly Entrezgene);Acc:707593]	7	41208670	41224058	-1	protein_coding	ENSG00000180304	OAZ2	OAZ2	ortholog_one2one	ENSMUSG00000040652	Oaz2	ortholog_one2one
ENSMMUG00000020960	68.06	67.80	73.55	79.72	CPNE1	copine 1 [Source:NCBI gene (formerly Entrezgene);Acc:100329142]	10	70852117	70891514	-1	protein_coding	ENSG00000244462	RBM12	CPNE1	ortholog_one2one	ENSMUSG00000089824	Rbm12	ortholog_one2one
ENSMMUG00000062426	85.42	65.02	60.57	77.78	IFNGR1	interferon gamma receptor 1 [Source:NCBI gene (formerly Entrezgene);Acc:100423877]	4	40816683	40837449	-1	protein_coding	ENSG00000027697	IFNGR1	IFNGR1	ortholog_one2one	ENSMUSG00000020009	Ifngr1	ortholog_one2one
ENSMMUG00000010651	77.26	52.39	57.39	101.65	PPIC	peptidylprolyl isomerase C [Source:VGNC Symbol;Acc:VGNC:81508]	6	120541454	120557218	-1	protein_coding	ENSG00000168938	PPIC	PPIC	ortholog_one2one	ENSMUSG00000024538	Ppic	ortholog_one2one
ENSMMUG00000010862	72.95	96.66	66.55	52.31	PRPF39	pre-mRNA processing factor 39 [Source:VGNC Symbol;Acc:VGNC:76292]	7	107382504	107414354	1	protein_coding	ENSG00000185246	PRPF39	PRPF39	ortholog_one2one	ENSMUSG00000035597	Prpf39	ortholog_one2one
ENSMMUG00000002553	78.70	60.16	62.17	87.14	CYP19A1	cytochrome P450, family 19, subfamily A, polypeptide 1 [Source:NCBI gene (formerly Entrezgene);Acc:678697]	7	27588643	27620567	-1	protein_coding	ENSG00000137869	CYP19A1	CYP19A1	ortholog_one2one	ENSMUSG00000032274	Cyp19a1	ortholog_one2one
ENSMMUG00000021835	81.89	75.10	64.85	66.28	USO1	USO1 vesicle transport factor [Source:VGNC Symbol;Acc:VGNC:79896]	5	57901050	57992008	-1	protein_coding	ENSG00000138768	USO1	USO1	ortholog_one2one	ENSMUSG00000029407	Uso1	ortholog_one2one
ENSMMUG00000003118	58.84	76.05	84.46	68.54	ADCY7	adenylate cyclase 7 [Source:VGNC Symbol;Acc:VGNC:69515]	20	37341797	37415263	1	protein_coding	ENSG00000121281	ADCY7	ADCY7	ortholog_one2one	ENSMUSG00000031659	Adcy7	ortholog_one2one
ENSMMUG00000018806	68.92	61.65	71.15	85.69	HNRNPM	heterogeneous nuclear ribonucleoprotein M [Source:VGNC Symbol;Acc:VGNC:73498]	19	8336594	8379507	1	protein_coding	ENSG00000099783	HNRNPM	HNRNPM	ortholog_one2one	ENSMUSG00000059208	Hnrnpm	ortholog_one2one
ENSMMUG00000017846	82.13	66.34	58.65	80.17	M6PR	mannose-6-phosphate receptor, cation dependent [Source:VGNC Symbol;Acc:VGNC:74469]	11	10801106	10810917	1	protein_coding	ENSG00000003056	M6PR	M6PR	ortholog_one2one	ENSMUSG00000007458	M6pr	ortholog_one2one
ENSMMUG00000063637	58.50	50.19	82.97	95.08		ribosomal protein L14 [Source:NCBI gene (formerly Entrezgene);Acc:718244]	2	96421904	96430964	1	protein_coding	NA	NA	NA	NA	NA	NA	NA
ENSMMUG00000060377	48.10	51.91	90.34	96.29			1	184660397	184661273	1	protein_coding	NA	NA	NA	NA	NA	NA	NA
ENSMMUG00000007753	64.29	66.40	77.68	78.15	NAP1L4	nucleosome assembly protein 1 like 4 [Source:NCBI gene (formerly Entrezgene);Acc:706266]	14	3004116	3053731	-1	protein_coding	ENSG00000205531	NAP1L4	NAP1L4	ortholog_one2one	ENSMUSG00000059119	Nap1l4	ortholog_one2one
ENSMMUG00000017699	77.62	77.55	58.57	72.10	SELENOT	selenoprotein T [Source:VGNC Symbol;Acc:VGNC:84084]	2	52741668	52771356	1	protein_coding	ENSG00000198843	SELENOT	SELENOT	ortholog_one2one	ENSMUSG00000075700	Selenot	ortholog_one2one
ENSMMUG00000029761	61.30	71.19	79.39	73.71		histone H2B type 1-K [Source:NCBI gene (formerly Entrezgene);Acc:714001]	6	149378484	149379275	1	protein_coding	NA	NA	NA	NA	NA	NA	NA
ENSMMUG00000000428	97.33	77.36	48.58	62.08	QKI	QKI, KH domain containing RNA binding [Source:VGNC Symbol;Acc:VGNC:99431]	4	7187567	7347556	-1	protein_coding	ENSG00000112531	QKI	QKI	ortholog_one2one	ENSMUSG00000062078	Qk	ortholog_one2one
ENSMMUG00000048424	92.11	62.49	50.79	79.78	SDC4	syndecan 4 [Source:VGNC Symbol;Acc:VGNC:98441]	10	80550202	80573051	-1	protein_coding	ENSG00000124145	SDC4	SDC4	ortholog_one2one	ENSMUSG00000017009	Sdc4	ortholog_one2one
ENSMMUG00000063742	65.51	73.57	73.87	72.16	FAM127A	family with sequence similarity 127, member A [Source:NCBI gene (formerly Entrezgene);Acc:708766]	X	131325322	131326905	1	protein_coding	NA	NA	NA	NA	NA	NA	NA
ENSMMUG00000049004	52.38	62.31	85.39	84.95	PSMD4	proteasome 26S subunit, non-ATPase 4 [Source:NCBI gene (formerly Entrezgene);Acc:100192390]	1	99841630	99851912	-1	protein_coding	ENSG00000159352	PSMD4	PSMD4	ortholog_one2one	ENSMUSG00000005625	Psmd4	ortholog_one2one
ENSMMUG00000015434	58.06	77.02	81.80	68.12	EVL	Enah/Vasp-like [Source:VGNC Symbol;Acc:VGNC:72306]	7	162185911	162359692	1	protein_coding	ENSG00000196405	EVL	EVL	ortholog_one2one	ENSMUSG00000021262	Evl	ortholog_one2one
ENSMMUG00000062599	136.81	28.06	20.30	99.66			7	101152964	101154178	1	protein_coding	NA	NA	NA	NA	NA	NA	NA
ENSMMUG00000056523	0.00	0.00	206.15	78.62			15	72345718	72345775	-1	miRNA	NA	NA	NA	NA	NA	NA	NA
ENSMMUG00000002943	74.09	58.33	67.67	84.65	QARS1	glutaminyl-tRNA synthetase 1 [Source:VGNC Symbol;Acc:VGNC:76634]	2	105178645	105187737	-1	protein_coding	ENSG00000172053	QARS1	QARS1	ortholog_one2one	ENSMUSG00000032604	Qars	ortholog_one2one
ENSMMUG00000013585	78.07	82.19	58.20	66.28			7	85019959	85020923	1	protein_coding	NA	NA	NA	NA	NA	NA	NA
ENSMMUG00000010205	59.86	70.09	71.55	83.04	PHB2	prohibitin 2 [Source:NCBI gene (formerly Entrezgene);Acc:714693]	11	7138705	7144940	-1	protein_coding	ENSG00000215021	PHB2	PHB2	ortholog_one2one	ENSMUSG00000004264	Phb2	ortholog_one2one
ENSMMUG00000004481	63.73	66.52	74.16	80.11	HARS1	histidyl-tRNA synthetase 1 [Source:VGNC Symbol;Acc:VGNC:84385]	6	138054337	138072116	-1	protein_coding	ENSG00000170445	HARS1	HARS1	ortholog_one2one	ENSMUSG00000001380	Hars	ortholog_one2one
ENSMMUG00000058755	58.53	56.85	82.14	86.97		ribosomal protein L21 [Source:NCBI gene (formerly Entrezgene);Acc:710306]	17	6560708	6569554	1	protein_coding	NA	NA	NA	NA	NA	NA	NA
ENSMMUG00000045775	61.77	99.49	77.16	45.85	MPEG1	macrophage expressed 1 [Source:NCBI gene (formerly Entrezgene);Acc:700274]	14	14639791	14718570	1	protein_coding	NA	NA	NA	NA	NA	NA	NA
ENSMMUG00000046901	97.06	67.81	48.33	71.00	PTP4A2	protein tyrosine phosphatase 4A2 [Source:NCBI gene (formerly Entrezgene);Acc:706489]	1	192733853	192832196	1	protein_coding	ENSG00000184007	PTP4A2	PTP4A2	ortholog_one2one	ENSMUSG00000028788	Ptp4a2	ortholog_one2one
ENSMMUG00000011268	80.07	72.11	61.70	70.23	DYNC1LI2	dynein cytoplasmic 1 light intermediate chain 2 [Source:VGNC Symbol;Acc:VGNC:71954]	20	53790377	53923138	-1	protein_coding	ENSG00000135720	DYNC1LI2	DYNC1LI2	ortholog_one2one	ENSMUSG00000035770	Dync1li2	ortholog_one2one
ENSMMUG00000004144	57.15	85.99	79.34	61.36	AP1G2	adaptor related protein complex 1 subunit gamma 2 [Source:VGNC Symbol;Acc:VGNC:69959]	7	85600185	85607960	-1	protein_coding	ENSG00000213983	AP1G2	AP1G2	ortholog_one2one	ENSMUSG00000040701	Ap1g2	ortholog_one2one
ENSMMUG00000011736	79.04	75.18	56.97	72.51	SFT2D1	SFT2 domain containing 1 [Source:VGNC Symbol;Acc:VGNC:77288]	4	4383449	4405899	1	protein_coding	NA	NA	NA	NA	NA	NA	NA
ENSMMUG00000004926	59.51	71.41	79.24	73.08	TCF25	transcription factor 25 [Source:VGNC Symbol;Acc:VGNC:99607]	20	76915615	76953256	1	protein_coding	ENSG00000141002	TCF25	TCF25	ortholog_one2one	ENSMUSG00000001472	Tcf25	ortholog_one2one
ENSMMUG00000008507	83.68	58.94	56.89	83.54	GBA	glucosylceramidase beta [Source:VGNC Symbol;Acc:VGNC:72893]	1	95783766	95815305	1	protein_coding	NA	NA	NA	NA	NA	NA	NA
ENSMMUG00000004633	62.88	78.55	73.96	67.58		high mobility group box 3 [Source:NCBI gene (formerly Entrezgene);Acc:703598]	X	146982739	146990075	1	protein_coding	NA	NA	NA	NA	NA	NA	NA
ENSMMUG00000008542	53.09	86.11	86.83	56.83	DHX32	DEAH-box helicase 32 (putative) [Source:NCBI gene (formerly Entrezgene);Acc:695919]	9	126263036	126337620	-1	protein_coding	ENSG00000089876	DHX32	DHX32	ortholog_one2one	ENSMUSG00000030986	Dhx32	ortholog_one2one
ENSMMUG00000049415	68.27	117.22	62.13	35.08			1	103157956	103160600	1	lncRNA	NA	NA	NA	NA	NA	NA	NA
ENSMMUG00000007717	93.10	51.31	47.80	90.42	SMPD1	sphingomyelin phosphodiesterase 1 [Source:VGNC Symbol;Acc:VGNC:77659]	14	59545861	59550533	-1	protein_coding	ENSG00000166311	SMPD1	SMPD1	ortholog_one2one	ENSMUSG00000037049	Smpd1	ortholog_one2one
ENSMMUG00000018071	63.26	69.86	71.53	77.96	SLC35C2	solute carrier family 35 member C2 [Source:VGNC Symbol;Acc:VGNC:77496]	10	81542516	81556666	-1	protein_coding	ENSG00000080189	SLC35C2	SLC35C2	ortholog_one2one	ENSMUSG00000017664	Slc35c2	ortholog_one2one
ENSMMUG00000011977	70.78	57.15	67.54	87.05	NADSYN1	NAD synthetase 1 [Source:VGNC Symbol;Acc:VGNC:75048]	14	3281571	3502491	-1	protein_coding	ENSG00000172890	NADSYN1	NADSYN1	ortholog_one2one	ENSMUSG00000031090	Nadsyn1	ortholog_one2one
ENSMMUG00000011218	126.42	1.03	0.48	154.51	SERPINA3	serpin family A member 3 [Source:VGNC Symbol;Acc:VGNC:99238]	7	156782245	156794646	1	protein_coding	NA	NA	NA	NA	NA	NA	NA
ENSMMUG00000013090	77.89	65.93	65.65	72.73	PSMB2	proteasome 20S subunit beta 2 [Source:VGNC Symbol;Acc:VGNC:76443]	1	188979293	189017385	1	protein_coding	ENSG00000126067	PSMB2	PSMB2	ortholog_one2one	ENSMUSG00000028837	Psmb2	ortholog_one2one
ENSMMUG00000009058	58.63	58.35	86.33	78.87	CLTB	clathrin light chain B [Source:VGNC Symbol;Acc:VGNC:71267]	6	173833757	173863138	-1	protein_coding	ENSG00000175416	CLTB	CLTB	ortholog_one2one	ENSMUSG00000047547	Cltb	ortholog_one2one
ENSMMUG00000010489	81.51	66.20	57.36	77.09	HSPD1	heat shock protein family D (Hsp60) member 1 [Source:NCBI gene (formerly Entrezgene);Acc:698024]	12	84597521	84613322	-1	protein_coding	NA	NA	NA	NA	NA	NA	NA
ENSMMUG00000002422	64.04	64.56	73.35	80.19	AEBP1	AE binding protein 1 [Source:VGNC Symbol;Acc:VGNC:80328]	3	71104990	71115266	-1	protein_coding	NA	NA	NA	NA	NA	NA	NA
ENSMMUG00000057144	69.43	72.72	68.81	70.92	NGRN	neugrin, neurite outgrowth associated [Source:NCBI gene (formerly Entrezgene);Acc:702187]	7	69057644	69065353	1	protein_coding	NA	NA	NA	NA	NA	NA	NA
ENSMMUG00000017278	68.06	56.39	70.48	86.54	PPP1CA	protein phosphatase 1 catalytic subunit alpha [Source:VGNC Symbol;Acc:VGNC:76366]	14	7122536	7150826	1	protein_coding	ENSG00000172531	PPP1CA	PPP1CA	ortholog_one2one	ENSMUSG00000040385	Ppp1ca	ortholog_one2one
ENSMMUG00000015391	90.27	58.17	50.94	81.91	CTSZ	cathepsin Z [Source:VGNC Symbol;Acc:VGNC:71564]	10	94157571	94169388	-1	protein_coding	ENSG00000101160	CTSZ	CTSZ	ortholog_one2one	ENSMUSG00000016256	Ctsz	ortholog_one2one
ENSMMUG00000010653	46.54	58.97	92.17	83.34	MFSD12	major facilitator superfamily domain containing 12 [Source:VGNC Symbol;Acc:VGNC:74600]	19	3432240	3446128	-1	protein_coding	ENSG00000161091	MFSD12	MFSD12	ortholog_one2one	ENSMUSG00000034854	Mfsd12	ortholog_one2one
ENSMMUG00000000434	75.16	64.80	67.09	73.92	CDK2AP1	cyclin dependent kinase 2 associated protein 1 [Source:VGNC Symbol;Acc:VGNC:70944]	11	123141560	123152143	-1	protein_coding	NA	NA	NA	NA	NA	NA	NA
ENSMMUG00000020456	59.84	71.05	77.95	72.06	SLC4A2	solute carrier family 4 member 2 [Source:VGNC Symbol;Acc:VGNC:81760]	3	177060557	177079069	1	protein_coding	ENSG00000164889	SLC4A2	SLC4A2	ortholog_one2one	ENSMUSG00000028962	Slc4a2	ortholog_one2one
ENSMMUG00000040519	59.92	43.78	73.08	104.12	SMCO4	single-pass membrane protein with coiled-coil domains 4 [Source:NCBI gene (formerly Entrezgene);Acc:695982]	14	86732120	86797027	-1	protein_coding	ENSG00000166002	SMCO4	SMCO4	ortholog_one2one	ENSMUSG00000058173	Smco4	ortholog_one2one
ENSMMUG00000020374	78.30	60.84	61.02	80.63	NFKBIA	NFKB inhibitor alpha [Source:VGNC Symbol;Acc:VGNC:75340]	7	97475981	97479242	-1	protein_coding	ENSG00000100906	NFKBIA	NFKBIA	ortholog_one2one	ENSMUSG00000021025	Nfkbia	ortholog_one2one
ENSMMUG00000003238	71.00	80.37	62.34	67.01	PZP	pregnancy zone protein [Source:NCBI gene (formerly Entrezgene);Acc:100430319]	11	10545468	10721530	1	protein_coding	NA	NA	NA	NA	NA	NA	NA
ENSMMUG00000045826	74.53	68.15	67.72	70.19	OST4	oligosaccharyltransferase complex subunit 4, non-catalytic [Source:NCBI gene (formerly Entrezgene);Acc:700028]	13	81895878	81897114	1	protein_coding	ENSG00000228474	OST4	OST4	ortholog_one2one	ENSMUSG00000038803	Ost4	ortholog_one2one
ENSMMUG00000062859	85.62	65.00	55.02	74.39	SEC22B	SEC22 homolog B, vesicle trafficking protein [Source:NCBI gene (formerly Entrezgene);Acc:713856]	1	104101679	104123254	1	protein_coding	ENSG00000265808	SEC22B	SEC22B	ortholog_one2one	ENSMUSG00000027879	Sec22b	ortholog_one2one
ENSMMUG00000002114	65.52	73.28	73.15	68.00	TFRC	transferrin receptor [Source:VGNC Symbol;Acc:VGNC:78330]	2	795620	828869	-1	protein_coding	NA	NA	NA	NA	NA	NA	NA
ENSMMUG00000059064	50.13	52.44	87.44	89.44			20	33545150	33546981	1	protein_coding	NA	NA	NA	NA	NA	NA	NA
ENSMMUG00000004539	80.69	59.75	55.27	83.41		actin related protein 2/3 complex subunit 4 [Source:NCBI gene (formerly Entrezgene);Acc:106996837]	2	141134088	141180178	1	protein_coding	NA	NA	NA	NA	NA	NA	NA
ENSMMUG00000007411	55.38	77.57	81.28	64.74	ITFG2	integrin alpha FG-GAP repeat containing 2 [Source:VGNC Symbol;Acc:VGNC:73690]	11	2917970	2939139	1	protein_coding	ENSG00000111203	ITFG2	ITFG2	ortholog_one2one	ENSMUSG00000001518	Itfg2	ortholog_one2one
ENSMMUG00000002863	83.18	73.51	56.11	66.06	TFG	trafficking from ER to golgi regulator [Source:VGNC Symbol;Acc:VGNC:82715]	2	175385809	175423576	-1	protein_coding	ENSG00000114354	TFG	TFG	ortholog_one2one	ENSMUSG00000022757	Tfg	ortholog_one2one
ENSMMUG00000012762	80.49	66.71	57.84	73.81	ATP6AP2	ATPase H+ transporting accessory protein 2 [Source:NCBI gene (formerly Entrezgene);Acc:705048]	X	40420569	40447149	1	protein_coding	ENSG00000182220	ATP6AP2	ATP6AP2	ortholog_one2one	ENSMUSG00000031007	Atp6ap2	ortholog_one2one
ENSMMUG00000022451	52.23	50.87	78.49	97.02	PSMA2	proteasome 20S subunit alpha 2 [Source:NCBI gene (formerly Entrezgene);Acc:701683]	3	72232205	72247299	1	protein_coding	NA	NA	NA	NA	NA	NA	NA
ENSMMUG00000012455	66.61	70.07	70.69	70.85	GMPR2	guanosine monophosphate reductase 2 [Source:VGNC Symbol;Acc:VGNC:73083]	7	86320587	86335680	1	protein_coding	ENSG00000100938	GMPR2	GMPR2	ortholog_one2one	ENSMUSG00000002326	Gmpr2	ortholog_one2one
ENSMMUG00000045421	87.38	74.09	53.40	63.30	TMED5	transmembrane p24 trafficking protein 5 [Source:NCBI gene (formerly Entrezgene);Acc:707311]	1	130990064	131018122	1	protein_coding	ENSG00000117500	TMED5	TMED5	ortholog_one2one	ENSMUSG00000063406	Tmed5	ortholog_one2one
ENSMMUG00000007741	75.23	69.40	60.24	73.27	ILK	integrin linked kinase [Source:VGNC Symbol;Acc:VGNC:73738]	14	59329312	59336401	-1	protein_coding	ENSG00000166333	ILK	ILK	ortholog_one2one	ENSMUSG00000030890	Ilk	ortholog_one2one
ENSMMUG00000051451	69.02	65.14	69.29	74.65	GPX8	glutathione peroxidase 8 (putative) [Source:NCBI gene (formerly Entrezgene);Acc:705965]	6	53457639	53461679	1	protein_coding	ENSG00000164294	GPX8	GPX8	ortholog_one2one	ENSMUSG00000021760	Gpx8	ortholog_one2one
ENSMMUG00000006656	36.54	29.99	92.16	119.35	TMEM258	Macaca mulatta transmembrane protein 258 (TMEM258), mRNA. [Source:RefSeq mRNA;Acc:NM_001244602]	14	12382074	12385809	1	protein_coding	ENSG00000134825	TMEM258	TMEM258	ortholog_one2one	ENSMUSG00000036372	Tmem258	ortholog_one2one
ENSMMUG00000023766	75.39	83.13	62.44	57.03	MINDY3	MINDY lysine 48 deubiquitinase 3 [Source:VGNC Symbol;Acc:VGNC:74811]	9	16922808	17003996	-1	protein_coding	ENSG00000148481	MINDY3	MINDY3	ortholog_one2one	ENSMUSG00000026767	Mindy3	ortholog_one2one
ENSMMUG00000002675	79.40	44.64	51.57	102.27	CAPG	capping actin protein, gelsolin like [Source:VGNC Symbol;Acc:VGNC:70528]	13	23065275	23086547	1	protein_coding	ENSG00000042493	CAPG	CAPG	ortholog_one2one	ENSMUSG00000056737	Capg	ortholog_one2one
ENSMMUG00000000273	71.07	63.92	67.38	75.35	SH3GL1	SH3 domain containing GRB2 like 1, endophilin A2 [Source:NCBI gene (formerly Entrezgene);Acc:714957]	19	4252803	4308307	-1	protein_coding	ENSG00000141985	SH3GL1	SH3GL1	ortholog_one2one	ENSMUSG00000003200	Sh3gl1	ortholog_one2one
ENSMMUG00000020416	59.89	70.89	78.83	68.01	MTSS2	MTSS I-BAR domain containing 2 [Source:VGNC Symbol;Acc:VGNC:75019]	20	60814996	60840846	1	protein_coding	ENSG00000132613	MTSS2	MTSS2	ortholog_one2one	ENSMUSG00000033763	Mtss2	ortholog_one2one
ENSMMUG00000018814	69.26	72.74	64.59	70.44	DGKA	diacylglycerol kinase alpha [Source:VGNC Symbol;Acc:VGNC:71780]	11	55486389	55526495	1	protein_coding	ENSG00000065357	DGKA	DGKA	ortholog_one2one	ENSMUSG00000025357	Dgka	ortholog_one2one
ENSMMUG00000046626	88.59	61.71	52.65	73.91	TMEM41A	transmembrane protein 41A [Source:NCBI gene (formerly Entrezgene);Acc:700975]	2	90805668	90879833	-1	protein_coding	ENSG00000163898	LIPH	TMEM41A	ortholog_one2one	ENSMUSG00000044626	Liph	ortholog_one2one
ENSMMUG00000014896	90.62	51.04	49.39	85.68	ICAM1	intercellular adhesion molecule 1 [Source:NCBI gene (formerly Entrezgene);Acc:712280]	19	10024950	10042614	1	protein_coding	ENSG00000090339	ICAM1	ICAM1	ortholog_one2one	ENSMUSG00000037405	Icam1	ortholog_one2one
ENSMMUG00000020808	74.78	84.34	61.40	56.17	CMAS	cytidine monophosphate N-acetylneuraminic acid synthetase [Source:VGNC Symbol;Acc:VGNC:71201]	11	23412144	23431489	1	protein_coding	ENSG00000111726	CMAS	CMAS	ortholog_one2one	ENSMUSG00000030282	Cmas	ortholog_one2one
ENSMMUG00000060044	95.63	69.95	59.92	50.90	NDUFB3	NADH:ubiquinone oxidoreductase subunit B3 [Source:NCBI gene (formerly Entrezgene);Acc:700944]	12	88342334	88347875	1	protein_coding	ENSG00000119013	NDUFB3	NDUFB3	ortholog_one2one	ENSMUSG00000026032	Ndufb3	ortholog_one2one
ENSMMUG00000020894	58.88	58.47	74.33	84.27	NDUFA4	NDUFA4 mitochondrial complex associated [Source:NCBI gene (formerly Entrezgene);Acc:641333]	3	104253309	104260364	1	protein_coding	ENSG00000189043	NDUFA4	NDUFA4	ortholog_one2one	ENSMUSG00000029632	Ndufa4	ortholog_one2one
ENSMMUG00000012921	88.08	73.29	53.17	61.10	ADAM17	ADAM metallopeptidase domain 17 [Source:VGNC Symbol;Acc:VGNC:69478]	13	99211253	99280555	1	protein_coding	ENSG00000151694	ADAM17	ADAM17	ortholog_one2one	ENSMUSG00000052593	Adam17	ortholog_one2one
ENSMMUG00000010934	78.82	68.34	59.35	69.02	EIF4G1	eukaryotic translation initiation factor 4 gamma 1 [Source:VGNC Symbol;Acc:VGNC:72195]	2	89613994	89638173	1	protein_coding	ENSG00000114867	EIF4G1	EIF4G1	ortholog_one2one	ENSMUSG00000045983	Eif4g1	ortholog_one2one
ENSMMUG00000023181	81.43	82.27	53.79	57.94	PUM2	pumilio RNA binding family member 2 [Source:VGNC Symbol;Acc:VGNC:76480]	13	88652601	88757676	1	protein_coding	ENSG00000055917	PUM2	PUM2	ortholog_one2one	ENSMUSG00000020594	Pum2	ortholog_one2one
ENSMMUG00000056280	80.31	59.09	54.17	81.82	GNAI2	G protein subunit alpha i2 [Source:NCBI gene (formerly Entrezgene);Acc:703780]	2	106360505	106387279	1	protein_coding	ENSG00000114353	GNAI2	GNAI2	ortholog_one2one	ENSMUSG00000032562	Gnai2	ortholog_one2one
ENSMMUG00000022750	48.08	85.98	89.43	51.82	DPP7	dipeptidyl peptidase 7 [Source:NCBI gene (formerly Entrezgene);Acc:721595]	15	1083447	1107396	1	protein_coding	ENSG00000176978	DPP7	DPP7	ortholog_one2one	ENSMUSG00000026958	Dpp7	ortholog_one2one
ENSMMUG00000042458	61.72	62.46	76.48	74.39	TPD52L2	TPD52 like 2 [Source:VGNC Symbol;Acc:VGNC:98462]	10	99091509	99115778	1	protein_coding	ENSG00000101150	TPD52L2	TPD52L2	ortholog_one2one	ENSMUSG00000000827	Tpd52l2	ortholog_one2one
ENSMMUG00000000007	74.59	87.67	55.81	56.89	BET1	Bet1 golgi vesicular membrane trafficking protein [Source:VGNC Symbol;Acc:VGNC:80799]	3	112107434	112121572	1	protein_coding	NA	NA	NA	NA	NA	NA	NA
ENSMMUG00000053017	57.99	83.42	76.29	57.18			9	1677779	1678795	1	pseudogene	NA	NA	NA	NA	NA	NA	NA
ENSMMUG00000022315	59.31	75.28	75.10	65.18	MSL1	MSL complex subunit 1 [Source:VGNC Symbol;Acc:VGNC:74844]	16	51264136	51277072	1	protein_coding	ENSG00000188895	MSL1	MSL1	ortholog_one2one	ENSMUSG00000052915	Msl1	ortholog_one2one
ENSMMUG00000008294	61.94	58.32	77.21	77.36	PRDX3	peroxiredoxin 3 [Source:VGNC Symbol;Acc:VGNC:76394]	9	119647754	119661008	-1	protein_coding	ENSG00000165672	PRDX3	PRDX3	ortholog_one2one	ENSMUSG00000024997	Prdx3	ortholog_one2one
ENSMMUG00000008793	108.82	24.00	26.76	115.12	SPP1	secreted phosphoprotein 1 [Source:VGNC Symbol;Acc:VGNC:77864]	5	86367122	86375535	1	protein_coding	ENSG00000118785	SPP1	SPP1	ortholog_one2one	ENSMUSG00000029304	Spp1	ortholog_one2one
ENSMMUG00000007206	53.05	64.07	85.79	71.62	C3H7orf50	chromosome 3 C7orf50 homolog [Source:VGNC Symbol;Acc:VGNC:70609]	3	34074262	34217265	-1	protein_coding	ENSG00000178381	ZFAND2A	C3H7orf50	ortholog_one2one	ENSMUSG00000053581	Zfand2a	ortholog_one2one
ENSMMUG00000063244	91.40	87.52	47.42	48.07			9	128756216	128756713	1	protein_coding	NA	NA	NA	NA	NA	NA	NA
ENSMMUG00000009593	70.50	72.76	65.83	65.31	WIPF1	WAS/WASL interacting protein family member 1 [Source:VGNC Symbol;Acc:VGNC:78784]	12	61643490	61763413	-1	protein_coding	ENSG00000115935	WIPF1	WIPF1	ortholog_one2one	ENSMUSG00000075284	Wipf1	ortholog_one2one
ENSMMUG00000019034	67.33	57.34	66.52	83.02	CCT3	chaperonin containing TCP1 subunit 3 [Source:VGNC Symbol;Acc:VGNC:70746]	1	94627040	94655051	1	protein_coding	ENSG00000163468	CCT3	CCT3	ortholog_one2one	ENSMUSG00000001416	Cct3	ortholog_one2one
ENSMMUG00000000134	69.30	68.60	62.09	74.13	SRP9	signal recognition particle 9 [Source:VGNC Symbol;Acc:VGNC:77884]	1	83317655	83331109	1	protein_coding	ENSG00000143742	SRP9	SRP9	ortholog_one2one	ENSMUSG00000026511	Srp9	ortholog_one2one
ENSMMUG00000015272	65.65	52.35	66.09	89.94	CCT6A	chaperonin containing TCP1 subunit 6A [Source:NCBI gene (formerly Entrezgene);Acc:703326]	3	59070920	59083140	1	protein_coding	ENSG00000146731	CCT6A	CCT6A	ortholog_one2one	ENSMUSG00000029447	Cct6a	ortholog_one2one
ENSMMUG00000000911	77.23	111.41	48.45	36.61	ILDR1	immunoglobulin like domain containing receptor 1 [Source:VGNC Symbol;Acc:VGNC:73672]	2	154284671	154321676	1	protein_coding	ENSG00000145103	ILDR1	ILDR1	ortholog_one2one	ENSMUSG00000022900	Ildr1	ortholog_one2one
ENSMMUG00000003981	64.55	81.66	69.65	57.72	TTYH2	tweety family member 2 [Source:VGNC Symbol;Acc:VGNC:78939]	16	70547764	70610154	1	protein_coding	ENSG00000141540	TTYH2	TTYH2	ortholog_one2one	ENSMUSG00000034714	Ttyh2	ortholog_one2one
ENSMMUG00000007939	52.68	62.00	82.97	75.90			X	49473129	49475048	-1	lncRNA	NA	NA	NA	NA	NA	NA	NA
ENSMMUG00000051635	75.07	60.91	59.88	77.13		heterogeneous nuclear ribonucleoprotein U like 2 [Source:NCBI gene (formerly Entrezgene);Acc:718602]	14	11470278	11490654	1	protein_coding	NA	NA	NA	NA	NA	NA	NA
ENSMMUG00000057925	0.00	0.00	139.24	133.74			11	48001237	48001292	1	miRNA	NA	NA	NA	NA	NA	NA	NA
ENSMMUG00000000766	58.73	67.65	74.55	71.99	KLHDC3	kelch domain containing 3 [Source:VGNC Symbol;Acc:VGNC:74091]	4	126318372	126325561	-1	protein_coding	ENSG00000124702	KLHDC3	KLHDC3	ortholog_one2one	ENSMUSG00000063576	Klhdc3	ortholog_one2one
ENSMMUG00000056828	80.26	72.90	56.86	62.69	PGRMC2	progesterone receptor membrane component 2 [Source:NCBI gene (formerly Entrezgene);Acc:693565]	5	126050822	126069702	-1	protein_coding	ENSG00000164040	PGRMC2	PGRMC2	ortholog_one2one	ENSMUSG00000049940	Pgrmc2	ortholog_one2one
ENSMMUG00000008926	65.68	80.57	68.06	58.37	LAPTM4B	lysosomal protein transmembrane 4 beta [Source:VGNC Symbol;Acc:VGNC:84010]	8	98063987	98140947	1	protein_coding	ENSG00000104341	LAPTM4B	LAPTM4B	ortholog_one2one	ENSMUSG00000022257	Laptm4b	ortholog_one2one
ENSMMUG00000011762	77.27	69.20	56.46	69.73			3	59376149	59377632	-1	protein_coding	NA	NA	NA	NA	NA	NA	NA
ENSMMUG00000013753	88.74	71.09	49.76	62.62	USP9X	ubiquitin specific peptidase 9 X-linked [Source:NCBI gene (formerly Entrezgene);Acc:106992260]	X	40929762	41081497	1	protein_coding	ENSG00000124486	USP9X	USP9X	ortholog_one2one	ENSMUSG00000031010	Usp9x	ortholog_one2one
ENSMMUG00000017984	55.58	75.50	80.45	60.43	AKAP8L	A-kinase anchoring protein 8 like [Source:NCBI gene (formerly Entrezgene);Acc:719202]	19	14983130	15017964	-1	protein_coding	ENSG00000011243	AKAP8L	AKAP8L	ortholog_one2one	ENSMUSG00000002625	Akap8l	ortholog_one2one
ENSMMUG00000001742	82.00	69.61	57.29	63.05	TGFBR3	transforming growth factor beta receptor 3 [Source:VGNC Symbol;Acc:VGNC:78339]	1	132294679	132501699	1	protein_coding	ENSG00000069702	TGFBR3	TGFBR3	ortholog_one2one	ENSMUSG00000029287	Tgfbr3	ortholog_one2one
ENSMMUG00000014622	69.09	74.48	63.45	64.88	THRAP3	thyroid hormone receptor associated protein 3 [Source:NCBI gene (formerly Entrezgene);Acc:713033]	1	188276305	188382149	-1	protein_coding	ENSG00000054118	THRAP3	THRAP3	ortholog_one2one	ENSMUSG00000043962	Thrap3	ortholog_one2one
ENSMMUG00000006841	69.00	74.82	67.72	60.11	MYOF	myoferlin [Source:VGNC Symbol;Acc:VGNC:75061]	9	93463300	93636006	-1	protein_coding	ENSG00000138119	MYOF	MYOF	ortholog_one2one	ENSMUSG00000048612	Myof	ortholog_one2one
ENSMMUG00000023335	77.95	60.69	57.72	75.11	RNF13	ring finger protein 13 [Source:VGNC Symbol;Acc:VGNC:81557]	2	51945469	52101071	1	protein_coding	ENSG00000082996	RNF13	RNF13	ortholog_one2one	ENSMUSG00000036503	Rnf13	ortholog_one2one
ENSMMUG00000045652	63.72	78.71	72.65	56.33	BRK1	BRICK1 subunit of SCAR/WAVE actin nucleating complex [Source:NCBI gene (formerly Entrezgene);Acc:715899]	2	141512406	141525839	1	protein_coding	ENSG00000254999	BRK1	BRK1	ortholog_one2one	ENSMUSG00000033940	Brk1	ortholog_one2one
ENSMMUG00000017483	53.04	59.97	82.98	75.08	EPS8L2	EPS8 like 2 [Source:VGNC Symbol;Acc:VGNC:72081]	14	766051	785699	1	protein_coding	ENSG00000177106	EPS8L2	EPS8L2	ortholog_one2one	ENSMUSG00000025504	Eps8l2	ortholog_one2one
ENSMMUG00000007400	83.12	58.47	52.62	76.83	SIAH1	siah E3 ubiquitin protein ligase 1 [Source:VGNC Symbol;Acc:VGNC:77214]	20	35419607	35444159	-1	protein_coding	NA	NA	NA	NA	NA	NA	NA
ENSMMUG00000010000	49.14	65.99	86.74	68.95	KRT7	keratin 7 [Source:VGNC Symbol;Acc:VGNC:74214]	11	51814137	51829627	1	protein_coding	ENSG00000135480	KRT7	KRT7	ortholog_one2one	ENSMUSG00000023039	Krt7	ortholog_one2one
ENSMMUG00000058515	81.70	65.56	52.06	71.50			6	94338595	94356175	1	lncRNA	NA	NA	NA	NA	NA	NA	NA
ENSMMUG00000013095	59.93	53.37	72.75	84.74	EXT2	exostosin glycosyltransferase 2 [Source:VGNC Symbol;Acc:VGNC:72449]	14	21459703	21687072	-1	protein_coding	ENSG00000151348	EXT2	EXT2	ortholog_one2one	ENSMUSG00000027198	Ext2	ortholog_one2one
ENSMMUG00000051699	85.35	85.90	47.19	52.07			2	60284331	60284828	1	protein_coding	NA	NA	NA	NA	NA	NA	NA
ENSMMUG00000021643	86.18	67.99	49.13	67.15	CAPRIN1	cell cycle associated protein 1 [Source:VGNC Symbol;Acc:VGNC:70692]	14	31357972	31407496	-1	protein_coding	ENSG00000135387	CAPRIN1	CAPRIN1	ortholog_one2one	ENSMUSG00000027184	Caprin1	ortholog_one2one
ENSMMUG00000005024	78.18	65.98	56.28	69.71	UBQLN1	ubiquilin 1 [Source:NCBI gene (formerly Entrezgene);Acc:713525]	15	98967280	99018390	-1	protein_coding	ENSG00000135018	UBQLN1	UBQLN1	ortholog_one2one	ENSMUSG00000005312	Ubqln1	ortholog_one2one
ENSMMUG00000015084	75.85	68.35	57.05	68.49	LAMC1	laminin subunit gamma 1 [Source:VGNC Symbol;Acc:VGNC:74232]	1	40270068	40389058	1	protein_coding	ENSG00000135862	LAMC1	LAMC1	ortholog_one2one	ENSMUSG00000026478	Lamc1	ortholog_one2one
ENSMMUG00000065057	37.89	98.78	93.91	39.09			QNVO02001860.1	20257	31011	1	lncRNA	NA	NA	NA	NA	NA	NA	NA
ENSMMUG00000008379	71.31	73.19	63.15	61.84	ADD1	adducin 1 [Source:VGNC Symbol;Acc:VGNC:69528]	5	2947716	3043742	1	protein_coding	ENSG00000087274	ADD1	ADD1	ortholog_one2one	ENSMUSG00000029106	Add1	ortholog_one2one
ENSMMUG00000000881	82.12	74.05	52.97	60.24	COMMD3	COMM domain containing 3 [Source:NCBI gene (formerly Entrezgene);Acc:677699]	9	23347815	23362715	1	protein_coding	NA	NA	NA	NA	NA	NA	NA
ENSMMUG00000057715	87.08	89.20	43.71	49.23			ML143119.1	795529	807387	1	lncRNA	NA	NA	NA	NA	NA	NA	NA
ENSMMUG00000002769	60.69	59.91	71.32	77.04	RNF167	ring finger protein 167 [Source:VGNC Symbol;Acc:VGNC:76812]	16	4787494	4797393	1	protein_coding	ENSG00000108523	RNF167	RNF167	ortholog_one2one	ENSMUSG00000040746	Rnf167	ortholog_one2one
ENSMMUG00000045241	63.68	54.12	66.65	84.21	PPIB	peptidylprolyl isomerase B [Source:VGNC Symbol;Acc:VGNC:99227]	7	40611773	40621813	-1	protein_coding	ENSG00000166794	PPIB	PPIB	ortholog_one2one	ENSMUSG00000032383	Ppib	ortholog_one2one
ENSMMUG00000018456	61.43	78.44	69.41	59.10	PBX2	PBX homeobox 2 [Source:VGNC Symbol;Acc:VGNC:75771]	4	137315894	137321688	1	protein_coding	ENSG00000204304	PBX2	PBX2	ortholog_one2one	ENSMUSG00000034673	Pbx2	ortholog_one2one
ENSMMUG00000007887	73.32	71.34	60.86	62.84			X	82079951	82080913	-1	protein_coding	NA	NA	NA	NA	NA	NA	NA
ENSMMUG00000000183	82.17	54.29	53.13	78.62	MLEC	malectin [Source:VGNC Symbol;Acc:VGNC:74851]	11	120491153	120506458	1	protein_coding	ENSG00000110917	MLEC	MLEC	ortholog_one2one	ENSMUSG00000048578	Mlec	ortholog_one2one
ENSMMUG00000021727	84.75	65.96	51.84	65.22	YWHAH	tyrosine 3-monooxygenase/tryptophan 5-monooxygenase activation protein eta [Source:NCBI gene (formerly Entrezgene);Acc:717016]	10	19550661	19758792	-1	protein_coding	NA	NA	NA	NA	NA	NA	NA
ENSMMUG00000015409	74.20	63.48	59.78	70.22	HBP1	HMG-box transcription factor 1 [Source:VGNC Symbol;Acc:VGNC:73218]	3	133483067	133518197	1	protein_coding	ENSG00000105856	HBP1	HBP1	ortholog_one2one	ENSMUSG00000002996	Hbp1	ortholog_one2one
ENSMMUG00000018994	80.30	76.22	53.47	57.59	UBE2L3	ubiquitin conjugating enzyme E2 L3 [Source:NCBI gene (formerly Entrezgene);Acc:697675]	10	31323034	31393089	-1	protein_coding	NA	NA	NA	NA	NA	NA	NA
ENSMMUG00000013163	69.49	64.44	59.09	74.21	COPG1	COPI coat complex subunit gamma 1 [Source:VGNC Symbol;Acc:VGNC:84192]	2	147227020	147255629	-1	protein_coding	ENSG00000181789	COPG1	COPG1	ortholog_one2one	ENSMUSG00000030058	Copg1	ortholog_one2one
ENSMMUG00000062614	70.94	60.96	63.37	71.87	VAPA	VAMP associated protein A [Source:NCBI gene (formerly Entrezgene);Acc:114669839]	18	70855257	70896013	1	protein_coding	ENSG00000101558	VAPA	VAPA	ortholog_one2one	ENSMUSG00000024091	Vapa	ortholog_one2one
ENSMMUG00000002368	77.23	67.23	53.67	68.90	CCND1	cyclin D1 [Source:VGNC Symbol;Acc:VGNC:70723]	14	5154677	5167891	-1	protein_coding	ENSG00000110092	CCND1	CCND1	ortholog_one2one	ENSMUSG00000070348	Ccnd1	ortholog_one2one
ENSMMUG00000050631	73.27	41.41	61.56	90.42	BTG1	BTG anti-proliferation factor 1 [Source:NCBI gene (formerly Entrezgene);Acc:710112]	11	91931997	91934714	-1	protein_coding	ENSG00000133639	BTG1	BTG1	ortholog_one2one	ENSMUSG00000036478	Btg1	ortholog_one2one
ENSMMUG00000005639	90.32	71.69	48.77	55.85	TMEM41B	transmembrane protein 41B [Source:VGNC Symbol;Acc:VGNC:79754]	14	56362738	56397641	1	protein_coding	ENSG00000166471	TMEM41B	TMEM41B	ortholog_one2one	ENSMUSG00000047554	Tmem41b	ortholog_one2one
ENSMMUG00000021798	56.48	72.02	72.13	65.96	PER1	period circadian regulator 1 [Source:VGNC Symbol;Acc:VGNC:75942]	16	7942917	7964710	-1	protein_coding	ENSG00000179094	PER1	PER1	ortholog_one2one	ENSMUSG00000020893	Per1	ortholog_one2one
ENSMMUG00000002265	70.06	79.91	61.25	55.32	YTHDC1	YTH domain containing 1 [Source:VGNC Symbol;Acc:VGNC:79860]	5	65232768	65268986	1	protein_coding	ENSG00000083896	YTHDC1	YTHDC1	ortholog_one2one	ENSMUSG00000035851	Ythdc1	ortholog_one2one
ENSMMUG00000053206	62.34	76.20	65.49	62.12	MEX3D	mex-3 RNA binding family member D [Source:NCBI gene (formerly Entrezgene);Acc:721304]	19	1352166	1368606	-1	protein_coding	ENSG00000181588	MEX3D	MEX3D	ortholog_one2one	ENSMUSG00000048696	Mex3d	ortholog_one2one
ENSMMUG00000017782	69.18	69.55	61.57	65.79	PCNP	PEST proteolytic signal containing nuclear protein [Source:VGNC Symbol;Acc:VGNC:84059]	2	174518612	174538650	-1	protein_coding	ENSG00000081154	PCNP	PCNP	ortholog_one2one	ENSMUSG00000071533	Pcnp	ortholog_one2one
ENSMMUG00000056992	74.52	69.40	53.45	68.71	ZFAND6	zinc finger AN1-type containing 6 [Source:NCBI gene (formerly Entrezgene);Acc:717543]	7	57349259	57431682	1	protein_coding	ENSG00000086666	ZFAND6	ZFAND6	ortholog_one2one	ENSMUSG00000030629	Zfand6	ortholog_one2one
ENSMMUG00000019021	48.15	53.79	80.18	83.59		myosin light polypeptide 6-like [Source:NCBI gene (formerly Entrezgene);Acc:697761]	X	117494823	117495278	-1	protein_coding	NA	NA	NA	NA	NA	NA	NA
ENSMMUG00000013228	54.14	51.59	74.34	85.11	RDH5	retinol dehydrogenase 5 [Source:VGNC Symbol;Acc:VGNC:82219]	11	55270105	55289240	1	protein_coding	ENSG00000135437	RDH5	RDH5	ortholog_one2one	ENSMUSG00000025350	Rdh5	ortholog_one2one
ENSMMUG00000000757	70.87	59.52	59.56	75.19	RNF114	ring finger protein 114 [Source:VGNC Symbol;Acc:VGNC:76725]	10	85158541	85175591	1	protein_coding	ENSG00000124226	RNF114	RNF114	ortholog_one2one	ENSMUSG00000006418	Rnf114	ortholog_one2one
ENSMMUG00000030964	90.61	66.90	44.57	62.71	RAB6A	RAB6A, member RAS oncogene family [Source:NCBI gene (formerly Entrezgene);Acc:718717]	14	66703191	66803399	-1	protein_coding	ENSG00000175582	RAB6A	RAB6A	ortholog_one2one	ENSMUSG00000030704	Rab6a	ortholog_one2one
ENSMMUG00000017930	60.66	75.86	67.47	60.69	STRN4	striatin 4 [Source:VGNC Symbol;Acc:VGNC:78128]	19	46730469	46756427	-1	protein_coding	ENSG00000090372	STRN4	STRN4	ortholog_one2one	ENSMUSG00000030374	Strn4	ortholog_one2one
ENSMMUG00000055026	71.01	81.45	55.29	56.87		heterogeneous nuclear ribonucleoprotein A1 like 2 [Source:NCBI gene (formerly Entrezgene);Acc:709023]	11	57778944	57780343	-1	protein_coding	NA	NA	NA	NA	NA	NA	NA
ENSMMUG00000002411	54.25	65.04	74.86	70.39	DBNL	drebrin like [Source:NCBI gene (formerly Entrezgene);Acc:720621]	3	71059893	71218146	-1	protein_coding	ENSG00000136279	DBNL	DBNL	ortholog_one2one	ENSMUSG00000020476	Dbnl	ortholog_one2one
ENSMMUG00000019672	65.94	78.45	61.01	59.04	ATG13	autophagy related 13 [Source:VGNC Symbol;Acc:VGNC:70148]	14	19074325	19148199	-1	protein_coding	ENSG00000175224	ATG13	ATG13	ortholog_one2one	ENSMUSG00000027244	Atg13	ortholog_one2one
ENSMMUG00000002246	54.31	62.17	70.14	77.64			20	66936411	66936917	-1	protein_coding	ENSG00000145741	BTF3		ortholog_one2one	ENSMUSG00000021660	Btf3	ortholog_one2one
ENSMMUG00000012575	79.67	70.29	52.95	61.22	SYNCRIP	synaptotagmin binding cytoplasmic RNA interacting protein [Source:VGNC Symbol;Acc:VGNC:78141]	4	87592538	87625994	1	protein_coding	ENSG00000135316	SYNCRIP	SYNCRIP	ortholog_one2one	ENSMUSG00000032423	Syncrip	ortholog_one2one
ENSMMUG00000063119	55.67	93.89	69.76	44.80			17	1385306	1386325	1	protein_coding	NA	NA	NA	NA	NA	NA	NA
ENSMMUG00000016406	76.34	66.44	57.05	64.12	YME1L1	YME1 like 1 ATPase [Source:VGNC Symbol;Acc:VGNC:78818]	9	27990824	28039071	-1	protein_coding	ENSG00000136758	YME1L1	YME1L1	ortholog_one2one	ENSMUSG00000026775	Yme1l1	ortholog_one2one
ENSMMUG00000054142	50.58	40.89	73.13	99.13	MT1M	metallothionein 1E [Source:NCBI gene (formerly Entrezgene);Acc:700977]	20	43833186	43849622	1	protein_coding	NA	NA	NA	NA	NA	NA	NA
ENSMMUG00000006411	70.28	64.11	57.75	71.22	PAPSS2	3'-phosphoadenosine 5'-phosphosulfate synthase 2 [Source:VGNC Symbol;Acc:VGNC:75758]	9	87762247	88031844	1	protein_coding	ENSG00000198682	PAPSS2	PAPSS2	ortholog_one2one	ENSMUSG00000024899	Papss2	ortholog_one2one
ENSMMUG00000008785	66.75	74.97	62.23	59.17	ELF4	E74 like ETS transcription factor 4 [Source:VGNC Symbol;Acc:VGNC:72208]	X	126316301	126364978	-1	protein_coding	ENSG00000102034	ELF4	ELF4	ortholog_one2one	ENSMUSG00000031103	Elf4	ortholog_one2one
ENSMMUG00000016814	66.81	62.84	64.11	69.30	THBD	thrombomodulin [Source:VGNC Symbol;Acc:VGNC:78343]	10	43467724	43471378	1	protein_coding	ENSG00000178726	THBD	THBD	ortholog_one2one	ENSMUSG00000074743	Thbd	ortholog_one2one
ENSMMUG00000012178	64.17	73.84	68.68	56.30	CALCOCO2	calcium binding and coiled-coil domain 2 [Source:VGNC Symbol;Acc:VGNC:70675]	16	47735750	47971089	-1	protein_coding	ENSG00000136436	CALCOCO2	CALCOCO2	ortholog_one2one	ENSMUSG00000006056	Calcoco2	ortholog_one2one
ENSMMUG00000055627	50.82	47.79	76.23	87.81		ribosomal protein L9-like [Source:NCBI gene (formerly Entrezgene);Acc:706496]	12	33851004	33852935	1	protein_coding	NA	NA	NA	NA	NA	NA	NA
ENSMMUG00000023189	66.09	52.18	68.83	75.43	NDUFS8	NADH:ubiquinone oxidoreductase core subunit S8 [Source:NCBI gene (formerly Entrezgene);Acc:710845]	14	6742855	6749398	-1	protein_coding	ENSG00000110717	NDUFS8	NDUFS8	ortholog_one2one	ENSMUSG00000059734	Ndufs8	ortholog_one2one
ENSMMUG00000015909	54.60	81.58	70.02	56.31	TEAD3	TEA domain transcription factor 3 [Source:VGNC Symbol;Acc:VGNC:78303]	4	134000220	134013759	1	protein_coding	ENSG00000007866	TEAD3	TEAD3	ortholog_one2one	ENSMUSG00000002249	Tead3	ortholog_one2one
ENSMMUG00000000943	71.94	66.84	58.47	64.71	ERLIN2	ER lipid raft associated 2 [Source:VGNC Symbol;Acc:VGNC:81398]	8	38191569	38239488	1	protein_coding	ENSG00000147475	ERLIN2	ERLIN2	ortholog_one2one	ENSMUSG00000031483	Erlin2	ortholog_one2one
ENSMMUG00000000457	96.83	37.90	34.40	92.66	GALNT1	polypeptide N-acetylgalactosaminyltransferase 1 [Source:VGNC Symbol;Acc:VGNC:72871]	18	46809110	46938592	-1	protein_coding	ENSG00000141429	GALNT1	GALNT1	ortholog_one2one	ENSMUSG00000000420	Galnt1	ortholog_one2one
ENSMMUG00000019636	66.65	76.21	63.80	54.98	CSE1L	chromosome segregation 1 like [Source:VGNC Symbol;Acc:VGNC:71512]	10	84248702	84296523	1	protein_coding	ENSG00000124207	CSE1L	CSE1L	ortholog_one2one	ENSMUSG00000002718	Cse1l	ortholog_one2one
ENSMMUG00000012963	66.33	43.10	62.13	90.03	GPX1	glutathione peroxidase 1 [Source:VGNC Symbol;Acc:VGNC:73151]	2	105450769	105451615	-1	protein_coding	NA	NA	NA	NA	NA	NA	NA
ENSMMUG00000031268	48.45	58.45	88.20	66.40	MRPL23	mitochondrial ribosomal protein L23 [Source:NCBI gene (formerly Entrezgene);Acc:704210]	14	2025213	2034174	1	protein_coding	NA	NA	NA	NA	NA	NA	NA
ENSMMUG00000002043	87.52	30.57	32.55	110.46	CD81	CD81 molecule [Source:VGNC Symbol;Acc:VGNC:70780]	14	2439770	2464473	1	protein_coding	ENSG00000110651	CD81	CD81	ortholog_one2one	ENSMUSG00000037706	Cd81	ortholog_one2one
ENSMMUG00000013668	69.32	62.52	60.08	68.96	FLNA	filamin A [Source:VGNC Symbol;Acc:VGNC:72671]	X	150281800	150308396	1	protein_coding	ENSG00000196924	FLNA	FLNA	ortholog_one2one	ENSMUSG00000031328	Flna	ortholog_one2one
ENSMMUG00000009884	34.60	74.24	102.65	49.01	HSD17B1	hydroxysteroid 17-beta dehydrogenase 1 [Source:VGNC Symbol;Acc:VGNC:73528]	16	53688063	53690018	1	protein_coding	ENSG00000108786	HSD17B1	HSD17B1	ortholog_one2one	ENSMUSG00000019301	Hsd17b1	ortholog_one2one
ENSMMUG00000014381	111.47	1.72	1.23	145.88	GZMB	granzyme B [Source:VGNC Symbol;Acc:VGNC:73337]	7	86672189	86707240	-1	protein_coding	NA	NA	NA	NA	NA	NA	NA
ENSMMUG00000029350	87.87	64.85	43.69	63.85	ERO1A	endoplasmic reticulum oxidoreductase 1 alpha [Source:VGNC Symbol;Acc:VGNC:72266]	7	114739894	114795289	-1	protein_coding	ENSG00000197930	ERO1A	ERO1A	ortholog_one2one	ENSMUSG00000021831	Ero1l	ortholog_one2one
ENSMMUG00000061691	60.13	63.71	58.33	78.05	IL36RN	interleukin 36 receptor antagonist [Source:NCBI gene (formerly Entrezgene);Acc:705268]	13	16240676	16243930	1	protein_coding	ENSG00000136695	IL36RN	IL36RN	ortholog_one2one	ENSMUSG00000026983	Il1f5	ortholog_one2one
ENSMMUG00000060651	61.25	47.84	56.13	94.99			X	70613932	70616513	1	lncRNA	NA	NA	NA	NA	NA	NA	NA
ENSMMUG00000015229	73.78	53.47	55.86	76.84	ATF6B	activating transcription factor 6 beta [Source:VGNC Symbol;Acc:VGNC:81026]	4	137374627	137387269	1	protein_coding	ENSG00000213676	ATF6B	ATF6B	ortholog_one2one	ENSMUSG00000015461	Atf6b	ortholog_one2one
ENSMMUG00000008513	53.43	85.38	67.65	52.89	WDR3	WD repeat domain 3 [Source:VGNC Symbol;Acc:VGNC:78789]	1	106303687	106334425	-1	protein_coding	ENSG00000065183	WDR3	WDR3	ortholog_one2one	ENSMUSG00000033285	Wdr3	ortholog_one2one
ENSMMUG00000051239	55.74	55.20	69.89	78.43			7	20278436	20282153	1	protein_coding	NA	NA	NA	NA	NA	NA	NA
ENSMMUG00000015708	59.72	58.62	67.45	73.00	ANXA7	annexin A7 [Source:VGNC Symbol;Acc:VGNC:69952]	9	64302277	64343173	1	protein_coding	ENSG00000138279	ANXA7	ANXA7	ortholog_one2one	ENSMUSG00000021814	Anxa7	ortholog_one2one
ENSMMUG00000017301	56.98	61.86	67.35	72.27	TMEM54	transmembrane protein 54 [Source:NCBI gene (formerly Entrezgene);Acc:710342]	1	191740069	191748234	1	protein_coding	ENSG00000121900	TMEM54	TMEM54	ortholog_one2one	ENSMUSG00000028786	Tmem54	ortholog_one2one
ENSMMUG00000058189	64.42	77.90	62.81	53.15	HIST1H2BK	histone cluster 1, H2bk [Source:NCBI gene (formerly Entrezgene);Acc:701464]	4	143066945	143077648	1	protein_coding	NA	NA	NA	NA	NA	NA	NA
ENSMMUG00000040393	60.68	76.03	59.99	61.42	ZNF655	zinc finger protein 655 [Source:VGNC Symbol;Acc:VGNC:84759]	3	41670909	41689711	1	protein_coding	ENSG00000197343	ZNF655	ZNF655	ortholog_one2one	ENSMUSG00000007812	Zfp655	ortholog_one2one
ENSMMUG00000006645	66.58	80.89	61.12	49.47	SRRM1	serine and arginine repetitive matrix 1 [Source:NCBI gene (formerly Entrezgene);Acc:712258]	1	200063263	200092860	-1	protein_coding	ENSG00000133226	SRRM1	SRRM1	ortholog_one2one	ENSMUSG00000028809	Srrm1	ortholog_one2one
ENSMMUG00000010401	68.08	66.86	59.01	64.05	OSTF1	osteoclast stimulating factor 1 [Source:VGNC Symbol;Acc:VGNC:75722]	15	90522641	90580467	1	protein_coding	ENSG00000134996	OSTF1	OSTF1	ortholog_one2one	ENSMUSG00000024725	Ostf1	ortholog_one2one
ENSMMUG00000008476	69.67	68.87	58.18	61.22	SIAE	sialic acid acetylesterase [Source:VGNC Symbol;Acc:VGNC:77264]	14	117413846	117451969	-1	protein_coding	ENSG00000110013	SIAE	SIAE	ortholog_one2one	ENSMUSG00000001942	Siae	ortholog_one2one
ENSMMUG00000022769	53.50	69.95	70.32	64.06		U2 small nuclear RNA auxiliary factor 1 [Source:NCBI gene (formerly Entrezgene);Acc:722383]	3	3563641	3578370	1	protein_coding	NA	NA	NA	NA	NA	NA	NA
ENSMMUG00000000960	69.03	53.42	57.20	78.13	WDR1	WD repeat domain 1 [Source:VGNC Symbol;Acc:VGNC:78788]	5	9119251	9164376	-1	protein_coding	ENSG00000071127	WDR1	WDR1	ortholog_one2one	ENSMUSG00000005103	Wdr1	ortholog_one2one
ENSMMUG00000019547	61.85	63.74	65.39	66.57	UBE2Q1	ubiquitin conjugating enzyme E2 Q1 [Source:VGNC Symbol;Acc:VGNC:78984]	1	96473304	96482550	1	protein_coding	ENSG00000160714	UBE2Q1	UBE2Q1	ortholog_one2one	ENSMUSG00000042572	Ube2q1	ortholog_one2one
ENSMMUG00000056801	0.00	0.00	123.77	133.74			7	111306862	111306917	-1	miRNA	NA	NA	NA	NA	NA	NA	NA
ENSMMUG00000057220	49.77	56.37	74.77	76.60			4	79088926	79090030	-1	protein_coding	NA	NA	NA	NA	NA	NA	NA
ENSMMUG00000057493	78.37	75.29	46.70	57.12			17	15767639	15768496	-1	protein_coding	NA	NA	NA	NA	NA	NA	NA
ENSMMUG00000023671	57.35	62.70	71.66	65.61	MED8	mediator complex subunit 8 [Source:VGNC Symbol;Acc:VGNC:74540]	1	181078072	181107453	1	protein_coding	ENSG00000159479	MED8	MED8	ortholog_one2one	ENSMUSG00000006392	Med8	ortholog_one2one
ENSMMUG00000017428	61.39	68.74	62.88	64.22	UBA1	ubiquitin like modifier activating enzyme 1 [Source:VGNC Symbol;Acc:VGNC:78688]	X	47151446	47179751	1	protein_coding	ENSG00000130985	UBA1	UBA1	ortholog_one2one	ENSMUSG00000001924	Uba1	ortholog_one2one
ENSMMUG00000011511	53.87	61.11	73.89	68.09	PSMD13	proteasome 26S subunit, non-ATPase 13 [Source:NCBI gene (formerly Entrezgene);Acc:696966]	14	226375	243514	1	protein_coding	ENSG00000185627	PSMD13	PSMD13	ortholog_one2one	ENSMUSG00000025487	Psmd13	ortholog_one2one
ENSMMUG00000047806	55.51	67.95	69.95	62.75	CARHSP1	calcium regulated heat stable protein 1 [Source:VGNC Symbol;Acc:VGNC:99498]	20	8875134	8891347	-1	protein_coding	ENSG00000153048	CARHSP1	CARHSP1	ortholog_one2one	ENSMUSG00000008393	Carhsp1	ortholog_one2one
ENSMMUG00000005585	84.88	62.00	47.57	61.61	TMCO1	transmembrane and coiled-coil domains 1 [Source:VGNC Symbol;Acc:VGNC:79118]	1	23224616	23265641	-1	protein_coding	ENSG00000143183	TMCO1	TMCO1	ortholog_one2one	ENSMUSG00000052428	Tmco1	ortholog_one2one
ENSMMUG00000021899	78.57	65.63	50.35	61.45	SEC62	SEC62 homolog, preprotein translocation factor [Source:VGNC Symbol;Acc:VGNC:84085]	2	74901952	74932174	1	protein_coding	ENSG00000008952	SEC62	SEC62	ortholog_one2one	ENSMUSG00000027706	Sec62	ortholog_one2one
ENSMMUG00000057648	18.40	22.71	109.04	105.82			20	29813857	29815296	-1	lncRNA	NA	NA	NA	NA	NA	NA	NA
ENSMMUG00000011486	73.43	55.23	56.56	70.66	SEC11A	SEC11 homolog A, signal peptidase complex subunit [Source:VGNC Symbol;Acc:VGNC:99235]	7	63746489	63791818	1	protein_coding	ENSG00000140612	SEC11A	SEC11A	ortholog_one2one	ENSMUSG00000025724	Sec11a	ortholog_one2one
ENSMMUG00000057187	53.39	65.97	77.97	58.55			19	53491122	53500168	1	lncRNA	NA	NA	NA	NA	NA	NA	NA
ENSMMUG00000063725	65.99	62.65	50.66	76.47		complement C1q A chain [Source:NCBI gene (formerly Entrezgene);Acc:708477]	1	202136785	202143305	-1	protein_coding	NA	NA	NA	NA	NA	NA	NA
ENSMMUG00000045463	66.95	73.99	63.79	50.78	C3H21orf91	chromosome 3 C21orf91 homolog [Source:VGNC Symbol;Acc:VGNC:80802]	3	29044741	29078604	1	protein_coding	ENSG00000154642	C21orf91	C3H21orf91	ortholog_one2one	ENSMUSG00000022864	D16Ertd472e	ortholog_one2one
ENSMMUG00000013071	53.37	77.42	69.54	55.12	UCHL1	ubiquitin C-terminal hydrolase L1 [Source:VGNC Symbol;Acc:VGNC:78705]	5	40423458	40437696	1	protein_coding	ENSG00000154277	UCHL1	UCHL1	ortholog_one2one	ENSMUSG00000029223	Uchl1	ortholog_one2one
ENSMMUG00000000706	78.89	60.53	48.22	67.52	FLNB	filamin B [Source:VGNC Symbol;Acc:VGNC:72672]	2	114150795	114317321	1	protein_coding	ENSG00000136068	FLNB	FLNB	ortholog_one2one	ENSMUSG00000025278	Flnb	ortholog_one2one
ENSMMUG00000019662	58.17	68.35	66.69	61.80	LGALS3BP	galectin 3 binding protein [Source:VGNC Symbol;Acc:VGNC:74256]	16	75295759	75304316	-1	protein_coding	ENSG00000108679	LGALS3BP	LGALS3BP	ortholog_one2one	ENSMUSG00000033880	Lgals3bp	ortholog_one2one
ENSMMUG00000020699	73.90	65.62	53.70	61.77	ZDHHC9	zinc finger DHHC-type palmitoyltransferase 9 [Source:VGNC Symbol;Acc:VGNC:79147]	X	126065164	126104181	-1	protein_coding	ENSG00000188706	ZDHHC9	ZDHHC9	ortholog_one2one	ENSMUSG00000036985	Zdhhc9	ortholog_one2one
ENSMMUG00000015811	69.73	62.68	57.15	65.25	ERGIC2	ERGIC and golgi 2 [Source:VGNC Symbol;Acc:VGNC:72408]	11	30688694	30728982	-1	protein_coding	ENSG00000087502	ERGIC2	ERGIC2	ortholog_one2one	ENSMUSG00000030304	Ergic2	ortholog_one2one
ENSMMUG00000020668	59.73	78.76	66.10	50.12	CCNE1	cyclin E1 [Source:VGNC Symbol;Acc:VGNC:70727]	19	29257482	29271399	1	protein_coding	ENSG00000105173	CCNE1	CCNE1	ortholog_one2one	ENSMUSG00000002068	Ccne1	ortholog_one2one
ENSMMUG00000019203	60.86	66.91	62.29	64.54	TVP23B	CMT1A duplicated region transcript 4 [Source:NCBI gene (formerly Entrezgene);Acc:693912]	16	15199560	15338462	-1	protein_coding	NA	NA	NA	NA	NA	NA	NA
ENSMMUG00000012248	54.26	76.04	68.65	54.68	UBXN4	UBX domain protein 4 [Source:VGNC Symbol;Acc:VGNC:78968]	12	20893083	20937000	1	protein_coding	ENSG00000144224	UBXN4	UBXN4	ortholog_one2one	ENSMUSG00000026353	Ubxn4	ortholog_one2one
ENSMMUG00000052392	62.32	71.77	60.84	58.69		uncharacterized LOC107000167 [Source:NCBI gene (formerly Entrezgene);Acc:107000167]	9	65765701	65769658	-1	protein_coding	NA	NA	NA	NA	NA	NA	NA
ENSMMUG00000002651	66.27	70.37	57.05	59.80	OGDH	oxoglutarate dehydrogenase [Source:VGNC Symbol;Acc:VGNC:81489]	3	70515978	70611930	-1	protein_coding	ENSG00000105953	OGDH	OGDH	ortholog_one2one	ENSMUSG00000020456	Ogdh	ortholog_one2one
ENSMMUG00000010919	65.49	54.60	71.14	62.20	CIAO2B	cytosolic iron-sulfur assembly component 2B [Source:VGNC Symbol;Acc:VGNC:71085]	20	54108019	54110175	-1	protein_coding	ENSG00000166595	CIAO2B	CIAO2B	ortholog_one2one	ENSMUSG00000031879	Ciao2b	ortholog_one2one
ENSMMUG00000018860	29.16	40.69	93.88	89.69			8	30900574	30901075	1	protein_coding	NA	NA	NA	NA	NA	NA	NA
ENSMMUG00000031367	34.15	29.26	92.12	97.84			12	63391075	63391482	-1	protein_coding	NA	NA	NA	NA	NA	NA	NA
ENSMMUG00000055539	58.47	81.80	62.80	50.30	ZNF331	zinc finger protein 331 [Source:NCBI gene (formerly Entrezgene);Acc:720460]	19	53294167	53335959	1	protein_coding	NA	NA	NA	NA	NA	NA	NA
ENSMMUG00000004552	50.40	56.83	78.41	67.33	DDT	D-dopachrome tautomerase [Source:NCBI gene (formerly Entrezgene);Acc:699933]	10	28135961	28142359	-1	protein_coding	NA	NA	NA	NA	NA	NA	NA
ENSMMUG00000028749	90.31	27.01	29.25	106.14	APOC1	apolipoprotein C1 [Source:NCBI gene (formerly Entrezgene);Acc:106994799]	19	44953695	44957568	1	protein_coding	ENSG00000130208	APOC1	APOC1	ortholog_one2one	ENSMUSG00000040564	Apoc1	ortholog_one2one
ENSMMUG00000020524	70.56	63.68	57.41	60.75	PAFAH1B1	platelet activating factor acetylhydrolase 1b regulatory subunit 1 [Source:VGNC Symbol;Acc:VGNC:75747]	16	2447766	2555508	1	protein_coding	ENSG00000007168	PAFAH1B1	PAFAH1B1	ortholog_one2one	ENSMUSG00000020745	Pafah1b1	ortholog_one2one
ENSMMUG00000013516	81.45	62.68	45.05	62.81	DERL1	derlin 1 [Source:VGNC Symbol;Acc:VGNC:71777]	8	123335095	123364570	-1	protein_coding	ENSG00000136986	DERL1	DERL1	ortholog_one2one	ENSMUSG00000022365	Derl1	ortholog_one2one
ENSMMUG00000063120	73.47	53.72	51.75	73.02	CREG1	cellular repressor of E1A stimulated genes 1 [Source:NCBI gene (formerly Entrezgene);Acc:701021]	1	24900876	24917066	-1	protein_coding	ENSG00000143162	CREG1	CREG1	ortholog_one2one	ENSMUSG00000040713	Creg1	ortholog_one2one
ENSMMUG00000048545	64.48	62.30	61.40	63.43	SUMO3	small ubiquitin like modifier 3 [Source:NCBI gene (formerly Entrezgene);Acc:710764]	3	1904533	1916682	1	protein_coding	NA	NA	NA	NA	NA	NA	NA
ENSMMUG00000015001	63.42	61.88	60.59	65.62	LIMK2	LIM domain kinase 2 [Source:VGNC Symbol;Acc:VGNC:74270]	10	20235904	20356534	-1	protein_coding	ENSG00000182541	LIMK2	LIMK2	ortholog_one2one	ENSMUSG00000020451	Limk2	ortholog_one2one
ENSMMUG00000041491	73.27	62.75	51.42	63.89	SAR1A	secretion associated Ras related GTPase 1A [Source:NCBI gene (formerly Entrezgene);Acc:711277]	9	67621188	67641940	1	protein_coding	ENSG00000079332	SAR1A	SAR1A	ortholog_one2one	ENSMUSG00000020088	Sar1a	ortholog_one2one
ENSMMUG00000015432	76.20	53.76	51.15	70.03	SND1	staphylococcal nuclease and tudor domain containing 1 [Source:VGNC Symbol;Acc:VGNC:77798]	3	154121260	154559305	1	protein_coding	ENSG00000197157	SND1	SND1	ortholog_one2one	ENSMUSG00000001424	Snd1	ortholog_one2one
ENSMMUG00000011264	47.90	77.92	74.07	50.96	MFSD2A	major facilitator superfamily domain containing 2A [Source:VGNC Symbol;Acc:VGNC:74585]	1	184609477	184625285	-1	protein_coding	ENSG00000168389	MFSD2A	MFSD2A	ortholog_one2one	ENSMUSG00000028655	Mfsd2a	ortholog_one2one
ENSMMUG00000014510	53.85	72.16	66.54	58.29	ANKZF1	ankyrin repeat and zinc finger peptidyl tRNA hydrolase 1 [Source:VGNC Symbol;Acc:VGNC:69697]	12	106665777	106673119	1	protein_coding	ENSG00000163516	ANKZF1	ANKZF1	ortholog_one2one	ENSMUSG00000026199	Ankzf1	ortholog_one2one
ENSMMUG00000009173	66.86	70.72	56.03	57.23	STK24	serine/threonine kinase 24 [Source:VGNC Symbol;Acc:VGNC:81583]	17	80170570	80303898	-1	protein_coding	ENSG00000102572	STK24	STK24	ortholog_one2one	ENSMUSG00000063410	Stk24	ortholog_one2one
ENSMMUG00000018208	58.04	52.57	65.26	74.54	EIF6	eukaryotic translation initiation factor 6 [Source:VGNC Symbol;Acc:VGNC:84765]	10	70486779	70493471	-1	protein_coding	NA	NA	NA	NA	NA	NA	NA
ENSMMUG00000019991	76.77	46.94	44.32	81.80	DDC	dopa decarboxylase [Source:VGNC Symbol;Acc:VGNC:71755]	3	64733637	64815376	1	protein_coding	ENSG00000132437	DDC	DDC	ortholog_one2one	ENSMUSG00000020182	Ddc	ortholog_one2one
ENSMMUG00000045653	77.81	63.90	48.29	59.80	SBDS	SBDS ribosome maturation factor [Source:VGNC Symbol;Acc:VGNC:81757]	3	53021264	53028220	1	protein_coding	NA	NA	NA	NA	NA	NA	NA
ENSMMUG00000003200	126.37	16.54	11.50	95.31	FAP	fibroblast activation protein alpha [Source:VGNC Symbol;Acc:VGNC:72613]	12	49243403	49314653	-1	protein_coding	ENSG00000078098	FAP	FAP	ortholog_one2one	ENSMUSG00000000392	Fap	ortholog_one2one
ENSMMUG00000004200	73.56	62.15	50.23	63.44	GPR107	G protein-coupled receptor 107 [Source:VGNC Symbol;Acc:VGNC:72958]	15	10369950	10454187	-1	protein_coding	ENSG00000148358	GPR107	GPR107	ortholog_one2one	ENSMUSG00000000194	Gpr107	ortholog_one2one
ENSMMUG00000064824	75.69	44.94	45.26	83.29	GREM2	gremlin 2, DAN family BMP antagonist [Source:NCBI gene (formerly Entrezgene);Acc:708280]	1	8440878	8564991	1	protein_coding	ENSG00000180875	GREM2	GREM2	ortholog_one2one	ENSMUSG00000050069	Grem2	ortholog_one2one
ENSMMUG00000017685	54.54	70.38	65.85	58.41	HSD17B4	hydroxysteroid 17-beta dehydrogenase 4 [Source:VGNC Symbol;Acc:VGNC:73530]	6	116920673	117260493	1	protein_coding	ENSG00000133835	HSD17B4	HSD17B4	ortholog_one2one	ENSMUSG00000024507	Hsd17b4	ortholog_one2one
ENSMMUG00000004657	62.99	54.90	57.38	73.67	FURIN	furin, paired basic amino acid cleaving enzyme [Source:VGNC Symbol;Acc:VGNC:72928]	7	69737899	69750848	1	protein_coding	ENSG00000140564	FURIN	FURIN	ortholog_one2one	ENSMUSG00000030530	Furin	ortholog_one2one
ENSMMUG00000000700	53.74	69.95	72.93	52.26		CLN3 lysosomal/endosomal transmembrane protein, battenin [Source:NCBI gene (formerly Entrezgene);Acc:705815]	20	26990708	27010001	-1	protein_coding	NA	NA	NA	NA	NA	NA	NA
ENSMMUG00000060156	142.18	10.96	4.38	91.35	CXCL8	C-X-C motif chemokine ligand 8 [Source:NCBI gene (formerly Entrezgene);Acc:613028]	5	60071976	60073899	-1	protein_coding	NA	NA	NA	NA	NA	NA	NA
ENSMMUG00000016840	67.42	60.57	55.05	65.68	MAP2K1	mitogen-activated protein kinase kinase 1 [Source:VGNC Symbol;Acc:VGNC:81452]	7	42976455	43088448	1	protein_coding	ENSG00000169032	MAP2K1	MAP2K1	ortholog_one2one	ENSMUSG00000004936	Map2k1	ortholog_one2one
ENSMMUG00000022469	54.28	57.52	70.80	65.92	YBX3	Y-box binding protein 3 [Source:VGNC Symbol;Acc:VGNC:79428]	11	9036800	9058785	1	protein_coding	ENSG00000060138	YBX3	YBX3	ortholog_one2one	ENSMUSG00000030189	Ybx3	ortholog_one2one
ENSMMUG00000015493	66.59	61.99	59.37	60.45	NDUFB9	NADH:ubiquinone oxidoreductase subunit B9 [Source:VGNC Symbol;Acc:VGNC:75160]	8	124861673	124871617	1	protein_coding	ENSG00000147684	NDUFB9	NDUFB9	ortholog_one2one	ENSMUSG00000022354	Ndufb9	ortholog_one2one
ENSMMUG00000012363	53.34	64.02	69.95	60.95	PSMB3	proteasome 20S subunit beta 3 [Source:VGNC Symbol;Acc:VGNC:99213]	16	49803111	49828828	1	protein_coding	ENSG00000277791	PSMB3	PSMB3	ortholog_one2one	ENSMUSG00000069744	Psmb3	ortholog_one2one
ENSMMUG00000005633	68.56	62.51	55.44	61.32	MMADHC	metabolism of cobalamin associated D [Source:VGNC Symbol;Acc:VGNC:74825]	12	36761543	36779561	-1	protein_coding	ENSG00000168288	MMADHC	MMADHC	ortholog_one2one	ENSMUSG00000026766	Mmadhc	ortholog_one2one
ENSMMUG00000007726	58.74	47.38	62.32	79.39	SYDE1	synapse defective Rho GTPase homolog 1 [Source:NCBI gene (formerly Entrezgene);Acc:719089]	19	14706949	14713813	1	protein_coding	ENSG00000105137	SYDE1	SYDE1	ortholog_one2one	ENSMUSG00000032714	Syde1	ortholog_one2one
ENSMMUG00000020433	47.03	58.16	77.22	65.42	MRPS15	mitochondrial ribosomal protein S15 [Source:NCBI gene (formerly Entrezgene);Acc:713412]	1	188118444	188127866	1	protein_coding	ENSG00000116898	MRPS15	MRPS15	ortholog_one2one	ENSMUSG00000028861	Mrps15	ortholog_one2one
ENSMMUG00000060858	38.12	36.00	80.07	93.39			16	43405923	43514470	1	protein_coding	NA	NA	NA	NA	NA	NA	NA
ENSMMUG00000054183	78.68	15.67	21.54	131.57	IGFBP2	insulin like growth factor binding protein 2 [Source:NCBI gene (formerly Entrezgene);Acc:696214]	12	104021297	104054424	1	protein_coding	ENSG00000115457	IGFBP2	IGFBP2	ortholog_one2one	ENSMUSG00000039323	Igfbp2	ortholog_one2one
ENSMMUG00000011367	67.22	61.90	59.95	57.90	BUD23	BUD23 rRNA methyltransferase and ribosome maturation factor [Source:VGNC Symbol;Acc:VGNC:70325]	3	46040499	46055345	1	protein_coding	ENSG00000071462	BUD23	BUD23	ortholog_one2one	ENSMUSG00000005378	Bud23	ortholog_one2one
ENSMMUG00000044404	48.65	106.47	58.77	32.97	Metazoa_SRP	Metazoan signal recognition particle RNA [Source:RFAM;Acc:RF00017]	11	122292050	122292197	-1	misc_RNA	NA	NA	NA	NA	NA	NA	NA
ENSMMUG00000000424	80.33	64.35	44.65	57.42	ARID5B	AT-rich interaction domain 5B [Source:VGNC Symbol;Acc:VGNC:69854]	9	75886523	76078950	-1	protein_coding	ENSG00000150347	ARID5B	ARID5B	ortholog_one2one	ENSMUSG00000019947	Arid5b	ortholog_one2one
ENSMMUG00000012754	64.29	56.08	58.41	67.93	EIF3D	eukaryotic translation initiation factor 3 subunit D [Source:VGNC Symbol;Acc:VGNC:72192]	10	15028336	15050729	1	protein_coding	ENSG00000100353	EIF3D	EIF3D	ortholog_one2one	ENSMUSG00000016554	Eif3d	ortholog_one2one
ENSMMUG00000022824	69.53	62.15	48.08	66.74	ILRUN	inflammation and lipid regulator with UBA-like and NBR1-like domains [Source:VGNC Symbol;Acc:VGNC:83428]	4	134789691	134923489	1	protein_coding	ENSG00000196821	ILRUN	ILRUN	ortholog_one2one	ENSMUSG00000056692	Ilrun	ortholog_one2one
ENSMMUG00000003871	54.36	57.85	74.83	59.11	PFDN6	prefoldin subunit 6 [Source:VGNC Symbol;Acc:VGNC:75906]	4	136216130	136217416	-1	protein_coding	ENSG00000204220	PFDN6	PFDN6	ortholog_one2one	ENSMUSG00000024309	Pfdn6	ortholog_one2one
ENSMMUG00000012915	71.47	70.33	48.33	55.61	TXNL1	thioredoxin like 1 [Source:VGNC Symbol;Acc:VGNC:82264]	18	23564789	23604986	1	protein_coding	ENSG00000091164	TXNL1	TXNL1	ortholog_one2one	ENSMUSG00000024583	Txnl1	ortholog_one2one
ENSMMUG00000032249	73.56	44.12	49.18	78.69	PLOD1	procollagen-lysine,2-oxoglutarate 5-dioxygenase 1 [Source:NCBI gene (formerly Entrezgene);Acc:722763]	1	212478823	212520973	-1	protein_coding	ENSG00000083444	PLOD1	PLOD1	ortholog_one2one	ENSMUSG00000019055	Plod1	ortholog_one2one
ENSMMUG00000002701	60.12	66.23	61.36	57.81	PLA2G6	phospholipase A2 group VI [Source:VGNC Symbol;Acc:VGNC:76157]	10	13253258	13419732	1	protein_coding	ENSG00000184381	PLA2G6	PLA2G6	ortholog_one2one	ENSMUSG00000042632	Pla2g6	ortholog_one2one
ENSMMUG00000055339	53.56	71.80	66.37	53.77			16	23246121	23252014	1	pseudogene	NA	NA	NA	NA	NA	NA	NA
ENSMMUG00000038562	78.44	62.58	49.81	54.46	SRSF10	serine and arginine rich splicing factor 10 [Source:NCBI gene (formerly Entrezgene);Acc:705832]	1	200773221	200783316	1	protein_coding	ENSG00000188529	SRSF10	SRSF10	ortholog_one2one	ENSMUSG00000028676	Srsf10	ortholog_one2one
ENSMMUG00000001282	71.04	77.41	47.19	49.58	SF3B6	splicing factor 3b subunit 6 [Source:VGNC Symbol;Acc:VGNC:97825]	13	84931291	84940807	1	protein_coding	ENSG00000115128	SF3B6	SF3B6	ortholog_one2one	ENSMUSG00000037361	Sf3b6	ortholog_one2one
ENSMMUG00000038138	53.52	66.46	57.08	67.99	MDK	midkine [Source:NCBI gene (formerly Entrezgene);Acc:714591]	14	19385835	19387277	-1	protein_coding	ENSG00000110492	MDK	MDK	ortholog_one2one	ENSMUSG00000027239	Mdk	ortholog_one2one
ENSMMUG00000017659	40.03	74.60	83.29	46.87	FBLN2	fibulin 2 [Source:VGNC Symbol;Acc:VGNC:72621]	2	144926695	145038317	1	protein_coding	ENSG00000163520	FBLN2	FBLN2	ortholog_one2one	ENSMUSG00000064080	Fbln2	ortholog_one2one
ENSMMUG00000001314	52.18	58.48	70.86	63.25	STK25	serine/threonine kinase 25 [Source:VGNC Symbol;Acc:VGNC:81584]	12	128926596	128948095	-1	protein_coding	ENSG00000115694	STK25	STK25	ortholog_one2one	ENSMUSG00000026277	Stk25	ortholog_one2one
ENSMMUG00000056246	58.23	55.75	73.96	56.83	Metazoa_SRP	Metazoan signal recognition particle RNA [Source:RFAM;Acc:RF00017]	7	66346595	66346711	-1	misc_RNA	NA	NA	NA	NA	NA	NA	NA
ENSMMUG00000023598	60.79	63.26	61.10	59.55	SNX2	sorting nexin 2 [Source:VGNC Symbol;Acc:VGNC:77682]	6	120284152	120530548	1	protein_coding	ENSG00000205302	SNX2	SNX2	ortholog_one2one	ENSMUSG00000034484	Snx2	ortholog_one2one
ENSMMUG00000001739	80.22	51.57	42.51	70.14	ATP2A2	ATPase sarcoplasmic/endoplasmic reticulum Ca2+ transporting 2 [Source:VGNC Symbol;Acc:VGNC:70178]	11	109928213	109999278	1	protein_coding	ENSG00000174437	ATP2A2	ATP2A2	ortholog_one2one	ENSMUSG00000029467	Atp2a2	ortholog_one2one
ENSMMUG00000053392	62.78	58.09	61.02	62.39			14	8545574	8548488	-1	lncRNA	NA	NA	NA	NA	NA	NA	NA
ENSMMUG00000000377	59.52	57.48	56.02	71.09	TNFRSF1A	TNF receptor superfamily member 1A [Source:VGNC Symbol;Acc:VGNC:78589]	11	6461065	6475061	-1	protein_coding	ENSG00000067182	TNFRSF1A	TNFRSF1A	ortholog_one2one	ENSMUSG00000030341	Tnfrsf1a	ortholog_one2one
ENSMMUG00000007514	48.86	67.04	72.18	56.03	ZBED1	zinc finger BED-type containing 1 [Source:VGNC Symbol;Acc:VGNC:79956]	X	1747662	2073088	-1	protein_coding	NA	NA	NA	NA	NA	NA	NA
ENSMMUG00000004380	66.55	56.23	57.49	63.71	HADHA	hydroxyacyl-CoA dehydrogenase trifunctional multienzyme complex subunit alpha [Source:NCBI gene (formerly Entrezgene);Acc:695975]	13	82728618	82785368	1	protein_coding	ENSG00000084754	HADHA	HADHA	ortholog_one2one	ENSMUSG00000025745	Hadha	ortholog_one2one
ENSMMUG00000022632	60.38	58.31	64.67	60.47	UFC1	ubiquitin-fold modifier conjugating enzyme 1 [Source:VGNC Symbol;Acc:VGNC:79643]	1	89793127	89814392	-1	protein_coding	ENSG00000143222	UFC1	UFC1	ortholog_one2one	ENSMUSG00000062963	Ufc1	ortholog_one2one
ENSMMUG00000055447	76.78	70.82	46.71	49.22	MDM2	MDM2 proto-oncogene [Source:NCBI gene (formerly Entrezgene);Acc:718284]	11	68342378	68377008	1	protein_coding	ENSG00000135679	MDM2	MDM2	ortholog_one2one	ENSMUSG00000020184	Mdm2	ortholog_one2one
ENSMMUG00000003710	76.36	67.16	45.20	54.67	BCLAF1	BCL2 associated transcription factor 1 [Source:VGNC Symbol;Acc:VGNC:81045]	4	39865250	39911185	-1	protein_coding	ENSG00000029363	BCLAF1	BCLAF1	ortholog_one2one	ENSMUSG00000037608	Bclaf1	ortholog_one2one
ENSMMUG00000001151	75.54	56.74	48.63	62.36	MTUS1	microtubule associated scaffold protein 1 [Source:VGNC Symbol;Acc:VGNC:84018]	8	17777964	17939019	-1	protein_coding	ENSG00000129422	MTUS1	MTUS1	ortholog_one2one	ENSMUSG00000045636	Mtus1	ortholog_one2one
ENSMMUG00000014599	56.78	58.99	58.42	68.97	GSK3A	glycogen synthase kinase 3 alpha [Source:NCBI gene (formerly Entrezgene);Acc:707037]	19	41386783	41412206	-1	protein_coding	ENSG00000105722	ERF	GSK3A	ortholog_one2one	ENSMUSG00000040857	Erf	ortholog_one2one
ENSMMUG00000056380	50.58	52.63	70.05	69.63	BOK	BCL2 family apoptosis regulator BOK [Source:NCBI gene (formerly Entrezgene);Acc:701430]	12	129002592	129014589	1	protein_coding	ENSG00000176720	BOK	BOK	ortholog_one2one	ENSMUSG00000026278	Bok	ortholog_one2one
ENSMMUG00000013607	42.74	54.78	80.08	65.18	CYB5A	cytochrome b5 type A (microsomal) [Source:NCBI gene (formerly Entrezgene);Acc:694723]	18	5723052	5764669	1	protein_coding	ENSG00000166347	CYB5A	CYB5A	ortholog_one2one	ENSMUSG00000024646	Cyb5a	ortholog_one2one
ENSMMUG00000004351	46.47	73.71	77.19	45.34	HMGN3	high mobility group nucleosomal binding domain 3 [Source:VGNC Symbol;Acc:VGNC:73385]	4	93830364	93862492	1	protein_coding	ENSG00000118418	HMGN3	HMGN3	ortholog_one2one	ENSMUSG00000066456	Hmgn3	ortholog_one2one
ENSMMUG00000050418	76.77	46.09	41.89	77.87	SOD2	superoxide dismutase 2 [Source:NCBI gene (formerly Entrezgene);Acc:574097]	4	10902922	10961973	1	protein_coding	ENSG00000112096	SOD2	SOD2	ortholog_one2one	ENSMUSG00000006818	Sod2	ortholog_one2one
ENSMMUG00000021782	75.26	51.07	45.09	71.09	LRP1	LDL receptor related protein 1 [Source:VGNC Symbol;Acc:VGNC:74442]	11	56695111	56783286	1	protein_coding	ENSG00000123384	LRP1	LRP1	ortholog_one2one	ENSMUSG00000040249	Lrp1	ortholog_one2one
ENSMMUG00000058037	52.30	51.51	66.61	71.97		histone H3.3-like [Source:NCBI gene (formerly Entrezgene);Acc:710748]	14	117139814	117140857	1	protein_coding	NA	NA	NA	NA	NA	NA	NA
ENSMMUG00000000451	68.09	60.68	51.48	62.13		protein lifeguard 1 [Source:NCBI gene (formerly Entrezgene);Acc:114669859]	8	145601004	145606306	1	protein_coding	NA	NA	NA	NA	NA	NA	NA
ENSMMUG00000019902	68.49	56.03	49.27	68.55	AMFR	autocrine motility factor receptor [Source:VGNC Symbol;Acc:VGNC:69804]	20	43563706	43621740	-1	protein_coding	ENSG00000159461	AMFR	AMFR	ortholog_one2one	ENSMUSG00000031751	Amfr	ortholog_one2one
ENSMMUG00000007284	67.27	49.98	49.66	75.35	SUN2	Sad1 and UNC84 domain containing 2 [Source:VGNC Symbol;Acc:VGNC:78113]	10	12802633	12824653	1	protein_coding	ENSG00000100242	SUN2	SUN2	ortholog_one2one	ENSMUSG00000042524	Sun2	ortholog_one2one
ENSMMUG00000018438	58.02	77.04	54.08	53.05	RNF5	ring finger protein 5 [Source:VGNC Symbol;Acc:VGNC:76706]	4	137325296	137327665	-1	protein_coding	ENSG00000204308	RNF5	RNF5	ortholog_one2one	ENSMUSG00000015478	Rnf5	ortholog_one2one
ENSMMUG00000011618	54.74	60.18	63.67	63.59	PTOV1	PTOV1 extended AT-hook containing adaptor protein [Source:VGNC Symbol;Acc:VGNC:76595]	19	49831186	49840977	1	protein_coding	ENSG00000104960	PTOV1	PTOV1	ortholog_one2one	ENSMUSG00000038502	Ptov1	ortholog_one2one
ENSMMUG00000023141	48.89	74.63	67.26	51.19	CLK2	CDC like kinase 2 [Source:VGNC Symbol;Acc:VGNC:71259]	1	95745386	95756296	1	protein_coding	ENSG00000176444	CLK2	CLK2	ortholog_one2one	ENSMUSG00000068917	Clk2	ortholog_one2one
ENSMMUG00000022906	117.16	8.99	8.38	107.30	VCAM1	vascular cell adhesion molecule 1 [Source:VGNC Symbol;Acc:VGNC:78761]	1	123415671	123438605	-1	protein_coding	ENSG00000162692	VCAM1	VCAM1	ortholog_one2one	ENSMUSG00000027962	Vcam1	ortholog_one2one
ENSMMUG00000000946	80.98	52.20	42.74	65.82	CPM	carboxypeptidase M [Source:VGNC Symbol;Acc:VGNC:71461]	11	68386824	68463300	-1	protein_coding	ENSG00000135678	CPM	CPM	ortholog_one2one	ENSMUSG00000020183	Cpm	ortholog_one2one
ENSMMUG00000008213	67.54	57.48	51.40	65.23	RCN2	reticulocalbin 2 [Source:VGNC Symbol;Acc:VGNC:76887]	7	54162186	54180270	1	protein_coding	ENSG00000117906	RCN2	RCN2	ortholog_one2one	ENSMUSG00000032320	Rcn2	ortholog_one2one
ENSMMUG00000019454	75.40	58.37	49.35	58.28	DYNLT1	dynein light chain Tctex-type 1 [Source:VGNC Symbol;Acc:VGNC:81062]	4	64962027	64969467	-1	protein_coding	NA	NA	NA	NA	NA	NA	NA
ENSMMUG00000015843	78.32	61.02	45.08	56.96	TMEM248	transmembrane protein 248 [Source:VGNC Symbol;Acc:VGNC:79498]	3	53057692	53096046	-1	protein_coding	ENSG00000106609	TMEM248	TMEM248	ortholog_one2one	ENSMUSG00000053094	Tmem248	ortholog_one2one
ENSMMUG00000008323	51.06	65.77	65.94	58.44	CTBP1	C-terminal binding protein 1 [Source:VGNC Symbol;Acc:VGNC:71539]	5	1225051	1263985	-1	protein_coding	ENSG00000159692	CTBP1	CTBP1	ortholog_one2one	ENSMUSG00000037373	Ctbp1	ortholog_one2one
ENSMMUG00000054068	59.33	64.66	58.63	58.33	COMT	catechol-O-methyltransferase [Source:NCBI gene (formerly Entrezgene);Acc:712548]	10	32673716	32702073	-1	protein_coding	ENSG00000093010	COMT	COMT	ortholog_one2one	ENSMUSG00000000326	Comt	ortholog_one2one
ENSMMUG00000021918	74.64	60.53	47.97	57.75	GOLGA4	golgin A4 [Source:VGNC Symbol;Acc:VGNC:73107]	2	92667196	92786171	1	protein_coding	ENSG00000144674	GOLGA4	GOLGA4	ortholog_one2one	ENSMUSG00000038708	Golga4	ortholog_one2one
ENSMMUG00000041158	41.29	48.88	77.16	73.51			3	151859135	151860327	1	processed_pseudogene	NA	NA	NA	NA	NA	NA	NA
ENSMMUG00000043152	48.65	41.22	68.98	81.81	COX7A2	cytochrome c oxidase subunit 7A2, mitochondrial [Source:NCBI gene (formerly Entrezgene);Acc:717879]	4	97771924	97777467	1	protein_coding	ENSG00000112695	COX7A2	COX7A2	ortholog_one2one	ENSMUSG00000032330	Cox7a2	ortholog_one2one
ENSMMUG00000022036	57.79	70.04	56.28	56.48	AAAS	aladin WD repeat nucleoporin [Source:NCBI gene (formerly Entrezgene);Acc:719095]	11	52876547	52895533	-1	protein_coding	ENSG00000094914	AAAS	AAAS	ortholog_one2one	ENSMUSG00000036678	Aaas	ortholog_one2one
ENSMMUG00000016875	73.57	67.39	45.24	54.38	ZNF207	zinc finger protein 207 [Source:VGNC Symbol;Acc:VGNC:78870]	16	28766203	28790153	1	protein_coding	ENSG00000010244	ZNF207	ZNF207	ortholog_one2one	ENSMUSG00000017421	Zfp207	ortholog_one2one
ENSMMUG00000020680	64.52	75.61	54.70	45.65	AGTR1	angiotensin II receptor type 1 [Source:VGNC Symbol;Acc:VGNC:69752]	2	50857740	50869347	1	protein_coding	NA	NA	NA	NA	NA	NA	NA
ENSMMUG00000013901	64.96	67.13	53.89	54.36	MAP4K3	mitogen-activated protein kinase kinase kinase kinase 3 [Source:VGNC Symbol;Acc:VGNC:81466]	13	69448422	69633701	1	protein_coding	ENSG00000011566	MAP4K3	MAP4K3	ortholog_one2one	ENSMUSG00000024242	Map4k3	ortholog_one2one
ENSMMUG00000013247	67.06	66.42	53.07	53.69	AGFG1	ArfGAP with FG repeats 1 [Source:VGNC Symbol;Acc:VGNC:69816]	12	114919772	115003642	1	protein_coding	ENSG00000173744	AGFG1	AGFG1	ortholog_one2one	ENSMUSG00000026159	Agfg1	ortholog_one2one
ENSMMUG00000011351	44.79	51.85	67.39	76.15	YJEFN3	YjeF N-terminal domain containing 3 [Source:NCBI gene (formerly Entrezgene);Acc:721218]	19	19120774	19146694	1	protein_coding	ENSG00000250067	YJEFN3	YJEFN3	ortholog_one2one	ENSMUSG00000048967	Yjefn3	ortholog_one2one
ENSMMUG00000004512	75.68	57.10	35.94	71.38	FCER1G	Fc fragment of IgE receptor Ig [Source:VGNC Symbol;Acc:VGNC:72629]	1	89731325	89734844	-1	protein_coding	ENSG00000158869	FCER1G	FCER1G	ortholog_one2one	ENSMUSG00000058715	Fcer1g	ortholog_one2one
ENSMMUG00000012635	55.38	66.69	61.61	56.07	ZYX	zyxin [Source:VGNC Symbol;Acc:VGNC:78917]	3	169975486	169986921	1	protein_coding	ENSG00000159840	ZYX	ZYX	ortholog_one2one	ENSMUSG00000029860	Zyx	ortholog_one2one
ENSMMUG00000021002	82.65	59.39	42.53	55.15	HIF1A	hypoxia inducible factor 1 subunit alpha [Source:VGNC Symbol;Acc:VGNC:73470]	7	123769050	123822866	1	protein_coding	ENSG00000100644	HIF1A	HIF1A	ortholog_one2one	ENSMUSG00000021109	Hif1a	ortholog_one2one
ENSMMUG00000003569	69.36	79.39	48.38	42.47	ARRDC3	arrestin domain containing 3 [Source:VGNC Symbol;Acc:VGNC:69923]	6	88231619	88246436	-1	protein_coding	ENSG00000113369	ARRDC3	ARRDC3	ortholog_one2one	ENSMUSG00000074794	Arrdc3	ortholog_one2one
ENSMMUG00000041388	49.49	48.67	73.83	67.57	ARL2	ADP ribosylation factor like GTPase 2 [Source:VGNC Symbol;Acc:VGNC:99549]	14	9510432	9517427	-1	protein_coding	ENSG00000213465	ARL2	ARL2	ortholog_one2one	ENSMUSG00000024944	Arl2	ortholog_one2one
ENSMMUG00000005193	66.90	55.53	49.82	67.26	CLPTM1L	CLPTM1 like [Source:VGNC Symbol;Acc:VGNC:71333]	6	1267802	1291183	-1	protein_coding	ENSG00000049656	CLPTM1L	CLPTM1L	ortholog_one2one	ENSMUSG00000021610	Clptm1l	ortholog_one2one
ENSMMUG00000016598	77.27	62.12	45.22	54.80	SEC63	SEC63 homolog, protein translocation regulator [Source:NCBI gene (formerly Entrezgene);Acc:698863]	4	65291933	65380014	1	protein_coding	ENSG00000025796	SEC63	SEC63	ortholog_one2one	ENSMUSG00000019802	Sec63	ortholog_one2one
ENSMMUG00000023803	69.09	55.32	51.16	63.79	MYH10	myosin heavy chain 10 [Source:VGNC Symbol;Acc:VGNC:99175]	16	8263719	8416039	-1	protein_coding	ENSG00000133026	MYH10	MYH10	ortholog_one2one	ENSMUSG00000020900	Myh10	ortholog_one2one
ENSMMUG00000016552	41.48	60.40	76.93	60.41	INF2	inverted formin 2 [Source:VGNC Symbol;Acc:VGNC:84357]	7	167018325	167048109	1	protein_coding	ENSG00000203485	INF2	INF2	ortholog_one2one	ENSMUSG00000037679	Inf2	ortholog_one2one
ENSMMUG00000001563	54.42	68.36	61.13	55.27	CHST6	carbohydrate sulfotransferase 6 [Source:VGNC Symbol;Acc:VGNC:71157]	20	62470202	62487435	-1	protein_coding	NA	NA	NA	NA	NA	NA	NA
ENSMMUG00000007831	61.08	66.50	54.29	57.15	ARHGAP1	Rho GTPase activating protein 1 [Source:VGNC Symbol;Acc:VGNC:70006]	14	19061845	19086918	1	protein_coding	ENSG00000175220	ARHGAP1	ARHGAP1	ortholog_one2one	ENSMUSG00000027247	Arhgap1	ortholog_one2one
ENSMMUG00000004810	59.20	59.37	60.18	60.02	U2AF2	U2 small nuclear RNA auxiliary factor 2 [Source:NCBI gene (formerly Entrezgene);Acc:703269]	19	55408751	55433389	1	protein_coding	ENSG00000063244	U2AF2	U2AF2	ortholog_one2one	ENSMUSG00000030435	U2af2	ortholog_one2one
ENSMMUG00000002150	48.41	47.26	73.97	69.04	RAMP2	receptor activity modifying protein 2 [Source:VGNC Symbol;Acc:VGNC:76653]	16	53893675	53895264	1	protein_coding	ENSG00000131477	RAMP2	RAMP2	ortholog_one2one	ENSMUSG00000001240	Ramp2	ortholog_one2one
ENSMMUG00000020685	46.62	64.81	70.00	57.13	SERTAD3	SERTA domain containing 3 [Source:VGNC Symbol;Acc:VGNC:77262]	19	39653530	39657467	-1	protein_coding	ENSG00000167565	SERTAD3	SERTAD3	ortholog_one2one	ENSMUSG00000055200	Sertad3	ortholog_one2one
ENSMMUG00000019186	71.08	72.22	44.86	50.37	P2RY2	purinergic receptor P2Y2 [Source:VGNC Symbol;Acc:VGNC:75738]	14	66257841	66258974	1	protein_coding	ENSG00000175591	P2RY2	P2RY2	ortholog_one2one	ENSMUSG00000032860	P2ry2	ortholog_one2one
ENSMMUG00000017551	79.14	66.36	41.79	51.24	RALGPS2	Ral GEF with PH domain and SH3 binding motif 2 [Source:VGNC Symbol;Acc:VGNC:76572]	1	35948334	36134029	1	protein_coding	ENSG00000116191	RALGPS2	RALGPS2	ortholog_one2one	ENSMUSG00000026594	Ralgps2	ortholog_one2one
ENSMMUG00000009156	85.29	48.98	35.85	67.96	LIMS1	LIM zinc finger domain containing 1 [Source:VGNC Symbol;Acc:VGNC:74271]	13	12203984	12357174	1	protein_coding	NA	NA	NA	NA	NA	NA	NA
ENSMMUG00000006422	71.34	65.85	51.39	49.48	ELOVL5	ELOVL fatty acid elongase 5 [Source:VGNC Symbol;Acc:VGNC:72083]	4	116252745	116331890	1	protein_coding	ENSG00000012660	ELOVL5	ELOVL5	ortholog_one2one	ENSMUSG00000032349	Elovl5	ortholog_one2one
ENSMMUG00000053126	51.51	62.63	71.21	52.51	Metazoa_SRP	Metazoan signal recognition particle RNA [Source:RFAM;Acc:RF00017]	20	58348622	58348769	-1	misc_RNA	NA	NA	NA	NA	NA	NA	NA
ENSMMUG00000000229	58.13	56.87	59.31	63.54	TRPC4AP	transient receptor potential cation channel subfamily C member 4 associated protein [Source:VGNC Symbol;Acc:VGNC:79014]	10	70202177	70306378	-1	protein_coding	ENSG00000100991	TRPC4AP	TRPC4AP	ortholog_one2one	ENSMUSG00000038324	Trpc4ap	ortholog_one2one
ENSMMUG00000004419	58.40	55.93	55.70	67.79	CCND3	cyclin D3 [Source:VGNC Symbol;Acc:VGNC:70724]	4	127327521	127485111	1	protein_coding	ENSG00000112576	CCND3	CCND3	ortholog_one2one	ENSMUSG00000034165	Ccnd3	ortholog_one2one
ENSMMUG00000045102	86.47	50.78	42.03	58.50	CXCL5	C-X-C motif chemokine 5 [Source:NCBI gene (formerly Entrezgene);Acc:701946]	5	59785103	59786043	1	protein_coding	NA	NA	NA	NA	NA	NA	NA
ENSMMUG00000018013	59.87	46.55	63.50	67.85	H2AFJ	H2A histone family, member J [Source:NCBI gene (formerly Entrezgene);Acc:701863]	11	16165319	16166008	1	protein_coding	ENSG00000246705	H2AJ	H2AFJ	ortholog_one2one	ENSMUSG00000060032	H2aj	ortholog_one2one
ENSMMUG00000008770	60.21	52.44	53.98	70.96	UGP2	UDP-glucose pyrophosphorylase 2 [Source:VGNC Symbol;Acc:VGNC:78712]	13	44893345	44947693	-1	protein_coding	ENSG00000169764	UGP2	UGP2	ortholog_one2one	ENSMUSG00000001891	Ugp2	ortholog_one2one
ENSMMUG00000000792	57.55	52.77	59.05	68.21	RETREG2	reticulophagy regulator family member 2 [Source:VGNC Symbol;Acc:VGNC:76851]	12	106618113	106623811	1	protein_coding	NA	NA	NA	NA	NA	NA	NA
ENSMMUG00000008777	45.87	78.43	70.55	42.68	ASPH	aspartate beta-hydroxylase [Source:VGNC Symbol;Acc:VGNC:70166]	8	62075334	62297070	-1	protein_coding	ENSG00000198363	ASPH	ASPH	ortholog_one2one	ENSMUSG00000028207	Asph	ortholog_one2one
ENSMMUG00000006119	69.99	57.83	47.86	61.72	EIF3I	eukaryotic translation initiation factor 3 subunit I [Source:NCBI gene (formerly Entrezgene);Acc:708145]	1	192435349	192445586	-1	protein_coding	ENSG00000084623	EIF3I	EIF3I	ortholog_one2one	ENSMUSG00000028798	Eif3i	ortholog_one2one
ENSMMUG00000021282	52.78	58.66	61.08	64.88	LAMTOR1	late endosomal/lysosomal adaptor, MAPK and MTOR activator 1 [Source:VGNC Symbol;Acc:VGNC:74129]	14	65047612	65064602	-1	protein_coding	ENSG00000149357	LAMTOR1	LAMTOR1	ortholog_one2one	ENSMUSG00000030842	Lamtor1	ortholog_one2one
ENSMMUG00000003410	68.96	62.76	52.74	52.81	PIGT	phosphatidylinositol glycan anchor biosynthesis class T [Source:VGNC Symbol;Acc:VGNC:75801]	10	80644463	80654602	1	protein_coding	ENSG00000124155	PIGT	PIGT	ortholog_one2one	ENSMUSG00000017721	Pigt	ortholog_one2one
ENSMMUG00000006481	76.00	49.60	42.36	69.29	GNS	glucosamine (N-acetyl)-6-sulfatase [Source:NCBI gene (formerly Entrezgene);Acc:717500]	11	64263909	64308493	-1	protein_coding	ENSG00000135677	GNS	GNS	ortholog_one2one	ENSMUSG00000034707	Gns	ortholog_one2one
ENSMMUG00000003590	53.54	78.13	59.54	46.04	SUPT20H	SPT20 homolog, SAGA complex component [Source:VGNC Symbol;Acc:VGNC:78182]	17	15846771	15895830	-1	protein_coding	ENSG00000102710	SUPT20H	SUPT20H	ortholog_one2one	ENSMUSG00000027751	Supt20	ortholog_one2one
ENSMMUG00000010194	41.88	61.61	71.19	62.52	A4GALT	alpha 1,4-galactosyltransferase [Source:VGNC Symbol;Acc:VGNC:84538]	10	8765433	8794093	1	protein_coding	ENSG00000128274	A4GALT	A4GALT	ortholog_one2one	ENSMUSG00000047878	A4galt	ortholog_one2one
ENSMMUG00000012240	65.73	57.94	53.10	60.30	PIGS	phosphatidylinositol glycan anchor biosynthesis class S [Source:VGNC Symbol;Acc:VGNC:75800]	16	24176498	24195065	-1	protein_coding	ENSG00000087111	PIGS	PIGS	ortholog_one2one	ENSMUSG00000041958	Pigs	ortholog_one2one
ENSMMUG00000012430	50.26	39.69	69.25	77.84	GALNS	adenine phosphoribosyltransferase [Source:NCBI gene (formerly Entrezgene);Acc:697715]	20	75829650	75876160	-1	protein_coding	ENSG00000141012	GALNS	GALNS	ortholog_one2one	ENSMUSG00000015027	Galns	ortholog_one2one
ENSMMUG00000011573	61.31	60.75	58.93	55.99	CMTR1	cap methyltransferase 1 [Source:VGNC Symbol;Acc:VGNC:71271]	4	131931716	132075527	-1	protein_coding	ENSG00000137200	CMTR1	CMTR1	ortholog_one2one	ENSMUSG00000024019	Cmtr1	ortholog_one2one
ENSMMUG00000000376	48.04	49.52	67.64	71.70	BIN1	bridging integrator 1 [Source:VGNC Symbol;Acc:VGNC:70251]	12	3791633	3851166	1	protein_coding	ENSG00000136717	BIN1	BIN1	ortholog_one2one	ENSMUSG00000024381	Bin1	ortholog_one2one
ENSMMUG00000015551	44.19	69.46	72.44	50.55	UCKL1	uridine-cytidine kinase 1 like 1 [Source:VGNC Symbol;Acc:VGNC:78992]	10	99156908	99183195	-1	protein_coding	ENSG00000198276	UCKL1	UCKL1	ortholog_one2one	ENSMUSG00000089917	Uckl1	ortholog_one2one
ENSMMUG00000006576	72.95	35.74	37.68	90.22	PBXIP1	PBX homeobox interacting protein 1 [Source:VGNC Symbol;Acc:VGNC:75663]	1	96076944	96090047	1	protein_coding	ENSG00000163346	PBXIP1	PBXIP1	ortholog_one2one	ENSMUSG00000042613	Pbxip1	ortholog_one2one
ENSMMUG00000007294	76.14	54.92	43.36	62.04	SEC24D	SEC24 homolog D, COPII coat complex component [Source:VGNC Symbol;Acc:VGNC:77154]	5	116773904	116884721	-1	protein_coding	ENSG00000150961	SEC24D	SEC24D	ortholog_one2one	ENSMUSG00000039234	Sec24d	ortholog_one2one
ENSMMUG00000002496	63.09	43.95	49.10	80.28	CTSF	cathepsin F [Source:VGNC Symbol;Acc:VGNC:71555]	14	7979451	7984822	1	protein_coding	ENSG00000174080	CTSF	CTSF	ortholog_one2one	ENSMUSG00000083282	Ctsf	ortholog_one2one
ENSMMUG00000015152	52.78	68.75	61.88	53.00	RBM17	RNA binding motif protein 17 [Source:VGNC Symbol;Acc:VGNC:76496]	9	7269511	7297855	1	protein_coding	ENSG00000134453	RBM17	RBM17	ortholog_one2one	ENSMUSG00000037197	Rbm17	ortholog_one2one
ENSMMUG00000015058	73.84	55.96	47.26	59.32	KIF5B	kinesin family member 5B [Source:VGNC Symbol;Acc:VGNC:74020]	9	32919069	32967348	-1	protein_coding	ENSG00000170759	KIF5B	KIF5B	ortholog_one2one	ENSMUSG00000006740	Kif5b	ortholog_one2one
ENSMMUG00000014750	43.33	62.86	74.73	55.44	EFS	embryonal Fyn-associated substrate [Source:VGNC Symbol;Acc:VGNC:72056]	7	85398532	85408176	-1	protein_coding	ENSG00000100842	EFS	EFS	ortholog_one2one	ENSMUSG00000022203	Efs	ortholog_one2one
ENSMMUG00000031610	79.92	57.69	41.47	56.93	ARL1	ADP ribosylation factor like GTPase 1 [Source:VGNC Symbol;Acc:VGNC:70016]	11	101190808	101205467	-1	protein_coding	ENSG00000120805	ARL1	ARL1	ortholog_one2one	ENSMUSG00000060904	Arl1	ortholog_one2one
ENSMMUG00000014397	60.13	54.23	57.38	64.26	NCKAP1	NCK associated protein 1 [Source:VGNC Symbol;Acc:VGNC:75143]	12	70019850	70130699	-1	protein_coding	ENSG00000061676	NCKAP1	NCKAP1	ortholog_one2one	ENSMUSG00000027002	Nckap1	ortholog_one2one
ENSMMUG00000019992	61.44	59.50	55.34	59.66	GRB10	growth factor receptor bound protein 10 [Source:VGNC Symbol;Acc:VGNC:73157]	3	64497921	64700110	1	protein_coding	ENSG00000106070	GRB10	GRB10	ortholog_one2one	ENSMUSG00000020176	Grb10	ortholog_one2one
ENSMMUG00000022505	62.49	69.45	52.10	51.90	MOSPD1	motile sperm domain containing 1 [Source:NCBI gene (formerly Entrezgene);Acc:708242]	X	131154141	131181979	-1	protein_coding	NA	NA	NA	NA	NA	NA	NA
ENSMMUG00000014558	59.23	76.44	56.60	43.43	JAK2	Janus kinase 2 [Source:VGNC Symbol;Acc:VGNC:73811]	15	78701446	78857180	-1	protein_coding	ENSG00000096968	JAK2	JAK2	ortholog_one2one	ENSMUSG00000024789	Jak2	ortholog_one2one
ENSMMUG00000064489	56.65	50.89	56.65	71.36	TMED9	transmembrane p24 trafficking protein 9 [Source:NCBI gene (formerly Entrezgene);Acc:701114]	6	175091924	175101105	1	protein_coding	ENSG00000184840	TMED9	TMED9	ortholog_one2one	ENSMUSG00000058569	Tmed9	ortholog_one2one
ENSMMUG00000005595	61.22	60.27	53.67	60.20	RAB14	RAB14, member RAS oncogene family [Source:NCBI gene (formerly Entrezgene);Acc:699837]	15	21511057	21537133	1	protein_coding	ENSG00000119396	RAB14	RAB14	ortholog_one2one	ENSMUSG00000026878	Rab14	ortholog_one2one
ENSMMUG00000012846	65.41	57.76	54.36	57.83	TCP1	t-complex 1 [Source:VGNC Symbol;Acc:VGNC:83494]	4	10813509	10838296	1	protein_coding	ENSG00000120438	TCP1	TCP1	ortholog_one2one	ENSMUSG00000068039	Tcp1	ortholog_one2one
ENSMMUG00000023668	56.55	53.93	64.93	59.79	FBXO6	F-box protein 6 [Source:VGNC Symbol;Acc:VGNC:72490]	1	212786200	212797677	-1	protein_coding	NA	NA	NA	NA	NA	NA	NA
ENSMMUG00000046550	61.08	55.73	52.22	65.98	TAF9	coiled-coil domain containing 125 [Source:NCBI gene (formerly Entrezgene);Acc:704391]	6	67824178	67915883	-1	protein_coding	ENSG00000183323	CCDC125	TAF9	ortholog_one2one	ENSMUSG00000048924	Ccdc125	ortholog_one2one
ENSMMUG00000016621	62.20	54.07	54.10	64.61	TMBIM4	transmembrane BAX inhibitor motif containing 4 [Source:NCBI gene (formerly Entrezgene);Acc:717825]	11	65711606	65742104	-1	protein_coding	ENSG00000155957	TMBIM4	TMBIM4	ortholog_one2one	ENSMUSG00000020225	Tmbim4	ortholog_one2one
ENSMMUG00000003701	50.17	56.56	72.97	55.04	ATP5PO	ATP synthase peripheral stalk subunit OSCP [Source:NCBI gene (formerly Entrezgene);Acc:698480]	3	12640937	12974199	1	protein_coding	ENSG00000159147	DONSON	ATP5PO	ortholog_one2one	ENSMUSG00000022960	Donson	ortholog_one2one
ENSMMUG00000003051	73.96	58.39	44.36	57.92	COPB2	COPI coat complex subunit beta 2 [Source:VGNC Symbol;Acc:VGNC:71313]	2	41503145	41537750	-1	protein_coding	ENSG00000184432	COPB2	COPB2	ortholog_one2one	ENSMUSG00000032458	Copb2	ortholog_one2one
ENSMMUG00000040506	55.91	70.79	58.57	48.99	H2BC18	H2B clustered histone 18 [Source:HGNC Symbol;Acc:HGNC:24700]	1	101350133	101379755	1	protein_coding	ENSG00000203814	H2BC18	H2BC18	ortholog_one2one	ENSMUSG00000105827	H2bc18	ortholog_one2one
ENSMMUG00000060871	50.63	56.88	62.27	64.40	PFDN2	prefoldin subunit 2 [Source:NCBI gene (formerly Entrezgene);Acc:719886]	1	89829281	89847193	1	protein_coding	ENSG00000143256	PFDN2	PFDN2	ortholog_one2one	ENSMUSG00000006412	Pfdn2	ortholog_one2one
ENSMMUG00000004376	53.09	45.65	66.74	68.65	CIB1	calcium and integrin binding 1 [Source:VGNC Symbol;Acc:VGNC:71189]	7	69024082	69027759	-1	protein_coding	ENSG00000185043	CIB1	CIB1	ortholog_one2one	ENSMUSG00000030538	Cib1	ortholog_one2one
ENSMMUG00000057257	64.93	57.36	47.97	63.68	RNF149	ring finger protein 149 [Source:NCBI gene (formerly Entrezgene);Acc:710926]	13	5084336	5118254	-1	protein_coding	ENSG00000163162	RNF149	RNF149	ortholog_one2one	ENSMUSG00000048234	Rnf149	ortholog_one2one
ENSMMUG00000057582	45.79	76.72	73.47	37.86	Metazoa_SRP	Metazoan signal recognition particle RNA [Source:RFAM;Acc:RF00017]	1	58426336	58426483	1	misc_RNA	NA	NA	NA	NA	NA	NA	NA
ENSMMUG00000005679	66.68	56.53	45.22	65.33		V-type proton ATPase 16 kDa proteolipid subunit-like [Source:NCBI gene (formerly Entrezgene);Acc:114677611]	4	126628664	126629131	-1	protein_coding	ENSG00000185883	ATP6V0C		ortholog_one2one	ENSMUSG00000024121	Atp6v0c	ortholog_one2one
ENSMMUG00000022989	49.19	66.31	65.17	52.95	RAP1GAP2	RAP1 GTPase activating protein 2 [Source:VGNC Symbol;Acc:VGNC:76561]	16	2628812	2927157	1	protein_coding	ENSG00000132359	RAP1GAP2	RAP1GAP2	ortholog_one2one	ENSMUSG00000038807	Rap1gap2	ortholog_one2one
ENSMMUG00000000338	65.58	53.49	50.34	64.17	TRIM22	tripartite motif containing 22 [Source:VGNC Symbol;Acc:VGNC:79031]	14	62515517	62535723	-1	protein_coding	ENSG00000132274	TRIM22	TRIM22	ortholog_one2one	ENSMUSG00000071089	Trim75	ortholog_one2one
ENSMMUG00000004150	57.58	66.83	59.39	49.72	BEX4	brain expressed X-linked 4 [Source:NCBI gene (formerly Entrezgene);Acc:695153]	X	99786958	99792357	1	protein_coding	NA	NA	NA	NA	NA	NA	NA
ENSMMUG00000012493	65.42	54.13	55.05	58.66	TM9SF1	transmembrane 9 superfamily member 1 [Source:NCBI gene (formerly Entrezgene);Acc:715472]	7	86278546	86301879	-1	protein_coding	NA	NA	NA	NA	NA	NA	NA
ENSMMUG00000013342	73.09	47.61	41.50	71.06	HPSE	heparanase [Source:VGNC Symbol;Acc:VGNC:73516]	5	50323790	50369191	1	protein_coding	ENSG00000173083	HPSE	HPSE	ortholog_one2one	ENSMUSG00000035273	Hpse	ortholog_one2one
ENSMMUG00000006354	64.01	60.38	52.73	55.99	INSIG2	insulin induced gene 2 [Source:VGNC Symbol;Acc:VGNC:73632]	12	13022161	13043224	-1	protein_coding	ENSG00000125629	INSIG2	INSIG2	ortholog_one2one	ENSMUSG00000003721	Insig2	ortholog_one2one
ENSMMUG00000006340	57.42	70.75	55.79	49.00	SLC6A6	solute carrier family 6 member 6 [Source:VGNC Symbol;Acc:VGNC:77622]	2	145752977	145840458	1	protein_coding	ENSG00000131389	SLC6A6	SLC6A6	ortholog_one2one	ENSMUSG00000030096	Slc6a6	ortholog_one2one
ENSMMUG00000005091	55.19	62.12	57.94	57.63	NRBP1	nuclear receptor binding protein 1 [Source:VGNC Symbol;Acc:VGNC:75524]	13	81507510	81522712	-1	protein_coding	ENSG00000115216	NRBP1	NRBP1	ortholog_one2one	ENSMUSG00000029148	Nrbp1	ortholog_one2one
ENSMMUG00000020976	56.43	68.01	64.19	44.25	SSBP3	single stranded DNA binding protein 3 [Source:VGNC Symbol;Acc:VGNC:77926]	1	170006948	170187966	1	protein_coding	ENSG00000157216	SSBP3	SSBP3	ortholog_one2one	ENSMUSG00000061887	Ssbp3	ortholog_one2one
ENSMMUG00000014411	33.44	64.53	86.53	48.26	CORO6	coronin 6 [Source:VGNC Symbol;Acc:VGNC:99138]	16	25269969	25277788	-1	protein_coding	ENSG00000167549	CORO6	CORO6	ortholog_one2one	ENSMUSG00000020836	Coro6	ortholog_one2one
ENSMMUG00000022445	54.83	46.71	58.67	72.43	BNIP3	BCL2 interacting protein 3 [Source:VGNC Symbol;Acc:VGNC:70273]	9	132432373	132447279	-1	protein_coding	NA	NA	NA	NA	NA	NA	NA
ENSMMUG00000014374	64.03	52.62	55.73	60.15	DPM2	dolichyl-phosphate mannosyltransferase subunit 2, regulatory [Source:VGNC Symbol;Acc:VGNC:71976]	15	12651070	12663726	1	protein_coding	ENSG00000136908	DPM2	DPM2	ortholog_one2one	ENSMUSG00000026810	Dpm2	ortholog_one2one
ENSMMUG00000006553	54.61	58.79	62.29	56.82	DVL3	dishevelled segment polarity protein 3 [Source:VGNC Symbol;Acc:VGNC:72014]	2	89446820	89461800	1	protein_coding	ENSG00000161202	DVL3	DVL3	ortholog_one2one	ENSMUSG00000003233	Dvl3	ortholog_one2one
ENSMMUG00000010031	73.06	51.77	44.18	63.34	TGFBR2	transforming growth factor beta receptor 2 [Source:VGNC Symbol;Acc:VGNC:78338]	2	17033456	17122833	-1	protein_coding	ENSG00000163513	TGFBR2	TGFBR2	ortholog_one2one	ENSMUSG00000032440	Tgfbr2	ortholog_one2one
ENSMMUG00000009637	61.78	58.94	54.76	56.33	DHX15	DEAH-box helicase 15 [Source:VGNC Symbol;Acc:VGNC:71760]	5	23472581	23530374	-1	protein_coding	ENSG00000109606	DHX15	DHX15	ortholog_one2one	ENSMUSG00000029169	Dhx15	ortholog_one2one
ENSMMUG00000005448	64.94	59.62	50.96	56.01	CD276	CD276 molecule [Source:VGNC Symbol;Acc:VGNC:70826]	7	50512687	50543187	1	protein_coding	ENSG00000103855	CD276	CD276	ortholog_one2one	ENSMUSG00000035914	Cd276	ortholog_one2one
ENSMMUG00000058738	88.68	80.46	30.75	31.25			8	134051965	134053370	1	protein_coding	NA	NA	NA	NA	NA	NA	NA
ENSMMUG00000011112	71.40	62.78	43.91	53.04	TOP1	DNA topoisomerase I [Source:VGNC Symbol;Acc:VGNC:78619]	10	76290054	76385235	1	protein_coding	ENSG00000198900	TOP1	TOP1	ortholog_one2one	ENSMUSG00000070544	Top1	ortholog_one2one
ENSMMUG00000020147	45.06	62.36	67.95	55.50	CSRNP1	cysteine and serine rich nuclear protein 1 [Source:VGNC Symbol;Acc:VGNC:71404]	2	94606464	94618213	-1	protein_coding	ENSG00000144655	CSRNP1	CSRNP1	ortholog_one2one	ENSMUSG00000032515	Csrnp1	ortholog_one2one
ENSMMUG00000014486	58.17	60.77	51.98	59.69	RAP1A	RAP1A, member of RAS oncogene family [Source:VGNC Symbol;Acc:VGNC:76657]	1	112479211	112573516	-1	protein_coding	ENSG00000116473	RAP1A	RAP1A	ortholog_one2one	ENSMUSG00000068798	Rap1a	ortholog_one2one
ENSMMUG00000055964	52.93	58.68	58.68	60.13	CDKN1A	cyclin dependent kinase inhibitor 1A [Source:NCBI gene (formerly Entrezgene);Acc:719199]	4	132755011	132763849	-1	protein_coding	ENSG00000124762	CDKN1A	CDKN1A	ortholog_one2one	ENSMUSG00000023067	Cdkn1a	ortholog_one2one
ENSMMUG00000058151	49.53	62.46	64.89	53.39	C4H6orf62	chromosome 4 C6orf62 homolog [Source:NCBI gene (formerly Entrezgene);Acc:708218]	4	145272190	145289591	1	protein_coding	ENSG00000112308	C6orf62	C4H6orf62	ortholog_one2one	ENSMUSG00000019132	BC005537	ortholog_one2one
ENSMMUG00000064110	62.49	72.24	48.92	46.55			1	39623421	39625163	1	pseudogene	NA	NA	NA	NA	NA	NA	NA
ENSMMUG00000052195	76.47	61.53	41.24	50.61			3	31279232	31280980	-1	protein_coding	NA	NA	NA	NA	NA	NA	NA
ENSMMUG00000015994	54.73	63.31	56.38	55.29	NSFL1C	NSFL1 cofactor [Source:VGNC Symbol;Acc:VGNC:75407]	10	65090676	65142187	1	protein_coding	ENSG00000088833	NSFL1C	NSFL1C	ortholog_one2one	ENSMUSG00000027455	Nsfl1c	ortholog_one2one
ENSMMUG00000049414	87.10	68.98	32.22	41.36			5	47019422	47021524	1	protein_coding	NA	NA	NA	NA	NA	NA	NA
ENSMMUG00000007678	51.52	64.96	61.42	51.70	ANKRD13A	ankyrin repeat domain 13A [Source:VGNC Symbol;Acc:VGNC:69662]	11	109650683	109691464	1	protein_coding	ENSG00000076513	ANKRD13A	ANKRD13A	ortholog_one2one	ENSMUSG00000041870	Ankrd13a	ortholog_one2one
ENSMMUG00000005340	52.86	60.46	57.42	58.79	FBXO9	F-box protein 9 [Source:VGNC Symbol;Acc:VGNC:72492]	4	116501247	116550799	-1	protein_coding	ENSG00000112146	FBXO9	FBXO9	ortholog_one2one	ENSMUSG00000001366	Fbxo9	ortholog_one2one
ENSMMUG00000001873	61.94	61.25	52.13	54.15	CNOT7	CCR4-NOT transcription complex subunit 7 [Source:VGNC Symbol;Acc:VGNC:83990]	8	17341832	17364170	-1	protein_coding	ENSG00000198791	CNOT7	CNOT7	ortholog_one2one	ENSMUSG00000031601	Cnot7	ortholog_one2one
ENSMMUG00000032498	28.97	33.57	79.36	87.55			X	24112738	24113190	-1	protein_coding	NA	NA	NA	NA	NA	NA	NA
ENSMMUG00000020258	61.44	56.06	54.21	57.60	E2F4	E2F transcription factor 4 [Source:VGNC Symbol;Acc:VGNC:72025]	20	54376983	54383786	1	protein_coding	ENSG00000205250	E2F4	E2F4	ortholog_one2one	ENSMUSG00000014859	E2f4	ortholog_one2one
ENSMMUG00000001044	57.56	53.00	61.46	56.94	AKT1	AKT serine/threonine kinase 1 [Source:VGNC Symbol;Acc:VGNC:69776]	7	167093460	167116091	-1	protein_coding	ENSG00000142208	AKT1	AKT1	ortholog_one2one	ENSMUSG00000001729	Akt1	ortholog_one2one
ENSMMUG00000010808	54.43	51.55	56.12	66.75	C1H1orf43	chromosome 1 C1orf43 homolog [Source:VGNC Symbol;Acc:VGNC:70442]	1	96835837	96850441	1	protein_coding	NA	NA	NA	NA	NA	NA	NA
ENSMMUG00000002050	67.07	60.85	48.03	52.76	PAFAH1B2	platelet activating factor acetylhydrolase 1b catalytic subunit 2 [Source:VGNC Symbol;Acc:VGNC:75748]	14	110203265	110231573	1	protein_coding	ENSG00000168092	PAFAH1B2	PAFAH1B2	ortholog_one2one	ENSMUSG00000003131	Pafah1b2	ortholog_one2one
ENSMMUG00000000092	55.54	51.34	61.96	59.79	GLMP	glycosylated lysosomal membrane protein [Source:VGNC Symbol;Acc:VGNC:73030]	1	94670738	94674148	1	protein_coding	ENSG00000198715	GLMP	GLMP	ortholog_one2one	ENSMUSG00000001418	Glmp	ortholog_one2one
ENSMMUG00000018354	47.91	41.81	62.98	75.89	PSMA7	proteasome 20S subunit alpha 7 [Source:VGNC Symbol;Acc:VGNC:76441]	10	97279003	97285998	-1	protein_coding	ENSG00000101182	PSMA7	PSMA7	ortholog_one2one	ENSMUSG00000027566	Psma7	ortholog_one2one
ENSMMUG00000022139	66.15	47.97	45.70	68.65	CTSC	cathepsin C [Source:VGNC Symbol;Acc:VGNC:71553]	14	81408785	81449272	-1	protein_coding	ENSG00000109861	CTSC	CTSC	ortholog_one2one	ENSMUSG00000030560	Ctsc	ortholog_one2one
ENSMMUG00000000833	40.52	43.86	65.65	78.39	AP2S1	adaptor related protein complex 2 subunit sigma 1 [Source:VGNC Symbol;Acc:VGNC:69966]	19	46840440	46851656	-1	protein_coding	ENSG00000042753	AP2S1	AP2S1	ortholog_one2one	ENSMUSG00000008036	Ap2s1	ortholog_one2one
ENSMMUG00000013872	57.03	55.53	53.36	62.07	METTL9	methyltransferase like 9 [Source:VGNC Symbol;Acc:VGNC:74568]	20	20723143	20776331	1	protein_coding	ENSG00000197006	METTL9	METTL9	ortholog_one2one	ENSMUSG00000030876	Mettl9	ortholog_one2one
ENSMMUG00000021386	47.87	50.44	60.88	68.60	APH1A	aph-1 homolog A, gamma-secretase subunit [Source:VGNC Symbol;Acc:VGNC:69924]	1	100886167	100889775	1	protein_coding	ENSG00000117362	APH1A	APH1A	ortholog_one2one	ENSMUSG00000015750	Aph1a	ortholog_one2one
ENSMMUG00000036316	126.91	90.93	3.53	6.36	SCARNA17	small Cajal body-specific RNA 17 [Source:HGNC Symbol;Acc:HGNC:32574]	18	32643703	32643846	-1	scaRNA	NA	NA	NA	NA	NA	NA	NA
ENSMMUG00000004400	52.33	56.10	55.32	63.71	YIPF2	Yip1 domain family member 2 [Source:VGNC Symbol;Acc:VGNC:79717]	19	10681676	10693081	-1	protein_coding	ENSG00000130733	YIPF2	YIPF2	ortholog_one2one	ENSMUSG00000032182	Yipf2	ortholog_one2one
ENSMMUG00000008608	71.83	53.98	42.80	58.85	STT3B	STT3 oligosaccharyltransferase complex catalytic subunit B [Source:VGNC Symbol;Acc:VGNC:78245]	2	16050448	16163978	-1	protein_coding	ENSG00000163527	STT3B	STT3B	ortholog_one2one	ENSMUSG00000032437	Stt3b	ortholog_one2one
ENSMMUG00000017696	56.46	56.08	59.15	55.75	EIF2A	eukaryotic translation initiation factor 2A [Source:VGNC Symbol;Acc:VGNC:72180]	2	52687770	52722446	1	protein_coding	ENSG00000144895	EIF2A	EIF2A	ortholog_one2one	ENSMUSG00000027810	Eif2a	ortholog_one2one
ENSMMUG00000056198	73.92	24.93	27.31	101.28	MYOCOS	myocilin opposite strand protein [Source:NCBI gene (formerly Entrezgene);Acc:114677662]	1	28949032	28962571	1	protein_coding	NA	NA	NA	NA	NA	NA	NA
ENSMMUG00000058885	56.35	76.10	51.93	43.03	FNBP4	formin binding protein 4 [Source:NCBI gene (formerly Entrezgene);Acc:712633]	14	17982129	18034181	1	protein_coding	ENSG00000109920	FNBP4	FNBP4	ortholog_one2one	ENSMUSG00000008200	Fnbp4	ortholog_one2one
ENSMMUG00000000329	66.46	54.91	48.46	57.56	SPRYD3	SPRY domain containing 3 [Source:VGNC Symbol;Acc:VGNC:77991]	11	52625189	52642135	-1	protein_coding	ENSG00000167778	SPRYD3	SPRYD3	ortholog_one2one	ENSMUSG00000036966	Spryd3	ortholog_one2one
ENSMMUG00000022130	56.34	52.61	52.64	65.77		40S ribosomal protein S4, X isoform-like [Source:NCBI gene (formerly Entrezgene);Acc:694067]	3	102636461	102637920	-1	protein_coding	NA	NA	NA	NA	NA	NA	NA
ENSMMUG00000020262	51.60	61.78	63.27	50.63	PSPC1	paraspeckle component 1 [Source:VGNC Symbol;Acc:VGNC:76293]	17	1219726	1323318	1	protein_coding	ENSG00000121390	PSPC1	PSPC1	ortholog_one2one	ENSMUSG00000021938	Pspc1	ortholog_one2one
ENSMMUG00000014122	74.08	54.34	42.60	56.18	CAV1	caveolin 1 [Source:VGNC Symbol;Acc:VGNC:80805]	3	142750707	142786457	1	protein_coding	ENSG00000105974	CAV1	CAV1	ortholog_one2one	ENSMUSG00000007655	Cav1	ortholog_one2one
ENSMMUG00000013033	67.65	50.86	45.98	62.55	TACC2	transforming acidic coiled-coil containing protein 2 [Source:VGNC Symbol;Acc:VGNC:78081]	9	122462997	122721238	1	protein_coding	ENSG00000138162	TACC2	TACC2	ortholog_one2one	ENSMUSG00000030852	Tacc2	ortholog_one2one
ENSMMUG00000002370	98.06	36.58	27.73	64.62	ITGA6	integrin subunit alpha 6 [Source:VGNC Symbol;Acc:VGNC:73780]	12	59539809	59618200	1	protein_coding	ENSG00000091409	ITGA6	ITGA6	ortholog_one2one	ENSMUSG00000027111	Itga6	ortholog_one2one
ENSMMUG00000056850	62.37	70.28	47.32	46.94			QNVO02001526.1	11234	20798	1	lncRNA	NA	NA	NA	NA	NA	NA	NA
ENSMMUG00000020693	57.83	57.33	53.75	57.90	RSL24D1	ribosomal L24 domain containing 1 [Source:VGNC Symbol;Acc:VGNC:99234]	7	31599691	31615909	-1	protein_coding	NA	NA	NA	NA	NA	NA	NA
ENSMMUG00000016366	61.65	68.77	49.12	47.17	PAICS	multifunctional protein ADE2 [Source:NCBI gene (formerly Entrezgene);Acc:694743]	5	77151304	77177936	-1	protein_coding	ENSG00000128050	PAICS	PAICS	ortholog_one2one	ENSMUSG00000029247	Paics	ortholog_one2one
ENSMMUG00000000908	53.18	51.90	63.14	58.35	SUCLG1	succinate-CoA ligase GDP/ADP-forming subunit alpha [Source:VGNC Symbol;Acc:VGNC:78052]	13	24046872	24083290	1	protein_coding	ENSG00000163541	SUCLG1	SUCLG1	ortholog_one2one	ENSMUSG00000052738	Suclg1	ortholog_one2one
ENSMMUG00000011929	55.39	50.59	56.12	64.45	HNRNPA0	heterogeneous nuclear ribonucleoprotein A0 [Source:NCBI gene (formerly Entrezgene);Acc:713181]	6	135144718	135146471	-1	pseudogene	NA	NA	NA	NA	NA	NA	NA
ENSMMUG00000011476	60.43	55.38	50.10	60.09	SNX5	sorting nexin 5 [Source:VGNC Symbol;Acc:VGNC:98451]	10	48538115	48564814	1	protein_coding	ENSG00000089006	SNX5	SNX5	ortholog_one2one	ENSMUSG00000027423	Snx5	ortholog_one2one
ENSMMUG00000016281	56.27	57.19	53.92	58.61	PLEKHM2	pleckstrin homology and RUN domain containing M2 [Source:VGNC Symbol;Acc:VGNC:76131]	1	209058342	209108765	-1	protein_coding	ENSG00000116786	PLEKHM2	PLEKHM2	ortholog_one2one	ENSMUSG00000028917	Plekhm2	ortholog_one2one
ENSMMUG00000064877	46.30	91.79	56.05	31.85			X	34569732	34571363	1	protein_coding	NA	NA	NA	NA	NA	NA	NA
ENSMMUG00000015653	78.20	46.55	37.30	63.91	MSN	moesin [Source:VGNC Symbol;Acc:VGNC:74938]	X	62204761	62356212	1	protein_coding	ENSG00000147065	MSN	MSN	ortholog_one2one	ENSMUSG00000031207	Msn	ortholog_one2one
ENSMMUG00000020148	50.22	45.66	61.70	68.24	BAG1	BAG cochaperone 1 [Source:VGNC Symbol;Acc:VGNC:84875]	15	50627737	50637801	1	protein_coding	ENSG00000107262	BAG1	BAG1	ortholog_one2one	ENSMUSG00000028416	Bag1	ortholog_one2one
ENSMMUG00000006965	50.79	58.79	57.44	58.62		tyrosine 3-monooxygenase/tryptophan 5-monooxygenase activation protein theta [Source:NCBI gene (formerly Entrezgene);Acc:694702]	13	99132818	99181996	1	protein_coding	NA	NA	NA	NA	NA	NA	NA
ENSMMUG00000038252	57.68	53.91	51.92	62.06		10 kDa heat shock protein, mitochondrial [Source:NCBI gene (formerly Entrezgene);Acc:720015]	X	123004912	123005407	-1	protein_coding	NA	NA	NA	NA	NA	NA	NA
ENSMMUG00000017477	62.85	64.08	49.21	49.07	GAB2	GRB2 associated binding protein 2 [Source:VGNC Symbol;Acc:VGNC:72721]	14	71295539	71498044	-1	protein_coding	ENSG00000033327	GAB2	GAB2	ortholog_one2one	ENSMUSG00000004508	Gab2	ortholog_one2one
ENSMMUG00000058269	71.65	53.96	45.10	54.45	YWHAG	tyrosine 3-monooxygenase/tryptophan 5-monooxygenase activation protein gamma [Source:NCBI gene (formerly Entrezgene);Acc:715517]	3	44862354	44894826	1	protein_coding	ENSG00000170027	YWHAG	YWHAG	ortholog_one2one	ENSMUSG00000051391	Ywhag	ortholog_one2one
ENSMMUG00000021120	51.14	59.10	60.45	54.32	MAGED1	MAGE family member D1 [Source:VGNC Symbol;Acc:VGNC:74479]	X	51627729	52066943	1	protein_coding	ENSG00000179222	MAGED1	MAGED1	ortholog_one2one	ENSMUSG00000025151	Maged1	ortholog_one2one
ENSMMUG00000060575	49.58	48.13	65.12	62.02	EIF4EBP1	eukaryotic translation initiation factor 4E binding protein 1 [Source:NCBI gene (formerly Entrezgene);Acc:703628]	8	38497890	38527537	1	protein_coding	ENSG00000187840	EIF4EBP1	EIF4EBP1	ortholog_one2one	ENSMUSG00000031490	Eif4ebp1	ortholog_one2one
ENSMMUG00000016970	56.37	43.11	47.99	77.32	SSR3	signal sequence receptor subunit 3 [Source:VGNC Symbol;Acc:VGNC:82769]	2	58841755	58857889	-1	protein_coding	ENSG00000114850	SSR3	SSR3	ortholog_one2one	ENSMUSG00000027828	Ssr3	ortholog_one2one
ENSMMUG00000012462	43.03	45.52	68.70	67.53	PSME1	proteasome activator subunit 1 [Source:VGNC Symbol;Acc:VGNC:76455]	7	86212526	86248765	1	protein_coding	ENSG00000092010	PSME1	PSME1	ortholog_one2one	ENSMUSG00000022216	Psme1	ortholog_one2one
ENSMMUG00000000885	43.36	56.64	68.14	56.51	AKAP17A	A-kinase anchoring protein 17A [Source:VGNC Symbol;Acc:VGNC:69633]	X	1368066	1382250	1	protein_coding	NA	NA	NA	NA	NA	NA	NA
ENSMMUG00000021938	72.57	55.09	42.85	54.04	NDEL1	nudE neurodevelopment protein 1 like 1 [Source:VGNC Symbol;Acc:VGNC:74982]	16	8222094	8256208	1	protein_coding	ENSG00000166579	NDEL1	NDEL1	ortholog_one2one	ENSMUSG00000018736	Ndel1	ortholog_one2one
ENSMMUG00000009657	30.54	43.02	84.47	66.47	MRPL34	mitochondrial ribosomal protein L34 [Source:NCBI gene (formerly Entrezgene);Acc:719004]	19	16807752	16808709	1	protein_coding	ENSG00000130312	MRPL34	MRPL34	ortholog_one2one	ENSMUSG00000034880	Mrpl34	ortholog_one2one
ENSMMUG00000009026	58.30	60.29	50.08	55.77	EIF3M	eukaryotic translation initiation factor 3 subunit M [Source:VGNC Symbol;Acc:VGNC:72095]	14	32829179	32851866	-1	protein_coding	ENSG00000149100	EIF3M	EIF3M	ortholog_one2one	ENSMUSG00000027170	Eif3m	ortholog_one2one
ENSMMUG00000016959	63.11	54.29	48.85	58.16		protein phosphatase 4 regulatory subunit 2 [Source:NCBI gene (formerly Entrezgene);Acc:693479]	2	129073931	129147061	1	protein_coding	NA	NA	NA	NA	NA	NA	NA
ENSMMUG00000000453	43.36	61.80	64.68	54.44		signal peptide peptidase-like 2B [Source:NCBI gene (formerly Entrezgene);Acc:106994601]	QNVO02000250.1	67567	80445	-1	protein_coding	NA	NA	NA	NA	NA	NA	NA
ENSMMUG00000004412	52.94	61.60	57.92	51.81	RSRC2	arginine and serine rich coiled-coil 2 [Source:VGNC Symbol;Acc:VGNC:77139]	11	122352413	122376071	-1	protein_coding	ENSG00000111011	RSRC2	RSRC2	ortholog_one2one	ENSMUSG00000029422	Rsrc2	ortholog_one2one
ENSMMUG00000051984	55.17	55.31	53.76	59.91			15	8836169	8845062	-1	lncRNA	NA	NA	NA	NA	NA	NA	NA
ENSMMUG00000049824	65.19	66.23	43.19	49.50			7	58030491	58081627	1	protein_coding	ENSG00000136379	ABHD17C		ortholog_one2one	ENSMUSG00000038459	Abhd17c	ortholog_one2one
ENSMMUG00000064120	49.94	18.59	50.22	105.33		saoe class I histocompatibility antigen, A alpha chain-like [Source:NCBI gene (formerly Entrezgene);Acc:106995452]	QNVO02001307.1	9640	18269	1	protein_coding	NA	NA	NA	NA	NA	NA	NA
ENSMMUG00000007844	70.43	53.09	44.21	56.03	PAM	peptidylglycine alpha-amidating monooxygenase [Source:VGNC Symbol;Acc:VGNC:75752]	6	100140490	100418212	1	protein_coding	ENSG00000145730	PAM	PAM	ortholog_one2one	ENSMUSG00000026335	Pam	ortholog_one2one
ENSMMUG00000048926	69.40	49.59	43.22	61.54	VMP1	vacuole membrane protein 1 [Source:NCBI gene (formerly Entrezgene);Acc:711648]	16	36957110	37096601	-1	protein_coding	ENSG00000062716	VMP1	VMP1	ortholog_one2one	ENSMUSG00000018171	Vmp1	ortholog_one2one
ENSMMUG00000017312	50.01	60.31	63.36	49.89	ZRANB2	zinc finger RANBP2-type containing 2 [Source:NCBI gene (formerly Entrezgene);Acc:703513]	1	153361406	153378915	1	protein_coding	NA	NA	NA	NA	NA	NA	NA
ENSMMUG00000008142	59.06	49.31	51.07	64.03	TGFB1	transforming growth factor beta 1 [Source:VGNC Symbol;Acc:VGNC:78332]	19	40571801	40598005	-1	protein_coding	ENSG00000105329	TGFB1	TGFB1	ortholog_one2one	ENSMUSG00000002603	Tgfb1	ortholog_one2one
ENSMMUG00000065076	73.03	59.97	37.94	52.44	PPP1R15B	protein phosphatase 1 regulatory subunit 15B [Source:NCBI gene (formerly Entrezgene);Acc:699809]	1	61914057	61919335	-1	protein_coding	ENSG00000158615	PPP1R15B	PPP1R15B	ortholog_one2one	ENSMUSG00000046062	Ppp1r15b	ortholog_one2one
ENSMMUG00000005864	44.30	35.46	62.09	81.43		prothymosin alpha [Source:NCBI gene (formerly Entrezgene);Acc:693785]	13	12033314	12033649	1	protein_coding	NA	NA	NA	NA	NA	NA	NA
ENSMMUG00000023438	61.37	58.52	47.01	56.23	KHDRBS1	KH RNA binding domain containing, signal transduction associated 1 [Source:VGNC Symbol;Acc:VGNC:73848]	1	192626804	192655455	-1	protein_coding	ENSG00000121774	KHDRBS1	KHDRBS1	ortholog_one2one	ENSMUSG00000028790	Khdrbs1	ortholog_one2one
ENSMMUG00000020592	51.42	59.80	57.63	54.21	GSE1	Gse1 coiled-coil protein [Source:VGNC Symbol;Acc:VGNC:73254]	20	72584808	72704653	1	protein_coding	ENSG00000131149	GSE1	GSE1	ortholog_one2one	ENSMUSG00000031822	Gse1	ortholog_one2one
ENSMMUG00000005871	55.98	51.81	52.89	62.18	ETF1	eukaryotic translation termination factor 1 [Source:VGNC Symbol;Acc:VGNC:84370]	6	135915409	135953485	-1	protein_coding	ENSG00000120705	ETF1	ETF1	ortholog_one2one	ENSMUSG00000024360	Etf1	ortholog_one2one
ENSMMUG00000011292	53.97	52.12	57.28	59.49	DCTN2	dynactin subunit 2 [Source:VGNC Symbol;Acc:VGNC:71751]	11	57104679	57122583	-1	protein_coding	ENSG00000175203	DCTN2	DCTN2	ortholog_one2one	ENSMUSG00000025410	Dctn2	ortholog_one2one
ENSMMUG00000001454	52.59	48.16	58.89	63.21	ACO2	aconitase 2 [Source:VGNC Symbol;Acc:VGNC:69379]	10	9941998	10039803	-1	protein_coding	ENSG00000100412	ACO2	ACO2	ortholog_one2one	ENSMUSG00000022477	Aco2	ortholog_one2one
ENSMMUG00000007657	56.71	63.05	56.79	45.97		NADH dehydrogenase [ubiquinone] iron-sulfur protein 5 [Source:NCBI gene (formerly Entrezgene);Acc:114669847]	QNVO02000279.1	38576	44164	-1	protein_coding	NA	NA	NA	NA	NA	NA	NA
ENSMMUG00000022725	54.10	58.62	55.41	54.13	FBL	fibrillarin [Source:VGNC Symbol;Acc:VGNC:72619]	19	39051593	39064311	-1	protein_coding	ENSG00000105202	FBL	FBL	ortholog_one2one	ENSMUSG00000046865	Fbl	ortholog_one2one
ENSMMUG00000054056	41.60	46.52	72.67	61.22		uncharacterized LOC699417 [Source:NCBI gene (formerly Entrezgene);Acc:699417]	19	5484121	5490580	-1	lncRNA	NA	NA	NA	NA	NA	NA	NA
ENSMMUG00000040204	45.09	67.74	62.76	46.36		family with sequence similarity 156 member B [Source:NCBI gene (formerly Entrezgene);Acc:114669730]	X	52649042	52661110	1	protein_coding	NA	NA	NA	NA	NA	NA	NA
ENSMMUG00000000812	62.65	58.08	48.14	53.04	LRIF1	ligand dependent nuclear receptor interacting factor 1 [Source:VGNC Symbol;Acc:VGNC:74406]	1	113020871	113202469	1	protein_coding	ENSG00000121931	LRIF1	LRIF1	ortholog_one2one	ENSMUSG00000056260	Lrif1	ortholog_one2one
ENSMMUG00000018329	55.92	55.90	52.65	57.38	CSNK1D	casein kinase 1 delta [Source:VGNC Symbol;Acc:VGNC:81382]	16	78583297	78621790	-1	protein_coding	ENSG00000141551	CSNK1D	CSNK1D	ortholog_one2one	ENSMUSG00000025162	Csnk1d	ortholog_one2one
ENSMMUG00000007880	73.94	60.14	39.63	48.07	ELF1	E74 like ETS transcription factor 1 [Source:VGNC Symbol;Acc:VGNC:72205]	17	19596872	19711244	-1	protein_coding	ENSG00000120690	ELF1	ELF1	ortholog_one2one	ENSMUSG00000036461	Elf1	ortholog_one2one
ENSMMUG00000014727	57.12	57.22	53.99	53.38	NAPA	NSF attachment protein alpha [Source:VGNC Symbol;Acc:VGNC:75131]	19	47514506	47545783	-1	protein_coding	ENSG00000105402	NAPA	NAPA	ortholog_one2one	ENSMUSG00000006024	Napa	ortholog_one2one
ENSMMUG00000009428	66.10	65.34	45.00	45.15	MTMR10	myotubularin related protein 10 [Source:VGNC Symbol;Acc:VGNC:84402]	7	7256939	7307125	1	protein_coding	ENSG00000166912	MTMR10	MTMR10	ortholog_one2one	ENSMUSG00000030522	Mtmr10	ortholog_one2one
ENSMMUG00000013343	50.85	54.41	59.87	56.40	MPRIP	myosin phosphatase Rho interacting protein [Source:VGNC Symbol;Acc:VGNC:74867]	16	16868588	17011541	1	protein_coding	ENSG00000133030	MPRIP	MPRIP	ortholog_one2one	ENSMUSG00000005417	Mprip	ortholog_one2one
ENSMMUG00000010139	90.99	35.53	26.13	68.74	ANGPT2	angiopoietin 2 [Source:VGNC Symbol;Acc:VGNC:69811]	8	7241211	7300726	-1	protein_coding	ENSG00000091879	ANGPT2	ANGPT2	ortholog_one2one	ENSMUSG00000031465	Angpt2	ortholog_one2one
ENSMMUG00000008288	47.32	46.00	64.09	63.97	SNX17	sorting nexin 17 [Source:VGNC Symbol;Acc:VGNC:77709]	13	81562142	81579714	-1	protein_coding	ENSG00000115234	SNX17	SNX17	ortholog_one2one	ENSMUSG00000029146	Snx17	ortholog_one2one
ENSMMUG00000001675	48.61	57.94	63.40	51.36	ASCC2	activating signal cointegrator 1 complex subunit 2 [Source:VGNC Symbol;Acc:VGNC:69895]	10	21702012	21753564	1	protein_coding	ENSG00000100325	ASCC2	ASCC2	ortholog_one2one	ENSMUSG00000020412	Ascc2	ortholog_one2one
ENSMMUG00000012648	77.54	42.63	32.60	68.52	GPNMB	glycoprotein nmb [Source:VGNC Symbol;Acc:VGNC:73123]	3	91829669	91869395	-1	protein_coding	ENSG00000136235	GPNMB	GPNMB	ortholog_one2one	ENSMUSG00000029816	Gpnmb	ortholog_one2one
ENSMMUG00000016120	66.31	63.84	44.70	46.39	GOLGA7	golgin A7 [Source:VGNC Symbol;Acc:VGNC:73002]	8	42078478	42099287	1	protein_coding	ENSG00000147533	GOLGA7	GOLGA7	ortholog_one2one	ENSMUSG00000015341	Golga7	ortholog_one2one
[truncated: 33,612 more rows]
