# Supplementary material for: Transcriptomic analysis of primate placentas and novel rhesus trophoblast cell lines informs investigations of human placentation
Source: BMC Biol. 2021 Jun 21;19:127. doi: 10.1186/s12915-021-01056-7 (PMC8218487; doi:10.1186/s12915-021-01056-7)
Supplement: Supplementary file 6 — Additional file 6. Mouse TPM-normalized gene expression values. [file 12915_2021_1056_MOESM6_ESM.txt]

M.Gene.ID	SRR649373_TPM	SRR649374_TPM	SRR943344_TPM	SRR943345_TPM	Column1	Gene.name.x	Gene.description	Chromosome.scaffold.name	Gene.start..bp.	Gene.end..bp.	Strand	Gene.type	H.Gene.ID	Gene.name.y	R.Gene.ID	Macaque.gene.name	Macaque.homology.type	Mouse.gene.name	Mouse.homology.type
ENSMUSG00000000001	109.27	135.81	140.00	128.35	NA	Gnai3	guanine nucleotide binding protein (G protein), alpha inhibiting 3 [Source:MGI Symbol;Acc:MGI:95773]	3	108107280	108146146	-1	protein_coding	ENSG00000065135	GNAI3	ENSMMUG00000005818	GNAI3	ortholog_one2one	Gnai3	ortholog_one2one
ENSMUSG00000000003	-	-	-	-	NA	Pbsn	probasin [Source:MGI Symbol;Acc:MGI:1860484]	X	77837901	77853623	-1	protein_coding	NA	NA	NA	NA	NA	NA	NA
ENSMUSG00000000028	4.33	27.07	29.97	4.69	NA	Cdc45	cell division cycle 45 [Source:MGI Symbol;Acc:MGI:1338073]	16	18780447	18811987	-1	protein_coding	ENSG00000093009	CDC45	ENSMMUG00000021904	CDC45	ortholog_one2one	Cdc45	ortholog_one2one
ENSMUSG00000000031	6,863.25	12,440.26	15,393.78	9,779.62	NA	H19	H19, imprinted maternally expressed transcript [Source:MGI Symbol;Acc:MGI:95891]	7	142575529	142578143	-1	lincRNA	NA	NA	NA	NA	NA	NA	NA
ENSMUSG00000000037	0.16	0.21	0.24	0.08	NA	Scml2	Scm polycomb group protein like 2 [Source:MGI Symbol;Acc:MGI:1340042]	X	161082525	161258213	1	protein_coding	ENSG00000102098	SCML2	ENSMMUG00000005084	SCML2	ortholog_one2one	Scml2	ortholog_one2one
ENSMUSG00000000049	2.28	0.63	0.31	0.49	NA	Apoh	apolipoprotein H [Source:MGI Symbol;Acc:MGI:88058]	11	108343354	108414396	1	protein_coding	ENSG00000091583	APOH	ENSMMUG00000015120	APOH	ortholog_one2one	Apoh	ortholog_one2one
ENSMUSG00000000056	7.44	6.43	10.99	15.42	NA	Narf	nuclear prelamin A recognition factor [Source:MGI Symbol;Acc:MGI:1914858]	11	121237253	121255856	1	protein_coding	ENSG00000141562	NARF	ENSMMUG00000019224	NARF	ortholog_one2one	Narf	ortholog_one2one
ENSMUSG00000000058	4.05	1.70	4.06	17.46	NA	Cav2	caveolin 2 [Source:MGI Symbol;Acc:MGI:107571]	6	17281185	17289115	1	protein_coding	ENSG00000105971	CAV2	ENSMMUG00000061706	CAV2	ortholog_one2one	Cav2	ortholog_one2one
ENSMUSG00000000078	140.65	103.88	145.63	223.93	NA	Klf6	Kruppel-like factor 6 [Source:MGI Symbol;Acc:MGI:1346318]	13	5861482	5870394	1	protein_coding	ENSG00000067082	KLF6	ENSMMUG00000010696	KLF6	ortholog_one2one	Klf6	ortholog_one2one
ENSMUSG00000000085	6.00	2.33	5.17	12.84	NA	Scmh1	sex comb on midleg homolog 1 [Source:MGI Symbol;Acc:MGI:1352762]	4	120405281	120530186	1	protein_coding	ENSG00000010803	SCMH1	ENSMMUG00000017104	SCMH1	ortholog_one2one	Scmh1	ortholog_one2one
ENSMUSG00000000088	61.09	132.48	251.88	137.04	NA	Cox5a	cytochrome c oxidase subunit 5A [Source:MGI Symbol;Acc:MGI:88474]	9	57521274	57532426	1	protein_coding	NA	NA	NA	NA	NA	NA	NA
ENSMUSG00000000093	5.97	1.17	2.52	11.77	NA	Tbx2	T-box 2 [Source:MGI Symbol;Acc:MGI:98494]	11	85832551	85841948	1	protein_coding	ENSG00000121068	TBX2	ENSMMUG00000046656	TBX2	ortholog_one2one	Tbx2	ortholog_one2one
ENSMUSG00000000094	1.47	0.96	2.62	4.30	NA	Tbx4	T-box 4 [Source:MGI Symbol;Acc:MGI:102556]	11	85886422	85916097	1	protein_coding	ENSG00000121075	TBX4	ENSMMUG00000051933	TBX4	ortholog_one2one	Tbx4	ortholog_one2one
ENSMUSG00000000103	-	-	-	-	NA	Zfy2	zinc finger protein 2, Y-linked [Source:MGI Symbol;Acc:MGI:99213]	Y	2106015	2170409	-1	protein_coding	NA	NA	NA	NA	NA	NA	NA
ENSMUSG00000000120	0.87	0.53	0.89	0.10	NA	Ngfr	nerve growth factor receptor (TNFR superfamily, member 16) [Source:MGI Symbol;Acc:MGI:97323]	11	95568818	95587735	-1	protein_coding	ENSG00000064300	NGFR	ENSMMUG00000014603	NGFR	ortholog_one2one	Ngfr	ortholog_one2one
ENSMUSG00000000125	0.40	0.71	0.57	1.15	NA	Wnt3	wingless-type MMTV integration site family, member 3 [Source:MGI Symbol;Acc:MGI:98955]	11	103774150	103817957	1	protein_coding	ENSG00000108379	WNT3	ENSMMUG00000020809	WNT3	ortholog_one2one	Wnt3	ortholog_one2one
ENSMUSG00000000126	0.82	0.17	1.16	3.16	NA	Wnt9a	wingless-type MMTV integration site family, member 9A [Source:MGI Symbol;Acc:MGI:2446084]	11	59306928	59333552	1	protein_coding	ENSG00000143816	WNT9A	ENSMMUG00000008338	WNT9A	ortholog_one2one	Wnt9a	ortholog_one2one
ENSMUSG00000000127	34.55	65.50	28.49	16.94	NA	Fer	fer (fms/fps related) protein kinase [Source:MGI Symbol;Acc:MGI:105917]	17	63863062	64139496	1	protein_coding	ENSG00000151422	FER	ENSMMUG00000013582	FER	ortholog_one2one	Fer	ortholog_one2one
ENSMUSG00000000131	49.92	69.99	89.68	86.29	NA	Xpo6	exportin 6 [Source:MGI Symbol;Acc:MGI:2429950]	7	126101715	126200501	-1	protein_coding	ENSG00000169180	XPO6	ENSMMUG00000018623	XPO6	ortholog_one2one	Xpo6	ortholog_one2one
ENSMUSG00000000134	11.12	10.65	26.99	35.55	NA	Tfe3	transcription factor E3 [Source:MGI Symbol;Acc:MGI:98511]	X	7762560	7775202	1	protein_coding	ENSG00000068323	TFE3	ENSMMUG00000023494	TFE3	ortholog_one2one	Tfe3	ortholog_one2one
ENSMUSG00000000142	5.27	3.45	5.09	8.46	NA	Axin2	axin 2 [Source:MGI Symbol;Acc:MGI:1270862]	11	108920349	108950783	1	protein_coding	ENSG00000168646	AXIN2	ENSMMUG00000060015	AXIN2	ortholog_one2one	Axin2	ortholog_one2one
ENSMUSG00000000148	4.37	4.98	12.27	11.36	NA	Brat1	BRCA1-associated ATM activator 1 [Source:MGI Symbol;Acc:MGI:1891679]	5	140705011	140719379	1	protein_coding	ENSG00000106009	BRAT1	ENSMMUG00000004087	BRAT1	ortholog_one2one	Brat1	ortholog_one2one
ENSMUSG00000000149	59.42	41.07	34.05	46.95	NA	Gna12	guanine nucleotide binding protein, alpha 12 [Source:MGI Symbol;Acc:MGI:95767]	5	140758408	140830431	-1	protein_coding	ENSG00000146535	GNA12	ENSMMUG00000006460	GNA12	ortholog_one2one	Gna12	ortholog_one2one
ENSMUSG00000000154	17.02	10.68	29.72	30.89	NA	Slc22a18	solute carrier family 22 (organic cation transporter), member 18 [Source:MGI Symbol;Acc:MGI:1336884]	7	143473736	143499334	1	protein_coding	ENSG00000110628	SLC22A18	ENSMMUG00000007751	SLC22A18	ortholog_one2one	Slc22a18	ortholog_one2one
ENSMUSG00000000157	0.17	-	0.05	0.04	NA	Itgb2l	integrin beta 2-like [Source:MGI Symbol;Acc:MGI:1277979]	16	96422288	96443619	-1	protein_coding	NA	NA	NA	NA	NA	NA	NA
ENSMUSG00000000159	0.41	0.12	0.98	0.61	NA	Igsf5	immunoglobulin superfamily, member 5 [Source:MGI Symbol;Acc:MGI:1919308]	16	96361668	96422121	1	protein_coding	NA	NA	NA	NA	NA	NA	NA
ENSMUSG00000000167	0.85	2.29	2.60	0.81	NA	Pih1d2	PIH1 domain containing 2 [Source:MGI Symbol;Acc:MGI:1919864]	9	50617321	50625000	1	protein_coding	ENSG00000150773	PIH1D2	ENSMMUG00000019419	PIH1D2	ortholog_one2one	Pih1d2	ortholog_one2one
ENSMUSG00000000168	22.90	52.46	71.04	44.30	NA	Dlat	dihydrolipoamide S-acetyltransferase (E2 component of pyruvate dehydrogenase complex) [Source:MGI Symbol;Acc:MGI:2385311]	9	50634633	50659780	-1	protein_coding	NA	NA	NA	NA	NA	NA	NA
ENSMUSG00000000171	21.25	34.05	96.48	80.94	NA	Sdhd	succinate dehydrogenase complex, subunit D, integral membrane protein [Source:MGI Symbol;Acc:MGI:1914175]	9	50596357	50603812	-1	protein_coding	NA	NA	NA	NA	NA	NA	NA
ENSMUSG00000000182	-	-	0.02	-	NA	Fgf23	fibroblast growth factor 23 [Source:MGI Symbol;Acc:MGI:1891427]	6	127072902	127081408	1	protein_coding	ENSG00000118972	FGF23	ENSMMUG00000064833	FGF23	ortholog_one2one	Fgf23	ortholog_one2one
ENSMUSG00000000183	0.01	-	-	0.02	NA	Fgf6	fibroblast growth factor 6 [Source:MGI Symbol;Acc:MGI:95520]	6	127015586	127028187	1	protein_coding	ENSG00000111241	FGF6	ENSMMUG00000053967	FGF6	ortholog_one2one	Fgf6	ortholog_one2one
ENSMUSG00000000184	2.75	3.53	3.65	10.43	NA	Ccnd2	cyclin D2 [Source:MGI Symbol;Acc:MGI:88314]	6	127125162	127152193	-1	protein_coding	NA	NA	NA	NA	NA	NA	NA
ENSMUSG00000000194	74.88	46.66	68.19	152.73	NA	Gpr107	G protein-coupled receptor 107 [Source:MGI Symbol;Acc:MGI:2139054]	2	31152316	31218775	1	protein_coding	ENSG00000148358	GPR107	ENSMMUG00000004200	GPR107	ortholog_one2one	Gpr107	ortholog_one2one
ENSMUSG00000000197	0.50	0.23	0.07	0.07	NA	Nalcn	sodium leak channel, non-selective [Source:MGI Symbol;Acc:MGI:2444306]	14	123276634	123627144	-1	protein_coding	ENSG00000102452	NALCN	ENSMMUG00000015856	NALCN	ortholog_one2one	Nalcn	ortholog_one2one
ENSMUSG00000000202	0.15	-	0.04	0.23	NA	Btbd17	BTB (POZ) domain containing 17 [Source:MGI Symbol;Acc:MGI:1919264]	11	114791217	114795945	-1	protein_coding	ENSG00000204347	BTBD17	ENSMMUG00000055658	BTBD17	ortholog_one2one	Btbd17	ortholog_one2one
ENSMUSG00000000204	0.96	1.50	2.52	3.27	NA	Slfn4	schlafen 4 [Source:MGI Symbol;Acc:MGI:1329010]	11	83175186	83190216	1	protein_coding	NA	NA	NA	NA	NA	NA	NA
ENSMUSG00000000214	0.32	0.82	0.54	1.11	NA	Th	tyrosine hydroxylase [Source:MGI Symbol;Acc:MGI:98735]	7	142892752	142931128	-1	protein_coding	ENSG00000180176	TH	ENSMMUG00000003912	TH	ortholog_one2one	Th	ortholog_one2one
ENSMUSG00000000215	-	-	-	0.26	NA	Ins2	insulin II [Source:MGI Symbol;Acc:MGI:96573]	7	142678656	142743381	-1	protein_coding	NA	NA	NA	NA	NA	NA	NA
ENSMUSG00000000216	0.59	0.85	1.52	1.61	NA	Scnn1g	sodium channel, nonvoltage-gated 1 gamma [Source:MGI Symbol;Acc:MGI:104695]	7	121734479	121768475	1	protein_coding	ENSG00000166828	SCNN1G	ENSMMUG00000005699	SCNN1G	ortholog_one2one	Scnn1g	ortholog_one2one
ENSMUSG00000000223	1.19	0.31	1.52	2.84	NA	Drp2	dystrophin related protein 2 [Source:MGI Symbol;Acc:MGI:107432]	X	134404551	134456573	1	protein_coding	ENSG00000102385	DRP2	ENSMMUG00000021579	DRP2	ortholog_one2one	Drp2	ortholog_one2one
ENSMUSG00000000244	0.27	1.92	2.12	0.41	NA	Tspan32	tetraspanin 32 [Source:MGI Symbol;Acc:MGI:1350360]	7	143005046	143019644	1	protein_coding	ENSG00000064201	TSPAN32	ENSMMUG00000001324	TSPAN32	ortholog_one2one	Tspan32	ortholog_one2one
ENSMUSG00000000247	12.83	11.32	16.78	21.42	NA	Lhx2	LIM homeobox protein 2 [Source:MGI Symbol;Acc:MGI:96785]	2	38339281	38369733	1	protein_coding	ENSG00000106689	LHX2	ENSMMUG00000003671	LHX2	ortholog_one2one	Lhx2	ortholog_one2one
ENSMUSG00000000248	-	0.04	0.05	0.07	NA	Clec2g	C-type lectin domain family 2, member g [Source:MGI Symbol;Acc:MGI:1918059]	6	128934381	128984707	1	protein_coding	NA	NA	NA	NA	NA	NA	NA
ENSMUSG00000000253	12.53	28.79	18.45	9.15	NA	Gmpr	guanosine monophosphate reductase [Source:MGI Symbol;Acc:MGI:1913605]	13	45507444	45553800	1	protein_coding	ENSG00000137198	GMPR	ENSMMUG00000002936	GMPR	ortholog_one2one	Gmpr	ortholog_one2one
ENSMUSG00000000263	-	-	-	-	NA	Glra1	glycine receptor, alpha 1 subunit [Source:MGI Symbol;Acc:MGI:95747]	11	55514238	55608198	-1	protein_coding	ENSG00000145888	GLRA1	ENSMMUG00000014704	GLRA1	ortholog_one2one	Glra1	ortholog_one2one
ENSMUSG00000000266	7.27	2.25	2.84	14.19	NA	Mid2	midline 2 [Source:MGI Symbol;Acc:MGI:1344333]	X	140664599	140767715	1	protein_coding	ENSG00000080561	MID2	ENSMMUG00000005632	MID2	ortholog_one2one	Mid2	ortholog_one2one
ENSMUSG00000000275	45.21	65.54	52.39	42.91	NA	Trim25	tripartite motif-containing 25 [Source:MGI Symbol;Acc:MGI:102749]	11	88999376	89020293	1	protein_coding	ENSG00000121060	TRIM25	ENSMMUG00000005790	TRIM25	ortholog_one2one	Trim25	ortholog_one2one
ENSMUSG00000000276	8.87	12.99	6.58	4.64	NA	Dgke	diacylglycerol kinase, epsilon [Source:MGI Symbol;Acc:MGI:1889276]	11	89035179	89066850	-1	protein_coding	ENSG00000153933	DGKE	ENSMMUG00000044447	DGKE	ortholog_one2one	Dgke	ortholog_one2one
ENSMUSG00000000278	54.23	35.30	87.89	85.73	NA	Scpep1	serine carboxypeptidase 1 [Source:MGI Symbol;Acc:MGI:1921867]	11	88924020	88955465	-1	protein_coding	ENSG00000121064	SCPEP1	ENSMMUG00000002269	SCPEP1	ortholog_one2one	Scpep1	ortholog_one2one
ENSMUSG00000000282	26.99	27.68	25.42	31.30	NA	Mnt	max binding protein [Source:MGI Symbol;Acc:MGI:109150]	11	74830920	74845725	1	protein_coding	ENSG00000070444	MNT	ENSMMUG00000022004	MNT	ortholog_one2one	Mnt	ortholog_one2one
ENSMUSG00000000290	1.81	1.81	1.79	6.55	NA	Itgb2	integrin beta 2 [Source:MGI Symbol;Acc:MGI:96611]	10	77530252	77565708	1	protein_coding	ENSG00000160255	ITGB2	ENSMMUG00000000951	ITGB2	ortholog_one2one	Itgb2	ortholog_one2one
ENSMUSG00000000295	4.20	8.04	10.57	5.53	NA	Hddc2	HD domain containing 2 [Source:MGI Symbol;Acc:MGI:1916942]	10	31313383	31328204	1	protein_coding	ENSG00000111906	HDDC2	ENSMMUG00000015317	HDDC2	ortholog_one2one	Hddc2	ortholog_one2one
ENSMUSG00000000296	3.38	3.76	2.27	1.98	NA	Tpd52l1	tumor protein D52-like 1 [Source:MGI Symbol;Acc:MGI:1298386]	10	31332376	31445958	-1	protein_coding	ENSG00000111907	TPD52L1	ENSMMUG00000062110	TPD52L1	ortholog_one2one	Tpd52l1	ortholog_one2one
ENSMUSG00000000301	0.88	1.42	5.59	2.92	NA	Pemt	phosphatidylethanolamine N-methyltransferase [Source:MGI Symbol;Acc:MGI:104535]	11	59970614	60046489	-1	protein_coding	ENSG00000133027	PEMT	ENSMMUG00000006495	PEMT	ortholog_one2one	Pemt	ortholog_one2one
ENSMUSG00000000303	139.43	86.36	61.50	127.32	NA	Cdh1	cadherin 1 [Source:MGI Symbol;Acc:MGI:88354]	8	106603351	106670246	1	protein_coding	ENSG00000039068	CDH1	ENSMMUG00000011850	CDH1	ortholog_one2one	Cdh1	ortholog_one2one
ENSMUSG00000000305	1.27	1.22	2.44	0.72	NA	Cdh4	cadherin 4 [Source:MGI Symbol;Acc:MGI:99218]	2	179442431	179899373	1	protein_coding	ENSG00000179242	CDH4	ENSMMUG00000012314	CDH4	ortholog_one2one	Cdh4	ortholog_one2one
ENSMUSG00000000308	3.43	3.43	4.77	5.37	NA	Ckmt1	creatine kinase, mitochondrial 1, ubiquitous [Source:MGI Symbol;Acc:MGI:99441]	2	121357714	121363737	1	protein_coding	NA	NA	NA	NA	NA	NA	NA
ENSMUSG00000000317	1.75	3.46	4.34	2.09	NA	Bcl6b	B cell CLL/lymphoma 6, member B [Source:MGI Symbol;Acc:MGI:1278332]	11	70224128	70229798	-1	protein_coding	ENSG00000161940	BCL6B	ENSMMUG00000016268	BCL6B	ortholog_one2one	Bcl6b	ortholog_one2one
ENSMUSG00000000318	0.49	0.13	0.64	2.02	NA	Clec10a	C-type lectin domain family 10, member A [Source:MGI Symbol;Acc:MGI:96975]	11	70156197	70170834	1	protein_coding	NA	NA	NA	NA	NA	NA	NA
ENSMUSG00000000320	1.23	3.11	1.86	1.49	NA	Alox12	arachidonate 12-lipoxygenase [Source:MGI Symbol;Acc:MGI:87998]	11	70241457	70255353	-1	protein_coding	ENSG00000108839	ALOX12	ENSMMUG00000016264	ALOX12	ortholog_one2one	Alox12	ortholog_one2one
ENSMUSG00000000325	29.52	31.42	48.66	48.02	NA	Arvcf	armadillo repeat gene deleted in velocardiofacial syndrome [Source:MGI Symbol;Acc:MGI:109620]	16	18348182	18407076	1	protein_coding	ENSG00000099889	ARVCF	ENSMMUG00000017153	ARVCF	ortholog_one2one	Arvcf	ortholog_one2one
ENSMUSG00000000326	42.36	23.42	28.07	34.49	NA	Comt	catechol-O-methyltransferase [Source:MGI Symbol;Acc:MGI:88470]	16	18406886	18426852	-1	protein_coding	ENSG00000093010	COMT	ENSMMUG00000054068	COMT	ortholog_one2one	Comt	ortholog_one2one
ENSMUSG00000000339	25.44	38.13	41.62	36.68	NA	Rtca	RNA 3'-terminal phosphate cyclase [Source:MGI Symbol;Acc:MGI:1913618]	3	116488963	116508208	-1	protein_coding	ENSG00000137996	RTCA	ENSMMUG00000019105	RTCA	ortholog_one2one	Rtca	ortholog_one2one
ENSMUSG00000000340	10.43	15.06	22.98	10.47	NA	Dbt	dihydrolipoamide branched chain transacylase E2 [Source:MGI Symbol;Acc:MGI:105386]	3	116513070	116549981	1	protein_coding	ENSG00000137992	DBT	ENSMMUG00000007706	DBT	ortholog_one2one	Dbt	ortholog_one2one
ENSMUSG00000000346	46.21	35.03	107.39	156.65	NA	Dazap2	DAZ associated protein 2 [Source:MGI Symbol;Acc:MGI:1344344]	15	100615349	100620761	1	protein_coding	ENSG00000183283	DAZAP2	ENSMMUG00000001884	DAZAP2	ortholog_one2one	Dazap2	ortholog_one2one
ENSMUSG00000000355	29.03	32.68	37.73	36.26	NA	Mcts1	malignant T cell amplified sequence 1 [Source:MGI Symbol;Acc:MGI:1916245]	X	38600578	38613426	1	protein_coding	ENSG00000232119	MCTS1	ENSMMUG00000009043	MCTS1	ortholog_one2one	Mcts1	ortholog_one2one
ENSMUSG00000000359	1.44	0.23	2.01	2.84	NA	Rem1	rad and gem related GTP binding protein 1 [Source:MGI Symbol;Acc:MGI:1097696]	2	152626951	152635198	1	protein_coding	ENSG00000088320	REM1	ENSMMUG00000058583	REM1	ortholog_one2one	Rem1	ortholog_one2one
ENSMUSG00000000365	11.12	16.86	9.75	4.36	NA	Rnf17	ring finger protein 17 [Source:MGI Symbol;Acc:MGI:1353419]	14	56402581	56525032	1	protein_coding	ENSG00000132972	RNF17	ENSMMUG00000014610	RNF17	ortholog_one2one	Rnf17	ortholog_one2one
ENSMUSG00000000374	23.30	30.91	50.67	45.67	NA	Trappc10	trafficking protein particle complex 10 [Source:MGI Symbol;Acc:MGI:1336209]	10	78186725	78244641	-1	protein_coding	ENSG00000160218	TRAPPC10	ENSMMUG00000005269	TRAPPC10	ortholog_one2one	Trappc10	ortholog_one2one
ENSMUSG00000000378	43.18	65.32	63.36	75.09	NA	Ccm2	cerebral cavernous malformation 2 [Source:MGI Symbol;Acc:MGI:2384924]	11	6546887	6596744	1	protein_coding	ENSG00000136280	CCM2	ENSMMUG00000001799	CCM2	ortholog_one2one	Ccm2	ortholog_one2one
ENSMUSG00000000381	0.08	0.06	0.05	0.13	NA	Wap	whey acidic protein [Source:MGI Symbol;Acc:MGI:98943]	11	6635482	6638637	-1	protein_coding	NA	NA	NA	NA	NA	NA	NA
ENSMUSG00000000384	13.97	50.99	65.81	30.48	NA	Tbrg4	transforming growth factor beta regulated gene 4 [Source:MGI Symbol;Acc:MGI:1100868]	11	6615598	6626067	-1	protein_coding	ENSG00000136270	TBRG4	ENSMMUG00000010823	TBRG4	ortholog_one2one	Tbrg4	ortholog_one2one
ENSMUSG00000000385	113.83	29.07	35.17	92.48	NA	Tmprss2	transmembrane protease, serine 2 [Source:MGI Symbol;Acc:MGI:1354381]	16	97564682	97611195	-1	protein_coding	ENSG00000184012	TMPRSS2	ENSMMUG00000015332	TMPRSS2	ortholog_one2one	Tmprss2	ortholog_one2one
ENSMUSG00000000386	0.94	0.30	0.35	0.76	NA	Mx1	MX dynamin-like GTPase 1 [Source:MGI Symbol;Acc:MGI:97243]	16	97447035	97462907	-1	polymorphic_pseudogene	NA	NA	NA	NA	NA	NA	NA
ENSMUSG00000000392	1.95	0.21	0.17	0.52	NA	Fap	fibroblast activation protein [Source:MGI Symbol;Acc:MGI:109608]	2	62500943	62574075	-1	protein_coding	ENSG00000078098	FAP	ENSMMUG00000003200	FAP	ortholog_one2one	Fap	ortholog_one2one
ENSMUSG00000000394	-	-	-	0.06	NA	Gcg	glucagon [Source:MGI Symbol;Acc:MGI:95674]	2	62474530	62483650	-1	protein_coding	ENSG00000115263	GCG	ENSMMUG00000050348	GCG	ortholog_one2one	Gcg	ortholog_one2one
ENSMUSG00000000399	29.13	56.78	77.41	38.45	NA	Ndufa9	NADH:ubiquinone oxidoreductase subunit A9 [Source:MGI Symbol;Acc:MGI:1913358]	6	126821721	126849136	-1	protein_coding	NA	NA	NA	NA	NA	NA	NA
ENSMUSG00000000402	0.60	0.04	0.11	0.62	NA	Egfl6	EGF-like-domain, multiple 6 [Source:MGI Symbol;Acc:MGI:1858599]	X	166523007	166585720	-1	protein_coding	ENSG00000198759	EGFL6	ENSMMUG00000022615	EGFL6	ortholog_one2one	Egfl6	ortholog_one2one
ENSMUSG00000000409	0.50	7.00	6.70	0.54	NA	Lck	lymphocyte protein tyrosine kinase [Source:MGI Symbol;Acc:MGI:96756]	4	129548344	129573641	-1	protein_coding	ENSG00000182866	LCK	ENSMMUG00000040694	LCK	ortholog_one2one	Lck	ortholog_one2one
ENSMUSG00000000411	0.16	0.27	0.29	0.28	NA	Tssk3	testis-specific serine kinase 3 [Source:MGI Symbol;Acc:MGI:1929914]	4	129489014	129491022	-1	protein_coding	ENSG00000162526	TSSK3	ENSMMUG00000056341	TSSK3	ortholog_one2one	Tssk3	ortholog_one2one
ENSMUSG00000000416	0.38	0.72	0.27	0.96	NA	Cttnbp2	cortactin binding protein 2 [Source:MGI Symbol;Acc:MGI:1353467]	6	18366478	18514843	-1	protein_coding	ENSG00000077063	CTTNBP2	ENSMMUG00000010297	CTTNBP2	ortholog_one2one	Cttnbp2	ortholog_one2one
ENSMUSG00000000420	68.96	116.24	91.71	63.05	NA	Galnt1	polypeptide N-acetylgalactosaminyltransferase 1 [Source:MGI Symbol;Acc:MGI:894693]	18	24205344	24286818	1	protein_coding	ENSG00000141429	GALNT1	ENSMMUG00000000457	GALNT1	ortholog_one2one	Galnt1	ortholog_one2one
ENSMUSG00000000435	-	-	-	-	NA	Myf5	myogenic factor 5 [Source:MGI Symbol;Acc:MGI:97252]	10	107482908	107486134	-1	protein_coding	ENSG00000111049	MYF5	ENSMMUG00000011669	MYF5	ortholog_one2one	Myf5	ortholog_one2one
ENSMUSG00000000439	10.00	13.34	16.16	16.41	NA	Mkrn2	makorin, ring finger protein, 2 [Source:MGI Symbol;Acc:MGI:1914277]	6	115601902	115622624	1	protein_coding	ENSG00000075975	MKRN2	ENSMMUG00000009536	MKRN2	ortholog_one2one	Mkrn2	ortholog_one2one
ENSMUSG00000000440	171.96	143.07	176.98	240.62	NA	Pparg	peroxisome proliferator activated receptor gamma [Source:MGI Symbol;Acc:MGI:97747]	6	115360951	115490399	1	protein_coding	ENSG00000132170	PPARG	ENSMMUG00000007191	PPARG	ortholog_one2one	Pparg	ortholog_one2one
ENSMUSG00000000441	52.07	78.48	112.33	129.82	NA	Raf1	v-raf-leukemia viral oncogene 1 [Source:MGI Symbol;Acc:MGI:97847]	6	115618067	115676635	-1	protein_coding	ENSG00000132155	RAF1	ENSMMUG00000007450	RAF1	ortholog_one2one	Raf1	ortholog_one2one
ENSMUSG00000000486	15.29	15.28	4.03	6.15	NA	Septin1	septin 1 [Source:MGI Symbol;Acc:MGI:1858916]	7	127214447	127233130	-1	protein_coding	NA	NA	NA	NA	NA	NA	NA
ENSMUSG00000000489	74.86	9.66	8.48	138.52	NA	Pdgfb	platelet derived growth factor, B polypeptide [Source:MGI Symbol;Acc:MGI:97528]	15	79995874	80014977	-1	protein_coding	ENSG00000100311	PDGFB	ENSMMUG00000002739	PDGFB	ortholog_one2one	Pdgfb	ortholog_one2one
ENSMUSG00000000530	135.72	34.76	31.68	164.56	NA	Acvrl1	activin A receptor, type II-like 1 [Source:MGI Symbol;Acc:MGI:1338946]	15	101128522	101145336	1	protein_coding	ENSG00000139567	ACVRL1	ENSMMUG00000004982	ACVRL1	ortholog_one2one	Acvrl1	ortholog_one2one
ENSMUSG00000000531	10.59	5.54	5.24	15.12	NA	Grasp	GRP1 (general receptor for phosphoinositides 1)-associated scaffold protein [Source:MGI Symbol;Acc:MGI:1860303]	15	101224188	101232756	1	protein_coding	ENSG00000161835	TAMALIN	ENSMMUG00000006199	TAMALIN	ortholog_one2one	Grasp	ortholog_one2one
ENSMUSG00000000532	13.67	4.46	7.79	31.64	NA	Acvr1b	activin A receptor, type 1B [Source:MGI Symbol;Acc:MGI:1338944]	15	101174067	101213684	1	protein_coding	ENSG00000135503	ACVR1B	ENSMMUG00000046877	ACVR1B	ortholog_one2one	Acvr1b	ortholog_one2one
ENSMUSG00000000538	11.69	6.78	9.70	22.16	NA	Tom1l2	target of myb1-like 2 (chicken) [Source:MGI Symbol;Acc:MGI:2443306]	11	60226714	60352905	-1	protein_coding	ENSG00000175662	TOM1L2	ENSMMUG00000003349	TOM1L2	ortholog_one2one	Tom1l2	ortholog_one2one
ENSMUSG00000000544	0.09	0.10	0.23	0.05	NA	Gpa33	glycoprotein A33 (transmembrane) [Source:MGI Symbol;Acc:MGI:1891703]	1	166130238	166166510	1	protein_coding	ENSG00000143167	GPA33	ENSMMUG00000065239	GPA33	ortholog_one2one	Gpa33	ortholog_one2one
ENSMUSG00000000552	4.69	1.15	4.14	14.86	NA	Zfp385a	zinc finger protein 385A [Source:MGI Symbol;Acc:MGI:1352495]	15	103313895	103340093	-1	protein_coding	ENSG00000161642	ZNF385A	ENSMMUG00000016669	ZNF385A	ortholog_one2one	Zfp385a	ortholog_one2one
ENSMUSG00000000555	77.73	75.65	74.30	121.47	NA	Itga5	integrin alpha 5 (fibronectin receptor alpha) [Source:MGI Symbol;Acc:MGI:96604]	15	103344286	103366763	-1	protein_coding	ENSG00000161638	ITGA5	ENSMMUG00000003755	ITGA5	ortholog_one2one	Itga5	ortholog_one2one
ENSMUSG00000000560	0.19	0.20	0.11	0.16	NA	Gabra2	gamma-aminobutyric acid (GABA) A receptor, subunit alpha 2 [Source:MGI Symbol;Acc:MGI:95614]	5	70957597	71095849	-1	protein_coding	ENSG00000151834	GABRA2	ENSMMUG00000003614	GABRA2	ortholog_one2one	Gabra2	ortholog_one2one
ENSMUSG00000000561	24.22	43.63	49.96	42.67	NA	Wdr77	WD repeat domain 77 [Source:MGI Symbol;Acc:MGI:1917715]	3	105959369	105970037	1	protein_coding	NA	NA	NA	NA	NA	NA	NA
ENSMUSG00000000562	0.29	0.41	0.14	-	NA	Adora3	adenosine A3 receptor [Source:MGI Symbol;Acc:MGI:104847]	3	105870858	105908926	1	protein_coding	NA	NA	NA	NA	NA	NA	NA
ENSMUSG00000000563	119.97	252.33	304.92	169.93	NA	Atp5pb	ATP synthase peripheral stalk-membrane subunit b [Source:MGI Symbol;Acc:MGI:1100495]	3	105942698	105960099	-1	protein_coding	NA	NA	NA	NA	NA	NA	NA
ENSMUSG00000000567	2.46	1.41	1.16	1.77	NA	Sox9	SRY (sex determining region Y)-box 9 [Source:MGI Symbol;Acc:MGI:98371]	11	112782224	112787760	1	protein_coding	ENSG00000125398	SOX9	ENSMMUG00000063817	SOX9	ortholog_one2one	Sox9	ortholog_one2one
ENSMUSG00000000568	118.55	512.68	275.15	102.16	NA	Hnrnpd	heterogeneous nuclear ribonucleoprotein D [Source:MGI Symbol;Acc:MGI:101947]	5	99955935	99978938	-1	protein_coding	ENSG00000138668	HNRNPD	ENSMMUG00000060484	HNRNPD	ortholog_one2one	Hnrnpd	ortholog_one2one
ENSMUSG00000000579	19.89	33.76	63.54	26.31	NA	Dynlt1c	dynein light chain Tctex-type 1C [Source:MGI Symbol;Acc:MGI:3807476]	17	6601671	6609774	1	protein_coding	NA	NA	NA	NA	NA	NA	NA
ENSMUSG00000000581	65.09	105.97	37.19	28.47	NA	C1d	C1D nuclear receptor co-repressor [Source:MGI Symbol;Acc:MGI:1927354]	11	17257579	17269176	1	protein_coding	NA	NA	NA	NA	NA	NA	NA
ENSMUSG00000000594	244.92	204.52	210.18	219.86	NA	Gm2a	GM2 ganglioside activator protein [Source:MGI Symbol;Acc:MGI:95762]	11	55098115	55113029	1	protein_coding	ENSG00000196743	GM2A	ENSMMUG00000022869	GM2A	ortholog_one2one	Gm2a	ortholog_one2one
ENSMUSG00000000600	46.92	29.52	29.86	53.15	NA	Krit1	KRIT1, ankyrin repeat containing [Source:MGI Symbol;Acc:MGI:1930618]	5	3803184	3845564	1	protein_coding	NA	NA	NA	NA	NA	NA	NA
ENSMUSG00000000605	17.34	12.90	14.90	22.99	NA	Clcn4	chloride channel, voltage-sensitive 4 [Source:MGI Symbol;Acc:MGI:104571]	7	7282309	7300851	-1	protein_coding	ENSG00000073464	CLCN4	ENSMMUG00000013635	CLCN4	ortholog_one2one	Clcn4	ortholog_one2one
ENSMUSG00000000606	0.02	0.06	0.01	0.04	NA	Vmn2r88	vomeronasal 2, receptor 88 [Source:MGI Symbol;Acc:MGI:1316662]	14	51410820	51420721	1	protein_coding	NA	NA	NA	NA	NA	NA	NA
ENSMUSG00000000617	0.02	-	-	-	NA	Grm6	glutamate receptor, metabotropic 6 [Source:MGI Symbol;Acc:MGI:1351343]	11	50850685	50866208	1	protein_coding	ENSG00000113262	GRM6	ENSMMUG00000017587	GRM6	ortholog_one2one	Grm6	ortholog_one2one
ENSMUSG00000000627	0.03	0.11	0.10	0.03	NA	Sema4f	sema domain, immunoglobulin domain (Ig), TM domain, and short cytoplasmic domain [Source:MGI Symbol;Acc:MGI:1340055]	6	82911885	82939769	-1	protein_coding	ENSG00000135622	SEMA4F	ENSMMUG00000005149	SEMA4F	ortholog_one2one	Sema4f	ortholog_one2one
ENSMUSG00000000628	89.70	34.22	15.66	64.91	NA	Hk2	hexokinase 2 [Source:MGI Symbol;Acc:MGI:1315197]	6	82725025	82774454	-1	protein_coding	ENSG00000159399	HK2	ENSMMUG00000011845	HK2	ortholog_one2one	Hk2	ortholog_one2one
ENSMUSG00000000631	92.85	134.30	59.71	64.69	NA	Myo18a	myosin XVIIIA [Source:MGI Symbol;Acc:MGI:2667185]	11	77763246	77865980	1	protein_coding	ENSG00000196535	MYO18A	ENSMMUG00000009938	MYO18A	ortholog_one2one	Myo18a	ortholog_one2one
ENSMUSG00000000632	0.03	0.06	-	0.04	NA	Sez6	seizure related gene 6 [Source:MGI Symbol;Acc:MGI:104745]	11	77930800	77979048	1	protein_coding	ENSG00000063015	SEZ6	ENSMMUG00000021557	SEZ6	ortholog_one2one	Sez6	ortholog_one2one
ENSMUSG00000000673	0.14	0.58	2.27	0.99	NA	Haao	3-hydroxyanthranilate 3,4-dioxygenase [Source:MGI Symbol;Acc:MGI:1349444]	17	83831156	83847963	-1	protein_coding	ENSG00000162882	HAAO	ENSMMUG00000064735	HAAO	ortholog_one2one	Haao	ortholog_one2one
ENSMUSG00000000682	1.57	0.32	10.36	4.38	NA	Cd52	CD52 antigen [Source:MGI Symbol;Acc:MGI:1346088]	4	134082448	134095082	-1	protein_coding	ENSG00000169442	CD52	ENSMMUG00000010240	CD52	ortholog_one2one	Cd52	ortholog_one2one
ENSMUSG00000000686	7.06	9.46	1.82	2.02	NA	Abhd15	abhydrolase domain containing 15 [Source:MGI Symbol;Acc:MGI:1914727]	11	77515121	77538607	1	protein_coding	ENSG00000168792	ABHD15	ENSMMUG00000019670	ABHD15	ortholog_one2one	Abhd15	ortholog_one2one
ENSMUSG00000000690	0.23	0.22	0.39	0.90	NA	Hoxb6	homeobox B6 [Source:MGI Symbol;Acc:MGI:96187]	11	96292476	96301569	1	protein_coding	ENSG00000108511	HOXB6	ENSMMUG00000062283	HOXB6	ortholog_one2one	Hoxb6	ortholog_one2one
ENSMUSG00000000693	2.72	1.30	1.81	3.65	NA	Loxl3	lysyl oxidase-like 3 [Source:MGI Symbol;Acc:MGI:1337004]	6	83034173	83052562	1	protein_coding	ENSG00000115318	LOXL3	ENSMMUG00000002138	LOXL3	ortholog_one2one	Loxl3	ortholog_one2one
ENSMUSG00000000701	-	-	-	0.06	NA	Tcl1b5	T cell leukemia/lymphoma 1B, 5 [Source:MGI Symbol;Acc:MGI:1351635]	12	105176344	105181145	1	protein_coding	NA	NA	NA	NA	NA	NA	NA
ENSMUSG00000000706	0.83	0.06	0.14	1.75	NA	Btn1a1	butyrophilin, subfamily 1, member A1 [Source:MGI Symbol;Acc:MGI:103118]	13	23456992	23465901	-1	protein_coding	ENSG00000124557	BTN1A1	ENSMMUG00000023008	BTN1A1	ortholog_one2one	Btn1a1	ortholog_one2one
ENSMUSG00000000708	27.64	16.88	19.20	35.49	NA	Kat2b	K(lysine) acetyltransferase 2B [Source:MGI Symbol;Acc:MGI:1343094]	17	53566861	53672720	1	protein_coding	ENSG00000114166	KAT2B	ENSMMUG00000020342	KAT2B	ortholog_one2one	Kat2b	ortholog_one2one
ENSMUSG00000000711	42.08	38.27	61.98	89.56	NA	Rab5b	RAB5B, member RAS oncogene family [Source:MGI Symbol;Acc:MGI:105938]	10	128677175	128696264	-1	protein_coding	ENSG00000111540	RAB5B	ENSMMUG00000031853	RAB5B	ortholog_one2one	Rab5b	ortholog_one2one
ENSMUSG00000000724	0.05	0.04	0.03	-	NA	Cryba1	crystallin, beta A1 [Source:MGI Symbol;Acc:MGI:88518]	11	77718615	77725283	-1	protein_coding	ENSG00000108255	CRYBA1	ENSMMUG00000012855	CRYBA1	ortholog_one2one	Cryba1	ortholog_one2one
ENSMUSG00000000730	13.59	2.51	2.96	22.75	NA	Dnmt3l	DNA (cytosine-5-)-methyltransferase 3-like [Source:MGI Symbol;Acc:MGI:1859287]	10	78041947	78063622	1	protein_coding	NA	NA	NA	NA	NA	NA	NA
ENSMUSG00000000731	0.46	0.24	0.35	3.18	NA	Aire	autoimmune regulator (autoimmune polyendocrinopathy candidiasis ectodermal dystrophy) [Source:MGI Symbol;Acc:MGI:1338803]	10	78030022	78043610	-1	protein_coding	ENSG00000160224	AIRE	ENSMMUG00000004168	AIRE	ortholog_one2one	Aire	ortholog_one2one
ENSMUSG00000000732	1.63	0.60	1.43	8.82	NA	Icosl	icos ligand [Source:MGI Symbol;Acc:MGI:1354701]	10	78069302	78083913	1	protein_coding	NA	NA	NA	NA	NA	NA	NA
ENSMUSG00000000738	50.27	53.04	28.58	30.03	NA	Spg7	SPG7, paraplegin matrix AAA peptidase subunit [Source:MGI Symbol;Acc:MGI:2385906]	8	123062942	123097760	1	protein_coding	ENSG00000197912	SPG7	ENSMMUG00000017920	SPG7	ortholog_one2one	Spg7	ortholog_one2one
ENSMUSG00000000739	0.31	0.42	1.09	0.49	NA	Sult5a1	sulfotransferase family 5A, member 1 [Source:MGI Symbol;Acc:MGI:1931463]	8	123140192	123158315	-1	protein_coding	NA	NA	NA	NA	NA	NA	NA
ENSMUSG00000000740	88.47	157.41	377.36	197.67	NA	Rpl13	ribosomal protein L13 [Source:MGI Symbol;Acc:MGI:105922]	8	123102350	123105244	1	protein_coding	ENSG00000167526	RPL13	ENSMMUG00000017928	RPL13	ortholog_one2one	Rpl13	ortholog_one2one
ENSMUSG00000000743	38.19	37.56	58.75	80.51	NA	Chmp1a	charged multivesicular body protein 1A [Source:MGI Symbol;Acc:MGI:1920159]	8	123204264	123212763	-1	protein_coding	NA	NA	NA	NA	NA	NA	NA
ENSMUSG00000000751	18.30	116.92	56.44	13.87	NA	Rpa1	replication protein A1 [Source:MGI Symbol;Acc:MGI:1915525]	11	75298166	75348324	-1	protein_coding	NA	NA	NA	NA	NA	NA	NA
ENSMUSG00000000753	3.20	2.06	3.77	3.14	NA	Serpinf1	serine (or cysteine) peptidase inhibitor, clade F, member 1 [Source:MGI Symbol;Acc:MGI:108080]	11	75409769	75422701	-1	protein_coding	ENSG00000132386	SERPINF1	ENSMMUG00000022194	SERPINF1	ortholog_one2one	Serpinf1	ortholog_one2one
ENSMUSG00000000759	22.53	34.76	31.30	23.86	NA	Tubgcp3	tubulin, gamma complex associated protein 3 [Source:MGI Symbol;Acc:MGI:2183752]	8	12614277	12672248	-1	protein_coding	ENSG00000126216	TUBGCP3	ENSMMUG00000013617	TUBGCP3	ortholog_one2one	Tubgcp3	ortholog_one2one
ENSMUSG00000000766	-	-	0.05	0.04	NA	Oprm1	opioid receptor, mu 1 [Source:MGI Symbol;Acc:MGI:97441]	10	6758506	7038198	1	protein_coding	ENSG00000112038	OPRM1	ENSMMUG00000022691	OPRM1	ortholog_one2one	Oprm1	ortholog_one2one
ENSMUSG00000000776	30.30	72.70	53.23	37.24	NA	Polr3d	polymerase (RNA) III (DNA directed) polypeptide D [Source:MGI Symbol;Acc:MGI:1914315]	14	70438757	70443447	-1	protein_coding	ENSG00000168495	POLR3D	ENSMMUG00000023226	POLR3D	ortholog_one2one	Polr3d	ortholog_one2one
ENSMUSG00000000782	2.26	8.15	14.32	3.77	NA	Tcf7	transcription factor 7, T cell specific [Source:MGI Symbol;Acc:MGI:98507]	11	52252371	52283331	-1	protein_coding	ENSG00000081059	TCF7	ENSMMUG00000022788	TCF7	ortholog_one2one	Tcf7	ortholog_one2one
ENSMUSG00000000787	358.13	733.93	395.98	254.59	NA	Ddx3x	DEAD/H (Asp-Glu-Ala-Asp/His) box polypeptide 3, X-linked [Source:MGI Symbol;Acc:MGI:103064]	X	13280970	13294052	1	protein_coding	NA	NA	NA	NA	NA	NA	NA
ENSMUSG00000000791	0.11	0.08	0.27	0.08	NA	Il12rb1	interleukin 12 receptor, beta 1 [Source:MGI Symbol;Acc:MGI:104579]	8	70808449	70821424	1	protein_coding	ENSG00000096996	IL12RB1	ENSMMUG00000012096	IL12RB1	ortholog_one2one	Il12rb1	ortholog_one2one
ENSMUSG00000000792	2.86	1.93	4.34	14.74	NA	Slc5a5	solute carrier family 5 (sodium iodide symporter), member 5 [Source:MGI Symbol;Acc:MGI:2149330]	8	70882889	70892757	-1	protein_coding	ENSG00000105641	SLC5A5	ENSMMUG00000028843	SLC5A5	ortholog_one2one	Slc5a5	ortholog_one2one
ENSMUSG00000000794	0.16	0.26	0.32	0.15	NA	Kcnn3	potassium intermediate/small conductance calcium-activated channel, subfamily N, member 3 [Source:MGI Symbol;Acc:MGI:2153183]	3	89520164	89675132	1	protein_coding	ENSG00000143603	KCNN3	ENSMMUG00000017793	KCNN3	ortholog_one2one	Kcnn3	ortholog_one2one
ENSMUSG00000000804	61.53	56.78	49.37	68.76	NA	Usp32	ubiquitin specific peptidase 32 [Source:MGI Symbol;Acc:MGI:2144475]	11	84984442	85140161	-1	protein_coding	NA	NA	NA	NA	NA	NA	NA
ENSMUSG00000000805	1,191.56	684.29	512.28	921.43	NA	Car4	carbonic anhydrase 4 [Source:MGI Symbol;Acc:MGI:1096574]	11	84957786	84966044	1	protein_coding	ENSG00000167434	CA4	ENSMMUG00000007917	CA4	ortholog_one2one	Car4	ortholog_one2one
ENSMUSG00000000811	1.99	4.14	1.71	1.98	NA	Txnrd3	thioredoxin reductase 3 [Source:MGI Symbol;Acc:MGI:2386711]	6	89643988	89675529	1	protein_coding	ENSG00000197763	TXNRD3	ENSMMUG00000001714	TXNRD3	ortholog_one2one	Txnrd3	ortholog_one2one
ENSMUSG00000000817	0.14	1.92	3.76	0.15	NA	Fasl	Fas ligand (TNF superfamily, member 6) [Source:MGI Symbol;Acc:MGI:99255]	1	161780689	161788495	-1	protein_coding	ENSG00000117560	FASLG	ENSMMUG00000065134	FASLG	ortholog_one2one	Fasl	ortholog_one2one
ENSMUSG00000000823	16.46	15.55	35.26	50.98	NA	Zfp512b	zinc finger protein 512B [Source:MGI Symbol;Acc:MGI:2685478]	2	181582103	181592803	-1	protein_coding	ENSG00000196700	ZNF512B	ENSMMUG00000015556	ZNF512B	ortholog_one2one	Zfp512b	ortholog_one2one
ENSMUSG00000000826	60.66	61.75	51.47	81.88	NA	Dnajc5	DnaJ heat shock protein family (Hsp40) member C5 [Source:MGI Symbol;Acc:MGI:892995]	2	181520485	181555133	1	protein_coding	ENSG00000101152	DNAJC5	ENSMMUG00000060407	DNAJC5	ortholog_one2one	Dnajc5	ortholog_one2one
ENSMUSG00000000827	80.45	86.86	65.41	76.09	NA	Tpd52l2	tumor protein D52-like 2 [Source:MGI Symbol;Acc:MGI:1913564]	2	181497142	181517966	1	protein_coding	ENSG00000101150	TPD52L2	ENSMMUG00000042458	TPD52L2	ortholog_one2one	Tpd52l2	ortholog_one2one
ENSMUSG00000000838	55.18	62.37	46.68	58.72	NA	Fmr1	fragile X mental retardation 1 [Source:MGI Symbol;Acc:MGI:95564]	X	68678541	68717963	1	protein_coding	ENSG00000102081	FMR1	ENSMMUG00000015814	FMR1	ortholog_one2one	Fmr1	ortholog_one2one
ENSMUSG00000000861	0.22	0.23	0.22	0.13	NA	Bcl11a	B cell CLL/lymphoma 11A (zinc finger protein) [Source:MGI Symbol;Acc:MGI:106190]	11	24078056	24174123	1	protein_coding	ENSG00000119866	BCL11A	ENSMMUG00000011303	BCL11A	ortholog_one2one	Bcl11a	ortholog_one2one
ENSMUSG00000000869	1.13	0.99	0.48	0.37	NA	Il4	interleukin 4 [Source:MGI Symbol;Acc:MGI:96556]	11	53602982	53618669	-1	protein_coding	ENSG00000113520	IL4	ENSMMUG00000003133	IL4	ortholog_one2one	Il4	ortholog_one2one
ENSMUSG00000000876	7.98	4.19	19.16	32.61	NA	Pxmp4	peroxisomal membrane protein 4 [Source:MGI Symbol;Acc:MGI:1891701]	2	154585758	154603708	-1	protein_coding	ENSG00000101417	PXMP4	ENSMMUG00000023551	PXMP4	ortholog_one2one	Pxmp4	ortholog_one2one
ENSMUSG00000000881	66.91	58.60	40.32	56.32	NA	Dlg3	discs large MAGUK scaffold protein 3 [Source:MGI Symbol;Acc:MGI:1888986]	X	100767722	100818410	1	protein_coding	ENSG00000082458	DLG3	ENSMMUG00000013948	DLG3	ortholog_one2one	Dlg3	ortholog_one2one
ENSMUSG00000000884	2.40	3.30	4.24	2.83	NA	Gnb1l	guanine nucleotide binding protein (G protein), beta polypeptide 1-like [Source:MGI Symbol;Acc:MGI:1338057]	16	18498713	18566679	1	protein_coding	NA	NA	NA	NA	NA	NA	NA
ENSMUSG00000000889	-	-	-	-	NA	Dbh	dopamine beta hydroxylase [Source:MGI Symbol;Acc:MGI:94864]	2	27165233	27183200	1	protein_coding	ENSG00000123454	DBH	ENSMMUG00000017207	DBH	ortholog_one2one	Dbh	ortholog_one2one
ENSMUSG00000000901	9.87	17.76	52.79	33.14	NA	Mmp11	matrix metallopeptidase 11 [Source:MGI Symbol;Acc:MGI:97008]	10	75923222	75936496	-1	protein_coding	ENSG00000099953	MMP11	ENSMMUG00000009097	MMP11	ortholog_one2one	Mmp11	ortholog_one2one
ENSMUSG00000000902	38.01	67.20	86.23	43.14	NA	Smarcb1	SWI/SNF related, matrix associated, actin dependent regulator of chromatin, subfamily b, member 1 [Source:MGI Symbol;Acc:MGI:1328366]	10	75896769	75921617	-1	protein_coding	ENSG00000099956	SMARCB1	ENSMMUG00000009098	SMARCB1	ortholog_one2one	Smarcb1	ortholog_one2one
ENSMUSG00000000903	-	0.32	0.30	0.19	NA	Vpreb3	pre-B lymphocyte gene 3 [Source:MGI Symbol;Acc:MGI:98938]	10	75943057	75949657	1	protein_coding	ENSG00000128218	VPREB3	ENSMMUG00000053622	VPREB3	ortholog_one2one	Vpreb3	ortholog_one2one
ENSMUSG00000000915	25.40	37.61	52.97	48.72	NA	Hip1r	huntingtin interacting protein 1 related [Source:MGI Symbol;Acc:MGI:1352504]	5	123973628	124005558	1	protein_coding	ENSG00000130787	HIP1R	ENSMMUG00000015221	HIP1R	ortholog_one2one	Hip1r	ortholog_one2one
ENSMUSG00000000916	10.32	23.96	17.97	11.14	NA	Nsun5	NOL1/NOP2/Sun domain family, member 5 [Source:MGI Symbol;Acc:MGI:2140844]	5	135369953	135376805	1	protein_coding	ENSG00000130305	NSUN5	ENSMMUG00000022776	NSUN5	ortholog_one2one	Nsun5	ortholog_one2one
ENSMUSG00000000934	9.23	49.45	35.94	11.48	NA	Top1mt	DNA topoisomerase 1, mitochondrial [Source:MGI Symbol;Acc:MGI:1920210]	15	75657035	75678800	-1	protein_coding	ENSG00000184428	TOP1MT	ENSMMUG00000022933	TOP1MT	ortholog_one2one	Top1mt	ortholog_one2one
ENSMUSG00000000938	4.54	7.77	5.20	12.24	NA	Hoxa10	homeobox A10 [Source:MGI Symbol;Acc:MGI:96171]	6	52231197	52240854	-1	protein_coding	ENSG00000253293	HOXA10	ENSMMUG00000051571	HOXA10	ortholog_one2one	Hoxa10	ortholog_one2one
ENSMUSG00000000942	0.26	-	0.11	0.11	NA	Hoxa4	homeobox A4 [Source:MGI Symbol;Acc:MGI:96176]	6	52189671	52191753	-1	protein_coding	ENSG00000197576	HOXA4	ENSMMUG00000040874	HOXA4	ortholog_one2one	Hoxa4	ortholog_one2one
ENSMUSG00000000948	13.99	18.17	11.35	7.76	NA	Gm38393	predicted gene, 38393 [Source:MGI Symbol;Acc:MGI:5613898]	7	59974149	60005064	-1	protein_coding	NA	NA	NA	NA	NA	NA	NA
ENSMUSG00000000957	60.46	43.37	26.90	69.01	NA	Mmp14	matrix metallopeptidase 14 (membrane-inserted) [Source:MGI Symbol;Acc:MGI:101900]	14	54431612	54445364	1	protein_coding	ENSG00000157227	MMP14	ENSMMUG00000013665	MMP14	ortholog_one2one	Mmp14	ortholog_one2one
ENSMUSG00000000958	11.59	8.28	26.62	90.95	NA	Slc7a7	solute carrier family 7 (cationic amino acid transporter, y+ system), member 7 [Source:MGI Symbol;Acc:MGI:1337120]	14	54369442	54417780	-1	protein_coding	ENSG00000155465	SLC7A7	ENSMMUG00000000413	SLC7A7	ortholog_one2one	Slc7a7	ortholog_one2one
ENSMUSG00000000959	24.91	37.94	50.87	47.22	NA	Oxa1l	oxidase assembly 1-like [Source:MGI Symbol;Acc:MGI:1916339]	14	54360834	54369673	1	protein_coding	ENSG00000155463	OXA1L	ENSMMUG00000000411	OXA1L	ortholog_one2one	Oxa1l	ortholog_one2one
ENSMUSG00000000976	2.43	3.86	5.77	6.32	NA	Heatr6	HEAT repeat containing 6 [Source:MGI Symbol;Acc:MGI:1919790]	11	83753696	83783754	1	protein_coding	ENSG00000068097	HEATR6	ENSMMUG00000007671	HEATR6	ortholog_one2one	Heatr6	ortholog_one2one
ENSMUSG00000000982	0.19	0.07	0.38	0.74	NA	Ccl3	chemokine (C-C motif) ligand 3 [Source:MGI Symbol;Acc:MGI:98260]	11	83647844	83649355	-1	protein_coding	NA	NA	NA	NA	NA	NA	NA
ENSMUSG00000000983	-	-	-	0.07	NA	Wfdc18	WAP four-disulfide core domain 18 [Source:MGI Symbol;Acc:MGI:107506]	11	83709015	83711348	1	protein_coding	NA	NA	NA	NA	NA	NA	NA
ENSMUSG00000001014	-	1.05	2.00	0.44	NA	Icam4	intercellular adhesion molecule 4, Landsteiner-Wiener blood group [Source:MGI Symbol;Acc:MGI:1925619]	9	21029373	21030595	1	protein_coding	ENSG00000105371	ICAM4	ENSMMUG00000009343	ICAM4	ortholog_one2one	Icam4	ortholog_one2one
ENSMUSG00000001016	27.01	70.86	84.10	39.26	NA	Ilf2	interleukin enhancer binding factor 2 [Source:MGI Symbol;Acc:MGI:1915031]	3	90476126	90488379	1	protein_coding	ENSG00000143621	ILF2	ENSMMUG00000008149	ILF2	ortholog_one2one	Ilf2	ortholog_one2one
ENSMUSG00000001017	37.01	54.49	79.36	60.35	NA	Chtop	chromatin target of PRMT1 [Source:MGI Symbol;Acc:MGI:1913761]	3	90498956	90509498	-1	protein_coding	ENSG00000160679	CHTOP	ENSMMUG00000008146	CHTOP	ortholog_one2one	Chtop	ortholog_one2one
ENSMUSG00000001018	32.18	26.10	36.06	55.75	NA	Snapin	SNAP-associated protein [Source:MGI Symbol;Acc:MGI:1333745]	3	90488026	90491033	-1	protein_coding	ENSG00000143553	SNAPIN	ENSMMUG00000053224	SNAPIN	ortholog_one2one	Snapin	ortholog_one2one
ENSMUSG00000001020	2.86	2.61	10.68	7.92	NA	S100a4	S100 calcium binding protein A4 [Source:MGI Symbol;Acc:MGI:1330282]	3	90603771	90606045	1	protein_coding	ENSG00000196154	S100A4	ENSMMUG00000010979	S100A4	ortholog_one2one	S100a4	ortholog_one2one
ENSMUSG00000001021	0.13	0.29	1.59	0.41	NA	S100a3	S100 calcium binding protein A3 [Source:MGI Symbol;Acc:MGI:1338849]	3	90584659	90602702	1	protein_coding	NA	NA	NA	NA	NA	NA	NA
ENSMUSG00000001023	0.74	10.36	4.51	0.33	NA	S100a5	S100 calcium binding protein A5 [Source:MGI Symbol;Acc:MGI:1338915]	3	90608523	90611780	1	protein_coding	ENSG00000196420	S100A5	ENSMMUG00000010980	S100A5	ortholog_one2one	S100a5	ortholog_one2one
ENSMUSG00000001025	611.56	1,321.38	1,087.97	548.12	NA	S100a6	S100 calcium binding protein A6 (calcyclin) [Source:MGI Symbol;Acc:MGI:1339467]	3	90612882	90624181	1	protein_coding	ENSG00000197956	S100A6	ENSMMUG00000008917	S100A6	ortholog_one2one	S100a6	ortholog_one2one
ENSMUSG00000001027	0.07	0.03	0.01	0.38	NA	Scn4a	sodium channel, voltage-gated, type IV, alpha [Source:MGI Symbol;Acc:MGI:98250]	11	106318592	106353288	-1	protein_coding	ENSG00000007314	SCN4A	ENSMMUG00000000580	SCN4A	ortholog_one2one	Scn4a	ortholog_one2one
ENSMUSG00000001029	14.55	7.33	11.64	31.54	NA	Icam2	intercellular adhesion molecule 2 [Source:MGI Symbol;Acc:MGI:96394]	11	106377656	106388075	-1	protein_coding	ENSG00000108622	ICAM2	ENSMMUG00000050536	ICAM2	ortholog_one2one	Icam2	ortholog_one2one
ENSMUSG00000001034	10.28	11.91	14.67	19.91	NA	Mapk7	mitogen-activated protein kinase 7 [Source:MGI Symbol;Acc:MGI:1346347]	11	61488812	61494406	-1	protein_coding	ENSG00000166484	MAPK7	ENSMMUG00000008536	MAPK7	ortholog_one2one	Mapk7	ortholog_one2one
ENSMUSG00000001036	34.57	11.65	20.71	65.84	NA	Epn2	epsin 2 [Source:MGI Symbol;Acc:MGI:1333766]	11	61517249	61579687	-1	protein_coding	ENSG00000072134	EPN2	ENSMMUG00000000140	EPN2	ortholog_one2one	Epn2	ortholog_one2one
ENSMUSG00000001039	3.11	4.36	26.40	8.37	NA	B9d1	B9 protein domain 1 [Source:MGI Symbol;Acc:MGI:1351471]	11	61505144	61512931	1	protein_coding	NA	NA	NA	NA	NA	NA	NA
ENSMUSG00000001052	91.52	111.88	107.30	113.44	NA	Sec24b	Sec24 related gene family, member B (S. cerevisiae) [Source:MGI Symbol;Acc:MGI:2139764]	3	129982759	130061553	-1	protein_coding	ENSG00000138802	SEC24B	ENSMMUG00000023240	SEC24B	ortholog_one2one	Sec24b	ortholog_one2one
ENSMUSG00000001053	3.01	6.19	13.62	6.29	NA	N4bp3	NEDD4 binding protein 3 [Source:MGI Symbol;Acc:MGI:2442218]	11	51643063	51650842	-1	protein_coding	ENSG00000145911	N4BP3	ENSMMUG00000017607	N4BP3	ortholog_one2one	N4bp3	ortholog_one2one
ENSMUSG00000001054	17.74	19.27	16.23	23.49	NA	Rmnd5b	required for meiotic nuclear division 5 homolog B [Source:MGI Symbol;Acc:MGI:1913339]	11	51623671	51635896	-1	protein_coding	ENSG00000145916	RMND5B	ENSMMUG00000018758	RMND5B	ortholog_one2one	Rmnd5b	ortholog_one2one
ENSMUSG00000001056	20.40	134.93	106.93	24.25	NA	Nhp2	NHP2 ribonucleoprotein [Source:MGI Symbol;Acc:MGI:1098547]	11	51619735	51623714	1	protein_coding	ENSG00000145912	NHP2	ENSMMUG00000018757	NHP2	ortholog_one2one	Nhp2	ortholog_one2one
ENSMUSG00000001062	7.35	4.69	9.39	13.96	NA	Vps9d1	VPS9 domain containing 1 [Source:MGI Symbol;Acc:MGI:1914143]	8	123242356	123254348	-1	protein_coding	ENSG00000075399	VPS9D1	ENSMMUG00000002505	VPS9D1	ortholog_one2one	Vps9d1	ortholog_one2one
ENSMUSG00000001065	11.43	7.22	12.72	22.41	NA	Zfp276	zinc finger protein (C2H2 type) 276 [Source:MGI Symbol;Acc:MGI:1888495]	8	123254195	123269745	1	protein_coding	ENSG00000158805	ZNF276	ENSMMUG00000002506	ZNF276	ortholog_one2one	Zfp276	ortholog_one2one
ENSMUSG00000001076	-	0.07	0.06	0.12	NA	C1ql4	complement component 1, q subcomponent-like 4 [Source:MGI Symbol;Acc:MGI:3579909]	15	99084086	99087817	-1	protein_coding	ENSG00000186897	C1QL4	ENSMMUG00000007546	C1QL4	ortholog_one2one	C1ql4	ortholog_one2one
ENSMUSG00000001082	10.61	8.78	45.54	44.92	NA	Mfsd10	major facilitator superfamily domain containing 10 [Source:MGI Symbol;Acc:MGI:1915544]	5	34633642	34637212	-1	protein_coding	NA	NA	NA	NA	NA	NA	NA
ENSMUSG00000001089	50.92	44.67	41.66	63.74	NA	Luzp1	leucine zipper protein 1 [Source:MGI Symbol;Acc:MGI:107629]	4	136469761	136554780	1	protein_coding	ENSG00000169641	LUZP1	ENSMMUG00000045584	LUZP1	ortholog_one2one	Luzp1	ortholog_one2one
ENSMUSG00000001095	0.06	0.18	0.72	0.10	NA	Slc13a2	solute carrier family 13 (sodium-dependent dicarboxylate transporter), member 2 [Source:MGI Symbol;Acc:MGI:1276558]	11	78397087	78422217	-1	protein_coding	ENSG00000007216	SLC13A2	ENSMMUG00000037573	SLC13A2	ortholog_one2one	Slc13a2	ortholog_one2one
ENSMUSG00000001098	134.02	96.54	102.57	173.91	NA	Kctd10	potassium channel tetramerisation domain containing 10 [Source:MGI Symbol;Acc:MGI:2141207]	5	114363567	114380508	-1	protein_coding	ENSG00000110906	KCTD10	ENSMMUG00000019649	KCTD10	ortholog_one2one	Kctd10	ortholog_one2one
ENSMUSG00000001100	59.35	60.51	60.32	71.81	NA	Poldip2	polymerase (DNA-directed), delta interacting protein 2 [Source:MGI Symbol;Acc:MGI:1915061]	11	78512193	78522736	1	protein_coding	ENSG00000004142	POLDIP2	ENSMMUG00000019146	POLDIP2	ortholog_one2one	Poldip2	ortholog_one2one
ENSMUSG00000001103	0.05	-	-	-	NA	Sebox	SEBOX homeobox [Source:MGI Symbol;Acc:MGI:108012]	11	78503447	78505081	1	protein_coding	NA	NA	NA	NA	NA	NA	NA
ENSMUSG00000001105	513.16	322.68	59.06	108.39	NA	Ift20	intraflagellar transport 20 [Source:MGI Symbol;Acc:MGI:1915585]	11	78536361	78541737	1	protein_coding	ENSG00000109083	IFT20	ENSMMUG00000019143	IFT20	ortholog_one2one	Ift20	ortholog_one2one
ENSMUSG00000001119	9.20	3.91	5.28	29.51	NA	Col6a1	collagen, type VI, alpha 1 [Source:MGI Symbol;Acc:MGI:88459]	10	76708792	76726168	-1	protein_coding	ENSG00000142156	COL6A1	ENSMMUG00000000544	COL6A1	ortholog_one2one	Col6a1	ortholog_one2one
ENSMUSG00000001120	4.71	13.97	20.29	11.38	NA	Pcbp3	poly(rC) binding protein 3 [Source:MGI Symbol;Acc:MGI:1890470]	10	76761857	76961887	-1	protein_coding	ENSG00000183570	PCBP3	ENSMMUG00000003825	PCBP3	ortholog_one2one	Pcbp3	ortholog_one2one
ENSMUSG00000001123	196.08	597.72	979.09	371.34	NA	Lgals9	lectin, galactose binding, soluble 9 [Source:MGI Symbol;Acc:MGI:109496]	11	78962974	78984946	-1	protein_coding	NA	NA	NA	NA	NA	NA	NA
ENSMUSG00000001127	28.19	27.07	59.57	79.40	NA	Araf	Araf proto-oncogene, serine/threonine kinase [Source:MGI Symbol;Acc:MGI:88065]	X	20797814	20860519	1	protein_coding	ENSG00000078061	ARAF	ENSMMUG00000011418	ARAF	ortholog_one2one	Araf	ortholog_one2one
ENSMUSG00000001128	1.70	0.80	2.00	3.86	NA	Cfp	complement factor properdin [Source:MGI Symbol;Acc:MGI:97545]	X	20925454	20931555	-1	protein_coding	ENSG00000126759	CFP	ENSMMUG00000032465	CFP	ortholog_one2one	Cfp	ortholog_one2one
ENSMUSG00000001131	2.03	9.10	15.81	5.00	NA	Timp1	tissue inhibitor of metalloproteinase 1 [Source:MGI Symbol;Acc:MGI:98752]	X	20870166	20874735	1	protein_coding	ENSG00000102265	TIMP1	ENSMMUG00000011426	TIMP1	ortholog_one2one	Timp1	ortholog_one2one
ENSMUSG00000001134	12.22	19.46	18.32	15.85	NA	Uxt	ubiquitously expressed prefoldin like chaperone [Source:MGI Symbol;Acc:MGI:1277988]	X	20941722	20962017	-1	protein_coding	ENSG00000126756	UXT	ENSMMUG00000018535	UXT	ortholog_one2one	Uxt	ortholog_one2one
ENSMUSG00000001138	5.96	4.81	10.87	14.90	NA	Cnnm3	cyclin M3 [Source:MGI Symbol;Acc:MGI:2151055]	1	36511867	36528237	1	protein_coding	NA	NA	NA	NA	NA	NA	NA
ENSMUSG00000001143	16.16	35.38	27.95	13.78	NA	Lman2l	lectin, mannose-binding 2-like [Source:MGI Symbol;Acc:MGI:2443010]	1	36419871	36445271	-1	protein_coding	ENSG00000114988	LMAN2L	ENSMMUG00000011487	LMAN2L	ortholog_one2one	Lman2l	ortholog_one2one
ENSMUSG00000001150	44.33	100.13	32.71	25.86	NA	Mcm3ap	minichromosome maintenance complex component 3 associated protein [Source:MGI Symbol;Acc:MGI:1930089]	10	76468927	76515857	1	protein_coding	ENSG00000160294	MCM3AP	ENSMMUG00000022331	MCM3AP	ortholog_one2one	Mcm3ap	ortholog_one2one
ENSMUSG00000001151	9.80	20.39	16.25	11.41	NA	Pcnt	pericentrin (kendrin) [Source:MGI Symbol;Acc:MGI:102722]	10	76351263	76442786	-1	protein_coding	ENSG00000160299	PCNT	ENSMMUG00000012914	PCNT	ortholog_one2one	Pcnt	ortholog_one2one
ENSMUSG00000001155	0.35	0.05	0.78	0.16	NA	Ftcd	formiminotransferase cyclodeaminase [Source:MGI Symbol;Acc:MGI:1339962]	10	76575648	76590338	1	protein_coding	ENSG00000160282	FTCD	ENSMMUG00000022324	FTCD	ortholog_one2one	Ftcd	ortholog_one2one
ENSMUSG00000001156	18.19	18.46	8.17	9.88	NA	Mxd1	MAX dimerization protein 1 [Source:MGI Symbol;Acc:MGI:96908]	6	86647042	86669161	-1	protein_coding	ENSG00000059728	MXD1	ENSMMUG00000010226	MXD1	ortholog_one2one	Mxd1	ortholog_one2one
ENSMUSG00000001157	22.09	18.26	16.30	33.21	NA	Gmcl1	germ cell-less, spermatogenesis associated 1 [Source:MGI Symbol;Acc:MGI:1345156]	6	86691768	86733383	-1	protein_coding	NA	NA	NA	NA	NA	NA	NA
ENSMUSG00000001158	131.28	275.81	53.69	35.67	NA	Snrnp27	small nuclear ribonucleoprotein 27 (U4/U6.U5) [Source:MGI Symbol;Acc:MGI:1913868]	6	86675151	86684522	-1	protein_coding	ENSG00000124380	SNRNP27	ENSMMUG00000010224	SNRNP27	ortholog_one2one	Snrnp27	ortholog_one2one
ENSMUSG00000001166	4.11	6.91	11.77	7.14	NA	Oas1c	2'-5' oligoadenylate synthetase 1C [Source:MGI Symbol;Acc:MGI:2149633]	5	120800194	120812514	-1	protein_coding	NA	NA	NA	NA	NA	NA	NA
ENSMUSG00000001168	0.08	0.29	0.16	0.31	NA	Oas1h	2'-5' oligoadenylate synthetase 1H [Source:MGI Symbol;Acc:MGI:2180853]	5	120861421	120873506	1	protein_coding	NA	NA	NA	NA	NA	NA	NA
ENSMUSG00000001173	6.55	5.59	8.26	10.05	NA	Ocrl	OCRL, inositol polyphosphate-5-phosphatase [Source:MGI Symbol;Acc:MGI:109589]	X	47912387	47965868	1	protein_coding	ENSG00000122126	OCRL	ENSMMUG00000008825	OCRL	ortholog_one2one	Ocrl	ortholog_one2one
ENSMUSG00000001175	707.63	991.71	456.57	333.46	NA	Calm1	calmodulin 1 [Source:MGI Symbol;Acc:MGI:88251]	12	100199435	100209814	1	protein_coding	ENSG00000198668	CALM1	ENSMMUG00000060287		ortholog_one2one	Calm1	ortholog_one2one
ENSMUSG00000001211	52.32	59.66	47.66	67.67	NA	Agpat3	1-acylglycerol-3-phosphate O-acyltransferase 3 [Source:MGI Symbol;Acc:MGI:1336186]	10	78269178	78352489	-1	protein_coding	ENSG00000160216	AGPAT3	ENSMMUG00000045179	AGPAT3	ortholog_one2one	Agpat3	ortholog_one2one
ENSMUSG00000001225	0.37	0.12	0.23	0.70	NA	Slc26a3	solute carrier family 26, member 3 [Source:MGI Symbol;Acc:MGI:107181]	12	31390871	31473917	1	protein_coding	ENSG00000091138	SLC26A3	ENSMMUG00000060405	SLC26A3	ortholog_one2one	Slc26a3	ortholog_one2one
ENSMUSG00000001227	1.16	2.44	2.66	2.59	NA	Sema6b	sema domain, transmembrane domain (TM), and cytoplasmic domain, (semaphorin) 6B [Source:MGI Symbol;Acc:MGI:1202889]	17	56123085	56140343	-1	protein_coding	ENSG00000167680	SEMA6B	ENSMMUG00000023702	SEMA6B	ortholog_one2one	Sema6b	ortholog_one2one
ENSMUSG00000001228	4.16	76.91	90.66	7.58	NA	Uhrf1	ubiquitin-like, containing PHD and RING finger domains, 1 [Source:MGI Symbol;Acc:MGI:1338889]	17	56303321	56323486	1	protein_coding	ENSG00000276043	UHRF1	ENSMMUG00000012705	UHRF1	ortholog_one2one	Uhrf1	ortholog_one2one
ENSMUSG00000001229	5.54	7.29	13.29	15.59	NA	Dpp9	dipeptidylpeptidase 9 [Source:MGI Symbol;Acc:MGI:2443967]	17	56186807	56218905	-1	protein_coding	ENSG00000142002	DPP9	ENSMMUG00000021716	DPP9	ortholog_one2one	Dpp9	ortholog_one2one
ENSMUSG00000001240	32.02	31.78	46.60	68.46	NA	Ramp2	receptor (calcitonin) activity modifying protein 2 [Source:MGI Symbol;Acc:MGI:1859650]	11	101246028	101259546	1	protein_coding	ENSG00000131477	RAMP2	ENSMMUG00000002150	RAMP2	ortholog_one2one	Ramp2	ortholog_one2one
ENSMUSG00000001247	23.14	18.28	34.75	49.50	NA	Lsr	lipolysis stimulated lipoprotein receptor [Source:MGI Symbol;Acc:MGI:1927471]	7	30957770	30973464	-1	protein_coding	ENSG00000105699	LSR	ENSMMUG00000011294	LSR	ortholog_one2one	Lsr	ortholog_one2one
ENSMUSG00000001248	65.24	75.51	69.22	87.69	NA	Gramd1a	GRAM domain containing 1A [Source:MGI Symbol;Acc:MGI:105490]	7	31130127	31155896	-1	protein_coding	ENSG00000089351	GRAMD1A	ENSMMUG00000001538	GRAMD1A	ortholog_one2one	Gramd1a	ortholog_one2one
ENSMUSG00000001249	1.99	2.22	7.50	2.05	NA	Hpn	hepsin [Source:MGI Symbol;Acc:MGI:1196620]	7	31098725	31115290	-1	protein_coding	ENSG00000105707	HPN	ENSMMUG00000004844	HPN	ortholog_one2one	Hpn	ortholog_one2one
ENSMUSG00000001260	-	-	-	0.02	NA	Gabrg1	gamma-aminobutyric acid (GABA) A receptor, subunit gamma 1 [Source:MGI Symbol;Acc:MGI:103156]	5	70751047	70842617	-1	protein_coding	ENSG00000163285	GABRG1	ENSMMUG00000012820	GABRG1	ortholog_one2one	Gabrg1	ortholog_one2one
ENSMUSG00000001270	119.15	128.76	89.91	87.01	NA	Ckb	creatine kinase, brain [Source:MGI Symbol;Acc:MGI:88407]	12	111669361	111672338	-1	protein_coding	ENSG00000166165	CKB	ENSMMUG00000049145	CKB	ortholog_one2one	Ckb	ortholog_one2one
ENSMUSG00000001280	22.19	37.21	57.66	43.13	NA	Sp1	trans-acting transcription factor 1 [Source:MGI Symbol;Acc:MGI:98372]	15	102406143	102436404	1	protein_coding	ENSG00000185591	SP1	ENSMMUG00000020036	SP1	ortholog_one2one	Sp1	ortholog_one2one
ENSMUSG00000001281	1.38	1.72	1.29	2.71	NA	Itgb7	integrin beta 7 [Source:MGI Symbol;Acc:MGI:96616]	15	102215995	102231944	-1	protein_coding	ENSG00000139626	ITGB7	ENSMMUG00000005245	ITGB7	ortholog_one2one	Itgb7	ortholog_one2one
ENSMUSG00000001285	25.69	56.46	35.28	17.43	NA	Myg1	melanocyte proliferating gene 1 [Source:MGI Symbol;Acc:MGI:1929864]	15	102331709	102338139	1	protein_coding	ENSG00000139637	MYG1	ENSMMUG00000022034	MYG1	ortholog_one2one	Myg1	ortholog_one2one
ENSMUSG00000001288	11.24	6.50	5.02	12.83	NA	Rarg	retinoic acid receptor, gamma [Source:MGI Symbol;Acc:MGI:97858]	15	102234938	102257517	-1	protein_coding	ENSG00000172819	RARG	ENSMMUG00000022017	RARG	ortholog_one2one	Rarg	ortholog_one2one
ENSMUSG00000001289	220.30	230.27	123.30	113.46	NA	Pfdn5	prefoldin 5 [Source:MGI Symbol;Acc:MGI:1928753]	15	102326116	102331873	1	protein_coding	ENSG00000123349	PFDN5	ENSMMUG00000022030	PFDN5	ortholog_one2one	Pfdn5	ortholog_one2one
ENSMUSG00000001300	10.76	15.50	33.24	20.68	NA	Efnb2	ephrin B2 [Source:MGI Symbol;Acc:MGI:105097]	8	8617434	8661242	-1	protein_coding	ENSG00000125266	EFNB2	ENSMMUG00000009892	EFNB2	ortholog_one2one	Efnb2	ortholog_one2one
ENSMUSG00000001305	12.34	72.94	34.18	9.57	NA	Rrp15	ribosomal RNA processing 15 homolog (S. cerevisiae) [Source:MGI Symbol;Acc:MGI:1914473]	1	186720978	186749358	-1	protein_coding	ENSG00000067533	RRP15	ENSMMUG00000004070	RRP15	ortholog_one2one	Rrp15	ortholog_one2one
ENSMUSG00000001313	75.66	178.89	159.42	83.01	NA	Rnd2	Rho family GTPase 2 [Source:MGI Symbol;Acc:MGI:1338755]	11	101464999	101471853	1	protein_coding	ENSG00000108830	RND2	ENSMMUG00000065269	RND2	ortholog_one2one	Rnd2	ortholog_one2one
ENSMUSG00000001323	23.47	23.06	32.89	61.63	NA	Srr	serine racemase [Source:MGI Symbol;Acc:MGI:1351636]	11	74906359	74925948	-1	protein_coding	ENSG00000167720	SRR	ENSMMUG00000052387	SRR	ortholog_one2one	Srr	ortholog_one2one
ENSMUSG00000001333	11.47	3.77	2.08	7.90	NA	Sync	syncoilin [Source:MGI Symbol;Acc:MGI:1916078]	4	129287617	129308559	1	protein_coding	ENSG00000162520	SYNC	ENSMMUG00000047454	SYNC	ortholog_one2one	Sync	ortholog_one2one
ENSMUSG00000001334	20.17	0.34	0.88	19.20	NA	Fndc5	fibronectin type III domain containing 5 [Source:MGI Symbol;Acc:MGI:1917614]	4	129136999	129144593	1	protein_coding	ENSG00000160097	FNDC5	ENSMMUG00000062568	FNDC5	ortholog_one2one	Fndc5	ortholog_one2one
ENSMUSG00000001348	12.42	34.93	68.40	50.04	NA	Acp5	acid phosphatase 5, tartrate resistant [Source:MGI Symbol;Acc:MGI:87883]	9	22126727	22135711	-1	protein_coding	ENSG00000102575	ACP5	ENSMMUG00000002974	ACP5	ortholog_one2one	Acp5	ortholog_one2one
ENSMUSG00000001349	2.00	0.70	0.89	8.60	NA	Cnn1	calponin 1 [Source:MGI Symbol;Acc:MGI:104979]	9	22099216	22109630	1	protein_coding	ENSG00000130176	CNN1	ENSMMUG00000001473	CNN1	ortholog_one2one	Cnn1	ortholog_one2one
ENSMUSG00000001366	46.31	52.32	27.09	33.49	NA	Fbxo9	f-box protein 9 [Source:MGI Symbol;Acc:MGI:1918788]	9	78081499	78109065	-1	protein_coding	ENSG00000112146	FBXO9	ENSMMUG00000005340	FBXO9	ortholog_one2one	Fbxo9	ortholog_one2one
ENSMUSG00000001376	18.04	36.41	23.79	15.68	NA	Vps50	VPS50 EARP/GARPII complex subunit [Source:MGI Symbol;Acc:MGI:1920538]	6	3498382	3603531	1	protein_coding	ENSG00000004766	VPS50	ENSMMUG00000017311	VPS50	ortholog_one2one	Vps50	ortholog_one2one
ENSMUSG00000001380	71.80	164.41	80.46	43.15	NA	Hars	histidyl-tRNA synthetase [Source:MGI Symbol;Acc:MGI:108087]	18	36766528	36783205	-1	protein_coding	ENSG00000170445	HARS1	ENSMMUG00000004481	HARS1	ortholog_one2one	Hars	ortholog_one2one
ENSMUSG00000001383	88.80	181.89	78.91	52.80	NA	Zmat2	zinc finger, matrin type 2 [Source:MGI Symbol;Acc:MGI:1913742]	18	36793876	36799666	1	protein_coding	ENSG00000146007	ZMAT2	ENSMMUG00000004484	ZMAT2	ortholog_one2one	Zmat2	ortholog_one2one
ENSMUSG00000001403	7.49	58.78	71.09	5.87	NA	Ube2c	ubiquitin-conjugating enzyme E2C [Source:MGI Symbol;Acc:MGI:1915862]	2	164769898	164778822	1	protein_coding	NA	NA	NA	NA	NA	NA	NA
ENSMUSG00000001415	72.42	133.93	126.81	124.13	NA	Smg5	Smg-5 homolog, nonsense mediated mRNA decay factor (C. elegans) [Source:MGI Symbol;Acc:MGI:2447364]	3	88336260	88362338	1	protein_coding	ENSG00000198952	SMG5	ENSMMUG00000000090	SMG5	ortholog_one2one	Smg5	ortholog_one2one
ENSMUSG00000001416	116.26	435.39	282.71	96.36	NA	Cct3	chaperonin containing Tcp1, subunit 3 (gamma) [Source:MGI Symbol;Acc:MGI:104708]	3	88297116	88321767	1	protein_coding	ENSG00000163468	CCT3	ENSMMUG00000019034	CCT3	ortholog_one2one	Cct3	ortholog_one2one
ENSMUSG00000001418	91.72	43.53	151.17	239.78	NA	Glmp	glycosylated lysosomal membrane protein [Source:MGI Symbol;Acc:MGI:1913318]	3	88325023	88331313	1	protein_coding	ENSG00000198715	GLMP	ENSMMUG00000000092	GLMP	ortholog_one2one	Glmp	ortholog_one2one
ENSMUSG00000001419	61.85	51.90	95.48	128.31	NA	Mef2d	myocyte enhancer factor 2D [Source:MGI Symbol;Acc:MGI:99533]	3	88142372	88172086	1	protein_coding	ENSG00000116604	MEF2D	ENSMMUG00000016696	MEF2D	ortholog_one2one	Mef2d	ortholog_one2one
ENSMUSG00000001420	8.46	6.66	12.18	15.79	NA	Tmem79	transmembrane protein 79 [Source:MGI Symbol;Acc:MGI:1919163]	3	88328655	88336148	-1	protein_coding	ENSG00000163472	TMEM79	ENSMMUG00000047929	TMEM79	ortholog_one2one	Tmem79	ortholog_one2one
ENSMUSG00000001424	91.41	199.47	249.49	139.98	NA	Snd1	staphylococcal nuclease and tudor domain containing 1 [Source:MGI Symbol;Acc:MGI:1929266]	6	28475139	28935162	1	protein_coding	ENSG00000197157	SND1	ENSMMUG00000015432	SND1	ortholog_one2one	Snd1	ortholog_one2one
ENSMUSG00000001435	32.33	32.25	32.68	31.88	NA	Col18a1	collagen, type XVIII, alpha 1 [Source:MGI Symbol;Acc:MGI:88451]	10	77052178	77166548	-1	protein_coding	ENSG00000182871	COL18A1	ENSMMUG00000004472	COL18A1	ortholog_one2one	Col18a1	ortholog_one2one
ENSMUSG00000001436	1.72	4.59	20.10	6.78	NA	Slc19a1	solute carrier family 19 (folate transporter), member 1 [Source:MGI Symbol;Acc:MGI:103182]	10	77032241	77061002	1	protein_coding	ENSG00000173638	SLC19A1	ENSMMUG00000004477	SLC19A1	ortholog_one2one	Slc19a1	ortholog_one2one
ENSMUSG00000001440	150.27	664.33	260.52	92.86	NA	Kpnb1	karyopherin (importin) beta 1 [Source:MGI Symbol;Acc:MGI:107532]	11	97159714	97187881	-1	protein_coding	ENSG00000108424	KPNB1	ENSMMUG00000019760	KPNB1	ortholog_one2one	Kpnb1	ortholog_one2one
ENSMUSG00000001441	86.34	102.19	76.97	105.48	NA	Npepps	aminopeptidase puromycin sensitive [Source:MGI Symbol;Acc:MGI:1101358]	11	97205842	97280638	-1	protein_coding	ENSG00000141279	NPEPPS	ENSMMUG00000005869	NPEPPS	ortholog_one2one	Npepps	ortholog_one2one
ENSMUSG00000001444	-	0.06	-	0.02	NA	Tbx21	T-box 21 [Source:MGI Symbol;Acc:MGI:1888984]	11	97098071	97115331	-1	protein_coding	ENSG00000073861	TBX21	ENSMMUG00000057231	TBX21	ortholog_one2one	Tbx21	ortholog_one2one
ENSMUSG00000001445	27.03	46.37	64.17	56.55	NA	Mrpl10	mitochondrial ribosomal protein L10 [Source:MGI Symbol;Acc:MGI:1333801]	11	97041560	97049213	1	protein_coding	NA	NA	NA	NA	NA	NA	NA
ENSMUSG00000001467	15.51	66.39	37.46	10.72	NA	Cyp51	cytochrome P450, family 51 [Source:MGI Symbol;Acc:MGI:106040]	5	4081145	4104746	-1	protein_coding	NA	NA	NA	NA	NA	NA	NA
ENSMUSG00000001472	196.51	241.79	149.75	175.23	NA	Tcf25	transcription factor 25 (basic helix-loop-helix) [Source:MGI Symbol;Acc:MGI:1914105]	8	123373753	123403835	1	protein_coding	ENSG00000141002	TCF25	ENSMMUG00000004926	TCF25	ortholog_one2one	Tcf25	ortholog_one2one
ENSMUSG00000001473	5.16	32.92	69.73	19.03	NA	Tubb6	tubulin, beta 6 class V [Source:MGI Symbol;Acc:MGI:1915201]	18	67390717	67402749	1	protein_coding	ENSG00000176014	TUBB6	ENSMMUG00000007588	TUBB6	ortholog_one2one	Tubb6	ortholog_one2one
ENSMUSG00000001482	17.50	7.89	15.99	39.68	NA	Def8	differentially expressed in FDCP 8 [Source:MGI Symbol;Acc:MGI:1346331]	8	123423527	123463270	1	protein_coding	ENSG00000140995	DEF8	ENSMMUG00000000391	DEF8	ortholog_one2one	Def8	ortholog_one2one
ENSMUSG00000001493	0.06	-	0.12	0.10	NA	Meox1	mesenchyme homeobox 1 [Source:MGI Symbol;Acc:MGI:103220]	11	101877510	101894374	-1	protein_coding	ENSG00000005102	MEOX1	ENSMMUG00000008995	MEOX1	ortholog_one2one	Meox1	ortholog_one2one
ENSMUSG00000001494	-	-	-	0.03	NA	Sost	sclerostin [Source:MGI Symbol;Acc:MGI:1921749]	11	101962458	101967015	-1	protein_coding	ENSG00000167941	SOST	ENSMMUG00000058522	SOST	ortholog_one2one	Sost	ortholog_one2one
ENSMUSG00000001496	0.38	0.45	0.11	0.13	NA	Nkx2-1	NK2 homeobox 1 [Source:MGI Symbol;Acc:MGI:108067]	12	56531958	56536908	-1	protein_coding	ENSG00000136352	NKX2-1	ENSMMUG00000009641	NKX2-1	ortholog_one2one	Nkx2-1	ortholog_one2one
ENSMUSG00000001497	0.08	0.13	0.29	0.28	NA	Pax9	paired box 9 [Source:MGI Symbol;Acc:MGI:97493]	12	56691767	56712822	1	protein_coding	ENSG00000198807	PAX9	ENSMMUG00000009648	PAX9	ortholog_one2one	Pax9	ortholog_one2one
ENSMUSG00000001504	9.74	21.82	13.52	10.43	NA	Irx2	Iroquois homeobox 2 [Source:MGI Symbol;Acc:MGI:1197526]	13	72628820	72634198	1	protein_coding	ENSG00000170561	IRX2	ENSMMUG00000005802	IRX2	ortholog_one2one	Irx2	ortholog_one2one
ENSMUSG00000001506	99.56	55.76	96.19	98.27	NA	Col1a1	collagen, type I, alpha 1 [Source:MGI Symbol;Acc:MGI:88467]	11	94936224	94953042	1	protein_coding	ENSG00000108821	COL1A1	ENSMMUG00000001467	COL1A1	ortholog_one2one	Col1a1	ortholog_one2one
ENSMUSG00000001507	120.67	100.82	81.30	146.08	NA	Itga3	integrin alpha 3 [Source:MGI Symbol;Acc:MGI:96602]	11	95044474	95076801	-1	protein_coding	ENSG00000005884	ITGA3	ENSMMUG00000000153	ITGA3	ortholog_one2one	Itga3	ortholog_one2one
ENSMUSG00000001508	0.05	-	-	0.04	NA	Sgca	sarcoglycan, alpha (dystrophin-associated glycoprotein) [Source:MGI Symbol;Acc:MGI:894698]	11	94962791	94976327	-1	protein_coding	ENSG00000108823	SGCA	ENSMMUG00000001466	SGCA	ortholog_one2one	Sgca	ortholog_one2one
ENSMUSG00000001510	28.76	19.81	39.37	59.91	NA	Dlx3	distal-less homeobox 3 [Source:MGI Symbol;Acc:MGI:94903]	11	95120119	95125296	1	protein_coding	ENSG00000064195	DLX3	ENSMMUG00000000157	DLX3	ortholog_one2one	Dlx3	ortholog_one2one
ENSMUSG00000001517	1.39	12.20	21.32	3.65	NA	Foxm1	forkhead box M1 [Source:MGI Symbol;Acc:MGI:1347487]	6	128362967	128376146	1	protein_coding	ENSG00000111206	FOXM1	ENSMMUG00000019385	FOXM1	ortholog_one2one	Foxm1	ortholog_one2one
ENSMUSG00000001518	3.55	7.51	13.18	9.98	NA	Itfg2	integrin alpha FG-GAP repeat containing 2 [Source:MGI Symbol;Acc:MGI:1915450]	6	128409444	128424931	-1	protein_coding	ENSG00000111203	ITFG2	ENSMMUG00000007411	ITFG2	ortholog_one2one	Itfg2	ortholog_one2one
ENSMUSG00000001520	0.29	0.99	0.85	0.66	NA	Nrip2	nuclear receptor interacting protein 2 [Source:MGI Symbol;Acc:MGI:1891884]	6	128399296	128416427	1	protein_coding	NA	NA	NA	NA	NA	NA	NA
ENSMUSG00000001521	4.47	5.29	9.25	8.59	NA	Tulp3	tubby-like protein 3 [Source:MGI Symbol;Acc:MGI:1329045]	6	128321161	128355851	-1	protein_coding	ENSG00000078246	TULP3	ENSMMUG00000004172	TULP3	ortholog_one2one	Tulp3	ortholog_one2one
ENSMUSG00000001524	19.20	32.72	27.50	22.49	NA	Gtf2h4	general transcription factor II H, polypeptide 4 [Source:MGI Symbol;Acc:MGI:1338799]	17	35667730	35673739	-1	protein_coding	ENSG00000213780	GTF2H4	ENSMMUG00000018605	GTF2H4	ortholog_one2one	Gtf2h4	ortholog_one2one
ENSMUSG00000001525	92.60	619.85	994.81	190.75	NA	Tubb5	tubulin, beta 5 class I [Source:MGI Symbol;Acc:MGI:107812]	17	35833921	35838306	-1	protein_coding	ENSG00000196230	TUBB	ENSMMUG00000030028	TUBB	ortholog_one2one	Tubb5	ortholog_one2one
ENSMUSG00000001542	20.57	21.12	29.57	34.80	NA	Ell2	elongation factor RNA polymerase II 2 [Source:MGI Symbol;Acc:MGI:2183438]	13	75706757	75772364	1	protein_coding	ENSG00000118985	ELL2	ENSMMUG00000005314	ELL2	ortholog_one2one	Ell2	ortholog_one2one
ENSMUSG00000001552	292.51	381.70	465.87	430.55	NA	Jup	junction plakoglobin [Source:MGI Symbol;Acc:MGI:96650]	11	100368958	100397763	-1	protein_coding	ENSG00000173801	JUP	ENSMMUG00000013048	JUP	ortholog_one2one	Jup	ortholog_one2one
ENSMUSG00000001555	20.68	12.27	22.08	35.01	NA	Fkbp10	FK506 binding protein 10 [Source:MGI Symbol;Acc:MGI:104769]	11	100415697	100424824	1	protein_coding	ENSG00000141756	FKBP10	ENSMMUG00000013054	FKBP10	ortholog_one2one	Fkbp10	ortholog_one2one
ENSMUSG00000001558	0.40	0.55	0.43	0.24	NA	Klhl10	kelch-like 10 [Source:MGI Symbol;Acc:MGI:2181067]	11	100441917	100457022	1	protein_coding	ENSG00000161594	KLHL10	ENSMMUG00000005961	KLHL10	ortholog_one2one	Klhl10	ortholog_one2one
ENSMUSG00000001566	0.06	-	-	0.30	NA	Mnx1	motor neuron and pancreas homeobox 1 [Source:MGI Symbol;Acc:MGI:109160]	5	29473034	29478470	-1	protein_coding	ENSG00000130675	MNX1	ENSMMUG00000056863	MNX1	ortholog_one2one	Mnx1	ortholog_one2one
ENSMUSG00000001569	26.81	53.30	18.43	13.91	NA	Nom1	nucleolar protein with MIF4G domain 1 [Source:MGI Symbol;Acc:MGI:1861749]	5	29434664	29457843	1	protein_coding	NA	NA	NA	NA	NA	NA	NA
ENSMUSG00000001576	29.26	18.96	22.87	43.13	NA	Ergic1	endoplasmic reticulum-golgi intermediate compartment (ERGIC) 1 [Source:MGI Symbol;Acc:MGI:1914708]	17	26561489	26656934	1	protein_coding	ENSG00000113719	ERGIC1	ENSMMUG00000003067	ERGIC1	ortholog_one2one	Ergic1	ortholog_one2one
ENSMUSG00000001583	1.10	2.39	3.68	3.62	NA	Tnk1	tyrosine kinase, non-receptor, 1 [Source:MGI Symbol;Acc:MGI:1930958]	11	69851005	69858730	-1	protein_coding	ENSG00000174292	TNK1	ENSMMUG00000015616	TNK1	ortholog_one2one	Tnk1	ortholog_one2one
ENSMUSG00000001588	0.53	1.57	1.58	0.94	NA	Acap1	ArfGAP with coiled-coil, ankyrin repeat and PH domains 1 [Source:MGI Symbol;Acc:MGI:2388270]	11	69881567	69895539	-1	protein_coding	ENSG00000072818	ACAP1	ENSMMUG00000006211	ACAP1	ortholog_one2one	Acap1	ortholog_one2one
ENSMUSG00000001604	3.68	4.56	2.27	1.83	NA	Tcea3	transcription elongation factor A (SII), 3 [Source:MGI Symbol;Acc:MGI:1196908]	4	136247729	136274898	1	protein_coding	ENSG00000204219	TCEA3	ENSMMUG00000010977	TCEA3	ortholog_one2one	Tcea3	ortholog_one2one
ENSMUSG00000001622	0.18	1.11	1.78	0.28	NA	Csn3	casein kappa [Source:MGI Symbol;Acc:MGI:107461]	5	87925579	87932665	1	protein_coding	ENSG00000171209	CSN3	ENSMMUG00000006031	CSN3	ortholog_one2one	Csn3	ortholog_one2one
ENSMUSG00000001627	180.43	98.73	93.99	134.24	NA	Ifrd1	interferon-related developmental regulator 1 [Source:MGI Symbol;Acc:MGI:1316717]	12	40201567	40248504	-1	protein_coding	NA	NA	NA	NA	NA	NA	NA
ENSMUSG00000001630	20.26	10.06	4.49	12.83	NA	Stk38l	serine/threonine kinase 38 like [Source:MGI Symbol;Acc:MGI:1922250]	6	146724995	146778812	1	protein_coding	ENSG00000211455	STK38L	ENSMMUG00000023248	STK38L	ortholog_one2one	Stk38l	ortholog_one2one
ENSMUSG00000001632	21.01	32.68	29.88	23.89	NA	Brpf1	bromodomain and PHD finger containing, 1 [Source:MGI Symbol;Acc:MGI:1926033]	6	113307137	113324860	1	protein_coding	ENSG00000156983	BRPF1	ENSMMUG00000006116	BRPF1	ortholog_one2one	Brpf1	ortholog_one2one
ENSMUSG00000001642	3.71	15.03	27.71	9.74	NA	Akr1b3	aldo-keto reductase family 1, member B3 (aldose reductase) [Source:MGI Symbol;Acc:MGI:1353494]	6	34302434	34317478	-1	protein_coding	ENSG00000085662	AKR1B1	ENSMMUG00000000917	AKR1B1	ortholog_one2one	Akr1b3	ortholog_one2one
ENSMUSG00000001655	1.11	0.16	0.34	0.42	NA	Hoxc13	homeobox C13 [Source:MGI Symbol;Acc:MGI:99560]	15	102921103	102928814	1	protein_coding	ENSG00000123364	HOXC13	ENSMMUG00000054600	HOXC13	ortholog_one2one	Hoxc13	ortholog_one2one
ENSMUSG00000001656	-	0.02	0.07	0.12	NA	Hoxc11	homeobox C11 [Source:MGI Symbol;Acc:MGI:96193]	15	102954427	102957708	1	protein_coding	ENSG00000123388	HOXC11	ENSMMUG00000000924	HOXC11	ortholog_one2one	Hoxc11	ortholog_one2one
ENSMUSG00000001657	0.46	0.36	1.00	0.60	NA	Hoxc8	homeobox C8 [Source:MGI Symbol;Acc:MGI:96198]	15	102990607	102994111	1	protein_coding	ENSG00000037965	HOXC8	ENSMMUG00000063741	HOXC8	ortholog_one2one	Hoxc8	ortholog_one2one
ENSMUSG00000001661	1.71	0.41	0.84	3.48	NA	Hoxc6	homeobox C6 [Source:MGI Symbol;Acc:MGI:96197]	15	102998257	103011881	1	protein_coding	ENSG00000197757	HOXC6	ENSMMUG00000046055	HOXC6	ortholog_one2one	Hoxc6	ortholog_one2one
ENSMUSG00000001663	0.37	-	-	1.06	NA	Gstt1	glutathione S-transferase, theta 1 [Source:MGI Symbol;Acc:MGI:107379]	10	75783813	75798584	-1	protein_coding	NA	NA	NA	NA	NA	NA	NA
ENSMUSG00000001665	3.63	3.60	5.12	4.92	NA	Gstt3	glutathione S-transferase, theta 3 [Source:MGI Symbol;Acc:MGI:2143526]	10	75774115	75781414	-1	protein_coding	NA	NA	NA	NA	NA	NA	NA
ENSMUSG00000001666	24.03	40.30	57.64	18.82	NA	Ddt	D-dopachrome tautomerase [Source:MGI Symbol;Acc:MGI:1298381]	10	75771230	75773414	-1	protein_coding	NA	NA	NA	NA	NA	NA	NA
ENSMUSG00000001670	-	-	-	-	NA	Tat	tyrosine aminotransferase [Source:MGI Symbol;Acc:MGI:98487]	8	109990437	109999803	1	protein_coding	ENSG00000198650	TAT	ENSMMUG00000002018	TAT	ortholog_one2one	Tat	ortholog_one2one
ENSMUSG00000001672	4.28	2.11	5.26	11.06	NA	Marveld3	MARVEL (membrane-associating) domain containing 3 [Source:MGI Symbol;Acc:MGI:1920858]	8	109947914	109962203	-1	protein_coding	ENSG00000140832	MARVELD3	ENSMMUG00000052324	MARVELD3	ortholog_one2one	Marveld3	ortholog_one2one
ENSMUSG00000001674	29.48	97.37	87.09	31.15	NA	Ddx18	DEAD (Asp-Glu-Ala-Asp) box polypeptide 18 [Source:MGI Symbol;Acc:MGI:1914192]	1	121553835	121567989	-1	protein_coding	ENSG00000088205	DDX18	ENSMMUG00000021343	DDX18	ortholog_one2one	Ddx18	ortholog_one2one
ENSMUSG00000001687	37.03	33.24	39.43	45.62	NA	Ubl3	ubiquitin-like 3 [Source:MGI Symbol;Acc:MGI:1344373]	5	148504635	148552789	-1	protein_coding	ENSG00000122042	UBL3	ENSMMUG00000003771	UBL3	ortholog_one2one	Ubl3	ortholog_one2one
ENSMUSG00000001700	15.18	16.10	21.18	12.61	NA	Gramd3	GRAM domain containing 3 [Source:MGI Symbol;Acc:MGI:1914815]	18	56400337	56503792	1	protein_coding	ENSG00000155324	GRAMD2B	ENSMMUG00000007899	GRAMD2B	ortholog_one2one	Gramd3	ortholog_one2one
ENSMUSG00000001707	6.77	18.84	39.60	17.18	NA	Eef1e1	eukaryotic translation elongation factor 1 epsilon 1 [Source:MGI Symbol;Acc:MGI:1913393]	13	38644207	38659058	-1	protein_coding	NA	NA	NA	NA	NA	NA	NA
ENSMUSG00000001729	415.27	837.33	515.00	332.89	NA	Akt1	thymoma viral proto-oncogene 1 [Source:MGI Symbol;Acc:MGI:87986]	12	112653821	112674884	-1	protein_coding	ENSG00000142208	AKT1	ENSMMUG00000001044	AKT1	ortholog_one2one	Akt1	ortholog_one2one
ENSMUSG00000001739	0.19	0.05	0.40	0.57	NA	Cldn15	claudin 15 [Source:MGI Symbol;Acc:MGI:1913103]	5	136966616	136975858	1	protein_coding	ENSG00000106404	CLDN15	ENSMMUG00000007839	FIS1	ortholog_one2one	Cldn15	ortholog_one2one
ENSMUSG00000001741	0.42	0.07	0.17	0.52	NA	Il16	interleukin 16 [Source:MGI Symbol;Acc:MGI:1270855]	7	83642825	83745726	-1	protein_coding	ENSG00000172349	IL16	ENSMMUG00000011555	IL16	ortholog_one2one	Il16	ortholog_one2one
ENSMUSG00000001750	12.31	14.70	38.39	37.55	NA	Tcirg1	T cell, immune regulator 1, ATPase, H+ transporting, lysosomal V0 protein A3 [Source:MGI Symbol;Acc:MGI:1350931]	19	3896050	3907133	-1	protein_coding	ENSG00000110719	TCIRG1	ENSMMUG00000023190	TCIRG1	ortholog_one2one	Tcirg1	ortholog_one2one
ENSMUSG00000001751	12.63	3.07	3.21	31.99	NA	Naglu	alpha-N-acetylglucosaminidase (Sanfilippo disease IIIB) [Source:MGI Symbol;Acc:MGI:1351641]	11	101070012	101077672	1	protein_coding	ENSG00000108784	NAGLU	ENSMMUG00000050793	NAGLU	ortholog_one2one	Naglu	ortholog_one2one
ENSMUSG00000001755	12.82	16.72	14.32	15.85	NA	Coasy	Coenzyme A synthase [Source:MGI Symbol;Acc:MGI:1918993]	11	101082565	101086619	1	protein_coding	ENSG00000068120	COASY	ENSMMUG00000009886	COASY	ortholog_one2one	Coasy	ortholog_one2one
ENSMUSG00000001761	2.70	1.19	3.58	10.17	NA	Smo	smoothened, frizzled class receptor [Source:MGI Symbol;Acc:MGI:108075]	6	29735503	29761365	1	protein_coding	ENSG00000128602	SMO	ENSMMUG00000012110	SMO	ortholog_one2one	Smo	ortholog_one2one
ENSMUSG00000001763	8.72	13.41	15.89	22.02	NA	Tspan33	tetraspanin 33 [Source:MGI Symbol;Acc:MGI:1919012]	6	29694222	29718559	1	protein_coding	ENSG00000158457	TSPAN33	ENSMMUG00000012109	TSPAN33	ortholog_one2one	Tspan33	ortholog_one2one
ENSMUSG00000001767	40.41	79.11	30.58	21.77	NA	Crnkl1	crooked neck pre-mRNA splicing factor 1 [Source:MGI Symbol;Acc:MGI:1914127]	2	145917479	145935014	-1	protein_coding	ENSG00000101343	CRNKL1	ENSMMUG00000007709	CRNKL1	ortholog_one2one	Crnkl1	ortholog_one2one
ENSMUSG00000001768	42.12	11.18	9.05	30.27	NA	Rin2	Ras and Rab interactor 2 [Source:MGI Symbol;Acc:MGI:1921280]	2	145675215	145887616	1	protein_coding	ENSG00000132669	RIN2	ENSMMUG00000010114	RIN2	ortholog_one2one	Rin2	ortholog_one2one
ENSMUSG00000001773	-	-	-	-	NA	Folh1	folate hydrolase 1 [Source:MGI Symbol;Acc:MGI:1858193]	7	86718977	86775943	-1	protein_coding	ENSG00000086205	FOLH1	ENSMMUG00000012596	FOLH1	ortholog_one2one	Folh1	ortholog_one2one
ENSMUSG00000001774	76.13	247.32	85.53	38.18	NA	Chordc1	cysteine and histidine-rich domain (CHORD)-containing, zinc-binding protein 1 [Source:MGI Symbol;Acc:MGI:1914167]	9	18292125	18317442	1	protein_coding	ENSG00000110172	CHORDC1	ENSMMUG00000005209	CHORDC1	ortholog_one2one	Chordc1	ortholog_one2one
ENSMUSG00000001783	48.97	99.83	85.35	60.23	NA	Rtcb	RNA 2',3'-cyclic phosphate and 5'-OH ligase [Source:MGI Symbol;Acc:MGI:106379]	10	85938637	85957823	-1	protein_coding	ENSG00000100220	RTCB	ENSMMUG00000006720	RTCB	ortholog_one2one	Rtcb	ortholog_one2one
ENSMUSG00000001785	23.92	81.89	38.63	14.86	NA	Pwp1	PWP1 homolog, endonuclein [Source:MGI Symbol;Acc:MGI:1914735]	10	85829494	85889096	1	protein_coding	ENSG00000136045	PWP1	ENSMMUG00000015544	PWP1	ortholog_one2one	Pwp1	ortholog_one2one
ENSMUSG00000001786	15.84	6.18	8.29	20.07	NA	Fbxo7	F-box protein 7 [Source:MGI Symbol;Acc:MGI:1917004]	10	86021972	86051873	1	protein_coding	ENSG00000100225	FBXO7	ENSMMUG00000006728	FBXO7	ortholog_one2one	Fbxo7	ortholog_one2one
ENSMUSG00000001794	169.37	325.88	388.67	266.30	NA	Capns1	calpain, small subunit 1 [Source:MGI Symbol;Acc:MGI:88266]	7	30186936	30198811	-1	protein_coding	NA	NA	NA	NA	NA	NA	NA
ENSMUSG00000001802	0.57	0.48	1.02	2.54	NA	Lrp3	low density lipoprotein receptor-related protein 3 [Source:MGI Symbol;Acc:MGI:3584516]	7	35200027	35215498	-1	protein_coding	ENSG00000130881	LRP3	ENSMMUG00000022872	LRP3	ortholog_one2one	Lrp3	ortholog_one2one
ENSMUSG00000001804	0.19	0.41	0.48	0.28	NA	Dsg4	desmoglein 4 [Source:MGI Symbol;Acc:MGI:2661061]	18	20436175	20471821	1	protein_coding	ENSG00000175065	DSG4	ENSMMUG00000022704	DSG4	ortholog_one2one	Dsg4	ortholog_one2one
ENSMUSG00000001815	-	-	0.02	0.04	NA	Evx2	even-skipped homeobox 2 [Source:MGI Symbol;Acc:MGI:95462]	2	74652991	74659557	-1	protein_coding	ENSG00000174279	EVX2	ENSMMUG00000061506	EVX2	ortholog_one2one	Evx2	ortholog_one2one
ENSMUSG00000001819	0.08	0.15	0.39	0.21	NA	Hoxd13	homeobox D13 [Source:MGI Symbol;Acc:MGI:96205]	2	74668310	74671599	1	protein_coding	ENSG00000128714	HOXD13	ENSMMUG00000055831	HOXD13	ortholog_one2one	Hoxd13	ortholog_one2one
ENSMUSG00000001823	-	-	0.02	-	NA	Hoxd12	homeobox D12 [Source:MGI Symbol;Acc:MGI:96204]	2	74675013	74677705	1	protein_coding	ENSG00000170178	HOXD12	ENSMMUG00000023501	HOXD12	ortholog_one2one	Hoxd12	ortholog_one2one
ENSMUSG00000001827	387.76	85.98	89.91	346.76	NA	Folr1	folate receptor 1 (adult) [Source:MGI Symbol;Acc:MGI:95568]	7	101858331	101870788	-1	protein_coding	ENSG00000110195	FOLR1	ENSMMUG00000010455	FOLR1	ortholog_one2one	Folr1	ortholog_one2one
ENSMUSG00000001829	18.90	38.33	31.08	24.57	NA	Clpb	ClpB caseinolytic peptidase B [Source:MGI Symbol;Acc:MGI:1100517]	7	101663633	101795506	1	protein_coding	ENSG00000162129	CLPB	ENSMMUG00000005423	CLPB	ortholog_one2one	Clpb	ortholog_one2one
ENSMUSG00000001833	141.17	257.75	96.90	79.99	NA	Septin7	septin 7 [Source:MGI Symbol;Acc:MGI:1335094]	9	25252439	25308571	1	protein_coding	ENSG00000122545	SEPTIN7	ENSMMUG00000006980	SEPTIN7	ortholog_one2one	Septin7	ortholog_one2one
ENSMUSG00000001844	10.30	8.48	23.20	34.25	NA	Zdhhc4	zinc finger, DHHC domain containing 4 [Source:MGI Symbol;Acc:MGI:1920131]	5	143316489	143329256	-1	protein_coding	ENSG00000136247	ZDHHC4	ENSMMUG00000015545	ZDHHC4	ortholog_one2one	Zdhhc4	ortholog_one2one
ENSMUSG00000001847	216.71	210.64	256.74	247.55	NA	Rac1	Rac family small GTPase 1 [Source:MGI Symbol;Acc:MGI:97845]	5	143503634	143528036	-1	protein_coding	ENSG00000136238	RAC1	ENSMMUG00000021075	RAC1	ortholog_one2one	Rac1	ortholog_one2one
ENSMUSG00000001855	12.71	32.24	55.21	30.07	NA	Nup214	nucleoporin 214 [Source:MGI Symbol;Acc:MGI:1095411]	2	31974436	32053975	1	protein_coding	ENSG00000126883	NUP214	ENSMMUG00000021724	NUP214	ortholog_one2one	Nup214	ortholog_one2one
ENSMUSG00000001864	93.84	190.24	44.46	98.76	NA	Aif1l	allograft inflammatory factor 1-like [Source:MGI Symbol;Acc:MGI:1919598]	2	31950139	31973442	1	protein_coding	ENSG00000126878	AIF1L	ENSMMUG00000042881	AIF1L	ortholog_one2one	Aif1l	ortholog_one2one
ENSMUSG00000001865	0.34	0.03	2.83	0.53	NA	Cpa3	carboxypeptidase A3, mast cell [Source:MGI Symbol;Acc:MGI:88479]	3	20215620	20242181	-1	protein_coding	ENSG00000163751	CPA3	ENSMMUG00000005519	CPA3	ortholog_one2one	Cpa3	ortholog_one2one
ENSMUSG00000001870	9.71	3.30	4.87	11.83	NA	Ltbp1	latent transforming growth factor beta binding protein 1 [Source:MGI Symbol;Acc:MGI:109151]	17	75005568	75392512	1	protein_coding	ENSG00000049323	LTBP1	ENSMMUG00000021436	LTBP1	ortholog_one2one	Ltbp1	ortholog_one2one
ENSMUSG00000001891	42.41	79.03	152.66	96.16	NA	Ugp2	UDP-glucose pyrophosphorylase 2 [Source:MGI Symbol;Acc:MGI:2183447]	11	21321138	21371201	-1	protein_coding	ENSG00000169764	UGP2	ENSMMUG00000008770	UGP2	ortholog_one2one	Ugp2	ortholog_one2one
ENSMUSG00000001901	0.38	0.28	4.31	1.70	NA	Kcnh6	potassium voltage-gated channel, subfamily H (eag-related), member 6 [Source:MGI Symbol;Acc:MGI:2684139]	11	106008124	106034549	1	protein_coding	ENSG00000173826	KCNH6	ENSMMUG00000005183	KCNH6	ortholog_one2one	Kcnh6	ortholog_one2one
ENSMUSG00000001909	53.62	62.58	49.51	61.65	NA	Trmt1	tRNA methyltransferase 1 [Source:MGI Symbol;Acc:MGI:1289155]	8	84686307	84699808	1	protein_coding	ENSG00000104907	TRMT1	ENSMMUG00000001167	TRMT1	ortholog_one2one	Trmt1	ortholog_one2one
ENSMUSG00000001910	24.66	8.06	16.48	58.05	NA	Nacc1	nucleus accumbens associated 1, BEN and BTB (POZ) domain containing [Source:MGI Symbol;Acc:MGI:1914080]	8	84670479	84687902	-1	protein_coding	ENSG00000160877	NACC1	ENSMMUG00000017971	NACC1	ortholog_one2one	Nacc1	ortholog_one2one
ENSMUSG00000001911	2.53	0.37	0.77	2.15	NA	Nfix	nuclear factor I/X [Source:MGI Symbol;Acc:MGI:97311]	8	84699876	84800344	-1	protein_coding	ENSG00000008441	NFIX	ENSMMUG00000019292	NFIX	ortholog_one2one	Nfix	ortholog_one2one
ENSMUSG00000001918	33.85	12.66	32.66	89.98	NA	Slc1a5	solute carrier family 1 (neutral amino acid transporter), member 5 [Source:MGI Symbol;Acc:MGI:105305]	7	16781340	16798274	1	protein_coding	ENSG00000105281	SLC1A5	ENSMMUG00000022163	SLC1A5	ortholog_one2one	Slc1a5	ortholog_one2one
ENSMUSG00000001924	52.99	122.04	213.89	106.39	NA	Uba1	ubiquitin-like modifier activating enzyme 1 [Source:MGI Symbol;Acc:MGI:98890]	X	20658326	20683179	1	protein_coding	ENSG00000130985	UBA1	ENSMMUG00000017428	UBA1	ortholog_one2one	Uba1	ortholog_one2one
ENSMUSG00000001930	7.53	3.85	7.43	19.97	NA	Vwf	Von Willebrand factor [Source:MGI Symbol;Acc:MGI:98941]	6	125546774	125686679	1	protein_coding	ENSG00000110799	VWF	ENSMMUG00000022893	VWF	ortholog_one2one	Vwf	ortholog_one2one
ENSMUSG00000001942	25.36	14.37	20.37	25.69	NA	Siae	sialic acid acetylesterase [Source:MGI Symbol;Acc:MGI:104803]	9	37555698	37649655	1	protein_coding	ENSG00000110013	SIAE	ENSMMUG00000008476	SIAE	ortholog_one2one	Siae	ortholog_one2one
ENSMUSG00000001943	5.57	5.22	10.43	15.66	NA	Vsig2	V-set and immunoglobulin domain containing 2 [Source:MGI Symbol;Acc:MGI:1928009]	9	37539255	37544205	1	protein_coding	ENSG00000019102	VSIG2	ENSMMUG00000057600	VSIG2	ortholog_one2one	Vsig2	ortholog_one2one
ENSMUSG00000001946	108.86	99.69	158.19	212.30	NA	Esam	endothelial cell-specific adhesion molecule [Source:MGI Symbol;Acc:MGI:1916774]	9	37528078	37538319	1	protein_coding	ENSG00000149564	ESAM	ENSMMUG00000008486	ESAM	ortholog_one2one	Esam	ortholog_one2one
ENSMUSG00000001948	29.35	24.14	1.71	5.15	NA	Spa17	sperm autoantigenic protein 17 [Source:MGI Symbol;Acc:MGI:1333778]	9	37603290	37613722	-1	protein_coding	ENSG00000064199	SPA17	ENSMMUG00000008480	SPA17	ortholog_one2one	Spa17	ortholog_one2one
ENSMUSG00000001962	27.85	45.44	39.21	29.38	NA	Fam50a	family with sequence similarity 50, member A [Source:MGI Symbol;Acc:MGI:1351626]	X	74313033	74320149	1	protein_coding	NA	NA	NA	NA	NA	NA	NA
ENSMUSG00000001964	32.32	67.01	103.91	54.05	NA	Emd	emerin [Source:MGI Symbol;Acc:MGI:108117]	X	74254687	74261548	1	protein_coding	ENSG00000102119	EMD	ENSMMUG00000013678	EMD	ortholog_one2one	Emd	ortholog_one2one
ENSMUSG00000001983	14.23	44.94	14.78	7.87	NA	Taco1	translational activator of mitochondrially encoded cytochrome c oxidase I [Source:MGI Symbol;Acc:MGI:1917457]	11	106066061	106073612	1	protein_coding	ENSG00000136463	TACO1	ENSMMUG00000050954	TACO1	ortholog_one2one	Taco1	ortholog_one2one
ENSMUSG00000001985	0.72	0.05	0.30	5.40	NA	Grik3	glutamate receptor, ionotropic, kainate 3 [Source:MGI Symbol;Acc:MGI:95816]	4	125490700	125714173	1	protein_coding	ENSG00000163873	GRIK3	ENSMMUG00000009679	GRIK3	ortholog_one2one	Grik3	ortholog_one2one
ENSMUSG00000001986	0.50	0.32	0.26	0.71	NA	Gria3	glutamate receptor, ionotropic, AMPA3 (alpha 3) [Source:MGI Symbol;Acc:MGI:95810]	X	41400854	41678601	1	protein_coding	ENSG00000125675	GRIA3	ENSMMUG00000009054	GRIA3	ortholog_one2one	Gria3	ortholog_one2one
ENSMUSG00000001988	-	0.11	0.12	0.12	NA	Npas1	neuronal PAS domain protein 1 [Source:MGI Symbol;Acc:MGI:109205]	7	16455721	16477728	-1	protein_coding	ENSG00000130751	NPAS1	ENSMMUG00000011330	NPAS1	ortholog_one2one	Npas1	ortholog_one2one
ENSMUSG00000001995	21.08	32.00	26.09	19.15	NA	Sipa1l2	signal-induced proliferation-associated 1 like 2 [Source:MGI Symbol;Acc:MGI:2676970]	8	125418063	125569808	-1	protein_coding	ENSG00000116991	SIPA1L2	ENSMMUG00000012068	SIPA1L2	ortholog_one2one	Sipa1l2	ortholog_one2one
ENSMUSG00000001998	6.04	10.84	14.38	13.29	NA	Ap4e1	adaptor-related protein complex AP-4, epsilon 1 [Source:MGI Symbol;Acc:MGI:1336993]	2	127008717	127067909	1	protein_coding	ENSG00000081014	AP4E1	ENSMMUG00000015159	AP4E1	ortholog_one2one	Ap4e1	ortholog_one2one
ENSMUSG00000001999	37.00	66.52	47.26	31.98	NA	Blvra	biliverdin reductase A [Source:MGI Symbol;Acc:MGI:88170]	2	127070665	127097084	1	protein_coding	ENSG00000106605	BLVRA	ENSMMUG00000017382	BLVRA	ortholog_one2one	Blvra	ortholog_one2one
ENSMUSG00000002006	0.27	0.37	0.47	0.62	NA	Pdzd4	PDZ domain containing 4 [Source:MGI Symbol;Acc:MGI:2443483]	X	73793359	73824969	-1	protein_coding	ENSG00000067840	PDZD4	ENSMMUG00000003377	PDZD4	ortholog_one2one	Pdzd4	ortholog_one2one
ENSMUSG00000002007	0.05	0.02	0.19	0.32	NA	Srpk3	serine/arginine-rich protein specific kinase 3 [Source:MGI Symbol;Acc:MGI:1891338]	X	73774405	73778925	1	protein_coding	ENSG00000184343	SRPK3	ENSMMUG00000003372	SRPK3	ortholog_one2one	Srpk3	ortholog_one2one
ENSMUSG00000002010	38.86	90.04	113.37	65.42	NA	Idh3g	isocitrate dehydrogenase 3 (NAD+), gamma [Source:MGI Symbol;Acc:MGI:1099463]	X	73778963	73786897	-1	protein_coding	ENSG00000067829	IDH3G	ENSMMUG00000003374	IDH3G	ortholog_one2one	Idh3g	ortholog_one2one
ENSMUSG00000002012	0.90	0.26	0.79	2.27	NA	Pnck	pregnancy upregulated non-ubiquitously expressed CaM kinase [Source:MGI Symbol;Acc:MGI:1347357]	X	73655994	73660117	-1	protein_coding	ENSG00000130822	PNCK	ENSMMUG00000010585	PNCK	ortholog_one2one	Pnck	ortholog_one2one
ENSMUSG00000002014	122.74	62.47	150.99	192.54	NA	Ssr4	signal sequence receptor, delta [Source:MGI Symbol;Acc:MGI:1099464]	X	73787028	73790830	1	protein_coding	ENSG00000180879	SSR4	ENSMMUG00000003375	SSR4	ortholog_one2one	Ssr4	ortholog_one2one
ENSMUSG00000002015	596.06	447.87	206.35	306.45	NA	Bcap31	B cell receptor associated protein 31 [Source:MGI Symbol;Acc:MGI:1350933]	X	73686178	73716175	-1	protein_coding	ENSG00000185825	BCAP31	ENSMMUG00000012744	BCAP31	ortholog_one2one	Bcap31	ortholog_one2one
ENSMUSG00000002017	28.34	33.60	40.46	38.73	NA	Fam98a	family with sequence similarity 98, member A [Source:MGI Symbol;Acc:MGI:1919972]	17	75537086	75551946	-1	protein_coding	ENSG00000119812	FAM98A	ENSMMUG00000010462	FAM98A	ortholog_one2one	Fam98a	ortholog_one2one
ENSMUSG00000002020	5.01	1.41	1.69	4.02	NA	Ltbp2	latent transforming growth factor beta binding protein 2 [Source:MGI Symbol;Acc:MGI:99502]	12	84783212	84876532	-1	protein_coding	ENSG00000119681	LTBP2	ENSMMUG00000018015	LTBP2	ortholog_one2one	Ltbp2	ortholog_one2one
ENSMUSG00000002028	8.50	11.17	24.87	26.57	NA	Kmt2a	lysine (K)-specific methyltransferase 2A [Source:MGI Symbol;Acc:MGI:96995]	9	44803355	44881296	-1	protein_coding	NA	NA	NA	NA	NA	NA	NA
ENSMUSG00000002031	94.63	60.69	47.49	61.59	NA	Ift46	intraflagellar transport 46 [Source:MGI Symbol;Acc:MGI:1923818]	9	44767908	44793447	1	protein_coding	ENSG00000118096	IFT46	ENSMMUG00000014455	IFT46	ortholog_one2one	Ift46	ortholog_one2one
ENSMUSG00000002032	0.56	0.29	0.91	1.25	NA	Tmem25	transmembrane protein 25 [Source:MGI Symbol;Acc:MGI:1918937]	9	44793769	44799307	-1	protein_coding	ENSG00000149582	TMEM25	ENSMMUG00000005492	TMEM25	ortholog_one2one	Tmem25	ortholog_one2one
ENSMUSG00000002033	0.03	0.14	0.75	0.38	NA	Cd3g	CD3 antigen, gamma polypeptide [Source:MGI Symbol;Acc:MGI:88333]	9	44969572	44980431	-1	protein_coding	ENSG00000160654	CD3G	ENSMMUG00000017600	CD3G	ortholog_one2one	Cd3g	ortholog_one2one
ENSMUSG00000002043	2.30	2.18	23.48	19.88	NA	Trappc6a	trafficking protein particle complex 6A [Source:MGI Symbol;Acc:MGI:1914341]	7	19508395	19516145	1	protein_coding	NA	NA	NA	NA	NA	NA	NA
ENSMUSG00000002052	57.93	88.63	47.36	48.12	NA	Supt6	SPT6, histone chaperone and transcription elongation factor [Source:MGI Symbol;Acc:MGI:107726]	11	78206746	78245987	-1	protein_coding	ENSG00000109111	SUPT6H	ENSMMUG00000004708	SUPT6H	ortholog_one2one	Supt6	ortholog_one2one
ENSMUSG00000002055	12.85	44.90	31.08	5.42	NA	Spag5	sperm associated antigen 5 [Source:MGI Symbol;Acc:MGI:1927470]	11	78301529	78322457	1	protein_coding	NA	NA	NA	NA	NA	NA	NA
ENSMUSG00000002057	0.08	0.12	0.53	0.12	NA	Foxn1	forkhead box N1 [Source:MGI Symbol;Acc:MGI:102949]	11	78357577	78386558	-1	protein_coding	ENSG00000109101	FOXN1	ENSMMUG00000021975	FOXN1	ortholog_one2one	Foxn1	ortholog_one2one
ENSMUSG00000002058	24.70	21.88	72.30	62.06	NA	Unc119	unc-119 lipid binding chaperone [Source:MGI Symbol;Acc:MGI:1328357]	11	78343482	78349164	1	protein_coding	ENSG00000109103	UNC119	ENSMMUG00000012239	UNC119	ortholog_one2one	Unc119	ortholog_one2one
ENSMUSG00000002059	3.15	2.44	5.61	9.77	NA	Rab34	RAB34, member RAS oncogene family [Source:MGI Symbol;Acc:MGI:104606]	11	78188430	78192193	1	protein_coding	ENSG00000109113	RAB34	ENSMMUG00000007293	RAB34	ortholog_one2one	Rab34	ortholog_one2one
ENSMUSG00000002064	79.90	69.17	73.87	82.47	NA	Sdf2	stromal cell derived factor 2 [Source:MGI Symbol;Acc:MGI:108019]	11	78245746	78255496	1	protein_coding	ENSG00000132581	SDF2	ENSMMUG00000053611	SDF2	ortholog_one2one	Sdf2	ortholog_one2one
ENSMUSG00000002068	5.10	114.22	85.01	4.16	NA	Ccne1	cyclin E1 [Source:MGI Symbol;Acc:MGI:88316]	7	38097984	38107534	-1	protein_coding	ENSG00000105173	CCNE1	ENSMMUG00000020668	CCNE1	ortholog_one2one	Ccne1	ortholog_one2one
ENSMUSG00000002076	9.94	9.22	1.46	2.87	NA	Hsf2bp	heat shock transcription factor 2 binding protein [Source:MGI Symbol;Acc:MGI:1921627]	17	31944769	32036349	-1	protein_coding	ENSG00000160207	HSF2BP	ENSMMUG00000022791	HSF2BP	ortholog_one2one	Hsf2bp	ortholog_one2one
ENSMUSG00000002083	5.55	1.82	3.51	7.63	NA	Bbc3	BCL2 binding component 3 [Source:MGI Symbol;Acc:MGI:2181667]	7	16308393	16318205	1	protein_coding	NA	NA	NA	NA	NA	NA	NA
ENSMUSG00000002100	0.32	0.32	0.41	1.32	NA	Mybpc3	myosin binding protein C, cardiac [Source:MGI Symbol;Acc:MGI:102844]	2	91118144	91136516	1	protein_coding	ENSG00000134571	MYBPC3	ENSMMUG00000015604	MYBPC3	ortholog_one2one	Mybpc3	ortholog_one2one
ENSMUSG00000002102	100.31	247.66	201.84	106.47	NA	Psmc3	proteasome (prosome, macropain) 26S subunit, ATPase 3 [Source:MGI Symbol;Acc:MGI:1098754]	2	91054009	91066369	1	protein_coding	ENSG00000165916	PSMC3	ENSMMUG00000015611	PSMC3	ortholog_one2one	Psmc3	ortholog_one2one
ENSMUSG00000002103	13.60	8.86	16.57	24.80	NA	Acp2	acid phosphatase 2, lysosomal [Source:MGI Symbol;Acc:MGI:87882]	2	91202885	91214098	1	protein_coding	NA	NA	NA	NA	NA	NA	NA
ENSMUSG00000002104	0.09	0.14	0.08	0.08	NA	Rapsn	receptor-associated protein of the synapse [Source:MGI Symbol;Acc:MGI:99422]	2	91035620	91045729	1	protein_coding	ENSG00000165917	RAPSN	ENSMMUG00000009498	RAPSN	ortholog_one2one	Rapsn	ortholog_one2one
ENSMUSG00000002105	23.12	7.36	15.36	87.80	NA	Slc39a13	solute carrier family 39 (metal ion transporter), member 13 [Source:MGI Symbol;Acc:MGI:1915677]	2	91061791	91070417	-1	protein_coding	ENSG00000165915	SLC39A13	ENSMMUG00000015607	SLC39A13	ortholog_one2one	Slc39a13	ortholog_one2one
ENSMUSG00000002107	6.38	2.50	2.58	6.08	NA	Celf2	CUGBP, Elav-like family member 2 [Source:MGI Symbol;Acc:MGI:1338822]	2	6539694	7509563	-1	protein_coding	ENSG00000048740	CELF2	ENSMMUG00000037449	CELF2	ortholog_one2one	Celf2	ortholog_one2one
ENSMUSG00000002108	3.45	1.21	4.50	7.53	NA	Nr1h3	nuclear receptor subfamily 1, group H, member 3 [Source:MGI Symbol;Acc:MGI:1352462]	2	91184061	91202834	-1	protein_coding	ENSG00000025434	NR1H3	ENSMMUG00000015598	NR1H3	ortholog_one2one	Nr1h3	ortholog_one2one
ENSMUSG00000002109	6.11	3.15	6.42	14.44	NA	Ddb2	damage specific DNA binding protein 2 [Source:MGI Symbol;Acc:MGI:1355314]	2	91211572	91236982	-1	protein_coding	NA	NA	NA	NA	NA	NA	NA
ENSMUSG00000002111	1.28	0.58	1.31	4.40	NA	Spi1	spleen focus forming virus (SFFV) proviral integration oncogene [Source:MGI Symbol;Acc:MGI:98282]	2	91082390	91115756	1	protein_coding	ENSG00000066336	SPI1	ENSMMUG00000015606	SPI1	ortholog_one2one	Spi1	ortholog_one2one
ENSMUSG00000002129	24.04	63.15	57.25	37.99	NA	Sf3a1	splicing factor 3a, subunit 1 [Source:MGI Symbol;Acc:MGI:1914715]	11	4160350	4182541	1	protein_coding	ENSG00000099995	SF3A1	ENSMMUG00000005547	SF3A1	ortholog_one2one	Sf3a1	ortholog_one2one
ENSMUSG00000002147	13.25	6.94	22.10	39.48	NA	Stat6	signal transducer and activator of transcription 6 [Source:MGI Symbol;Acc:MGI:103034]	10	127642986	127660957	1	protein_coding	ENSG00000166888	STAT6	ENSMMUG00000017527	STAT6	ortholog_one2one	Stat6	ortholog_one2one
ENSMUSG00000002190	0.08	0.28	0.26	0.21	NA	Clgn	calmegin [Source:MGI Symbol;Acc:MGI:107472]	8	83389867	83428552	1	protein_coding	ENSG00000153132	CLGN	ENSMMUG00000022355	CLGN	ortholog_one2one	Clgn	ortholog_one2one
ENSMUSG00000002204	0.14	0.18	0.91	2.09	NA	Napsa	napsin A aspartic peptidase [Source:MGI Symbol;Acc:MGI:109365]	7	44572380	44586862	1	protein_coding	ENSG00000131400	NAPSA	ENSMMUG00000013402	NAPSA	ortholog_one2one	Napsa	ortholog_one2one
ENSMUSG00000002205	17.89	20.71	43.11	38.61	NA	Vrk3	vaccinia related kinase 3 [Source:MGI Symbol;Acc:MGI:2182465]	7	44748413	44777515	1	protein_coding	ENSG00000105053	VRK3	ENSMMUG00000010837	VRK3	ortholog_one2one	Vrk3	ortholog_one2one
ENSMUSG00000002210	3.16	6.74	18.84	10.83	NA	Smg9	smg-9 homolog, nonsense mediated mRNA decay factor (C. elegans) [Source:MGI Symbol;Acc:MGI:1919247]	7	24399619	24422778	1	protein_coding	ENSG00000105771	SMG9	ENSMMUG00000014543	SMG9	ortholog_one2one	Smg9	ortholog_one2one
ENSMUSG00000002221	9.45	34.68	34.32	17.31	NA	Paxip1	PAX interacting (with transcription-activation domain) protein 1 [Source:MGI Symbol;Acc:MGI:1890430]	5	27740080	27791691	-1	protein_coding	ENSG00000157212	PAXIP1	ENSMMUG00000006331	PAXIP1	ortholog_one2one	Paxip1	ortholog_one2one
ENSMUSG00000002222	38.63	36.14	21.77	36.31	NA	Rmnd5a	required for meiotic nuclear division 5 homolog A [Source:MGI Symbol;Acc:MGI:1915727]	6	71388634	71440637	-1	protein_coding	ENSG00000153561	RMND5A	ENSMMUG00000003523	RMND5A	ortholog_one2one	Rmnd5a	ortholog_one2one
ENSMUSG00000002227	15.52	19.78	45.11	38.11	NA	Mov10	Mov10 RISC complex RNA helicase [Source:MGI Symbol;Acc:MGI:97054]	3	104794836	104818563	-1	protein_coding	ENSG00000155363	MOV10	ENSMMUG00000059489	MOV10	ortholog_one2one	Mov10	ortholog_one2one
ENSMUSG00000002228	0.56	0.76	1.39	1.76	NA	Ppm1j	protein phosphatase 1J [Source:MGI Symbol;Acc:MGI:1919137]	3	104781056	104786018	1	protein_coding	ENSG00000155367	PPM1J	ENSMMUG00000007767	PPM1J	ortholog_one2one	Ppm1j	ortholog_one2one
ENSMUSG00000002233	362.79	394.31	161.62	213.71	NA	Rhoc	ras homolog family member C [Source:MGI Symbol;Acc:MGI:106028]	3	104788375	104794459	1	protein_coding	NA	NA	NA	NA	NA	NA	NA
ENSMUSG00000002240	-	-	-	-	NA	Prr27	proline rich 27 [Source:MGI Symbol;Acc:MGI:1921029]	5	87825686	87846387	1	protein_coding	ENSG00000187533	PRR27	ENSMMUG00000022269	PRR27	ortholog_one2one	Prr27	ortholog_one2one
ENSMUSG00000002249	23.35	18.37	39.55	59.99	NA	Tead3	TEA domain family member 3 [Source:MGI Symbol;Acc:MGI:109241]	17	28331671	28350817	-1	protein_coding	ENSG00000007866	TEAD3	ENSMMUG00000015909	TEAD3	ortholog_one2one	Tead3	ortholog_one2one
ENSMUSG00000002250	8.97	47.60	71.40	21.28	NA	Ppard	peroxisome proliferator activator receptor delta [Source:MGI Symbol;Acc:MGI:101884]	17	28232700	28301474	1	protein_coding	ENSG00000112033	PPARD	ENSMMUG00000015904	PPARD	ortholog_one2one	Ppard	ortholog_one2one
ENSMUSG00000002257	1.39	3.43	1.85	1.52	NA	Def6	differentially expressed in FDCP 6 [Source:MGI Symbol;Acc:MGI:1346328]	17	28207778	28228608	1	protein_coding	ENSG00000023892	DEF6	ENSMMUG00000023560	DEF6	ortholog_one2one	Def6	ortholog_one2one
ENSMUSG00000002265	350.17	294.33	353.94	646.42	NA	Peg3	paternally expressed 3 [Source:MGI Symbol;Acc:MGI:104748]	7	6703892	6730431	-1	protein_coding	ENSG00000198300	PEG3	ENSMMUG00000055669	PEG3	ortholog_one2one	Peg3	ortholog_one2one
ENSMUSG00000002266	56.97	15.87	35.87	184.10	NA	Zim1	zinc finger, imprinted 1 [Source:MGI Symbol;Acc:MGI:1341879]	7	6671269	6696450	-1	protein_coding	NA	NA	NA	NA	NA	NA	NA
ENSMUSG00000002274	1.46	2.70	4.00	1.79	NA	Metrn	meteorin, glial cell differentiation regulator [Source:MGI Symbol;Acc:MGI:1917333]	17	25793221	25797136	-1	protein_coding	ENSG00000103260	METRN	ENSMMUG00000063713	METRN	ortholog_one2one	Metrn	ortholog_one2one
ENSMUSG00000002279	5.24	6.16	13.98	11.13	NA	Lmf1	lipase maturation factor 1 [Source:MGI Symbol;Acc:MGI:1923733]	17	25579085	25662826	1	protein_coding	ENSG00000103227	LMF1	ENSMMUG00000011133	LMF1	ortholog_one2one	Lmf1	ortholog_one2one
ENSMUSG00000002280	11.01	11.28	13.42	16.18	NA	Ciao3	cytosolic iron-sulfur assembly component 3 [Source:MGI Symbol;Acc:MGI:1914813]	17	25773776	25783332	1	protein_coding	ENSG00000103245	CIAO3	ENSMMUG00000006455	CIAO3	ortholog_one2one	Ciao3	ortholog_one2one
ENSMUSG00000002289	16.70	5.40	5.20	16.70	NA	Angptl4	angiopoietin-like 4 [Source:MGI Symbol;Acc:MGI:1888999]	17	33773750	33781830	-1	protein_coding	ENSG00000167772	ANGPTL4	ENSMMUG00000000698	ANGPTL4	ortholog_one2one	Angptl4	ortholog_one2one
ENSMUSG00000002297	19.03	85.68	50.86	31.73	NA	Dbf4	DBF4 zinc finger [Source:MGI Symbol;Acc:MGI:1351328]	5	8396973	8422716	-1	protein_coding	ENSG00000006634	DBF4	ENSMMUG00000006771	DBF4	ortholog_one2one	Dbf4	ortholog_one2one
ENSMUSG00000002307	107.76	117.09	67.91	86.10	NA	Daxx	Fas death domain-associated protein [Source:MGI Symbol;Acc:MGI:1197015]	17	33909414	33915590	1	protein_coding	NA	NA	NA	NA	NA	NA	NA
ENSMUSG00000002308	380.69	66.13	59.51	319.71	NA	Cd320	CD320 antigen [Source:MGI Symbol;Acc:MGI:1860083]	17	33843091	33849774	1	protein_coding	ENSG00000167775	CD320	ENSMMUG00000016695	CD320	ortholog_one2one	Cd320	ortholog_one2one
ENSMUSG00000002319	60.80	112.26	112.45	88.72	NA	Ipo4	importin 4 [Source:MGI Symbol;Acc:MGI:1923001]	14	55625400	55635957	-1	protein_coding	ENSG00000196497	IPO4	ENSMMUG00000012481	IPO4	ortholog_one2one	Ipo4	ortholog_one2one
ENSMUSG00000002320	36.87	38.36	63.18	61.24	NA	Tm9sf1	transmembrane 9 superfamily member 1 [Source:MGI Symbol;Acc:MGI:1921390]	14	55635965	55643806	-1	protein_coding	NA	NA	NA	NA	NA	NA	NA
ENSMUSG00000002324	13.63	9.53	10.04	12.08	NA	Rec8	REC8 meiotic recombination protein [Source:MGI Symbol;Acc:MGI:1929645]	14	55618037	55625395	1	protein_coding	ENSG00000100918	REC8	ENSMMUG00000012480	REC8	ortholog_one2one	Rec8	ortholog_one2one
ENSMUSG00000002325	30.22	23.08	32.39	46.13	NA	Irf9	interferon regulatory factor 9 [Source:MGI Symbol;Acc:MGI:107587]	14	55603571	55610030	1	protein_coding	ENSG00000213928	IRF9	ENSMMUG00000040817	IRF9	ortholog_one2one	Irf9	ortholog_one2one
ENSMUSG00000002326	15.74	29.96	23.32	15.89	NA	Gmpr2	guanosine monophosphate reductase 2 [Source:MGI Symbol;Acc:MGI:1917903]	14	55671941	55679200	1	protein_coding	ENSG00000100938	GMPR2	ENSMMUG00000012455	GMPR2	ortholog_one2one	Gmpr2	ortholog_one2one
ENSMUSG00000002329	16.30	20.58	24.05	19.21	NA	Mdp1	magnesium-dependent phosphatase 1 [Source:MGI Symbol;Acc:MGI:1915131]	14	55657879	55660508	-1	protein_coding	NA	NA	NA	NA	NA	NA	NA
ENSMUSG00000002332	20.47	19.84	38.94	41.48	NA	Dhrs1	dehydrogenase/reductase (SDR family) member 1 [Source:MGI Symbol;Acc:MGI:1196314]	14	55739020	55745690	-1	protein_coding	ENSG00000157379	DHRS1	ENSMMUG00000010051	DHRS1	ortholog_one2one	Dhrs1	ortholog_one2one
ENSMUSG00000002341	0.08	0.05	0.06	0.02	NA	Ncan	neurocan [Source:MGI Symbol;Acc:MGI:104694]	8	70093085	70120873	-1	protein_coding	ENSG00000130287	NCAN	ENSMMUG00000062498	NCAN	ortholog_one2one	Ncan	ortholog_one2one
ENSMUSG00000002342	16.97	15.69	28.91	32.18	NA	Tmem161a	transmembrane protein 161A [Source:MGI Symbol;Acc:MGI:2384577]	8	70172356	70183681	1	protein_coding	ENSG00000064545	TMEM161A	ENSMMUG00000018367	TMEM161A	ortholog_one2one	Tmem161a	ortholog_one2one
ENSMUSG00000002343	9.50	22.30	23.34	15.99	NA	Armc6	armadillo repeat containing 6 [Source:MGI Symbol;Acc:MGI:1924063]	8	70220172	70234466	-1	protein_coding	ENSG00000105676	ARMC6	ENSMMUG00000019668	ARMC6	ortholog_one2one	Armc6	ortholog_one2one
ENSMUSG00000002345	21.10	24.69	35.86	19.50	NA	Borcs8	BLOC-1 related complex subunit 8 [Source:MGI Symbol;Acc:MGI:1919618]	8	70139499	70147319	1	protein_coding	NA	NA	NA	NA	NA	NA	NA
ENSMUSG00000002346	1.69	0.83	2.17	9.40	NA	Slc25a42	solute carrier family 25, member 42 [Source:MGI Symbol;Acc:MGI:1920345]	8	70184340	70212305	-1	protein_coding	ENSG00000181035	SLC25A42	ENSMMUG00000019669	SLC25A42	ortholog_one2one	Slc25a42	ortholog_one2one
ENSMUSG00000002365	112.16	161.99	102.21	84.40	NA	Snx9	sorting nexin 9 [Source:MGI Symbol;Acc:MGI:1913866]	17	5841329	5931954	1	protein_coding	ENSG00000130340	SNX9	ENSMMUG00000007142	SNX9	ortholog_one2one	Snx9	ortholog_one2one
ENSMUSG00000002372	27.36	53.04	77.62	56.10	NA	Ranbp3	RAN binding protein 3 [Source:MGI Symbol;Acc:MGI:1919060]	17	56673294	56711764	1	protein_coding	ENSG00000031823	RANBP3	ENSMMUG00000011964	RANBP3	ortholog_one2one	Ranbp3	ortholog_one2one
ENSMUSG00000002379	47.81	50.02	154.48	90.34	NA	Ndufa11	NADH:ubiquinone oxidoreductase subunit A11 [Source:MGI Symbol;Acc:MGI:1917125]	17	56717767	56722141	1	protein_coding	NA	NA	NA	NA	NA	NA	NA
ENSMUSG00000002384	5.11	4.42	8.60	11.73	NA	Bmp8b	bone morphogenetic protein 8b [Source:MGI Symbol;Acc:MGI:107335]	4	123105165	123132099	1	protein_coding	NA	NA	NA	NA	NA	NA	NA
ENSMUSG00000002393	13.59	25.32	58.51	26.19	NA	Nr2f6	nuclear receptor subfamily 2, group F, member 6 [Source:MGI Symbol;Acc:MGI:1352453]	8	71374123	71381960	-1	protein_coding	ENSG00000160113	NR2F6	ENSMMUG00000028849	NR2F6	ortholog_one2one	Nr2f6	ortholog_one2one
ENSMUSG00000002395	83.70	79.74	47.85	50.36	NA	Use1	unconventional SNARE in the ER 1 homolog (S. cerevisiae) [Source:MGI Symbol;Acc:MGI:1914273]	8	71366848	71369732	1	protein_coding	NA	NA	NA	NA	NA	NA	NA
ENSMUSG00000002396	2.23	4.08	10.04	8.40	NA	Ocel1	occludin/ELL domain containing 1 [Source:MGI Symbol;Acc:MGI:1924340]	8	71371298	71379361	1	protein_coding	ENSG00000099330	OCEL1	ENSMMUG00000011931	OCEL1	ortholog_one2one	Ocel1	ortholog_one2one
ENSMUSG00000002409	13.67	8.91	6.00	11.20	NA	Dyrk1b	dual-specificity tyrosine-(Y)-phosphorylation regulated kinase 1b [Source:MGI Symbol;Acc:MGI:1330302]	7	28179469	28187294	1	protein_coding	ENSG00000105204	DYRK1B	ENSMMUG00000022726	DYRK1B	ortholog_one2one	Dyrk1b	ortholog_one2one
ENSMUSG00000002413	14.83	42.97	60.06	33.06	NA	Braf	Braf transforming gene [Source:MGI Symbol;Acc:MGI:88190]	6	39603237	39725463	-1	protein_coding	ENSG00000157764	BRAF	ENSMMUG00000042793	BRAF	ortholog_one2one	Braf	ortholog_one2one
ENSMUSG00000002416	136.63	395.14	70.99	36.62	NA	Ndufb2	NADH:ubiquinone oxidoreductase subunit B2 [Source:MGI Symbol;Acc:MGI:1915448]	6	39592574	39603382	1	protein_coding	ENSG00000090266	NDUFB2	ENSMMUG00000015284	NDUFB2	ortholog_one2one	Ndufb2	ortholog_one2one
ENSMUSG00000002428	27.89	28.06	17.61	17.32	NA	Hltf	helicase-like transcription factor [Source:MGI Symbol;Acc:MGI:1196437]	3	20057811	20118490	1	protein_coding	ENSG00000071794	HLTF	ENSMMUG00000005526	HLTF	ortholog_one2one	Hltf	ortholog_one2one
ENSMUSG00000002455	62.94	100.48	41.83	37.10	NA	Prpf6	pre-mRNA splicing factor 6 [Source:MGI Symbol;Acc:MGI:1922946]	2	181591868	181655660	1	protein_coding	ENSG00000101161	PRPF6	ENSMMUG00000015558	PRPF6	ortholog_one2one	Prpf6	ortholog_one2one
ENSMUSG00000002458	1.46	2.17	8.14	4.88	NA	Rgs19	regulator of G-protein signaling 19 [Source:MGI Symbol;Acc:MGI:1915153]	2	181688419	181693977	-1	protein_coding	ENSG00000171700	RGS19	ENSMMUG00000058704	RGS19	ortholog_one2one	Rgs19	ortholog_one2one
ENSMUSG00000002459	0.11	0.05	0.07	0.12	NA	Rgs20	regulator of G-protein signaling 20 [Source:MGI Symbol;Acc:MGI:1929866]	1	4909576	5070285	-1	protein_coding	ENSG00000147509	RGS20	ENSMMUG00000015417	RGS20	ortholog_one2one	Rgs20	ortholog_one2one
ENSMUSG00000002475	30.37	26.39	24.53	19.35	NA	Abhd3	abhydrolase domain containing 3 [Source:MGI Symbol;Acc:MGI:2147183]	18	10642092	10706771	-1	protein_coding	ENSG00000158201	ABHD3	ENSMMUG00000004382	ABHD3	ortholog_one2one	Abhd3	ortholog_one2one
ENSMUSG00000002477	152.51	467.84	183.13	61.62	NA	Snrpd1	small nuclear ribonucleoprotein D1 [Source:MGI Symbol;Acc:MGI:98344]	18	10617775	10642079	1	protein_coding	ENSG00000167088	SNRPD1	ENSMMUG00000051922	SNRPD1	ortholog_one2one	Snrpd1	ortholog_one2one
ENSMUSG00000002486	7.87	10.38	10.11	8.45	NA	Tchp	trichoplein, keratin filament binding [Source:MGI Symbol;Acc:MGI:1925082]	5	114707760	114722327	1	protein_coding	NA	NA	NA	NA	NA	NA	NA
ENSMUSG00000002489	6.42	30.61	36.26	14.29	NA	Tiam1	T cell lymphoma invasion and metastasis 1 [Source:MGI Symbol;Acc:MGI:103306]	16	89787111	90143769	-1	protein_coding	ENSG00000156299	TIAM1	ENSMMUG00000019571	TIAM1	ortholog_one2one	Tiam1	ortholog_one2one
ENSMUSG00000002496	27.64	31.78	52.30	51.61	NA	Tsc2	TSC complex subunit 2 [Source:MGI Symbol;Acc:MGI:102548]	17	24595816	24632630	-1	protein_coding	ENSG00000103197	TSC2	ENSMMUG00000002808	TSC2	ortholog_one2one	Tsc2	ortholog_one2one
ENSMUSG00000002500	0.41	0.28	0.50	0.68	NA	Rpl3l	ribosomal protein L3-like [Source:MGI Symbol;Acc:MGI:1913461]	17	24727820	24736143	1	protein_coding	ENSG00000140986	RPL3L	ENSMMUG00000007937	RPL3L	ortholog_one2one	Rpl3l	ortholog_one2one
ENSMUSG00000002504	39.68	17.45	12.89	36.81	NA	Slc9a3r2	solute carrier family 9 (sodium/hydrogen exchanger), member 3 regulator 2 [Source:MGI Symbol;Acc:MGI:1890662]	17	24639286	24650327	-1	protein_coding	ENSG00000065054	SLC9A3R2	ENSMMUG00000002806	SLC9A3R2	ortholog_one2one	Slc9a3r2	ortholog_one2one
ENSMUSG00000002524	64.44	96.69	135.57	101.66	NA	Puf60	poly-U binding splicing factor 60 [Source:MGI Symbol;Acc:MGI:1915209]	15	76070182	76080924	-1	protein_coding	ENSG00000179950	PUF60	ENSMMUG00000013558	PUF60	ortholog_one2one	Puf60	ortholog_one2one
ENSMUSG00000002546	64.45	75.04	53.39	59.48	NA	Golga2	golgi autoantigen, golgin subfamily a, 2 [Source:MGI Symbol;Acc:MGI:2139395]	2	32287384	32307921	1	protein_coding	NA	NA	NA	NA	NA	NA	NA
ENSMUSG00000002550	18.79	19.04	41.41	43.06	NA	Uck1	uridine-cytidine kinase 1 [Source:MGI Symbol;Acc:MGI:98904]	2	32255002	32260159	-1	protein_coding	ENSG00000130717	UCK1	ENSMMUG00000009976	UCK1	ortholog_one2one	Uck1	ortholog_one2one
ENSMUSG00000002565	0.16	4.03	3.36	0.23	NA	Scin	scinderin [Source:MGI Symbol;Acc:MGI:1306794]	12	40059769	40134228	-1	protein_coding	ENSG00000006747	SCIN	ENSMMUG00000000880	SCIN	ortholog_one2one	Scin	ortholog_one2one
ENSMUSG00000002578	0.25	0.66	1.29	0.89	NA	Ikzf4	IKAROS family zinc finger 4 [Source:MGI Symbol;Acc:MGI:1343139]	10	128630843	128669358	-1	protein_coding	ENSG00000123411	IKZF4	ENSMMUG00000007523	IKZF4	ortholog_one2one	Ikzf4	ortholog_one2one
ENSMUSG00000002580	56.72	62.23	46.53	37.44	NA	Mien1	migration and invasion enhancer 1 [Source:MGI Symbol;Acc:MGI:1913678]	11	98437708	98438991	-1	protein_coding	ENSG00000141741	MIEN1	ENSMMUG00000052125	MIEN1	ortholog_one2one	Mien1	ortholog_one2one
ENSMUSG00000002588	0.05	0.06	-	0.04	NA	Pon1	paraoxonase 1 [Source:MGI Symbol;Acc:MGI:103295]	6	5168090	5193946	-1	protein_coding	ENSG00000005421	PON1	ENSMMUG00000008011	PON1	ortholog_one2one	Pon1	ortholog_one2one
ENSMUSG00000002602	23.44	6.48	8.47	38.38	NA	Axl	AXL receptor tyrosine kinase [Source:MGI Symbol;Acc:MGI:1347244]	7	25757273	25788705	-1	protein_coding	ENSG00000167601	AXL	ENSMMUG00000009145	AXL	ortholog_one2one	Axl	ortholog_one2one
ENSMUSG00000002603	33.12	38.68	17.42	20.54	NA	Tgfb1	transforming growth factor, beta 1 [Source:MGI Symbol;Acc:MGI:98725]	7	25687002	25705077	1	protein_coding	ENSG00000105329	TGFB1	ENSMMUG00000008142	TGFB1	ortholog_one2one	Tgfb1	ortholog_one2one
ENSMUSG00000002608	24.06	37.03	33.18	34.83	NA	Ccdc97	coiled-coil domain containing 97 [Source:MGI Symbol;Acc:MGI:1196455]	7	25711106	25719088	-1	protein_coding	ENSG00000142039	CCDC97	ENSMMUG00000008143	CCDC97	ortholog_one2one	Ccdc97	ortholog_one2one
ENSMUSG00000002617	4.40	4.07	3.38	2.28	NA	Zfp40	zinc finger protein 40 [Source:MGI Symbol;Acc:MGI:99185]	17	23173869	23193252	-1	protein_coding	NA	NA	NA	NA	NA	NA	NA
ENSMUSG00000002625	30.15	21.49	23.64	34.71	NA	Akap8l	A kinase (PRKA) anchor protein 8-like [Source:MGI Symbol;Acc:MGI:1860606]	17	32321424	32350607	-1	protein_coding	ENSG00000011243	AKAP8L	ENSMMUG00000017984	AKAP8L	ortholog_one2one	Akap8l	ortholog_one2one
ENSMUSG00000002633	0.02	-	0.02	-	NA	Shh	sonic hedgehog [Source:MGI Symbol;Acc:MGI:98297]	5	28456815	28467256	-1	protein_coding	ENSG00000164690	SHH	ENSMMUG00000062128	SHH	ortholog_one2one	Shh	ortholog_one2one
ENSMUSG00000002635	8.08	14.69	22.93	15.36	NA	Pdcd2l	programmed cell death 2-like [Source:MGI Symbol;Acc:MGI:1915329]	7	34184499	34196661	-1	protein_coding	NA	NA	NA	NA	NA	NA	NA
ENSMUSG00000002658	31.39	58.57	65.05	44.74	NA	Gtf2f1	general transcription factor IIF, polypeptide 1 [Source:MGI Symbol;Acc:MGI:1923848]	17	57003405	57011288	-1	protein_coding	NA	NA	NA	NA	NA	NA	NA
ENSMUSG00000002660	19.29	25.21	60.62	43.82	NA	Clpp	caseinolytic mitochondrial matrix peptidase proteolytic subunit [Source:MGI Symbol;Acc:MGI:1858213]	17	56990305	56996188	1	protein_coding	ENSG00000125656	CLPP	ENSMMUG00000028914	CLPP	ortholog_one2one	Clpp	ortholog_one2one
ENSMUSG00000002661	2.18	1.89	7.97	5.75	NA	Alkbh7	alkB homolog 7 [Source:MGI Symbol;Acc:MGI:1913650]	17	56997339	56999322	1	protein_coding	ENSG00000125652	ALKBH7	ENSMMUG00000000054	ALKBH7	ortholog_one2one	Alkbh7	ortholog_one2one
ENSMUSG00000002664	0.50	0.35	0.11	0.15	NA	Pspn	persephin [Source:MGI Symbol;Acc:MGI:1201684]	17	56999457	57000018	-1	protein_coding	ENSG00000125650	PSPN	ENSMMUG00000053244	PSPN	ortholog_one2one	Pspn	ortholog_one2one
ENSMUSG00000002668	3.95	2.16	1.66	4.29	NA	Dennd1c	DENN/MADD domain containing 1C [Source:MGI Symbol;Acc:MGI:1918035]	17	57065905	57078514	-1	protein_coding	ENSG00000205744	DENND1C	ENSMMUG00000005600	DENND1C	ortholog_one2one	Dennd1c	ortholog_one2one
ENSMUSG00000002679	56.39	82.97	69.46	47.12	NA	Med6	mediator complex subunit 6 [Source:MGI Symbol;Acc:MGI:1917042]	12	81573557	81595008	-1	protein_coding	ENSG00000133997	MED6	ENSMMUG00000005781	MED6	ortholog_one2one	Med6	ortholog_one2one
ENSMUSG00000002688	0.74	0.81	0.62	0.59	NA	Prkd1	protein kinase D1 [Source:MGI Symbol;Acc:MGI:99879]	12	50341231	50649098	-1	protein_coding	ENSG00000184304	PRKD1	ENSMMUG00000022550	PRKD1	ortholog_one2one	Prkd1	ortholog_one2one
ENSMUSG00000002699	0.81	1.73	0.89	1.69	NA	Lcp2	lymphocyte cytosolic protein 2 [Source:MGI Symbol;Acc:MGI:1321402]	11	34046920	34092295	1	protein_coding	ENSG00000043462	LCP2	ENSMMUG00000014126	LCP2	ortholog_one2one	Lcp2	ortholog_one2one
ENSMUSG00000002718	40.39	134.95	161.70	49.96	NA	Cse1l	chromosome segregation 1-like (S. cerevisiae) [Source:MGI Symbol;Acc:MGI:1339951]	2	166906040	166946389	1	protein_coding	ENSG00000124207	CSE1L	ENSMMUG00000019636	CSE1L	ortholog_one2one	Cse1l	ortholog_one2one
ENSMUSG00000002728	55.50	62.42	83.68	94.37	NA	Naa20	N(alpha)-acetyltransferase 20, NatB catalytic subunit [Source:MGI Symbol;Acc:MGI:1915127]	2	145902099	145916425	1	protein_coding	ENSG00000173418	NAA20	ENSMMUG00000007708	NAA20	ortholog_one2one	Naa20	ortholog_one2one
ENSMUSG00000002731	5.12	3.90	8.94	11.02	NA	Prkra	protein kinase, interferon inducible double stranded RNA dependent activator [Source:MGI Symbol;Acc:MGI:1344375]	2	76629898	76648015	-1	protein_coding	NA	NA	NA	NA	NA	NA	NA
ENSMUSG00000002732	31.82	10.53	4.31	17.50	NA	Fkbp7	FK506 binding protein 7 [Source:MGI Symbol;Acc:MGI:1336879]	2	76663044	76673116	-1	protein_coding	ENSG00000079150	FKBP7	ENSMMUG00000002187	FKBP7	ortholog_one2one	Fkbp7	ortholog_one2one
ENSMUSG00000002733	27.49	14.30	17.00	41.70	NA	Plekha3	pleckstrin homology domain-containing, family A (phosphoinositide binding specific) member 3 [Source:MGI Symbol;Acc:MGI:1932515]	2	76675281	76696828	1	protein_coding	ENSG00000116095	PLEKHA3	ENSMMUG00000002189	PLEKHA3	ortholog_one2one	Plekha3	ortholog_one2one
ENSMUSG00000002741	40.07	60.38	72.96	65.52	NA	Ykt6	YKT6 v-SNARE homolog (S. cerevisiae) [Source:MGI Symbol;Acc:MGI:1927550]	11	5955693	5967780	1	protein_coding	ENSG00000106636	YKT6	ENSMMUG00000002430	YKT6	ortholog_one2one	Ykt6	ortholog_one2one
ENSMUSG00000002748	42.74	77.35	47.03	39.43	NA	Baz1b	bromodomain adjacent to zinc finger domain, 1B [Source:MGI Symbol;Acc:MGI:1353499]	5	135187264	135246129	1	protein_coding	ENSG00000009954	BAZ1B	ENSMMUG00000014270	BAZ1B	ortholog_one2one	Baz1b	ortholog_one2one
ENSMUSG00000002763	8.65	9.72	21.32	26.56	NA	Pex6	peroxisomal biogenesis factor 6 [Source:MGI Symbol;Acc:MGI:2385054]	17	46711463	46725541	1	protein_coding	ENSG00000124587	PEX6	ENSMMUG00000001394	PEX6	ortholog_one2one	Pex6	ortholog_one2one
ENSMUSG00000002767	51.35	73.45	85.15	64.77	NA	Mrpl2	mitochondrial ribosomal protein L2 [Source:MGI Symbol;Acc:MGI:1351622]	17	46646229	46650139	1	protein_coding	NA	NA	NA	NA	NA	NA	NA
ENSMUSG00000002768	186.34	293.31	96.16	80.96	NA	Mea1	male enhanced antigen 1 [Source:MGI Symbol;Acc:MGI:96957]	17	46678793	46683111	1	protein_coding	ENSG00000124733	MEA1	ENSMMUG00000004871	MEA1	ortholog_one2one	Mea1	ortholog_one2one
ENSMUSG00000002769	0.17	0.05	0.19	0.20	NA	Gnmt	glycine N-methyltransferase [Source:MGI Symbol;Acc:MGI:1202304]	17	46725664	46729168	-1	protein_coding	ENSG00000124713	GNMT	ENSMMUG00000001393	GNMT	ortholog_one2one	Gnmt	ortholog_one2one
ENSMUSG00000002771	0.20	0.11	0.50	0.40	NA	Grin2d	glutamate receptor, ionotropic, NMDA2D (epsilon 4) [Source:MGI Symbol;Acc:MGI:95823]	7	45831883	45878378	-1	protein_coding	ENSG00000105464	GRIN2D	ENSMMUG00000005983	GRIN2D	ortholog_one2one	Grin2d	ortholog_one2one
ENSMUSG00000002778	43.02	44.86	167.19	176.48	NA	Kdelr1	KDEL (Lys-Asp-Glu-Leu) endoplasmic reticulum protein retention receptor 1 [Source:MGI Symbol;Acc:MGI:1915387]	7	45872772	45883732	1	protein_coding	ENSG00000105438	KDELR1	ENSMMUG00000013072	KDELR1	ortholog_one2one	Kdelr1	ortholog_one2one
ENSMUSG00000002781	1.95	2.67	8.40	6.83	NA	Tmem143	transmembrane protein 143 [Source:MGI Symbol;Acc:MGI:1917459]	7	45896941	45917413	1	protein_coding	ENSG00000161558	TMEM143	ENSMMUG00000013068	TMEM143	ortholog_one2one	Tmem143	ortholog_one2one
ENSMUSG00000002791	0.03	0.08	-	-	NA	Pdxk-ps	pyridoxal (pyridoxine, vitamin B6) kinase, pseudogene [Source:MGI Symbol;Acc:MGI:1933201]	17	32076083	32107350	-1	transcribed_unprocessed_pseudogene	NA	NA	NA	NA	NA	NA	NA
ENSMUSG00000002797	2.36	7.72	3.49	1.38	NA	Ggct	gamma-glutamyl cyclotransferase [Source:MGI Symbol;Acc:MGI:95700]	6	54982580	54992950	-1	protein_coding	NA	NA	NA	NA	NA	NA	NA
ENSMUSG00000002799	20.01	9.30	24.35	30.06	NA	Jag2	jagged 2 [Source:MGI Symbol;Acc:MGI:1098270]	12	112907819	112929776	-1	protein_coding	ENSG00000184916	JAG2	ENSMMUG00000001276	JAG2	ortholog_one2one	Jag2	ortholog_one2one
ENSMUSG00000002803	3.94	1.80	2.54	4.48	NA	Btbd6	BTB (POZ) domain containing 6 [Source:MGI Symbol;Acc:MGI:3026623]	12	112976482	112978945	1	protein_coding	ENSG00000184887	BTBD6	ENSMMUG00000013828	BTBD6	ortholog_one2one	Btbd6	ortholog_one2one
ENSMUSG00000002804	11.13	7.90	12.11	10.81	NA	Nudt14	nudix (nucleoside diphosphate linked moiety X)-type motif 14 [Source:MGI Symbol;Acc:MGI:1913424]	12	112934291	112942124	-1	protein_coding	NA	NA	NA	NA	NA	NA	NA
ENSMUSG00000002808	1.31	1.44	0.86	4.29	NA	Epdr1	ependymin related protein 1 (zebrafish) [Source:MGI Symbol;Acc:MGI:2145369]	13	19591706	19619927	-1	protein_coding	ENSG00000086289	EPDR1	ENSMMUG00000050109	EPDR1	ortholog_one2one	Epdr1	ortholog_one2one
ENSMUSG00000002812	43.83	48.52	60.69	71.29	NA	Flii	flightless I actin binding protein [Source:MGI Symbol;Acc:MGI:1342286]	11	60714123	60727263	-1	protein_coding	ENSG00000177731	FLII	ENSMMUG00000018355	FLII	ortholog_one2one	Flii	ortholog_one2one
ENSMUSG00000002814	7.54	15.20	12.72	7.56	NA	Top3a	topoisomerase (DNA) III alpha [Source:MGI Symbol;Acc:MGI:1197527]	11	60740058	60777365	-1	protein_coding	ENSG00000177302	TOP3A	ENSMMUG00000013533	TOP3A	ortholog_one2one	Top3a	ortholog_one2one
ENSMUSG00000002820	14.67	22.41	28.95	30.70	NA	Atg4d	autophagy related 4D, cysteine peptidase [Source:MGI Symbol;Acc:MGI:2444308]	9	21265293	21277772	1	protein_coding	ENSG00000130734	ATG4D	ENSMMUG00000046883	ATG4D	ortholog_one2one	Atg4d	ortholog_one2one
ENSMUSG00000002825	8.03	20.23	26.41	18.74	NA	Qtrt1	queuine tRNA-ribosyltransferase catalytic subunit 1 [Source:MGI Symbol;Acc:MGI:1931441]	9	21411837	21420274	1	protein_coding	ENSG00000213339	QTRT1	ENSMMUG00000028882	QTRT1	ortholog_one2one	Qtrt1	ortholog_one2one
ENSMUSG00000002831	3.57	0.43	0.53	6.03	NA	Plin4	perilipin 4 [Source:MGI Symbol;Acc:MGI:1929709]	17	56100591	56109803	-1	protein_coding	ENSG00000167676	PLIN4	ENSMMUG00000022656	PLIN4	ortholog_one2one	Plin4	ortholog_one2one
ENSMUSG00000002833	73.76	132.98	80.56	54.73	NA	Hdgfl2	HDGF like 2 [Source:MGI Symbol;Acc:MGI:1194492]	17	56079634	56100607	1	protein_coding	ENSG00000167674	HDGFL2	ENSMMUG00000028925	HDGFL2	ortholog_one2one	Hdgfl2	ortholog_one2one
ENSMUSG00000002835	3.07	26.33	22.56	3.74	NA	Chaf1a	chromatin assembly factor 1, subunit A (p150) [Source:MGI Symbol;Acc:MGI:1351331]	17	56040439	56072289	1	protein_coding	ENSG00000167670	CHAF1A	ENSMMUG00000016706	CHAF1A	ortholog_one2one	Chaf1a	ortholog_one2one
ENSMUSG00000002844	16.87	20.39	41.57	36.27	NA	Adprh	ADP-ribosylarginine hydrolase [Source:MGI Symbol;Acc:MGI:1098234]	16	38444030	38452703	-1	protein_coding	ENSG00000144843	ADPRH	ENSMMUG00000053955	ADPRH	ortholog_one2one	Adprh	ortholog_one2one
ENSMUSG00000002845	32.24	32.47	101.29	117.47	NA	Tmem39a	transmembrane protein 39a [Source:MGI Symbol;Acc:MGI:1915096]	16	38558698	38592162	1	protein_coding	ENSG00000176142	TMEM39A	ENSMMUG00000012010	TMEM39A	ortholog_one2one	Tmem39a	ortholog_one2one
ENSMUSG00000002846	10.51	16.38	20.93	24.90	NA	Timmdc1	translocase of inner mitochondrial membrane domain containing 1 [Source:MGI Symbol;Acc:MGI:1922139]	16	38498347	38522663	-1	protein_coding	ENSG00000113845	TIMMDC1	ENSMMUG00000012014	TIMMDC1	ortholog_one2one	Timmdc1	ortholog_one2one
ENSMUSG00000002847	11.95	2.43	5.61	9.43	NA	Pla1a	phospholipase A1 member A [Source:MGI Symbol;Acc:MGI:1934677]	16	38396117	38433145	-1	protein_coding	ENSG00000144837	PLA1A	ENSMMUG00000000902	PLA1A	ortholog_one2one	Pla1a	ortholog_one2one
ENSMUSG00000002870	14.33	108.17	77.47	7.02	NA	Mcm2	minichromosome maintenance complex component 2 [Source:MGI Symbol;Acc:MGI:105380]	6	88883474	88898780	-1	protein_coding	ENSG00000073111	MCM2	ENSMMUG00000000158	MCM2	ortholog_one2one	Mcm2	ortholog_one2one
ENSMUSG00000002871	20.71	8.32	38.76	80.05	NA	Tpra1	transmembrane protein, adipocyte asscociated 1 [Source:MGI Symbol;Acc:MGI:1345190]	6	88902251	88912238	1	protein_coding	ENSG00000163870	TPRA1	ENSMMUG00000000756	TPRA1	ortholog_one2one	Tpra1	ortholog_one2one
ENSMUSG00000002881	34.04	56.91	23.62	21.35	NA	Nab1	Ngfi-A binding protein 1 [Source:MGI Symbol;Acc:MGI:107564]	1	52457294	52500679	-1	protein_coding	ENSG00000138386	NAB1	ENSMMUG00000022664	NAB1	ortholog_one2one	Nab1	ortholog_one2one
ENSMUSG00000002885	12.67	8.22	21.62	37.36	NA	Adgre5	adhesion G protein-coupled receptor E5 [Source:MGI Symbol;Acc:MGI:1347095]	8	83723251	83741326	-1	protein_coding	ENSG00000123146	ADGRE5	ENSMMUG00000005722	ADGRE5	ortholog_one2one	Adgre5	ortholog_one2one
ENSMUSG00000002897	3.75	2.96	5.57	7.75	NA	Il17ra	interleukin 17 receptor A [Source:MGI Symbol;Acc:MGI:107399]	6	120463247	120487559	1	protein_coding	ENSG00000177663	IL17RA	ENSMMUG00000022222	IL17RA	ortholog_one2one	Il17ra	ortholog_one2one
ENSMUSG00000002900	199.28	272.34	210.97	154.89	NA	Lamb1	laminin B1 [Source:MGI Symbol;Acc:MGI:96743]	12	31265234	31329644	1	protein_coding	ENSG00000091136	LAMB1	ENSMMUG00000006567	LAMB1	ortholog_one2one	Lamb1	ortholog_one2one
ENSMUSG00000002908	0.39	0.32	0.28	3.61	NA	Kcnn1	potassium intermediate/small conductance calcium-activated channel, subfamily N, member 1 [Source:MGI Symbol;Acc:MGI:1933993]	8	70842049	70863258	-1	protein_coding	ENSG00000105642	KCNN1	ENSMMUG00000007398	KCNN1	ortholog_one2one	Kcnn1	ortholog_one2one
ENSMUSG00000002910	9.31	4.60	5.03	10.85	NA	Arrdc2	arrestin domain containing 2 [Source:MGI Symbol;Acc:MGI:1918057]	8	70835129	70839720	-1	protein_coding	ENSG00000105643	ARRDC2	ENSMMUG00000007401	ARRDC2	ortholog_one2one	Arrdc2	ortholog_one2one
ENSMUSG00000002930	0.04	-	-	-	NA	Ppp1r17	protein phosphatase 1, regulatory subunit 17 [Source:MGI Symbol;Acc:MGI:1333876]	6	56017497	56032689	1	protein_coding	ENSG00000106341	PPP1R17	ENSMMUG00000022485	PPP1R17	ortholog_one2one	Ppp1r17	ortholog_one2one
ENSMUSG00000002944	105.96	11.75	9.57	75.47	NA	Cd36	CD36 molecule [Source:MGI Symbol;Acc:MGI:107899]	5	17781690	17888801	-1	protein_coding	ENSG00000135218	CD36	ENSMMUG00000042946	CD36	ortholog_one2one	Cd36	ortholog_one2one
ENSMUSG00000002948	35.26	39.44	34.11	41.67	NA	Map2k7	mitogen-activated protein kinase kinase 7 [Source:MGI Symbol;Acc:MGI:1346871]	8	4238740	4247897	1	protein_coding	NA	NA	NA	NA	NA	NA	NA
ENSMUSG00000002949	46.75	84.84	68.27	53.15	NA	Timm44	translocase of inner mitochondrial membrane 44 [Source:MGI Symbol;Acc:MGI:1343262]	8	4259731	4275913	-1	protein_coding	ENSG00000104980	TIMM44	ENSMMUG00000006542	TIMM44	ortholog_one2one	Timm44	ortholog_one2one
ENSMUSG00000002957	146.18	81.02	63.66	134.66	NA	Ap2a2	adaptor-related protein complex 2, alpha 2 subunit [Source:MGI Symbol;Acc:MGI:101920]	7	141562173	141633011	1	protein_coding	ENSG00000183020	AP2A2	ENSMMUG00000003620	AP2A2	ortholog_one2one	Ap2a2	ortholog_one2one
ENSMUSG00000002963	14.09	13.95	24.05	25.56	NA	Pnkp	polynucleotide kinase 3'- phosphatase [Source:MGI Symbol;Acc:MGI:1891698]	7	44857139	44862992	1	protein_coding	ENSG00000039650	PNKP	ENSMMUG00000011622	PNKP	ortholog_one2one	Pnkp	ortholog_one2one
ENSMUSG00000002968	28.29	23.02	53.94	80.92	NA	Med25	mediator complex subunit 25 [Source:MGI Symbol;Acc:MGI:1922863]	7	44876765	44892712	-1	protein_coding	ENSG00000104973	MED25	ENSMMUG00000020175	MED25	ortholog_one2one	Med25	ortholog_one2one
ENSMUSG00000002980	23.98	14.43	17.41	37.61	NA	Bcam	basal cell adhesion molecule [Source:MGI Symbol;Acc:MGI:1929940]	7	19756131	19771016	-1	protein_coding	ENSG00000187244	BCAM	ENSMMUG00000003273	BCAM	ortholog_one2one	Bcam	ortholog_one2one
ENSMUSG00000002981	86.20	74.75	88.13	106.65	NA	Clptm1	cleft lip and palate associated transmembrane protein 1 [Source:MGI Symbol;Acc:MGI:1927155]	7	19631571	19665033	-1	protein_coding	ENSG00000104853	CLPTM1	ENSMMUG00000002472	CLPTM1	ortholog_one2one	Clptm1	ortholog_one2one
ENSMUSG00000002983	3.15	2.00	3.26	6.59	NA	Relb	avian reticuloendotheliosis viral (v-rel) oncogene related B [Source:MGI Symbol;Acc:MGI:103289]	7	19606217	19629438	-1	protein_coding	ENSG00000104856	RELB	ENSMMUG00000014153	RELB	ortholog_one2one	Relb	ortholog_one2one
ENSMUSG00000002984	30.01	74.64	90.58	44.57	NA	Tomm40	translocase of outer mitochondrial membrane 40 [Source:MGI Symbol;Acc:MGI:1858259]	7	19701313	19715438	-1	protein_coding	ENSG00000130204	TOMM40	ENSMMUG00000014303	TOMM40	ortholog_one2one	Tomm40	ortholog_one2one
ENSMUSG00000002985	156.23	15.04	125.56	208.89	NA	Apoe	apolipoprotein E [Source:MGI Symbol;Acc:MGI:88057]	7	19696109	19699188	-1	protein_coding	ENSG00000130203	APOE	ENSMMUG00000014305	APOE	ortholog_one2one	Apoe	ortholog_one2one
ENSMUSG00000002992	18.84	0.09	19.82	1.93	NA	Apoc2	apolipoprotein C-II [Source:MGI Symbol;Acc:MGI:88054]	7	19671579	19677941	-1	protein_coding	NA	NA	NA	NA	NA	NA	NA
ENSMUSG00000002996	96.39	49.25	40.36	105.79	NA	Hbp1	high mobility group box transcription factor 1 [Source:MGI Symbol;Acc:MGI:894659]	12	31926254	31950535	-1	protein_coding	ENSG00000105856	HBP1	ENSMMUG00000015409	HBP1	ortholog_one2one	Hbp1	ortholog_one2one
ENSMUSG00000002997	4.61	5.87	4.65	5.50	NA	Prkar2b	protein kinase, cAMP dependent regulatory, type II beta [Source:MGI Symbol;Acc:MGI:97760]	12	31958476	32061296	-1	protein_coding	ENSG00000005249	PRKAR2B	ENSMMUG00000015404	PRKAR2B	ortholog_one2one	Prkar2b	ortholog_one2one
ENSMUSG00000003031	31.83	17.89	15.50	27.97	NA	Cdkn1b	cyclin-dependent kinase inhibitor 1B [Source:MGI Symbol;Acc:MGI:104565]	6	134920401	134925513	1	protein_coding	ENSG00000111276	CDKN1B	ENSMMUG00000050457	CDKN1B	ortholog_one2one	Cdkn1b	ortholog_one2one
ENSMUSG00000003032	18.90	4.78	22.43	58.66	NA	Klf4	Kruppel-like factor 4 (gut) [Source:MGI Symbol;Acc:MGI:1342287]	4	55527143	55532466	-1	protein_coding	ENSG00000136826	KLF4	ENSMMUG00000006088	KLF4	ortholog_one2one	Klf4	ortholog_one2one
ENSMUSG00000003033	16.11	30.07	72.47	37.34	NA	Ap1m1	adaptor-related protein complex AP-1, mu subunit 1 [Source:MGI Symbol;Acc:MGI:102776]	8	72240018	72257385	1	protein_coding	ENSG00000072958	AP1M1	ENSMMUG00000014026	AP1M1	ortholog_one2one	Ap1m1	ortholog_one2one
ENSMUSG00000003037	120.58	220.22	102.45	84.99	NA	Rab8a	RAB8A, member RAS oncogene family [Source:MGI Symbol;Acc:MGI:96960]	8	72161200	72183904	1	protein_coding	ENSG00000167461	RAB8A	ENSMMUG00000056960	RAB8A	ortholog_one2one	Rab8a	ortholog_one2one
ENSMUSG00000003038	202.56	295.75	431.23	266.66	NA	Hmgn2	high mobility group nucleosomal binding domain 2 [Source:MGI Symbol;Acc:MGI:96136]	4	133964738	133968650	-1	protein_coding	NA	NA	NA	NA	NA	NA	NA
ENSMUSG00000003039	21.88	24.38	31.92	39.53	NA	Fam32a	family with sequence similarity 32, member A [Source:MGI Symbol;Acc:MGI:1915172]	8	72219730	72224418	1	protein_coding	ENSG00000105058	FAM32A	ENSMMUG00000013076	FAM32A	ortholog_one2one	Fam32a	ortholog_one2one
ENSMUSG00000003051	51.94	81.93	48.83	54.53	NA	Elf3	E74-like factor 3 [Source:MGI Symbol;Acc:MGI:1101781]	1	135253575	135258568	-1	protein_coding	ENSG00000163435	ELF3	ENSMMUG00000001929	ELF3	ortholog_one2one	Elf3	ortholog_one2one
ENSMUSG00000003053	0.08	0.06	-	-	NA	Cyp2c29	cytochrome P450, family 2, subfamily c, polypeptide 29 [Source:MGI Symbol;Acc:MGI:103238]	19	39269405	39330713	1	protein_coding	NA	NA	NA	NA	NA	NA	NA
ENSMUSG00000003062	35.27	44.58	25.00	29.96	NA	Stard3nl	STARD3 N-terminal like [Source:MGI Symbol;Acc:MGI:1923455]	13	19357676	19395795	-1	protein_coding	ENSG00000010270	STARD3NL	ENSMMUG00000023659	STARD3NL	ortholog_one2one	Stard3nl	ortholog_one2one
ENSMUSG00000003068	100.28	119.85	68.51	78.33	NA	Stk11	serine/threonine kinase 11 [Source:MGI Symbol;Acc:MGI:1341870]	10	80115803	80130682	1	protein_coding	ENSG00000118046	STK11	ENSMMUG00000022198	STK11	ortholog_one2one	Stk11	ortholog_one2one
ENSMUSG00000003070	0.74	0.97	1.26	1.44	NA	Efna2	ephrin A2 [Source:MGI Symbol;Acc:MGI:102707]	10	80179482	80190010	1	protein_coding	ENSG00000099617	EFNA2	ENSMMUG00000051284	EFNA2	ortholog_one2one	Efna2	ortholog_one2one
ENSMUSG00000003072	59.76	90.89	198.60	153.69	NA	Atp5d	ATP synthase, H+ transporting, mitochondrial F1 complex, delta subunit [Source:MGI Symbol;Acc:MGI:1913293]	10	80138632	80145818	1	protein_coding	ENSG00000099624	ATP5F1D	ENSMMUG00000064846	ATP5F1D	ortholog_one2one	Atp5d	ortholog_one2one
ENSMUSG00000003099	34.14	40.01	55.76	77.90	NA	Ppp5c	protein phosphatase 5, catalytic subunit [Source:MGI Symbol;Acc:MGI:102666]	7	17004640	17027924	-1	protein_coding	ENSG00000011485	PPP5C	ENSMMUG00000000217	PPP5C	ortholog_one2one	Ppp5c	ortholog_one2one
ENSMUSG00000003119	13.90	22.73	25.18	20.30	NA	Cdk12	cyclin-dependent kinase 12 [Source:MGI Symbol;Acc:MGI:1098802]	11	98203059	98278504	1	protein_coding	ENSG00000167258	CDK12	ENSMMUG00000021350	CDK12	ortholog_one2one	Cdk12	ortholog_one2one
ENSMUSG00000003123	2.94	1.57	2.33	6.96	NA	Lipe	lipase, hormone sensitive [Source:MGI Symbol;Acc:MGI:96790]	7	25379527	25398710	-1	protein_coding	ENSG00000079435	LIPE	ENSMMUG00000017916	LIPE	ortholog_one2one	Lipe	ortholog_one2one
ENSMUSG00000003131	291.77	358.31	72.23	71.20	NA	Pafah1b2	platelet-activating factor acetylhydrolase, isoform 1b, subunit 2 [Source:MGI Symbol;Acc:MGI:108415]	9	45962859	46012690	-1	protein_coding	ENSG00000168092	PAFAH1B2	ENSMMUG00000002050	PAFAH1B2	ortholog_one2one	Pafah1b2	ortholog_one2one
ENSMUSG00000003134	6.54	7.26	13.66	21.34	NA	Tbc1d8	TBC1 domain family, member 8 [Source:MGI Symbol;Acc:MGI:1927225]	1	39371492	39478755	-1	protein_coding	ENSG00000204634	TBC1D8	ENSMMUG00000009874	TBC1D8	ortholog_one2one	Tbc1d8	ortholog_one2one
ENSMUSG00000003135	11.11	18.10	21.28	15.11	NA	Cnot11	CCR4-NOT transcription complex, subunit 11 [Source:MGI Symbol;Acc:MGI:106580]	1	39534992	39546889	1	protein_coding	ENSG00000158435	CNOT11	ENSMMUG00000001147	CNOT11	ortholog_one2one	Cnot11	ortholog_one2one
ENSMUSG00000003153	37.49	14.86	30.99	19.17	NA	Slc2a3	solute carrier family 2 (facilitated glucose transporter), member 3 [Source:MGI Symbol;Acc:MGI:95757]	6	122727809	122801640	-1	protein_coding	NA	NA	NA	NA	NA	NA	NA
ENSMUSG00000003154	9.38	3.21	11.03	27.17	NA	Foxj2	forkhead box J2 [Source:MGI Symbol;Acc:MGI:1926805]	6	122819914	122845366	1	protein_coding	ENSG00000065970	FOXJ2	ENSMMUG00000015256	FOXJ2	ortholog_one2one	Foxj2	ortholog_one2one
ENSMUSG00000003161	306.31	513.52	359.45	253.85	NA	Sri	sorcin [Source:MGI Symbol;Acc:MGI:98419]	5	8046078	8069379	1	protein_coding	ENSG00000075142	SRI	ENSMMUG00000022696	SRI	ortholog_one2one	Sri	ortholog_one2one
ENSMUSG00000003166	12.50	17.88	31.20	32.55	NA	Dgcr2	DiGeorge syndrome critical region gene 2 [Source:MGI Symbol;Acc:MGI:892866]	16	17839482	17898562	-1	protein_coding	NA	NA	NA	NA	NA	NA	NA
ENSMUSG00000003184	34.77	27.09	58.25	64.73	NA	Irf3	interferon regulatory factor 3 [Source:MGI Symbol;Acc:MGI:1859179]	7	44997648	45002848	1	protein_coding	ENSG00000126456	IRF3	ENSMMUG00000022735	IRF3	ortholog_one2one	Irf3	ortholog_one2one
ENSMUSG00000003190	15.22	19.09	19.01	12.36	NA	Bcl2l12	BCL2-like 12 (proline rich) [Source:MGI Symbol;Acc:MGI:1922986]	7	44991222	44998712	-1	protein_coding	ENSG00000126453	BCL2L12	ENSMMUG00000003926	BCL2L12	ortholog_one2one	Bcl2l12	ortholog_one2one
ENSMUSG00000003198	3.10	2.05	3.78	3.67	NA	Zfp959	zinc finger protein 959 [Source:MGI Symbol;Acc:MGI:2385058]	17	55892093	55898928	1	protein_coding	NA	NA	NA	NA	NA	NA	NA
ENSMUSG00000003199	12.62	14.80	18.74	14.01	NA	Mpnd	MPN domain containing [Source:MGI Symbol;Acc:MGI:1915297]	17	56005711	56016790	1	protein_coding	ENSG00000008382	MPND	ENSMMUG00000028926	MPND	ortholog_one2one	Mpnd	ortholog_one2one
ENSMUSG00000003200	60.28	59.58	70.88	107.89	NA	Sh3gl1	SH3-domain GRB2-like 1 [Source:MGI Symbol;Acc:MGI:700010]	17	56016750	56036635	-1	protein_coding	ENSG00000141985	SH3GL1	ENSMMUG00000000273	SH3GL1	ortholog_one2one	Sh3gl1	ortholog_one2one
ENSMUSG00000003206	0.49	0.39	0.28	1.20	NA	Ebi3	Epstein-Barr virus induced gene 3 [Source:MGI Symbol;Acc:MGI:1354171]	17	55952640	55957022	1	protein_coding	NA	NA	NA	NA	NA	NA	NA
ENSMUSG00000003208	13.04	25.66	12.89	7.40	NA	Yju2	YJU2 splicing factor [Source:MGI Symbol;Acc:MGI:1920136]	17	55959099	55968285	1	protein_coding	ENSG00000105248	YJU2	ENSMMUG00000010100	YJU2	ortholog_one2one	Yju2	ortholog_one2one
ENSMUSG00000003226	54.71	86.95	42.83	36.59	NA	Ranbp2	RAN binding protein 2 [Source:MGI Symbol;Acc:MGI:894323]	10	58446920	58494356	1	protein_coding	ENSG00000153201	RANBP2	ENSMMUG00000021019	RANBP2	ortholog_one2one	Ranbp2	ortholog_one2one
ENSMUSG00000003227	0.24	0.03	0.08	0.25	NA	Edar	ectodysplasin-A receptor [Source:MGI Symbol;Acc:MGI:1343498]	10	58600789	58675654	-1	protein_coding	ENSG00000135960	EDAR	ENSMMUG00000019574	EDAR	ortholog_one2one	Edar	ortholog_one2one
ENSMUSG00000003228	3.08	2.00	3.28	6.85	NA	Grk5	G protein-coupled receptor kinase 5 [Source:MGI Symbol;Acc:MGI:109161]	19	60889749	61095968	1	protein_coding	ENSG00000198873	GRK5	ENSMMUG00000004596	GRK5	ortholog_one2one	Grk5	ortholog_one2one
ENSMUSG00000003233	42.22	45.29	51.29	74.32	NA	Dvl3	dishevelled segment polarity protein 3 [Source:MGI Symbol;Acc:MGI:108100]	16	20516982	20534010	1	protein_coding	ENSG00000161202	DVL3	ENSMMUG00000006553	DVL3	ortholog_one2one	Dvl3	ortholog_one2one
ENSMUSG00000003234	44.53	105.60	76.85	50.98	NA	Abcf3	ATP-binding cassette, sub-family F (GCN20), member 3 [Source:MGI Symbol;Acc:MGI:1351656]	16	20548577	20561379	1	protein_coding	ENSG00000161204	ABCF3	ENSMMUG00000006558	ABCF3	ortholog_one2one	Abcf3	ortholog_one2one
ENSMUSG00000003235	44.53	96.26	62.52	34.52	NA	Eif2b5	eukaryotic translation initiation factor 2B, subunit 5 epsilon [Source:MGI Symbol;Acc:MGI:2446176]	16	20498817	20509323	1	protein_coding	ENSG00000145191	EIF2B5	ENSMMUG00000006562	EIF2B5	ortholog_one2one	Eif2b5	ortholog_one2one
ENSMUSG00000003269	49.79	66.68	72.96	60.79	NA	Cyth2	cytohesin 2 [Source:MGI Symbol;Acc:MGI:1334255]	7	45806637	45814581	-1	protein_coding	ENSG00000105443	CYTH2	ENSMMUG00000001793	CYTH2	ortholog_one2one	Cyth2	ortholog_one2one
ENSMUSG00000003271	2.62	1.37	2.04	3.75	NA	Sult2b1	sulfotransferase family, cytosolic, 2B, member 1 [Source:MGI Symbol;Acc:MGI:1926342]	7	45729983	45784669	-1	protein_coding	ENSG00000088002	SULT2B1	ENSMMUG00000022155	SULT2B1	ortholog_one2one	Sult2b1	ortholog_one2one
ENSMUSG00000003273	0.93	0.18	0.69	1.79	NA	Car11	carbonic anhydrase 11 [Source:MGI Symbol;Acc:MGI:1336193]	7	45699843	45704682	1	protein_coding	ENSG00000063180	CA11	ENSMMUG00000022161	CA11	ortholog_one2one	Car11	ortholog_one2one
ENSMUSG00000003279	0.05	0.02	0.09	0.10	NA	Dlgap1	DLG associated protein 1 [Source:MGI Symbol;Acc:MGI:1346065]	17	69969073	70821413	1	protein_coding	ENSG00000170579	DLGAP1	ENSMMUG00000001471	DLGAP1	ortholog_one2one	Dlgap1	ortholog_one2one
ENSMUSG00000003282	0.66	0.37	1.07	0.99	NA	Plag1	pleiomorphic adenoma gene 1 [Source:MGI Symbol;Acc:MGI:1891916]	4	3900996	3938423	-1	protein_coding	ENSG00000181690	PLAG1	ENSMMUG00000061268	PLAG1	ortholog_one2one	Plag1	ortholog_one2one
ENSMUSG00000003283	0.53	0.07	0.38	1.00	NA	Hck	hemopoietic cell kinase [Source:MGI Symbol;Acc:MGI:96052]	2	153108468	153151441	1	protein_coding	ENSG00000101336	HCK	ENSMMUG00000000117	HCK	ortholog_one2one	Hck	ortholog_one2one
ENSMUSG00000003299	26.07	29.78	67.54	62.21	NA	Mrpl4	mitochondrial ribosomal protein L4 [Source:MGI Symbol;Acc:MGI:2137210]	9	21002738	21008839	1	protein_coding	ENSG00000105364	MRPL4	ENSMMUG00000001219	MRPL4	ortholog_one2one	Mrpl4	ortholog_one2one
ENSMUSG00000003308	22.42	20.71	16.25	24.08	NA	Keap1	kelch-like ECH-associated protein 1 [Source:MGI Symbol;Acc:MGI:1858732]	9	21229730	21239361	-1	protein_coding	ENSG00000079999	KEAP1	ENSMMUG00000005218	KEAP1	ortholog_one2one	Keap1	ortholog_one2one
ENSMUSG00000003309	29.33	19.92	29.55	35.64	NA	Ap1m2	adaptor protein complex AP-1, mu 2 subunit [Source:MGI Symbol;Acc:MGI:1336974]	9	21294275	21312337	-1	protein_coding	ENSG00000129354	AP1M2	ENSMMUG00000016593	AP1M2	ortholog_one2one	Ap1m2	ortholog_one2one
ENSMUSG00000003316	59.20	46.91	47.86	69.15	NA	Glg1	golgi apparatus protein 1 [Source:MGI Symbol;Acc:MGI:104967]	8	111154421	111259216	-1	protein_coding	ENSG00000090863	GLG1	ENSMMUG00000000226	GLG1	ortholog_one2one	Glg1	ortholog_one2one
ENSMUSG00000003341	0.24	0.39	0.30	0.58	NA	Atp8b3	ATPase, class I, type 8B, member 3 [Source:MGI Symbol;Acc:MGI:1914581]	10	80519584	80539124	-1	protein_coding	ENSG00000130270	ATP8B3	ENSMMUG00000002846	ATP8B3	ortholog_one2one	Atp8b3	ortholog_one2one
ENSMUSG00000003344	9.87	7.85	10.14	18.41	NA	Btbd2	BTB (POZ) domain containing 2 [Source:MGI Symbol;Acc:MGI:1933831]	10	80642617	80657071	-1	protein_coding	ENSG00000133243	BTBD2	ENSMMUG00000059725		ortholog_one2one	Btbd2	ortholog_one2one
ENSMUSG00000003345	62.24	77.18	145.62	138.29	NA	Csnk1g2	casein kinase 1, gamma 2 [Source:MGI Symbol;Acc:MGI:1920014]	10	80622838	80640749	1	protein_coding	ENSG00000133275	CSNK1G2	ENSMMUG00000006620	CSNK1G2	ortholog_one2one	Csnk1g2	ortholog_one2one
ENSMUSG00000003346	38.10	15.89	39.82	80.34	NA	Abhd17a	abhydrolase domain containing 17A [Source:MGI Symbol;Acc:MGI:106388]	10	80583654	80590341	-1	protein_coding	ENSG00000129968	ABHD17A	ENSMMUG00000016539	ABHD17A	ortholog_one2one	Abhd17a	ortholog_one2one
ENSMUSG00000003348	20.31	31.21	88.47	65.31	NA	Mob3a	MOB kinase activator 3A [Source:MGI Symbol;Acc:MGI:3050117]	10	80685253	80701977	-1	protein_coding	ENSG00000172081	MOB3A	ENSMMUG00000010984	MOB3A	ortholog_one2one	Mob3a	ortholog_one2one
ENSMUSG00000003352	7.35	13.63	19.24	17.08	NA	Cacnb3	calcium channel, voltage-dependent, beta 3 subunit [Source:MGI Symbol;Acc:MGI:103307]	15	98630840	98644529	1	protein_coding	ENSG00000167535	CACNB3	ENSMMUG00000008430	CACNB3	ortholog_one2one	Cacnb3	ortholog_one2one
ENSMUSG00000003354	0.04	0.10	0.05	0.09	NA	Ccdc65	coiled-coil domain containing 65 [Source:MGI Symbol;Acc:MGI:2146001]	15	98708207	98723336	1	protein_coding	ENSG00000139537	CCDC65	ENSMMUG00000006970	CCDC65	ortholog_one2one	Ccdc65	ortholog_one2one
ENSMUSG00000003355	37.47	12.63	18.82	27.34	NA	Fkbp11	FK506 binding protein 11 [Source:MGI Symbol;Acc:MGI:1913370]	15	98724366	98728198	-1	protein_coding	NA	NA	NA	NA	NA	NA	NA
ENSMUSG00000003360	36.81	64.58	35.57	31.93	NA	Ddx23	DEAD (Asp-Glu-Ala-Asp) box polypeptide 23 [Source:MGI Symbol;Acc:MGI:1921601]	15	98645134	98662894	-1	protein_coding	NA	NA	NA	NA	NA	NA	NA
ENSMUSG00000003363	60.28	15.13	53.28	154.11	NA	Pld3	phospholipase D family, member 3 [Source:MGI Symbol;Acc:MGI:1333782]	7	27532000	27553218	-1	protein_coding	ENSG00000105223	PLD3	ENSMMUG00000006071	PLD3	ortholog_one2one	Pld3	ortholog_one2one
ENSMUSG00000003378	3.54	0.98	2.65	8.67	NA	Grik5	glutamate receptor, ionotropic, kainate 5 (gamma 2) [Source:MGI Symbol;Acc:MGI:95818]	7	25009849	25072346	-1	protein_coding	ENSG00000105737	GRIK5	ENSMMUG00000017431	GRIK5	ortholog_one2one	Grik5	ortholog_one2one
ENSMUSG00000003379	0.10	0.03	0.50	0.89	NA	Cd79a	CD79A antigen (immunoglobulin-associated alpha) [Source:MGI Symbol;Acc:MGI:101774]	7	24897381	24902197	1	protein_coding	ENSG00000105369	CD79A	ENSMMUG00000047772	CD79A	ortholog_one2one	Cd79a	ortholog_one2one
ENSMUSG00000003380	34.71	20.23	70.44	162.27	NA	Rabac1	Rab acceptor 1 (prenylated) [Source:MGI Symbol;Acc:MGI:1201692]	7	24969752	24972754	-1	protein_coding	ENSG00000105404	RABAC1	ENSMMUG00000017426	RABAC1	ortholog_one2one	Rabac1	ortholog_one2one
ENSMUSG00000003382	9.53	7.84	7.98	13.97	NA	Etv3	ets variant 3 [Source:MGI Symbol;Acc:MGI:1350926]	3	87525407	87540156	1	protein_coding	ENSG00000117036	ETV3	ENSMMUG00000042886	ETV3	ortholog_one2one	Etv3	ortholog_one2one
ENSMUSG00000003402	228.37	159.40	121.94	160.03	NA	Prkcsh	protein kinase C substrate 80K-H [Source:MGI Symbol;Acc:MGI:107877]	9	22002806	22014222	1	protein_coding	ENSG00000130175	PRKCSH	ENSMMUG00000002328	PRKCSH	ortholog_one2one	Prkcsh	ortholog_one2one
ENSMUSG00000003410	0.21	0.23	0.96	0.69	NA	Elavl3	ELAV like RNA binding protein 3 [Source:MGI Symbol;Acc:MGI:109157]	9	22015005	22052023	-1	protein_coding	ENSG00000196361	ELAVL3	ENSMMUG00000020616	ELAVL3	ortholog_one2one	Elavl3	ortholog_one2one
ENSMUSG00000003411	4.88	1.19	1.94	2.25	NA	Rab3b	RAB3B, member RAS oncogene family [Source:MGI Symbol;Acc:MGI:1917158]	4	108879063	108943324	1	protein_coding	ENSG00000169213	RAB3B	ENSMMUG00000014035	RAB3B	ortholog_one2one	Rab3b	ortholog_one2one
ENSMUSG00000003418	0.42	0.37	0.64	0.30	NA	St8sia6	ST8 alpha-N-acetyl-neuraminide alpha-2,8-sialyltransferase 6 [Source:MGI Symbol;Acc:MGI:2386797]	2	13651021	13794064	-1	protein_coding	ENSG00000148488	ST8SIA6	ENSMMUG00000051216	ST8SIA6	ortholog_one2one	St8sia6	ortholog_one2one
ENSMUSG00000003420	50.71	2.08	13.57	17.07	NA	Fcgrt	Fc receptor, IgG, alpha chain transporter [Source:MGI Symbol;Acc:MGI:103017]	7	45092990	45103851	-1	protein_coding	NA	NA	NA	NA	NA	NA	NA
ENSMUSG00000003421	106.81	64.26	59.60	85.79	NA	Nosip	nitric oxide synthase interacting protein [Source:MGI Symbol;Acc:MGI:1913644]	7	45062429	45078210	1	protein_coding	ENSG00000142546	NOSIP	ENSMMUG00000003819	NOSIP	ortholog_one2one	Nosip	ortholog_one2one
ENSMUSG00000003423	14.36	29.97	43.04	18.10	NA	Pih1d1	PIH1 domain containing 1 [Source:MGI Symbol;Acc:MGI:1916095]	7	45154303	45160065	1	protein_coding	ENSG00000104872	PIH1D1	ENSMMUG00000022116	PIH1D1	ortholog_one2one	Pih1d1	ortholog_one2one
ENSMUSG00000003429	195.28	341.26	1,019.01	358.86	NA	Rps11	ribosomal protein S11 [Source:MGI Symbol;Acc:MGI:1351329]	7	45122379	45124439	-1	protein_coding	NA	NA	NA	NA	NA	NA	NA
ENSMUSG00000003435	165.36	219.78	132.14	185.19	NA	Supt5	suppressor of Ty 5, DSIF elongation factor subunit [Source:MGI Symbol;Acc:MGI:1202400]	7	28314891	28338746	-1	protein_coding	ENSG00000196235	SUPT5H	ENSMMUG00000019372	SUPT5H	ortholog_one2one	Supt5	ortholog_one2one
ENSMUSG00000003436	-	0.10	0.05	0.12	NA	Dll3	delta like canonical Notch ligand 3 [Source:MGI Symbol;Acc:MGI:1096877]	7	28293553	28302238	-1	protein_coding	ENSG00000090932	DLL3	ENSMMUG00000019093	DLL3	ortholog_one2one	Dll3	ortholog_one2one
ENSMUSG00000003437	163.30	189.27	144.57	167.18	NA	Paf1	Paf1, RNA polymerase II complex component [Source:MGI Symbol;Acc:MGI:1923988]	7	28392951	28399388	1	protein_coding	ENSG00000006712	PAF1	ENSMMUG00000005552	PAF1	ortholog_one2one	Paf1	ortholog_one2one
ENSMUSG00000003438	34.90	71.78	78.52	45.68	NA	Timm50	translocase of inner mitochondrial membrane 50 [Source:MGI Symbol;Acc:MGI:1913775]	7	28305516	28312072	-1	protein_coding	NA	NA	NA	NA	NA	NA	NA
ENSMUSG00000003444	25.86	38.74	39.94	30.79	NA	Med29	mediator complex subunit 29 [Source:MGI Symbol;Acc:MGI:1914474]	7	28386146	28392708	-1	protein_coding	ENSG00000063322	MED29	ENSMMUG00000005554	MED29	ortholog_one2one	Med29	ortholog_one2one
ENSMUSG00000003452	2.91	1.14	0.86	1.42	NA	Bicd1	BICD cargo adaptor 1 [Source:MGI Symbol;Acc:MGI:1101760]	6	149408886	149563329	1	protein_coding	ENSG00000151746	BICD1	ENSMMUG00000007395	BICD1	ortholog_one2one	Bicd1	ortholog_one2one
ENSMUSG00000003458	66.96	55.22	63.74	84.57	NA	Ncstn	nicastrin [Source:MGI Symbol;Acc:MGI:1891700]	1	172066013	172082795	-1	protein_coding	ENSG00000162736	NCSTN	ENSMMUG00000021856	NCSTN	ortholog_one2one	Ncstn	ortholog_one2one
ENSMUSG00000003464	39.49	46.58	84.20	153.08	NA	Pex19	peroxisomal biogenesis factor 19 [Source:MGI Symbol;Acc:MGI:1334458]	1	172126755	172136493	1	protein_coding	NA	NA	NA	NA	NA	NA	NA
ENSMUSG00000003469	0.12	0.20	0.06	0.16	NA	Phyhip	phytanoyl-CoA hydroxylase interacting protein [Source:MGI Symbol;Acc:MGI:1860417]	14	70457476	70468832	1	protein_coding	ENSG00000168490	PHYHIP	ENSMMUG00000013032	PHYHIP	ortholog_one2one	Phyhip	ortholog_one2one
ENSMUSG00000003476	0.08	-	0.04	0.08	NA	Crhr2	corticotropin releasing hormone receptor 2 [Source:MGI Symbol;Acc:MGI:894312]	6	55090049	55133016	-1	protein_coding	ENSG00000106113	CRHR2	ENSMMUG00000011758	CRHR2	ortholog_one2one	Crhr2	ortholog_one2one
ENSMUSG00000003477	1.20	0.09	-	-	NA	Inmt	indolethylamine N-methyltransferase [Source:MGI Symbol;Acc:MGI:102963]	6	55170626	55175043	-1	protein_coding	NA	NA	NA	NA	NA	NA	NA
ENSMUSG00000003484	1.21	0.77	1.32	2.76	NA	Cyp4f18	cytochrome P450, family 4, subfamily f, polypeptide 18 [Source:MGI Symbol;Acc:MGI:1919304]	8	71988482	72009626	-1	protein_coding	NA	NA	NA	NA	NA	NA	NA
ENSMUSG00000003500	25.38	10.06	14.64	30.33	NA	Impdh1	inosine monophosphate dehydrogenase 1 [Source:MGI Symbol;Acc:MGI:96567]	6	29200434	29216364	-1	protein_coding	ENSG00000106348	IMPDH1	ENSMMUG00000014509	IMPDH1	ortholog_one2one	Impdh1	ortholog_one2one
ENSMUSG00000003505	1,176.73	35.10	85.28	1,009.30	NA	Psg18	pregnancy specific glycoprotein 18 [Source:MGI Symbol;Acc:MGI:1347251]	7	18345422	18355009	-1	protein_coding	NA	NA	NA	NA	NA	NA	NA
ENSMUSG00000003518	20.51	17.62	15.60	26.28	NA	Dusp3	dual specificity phosphatase 3 (vaccinia virus phosphatase VH1-related) [Source:MGI Symbol;Acc:MGI:1919599]	11	101971143	101987013	-1	protein_coding	NA	NA	NA	NA	NA	NA	NA
ENSMUSG00000003526	26.74	10.12	7.38	26.68	NA	Prodh	proline dehydrogenase [Source:MGI Symbol;Acc:MGI:97770]	16	18060357	18090203	-1	protein_coding	NA	NA	NA	NA	NA	NA	NA
ENSMUSG00000003527	8.67	9.96	14.95	12.70	NA	Ess2	ess-2 splicing factor [Source:MGI Symbol;Acc:MGI:107854]	16	17900709	17911348	-1	protein_coding	ENSG00000100056	ESS2	ENSMMUG00000017384	ESS2	ortholog_one2one	Ess2	ortholog_one2one
ENSMUSG00000003528	17.62	22.72	25.94	29.15	NA	Slc25a1	solute carrier family 25 (mitochondrial carrier, citrate transporter), member 1 [Source:MGI Symbol;Acc:MGI:1345283]	16	17925223	17928219	-1	protein_coding	ENSG00000100075	SLC25A1	ENSMMUG00000005431	SLC25A1	ortholog_one2one	Slc25a1	ortholog_one2one
ENSMUSG00000003531	15.58	11.91	10.36	16.55	NA	Dgcr6	DiGeorge syndrome critical region gene 6 [Source:MGI Symbol;Acc:MGI:1202877]	16	18052860	18071632	1	protein_coding	NA	NA	NA	NA	NA	NA	NA
ENSMUSG00000003534	69.07	48.28	76.01	153.65	NA	Ddr1	discoidin domain receptor family, member 1 [Source:MGI Symbol;Acc:MGI:99216]	17	35681567	35704621	-1	protein_coding	ENSG00000204580	DDR1	ENSMMUG00000018601	DDR1	ortholog_one2one	Ddr1	ortholog_one2one
ENSMUSG00000003541	23.64	22.29	30.29	47.83	NA	Ier3	immediate early response 3 [Source:MGI Symbol;Acc:MGI:104814]	17	35821684	35822923	1	protein_coding	ENSG00000137331	IER3	ENSMMUG00000064297	IER3	ortholog_one2one	Ier3	ortholog_one2one
ENSMUSG00000003545	1.10	1.39	4.28	2.48	NA	Fosb	FBJ osteosarcoma oncogene B [Source:MGI Symbol;Acc:MGI:95575]	7	19302696	19310051	-1	protein_coding	ENSG00000125740	FOSB	ENSMMUG00000014430	FOSB	ortholog_one2one	Fosb	ortholog_one2one
ENSMUSG00000003546	18.59	14.40	17.52	21.28	NA	Klc4	kinesin light chain 4 [Source:MGI Symbol;Acc:MGI:1922014]	17	46630624	46646022	-1	protein_coding	ENSG00000137171	KLC4	ENSMMUG00000011668	KLC4	ortholog_one2one	Klc4	ortholog_one2one
ENSMUSG00000003549	27.37	39.23	92.00	64.87	NA	Ercc1	excision repair cross-complementing rodent repair deficiency, complementation group 1 [Source:MGI Symbol;Acc:MGI:95412]	7	19344778	19356524	1	protein_coding	ENSG00000012061	ERCC1	ENSMMUG00000000718	ERCC1	ortholog_one2one	Ercc1	ortholog_one2one
ENSMUSG00000003555	12.06	75.05	154.70	44.28	NA	Cyp17a1	cytochrome P450, family 17, subfamily a, polypeptide 1 [Source:MGI Symbol;Acc:MGI:88586]	19	46667165	46673172	-1	protein_coding	ENSG00000148795	CYP17A1	ENSMMUG00000017601	CYP17A1	ortholog_one2one	Cyp17a1	ortholog_one2one
ENSMUSG00000003559	23.80	34.54	44.90	26.93	NA	As3mt	arsenic (+3 oxidation state) methyltransferase [Source:MGI Symbol;Acc:MGI:1929882]	19	46707458	46741099	1	protein_coding	ENSG00000214435	AS3MT	ENSMMUG00000007662	AS3MT	ortholog_one2one	As3mt	ortholog_one2one
ENSMUSG00000003573	6.48	13.60	13.28	9.03	NA	Homer3	homer scaffolding protein 3 [Source:MGI Symbol;Acc:MGI:1347359]	8	70282827	70294361	1	protein_coding	ENSG00000051128	HOMER3	ENSMMUG00000023294	HOMER3	ortholog_one2one	Homer3	ortholog_one2one
ENSMUSG00000003575	1.87	1.62	5.09	5.24	NA	Crtc1	CREB regulated transcription coactivator 1 [Source:MGI Symbol;Acc:MGI:2142523]	8	70382355	70439579	-1	protein_coding	ENSG00000105662	CRTC1	ENSMMUG00000006509	CRTC1	ortholog_one2one	Crtc1	ortholog_one2one
ENSMUSG00000003581	39.52	16.21	20.70	57.77	NA	Rnf215	ring finger protein 215 [Source:MGI Symbol;Acc:MGI:1918923]	11	4135202	4141172	1	protein_coding	ENSG00000099999	RNF215	ENSMMUG00000042819	RNF215	ortholog_one2one	Rnf215	ortholog_one2one
ENSMUSG00000003585	4.98	4.24	8.03	6.45	NA	Sec14l2	SEC14-like lipid binding 2 [Source:MGI Symbol;Acc:MGI:1915065]	11	4097039	4123415	-1	protein_coding	ENSG00000100003	SEC14L2	ENSMMUG00000013404	SEC14L2	ortholog_one2one	Sec14l2	ortholog_one2one
ENSMUSG00000003604	13.76	29.84	8.58	5.17	NA	Aven	apoptosis, caspase activation inhibitor [Source:MGI Symbol;Acc:MGI:1921518]	2	112492964	112634573	1	protein_coding	ENSG00000169857	AVEN	ENSMMUG00000005278	AVEN	ortholog_one2one	Aven	ortholog_one2one
ENSMUSG00000003617	13.39	0.65	0.32	15.37	NA	Cp	ceruloplasmin [Source:MGI Symbol;Acc:MGI:88476]	3	19957054	20009145	1	protein_coding	ENSG00000047457	CP	ENSMMUG00000005529	CP	ortholog_one2one	Cp	ortholog_one2one
ENSMUSG00000003623	21.66	25.70	25.81	22.89	NA	Crot	carnitine O-octanoyltransferase [Source:MGI Symbol;Acc:MGI:1921364]	5	8966033	8997324	-1	protein_coding	ENSG00000005469	CROT	ENSMMUG00000010787	CROT	ortholog_one2one	Crot	ortholog_one2one
ENSMUSG00000003644	30.79	45.86	61.72	58.54	NA	Rps6ka1	ribosomal protein S6 kinase polypeptide 1 [Source:MGI Symbol;Acc:MGI:104558]	4	133847290	133887797	-1	protein_coding	ENSG00000117676	RPS6KA1	ENSMMUG00000022111	RPS6KA1	ortholog_one2one	Rps6ka1	ortholog_one2one
ENSMUSG00000003657	-	0.03	-	-	NA	Calb2	calbindin 2 [Source:MGI Symbol;Acc:MGI:101914]	8	110137502	110168210	-1	protein_coding	ENSG00000172137	CALB2	ENSMMUG00000008403	CALB2	ortholog_one2one	Calb2	ortholog_one2one
ENSMUSG00000003660	49.64	108.93	89.35	49.63	NA	Snrnp200	small nuclear ribonucleoprotein 200 (U5) [Source:MGI Symbol;Acc:MGI:2444401]	2	127208386	127240451	1	protein_coding	ENSG00000144028	SNRNP200	ENSMMUG00000023261	SNRNP200	ortholog_one2one	Snrnp200	ortholog_one2one
ENSMUSG00000003662	19.42	23.56	50.30	39.86	NA	Ciao1	cytosolic iron-sulfur protein assembly 1 [Source:MGI Symbol;Acc:MGI:1346998]	2	127240938	127247816	-1	protein_coding	ENSG00000144021	CIAO1	ENSMMUG00000012872	CIAO1	ortholog_one2one	Ciao1	ortholog_one2one
ENSMUSG00000003665	0.28	0.49	1.15	1.32	NA	Has1	hyaluronan synthase 1 [Source:MGI Symbol;Acc:MGI:106590]	17	17843323	17855205	-1	protein_coding	ENSG00000105509	HAS1	ENSMMUG00000013050	HAS1	ortholog_one2one	Has1	ortholog_one2one
ENSMUSG00000003680	7.69	12.81	13.44	8.52	NA	Taf6l	TATA-box binding protein associated factor 6 like [Source:MGI Symbol;Acc:MGI:2444957]	19	8774487	8786417	-1	protein_coding	ENSG00000162227	TAF6L	ENSMMUG00000000110	TAF6L	ortholog_one2one	Taf6l	ortholog_one2one
ENSMUSG00000003721	25.88	17.86	22.74	46.56	NA	Insig2	insulin induced gene 2 [Source:MGI Symbol;Acc:MGI:1920249]	1	121304353	121332589	-1	protein_coding	ENSG00000125629	INSIG2	ENSMMUG00000006354	INSIG2	ortholog_one2one	Insig2	ortholog_one2one
ENSMUSG00000003731	86.24	155.45	96.14	86.17	NA	Kpna6	karyopherin (importin) alpha 6 [Source:MGI Symbol;Acc:MGI:1100836]	4	129643980	129672767	-1	protein_coding	ENSG00000025800	KPNA6	ENSMMUG00000008455	KPNA6	ortholog_one2one	Kpna6	ortholog_one2one
ENSMUSG00000003746	93.88	62.74	54.80	61.96	NA	Man1a	mannosidase 1, alpha [Source:MGI Symbol;Acc:MGI:104677]	10	53904785	54076609	-1	protein_coding	ENSG00000111885	MAN1A1	ENSMMUG00000013304	MAN1A1	ortholog_one2one	Man1a	ortholog_one2one
ENSMUSG00000003752	10.84	7.18	6.41	9.99	NA	Itpkc	inositol 1,4,5-trisphosphate 3-kinase C [Source:MGI Symbol;Acc:MGI:2442554]	7	27207172	27228661	-1	protein_coding	ENSG00000086544	ITPKC	ENSMMUG00000017706	ITPKC	ortholog_one2one	Itpkc	ortholog_one2one
ENSMUSG00000003762	7.06	7.18	10.98	10.85	NA	Coq8b	coenzyme Q8B [Source:MGI Symbol;Acc:MGI:1924139]	7	27233023	27257950	1	protein_coding	ENSG00000123815	COQ8B	ENSMMUG00000004228	COQ8B	ortholog_one2one	Coq8b	ortholog_one2one
ENSMUSG00000003778	38.78	69.99	39.83	32.90	NA	Brd8	bromodomain containing 8 [Source:MGI Symbol;Acc:MGI:1925906]	18	34598615	34624601	-1	protein_coding	NA	NA	NA	NA	NA	NA	NA
ENSMUSG00000003779	4.71	55.62	44.19	4.52	NA	Kif20a	kinesin family member 20A [Source:MGI Symbol;Acc:MGI:1201682]	18	34624613	34633277	1	protein_coding	ENSG00000112984	KIF20A	ENSMMUG00000001511	KIF20A	ortholog_one2one	Kif20a	ortholog_one2one
ENSMUSG00000003808	44.56	67.30	60.20	47.43	NA	Farsa	phenylalanyl-tRNA synthetase, alpha subunit [Source:MGI Symbol;Acc:MGI:1913840]	8	84856989	84869257	1	protein_coding	ENSG00000179115	FARSA	ENSMMUG00000004390	FARSA	ortholog_one2one	Farsa	ortholog_one2one
ENSMUSG00000003809	12.89	24.63	32.31	19.55	NA	Gcdh	glutaryl-Coenzyme A dehydrogenase [Source:MGI Symbol;Acc:MGI:104541]	8	84886393	84893921	-1	protein_coding	ENSG00000105607	GCDH	ENSMMUG00000007043	GCDH	ortholog_one2one	Gcdh	ortholog_one2one
ENSMUSG00000003810	37.14	22.91	40.24	74.70	NA	Mast2	microtubule associated serine/threonine kinase 2 [Source:MGI Symbol;Acc:MGI:894676]	4	116306762	116464183	-1	protein_coding	ENSG00000086015	MAST2	ENSMMUG00000015371	MAST2	ortholog_one2one	Mast2	ortholog_one2one
ENSMUSG00000003812	51.79	40.57	15.03	27.08	NA	Dnase2a	deoxyribonuclease II alpha [Source:MGI Symbol;Acc:MGI:1329019]	8	84908560	84922915	1	protein_coding	ENSG00000105612	DNASE2	ENSMMUG00000028866	DNASE2	ortholog_one2one	Dnase2a	ortholog_one2one
ENSMUSG00000003813	55.95	105.71	65.87	49.81	NA	Rad23a	RAD23 homolog A, nucleotide excision repair protein [Source:MGI Symbol;Acc:MGI:105126]	8	84834019	84840665	-1	protein_coding	ENSG00000179262	RAD23A	ENSMMUG00000004393	RAD23A	ortholog_one2one	Rad23a	ortholog_one2one
ENSMUSG00000003814	5,135.64	3,623.39	1,700.73	2,005.28	NA	Calr	calreticulin [Source:MGI Symbol;Acc:MGI:88252]	8	84841850	84846934	-1	protein_coding	ENSG00000179218	CALR	ENSMMUG00000004392	CALR	ortholog_one2one	Calr	ortholog_one2one
ENSMUSG00000003824	40.52	38.45	33.27	40.21	NA	Syce2	synaptonemal complex central element protein 2 [Source:MGI Symbol;Acc:MGI:1919096]	8	84872111	84888221	1	protein_coding	NA	NA	NA	NA	NA	NA	NA
ENSMUSG00000003847	19.69	14.53	40.25	71.75	NA	Nfat5	nuclear factor of activated T cells 5 [Source:MGI Symbol;Acc:MGI:1859333]	8	107293470	107379517	1	protein_coding	ENSG00000102908	NFAT5	ENSMMUG00000018255	NFAT5	ortholog_one2one	Nfat5	ortholog_one2one
ENSMUSG00000003848	12.06	33.91	42.68	17.12	NA	Nob1	NIN1/RPN12 binding protein 1 homolog [Source:MGI Symbol;Acc:MGI:1914869]	8	107412486	107425051	-1	protein_coding	ENSG00000141101	NOB1	ENSMMUG00000006506	NOB1	ortholog_one2one	Nob1	ortholog_one2one
ENSMUSG00000003849	1.75	2.65	7.43	2.13	NA	Nqo1	NAD(P)H dehydrogenase, quinone 1 [Source:MGI Symbol;Acc:MGI:103187]	8	107388225	107403206	-1	protein_coding	ENSG00000181019	NQO1	ENSMMUG00000019684	NQO1	ortholog_one2one	Nqo1	ortholog_one2one
ENSMUSG00000003863	0.21	0.07	0.19	0.16	NA	Ppfia3	protein tyrosine phosphatase, receptor type, f polypeptide (PTPRF), interacting protein (liprin), alpha 3 [Source:MGI Symbol;Acc:MGI:1924037]	7	45339122	45367019	-1	protein_coding	ENSG00000177380	PPFIA3	ENSMMUG00000007533	PPFIA3	ortholog_one2one	Ppfia3	ortholog_one2one
ENSMUSG00000003865	26.31	50.76	63.94	44.67	NA	Gys1	glycogen synthase 1, muscle [Source:MGI Symbol;Acc:MGI:101805]	7	45434844	45456619	1	protein_coding	ENSG00000104812	GYS1	ENSMMUG00000003911	GYS1	ortholog_one2one	Gys1	ortholog_one2one
ENSMUSG00000003868	22.29	103.20	112.15	32.48	NA	Ruvbl2	RuvB-like protein 2 [Source:MGI Symbol;Acc:MGI:1342299]	7	45421760	45438096	-1	protein_coding	ENSG00000183207	RUVBL2	ENSMMUG00000003915	RUVBL2	ortholog_one2one	Ruvbl2	ortholog_one2one
ENSMUSG00000003872	-	0.21	0.63	0.26	NA	Lin7b	lin-7 homolog B (C. elegans) [Source:MGI Symbol;Acc:MGI:1330858]	7	45367891	45370583	-1	protein_coding	ENSG00000104863	LIN7B	ENSMMUG00000028734	LIN7B	ortholog_one2one	Lin7b	ortholog_one2one
ENSMUSG00000003873	72.37	150.77	133.97	69.33	NA	Bax	BCL2-associated X protein [Source:MGI Symbol;Acc:MGI:99702]	7	45461697	45466898	-1	protein_coding	ENSG00000087088	BAX	ENSMMUG00000003907	BAX	ortholog_one2one	Bax	ortholog_one2one
ENSMUSG00000003882	0.24	0.11	0.14	1.19	NA	Il7r	interleukin 7 receptor [Source:MGI Symbol;Acc:MGI:96562]	15	9505788	9530176	-1	protein_coding	ENSG00000168685	IL7R	ENSMMUG00000001676	IL7R	ortholog_one2one	Il7r	ortholog_one2one
ENSMUSG00000003923	44.07	88.14	44.23	24.48	NA	Tfam	transcription factor A, mitochondrial [Source:MGI Symbol;Acc:MGI:107810]	10	71225464	71238280	-1	protein_coding	ENSG00000108064	TFAM	ENSMMUG00000019829	TFAM	ortholog_one2one	Tfam	ortholog_one2one
ENSMUSG00000003929	1.43	3.63	4.58	2.88	NA	Zfp81	zinc finger protein 81 [Source:MGI Symbol;Acc:MGI:1890752]	17	33329342	33358878	-1	protein_coding	NA	NA	NA	NA	NA	NA	NA
ENSMUSG00000003934	0.26	0.52	1.09	0.25	NA	Efnb3	ephrin B3 [Source:MGI Symbol;Acc:MGI:109196]	11	69554092	69560205	-1	protein_coding	ENSG00000108947	EFNB3	ENSMMUG00000048204	EFNB3	ortholog_one2one	Efnb3	ortholog_one2one
ENSMUSG00000003948	8.15	12.10	16.90	10.99	NA	Mmd	monocyte to macrophage differentiation-associated [Source:MGI Symbol;Acc:MGI:1914718]	11	90249456	90278589	1	protein_coding	ENSG00000108960	MMD	ENSMMUG00000022628	MMD	ortholog_one2one	Mmd	ortholog_one2one
ENSMUSG00000003949	0.47	0.44	0.57	2.22	NA	Hlf	hepatic leukemia factor [Source:MGI Symbol;Acc:MGI:96108]	11	90336536	90390895	-1	protein_coding	ENSG00000108924	HLF	ENSMMUG00000022627	HLF	ortholog_one2one	Hlf	ortholog_one2one
ENSMUSG00000003955	20.81	17.76	53.04	99.59	NA	Fam162a	family with sequence similarity 162, member A [Source:MGI Symbol;Acc:MGI:1917436]	16	36043761	36071594	-1	protein_coding	ENSG00000114023	FAM162A	ENSMMUG00000016377	FAM162A	ortholog_one2one	Fam162a	ortholog_one2one
ENSMUSG00000003970	323.56	769.22	914.53	415.81	NA	Rpl8	ribosomal protein L8 [Source:MGI Symbol;Acc:MGI:1350927]	15	76904078	76906314	1	protein_coding	ENSG00000161016	RPL8	ENSMMUG00000013379	RPL8	ortholog_one2one	Rpl8	ortholog_one2one
ENSMUSG00000003974	0.02	-	-	-	NA	Grm3	glutamate receptor, metabotropic 3 [Source:MGI Symbol;Acc:MGI:1351340]	5	9485541	9725170	-1	protein_coding	ENSG00000198822	GRM3	ENSMMUG00000022513	GRM3	ortholog_one2one	Grm3	ortholog_one2one
ENSMUSG00000003992	10.80	6.59	6.39	12.42	NA	Ssbp2	single-stranded DNA binding protein 2 [Source:MGI Symbol;Acc:MGI:1914220]	13	91460283	91703429	1	protein_coding	ENSG00000145687	SSBP2	ENSMMUG00000017583	SSBP2	ortholog_one2one	Ssbp2	ortholog_one2one
ENSMUSG00000004018	2.89	10.42	10.72	4.90	NA	Fancl	Fanconi anemia, complementation group L [Source:MGI Symbol;Acc:MGI:1914280]	11	26386135	26471876	1	protein_coding	ENSG00000115392	FANCL	ENSMMUG00000002026	FANCL	ortholog_one2one	Fancl	ortholog_one2one
ENSMUSG00000004031	0.05	0.03	0.07	0.05	NA	Brinp2	bone morphogenic protein/retinoic acid inducible neural-specific 2 [Source:MGI Symbol;Acc:MGI:2443333]	1	158245269	158356326	-1	protein_coding	ENSG00000198797	BRINP2	ENSMMUG00000022935	BRINP2	ortholog_one2one	Brinp2	ortholog_one2one
ENSMUSG00000004032	12.26	9.72	15.12	25.95	NA	Gstm5	glutathione S-transferase, mu 5 [Source:MGI Symbol;Acc:MGI:1309466]	3	107895821	107898686	1	protein_coding	ENSG00000134202	GSTM3	ENSMMUG00000008029	GSTM3	ortholog_one2one	Gstm5	ortholog_one2one
ENSMUSG00000004035	0.84	0.37	0.52	0.85	NA	Gstm7	glutathione S-transferase, mu 7 [Source:MGI Symbol;Acc:MGI:1915562]	3	107926334	107931817	-1	protein_coding	ENSG00000213366	GSTM2	ENSMMUG00000020851	GSTM4	ortholog_one2one	Gstm7	ortholog_one2one
ENSMUSG00000004038	0.21	0.08	0.63	0.18	NA	Gstm3	glutathione S-transferase, mu 3 [Source:MGI Symbol;Acc:MGI:106026]	3	107963696	107969283	-1	protein_coding	NA	NA	NA	NA	NA	NA	NA
ENSMUSG00000004040	56.87	75.95	76.84	89.71	NA	Stat3	signal transducer and activator of transcription 3 [Source:MGI Symbol;Acc:MGI:103038]	11	100885098	100939540	-1	protein_coding	ENSG00000168610	STAT3	ENSMMUG00000010707	STAT3	ortholog_one2one	Stat3	ortholog_one2one
ENSMUSG00000004043	3.38	1.82	3.62	5.47	NA	Stat5a	signal transducer and activator of transcription 5A [Source:MGI Symbol;Acc:MGI:103036]	11	100859351	100885169	1	protein_coding	ENSG00000126561	STAT5A	ENSMMUG00000010705	STAT5A	ortholog_one2one	Stat5a	ortholog_one2one
ENSMUSG00000004044	68.08	13.47	11.79	77.83	NA	Cavin1	caveolae associated 1 [Source:MGI Symbol;Acc:MGI:1277968]	11	100956733	100970887	-1	protein_coding	ENSG00000177469	CAVIN1	ENSMMUG00000050192	CAVIN1	ortholog_one2one	Cavin1	ortholog_one2one
ENSMUSG00000004054	14.22	17.77	33.80	34.65	NA	Map3k11	mitogen-activated protein kinase kinase kinase 11 [Source:MGI Symbol;Acc:MGI:1346880]	19	5688742	5702865	1	protein_coding	ENSG00000173327	MAP3K11	ENSMMUG00000050788	MAP3K11	ortholog_one2one	Map3k11	ortholog_one2one
ENSMUSG00000004056	40.99	64.70	93.79	76.67	NA	Akt2	thymoma viral proto-oncogene 2 [Source:MGI Symbol;Acc:MGI:104874]	7	27591552	27640826	1	protein_coding	ENSG00000105221	AKT2	ENSMMUG00000003621	AKT2	ortholog_one2one	Akt2	ortholog_one2one
ENSMUSG00000004069	32.90	67.44	44.79	27.81	NA	Dnaja3	DnaJ heat shock protein family (Hsp40) member A3 [Source:MGI Symbol;Acc:MGI:1933786]	16	4639989	4707695	1	protein_coding	ENSG00000103423	DNAJA3	ENSMMUG00000008134	DNAJA3	ortholog_one2one	Dnaja3	ortholog_one2one
ENSMUSG00000004070	111.77	210.42	100.81	64.31	NA	Hmox2	heme oxygenase 2 [Source:MGI Symbol;Acc:MGI:109373]	16	4726361	4766742	1	protein_coding	ENSG00000103415	HMOX2	ENSMMUG00000009901	HMOX2	ortholog_one2one	Hmox2	ortholog_one2one
ENSMUSG00000004071	24.01	12.65	33.06	85.20	NA	Cdip1	cell death inducing Trp53 target 1 [Source:MGI Symbol;Acc:MGI:1913876]	16	4750348	4790292	-1	protein_coding	ENSG00000089486	CDIP1	ENSMMUG00000009898	CDIP1	ortholog_one2one	Cdip1	ortholog_one2one
ENSMUSG00000004085	3.31	2.15	1.16	2.48	NA	Map3k20	mitogen-activated protein kinase kinase kinase 20 [Source:MGI Symbol;Acc:MGI:2443258]	2	72285637	72442610	1	protein_coding	ENSG00000091436	MAP3K20	ENSMMUG00000014672	MAP3K20	ortholog_one2one	Map3k20	ortholog_one2one
ENSMUSG00000004096	267.41	463.39	123.54	98.70	NA	Cwc15	CWC15 spliceosome-associated protein [Source:MGI Symbol;Acc:MGI:1913320]	9	14500617	14510577	1	protein_coding	ENSG00000150316	CWC15	ENSMMUG00000044962	CWC15	ortholog_one2one	Cwc15	ortholog_one2one
ENSMUSG00000004098	1.19	1.04	2.27	2.65	NA	Col5a3	collagen, type V, alpha 3 [Source:MGI Symbol;Acc:MGI:1858212]	9	20770050	20815067	-1	protein_coding	ENSG00000080573	COL5A3	ENSMMUG00000039980	COL5A3	ortholog_one2one	Col5a3	ortholog_one2one
ENSMUSG00000004099	46.06	156.29	92.27	38.26	NA	Dnmt1	DNA methyltransferase (cytosine-5) 1 [Source:MGI Symbol;Acc:MGI:94912]	9	20907209	20959888	-1	protein_coding	ENSG00000130816	DNMT1	ENSMMUG00000014604	DNMT1	ortholog_one2one	Dnmt1	ortholog_one2one
ENSMUSG00000004100	19.31	55.08	68.25	25.93	NA	Ppan	peter pan homolog [Source:MGI Symbol;Acc:MGI:2178445]	9	20888175	20892178	1	protein_coding	NA	NA	NA	NA	NA	NA	NA
ENSMUSG00000004105	9.05	10.21	5.52	19.92	NA	Angptl2	angiopoietin-like 2 [Source:MGI Symbol;Acc:MGI:1347002]	2	33216069	33247717	1	protein_coding	ENSG00000136859	ANGPTL2	ENSMMUG00000012161	ANGPTL2	ortholog_one2one	Angptl2	ortholog_one2one
ENSMUSG00000004110	0.61	0.63	0.56	0.82	NA	Cacna1e	calcium channel, voltage-dependent, R type, alpha 1E subunit [Source:MGI Symbol;Acc:MGI:106217]	1	154390731	154884501	-1	protein_coding	ENSG00000198216	CACNA1E	ENSMMUG00000014498	CACNA1E	ortholog_one2one	Cacna1e	ortholog_one2one
ENSMUSG00000004113	1.37	0.72	1.46	1.43	NA	Cacna1b	calcium channel, voltage-dependent, N type, alpha 1B subunit [Source:MGI Symbol;Acc:MGI:88296]	2	24603887	24763152	-1	protein_coding	ENSG00000148408	CACNA1B	ENSMMUG00000009187	CACNA1B	ortholog_one2one	Cacna1b	ortholog_one2one
ENSMUSG00000004127	13.96	52.72	11.09	3.63	NA	Trmt10a	tRNA methyltransferase 10A [Source:MGI Symbol;Acc:MGI:1920421]	3	138143448	138159821	1	protein_coding	ENSG00000145331	TRMT10A	ENSMMUG00000056735	TRMT10A	ortholog_one2one	Trmt10a	ortholog_one2one
ENSMUSG00000004151	0.17	0.19	0.47	0.61	NA	Etv1	ets variant 1 [Source:MGI Symbol;Acc:MGI:99254]	12	38779380	38870484	1	protein_coding	ENSG00000006468	ETV1	ENSMMUG00000039167	ETV1	ortholog_one2one	Etv1	ortholog_one2one
ENSMUSG00000004187	4.32	1.23	2.42	7.63	NA	Kifc2	kinesin family member C2 [Source:MGI Symbol;Acc:MGI:109187]	15	76659858	76668196	1	protein_coding	ENSG00000167702	KIFC2	ENSMMUG00000002661	KIFC2	ortholog_one2one	Kifc2	ortholog_one2one
ENSMUSG00000004207	656.72	484.32	714.04	1,151.42	NA	Psap	prosaposin [Source:MGI Symbol;Acc:MGI:97783]	10	60277627	60302597	1	protein_coding	ENSG00000197746	PSAP	ENSMMUG00000012969	PSAP	ortholog_one2one	Psap	ortholog_one2one
ENSMUSG00000004221	18.72	20.23	15.71	21.52	NA	Ikbkg	inhibitor of kappaB kinase gamma [Source:MGI Symbol;Acc:MGI:1338074]	X	74393290	74453854	1	protein_coding	ENSG00000269335	IKBKG	ENSMMUG00000017277	IKBKG	ortholog_one2one	Ikbkg	ortholog_one2one
ENSMUSG00000004231	1.59	0.40	0.83	0.77	NA	Pax2	paired box 2 [Source:MGI Symbol;Acc:MGI:97486]	19	44756045	44837871	1	protein_coding	ENSG00000075891	PAX2	ENSMMUG00000009163	PAX2	ortholog_one2one	Pax2	ortholog_one2one
ENSMUSG00000004233	2.19	3.49	6.41	4.54	NA	Wars2	tryptophanyl tRNA synthetase 2 (mitochondrial) [Source:MGI Symbol;Acc:MGI:1917810]	3	99141068	99239186	1	protein_coding	ENSG00000116874	WARS2	ENSMMUG00000041046	WARS2	ortholog_one2one	Wars2	ortholog_one2one
ENSMUSG00000004263	11.17	8.13	14.35	34.10	NA	Atn1	atrophin 1 [Source:MGI Symbol;Acc:MGI:104725]	6	124742544	124756524	-1	protein_coding	NA	NA	NA	NA	NA	NA	NA
ENSMUSG00000004264	74.49	184.54	264.11	144.02	NA	Phb2	prohibitin 2 [Source:MGI Symbol;Acc:MGI:102520]	6	124712336	124716950	1	protein_coding	ENSG00000215021	PHB2	ENSMMUG00000010205	PHB2	ortholog_one2one	Phb2	ortholog_one2one
ENSMUSG00000004266	47.61	71.15	25.37	22.53	NA	Ptpn6	protein tyrosine phosphatase, non-receptor type 6 [Source:MGI Symbol;Acc:MGI:96055]	6	124720707	124738714	-1	protein_coding	ENSG00000111679	PTPN6	ENSMMUG00000010203	PTPN6	ortholog_one2one	Ptpn6	ortholog_one2one
ENSMUSG00000004267	1.15	0.99	3.20	9.53	NA	Eno2	enolase 2, gamma neuronal [Source:MGI Symbol;Acc:MGI:95394]	6	124760053	124769673	-1	protein_coding	ENSG00000111674	ENO2	ENSMMUG00000009443	ENO2	ortholog_one2one	Eno2	ortholog_one2one
ENSMUSG00000004268	23.55	59.84	99.59	47.67	NA	Emg1	EMG1 N1-specific pseudouridine methyltransferase [Source:MGI Symbol;Acc:MGI:1315195]	6	124704085	124712178	-1	protein_coding	ENSG00000126749	EMG1	ENSMMUG00000010207	EMG1	ortholog_one2one	Emg1	ortholog_one2one
ENSMUSG00000004270	89.59	64.19	85.76	103.37	NA	Lpcat3	lysophosphatidylcholine acyltransferase 3 [Source:MGI Symbol;Acc:MGI:1315211]	6	124663027	124704418	1	protein_coding	ENSG00000111684	LPCAT3	ENSMMUG00000010210	LPCAT3	ortholog_one2one	Lpcat3	ortholog_one2one
ENSMUSG00000004285	31.35	31.77	101.74	91.07	NA	Atp6v1f	ATPase, H+ transporting, lysosomal V1 subunit F [Source:MGI Symbol;Acc:MGI:1913394]	6	29467718	29470512	1	protein_coding	ENSG00000128524	ATP6V1F	ENSMMUG00000039360	ATP6V1F	ortholog_one2one	Atp6v1f	ortholog_one2one
ENSMUSG00000004296	-	-	-	-	NA	Il12b	interleukin 12b [Source:MGI Symbol;Acc:MGI:96540]	11	44400063	44414033	1	protein_coding	ENSG00000113302	IL12B	ENSMMUG00000021701	IL12B	ortholog_one2one	Il12b	ortholog_one2one
ENSMUSG00000004317	15.83	7.44	15.87	39.77	NA	Clcn5	chloride channel, voltage-sensitive 5 [Source:MGI Symbol;Acc:MGI:99486]	X	7153810	7319358	-1	protein_coding	ENSG00000171365	CLCN5	ENSMMUG00000023056	CLCN5	ortholog_one2one	Clcn5	ortholog_one2one
ENSMUSG00000004319	19.18	26.85	21.14	22.34	NA	Clcn3	chloride channel, voltage-sensitive 3 [Source:MGI Symbol;Acc:MGI:103555]	8	60910389	60983300	-1	protein_coding	ENSG00000109572	CLCN3	ENSMMUG00000010228	CLCN3	ortholog_one2one	Clcn3	ortholog_one2one
ENSMUSG00000004328	7.14	2.19	2.34	15.04	NA	Hif3a	hypoxia inducible factor 3, alpha subunit [Source:MGI Symbol;Acc:MGI:1859778]	7	17031507	17062427	-1	protein_coding	ENSG00000124440	HIF3A	ENSMMUG00000000215	HIF3A	ortholog_one2one	Hif3a	ortholog_one2one
ENSMUSG00000004341	-	-	-	-	NA	Gpx6	glutathione peroxidase 6 [Source:MGI Symbol;Acc:MGI:1922762]	13	21312125	21319624	1	protein_coding	ENSG00000198704	GPX6	ENSMMUG00000004617	GPX6	ortholog_one2one	Gpx6	ortholog_one2one
ENSMUSG00000004344	-	0.03	0.03	-	NA	Gpx5	glutathione peroxidase 5 [Source:MGI Symbol;Acc:MGI:104886]	13	21286429	21292731	-1	protein_coding	NA	NA	NA	NA	NA	NA	NA
ENSMUSG00000004347	0.37	0.22	0.23	2.24	NA	Pde1c	phosphodiesterase 1C [Source:MGI Symbol;Acc:MGI:108413]	6	56069804	56652487	-1	protein_coding	ENSG00000154678	PDE1C	ENSMMUG00000001625	PDE1C	ortholog_one2one	Pde1c	ortholog_one2one
ENSMUSG00000004356	10.71	35.70	37.30	12.47	NA	Utp20	UTP20 small subunit processome component [Source:MGI Symbol;Acc:MGI:1917933]	10	88746607	88826804	-1	protein_coding	ENSG00000120800	UTP20	ENSMMUG00000012891	UTP20	ortholog_one2one	Utp20	ortholog_one2one
ENSMUSG00000004359	9.63	0.44	0.69	6.96	NA	Spic	Spi-C transcription factor (Spi-1/PU.1 related) [Source:MGI Symbol;Acc:MGI:1341168]	10	88674772	88685015	-1	protein_coding	NA	NA	NA	NA	NA	NA	NA
ENSMUSG00000004360	0.05	0.06	0.01	0.07	NA	9330159F19Rik	RIKEN cDNA 9330159F19 gene [Source:MGI Symbol;Acc:MGI:3036239]	10	29211606	29230779	1	protein_coding	ENSG00000189367	KIAA0408	ENSMMUG00000048882	KIAA0408	ortholog_one2one	9330159F19Rik	ortholog_one2one
ENSMUSG00000004364	176.41	282.50	138.42	110.15	NA	Cul3	cullin 3 [Source:MGI Symbol;Acc:MGI:1347360]	1	80264923	80340480	-1	protein_coding	ENSG00000036257	CUL3	ENSMMUG00000022259	CUL3	ortholog_one2one	Cul3	ortholog_one2one
ENSMUSG00000004366	-	-	-	-	NA	Sst	somatostatin [Source:MGI Symbol;Acc:MGI:98326]	16	23889573	23890958	-1	protein_coding	ENSG00000157005	SST	ENSMMUG00000000850	SST	ortholog_one2one	Sst	ortholog_one2one
ENSMUSG00000004371	0.25	0.15	0.12	0.36	NA	Il11	interleukin 11 [Source:MGI Symbol;Acc:MGI:107613]	7	4772373	4782859	-1	protein_coding	ENSG00000095752	IL11	ENSMMUG00000048355	IL11	ortholog_one2one	Il11	ortholog_one2one
ENSMUSG00000004383	4.20	3.63	4.15	8.16	NA	Large1	LARGE xylosyl- and glucuronyltransferase 1 [Source:MGI Symbol;Acc:MGI:1342270]	8	72814599	73353540	-1	protein_coding	ENSG00000133424	LARGE1	ENSMMUG00000012113	LARGE1	ortholog_one2one	Large1	ortholog_one2one
ENSMUSG00000004393	16.84	38.87	65.24	33.43	NA	Ddx56	DEAD (Asp-Glu-Ala-Asp) box polypeptide 56 [Source:MGI Symbol;Acc:MGI:1277172]	11	6258919	6267772	-1	protein_coding	ENSG00000136271	DDX56	ENSMMUG00000002645	DDX56	ortholog_one2one	Ddx56	ortholog_one2one
ENSMUSG00000004394	39.23	21.91	27.75	58.75	NA	Tmed4	transmembrane p24 trafficking protein 4 [Source:MGI Symbol;Acc:MGI:1915070]	11	6270369	6274870	-1	protein_coding	ENSG00000158604	TMED4	ENSMMUG00000002650	TMED4	ortholog_one2one	Tmed4	ortholog_one2one
ENSMUSG00000004415	0.62	0.94	1.53	1.62	NA	Col26a1	collagen, type XXVI, alpha 1 [Source:MGI Symbol;Acc:MGI:2155345]	5	136741759	136883209	-1	protein_coding	ENSG00000160963	COL26A1	ENSMMUG00000048852	COL26A1	ortholog_one2one	Col26a1	ortholog_one2one
ENSMUSG00000004446	3.62	3.71	5.78	6.10	NA	Bid	BH3 interacting domain death agonist [Source:MGI Symbol;Acc:MGI:108093]	6	120891930	120916853	-1	protein_coding	ENSG00000015475	BID	ENSMMUG00000020799	BID	ortholog_one2one	Bid	ortholog_one2one
ENSMUSG00000004451	147.10	162.01	87.73	95.88	NA	Ralb	v-ral simian leukemia viral oncogene B [Source:MGI Symbol;Acc:MGI:1927244]	1	119470305	119504794	-1	protein_coding	ENSG00000144118	RALB	ENSMMUG00000046774	RALB	ortholog_one2one	Ralb	ortholog_one2one
ENSMUSG00000004455	64.21	197.45	151.74	66.65	NA	Ppp1cc	protein phosphatase 1 catalytic subunit gamma [Source:MGI Symbol;Acc:MGI:104872]	5	122158278	122175273	1	protein_coding	NA	NA	NA	NA	NA	NA	NA
ENSMUSG00000004460	514.31	401.07	140.80	137.30	NA	Dnajb11	DnaJ heat shock protein family (Hsp40) member B11 [Source:MGI Symbol;Acc:MGI:1915088]	16	22857845	22879634	1	protein_coding	NA	NA	NA	NA	NA	NA	NA
ENSMUSG00000004462	9.47	11.10	13.91	13.88	NA	Tbccd1	TBCC domain containing 1 [Source:MGI Symbol;Acc:MGI:1917823]	16	22813214	22857669	-1	protein_coding	ENSG00000113838	TBCCD1	ENSMMUG00000017564	TBCCD1	ortholog_one2one	Tbccd1	ortholog_one2one
ENSMUSG00000004473	0.25	0.05	0.07	0.54	NA	Clec11a	C-type lectin domain family 11, member a [Source:MGI Symbol;Acc:MGI:1298219]	7	44302687	44306902	-1	protein_coding	ENSG00000105472	CLEC11A	ENSMMUG00000002407	CLEC11A	ortholog_one2one	Clec11a	ortholog_one2one
ENSMUSG00000004500	1.71	1.32	2.55	2.51	NA	Zfp324	zinc finger protein 324 [Source:MGI Symbol;Acc:MGI:2444641]	7	12965838	12974236	1	protein_coding	NA	NA	NA	NA	NA	NA	NA
ENSMUSG00000004508	15.29	22.11	28.22	38.74	NA	Gab2	growth factor receptor bound protein 2-associated protein 2 [Source:MGI Symbol;Acc:MGI:1333854]	7	97081586	97308946	1	protein_coding	ENSG00000033327	GAB2	ENSMMUG00000017477	GAB2	ortholog_one2one	Gab2	ortholog_one2one
ENSMUSG00000004530	64.19	145.68	211.74	121.36	NA	Coro1c	coronin, actin binding protein 1C [Source:MGI Symbol;Acc:MGI:1345964]	5	113842436	113908758	-1	protein_coding	ENSG00000110880	CORO1C	ENSMMUG00000000512	CORO1C	ortholog_one2one	Coro1c	ortholog_one2one
ENSMUSG00000004535	293.64	321.35	100.00	125.69	NA	Tax1bp1	Tax1 (human T cell leukemia virus type I) binding protein 1 [Source:MGI Symbol;Acc:MGI:1289308]	6	52713729	52766780	1	protein_coding	ENSG00000106052	TAX1BP1	ENSMMUG00000022454	TAX1BP1	ortholog_one2one	Tax1bp1	ortholog_one2one
ENSMUSG00000004540	375.94	9.92	24.17	859.49	NA	Psg17	pregnancy specific glycoprotein 17 [Source:MGI Symbol;Acc:MGI:1347250]	7	18813937	18821607	-1	protein_coding	NA	NA	NA	NA	NA	NA	NA
ENSMUSG00000004542	524.20	36.31	57.54	789.69	NA	Psg19	pregnancy specific glycoprotein 19 [Source:MGI Symbol;Acc:MGI:1347252]	7	18789567	18798520	-1	protein_coding	NA	NA	NA	NA	NA	NA	NA
ENSMUSG00000004552	0.18	0.02	2.68	2.11	NA	Ctse	cathepsin E [Source:MGI Symbol;Acc:MGI:107361]	1	131638306	131675505	1	protein_coding	ENSG00000196188	CTSE	ENSMMUG00000021591	CTSE	ortholog_one2one	Ctse	ortholog_one2one
ENSMUSG00000004558	5.46	6.29	3.34	13.33	NA	Ndrg2	N-myc downstream regulated gene 2 [Source:MGI Symbol;Acc:MGI:1352498]	14	51905271	51914158	-1	protein_coding	ENSG00000165795	NDRG2	ENSMMUG00000020747	NDRG2	ortholog_one2one	Ndrg2	ortholog_one2one
ENSMUSG00000004561	6.32	10.76	20.46	16.50	NA	Mettl17	methyltransferase like 17 [Source:MGI Symbol;Acc:MGI:1098577]	14	51884842	51893039	1	protein_coding	ENSG00000165792	METTL17	ENSMMUG00000003157	METTL17	ortholog_one2one	Mettl17	ortholog_one2one
ENSMUSG00000004562	13.59	7.18	8.33	15.89	NA	Arhgef40	Rho guanine nucleotide exchange factor (GEF) 40 [Source:MGI Symbol;Acc:MGI:2685515]	14	51984719	52006251	1	protein_coding	ENSG00000165801	ARHGEF40	ENSMMUG00000006457	ARHGEF40	ortholog_one2one	Arhgef40	ortholog_one2one
ENSMUSG00000004565	26.42	26.06	44.09	53.80	NA	Pnpla6	patatin-like phospholipase domain containing 6 [Source:MGI Symbol;Acc:MGI:1354723]	8	3515384	3544267	1	protein_coding	ENSG00000032444	PNPLA6	ENSMMUG00000011392	PNPLA6	ortholog_one2one	Pnpla6	ortholog_one2one
ENSMUSG00000004567	48.89	33.74	54.49	95.98	NA	Mcoln1	mucolipin 1 [Source:MGI Symbol;Acc:MGI:1890498]	8	3500457	3515232	1	protein_coding	ENSG00000090674	MCOLN1	ENSMMUG00000011389	MCOLN1	ortholog_one2one	Mcoln1	ortholog_one2one
ENSMUSG00000004568	55.16	15.71	24.88	104.14	NA	Arhgef18	rho/rac guanine nucleotide exchange factor (GEF) 18 [Source:MGI Symbol;Acc:MGI:2142567]	8	3353415	3456601	1	protein_coding	NA	NA	NA	NA	NA	NA	NA
ENSMUSG00000004591	152.95	215.15	88.71	88.59	NA	Pkn2	protein kinase N2 [Source:MGI Symbol;Acc:MGI:109211]	3	142790902	142882004	-1	protein_coding	ENSG00000065243	PKN2	ENSMMUG00000020588	PKN2	ortholog_one2one	Pkn2	ortholog_one2one
ENSMUSG00000004609	0.33	0.24	0.72	1.44	NA	Cd33	CD33 antigen [Source:MGI Symbol;Acc:MGI:99440]	7	43524216	43544428	-1	protein_coding	NA	NA	NA	NA	NA	NA	NA
ENSMUSG00000004610	101.07	157.00	146.44	93.11	NA	Etfb	electron transferring flavoprotein, beta polypeptide [Source:MGI Symbol;Acc:MGI:106098]	7	43444083	43457800	1	protein_coding	NA	NA	NA	NA	NA	NA	NA
ENSMUSG00000004612	-	0.93	0.66	0.07	NA	Nkg7	natural killer cell group 7 sequence [Source:MGI Symbol;Acc:MGI:1931250]	7	43437073	43438249	1	protein_coding	ENSG00000105374	NKG7	ENSMMUG00000015369	NKG7	ortholog_one2one	Nkg7	ortholog_one2one
ENSMUSG00000004626	117.00	99.98	160.46	215.63	NA	Stxbp2	syntaxin binding protein 2 [Source:MGI Symbol;Acc:MGI:107370]	8	3630955	3643644	1	protein_coding	ENSG00000076944	STXBP2	ENSMMUG00000022041	STXBP2	ortholog_one2one	Stxbp2	ortholog_one2one
ENSMUSG00000004630	0.35	0.23	0.43	0.62	NA	Pcp2	Purkinje cell protein 2 (L7) [Source:MGI Symbol;Acc:MGI:97508]	8	3623371	3625545	-1	protein_coding	ENSG00000174788	PCP2	ENSMMUG00000060224	PCP2	ortholog_one2one	Pcp2	ortholog_one2one
ENSMUSG00000004631	40.12	20.69	71.35	98.88	NA	Sgce	sarcoglycan, epsilon [Source:MGI Symbol;Acc:MGI:1329042]	6	4674350	4747207	-1	protein_coding	ENSG00000127990	SGCE	ENSMMUG00000016394	SGCE	ortholog_one2one	Sgce	ortholog_one2one
ENSMUSG00000004633	7.07	4.89	6.57	10.11	NA	Chn2	chimerin 2 [Source:MGI Symbol;Acc:MGI:1917243]	6	54039554	54301810	1	protein_coding	NA	NA	NA	NA	NA	NA	NA
ENSMUSG00000004637	3.48	6.56	5.33	3.72	NA	Wwox	WW domain-containing oxidoreductase [Source:MGI Symbol;Acc:MGI:1931237]	8	114439655	115352708	1	protein_coding	ENSG00000186153	WWOX	ENSMMUG00000010610	WWOX	ortholog_one2one	Wwox	ortholog_one2one
ENSMUSG00000004642	64.22	156.89	109.96	46.25	NA	Slbp	stem-loop binding protein [Source:MGI Symbol;Acc:MGI:108402]	5	33634952	33652574	-1	protein_coding	ENSG00000163950	SLBP	ENSMMUG00000032303	SLBP	ortholog_one2one	Slbp	ortholog_one2one
ENSMUSG00000004651	0.26	0.23	0.38	0.29	NA	Tyr	tyrosinase [Source:MGI Symbol;Acc:MGI:98880]	7	87424771	87493512	-1	protein_coding	ENSG00000077498	TYR	ENSMMUG00000011115	TYR	ortholog_one2one	Tyr	ortholog_one2one
ENSMUSG00000004654	0.10	-	0.08	0.22	NA	Ghrhr	growth hormone releasing hormone receptor [Source:MGI Symbol;Acc:MGI:95710]	6	55376295	55388530	1	protein_coding	ENSG00000106128	GHRHR	ENSMMUG00000011764	GHRHR	ortholog_one2one	Ghrhr	ortholog_one2one
ENSMUSG00000004655	4.26	4.24	1.99	9.05	NA	Aqp1	aquaporin 1 [Source:MGI Symbol;Acc:MGI:103201]	6	55336432	55348555	1	protein_coding	NA	NA	NA	NA	NA	NA	NA
ENSMUSG00000004661	33.10	18.92	27.71	58.37	NA	Arid3b	AT rich interactive domain 3B (BRIGHT-like) [Source:MGI Symbol;Acc:MGI:1930768]	9	57790353	57836793	-1	protein_coding	ENSG00000179361	ARID3B	ENSMMUG00000001568	ARID3B	ortholog_one2one	Arid3b	ortholog_one2one
ENSMUSG00000004665	153.05	194.69	216.37	211.98	NA	Cnn2	calponin 2 [Source:MGI Symbol;Acc:MGI:105093]	10	79988584	79996062	1	protein_coding	ENSG00000064666	CNN2	ENSMMUG00000015306	CNN2	ortholog_one2one	Cnn2	ortholog_one2one
ENSMUSG00000004667	29.68	35.21	92.50	76.88	NA	Polr2e	polymerase (RNA) II (DNA directed) polypeptide E [Source:MGI Symbol;Acc:MGI:1913670]	10	80035949	80039795	-1	protein_coding	ENSG00000099817	POLR2E	ENSMMUG00000013927	POLR2E	ortholog_one2one	Polr2e	ortholog_one2one
ENSMUSG00000004668	-	-	0.01	0.03	NA	Abca13	ATP-binding cassette, sub-family A (ABC1), member 13 [Source:MGI Symbol;Acc:MGI:2388707]	11	9191942	9684259	1	protein_coding	ENSG00000179869	ABCA13	ENSMMUG00000016191	ABCA13	ortholog_one2one	Abca13	ortholog_one2one
ENSMUSG00000004677	13.81	15.59	25.98	31.81	NA	Myo9b	myosin IXb [Source:MGI Symbol;Acc:MGI:106624]	8	71272714	71360713	1	protein_coding	NA	NA	NA	NA	NA	NA	NA
ENSMUSG00000004698	0.80	2.17	1.19	0.59	NA	Hdac9	histone deacetylase 9 [Source:MGI Symbol;Acc:MGI:1931221]	12	34047580	34917095	-1	protein_coding	ENSG00000048052	HDAC9	ENSMMUG00000011170	HDAC9	ortholog_one2one	Hdac9	ortholog_one2one
ENSMUSG00000004707	0.14	0.09	0.20	0.58	NA	Ly9	lymphocyte antigen 9 [Source:MGI Symbol;Acc:MGI:96885]	1	171588624	171607410	-1	protein_coding	ENSG00000122224	LY9	ENSMMUG00000053012		ortholog_one2one	Ly9	ortholog_one2one
ENSMUSG00000004709	0.57	1.41	0.58	0.23	NA	Cd244a	CD244 molecule A [Source:MGI Symbol;Acc:MGI:109294]	1	171559193	171609746	1	protein_coding	ENSG00000122223	CD244	ENSMMUG00000017333	CD244	ortholog_one2one	Cd244a	ortholog_one2one
ENSMUSG00000004730	1.17	0.57	0.19	2.97	NA	Adgre1	adhesion G protein-coupled receptor E1 [Source:MGI Symbol;Acc:MGI:106912]	17	57358691	57483527	1	protein_coding	ENSG00000174837	ADGRE1	ENSMMUG00000001220	ADGRE1	ortholog_one2one	Adgre1	ortholog_one2one
ENSMUSG00000004748	1.09	2.19	4.61	2.89	NA	Mtfp1	mitochondrial fission process 1 [Source:MGI Symbol;Acc:MGI:1916686]	11	4091480	4095445	-1	protein_coding	NA	NA	NA	NA	NA	NA	NA
ENSMUSG00000004768	14.26	24.23	15.88	13.42	NA	Rab23	RAB23, member RAS oncogene family [Source:MGI Symbol;Acc:MGI:99833]	1	33719887	33742564	1	protein_coding	ENSG00000112210	RAB23	ENSMMUG00000018003	RAB23	ortholog_one2one	Rab23	ortholog_one2one
ENSMUSG00000004771	299.68	228.18	178.99	214.39	NA	Rab11a	RAB11A, member RAS oncogene family [Source:MGI Symbol;Acc:MGI:1858202]	9	64715299	64737758	-1	protein_coding	ENSG00000103769	RAB11A	ENSMMUG00000008006	RAB11A	ortholog_one2one	Rab11a	ortholog_one2one
ENSMUSG00000004788	19.84	36.51	67.48	36.78	NA	Eif2b2	eukaryotic translation initiation factor 2B, subunit 2 beta [Source:MGI Symbol;Acc:MGI:2145118]	12	85219481	85226628	1	protein_coding	ENSG00000119718	EIF2B2	ENSMMUG00000002910	EIF2B2	ortholog_one2one	Eif2b2	ortholog_one2one
ENSMUSG00000004789	112.97	287.36	162.54	101.26	NA	Dlst	dihydrolipoamide S-succinyltransferase (E2 component of 2-oxo-glutarate complex) [Source:MGI Symbol;Acc:MGI:1926170]	12	85110833	85134845	1	protein_coding	ENSG00000119689	DLST	ENSMMUG00000004260	DLST	ortholog_one2one	Dlst	ortholog_one2one
ENSMUSG00000004791	7.41	24.35	32.84	14.61	NA	Pgf	placental growth factor [Source:MGI Symbol;Acc:MGI:105095]	12	85166635	85177790	-1	protein_coding	ENSG00000119630	PGF	ENSMMUG00000002909	PGF	ortholog_one2one	Pgf	ortholog_one2one
ENSMUSG00000004798	17.41	13.47	14.29	25.87	NA	Ulk2	unc-51 like kinase 2 [Source:MGI Symbol;Acc:MGI:1352758]	11	61775649	61855073	-1	protein_coding	ENSG00000083290	ULK2	ENSMMUG00000021156	ULK2	ortholog_one2one	Ulk2	ortholog_one2one
ENSMUSG00000004814	0.16	0.08	0.09	0.71	NA	Ccl24	chemokine (C-C motif) ligand 24 [Source:MGI Symbol;Acc:MGI:1928953]	5	135569937	135573049	-1	protein_coding	NA	NA	NA	NA	NA	NA	NA
ENSMUSG00000004815	5.20	4.86	8.12	12.29	NA	Dgkq	diacylglycerol kinase, theta [Source:MGI Symbol;Acc:MGI:102918]	5	108646693	108669672	-1	protein_coding	ENSG00000145214	DGKQ	ENSMMUG00000017222	DGKQ	ortholog_one2one	Dgkq	ortholog_one2one
ENSMUSG00000004821	-	-	-	-	NA	Tmed11	transmembrane p24 trafficking protein 11 [Source:MGI Symbol;Acc:MGI:1914616]	5	108777235	108795363	-1	protein_coding	NA	NA	NA	NA	NA	NA	NA
ENSMUSG00000004837	14.78	3.70	6.04	28.73	NA	Grap	GRB2-related adaptor protein [Source:MGI Symbol;Acc:MGI:1918770]	11	61653265	61672784	1	protein_coding	NA	NA	NA	NA	NA	NA	NA
ENSMUSG00000004842	0.83	1.45	0.04	0.24	NA	Pou1f1	POU domain, class 1, transcription factor 1 [Source:MGI Symbol;Acc:MGI:97588]	16	65520511	65535005	1	protein_coding	ENSG00000064835	POU1F1	ENSMMUG00000016244	POU1F1	ortholog_one2one	Pou1f1	ortholog_one2one
ENSMUSG00000004843	187.58	126.02	44.35	58.73	NA	Chmp2b	charged multivesicular body protein 2B [Source:MGI Symbol;Acc:MGI:1916192]	16	65539128	65562726	-1	protein_coding	ENSG00000083937	CHMP2B	ENSMMUG00000016246	CHMP2B	ortholog_one2one	Chmp2b	ortholog_one2one
ENSMUSG00000004846	182.88	103.61	125.56	150.13	NA	Plod3	procollagen-lysine, 2-oxoglutarate 5-dioxygenase 3 [Source:MGI Symbol;Acc:MGI:1347008]	5	136987019	136996648	1	protein_coding	ENSG00000106397	PLOD3	ENSMMUG00000006949	PLOD3	ortholog_one2one	Plod3	ortholog_one2one
ENSMUSG00000004849	66.25	121.42	173.59	132.14	NA	Ap1s1	adaptor protein complex AP-1, sigma 1 [Source:MGI Symbol;Acc:MGI:1098244]	5	137034993	137046135	-1	protein_coding	ENSG00000106367	AP1S1	ENSMMUG00000010162	AP1S1	ortholog_one2one	Ap1s1	ortholog_one2one
ENSMUSG00000004864	26.93	53.60	35.63	31.89	NA	Mapk13	mitogen-activated protein kinase 13 [Source:MGI Symbol;Acc:MGI:1346864]	17	28769297	28780233	1	protein_coding	ENSG00000156711	MAPK13	ENSMMUG00000005903	MAPK13	ortholog_one2one	Mapk13	ortholog_one2one
ENSMUSG00000004865	68.73	157.29	105.83	75.51	NA	Srpk1	serine/arginine-rich protein specific kinase 1 [Source:MGI Symbol;Acc:MGI:106908]	17	28587648	28622709	-1	protein_coding	NA	NA	NA	NA	NA	NA	NA
ENSMUSG00000004872	0.29	0.12	0.11	0.37	NA	Pax3	paired box 3 [Source:MGI Symbol;Acc:MGI:97487]	1	78101267	78197134	-1	protein_coding	ENSG00000135903	PAX3	ENSMMUG00000020409	PAX3	ortholog_one2one	Pax3	ortholog_one2one
ENSMUSG00000004880	13.73	52.00	38.05	27.48	NA	Lbr	lamin B receptor [Source:MGI Symbol;Acc:MGI:2138281]	1	181815335	181843046	-1	protein_coding	ENSG00000143815	LBR	ENSMMUG00000003472	LBR	ortholog_one2one	Lbr	ortholog_one2one
ENSMUSG00000004885	5.15	6.30	7.01	20.76	NA	Crabp2	cellular retinoic acid binding protein II [Source:MGI Symbol;Acc:MGI:88491]	3	87948666	87953376	1	protein_coding	ENSG00000143320	CRABP2	ENSMMUG00000002295	CRABP2	ortholog_one2one	Crabp2	ortholog_one2one
ENSMUSG00000004891	14.89	18.02	7.54	6.83	NA	Nes	nestin [Source:MGI Symbol;Acc:MGI:101784]	3	87971078	87980451	1	protein_coding	ENSG00000132688	NES	ENSMMUG00000006265	NES	ortholog_one2one	Nes	ortholog_one2one
ENSMUSG00000004892	-	-	-	-	NA	Bcan	brevican [Source:MGI Symbol;Acc:MGI:1096385]	3	87987531	88000230	-1	protein_coding	ENSG00000132692	BCAN	ENSMMUG00000017093	BCAN	ortholog_one2one	Bcan	ortholog_one2one
ENSMUSG00000004894	0.11	-	0.03	0.09	NA	Hapln2	hyaluronan and proteoglycan link protein 2 [Source:MGI Symbol;Acc:MGI:2137300]	3	88021750	88027583	-1	protein_coding	ENSG00000132702	HAPLN2	ENSMMUG00000060011	HAPLN2	ortholog_one2one	Hapln2	ortholog_one2one
ENSMUSG00000004895	12.57	20.76	32.14	27.25	NA	Prcc	papillary renal cell carcinoma (translocation-associated) [Source:MGI Symbol;Acc:MGI:2137738]	3	87858903	87885608	-1	protein_coding	ENSG00000143294	PRCC	ENSMMUG00000010918	PRCC	ortholog_one2one	Prcc	ortholog_one2one
ENSMUSG00000004896	12.26	13.01	16.52	22.09	NA	Rrnad1	ribosomal RNA adenine dimethylase domain containing 1 [Source:MGI Symbol;Acc:MGI:2387197]	3	87922601	87930717	-1	protein_coding	ENSG00000143303	RRNAD1	ENSMMUG00000000038	RRNAD1	ortholog_one2one	Rrnad1	ortholog_one2one
ENSMUSG00000004897	122.62	409.13	281.29	142.36	NA	Hdgf	heparin binding growth factor [Source:MGI Symbol;Acc:MGI:1194494]	3	87906321	87916132	1	protein_coding	ENSG00000143321	HDGF	ENSMMUG00000040660	HDGF	ortholog_one2one	Hdgf	ortholog_one2one
ENSMUSG00000004902	0.22	0.13	0.31	0.49	NA	Slc25a18	solute carrier family 25 (mitochondrial carrier), member 18 [Source:MGI Symbol;Acc:MGI:1919053]	6	120773578	120794336	1	protein_coding	ENSG00000182902	SLC25A18	ENSMMUG00000031121	SLC25A18	ortholog_one2one	Slc25a18	ortholog_one2one
ENSMUSG00000004929	16.75	67.30	37.18	12.60	NA	Thop1	thimet oligopeptidase 1 [Source:MGI Symbol;Acc:MGI:1354165]	10	81070035	81082559	1	protein_coding	ENSG00000172009	THOP1	ENSMMUG00000007268	THOP1	ortholog_one2one	Thop1	ortholog_one2one
ENSMUSG00000004931	20.42	22.62	95.79	92.46	NA	Apba3	amyloid beta (A4) precursor protein-binding, family A, member 3 [Source:MGI Symbol;Acc:MGI:1888527]	10	81266960	81273246	1	protein_coding	ENSG00000011132	APBA3	ENSMMUG00000009672	APBA3	ortholog_one2one	Apba3	ortholog_one2one
ENSMUSG00000004933	4.75	1.14	1.44	2.76	NA	Matk	megakaryocyte-associated tyrosine kinase [Source:MGI Symbol;Acc:MGI:99259]	10	81252935	81263365	1	protein_coding	ENSG00000007264	MATK	ENSMMUG00000001917	MATK	ortholog_one2one	Matk	ortholog_one2one
ENSMUSG00000004934	23.59	26.71	35.42	31.01	NA	Pias4	protein inhibitor of activated STAT 4 [Source:MGI Symbol;Acc:MGI:2136940]	10	81153266	81167923	-1	protein_coding	ENSG00000105229	PIAS4	ENSMMUG00000011018	PIAS4	ortholog_one2one	Pias4	ortholog_one2one
ENSMUSG00000004936	139.43	192.30	136.66	139.94	NA	Map2k1	mitogen-activated protein kinase kinase 1 [Source:MGI Symbol;Acc:MGI:1346866]	9	64185770	64253631	-1	protein_coding	ENSG00000169032	MAP2K1	ENSMMUG00000016840	MAP2K1	ortholog_one2one	Map2k1	ortholog_one2one
ENSMUSG00000004937	114.03	221.49	131.44	94.82	NA	Sgta	small glutamine-rich tetratricopeptide repeat (TPR)-containing, alpha [Source:MGI Symbol;Acc:MGI:1098703]	10	81044075	81060181	-1	protein_coding	ENSG00000104969	SGTA	ENSMMUG00000007265	SGTA	ortholog_one2one	Sgta	ortholog_one2one
ENSMUSG00000004939	0.15	0.08	0.07	0.25	NA	Nmrk2	nicotinamide riboside kinase 2 [Source:MGI Symbol;Acc:MGI:1916814]	10	81198170	81202051	-1	protein_coding	ENSG00000077009	NMRK2	ENSMMUG00000015273	NMRK2	ortholog_one2one	Nmrk2	ortholog_one2one
ENSMUSG00000004945	21.24	22.89	54.72	52.92	NA	Tmem242	transmembrane protein 242 [Source:MGI Symbol;Acc:MGI:1917794]	17	5410870	5440259	-1	protein_coding	ENSG00000215712	TMEM242	ENSMMUG00000052641	TMEM242	ortholog_one2one	Tmem242	ortholog_one2one
ENSMUSG00000004947	4.66	6.95	12.98	12.42	NA	Dtx2	deltex 2, E3 ubiquitin ligase [Source:MGI Symbol;Acc:MGI:1921448]	5	135994800	136032872	1	protein_coding	ENSG00000091073	DTX2	ENSMMUG00000017570	DTX2	ortholog_one2one	Dtx2	ortholog_one2one
ENSMUSG00000004948	-	-	-	-	NA	Zp3	zona pellucida glycoprotein 3 [Source:MGI Symbol;Acc:MGI:99215]	5	135980099	135988624	1	protein_coding	NA	NA	NA	NA	NA	NA	NA
ENSMUSG00000004951	299.60	439.10	490.98	312.44	NA	Hspb1	heat shock protein 1 [Source:MGI Symbol;Acc:MGI:96240]	5	135887919	135889563	1	protein_coding	ENSG00000106211	HSPB1	ENSMMUG00000056744	HSPB1	ortholog_one2one	Hspb1	ortholog_one2one
ENSMUSG00000004952	1.83	2.13	1.92	5.65	NA	Rasa4	RAS p21 protein activator 4 [Source:MGI Symbol;Acc:MGI:1858600]	5	136083916	136111860	1	protein_coding	NA	NA	NA	NA	NA	NA	NA
ENSMUSG00000004961	0.12	0.06	0.15	0.07	NA	Syt5	synaptotagmin V [Source:MGI Symbol;Acc:MGI:1926368]	7	4539765	4547541	-1	protein_coding	ENSG00000129990	SYT5	ENSMMUG00000007653	SYT5	ortholog_one2one	Syt5	ortholog_one2one
ENSMUSG00000004980	573.66	2,033.40	1,008.80	425.06	NA	Hnrnpa2b1	heterogeneous nuclear ribonucleoprotein A2/B1 [Source:MGI Symbol;Acc:MGI:104819]	6	51460932	51469894	-1	protein_coding	ENSG00000122566	HNRNPA2B1	ENSMMUG00000003619	HNRNPA2B1	ortholog_one2one	Hnrnpa2b1	ortholog_one2one
ENSMUSG00000004988	1.54	0.21	0.40	2.66	NA	Fxyd4	FXYD domain-containing ion transport regulator 4 [Source:MGI Symbol;Acc:MGI:1889005]	6	117933559	117937692	-1	protein_coding	ENSG00000150201	FXYD4	ENSMMUG00000050889	FXYD4	ortholog_one2one	Fxyd4	ortholog_one2one
ENSMUSG00000004994	18.86	14.31	11.56	22.82	NA	Ccdc130	coiled-coil domain containing 130 [Source:MGI Symbol;Acc:MGI:1914986]	8	84257795	84270380	-1	protein_coding	NA	NA	NA	NA	NA	NA	NA
ENSMUSG00000004996	3.76	4.98	5.63	4.99	NA	Mri1	methylthioribose-1-phosphate isomerase 1 [Source:MGI Symbol;Acc:MGI:1915123]	8	84249906	84257326	-1	protein_coding	ENSG00000037757	MRI1	ENSMMUG00000018068	MRI1	ortholog_one2one	Mri1	ortholog_one2one
ENSMUSG00000005034	28.80	30.30	20.99	35.00	NA	Prkacb	protein kinase, cAMP dependent, catalytic, beta [Source:MGI Symbol;Acc:MGI:97594]	3	146729574	146812990	-1	protein_coding	ENSG00000142875	PRKACB	ENSMMUG00000003457	PRKACB	ortholog_one2one	Prkacb	ortholog_one2one
ENSMUSG00000005043	3.11	5.70	11.72	5.04	NA	Sgsh	N-sulfoglucosamine sulfohydrolase (sulfamidase) [Source:MGI Symbol;Acc:MGI:1350341]	11	119343425	119355536	-1	protein_coding	ENSG00000181523	SGSH	ENSMMUG00000002849	SGSH	ortholog_one2one	Sgsh	ortholog_one2one
ENSMUSG00000005045	0.01	0.02	0.03	0.06	NA	Chd5	chromodomain helicase DNA binding protein 5 [Source:MGI Symbol;Acc:MGI:3036258]	4	152338651	152390194	1	protein_coding	ENSG00000116254	CHD5	ENSMMUG00000016838	CHD5	ortholog_one2one	Chd5	ortholog_one2one
ENSMUSG00000005054	86.80	43.80	487.44	388.49	NA	Cstb	cystatin B [Source:MGI Symbol;Acc:MGI:109514]	10	78425669	78427622	1	protein_coding	ENSG00000160213	CSTB	ENSMMUG00000012303	CSTB	ortholog_one2one	Cstb	ortholog_one2one
ENSMUSG00000005057	4.74	8.72	19.73	13.62	NA	Sh2b2	SH2B adaptor protein 2 [Source:MGI Symbol;Acc:MGI:1345171]	5	136218147	136246556	-1	protein_coding	ENSG00000160999	SH2B2	ENSMMUG00000010329	SH2B2	ortholog_one2one	Sh2b2	ortholog_one2one
ENSMUSG00000005069	80.21	100.21	86.46	86.02	NA	Pex5	peroxisomal biogenesis factor 5 [Source:MGI Symbol;Acc:MGI:1098808]	6	124396816	124415067	-1	protein_coding	ENSG00000139197	PEX5	ENSMMUG00000004242	PEX5	ortholog_one2one	Pex5	ortholog_one2one
ENSMUSG00000005078	28.94	35.88	54.33	47.27	NA	Jkamp	JNK1/MAPK8-associated membrane protein [Source:MGI Symbol;Acc:MGI:1915057]	12	72085589	72101461	1	protein_coding	NA	NA	NA	NA	NA	NA	NA
ENSMUSG00000005087	3.31	1.76	3.51	12.23	NA	Cd44	CD44 antigen [Source:MGI Symbol;Acc:MGI:88338]	2	102811141	102901665	-1	protein_coding	ENSG00000026508	CD44	ENSMMUG00000004327	CD44	ortholog_one2one	Cd44	ortholog_one2one
ENSMUSG00000005089	0.65	1.74	1.37	1.26	NA	Slc1a2	solute carrier family 1 (glial high affinity glutamate transporter), member 2 [Source:MGI Symbol;Acc:MGI:101931]	2	102658659	102790784	1	protein_coding	ENSG00000110436	SLC1A2	ENSMMUG00000004329	SLC1A2	ortholog_one2one	Slc1a2	ortholog_one2one
ENSMUSG00000005102	9.42	10.46	10.72	16.71	NA	Eif2ak4	eukaryotic translation initiation factor 2 alpha kinase 4 [Source:MGI Symbol;Acc:MGI:1353427]	2	118388618	118475234	1	protein_coding	ENSG00000128829	EIF2AK4	ENSMMUG00000038966	EIF2AK4	ortholog_one2one	Eif2ak4	ortholog_one2one
ENSMUSG00000005103	231.25	381.77	408.94	301.25	NA	Wdr1	WD repeat domain 1 [Source:MGI Symbol;Acc:MGI:1337100]	5	38526813	38563221	-1	protein_coding	ENSG00000071127	WDR1	ENSMMUG00000000960	WDR1	ortholog_one2one	Wdr1	ortholog_one2one
ENSMUSG00000005107	1.18	0.56	0.64	0.91	NA	Slc2a9	solute carrier family 2 (facilitated glucose transporter), member 9 [Source:MGI Symbol;Acc:MGI:2152844]	5	38349273	38503143	-1	protein_coding	ENSG00000109667	SLC2A9	ENSMMUG00000002785	SLC2A9	ortholog_one2one	Slc2a9	ortholog_one2one
ENSMUSG00000005124	0.82	0.57	1.67	1.55	NA	Ccn4	cellular communication network factor 4 [Source:MGI Symbol;Acc:MGI:1197008]	15	66891320	66923201	1	protein_coding	ENSG00000104415	CCN4	ENSMMUG00000010199	CCN4	ortholog_one2one	Ccn4	ortholog_one2one
ENSMUSG00000005125	331.79	117.63	150.47	648.09	NA	Ndrg1	N-myc downstream regulated gene 1 [Source:MGI Symbol;Acc:MGI:1341799]	15	66929318	66969640	-1	protein_coding	ENSG00000104419	NDRG1	ENSMMUG00000010200	NDRG1	ortholog_one2one	Ndrg1	ortholog_one2one
ENSMUSG00000005131	0.65	1.01	0.37	0.92	NA	4930550C14Rik	RIKEN cDNA 4930550C14 gene [Source:MGI Symbol;Acc:MGI:1922561]	9	53402325	53434402	1	protein_coding	NA	NA	NA	NA	NA	NA	NA
ENSMUSG00000005142	20.29	16.20	21.00	31.44	NA	Man2b1	mannosidase 2, alpha B1 [Source:MGI Symbol;Acc:MGI:107286]	8	85083270	85098282	1	protein_coding	NA	NA	NA	NA	NA	NA	NA
ENSMUSG00000005148	13.25	4.67	5.89	14.56	NA	Klf5	Kruppel-like factor 5 [Source:MGI Symbol;Acc:MGI:1338056]	14	99298691	99315036	1	protein_coding	NA	NA	NA	NA	NA	NA	NA
ENSMUSG00000005150	10.40	17.66	18.93	12.49	NA	Wdr83	WD repeat domain containing 83 [Source:MGI Symbol;Acc:MGI:1915086]	8	85075035	85081306	-1	protein_coding	ENSG00000123154	WDR83	ENSMMUG00000016868	WDR83	ortholog_one2one	Wdr83	ortholog_one2one
ENSMUSG00000005161	21.31	48.94	256.04	136.37	NA	Prdx2	peroxiredoxin 2 [Source:MGI Symbol;Acc:MGI:109486]	8	84969587	84974834	1	protein_coding	NA	NA	NA	NA	NA	NA	NA
ENSMUSG00000005198	65.88	101.55	65.09	60.69	NA	Polr2a	polymerase (RNA) II (DNA directed) polypeptide A [Source:MGI Symbol;Acc:MGI:98086]	11	69733997	69758637	-1	protein_coding	ENSG00000181222	POLR2A	ENSMMUG00000023620	POLR2A	ortholog_one2one	Polr2a	ortholog_one2one
ENSMUSG00000005202	0.05	-	0.03	-	NA	Shbg	sex hormone binding globulin [Source:MGI Symbol;Acc:MGI:98295]	11	69614804	69617905	-1	protein_coding	ENSG00000129214	SHBG	ENSMMUG00000013513	SHBG	ortholog_one2one	Shbg	ortholog_one2one
ENSMUSG00000005204	89.83	138.58	168.19	151.62	NA	Senp3	SUMO/sentrin specific peptidase 3 [Source:MGI Symbol;Acc:MGI:2158736]	11	69673115	69682084	-1	protein_coding	NA	NA	NA	NA	NA	NA	NA
ENSMUSG00000005220	7.67	10.91	1.53	18.51	NA	Corin	corin, serine peptidase [Source:MGI Symbol;Acc:MGI:1349451]	5	72300025	72504473	-1	protein_coding	ENSG00000145244	CORIN	ENSMMUG00000021779	CORIN	ortholog_one2one	Corin	ortholog_one2one
ENSMUSG00000005225	7.11	11.00	10.95	8.48	NA	Plekha8	pleckstrin homology domain containing, family A (phosphoinositide binding specific) member 8 [Source:MGI Symbol;Acc:MGI:2681164]	6	54595111	54645839	1	protein_coding	ENSG00000106086	PLEKHA8	ENSMMUG00000012529	PLEKHA8	ortholog_one2one	Plekha8	ortholog_one2one
ENSMUSG00000005232	-	-	-	-	NA	G6pc2	glucose-6-phosphatase, catalytic, 2 [Source:MGI Symbol;Acc:MGI:1277193]	2	69211073	69227841	1	protein_coding	ENSG00000152254	G6PC2	ENSMMUG00000013830	G6PC2	ortholog_one2one	G6pc2	ortholog_one2one
ENSMUSG00000005233	17.36	100.62	40.05	5.66	NA	Spc25	SPC25, NDC80 kinetochore complex component, homolog (S. cerevisiae) [Source:MGI Symbol;Acc:MGI:1913692]	2	69193895	69206194	-1	protein_coding	ENSG00000152253	SPC25	ENSMMUG00000053972	SPC25	ortholog_one2one	Spc25	ortholog_one2one
ENSMUSG00000005237	0.09	1.91	1.18	0.54	NA	Dnah2	dynein, axonemal, heavy chain 2 [Source:MGI Symbol;Acc:MGI:107731]	11	69420809	69549110	-1	protein_coding	ENSG00000183914	DNAH2	ENSMMUG00000008166	DNAH2	ortholog_one2one	Dnah2	ortholog_one2one
ENSMUSG00000005251	11.59	6.33	7.88	17.99	NA	Ripk4	receptor-interacting serine-threonine kinase 4 [Source:MGI Symbol;Acc:MGI:1919638]	16	97741933	97763787	-1	protein_coding	ENSG00000183421	RIPK4	ENSMMUG00000018043	RIPK4	ortholog_one2one	Ripk4	ortholog_one2one
ENSMUSG00000005262	36.28	42.10	74.62	78.29	NA	Ufd1	ubiquitin recognition factor in ER-associated degradation 1 [Source:MGI Symbol;Acc:MGI:109353]	16	18811779	18835261	1	protein_coding	ENSG00000070010	UFD1	ENSMMUG00000031106	UFD1	ortholog_one2one	Ufd1	ortholog_one2one
ENSMUSG00000005267	1.37	1.11	1.70	2.55	NA	Zfp287	zinc finger protein 287 [Source:MGI Symbol;Acc:MGI:2176561]	11	62700356	62731905	-1	protein_coding	ENSG00000141040	ZNF287	ENSMMUG00000016723	ZNF287	ortholog_one2one	Zfp287	ortholog_one2one
ENSMUSG00000005268	1.54	3.47	5.40	1.87	NA	Prlr	prolactin receptor [Source:MGI Symbol;Acc:MGI:97763]	15	10177238	10349180	1	protein_coding	NA	NA	NA	NA	NA	NA	NA
ENSMUSG00000005299	41.30	85.78	43.54	32.49	NA	Letm1	leucine zipper-EF-hand containing transmembrane protein 1 [Source:MGI Symbol;Acc:MGI:1932557]	5	33739673	33782817	-1	protein_coding	ENSG00000168924	LETM1	ENSMMUG00000019948	LETM1	ortholog_one2one	Letm1	ortholog_one2one
ENSMUSG00000005312	68.00	99.52	110.60	84.55	NA	Ubqln1	ubiquilin 1 [Source:MGI Symbol;Acc:MGI:1860276]	13	58176156	58215653	-1	protein_coding	ENSG00000135018	UBQLN1	ENSMMUG00000005024	UBQLN1	ortholog_one2one	Ubqln1	ortholog_one2one
ENSMUSG00000005320	2.96	0.29	2.57	4.33	NA	Fgfr4	fibroblast growth factor receptor 4 [Source:MGI Symbol;Acc:MGI:95525]	13	55152640	55168759	1	protein_coding	ENSG00000160867	FGFR4	ENSMMUG00000011033	ZNF346	ortholog_one2one	Fgfr4	ortholog_one2one
ENSMUSG00000005338	0.04	0.03	0.08	0.02	NA	Cadm3	cell adhesion molecule 3 [Source:MGI Symbol;Acc:MGI:2137858]	1	173333258	173367695	-1	protein_coding	ENSG00000162706	CADM3	ENSMMUG00000001297	CADM3	ortholog_one2one	Cadm3	ortholog_one2one
ENSMUSG00000005339	-	-	-	0.12	NA	Fcer1a	Fc receptor, IgE, high affinity I, alpha polypeptide [Source:MGI Symbol;Acc:MGI:95494]	1	173221284	173227214	-1	protein_coding	ENSG00000179639	FCER1A	ENSMMUG00000013428	FCER1A	ortholog_one2one	Fcer1a	ortholog_one2one
ENSMUSG00000005354	79.75	179.61	152.85	76.17	NA	Txn2	thioredoxin 2 [Source:MGI Symbol;Acc:MGI:1929468]	15	77915047	77929006	-1	protein_coding	ENSG00000100348	TXN2	ENSMMUG00000031300	TXN2	ortholog_one2one	Txn2	ortholog_one2one
ENSMUSG00000005355	3.76	0.11	0.43	6.29	NA	Casp14	caspase 14 [Source:MGI Symbol;Acc:MGI:1335092]	10	78711991	78718294	-1	protein_coding	ENSG00000105141	CASP14	ENSMMUG00000053457	CASP14	ortholog_one2one	Casp14	ortholog_one2one
ENSMUSG00000005357	0.35	0.25	0.29	0.88	NA	Slc1a6	solute carrier family 1 (high affinity aspartate/glutamate transporter), member 6 [Source:MGI Symbol;Acc:MGI:1096331]	10	78780496	78814765	1	protein_coding	ENSG00000105143	SLC1A6	ENSMMUG00000001735	SLC1A6	ortholog_one2one	Slc1a6	ortholog_one2one
ENSMUSG00000005360	1.11	0.69	1.10	1.36	NA	Slc1a3	solute carrier family 1 (glial high affinity glutamate transporter), member 3 [Source:MGI Symbol;Acc:MGI:99917]	15	8634124	8710764	-1	protein_coding	ENSG00000079215	SLC1A3	ENSMMUG00000006202	SLC1A3	ortholog_one2one	Slc1a3	ortholog_one2one
ENSMUSG00000005362	17.34	17.47	17.56	19.02	NA	Crbn	cereblon [Source:MGI Symbol;Acc:MGI:1913277]	6	106780201	106800077	-1	protein_coding	ENSG00000113851	CRBN	ENSMMUG00000017986	CRBN	ortholog_one2one	Crbn	ortholog_one2one
ENSMUSG00000005364	0.80	0.09	0.10	2.11	NA	Il5ra	interleukin 5 receptor, alpha [Source:MGI Symbol;Acc:MGI:96558]	6	106710357	106749037	-1	protein_coding	ENSG00000091181	IL5RA	ENSMMUG00000001849	IL5RA	ortholog_one2one	Il5ra	ortholog_one2one
ENSMUSG00000005370	28.42	112.40	29.35	12.38	NA	Msh6	mutS homolog 6 [Source:MGI Symbol;Acc:MGI:1343961]	17	87975062	87990892	1	protein_coding	ENSG00000116062	MSH6	ENSMMUG00000022842	MSH6	ortholog_one2one	Msh6	ortholog_one2one
ENSMUSG00000005371	79.00	77.84	32.71	56.72	NA	Fbxo11	F-box protein 11 [Source:MGI Symbol;Acc:MGI:2147134]	17	87990859	88065291	-1	protein_coding	ENSG00000138081	FBXO11	ENSMMUG00000022843	FBXO11	ortholog_one2one	Fbxo11	ortholog_one2one
ENSMUSG00000005373	0.47	0.09	1.13	0.26	NA	Mlxipl	MLX interacting protein-like [Source:MGI Symbol;Acc:MGI:1927999]	5	135089890	135138382	1	protein_coding	ENSG00000009950	MLXIPL	ENSMMUG00000030377	MLXIPL	ortholog_one2one	Mlxipl	ortholog_one2one
ENSMUSG00000005374	14.15	5.55	17.32	33.69	NA	Tbl2	transducin (beta)-like 2 [Source:MGI Symbol;Acc:MGI:1351652]	5	135149657	135165760	1	protein_coding	ENSG00000106638	TBL2	ENSMMUG00000009093	TBL2	ortholog_one2one	Tbl2	ortholog_one2one
ENSMUSG00000005378	26.24	48.92	81.69	43.26	NA	Bud23	BUD23, rRNA methyltransferase and ribosome maturation factor [Source:MGI Symbol;Acc:MGI:1913388]	5	135052957	135064959	-1	protein_coding	ENSG00000071462	BUD23	ENSMMUG00000011367	BUD23	ortholog_one2one	Bud23	ortholog_one2one
ENSMUSG00000005397	278.44	309.77	460.92	550.13	NA	Nid1	nidogen 1 [Source:MGI Symbol;Acc:MGI:97342]	13	13437551	13512269	1	protein_coding	ENSG00000116962	NID1	ENSMMUG00000012716	NID1	ortholog_one2one	Nid1	ortholog_one2one
ENSMUSG00000005410	2.31	56.64	80.90	2.63	NA	Mcm5	minichromosome maintenance complex component 5 [Source:MGI Symbol;Acc:MGI:103197]	8	75109569	75128439	1	protein_coding	ENSG00000100297	MCM5	ENSMMUG00000021054	MCM5	ortholog_one2one	Mcm5	ortholog_one2one
ENSMUSG00000005413	47.12	144.76	310.56	92.98	NA	Hmox1	heme oxygenase 1 [Source:MGI Symbol;Acc:MGI:96163]	8	75093621	75100589	1	protein_coding	ENSG00000100292	HMOX1	ENSMMUG00000007221	HMOX1	ortholog_one2one	Hmox1	ortholog_one2one
ENSMUSG00000005417	115.63	112.72	122.77	169.04	NA	Mprip	myosin phosphatase Rho interacting protein [Source:MGI Symbol;Acc:MGI:1349438]	11	59661305	59780860	1	protein_coding	ENSG00000133030	MPRIP	ENSMMUG00000013343	MPRIP	ortholog_one2one	Mprip	ortholog_one2one
ENSMUSG00000005442	19.66	17.79	25.50	46.82	NA	Cic	capicua transcriptional repressor [Source:MGI Symbol;Acc:MGI:1918972]	7	25267704	25294159	1	protein_coding	ENSG00000079432	CIC	ENSMMUG00000012174	CIC	ortholog_one2one	Cic	ortholog_one2one
ENSMUSG00000005447	37.55	40.65	40.75	31.77	NA	Pafah1b3	platelet-activating factor acetylhydrolase, isoform 1b, subunit 3 [Source:MGI Symbol;Acc:MGI:108414]	7	25295049	25297986	-1	protein_coding	NA	NA	NA	NA	NA	NA	NA
ENSMUSG00000005465	0.02	0.03	0.17	0.29	NA	Il27ra	interleukin 27 receptor, alpha [Source:MGI Symbol;Acc:MGI:1355318]	8	84030294	84042589	-1	protein_coding	ENSG00000104998	IL27RA	ENSMMUG00000013538	IL27RA	ortholog_one2one	Il27ra	ortholog_one2one
ENSMUSG00000005469	18.83	20.43	38.86	36.12	NA	Prkaca	protein kinase, cAMP dependent, catalytic, alpha [Source:MGI Symbol;Acc:MGI:97592]	8	83972993	83996443	1	protein_coding	ENSG00000072062	PRKACA	ENSMMUG00000014132	PRKACA	ortholog_one2one	Prkaca	ortholog_one2one
ENSMUSG00000005470	1.60	14.01	41.71	4.09	NA	Asf1b	anti-silencing function 1B histone chaperone [Source:MGI Symbol;Acc:MGI:1914179]	8	83955507	83970197	1	protein_coding	ENSG00000105011	ASF1B	ENSMMUG00000014135	ASF1B	ortholog_one2one	Asf1b	ortholog_one2one
ENSMUSG00000005474	0.64	0.59	0.53	1.82	NA	Myl10	myosin, light chain 10, regulatory [Source:MGI Symbol;Acc:MGI:1891705]	5	136693146	136701094	1	protein_coding	ENSG00000106436	MYL10	ENSMMUG00000030385	MYL10	ortholog_one2one	Myl10	ortholog_one2one
ENSMUSG00000005481	23.67	107.12	73.60	19.09	NA	Ddx39	DEAD (Asp-Glu-Ala-Asp) box polypeptide 39 [Source:MGI Symbol;Acc:MGI:1915528]	8	83715177	83726892	1	protein_coding	ENSG00000123136	DDX39A	ENSMMUG00000005723	DDX39A	ortholog_one2one	Ddx39	ortholog_one2one
ENSMUSG00000005483	37.92	43.10	51.43	42.78	NA	Dnajb1	DnaJ heat shock protein family (Hsp40) member B1 [Source:MGI Symbol;Acc:MGI:1931874]	8	83608193	83612653	1	protein_coding	ENSG00000132002	DNAJB1	ENSMMUG00000017906	DNAJB1	ortholog_one2one	Dnajb1	ortholog_one2one
ENSMUSG00000005493	1.60	0.85	1.05	2.43	NA	Msh4	mutS homolog 4 [Source:MGI Symbol;Acc:MGI:1860077]	3	153857149	153906138	-1	protein_coding	ENSG00000057468	MSH4	ENSMMUG00000000875	MSH4	ortholog_one2one	Msh4	ortholog_one2one
ENSMUSG00000005501	11.70	14.35	10.16	10.61	NA	Usp40	ubiquitin specific peptidase 40 [Source:MGI Symbol;Acc:MGI:2443184]	1	87945119	88008551	-1	protein_coding	ENSG00000085982	USP40	ENSMMUG00000005650	USP40	ortholog_one2one	Usp40	ortholog_one2one
ENSMUSG00000005503	0.14	0.07	0.14	0.38	NA	Evx1	even-skipped homeobox 1 [Source:MGI Symbol;Acc:MGI:95461]	6	52313498	52318378	1	protein_coding	ENSG00000106038	EVX1	ENSMMUG00000056313	EVX1	ortholog_one2one	Evx1	ortholog_one2one
ENSMUSG00000005505	6.57	8.23	13.89	11.58	NA	Kbtbd4	kelch repeat and BTB (POZ) domain containing 4 [Source:MGI Symbol;Acc:MGI:1914386]	2	90904740	90911626	1	protein_coding	ENSG00000123444	KBTBD4	ENSMMUG00000004289	KBTBD4	ortholog_one2one	Kbtbd4	ortholog_one2one
ENSMUSG00000005506	37.17	73.79	67.07	52.60	NA	Celf1	CUGBP, Elav-like family member 1 [Source:MGI Symbol;Acc:MGI:1342295]	2	90940382	91019497	1	protein_coding	ENSG00000149187	CELF1	ENSMMUG00000011657	CELF1	ortholog_one2one	Celf1	ortholog_one2one
ENSMUSG00000005510	41.82	67.33	103.46	75.94	NA	Ndufs3	NADH:ubiquinone oxidoreductase core subunit S3 [Source:MGI Symbol;Acc:MGI:1915599]	2	90894634	90904827	-1	protein_coding	ENSG00000213619	NDUFS3	ENSMMUG00000045281	NDUFS3	ortholog_one2one	Ndufs3	ortholog_one2one
ENSMUSG00000005514	155.55	141.34	139.53	173.49	NA	Por	P450 (cytochrome) oxidoreductase [Source:MGI Symbol;Acc:MGI:97744]	5	135670033	135735326	1	protein_coding	ENSG00000127948	POR	ENSMMUG00000020086	POR	ortholog_one2one	Por	ortholog_one2one
ENSMUSG00000005533	18.77	17.89	15.04	18.75	NA	Igf1r	insulin-like growth factor I receptor [Source:MGI Symbol;Acc:MGI:96433]	7	67952827	68233668	1	protein_coding	ENSG00000140443	IGF1R	ENSMMUG00000012305	IGF1R	ortholog_one2one	Igf1r	ortholog_one2one
ENSMUSG00000005534	17.41	10.22	11.51	29.35	NA	Insr	insulin receptor [Source:MGI Symbol;Acc:MGI:96575]	8	3122061	3279617	-1	protein_coding	ENSG00000171105	INSR	ENSMMUG00000028907	INSR	ortholog_one2one	Insr	ortholog_one2one
ENSMUSG00000005540	0.29	0.09	0.28	0.19	NA	Fcer2a	Fc receptor, IgE, low affinity II, alpha polypeptide [Source:MGI Symbol;Acc:MGI:95497]	8	3681737	3694175	-1	protein_coding	ENSG00000104921	FCER2	ENSMMUG00000043304	FCER2	ortholog_one2one	Fcer2a	ortholog_one2one
ENSMUSG00000005547	-	-	0.02	-	NA	Cyp2a5	cytochrome P450, family 2, subfamily a, polypeptide 5 [Source:MGI Symbol;Acc:MGI:88597]	7	26835305	26843548	1	protein_coding	NA	NA	NA	NA	NA	NA	NA
ENSMUSG00000005553	-	0.11	0.11	0.03	NA	Atp4a	ATPase, H+/K+ exchanging, gastric, alpha polypeptide [Source:MGI Symbol;Acc:MGI:88113]	7	30712209	30725534	1	protein_coding	ENSG00000105675	ATP4A	ENSMMUG00000000845	ATP4A	ortholog_one2one	Atp4a	ortholog_one2one
ENSMUSG00000005566	71.40	180.02	299.60	156.76	NA	Trim28	tripartite motif-containing 28 [Source:MGI Symbol;Acc:MGI:109274]	7	12999114	13031035	1	protein_coding	ENSG00000130726	TRIM28	ENSMMUG00000020051	TRIM28	ortholog_one2one	Trim28	ortholog_one2one
ENSMUSG00000005575	84.59	156.22	140.11	98.93	NA	Ube2m	ubiquitin-conjugating enzyme E2M [Source:MGI Symbol;Acc:MGI:108278]	7	13035120	13038275	-1	protein_coding	ENSG00000130725	UBE2M	ENSMMUG00000060050	UBE2M	ortholog_one2one	Ube2m	ortholog_one2one
ENSMUSG00000005580	3.88	1.97	3.03	8.44	NA	Adcy9	adenylate cyclase 9 [Source:MGI Symbol;Acc:MGI:108450]	16	4287529	4420498	-1	protein_coding	ENSG00000162104	ADCY9	ENSMMUG00000039943	ADCY9	ortholog_one2one	Adcy9	ortholog_one2one
ENSMUSG00000005583	6.10	5.95	2.80	4.21	NA	Mef2c	myocyte enhancer factor 2C [Source:MGI Symbol;Acc:MGI:99458]	13	83504034	83667080	1	protein_coding	ENSG00000081189	MEF2C	ENSMMUG00000019836	MEF2C	ortholog_one2one	Mef2c	ortholog_one2one
ENSMUSG00000005609	240.79	193.17	106.05	186.96	NA	Ctr9	CTR9 homolog, Paf1/RNA polymerase II complex component [Source:MGI Symbol;Acc:MGI:109345]	7	111028951	111056377	1	protein_coding	ENSG00000198730	CTR9	ENSMMUG00000011438	CTR9	ortholog_one2one	Ctr9	ortholog_one2one
ENSMUSG00000005610	598.73	1,284.12	1,053.26	700.54	NA	Eif4g2	eukaryotic translation initiation factor 4, gamma 2 [Source:MGI Symbol;Acc:MGI:109207]	7	111067750	111083030	-1	protein_coding	ENSG00000110321	EIF4G2	ENSMMUG00000011436	EIF4G2	ortholog_one2one	Eif4g2	ortholog_one2one
ENSMUSG00000005611	2.14	2.15	2.33	7.01	NA	Mrvi1	MRV integration site 1 [Source:MGI Symbol;Acc:MGI:1338023]	7	110868266	110982461	-1	protein_coding	ENSG00000072952	IRAG1	ENSMMUG00000015792	IRAG1	ortholog_one2one	Mrvi1	ortholog_one2one
ENSMUSG00000005615	47.71	40.64	42.37	75.72	NA	Pcyt1a	phosphate cytidylyltransferase 1, choline, alpha isoform [Source:MGI Symbol;Acc:MGI:88557]	16	32430921	32475070	1	protein_coding	ENSG00000161217	PCYT1A	ENSMMUG00000038924	PCYT1A	ortholog_one2one	Pcyt1a	ortholog_one2one
ENSMUSG00000005621	12.13	14.33	32.77	43.33	NA	Zfp592	zinc finger protein 592 [Source:MGI Symbol;Acc:MGI:2443541]	7	80993681	81045164	1	protein_coding	NA	NA	NA	NA	NA	NA	NA
ENSMUSG00000005625	197.05	319.42	196.88	151.26	NA	Psmd4	proteasome (prosome, macropain) 26S subunit, non-ATPase, 4 [Source:MGI Symbol;Acc:MGI:1201670]	3	95032694	95042614	-1	protein_coding	ENSG00000159352	PSMD4	ENSMMUG00000049004	PSMD4	ortholog_one2one	Psmd4	ortholog_one2one
ENSMUSG00000005628	0.87	0.76	2.35	3.79	NA	Tmod4	tropomodulin 4 [Source:MGI Symbol;Acc:MGI:1355285]	3	95124476	95129209	1	protein_coding	ENSG00000163157	TMOD4	ENSMMUG00000007903	TMOD4	ortholog_one2one	Tmod4	ortholog_one2one
ENSMUSG00000005640	-	0.01	0.01	0.02	NA	Insrr	insulin receptor-related receptor [Source:MGI Symbol;Acc:MGI:1346037]	3	87796951	87816101	1	protein_coding	ENSG00000027644	INSRR	ENSMMUG00000055304	INSRR	ortholog_one2one	Insrr	ortholog_one2one
ENSMUSG00000005649	0.08	0.43	0.17	0.03	NA	Cabp5	calcium binding protein 5 [Source:MGI Symbol;Acc:MGI:1352746]	7	13398132	13408887	1	protein_coding	NA	NA	NA	NA	NA	NA	NA
ENSMUSG00000005656	188.97	279.73	117.91	95.68	NA	Snx6	sorting nexin 6 [Source:MGI Symbol;Acc:MGI:1919433]	12	54746349	54795703	-1	protein_coding	ENSG00000129515	SNX6	ENSMMUG00000012576	SNX6	ortholog_one2one	Snx6	ortholog_one2one
ENSMUSG00000005667	9.42	45.61	45.56	11.04	NA	Mthfd2	methylenetetrahydrofolate dehydrogenase (NAD+ dependent), methenyltetrahydrofolate cyclohydrolase [Source:MGI Symbol;Acc:MGI:1338850]	6	83305691	83325908	-1	protein_coding	ENSG00000065911	MTHFD2	ENSMMUG00000009739	MTHFD2	ortholog_one2one	Mthfd2	ortholog_one2one
ENSMUSG00000005672	64.51	44.55	56.86	113.29	NA	Kit	KIT proto-oncogene receptor tyrosine kinase [Source:MGI Symbol;Acc:MGI:96677]	5	75574916	75656722	1	protein_coding	ENSG00000157404	KIT	ENSMMUG00000060342	KIT	ortholog_one2one	Kit	ortholog_one2one
ENSMUSG00000005674	3.29	5.48	9.34	6.67	NA	Tomm40l	translocase of outer mitochondrial membrane 40-like [Source:MGI Symbol;Acc:MGI:3589112]	1	171216011	171222514	-1	protein_coding	NA	NA	NA	NA	NA	NA	NA
ENSMUSG00000005677	0.28	0.59	0.95	0.59	NA	Nr1i3	nuclear receptor subfamily 1, group I, member 3 [Source:MGI Symbol;Acc:MGI:1346307]	1	171213970	171220701	1	protein_coding	ENSG00000143257	NR1I3	ENSMMUG00000018128	NR1I3	ortholog_one2one	Nr1i3	ortholog_one2one
ENSMUSG00000005681	256.30	0.23	100.09	34.29	NA	Apoa2	apolipoprotein A-II [Source:MGI Symbol;Acc:MGI:88050]	1	171225054	171226379	1	protein_coding	ENSG00000158874	APOA2	ENSMMUG00000004516	APOA2	ortholog_one2one	Apoa2	ortholog_one2one
ENSMUSG00000005682	12.05	18.41	25.68	22.27	NA	Pan2	PAN2 poly(A) specific ribonuclease subunit [Source:MGI Symbol;Acc:MGI:1918984]	10	128303335	128321358	1	protein_coding	ENSG00000135473	PAN2	ENSMMUG00000013482	PAN2	ortholog_one2one	Pan2	ortholog_one2one
ENSMUSG00000005683	45.15	126.84	166.45	73.70	NA	Cs	citrate synthase [Source:MGI Symbol;Acc:MGI:88529]	10	128337734	128362479	1	protein_coding	NA	NA	NA	NA	NA	NA	NA
ENSMUSG00000005686	3.03	13.61	8.37	11.45	NA	Ampd3	adenosine monophosphate deaminase 3 [Source:MGI Symbol;Acc:MGI:1096344]	7	110768206	110812405	1	protein_coding	ENSG00000133805	AMPD3	ENSMMUG00000015785	AMPD3	ortholog_one2one	Ampd3	ortholog_one2one
ENSMUSG00000005687	156.68	213.24	45.14	56.70	NA	Bcas2	breast carcinoma amplified sequence 2 [Source:MGI Symbol;Acc:MGI:1915433]	3	103171655	103179166	1	protein_coding	ENSG00000116752	BCAS2	ENSMMUG00000043063	BCAS2	ortholog_one2one	Bcas2	ortholog_one2one
ENSMUSG00000005696	0.15	0.28	0.23	0.10	NA	Sh2d1a	SH2 domain containing 1A [Source:MGI Symbol;Acc:MGI:1328352]	X	42502453	42529330	1	protein_coding	ENSG00000183918	SH2D1A	ENSMMUG00000007585	SH2D1A	ortholog_one2one	Sh2d1a	ortholog_one2one
ENSMUSG00000005698	47.54	96.39	68.31	39.78	NA	Ctcf	CCCTC-binding factor [Source:MGI Symbol;Acc:MGI:109447]	8	105636568	105682922	1	protein_coding	ENSG00000102974	CTCF	ENSMMUG00000009798	CTCF	ortholog_one2one	Ctcf	ortholog_one2one
ENSMUSG00000005699	3.75	1.70	4.40	5.16	NA	Pard6a	par-6 family cell polarity regulator alpha [Source:MGI Symbol;Acc:MGI:1927223]	8	105701148	105703496	1	protein_coding	ENSG00000102981	PARD6A	ENSMMUG00000062585	PARD6A	ortholog_one2one	Pard6a	ortholog_one2one
ENSMUSG00000005705	7.21	14.10	6.89	13.28	NA	Agrp	agouti related neuropeptide [Source:MGI Symbol;Acc:MGI:892013]	8	105566698	105637393	-1	protein_coding	ENSG00000159723	AGRP	ENSMMUG00000060341	AGRP	ortholog_one2one	Agrp	ortholog_one2one
ENSMUSG00000005716	-	-	-	-	NA	Pvalb	parvalbumin [Source:MGI Symbol;Acc:MGI:97821]	15	78191114	78206400	-1	protein_coding	ENSG00000100362	PVALB	ENSMMUG00000008778	PVALB	ortholog_one2one	Pvalb	ortholog_one2one
ENSMUSG00000005718	0.64	3.21	5.09	1.17	NA	Tfap4	transcription factor AP4 [Source:MGI Symbol;Acc:MGI:103239]	16	4544661	4559854	-1	protein_coding	ENSG00000090447	TFAP4	ENSMMUG00000044729	TFAP4	ortholog_one2one	Tfap4	ortholog_one2one
ENSMUSG00000005732	28.82	126.05	289.75	62.93	NA	Ranbp1	RAN binding protein 1 [Source:MGI Symbol;Acc:MGI:96269]	16	18239784	18248732	-1	protein_coding	ENSG00000099901	RANBP1	ENSMMUG00000020100	RANBP1	ortholog_one2one	Ranbp1	ortholog_one2one
ENSMUSG00000005763	1.94	2.77	2.07	3.26	NA	Cd247	CD247 antigen [Source:MGI Symbol;Acc:MGI:88334]	1	165788681	165877277	1	protein_coding	ENSG00000198821	CD247	ENSMMUG00000008158	CD247	ortholog_one2one	Cd247	ortholog_one2one
ENSMUSG00000005774	2.18	2.47	4.45	4.13	NA	Rfx5	regulatory factor X, 5 (influences HLA class II expression) [Source:MGI Symbol;Acc:MGI:1858421]	3	94954075	94961561	1	protein_coding	ENSG00000143390	RFX5	ENSMMUG00000051126	RFX5	ortholog_one2one	Rfx5	ortholog_one2one
ENSMUSG00000005779	157.37	382.21	286.95	184.52	NA	Psmb4	proteasome (prosome, macropain) subunit, beta type 4 [Source:MGI Symbol;Acc:MGI:1098257]	3	94884093	94886961	-1	protein_coding	ENSG00000159377	PSMB4	ENSMMUG00000020924	PSMB4	ortholog_one2one	Psmb4	ortholog_one2one
ENSMUSG00000005800	0.11	0.02	0.11	0.62	NA	Mmp8	matrix metallopeptidase 8 [Source:MGI Symbol;Acc:MGI:1202395]	9	7558456	7568485	1	protein_coding	ENSG00000118113	MMP8	ENSMMUG00000004489	MMP8	ortholog_one2one	Mmp8	ortholog_one2one
ENSMUSG00000005802	31.85	38.17	46.20	44.42	NA	Slc30a4	solute carrier family 30 (zinc transporter), member 4 [Source:MGI Symbol;Acc:MGI:1345282]	2	122681233	122702663	-1	protein_coding	ENSG00000104154	SLC30A4	ENSMMUG00000011510	SLC30A4	ortholog_one2one	Slc30a4	ortholog_one2one
ENSMUSG00000005803	4.10	3.98	2.83	4.68	NA	Sqor	sulfide quinone oxidoreductase [Source:MGI Symbol;Acc:MGI:1929899]	2	122765237	122809569	1	protein_coding	ENSG00000137767	SQOR	ENSMMUG00000015749	SQOR	ortholog_one2one	Sqor	ortholog_one2one
ENSMUSG00000005804	31.97	31.68	22.41	25.68	NA	Bloc1s6	biogenesis of lysosomal organelles complex-1, subunit 6, pallidin [Source:MGI Symbol;Acc:MGI:1927580]	2	122738503	122749475	1	protein_coding	ENSG00000104164	BLOC1S6	ENSMMUG00000004449	BLOC1S6	ortholog_one2one	Bloc1s6	ortholog_one2one
ENSMUSG00000005813	89.82	164.73	108.88	79.83	NA	Metap1	methionyl aminopeptidase 1 [Source:MGI Symbol;Acc:MGI:1922874]	3	138458956	138489515	-1	protein_coding	ENSG00000164024	METAP1	ENSMMUG00000011062	METAP1	ortholog_one2one	Metap1	ortholog_one2one
ENSMUSG00000005823	17.90	13.75	26.23	38.15	NA	Gpr108	G protein-coupled receptor 108 [Source:MGI Symbol;Acc:MGI:1925558]	17	57234635	57248446	-1	protein_coding	NA	NA	NA	NA	NA	NA	NA
ENSMUSG00000005824	0.15	0.16	0.12	0.09	NA	Tnfsf14	tumor necrosis factor (ligand) superfamily, member 14 [Source:MGI Symbol;Acc:MGI:1355317]	17	57189492	57194177	-1	protein_coding	ENSG00000125735	TNFSF14	ENSMMUG00000051945	TNFSF14	ortholog_one2one	Tnfsf14	ortholog_one2one
ENSMUSG00000005836	4.14	0.96	7.75	6.74	NA	Gata6	GATA binding protein 6 [Source:MGI Symbol;Acc:MGI:107516]	18	11052064	11085635	1	protein_coding	ENSG00000141448	GATA6	ENSMMUG00000010944	GATA6	ortholog_one2one	Gata6	ortholog_one2one
ENSMUSG00000005846	56.06	131.77	174.37	85.82	NA	Rsl1d1	ribosomal L1 domain containing 1 [Source:MGI Symbol;Acc:MGI:1913659]	16	11192970	11203331	-1	protein_coding	ENSG00000171490	RSL1D1	ENSMMUG00000019632	RSL1D1	ortholog_one2one	Rsl1d1	ortholog_one2one
ENSMUSG00000005864	0.11	0.03	-	0.06	NA	Cnga2	cyclic nucleotide gated channel alpha 2 [Source:MGI Symbol;Acc:MGI:108040]	X	71991849	72010218	1	protein_coding	ENSG00000183862	CNGA2	ENSMMUG00000063694	CNGA2	ortholog_one2one	Cnga2	ortholog_one2one
ENSMUSG00000005871	16.70	20.15	26.59	27.32	NA	Apc	APC, WNT signaling pathway regulator [Source:MGI Symbol;Acc:MGI:88039]	18	34220924	34322552	1	protein_coding	ENSG00000134982	APC	ENSMMUG00000000330	APC	ortholog_one2one	Apc	ortholog_one2one
ENSMUSG00000005873	200.28	149.27	126.36	108.77	NA	Reep5	receptor accessory protein 5 [Source:MGI Symbol;Acc:MGI:1270152]	18	34344885	34374070	-1	protein_coding	ENSG00000129625	REEP5	ENSMMUG00000020488	REEP5	ortholog_one2one	Reep5	ortholog_one2one
ENSMUSG00000005881	165.77	137.20	155.71	180.39	NA	Ergic3	ERGIC and golgi 3 [Source:MGI Symbol;Acc:MGI:1913616]	2	156008045	156018279	1	protein_coding	ENSG00000125991	ERGIC3	ENSMMUG00000023456	ERGIC3	ortholog_one2one	Ergic3	ortholog_one2one
ENSMUSG00000005882	25.85	41.94	45.40	40.98	NA	Uqcc1	ubiquinol-cytochrome c reductase complex assembly factor 1 [Source:MGI Symbol;Acc:MGI:1929472]	2	155846894	155930310	-1	protein_coding	ENSG00000101019	UQCC1	ENSMMUG00000010403	UQCC1	ortholog_one2one	Uqcc1	ortholog_one2one
ENSMUSG00000005883	0.14	0.06	0.07	0.10	NA	Spo11	SPO11 meiotic protein covalently bound to DSB [Source:MGI Symbol;Acc:MGI:1349669]	2	172977700	172993576	1	protein_coding	ENSG00000054796	SPO11	ENSMMUG00000050707	SPO11	ortholog_one2one	Spo11	ortholog_one2one
ENSMUSG00000005886	31.54	20.07	23.94	55.25	NA	Ncoa2	nuclear receptor coactivator 2 [Source:MGI Symbol;Acc:MGI:1276533]	1	13139105	13374083	-1	protein_coding	ENSG00000140396	NCOA2	ENSMMUG00000015978	NCOA2	ortholog_one2one	Ncoa2	ortholog_one2one
ENSMUSG00000005891	44.04	1,102.47	1,343.21	33.23	NA	Prl4a1	prolactin family 4, subfamily a, member 1 [Source:MGI Symbol;Acc:MGI:1206587]	13	28016212	28023559	1	protein_coding	NA	NA	NA	NA	NA	NA	NA
ENSMUSG00000005892	0.05	0.04	-	-	NA	Trh	thyrotropin releasing hormone [Source:MGI Symbol;Acc:MGI:98823]	6	92242061	92244650	-1	protein_coding	ENSG00000170893	TRH	ENSMMUG00000046670	TRH	ortholog_one2one	Trh	ortholog_one2one
ENSMUSG00000005893	7.08	7.57	9.72	12.64	NA	Nr2c2	nuclear receptor subfamily 2, group C, member 2 [Source:MGI Symbol;Acc:MGI:1352466]	6	92091390	92174294	1	protein_coding	ENSG00000177463	NR2C2	ENSMMUG00000005156	NR2C2	ortholog_one2one	Nr2c2	ortholog_one2one
ENSMUSG00000005897	2.44	1.10	3.05	7.73	NA	Nr2c1	nuclear receptor subfamily 2, group C, member 1 [Source:MGI Symbol;Acc:MGI:1352465]	10	94148023	94197211	1	protein_coding	ENSG00000120798	NR2C1	ENSMMUG00000018898	NR2C1	ortholog_one2one	Nr2c1	ortholog_one2one
ENSMUSG00000005899	6.93	13.97	34.68	16.37	NA	Smpd4	sphingomyelin phosphodiesterase 4 [Source:MGI Symbol;Acc:MGI:1924876]	16	17619354	17644828	1	protein_coding	ENSG00000136699	SMPD4	ENSMMUG00000005397	SMPD4	ortholog_one2one	Smpd4	ortholog_one2one
ENSMUSG00000005907	29.19	59.48	41.37	27.64	NA	Pex1	peroxisomal biogenesis factor 1 [Source:MGI Symbol;Acc:MGI:1918632]	5	3596066	3637232	1	protein_coding	ENSG00000127980	PEX1	ENSMMUG00000040007	PEX1	ortholog_one2one	Pex1	ortholog_one2one
ENSMUSG00000005917	0.08	0.04	0.07	0.32	NA	Otx1	orthodenticle homeobox 1 [Source:MGI Symbol;Acc:MGI:97450]	11	21994764	22002897	-1	protein_coding	ENSG00000115507	OTX1	ENSMMUG00000051405	OTX1	ortholog_one2one	Otx1	ortholog_one2one
ENSMUSG00000005936	48.56	74.69	88.32	80.40	NA	Kctd20	potassium channel tetramerisation domain containing 20 [Source:MGI Symbol;Acc:MGI:1914239]	17	28951950	28969549	1	protein_coding	ENSG00000112078	KCTD20	ENSMMUG00000014508	KCTD20	ortholog_one2one	Kctd20	ortholog_one2one
ENSMUSG00000005947	0.07	0.01	0.03	0.07	NA	Itgae	integrin alpha E, epithelial-associated [Source:MGI Symbol;Acc:MGI:1298377]	11	73090583	73147446	1	protein_coding	ENSG00000083457	ITGAE	ENSMMUG00000008556	ITGAE	ortholog_one2one	Itgae	ortholog_one2one
ENSMUSG00000005949	23.78	7.59	26.58	88.20	NA	Ctns	cystinosis, nephropathic [Source:MGI Symbol;Acc:MGI:1932872]	11	73183596	73199042	-1	protein_coding	ENSG00000040531	CTNS	ENSMMUG00000023389	CTNS	ortholog_one2one	Ctns	ortholog_one2one
ENSMUSG00000005950	0.24	0.42	0.31	0.56	NA	P2rx5	purinergic receptor P2X, ligand-gated ion channel, 5 [Source:MGI Symbol;Acc:MGI:2137026]	11	73160421	73172685	1	protein_coding	NA	NA	NA	NA	NA	NA	NA
ENSMUSG00000005951	4.36	1.31	2.23	6.46	NA	Shpk	sedoheptulokinase [Source:MGI Symbol;Acc:MGI:1921887]	11	73199460	73224511	1	protein_coding	NA	NA	NA	NA	NA	NA	NA
ENSMUSG00000005952	0.37	0.09	0.02	1.71	NA	Trpv1	transient receptor potential cation channel, subfamily V, member 1 [Source:MGI Symbol;Acc:MGI:1341787]	11	73234292	73261242	1	protein_coding	ENSG00000196689	TRPV1	ENSMMUG00000000711	TRPV1	ortholog_one2one	Trpv1	ortholog_one2one
ENSMUSG00000005958	3.79	1.08	3.36	6.09	NA	Ephb3	Eph receptor B3 [Source:MGI Symbol;Acc:MGI:104770]	16	21204755	21223305	1	protein_coding	ENSG00000182580	EPHB3	ENSMMUG00000003304	EPHB3	ortholog_one2one	Ephb3	ortholog_one2one
ENSMUSG00000005968	11.48	18.03	23.89	39.63	NA	Tuft1	tuftelin 1 [Source:MGI Symbol;Acc:MGI:109572]	3	94612757	94658872	-1	protein_coding	ENSG00000143367	TUFT1	ENSMMUG00000021260	TUFT1	ortholog_one2one	Tuft1	ortholog_one2one
ENSMUSG00000005973	81.05	60.78	27.50	33.39	NA	Rcn1	reticulocalbin 1 [Source:MGI Symbol;Acc:MGI:104559]	2	105386291	105399319	-1	protein_coding	NA	NA	NA	NA	NA	NA	NA
ENSMUSG00000005980	2.46	2.70	3.86	3.99	NA	Dnase1	deoxyribonuclease I [Source:MGI Symbol;Acc:MGI:103157]	16	4036942	4040024	1	protein_coding	ENSG00000213918	DNASE1	ENSMMUG00000021866	DNASE1	ortholog_one2one	Dnase1	ortholog_one2one
ENSMUSG00000005981	38.81	105.27	90.39	42.30	NA	Trap1	TNF receptor-associated protein 1 [Source:MGI Symbol;Acc:MGI:1915265]	16	4039971	4077827	-1	protein_coding	ENSG00000126602	TRAP1	ENSMMUG00000021868	TRAP1	ortholog_one2one	Trap1	ortholog_one2one
ENSMUSG00000005982	20.84	29.70	41.98	46.23	NA	Naa60	N(alpha)-acetyltransferase 60, NatF catalytic subunit [Source:MGI Symbol;Acc:MGI:1922013]	16	3872375	3904770	1	protein_coding	ENSG00000122390	NAA60	ENSMMUG00000018711	NAA60	ortholog_one2one	Naa60	ortholog_one2one
ENSMUSG00000005983	3.03	2.26	3.90	4.09	NA	1700037C18Rik	RIKEN cDNA 1700037C18 gene [Source:MGI Symbol;Acc:MGI:1920511]	16	3895179	3908689	-1	protein_coding	ENSG00000215131	C16orf90	ENSMMUG00000045936	C20H16orf90	ortholog_one2one	1700037C18Rik	ortholog_one2one
ENSMUSG00000005986	2.56	4.57	7.42	7.27	NA	Ankrd13d	ankyrin repeat domain 13 family, member D [Source:MGI Symbol;Acc:MGI:1915673]	19	4270180	4283137	-1	protein_coding	ENSG00000172932	ANKRD13D	ENSMMUG00000015928	ANKRD13D	ortholog_one2one	Ankrd13d	ortholog_one2one
ENSMUSG00000005994	-	-	-	-	NA	Tyrp1	tyrosinase-related protein 1 [Source:MGI Symbol;Acc:MGI:98881]	4	80834123	80851719	1	protein_coding	ENSG00000107165	TYRP1	ENSMMUG00000062815	TYRP1	ortholog_one2one	Tyrp1	ortholog_one2one
ENSMUSG00000006005	204.58	432.87	146.34	101.86	NA	Tpr	translocated promoter region, nuclear basket protein [Source:MGI Symbol;Acc:MGI:1922066]	1	150392838	150449935	1	protein_coding	ENSG00000047410	TPR	ENSMMUG00000009081	TPR	ortholog_one2one	Tpr	ortholog_one2one
ENSMUSG00000006007	-	-	-	0.02	NA	Pdc	phosducin [Source:MGI Symbol;Acc:MGI:98090]	1	150319417	150333906	1	protein_coding	ENSG00000116703	PDC	ENSMMUG00000064825	PDC	ortholog_one2one	Pdc	ortholog_one2one
ENSMUSG00000006010	60.04	62.80	34.60	40.29	NA	Odr4	odr4 GPCR localization factor homolog [Source:MGI Symbol;Acc:MGI:2385108]	1	150361305	150393080	-1	protein_coding	ENSG00000157181	ODR4	ENSMMUG00000009085	ODR4	ortholog_one2one	Odr4	ortholog_one2one
ENSMUSG00000006014	1.19	1.06	0.46	0.60	NA	Prg4	proteoglycan 4 (megakaryocyte stimulating factor, articular superficial zone protein) [Source:MGI Symbol;Acc:MGI:1891344]	1	150449412	150466165	-1	protein_coding	ENSG00000116690	PRG4	ENSMMUG00000009076	PRG4	ortholog_one2one	Prg4	ortholog_one2one
ENSMUSG00000006019	3.17	2.92	6.61	6.82	NA	Dhx34	DEAH (Asp-Glu-Ala-His) box polypeptide 34 [Source:MGI Symbol;Acc:MGI:1918973]	7	16197147	16222037	-1	protein_coding	ENSG00000134815	DHX34	ENSMMUG00000009275	DHX34	ortholog_one2one	Dhx34	ortholog_one2one
ENSMUSG00000006021	6.53	9.93	8.27	8.35	NA	Kptn	kaptin [Source:MGI Symbol;Acc:MGI:1890380]	7	16119895	16127516	1	protein_coding	ENSG00000118162	KPTN	ENSMMUG00000014723	KPTN	ortholog_one2one	Kptn	ortholog_one2one
ENSMUSG00000006024	96.46	84.10	152.77	172.23	NA	Napa	N-ethylmaleimide sensitive fusion protein attachment protein alpha [Source:MGI Symbol;Acc:MGI:104563]	7	16098458	16117975	1	protein_coding	ENSG00000105402	NAPA	ENSMMUG00000014727	NAPA	ortholog_one2one	Napa	ortholog_one2one
ENSMUSG00000006050	107.74	141.78	60.67	50.08	NA	Sra1	steroid receptor RNA activator 1 [Source:MGI Symbol;Acc:MGI:1344414]	18	36666681	36670815	-1	protein_coding	NA	NA	NA	NA	NA	NA	NA
ENSMUSG00000006056	1.40	4.67	2.36	0.59	NA	Calcoco2	calcium binding and coiled-coil domain 2 [Source:MGI Symbol;Acc:MGI:1343177]	11	96099326	96111964	-1	protein_coding	ENSG00000136436	CALCOCO2	ENSMMUG00000012178	CALCOCO2	ortholog_one2one	Calcoco2	ortholog_one2one
ENSMUSG00000006057	8.60	19.36	142.90	73.56	NA	Atp5g1	ATP synthase, H+ transporting, mitochondrial F0 complex, subunit C1 (subunit 9) [Source:MGI Symbol;Acc:MGI:107653]	11	96068852	96075670	-1	protein_coding	NA	NA	NA	NA	NA	NA	NA
ENSMUSG00000006058	60.45	102.54	96.75	67.08	NA	Snf8	SNF8, ESCRT-II complex subunit, homolog (S. cerevisiae) [Source:MGI Symbol;Acc:MGI:1343161]	11	96034885	96047430	1	protein_coding	ENSG00000159210	SNF8	ENSMMUG00000021087	SNF8	ortholog_one2one	Snf8	ortholog_one2one
ENSMUSG00000006095	78.44	133.76	108.30	53.64	NA	Tbcb	tubulin folding cofactor B [Source:MGI Symbol;Acc:MGI:1913661]	7	30224131	30232272	-1	protein_coding	ENSG00000105254	TBCB	ENSMMUG00000000523	TBCB	ortholog_one2one	Tbcb	ortholog_one2one
ENSMUSG00000006127	35.47	13.52	16.36	56.48	NA	Inpp5k	inositol polyphosphate 5-phosphatase K [Source:MGI Symbol;Acc:MGI:1194899]	11	75630988	75648871	1	protein_coding	ENSG00000132376	INPP5K	ENSMMUG00000002373	INPP5K	ortholog_one2one	Inpp5k	ortholog_one2one
ENSMUSG00000006134	23.37	31.52	34.18	27.85	NA	Crkl	v-crk avian sarcoma virus CT10 oncogene homolog-like [Source:MGI Symbol;Acc:MGI:104686]	16	17451987	17487434	1	protein_coding	NA	NA	NA	NA	NA	NA	NA
ENSMUSG00000006143	0.91	-	0.19	10.60	NA	Upk3bl	uroplakin 3B-like [Source:MGI Symbol;Acc:MGI:1916915]	5	136054492	136064326	1	protein_coding	NA	NA	NA	NA	NA	NA	NA
ENSMUSG00000006154	16.62	4.73	0.80	8.85	NA	Eps8l1	EPS8-like 1 [Source:MGI Symbol;Acc:MGI:1914675]	7	4460674	4480487	1	protein_coding	NA	NA	NA	NA	NA	NA	NA
ENSMUSG00000006169	61.80	90.37	64.91	61.65	NA	Clint1	clathrin interactor 1 [Source:MGI Symbol;Acc:MGI:2144243]	11	45851964	45910625	1	protein_coding	ENSG00000113282	CLINT1	ENSMMUG00000002272	CLINT1	ortholog_one2one	Clint1	ortholog_one2one
ENSMUSG00000006179	4.44	8.95	12.56	7.50	NA	Prss16	protease, serine 16 (thymus) [Source:MGI Symbol;Acc:MGI:1859181]	13	22002173	22009742	-1	protein_coding	ENSG00000112812	PRSS16	ENSMMUG00000017009	PRSS16	ortholog_one2one	Prss16	ortholog_one2one
ENSMUSG00000006191	5.84	7.32	8.59	6.72	NA	Cdkal1	CDK5 regulatory subunit associated protein 1-like 1 [Source:MGI Symbol;Acc:MGI:1921765]	13	29191746	29855674	-1	protein_coding	ENSG00000145996	CDKAL1	ENSMMUG00000007954	CDKAL1	ortholog_one2one	Cdkal1	ortholog_one2one
ENSMUSG00000006200	394.55	668.80	1,009.14	627.98	NA	Rhox6	reproductive homeobox 6 [Source:MGI Symbol;Acc:MGI:1202888]	X	37826910	37829857	1	protein_coding	NA	NA	NA	NA	NA	NA	NA
ENSMUSG00000006204	-	-	-	0.01	NA	Cdcp3	CUB domain containing protein 3 [Source:MGI Symbol;Acc:MGI:1918645]	7	131174402	131306451	1	protein_coding	NA	NA	NA	NA	NA	NA	NA
ENSMUSG00000006205	112.18	33.56	131.45	246.17	NA	Htra1	HtrA serine peptidase 1 [Source:MGI Symbol;Acc:MGI:1929076]	7	130936111	130985660	1	protein_coding	ENSG00000166033	HTRA1	ENSMMUG00000056637	HTRA1	ortholog_one2one	Htra1	ortholog_one2one
ENSMUSG00000006215	7.61	11.10	12.48	10.43	NA	Zbtb17	zinc finger and BTB domain containing 17 [Source:MGI Symbol;Acc:MGI:107410]	4	141444654	141467930	1	protein_coding	ENSG00000116809	ZBTB17	ENSMMUG00000008031	ZBTB17	ortholog_one2one	Zbtb17	ortholog_one2one
ENSMUSG00000006216	-	-	0.07	0.49	NA	Clcnkb	chloride channel, voltage-sensitive Kb [Source:MGI Symbol;Acc:MGI:1930643]	4	141404353	141416014	-1	protein_coding	NA	NA	NA	NA	NA	NA	NA
ENSMUSG00000006218	0.10	0.03	0.13	0.08	NA	Fam131c	family with sequence similarity 131, member C [Source:MGI Symbol;Acc:MGI:2685539]	4	141368220	141384175	1	protein_coding	ENSG00000185519	FAM131C	ENSMMUG00000058587	FAM131C	ortholog_one2one	Fam131c	ortholog_one2one
ENSMUSG00000006219	41.56	56.68	137.79	126.11	NA	Fblim1	filamin binding LIM protein 1 [Source:MGI Symbol;Acc:MGI:1921452]	4	141576062	141606096	-1	protein_coding	ENSG00000162458	FBLIM1	ENSMMUG00000032243	FBLIM1	ortholog_one2one	Fblim1	ortholog_one2one
ENSMUSG00000006221	0.66	0.10	3.86	9.50	NA	Hspb7	heat shock protein family, member 7 (cardiovascular) [Source:MGI Symbol;Acc:MGI:1352494]	4	141420779	141425311	1	protein_coding	ENSG00000173641	HSPB7	ENSMMUG00000001910	HSPB7	ortholog_one2one	Hspb7	ortholog_one2one
ENSMUSG00000006235	2.29	6.25	9.09	7.18	NA	Epor	erythropoietin receptor [Source:MGI Symbol;Acc:MGI:95408]	9	21958897	21963506	-1	protein_coding	ENSG00000187266	EPOR	ENSMMUG00000038989	EPOR	ortholog_one2one	Epor	ortholog_one2one
ENSMUSG00000006241	0.41	0.51	0.80	0.88	NA	Ccdc159	coiled-coil domain containing 159 [Source:MGI Symbol;Acc:MGI:1914369]	9	21927471	21935872	1	protein_coding	ENSG00000183401	CCDC159	ENSMMUG00000043134	CCDC159	ortholog_one2one	Ccdc159	ortholog_one2one
ENSMUSG00000006262	11.40	10.44	14.35	20.29	NA	Mob1b	MOB kinase activator 1B [Source:MGI Symbol;Acc:MGI:1915723]	5	88720855	88764220	1	protein_coding	NA	NA	NA	NA	NA	NA	NA
ENSMUSG00000006269	0.28	0.02	0.18	0.59	NA	Atp6v1b1	ATPase, H+ transporting, lysosomal V1 subunit B1 [Source:MGI Symbol;Acc:MGI:103285]	6	83742990	83758855	1	protein_coding	ENSG00000116039	ATP6V1B1	ENSMMUG00000002090	ATP6V1B1	ortholog_one2one	Atp6v1b1	ortholog_one2one
ENSMUSG00000006270	-	-	0.04	0.18	NA	Vax1	ventral anterior homeobox 1 [Source:MGI Symbol;Acc:MGI:1277163]	19	59166187	59170056	-1	protein_coding	ENSG00000148704	VAX1	ENSMMUG00000059146	VAX1	ortholog_one2one	Vax1	ortholog_one2one
ENSMUSG00000006273	58.04	48.48	90.63	177.09	NA	Atp6v1b2	ATPase, H+ transporting, lysosomal V1 subunit B2 [Source:MGI Symbol;Acc:MGI:109618]	8	69088646	69113711	1	protein_coding	ENSG00000147416	ATP6V1B2	ENSMMUG00000020000	ATP6V1B2	ortholog_one2one	Atp6v1b2	ortholog_one2one
ENSMUSG00000006276	26.71	40.67	42.90	41.00	NA	Eps15l1	epidermal growth factor receptor pathway substrate 15-like 1 [Source:MGI Symbol;Acc:MGI:104582]	8	72340999	72421460	-1	protein_coding	ENSG00000127527	EPS15L1	ENSMMUG00000000994	EPS15L1	ortholog_one2one	Eps15l1	ortholog_one2one
ENSMUSG00000006281	7.20	7.49	11.51	10.69	NA	Tep1	telomerase associated protein 1 [Source:MGI Symbol;Acc:MGI:109573]	14	50824059	50870560	-1	protein_coding	ENSG00000129566	TEP1	ENSMMUG00000016255	TEP1	ortholog_one2one	Tep1	ortholog_one2one
ENSMUSG00000006288	23.03	36.01	29.14	27.22	NA	Ttc5	tetratricopeptide repeat domain 5 [Source:MGI Symbol;Acc:MGI:2683584]	14	50765415	50785519	-1	protein_coding	ENSG00000136319	TTC5	ENSMMUG00000016250	TTC5	ortholog_one2one	Ttc5	ortholog_one2one
ENSMUSG00000006289	14.31	29.35	15.35	12.78	NA	Osgep	O-sialoglycoprotein endopeptidase [Source:MGI Symbol;Acc:MGI:1913496]	14	50906478	50924893	-1	protein_coding	ENSG00000092094	OSGEP	ENSMMUG00000006848	OSGEP	ortholog_one2one	Osgep	ortholog_one2one
ENSMUSG00000006299	265.63	337.19	235.49	217.58	NA	Aamp	angio-associated migratory protein [Source:MGI Symbol;Acc:MGI:107809]	1	74279840	74284738	-1	protein_coding	ENSG00000127837	AAMP	ENSMMUG00000022812	AAMP	ortholog_one2one	Aamp	ortholog_one2one
ENSMUSG00000006301	41.72	16.74	41.75	120.90	NA	Tmbim1	transmembrane BAX inhibitor motif containing 1 [Source:MGI Symbol;Acc:MGI:1916910]	1	74288247	74305622	-1	protein_coding	ENSG00000135926	TMBIM1	ENSMMUG00000022817	TMBIM1	ortholog_one2one	Tmbim1	ortholog_one2one
ENSMUSG00000006304	167.75	300.43	473.64	350.14	NA	Arpc2	actin related protein 2/3 complex, subunit 2 [Source:MGI Symbol;Acc:MGI:1923959]	1	74236084	74268209	1	protein_coding	ENSG00000163466	ARPC2	ENSMMUG00000022808	ARPC2	ortholog_one2one	Arpc2	ortholog_one2one
ENSMUSG00000006307	16.37	20.60	40.34	45.76	NA	Kmt2b	lysine (K)-specific methyltransferase 2B [Source:MGI Symbol;Acc:MGI:109565]	7	30568858	30588726	-1	protein_coding	ENSG00000272333	KMT2B	ENSMMUG00000002381	KMT2B	ortholog_one2one	Kmt2b	ortholog_one2one
ENSMUSG00000006310	3.42	1.55	1.49	2.67	NA	Zbtb32	zinc finger and BTB domain containing 32 [Source:MGI Symbol;Acc:MGI:1891838]	7	30589681	30598909	-1	protein_coding	ENSG00000011590	ZBTB32	ENSMMUG00000002375	ZBTB32	ortholog_one2one	Zbtb32	ortholog_one2one
ENSMUSG00000006311	-	0.10	0.04	-	NA	Etv2	ets variant 2 [Source:MGI Symbol;Acc:MGI:99253]	7	30633616	30635852	-1	protein_coding	ENSG00000105672	ETV2	ENSMMUG00000018953	ETV2	ortholog_one2one	Etv2	ortholog_one2one
ENSMUSG00000006313	0.20	0.07	0.80	1.34	NA	Upk1a	uroplakin 1A [Source:MGI Symbol;Acc:MGI:98911]	7	30603092	30612847	-1	protein_coding	ENSG00000105668	UPK1A	ENSMMUG00000006711	UPK1A	ortholog_one2one	Upk1a	ortholog_one2one
ENSMUSG00000006315	46.50	39.44	81.74	110.06	NA	Tmem147	transmembrane protein 147 [Source:MGI Symbol;Acc:MGI:1915011]	7	30727701	30729540	-1	protein_coding	ENSG00000105677	TMEM147	ENSMMUG00000000841	TMEM147	ortholog_one2one	Tmem147	ortholog_one2one
ENSMUSG00000006333	278.92	753.28	847.27	394.57	NA	Rps9	ribosomal protein S9 [Source:MGI Symbol;Acc:MGI:1924096]	7	3703993	3706897	1	protein_coding	ENSG00000170889	RPS9	ENSMMUG00000060498	RPS9	ortholog_one2one	Rps9	ortholog_one2one
ENSMUSG00000006335	26.38	30.06	23.70	24.59	NA	Tfpt	TCF3 (E2A) fusion partner [Source:MGI Symbol;Acc:MGI:1916964]	7	3620324	3629929	-1	protein_coding	ENSG00000105619	TFPT	ENSMMUG00000022296	TFPT	ortholog_one2one	Tfpt	ortholog_one2one
ENSMUSG00000006342	5.17	0.89	3.84	7.53	NA	Susd2	sushi domain containing 2 [Source:MGI Symbol;Acc:MGI:1918983]	10	75636706	75644008	-1	protein_coding	ENSG00000099994	SUSD2	ENSMMUG00000020994	SUSD2	ortholog_one2one	Susd2	ortholog_one2one
ENSMUSG00000006344	0.31	0.26	0.46	1.42	NA	Ggt5	gamma-glutamyltransferase 5 [Source:MGI Symbol;Acc:MGI:1346063]	10	75589340	75617200	1	protein_coding	ENSG00000099998	GGT5	ENSMMUG00000005980	GGT5	ortholog_one2one	Ggt5	ortholog_one2one
ENSMUSG00000006345	38.82	12.04	10.77	63.59	NA	Ggt1	gamma-glutamyltransferase 1 [Source:MGI Symbol;Acc:MGI:95706]	10	75561604	75586200	1	protein_coding	NA	NA	NA	NA	NA	NA	NA
ENSMUSG00000006356	135.63	92.41	242.21	409.82	NA	Crip2	cysteine rich protein 2 [Source:MGI Symbol;Acc:MGI:1915587]	12	113140236	113145506	1	protein_coding	ENSG00000182809	CRIP2	ENSMMUG00000011475	CRIP2	ortholog_one2one	Crip2	ortholog_one2one
ENSMUSG00000006360	70.11	19.21	55.29	126.63	NA	Crip1	cysteine-rich protein 1 (intestinal) [Source:MGI Symbol;Acc:MGI:88501]	12	113146316	113153879	1	protein_coding	NA	NA	NA	NA	NA	NA	NA
ENSMUSG00000006362	3.66	2.30	3.20	5.60	NA	Cbfa2t3	CBFA2/RUNX1 translocation partner 3 [Source:MGI Symbol;Acc:MGI:1338013]	8	122625141	122699109	-1	protein_coding	ENSG00000129993	CBFA2T3	ENSMMUG00000063909	CBFA2T3	ortholog_one2one	Cbfa2t3	ortholog_one2one
ENSMUSG00000006369	100.48	10.97	32.53	234.55	NA	Fbln1	fibulin 1 [Source:MGI Symbol;Acc:MGI:95487]	15	85205949	85286535	1	protein_coding	ENSG00000077942	FBLN1	ENSMMUG00000002424	FBLN1	ortholog_one2one	Fbln1	ortholog_one2one
ENSMUSG00000006373	149.30	110.35	78.98	132.31	NA	Pgrmc1	progesterone receptor membrane component 1 [Source:MGI Symbol;Acc:MGI:1858305]	X	36598206	36606079	1	protein_coding	ENSG00000101856	PGRMC1	ENSMMUG00000014466	PGRMC1	ortholog_one2one	Pgrmc1	ortholog_one2one
ENSMUSG00000006378	2.21	4.49	9.36	2.40	NA	Gcat	glycine C-acetyltransferase (2-amino-3-ketobutyrate-coenzyme A ligase) [Source:MGI Symbol;Acc:MGI:1349389]	15	79030874	79038353	1	protein_coding	NA	NA	NA	NA	NA	NA	NA
ENSMUSG00000006386	14.45	6.60	6.39	17.52	NA	Tek	TEK receptor tyrosine kinase [Source:MGI Symbol;Acc:MGI:98664]	4	94739289	94874976	1	protein_coding	ENSG00000120156	TEK	ENSMMUG00000006080	TEK	ortholog_one2one	Tek	ortholog_one2one
ENSMUSG00000006389	0.28	0.73	1.23	3.84	NA	Mpl	myeloproliferative leukemia virus oncogene [Source:MGI Symbol;Acc:MGI:97076]	4	118442415	118457513	-1	protein_coding	ENSG00000117400	MPL	ENSMMUG00000003148	MPL	ortholog_one2one	Mpl	ortholog_one2one
ENSMUSG00000006390	67.98	54.42	128.92	179.36	NA	Elovl1	elongation of very long chain fatty acids (FEN1/Elo2, SUR4/Elo3, yeast)-like 1 [Source:MGI Symbol;Acc:MGI:1858959]	4	118428093	118432953	1	protein_coding	NA	NA	NA	NA	NA	NA	NA
ENSMUSG00000006392	81.14	121.55	87.33	67.42	NA	Med8	mediator complex subunit 8 [Source:MGI Symbol;Acc:MGI:1915269]	4	118409337	118415782	1	protein_coding	ENSG00000159479	MED8	ENSMMUG00000023671	MED8	ortholog_one2one	Med8	ortholog_one2one
ENSMUSG00000006395	19.00	3.45	4.13	10.66	NA	Hyi	hydroxypyruvate isomerase (putative) [Source:MGI Symbol;Acc:MGI:1915430]	4	118359990	118362744	1	polymorphic_pseudogene	ENSG00000178922	HYI	ENSMMUG00000023675	HYI	ortholog_one2one	Hyi	ortholog_one2one
ENSMUSG00000006398	3.90	25.93	68.29	6.83	NA	Cdc20	cell division cycle 20 [Source:MGI Symbol;Acc:MGI:1859866]	4	118432901	118437352	-1	protein_coding	ENSG00000117399	CDC20	ENSMMUG00000003149	CDC20	ortholog_one2one	Cdc20	ortholog_one2one
ENSMUSG00000006403	7.75	14.65	8.93	10.48	NA	Adamts4	a disintegrin-like and metallopeptidase (reprolysin type) with thrombospondin type 1 motif, 4 [Source:MGI Symbol;Acc:MGI:1339949]	1	171250421	171260637	1	protein_coding	ENSG00000158859	ADAMTS4	ENSMMUG00000050419	ADAMTS4	ortholog_one2one	Adamts4	ortholog_one2one
ENSMUSG00000006411	0.30	0.73	1.26	0.80	NA	Nectin4	nectin cell adhesion molecule 4 [Source:MGI Symbol;Acc:MGI:1918990]	1	171370099	171388598	1	protein_coding	ENSG00000143217	NECTIN4	ENSMMUG00000064337	NECTIN4	ortholog_one2one	Nectin4	ortholog_one2one
ENSMUSG00000006412	56.63	153.82	51.31	24.94	NA	Pfdn2	prefoldin 2 [Source:MGI Symbol;Acc:MGI:1276111]	1	171345670	171359254	1	protein_coding	ENSG00000143256	PFDN2	ENSMMUG00000060871	PFDN2	ortholog_one2one	Pfdn2	ortholog_one2one
ENSMUSG00000006418	11.53	20.74	38.35	32.62	NA	Rnf114	ring finger protein 114 [Source:MGI Symbol;Acc:MGI:1933159]	2	167492645	167516173	1	protein_coding	ENSG00000124226	RNF114	ENSMMUG00000000757	RNF114	ortholog_one2one	Rnf114	ortholog_one2one
ENSMUSG00000006423	12.88	20.47	19.71	15.84	NA	C330007P06Rik	RIKEN cDNA C330007P06 gene [Source:MGI Symbol;Acc:MGI:1924894]	X	36823737	36874111	-1	protein_coding	NA	NA	NA	NA	NA	NA	NA
ENSMUSG00000006435	0.31	0.30	1.15	1.25	NA	Neurl1a	neuralized E3 ubiquitin protein ligase 1A [Source:MGI Symbol;Acc:MGI:1334263]	19	47178820	47259441	1	protein_coding	ENSG00000107954	NEURL1	ENSMMUG00000007064	NEURL1	ortholog_one2one	Neurl1a	ortholog_one2one
ENSMUSG00000006442	4.90	24.74	93.87	25.52	NA	Srm	spermidine synthase [Source:MGI Symbol;Acc:MGI:102690]	4	148591503	148594993	1	protein_coding	ENSG00000116649	SRM	ENSMMUG00000021570		ortholog_one2one	Srm	ortholog_one2one
ENSMUSG00000006445	2.39	4.69	9.93	5.80	NA	Epha2	Eph receptor A2 [Source:MGI Symbol;Acc:MGI:95278]	4	141301240	141329384	1	protein_coding	ENSG00000142627	EPHA2	ENSMMUG00000018245	EPHA2	ortholog_one2one	Epha2	ortholog_one2one
ENSMUSG00000006456	7.86	21.73	26.35	12.53	NA	Rbm14	RNA binding motif protein 14 [Source:MGI Symbol;Acc:MGI:1929092]	19	4800569	4811634	-1	protein_coding	ENSG00000239306	RBM14	ENSMMUG00000020363	RBM14	ortholog_one2one	Rbm14	ortholog_one2one
ENSMUSG00000006457	0.14	0.72	0.17	0.20	NA	Actn3	actinin alpha 3 [Source:MGI Symbol;Acc:MGI:99678]	19	4861216	4877909	-1	protein_coding	ENSG00000248746	ACTN3	ENSMMUG00000002494	ACTN3	ortholog_one2one	Actn3	ortholog_one2one
ENSMUSG00000006462	0.13	0.03	0.02	0.33	NA	A530013C23Rik	RIKEN cDNA A530013C23 gene [Source:MGI Symbol;Acc:MGI:3041178]	2	167691177	167729172	1	lincRNA	NA	NA	NA	NA	NA	NA	NA
ENSMUSG00000006463	8.03	8.03	7.40	9.11	NA	Zdhhc24	zinc finger, DHHC domain containing 24 [Source:MGI Symbol;Acc:MGI:1917855]	19	4878668	4885397	1	protein_coding	ENSG00000174165	ZDHHC24	ENSMMUG00000020727	ZDHHC24	ortholog_one2one	Zdhhc24	ortholog_one2one
ENSMUSG00000006464	1.64	1.85	2.32	1.60	NA	Bbs1	Bardet-Biedl syndrome 1 (human) [Source:MGI Symbol;Acc:MGI:1277215]	19	4886878	4906628	-1	protein_coding	NA	NA	NA	NA	NA	NA	NA
ENSMUSG00000006469	0.61	-	0.73	0.61	NA	Slc34a3	solute carrier family 34 (sodium phosphate), member 3 [Source:MGI Symbol;Acc:MGI:2159410]	2	25228898	25234364	-1	protein_coding	ENSG00000198569	SLC34A3	ENSMMUG00000060673	SLC34A3	ortholog_one2one	Slc34a3	ortholog_one2one
ENSMUSG00000006471	8.92	8.66	21.07	30.67	NA	Ndor1	NADPH dependent diflavin oxidoreductase 1 [Source:MGI Symbol;Acc:MGI:1926047]	2	25244821	25256022	-1	protein_coding	NA	NA	NA	NA	NA	NA	NA
ENSMUSG00000006476	4.70	2.69	9.50	21.77	NA	Nsmf	NMDA receptor synaptonuclear signaling and neuronal migration factor [Source:MGI Symbol;Acc:MGI:1861755]	2	25054355	25062881	1	protein_coding	ENSG00000165802	NSMF	ENSMMUG00000019605	NSMF	ortholog_one2one	Nsmf	ortholog_one2one
ENSMUSG00000006488	127.94	4,500.70	5,383.26	90.18	NA	Prl7a1	prolactin family 7, subfamily a, member 1 [Source:MGI Symbol;Acc:MGI:1206572]	13	27633366	27642493	-1	protein_coding	NA	NA	NA	NA	NA	NA	NA
ENSMUSG00000006490	15,010.01	537.17	555.85	9,895.60	NA	Prl8a9	prolactin family8, subfamily a, member 9 [Source:MGI Symbol;Acc:MGI:1914560]	13	27557995	27564606	-1	protein_coding	NA	NA	NA	NA	NA	NA	NA
ENSMUSG00000006494	34.21	20.37	14.90	29.43	NA	Pdk1	pyruvate dehydrogenase kinase, isoenzyme 1 [Source:MGI Symbol;Acc:MGI:1926119]	2	71873224	71903858	1	protein_coding	ENSG00000152256	PDK1	ENSMMUG00000022553	PDK1	ortholog_one2one	Pdk1	ortholog_one2one
ENSMUSG00000006498	49.08	123.71	326.78	155.84	NA	Ptbp1	polypyrimidine tract binding protein 1 [Source:MGI Symbol;Acc:MGI:97791]	10	79854427	79864771	1	protein_coding	ENSG00000011304	PTBP1	ENSMMUG00000016450	PTBP1	ortholog_one2one	Ptbp1	ortholog_one2one
ENSMUSG00000006517	1.70	5.09	10.23	4.50	NA	Mvd	mevalonate (diphospho) decarboxylase [Source:MGI Symbol;Acc:MGI:2179327]	8	122433601	122443422	-1	protein_coding	ENSG00000167508	MVD	ENSMMUG00000014326	MVD	ortholog_one2one	Mvd	ortholog_one2one
ENSMUSG00000006519	8.49	5.67	30.39	22.70	NA	Cyba	cytochrome b-245, alpha polypeptide [Source:MGI Symbol;Acc:MGI:1316658]	8	122424776	122432930	-1	protein_coding	ENSG00000051523	CYBA	ENSMMUG00000053929	CYBA	ortholog_one2one	Cyba	ortholog_one2one
ENSMUSG00000006522	1.73	0.02	0.76	1.03	NA	Itih3	inter-alpha trypsin inhibitor, heavy chain 3 [Source:MGI Symbol;Acc:MGI:96620]	14	30908572	30923760	-1	protein_coding	ENSG00000162267	ITIH3	ENSMMUG00000014522	ITIH3	ortholog_one2one	Itih3	ortholog_one2one
ENSMUSG00000006526	11.36	10.43	14.63	13.56	NA	Stimate	STIM activating enhancer [Source:MGI Symbol;Acc:MGI:1921500]	14	30825590	30877210	1	protein_coding	NA	NA	NA	NA	NA	NA	NA
ENSMUSG00000006527	5.85	2.70	4.70	7.56	NA	Sfmbt1	Scm-like with four mbt domains 1 [Source:MGI Symbol;Acc:MGI:1859609]	14	30714849	30822721	1	protein_coding	ENSG00000163935	SFMBT1	ENSMMUG00000014527	SFMBT1	ortholog_one2one	Sfmbt1	ortholog_one2one
ENSMUSG00000006529	0.62	0.08	0.67	0.30	NA	Itih1	inter-alpha trypsin inhibitor, heavy chain 1 [Source:MGI Symbol;Acc:MGI:96618]	14	30929180	30943289	-1	protein_coding	ENSG00000055957	ITIH1	ENSMMUG00000014520	ITIH1	ortholog_one2one	Itih1	ortholog_one2one
ENSMUSG00000006538	1.04	0.49	1.09	0.95	NA	Ihh	Indian hedgehog [Source:MGI Symbol;Acc:MGI:96533]	1	74945315	74951672	-1	protein_coding	ENSG00000163501	IHH	ENSMMUG00000000785	IHH	ortholog_one2one	Ihh	ortholog_one2one
ENSMUSG00000006542	0.53	0.29	0.07	0.63	NA	Prkag3	protein kinase, AMP-activated, gamma 3 non-catalytic subunit [Source:MGI Symbol;Acc:MGI:1891343]	1	74738922	74749221	-1	protein_coding	ENSG00000115592	PRKAG3	ENSMMUG00000021877	PRKAG3	ortholog_one2one	Prkag3	ortholog_one2one
ENSMUSG00000006546	-	-	-	0.09	NA	Cryba2	crystallin, beta A2 [Source:MGI Symbol;Acc:MGI:104336]	1	74889934	74893143	-1	protein_coding	ENSG00000163499	CRYBA2	ENSMMUG00000064755	CRYBA2	ortholog_one2one	Cryba2	ortholog_one2one
ENSMUSG00000006567	0.95	0.17	1.80	2.14	NA	Atp7b	ATPase, Cu++ transporting, beta polypeptide [Source:MGI Symbol;Acc:MGI:103297]	8	21992785	22060305	-1	protein_coding	ENSG00000123191	ATP7B	ENSMMUG00000016520	ATP7B	ortholog_one2one	Atp7b	ortholog_one2one
ENSMUSG00000006570	-	-	-	-	NA	Defb2	defensin beta 2 [Source:MGI Symbol;Acc:MGI:1338754]	8	21839926	21843482	1	protein_coding	NA	NA	NA	NA	NA	NA	NA
ENSMUSG00000006574	41.24	224.98	59.36	4.34	NA	Slc4a1	solute carrier family 4 (anion exchanger), member 1 [Source:MGI Symbol;Acc:MGI:109393]	11	102348824	102366203	-1	protein_coding	ENSG00000004939	SLC4A1	ENSMMUG00000017100	SLC4A1	ortholog_one2one	Slc4a1	ortholog_one2one
ENSMUSG00000006575	0.97	0.87	0.70	1.13	NA	Rundc3a	RUN domain containing 3A [Source:MGI Symbol;Acc:MGI:1858752]	11	102393403	102402555	1	protein_coding	ENSG00000108309	RUNDC3A	ENSMMUG00000013983	RUNDC3A	ortholog_one2one	Rundc3a	ortholog_one2one
ENSMUSG00000006576	8.50	1.61	1.59	7.83	NA	Slc4a3	solute carrier family 4 (anion exchanger), member 3 [Source:MGI Symbol;Acc:MGI:109350]	1	75546266	75562172	1	protein_coding	NA	NA	NA	NA	NA	NA	NA
ENSMUSG00000006585	3.51	27.11	66.73	8.37	NA	Cdt1	chromatin licensing and DNA replication factor 1 [Source:MGI Symbol;Acc:MGI:1914427]	8	122568015	122573554	1	protein_coding	ENSG00000167513	CDT1	ENSMMUG00000013823	CDT1	ortholog_one2one	Cdt1	ortholog_one2one
ENSMUSG00000006586	1.58	1.03	0.52	0.87	NA	Runx1t1	RUNX1 translocation partner 1 [Source:MGI Symbol;Acc:MGI:104793]	4	13743436	13893649	1	protein_coding	ENSG00000079102	RUNX1T1	ENSMMUG00000023115	RUNX1T1	ortholog_one2one	Runx1t1	ortholog_one2one
ENSMUSG00000006587	0.09	0.15	0.45	0.33	NA	Snai3	snail family zinc finger 3 [Source:MGI Symbol;Acc:MGI:1353563]	8	122454208	122460733	-1	protein_coding	ENSG00000185669	SNAI3	ENSMMUG00000008716	SNAI3	ortholog_one2one	Snai3	ortholog_one2one
ENSMUSG00000006589	82.78	170.44	711.55	327.10	NA	Aprt	adenine phosphoribosyl transferase [Source:MGI Symbol;Acc:MGI:88061]	8	122574635	122576909	-1	protein_coding	NA	NA	NA	NA	NA	NA	NA
ENSMUSG00000006599	82.96	120.41	92.85	95.75	NA	Gtf2h1	general transcription factor II H, polypeptide 1 [Source:MGI Symbol;Acc:MGI:1277216]	7	46796103	46823800	1	protein_coding	ENSG00000110768	GTF2H1	ENSMMUG00000017959	GTF2H1	ortholog_one2one	Gtf2h1	ortholog_one2one
ENSMUSG00000006611	6.02	0.82	1.08	6.59	NA	Hfe	homeostatic iron regulator [Source:MGI Symbol;Acc:MGI:109191]	13	23702034	23710854	-1	protein_coding	ENSG00000010704	HFE	ENSMMUG00000023733	HFE	ortholog_one2one	Hfe	ortholog_one2one
ENSMUSG00000006638	1.31	1.82	6.54	6.61	NA	Abhd1	abhydrolase domain containing 1 [Source:MGI Symbol;Acc:MGI:1931013]	5	30950066	30955091	1	polymorphic_pseudogene	ENSG00000143994	ABHD1	ENSMMUG00000002388	ABHD1	ortholog_one2one	Abhd1	ortholog_one2one
ENSMUSG00000006641	93.41	13.44	22.00	142.42	NA	Slc5a6	solute carrier family 5 (sodium-dependent vitamin transporter), member 6 [Source:MGI Symbol;Acc:MGI:2660847]	5	31036036	31048924	-1	protein_coding	ENSG00000138074	SLC5A6	ENSMMUG00000010257	SLC5A6	ortholog_one2one	Slc5a6	ortholog_one2one
ENSMUSG00000006642	0.31	0.08	0.13	0.33	NA	Tcf23	transcription factor 23 [Source:MGI Symbol;Acc:MGI:1934960]	5	30968662	30977018	1	protein_coding	ENSG00000163792	TCF23	ENSMMUG00000056872	TCF23	ortholog_one2one	Tcf23	ortholog_one2one
ENSMUSG00000006649	3.97	5.17	15.16	8.40	NA	Nphs1	nephrosis 1, nephrin [Source:MGI Symbol;Acc:MGI:1859637]	7	30458315	30487223	1	protein_coding	ENSG00000161270	NPHS1	ENSMMUG00000019749	NPHS1	ortholog_one2one	Nphs1	ortholog_one2one
ENSMUSG00000006651	6.04	2.14	7.13	18.52	NA	Aplp1	amyloid beta (A4) precursor-like protein 1 [Source:MGI Symbol;Acc:MGI:88046]	7	30434982	30445535	-1	protein_coding	ENSG00000105290	APLP1	ENSMMUG00000019753	APLP1	ortholog_one2one	Aplp1	ortholog_one2one
ENSMUSG00000006673	83.13	96.52	101.10	100.54	NA	Qrich1	glutamine-rich 1 [Source:MGI Symbol;Acc:MGI:1916482]	9	108516806	108560163	1	protein_coding	ENSG00000198218	QRICH1	ENSMMUG00000005660	QRICH1	ortholog_one2one	Qrich1	ortholog_one2one
ENSMUSG00000006675	0.74	0.13	0.48	1.65	NA	P4htm	prolyl 4-hydroxylase, transmembrane (endoplasmic reticulum) [Source:MGI Symbol;Acc:MGI:1921693]	9	108578862	108597667	-1	protein_coding	ENSG00000178467	P4HTM	ENSMMUG00000006130	P4HTM	ortholog_one2one	P4htm	ortholog_one2one
ENSMUSG00000006676	66.20	91.06	114.43	105.77	NA	Usp19	ubiquitin specific peptidase 19 [Source:MGI Symbol;Acc:MGI:1918722]	9	108490602	108502337	1	protein_coding	ENSG00000172046	USP19	ENSMMUG00000002948	USP19	ortholog_one2one	Usp19	ortholog_one2one
ENSMUSG00000006678	3.13	25.83	12.52	2.44	NA	Pola1	polymerase (DNA directed), alpha 1 [Source:MGI Symbol;Acc:MGI:99660]	X	93304767	93632155	-1	protein_coding	ENSG00000101868	POLA1	ENSMMUG00000018433	POLA1	ortholog_one2one	Pola1	ortholog_one2one
ENSMUSG00000006699	150.72	154.11	278.20	281.74	NA	Cdc42	cell division cycle 42 [Source:MGI Symbol;Acc:MGI:106211]	4	137319696	137357720	-1	protein_coding	ENSG00000070831	CDC42	ENSMMUG00000022009	CDC42	ortholog_one2one	Cdc42	ortholog_one2one
ENSMUSG00000006705	17.01	20.60	25.61	21.09	NA	Pknox1	Pbx/knotted 1 homeobox [Source:MGI Symbol;Acc:MGI:1201409]	17	31564734	31607693	1	protein_coding	ENSG00000160199	PKNOX1	ENSMMUG00000009288	PKNOX1	ortholog_one2one	Pknox1	ortholog_one2one
ENSMUSG00000006711	1.15	0.03	0.42	0.28	NA	D130043K22Rik	RIKEN cDNA D130043K22 gene [Source:MGI Symbol;Acc:MGI:3036268]	13	24845135	24901270	1	protein_coding	ENSG00000137261	KIAA0319	ENSMMUG00000019364	KIAA0319	ortholog_one2one	D130043K22Rik	ortholog_one2one
ENSMUSG00000006715	67.61	264.80	102.39	44.55	NA	Gmnn	geminin [Source:MGI Symbol;Acc:MGI:1927344]	13	24751845	24761923	-1	protein_coding	ENSG00000112312	GMNN	ENSMMUG00000017495	GMNN	ortholog_one2one	Gmnn	ortholog_one2one
ENSMUSG00000006717	23.83	22.70	28.60	25.26	NA	Acot13	acyl-CoA thioesterase 13 [Source:MGI Symbol;Acc:MGI:1914084]	13	24817948	24831540	-1	protein_coding	ENSG00000112304	ACOT13	ENSMMUG00000029939	ACOT13	ortholog_one2one	Acot13	ortholog_one2one
ENSMUSG00000006720	1.13	1.90	1.93	1.77	NA	Zfp184	zinc finger protein 184 (Kruppel-like) [Source:MGI Symbol;Acc:MGI:1922244]	13	21945094	21960779	1	protein_coding	NA	NA	NA	NA	NA	NA	NA
ENSMUSG00000006724	0.24	0.04	0.16	0.21	NA	Cyp27b1	cytochrome P450, family 27, subfamily b, polypeptide 1 [Source:MGI Symbol;Acc:MGI:1098274]	10	127048250	127053006	1	protein_coding	ENSG00000111012	CYP27B1	ENSMMUG00000022144	CYP27B1	ortholog_one2one	Cyp27b1	ortholog_one2one
ENSMUSG00000006728	80.52	148.27	291.33	158.55	NA	Cdk4	cyclin-dependent kinase 4 [Source:MGI Symbol;Acc:MGI:88357]	10	127063534	127067920	1	protein_coding	ENSG00000135446	CDK4	ENSMMUG00000023694	CDK4	ortholog_one2one	Cdk4	ortholog_one2one
ENSMUSG00000006731	6.99	2.28	2.86	11.76	NA	B4galnt1	beta-1,4-N-acetyl-galactosaminyl transferase 1 [Source:MGI Symbol;Acc:MGI:1342057]	10	127165225	127172330	1	protein_coding	ENSG00000135454	B4GALNT1	ENSMMUG00000001182	B4GALNT1	ortholog_one2one	B4galnt1	ortholog_one2one
ENSMUSG00000006732	9.57	15.78	23.62	15.06	NA	Mettl1	methyltransferase like 1 [Source:MGI Symbol;Acc:MGI:1339986]	10	127041414	127046365	1	protein_coding	ENSG00000037897	METTL1	ENSMMUG00000022148	METTL1	ortholog_one2one	Mettl1	ortholog_one2one
ENSMUSG00000006736	37.72	36.43	91.97	93.54	NA	Tspan31	tetraspanin 31 [Source:MGI Symbol;Acc:MGI:1914375]	10	127067280	127070264	-1	protein_coding	ENSG00000135452	TSPAN31	ENSMMUG00000023691	TSPAN31	ortholog_one2one	Tspan31	ortholog_one2one
ENSMUSG00000006740	111.24	186.79	77.85	62.62	NA	Kif5b	kinesin family member 5B [Source:MGI Symbol;Acc:MGI:1098268]	18	6201002	6242174	-1	protein_coding	ENSG00000170759	KIF5B	ENSMMUG00000015058	KIF5B	ortholog_one2one	Kif5b	ortholog_one2one
ENSMUSG00000006763	3.15	5.58	6.25	4.22	NA	Saal1	serum amyloid A-like 1 [Source:MGI Symbol;Acc:MGI:1926185]	7	46686108	46710680	-1	protein_coding	ENSG00000166788	SAAL1	ENSMMUG00000014377	SAAL1	ortholog_one2one	Saal1	ortholog_one2one
ENSMUSG00000006764	-	-	0.02	0.02	NA	Tph2	tryptophan hydroxylase 2 [Source:MGI Symbol;Acc:MGI:2651811]	10	115078641	115185022	-1	protein_coding	ENSG00000139287	TPH2	ENSMMUG00000007730	TPH2	ortholog_one2one	Tph2	ortholog_one2one
ENSMUSG00000006777	2.00	0.19	0.87	2.00	NA	Krt23	keratin 23 [Source:MGI Symbol;Acc:MGI:2148866]	11	99477974	99493137	-1	protein_coding	ENSG00000108244	KRT23	ENSMMUG00000001505	KRT23	ortholog_one2one	Krt23	ortholog_one2one
ENSMUSG00000006782	1.81	2.10	2.71	3.80	NA	Cnp	2',3'-cyclic nucleotide 3' phosphodiesterase [Source:MGI Symbol;Acc:MGI:88437]	11	100574904	100591729	1	protein_coding	ENSG00000173786	CNP	ENSMMUG00000016114	CNP	ortholog_one2one	Cnp	ortholog_one2one
ENSMUSG00000006784	1.02	0.78	0.80	0.44	NA	Ttc25	tetratricopeptide repeat domain 25 [Source:MGI Symbol;Acc:MGI:1921657]	11	100545607	100572568	1	protein_coding	ENSG00000204815	TTC25	ENSMMUG00000021753	TTC25	ortholog_one2one	Ttc25	ortholog_one2one
ENSMUSG00000006800	79.50	56.66	76.62	78.41	NA	Sulf2	sulfatase 2 [Source:MGI Symbol;Acc:MGI:1919293]	2	166073089	166155663	-1	protein_coding	ENSG00000196562	SULF2	ENSMMUG00000012029	SULF2	ortholog_one2one	Sulf2	ortholog_one2one
ENSMUSG00000006818	15.62	42.69	47.43	21.33	NA	Sod2	superoxide dismutase 2, mitochondrial [Source:MGI Symbol;Acc:MGI:98352]	17	13006846	13040063	1	protein_coding	ENSG00000112096	SOD2	ENSMMUG00000050418	SOD2	ortholog_one2one	Sod2	ortholog_one2one
ENSMUSG00000006850	5.00	3.79	5.31	7.58	NA	Tmco6	transmembrane and coiled-coil domains 6 [Source:MGI Symbol;Acc:MGI:1919233]	18	36735039	36742397	1	protein_coding	ENSG00000113119	TMCO6	ENSMMUG00000018246	TMCO6	ortholog_one2one	Tmco6	ortholog_one2one
ENSMUSG00000006906	8.79	8.08	15.60	21.82	NA	Stambp	STAM binding protein [Source:MGI Symbol;Acc:MGI:1917777]	6	83543211	83572729	-1	protein_coding	ENSG00000124356	STAMBP	ENSMMUG00000010864	STAMBP	ortholog_one2one	Stambp	ortholog_one2one
ENSMUSG00000006920	20.33	11.84	17.91	33.39	NA	Ezh1	enhancer of zeste 1 polycomb repressive complex 2 subunit [Source:MGI Symbol;Acc:MGI:1097695]	11	101191115	101226463	-1	protein_coding	ENSG00000108799	EZH1	ENSMMUG00000006093	EZH1	ortholog_one2one	Ezh1	ortholog_one2one
ENSMUSG00000006930	3.32	4.08	6.17	4.27	NA	Hap1	huntingtin-associated protein 1 [Source:MGI Symbol;Acc:MGI:1261831]	11	100347327	100356128	-1	protein_coding	NA	NA	NA	NA	NA	NA	NA
ENSMUSG00000006931	34.35	12.09	16.12	39.45	NA	P3h4	prolyl 3-hydroxylase family member 4 (non-enzymatic) [Source:MGI Symbol;Acc:MGI:1913430]	11	100408456	100414836	-1	protein_coding	ENSG00000141696	P3H4	ENSMMUG00000013051	P3H4	ortholog_one2one	P3h4	ortholog_one2one
ENSMUSG00000006932	363.99	363.70	536.57	616.89	NA	Ctnnb1	catenin (cadherin associated protein), beta 1 [Source:MGI Symbol;Acc:MGI:88276]	9	120929216	120960507	1	protein_coding	ENSG00000168036	CTNNB1	ENSMMUG00000014627	CTNNB1	ortholog_one2one	Ctnnb1	ortholog_one2one
ENSMUSG00000006941	88.62	159.37	76.70	46.06	NA	Eif1b	eukaryotic translation initiation factor 1B [Source:MGI Symbol;Acc:MGI:1916219]	9	120492232	120495330	1	protein_coding	ENSG00000114784	EIF1B	ENSMMUG00000058393	EIF1B	ortholog_one2one	Eif1b	ortholog_one2one
ENSMUSG00000006948	1.41	0.55	1.44	13.30	NA	Klk4	kallikrein related-peptidase 4 (prostase, enamel matrix, prostate) [Source:MGI Symbol;Acc:MGI:1861379]	7	43881160	43885804	1	protein_coding	ENSG00000167749	KLK4	ENSMMUG00000028729	KLK4	ortholog_one2one	Klk4	ortholog_one2one
ENSMUSG00000006958	0.65	0.85	1.14	1.29	NA	Chrd	chordin [Source:MGI Symbol;Acc:MGI:1313268]	16	20733127	20742384	1	protein_coding	ENSG00000090539	CHRD	ENSMMUG00000007528	CHRD	ortholog_one2one	Chrd	ortholog_one2one
ENSMUSG00000006998	195.71	425.94	300.65	182.08	NA	Psmd2	proteasome (prosome, macropain) 26S subunit, non-ATPase, 2 [Source:MGI Symbol;Acc:MGI:1096584]	16	20651652	20663414	1	protein_coding	ENSG00000175166	PSMD2	ENSMMUG00000000800	PSMD2	ortholog_one2one	Psmd2	ortholog_one2one
ENSMUSG00000007021	0.07	0.08	0.22	0.06	NA	Syngr3	synaptogyrin 3 [Source:MGI Symbol;Acc:MGI:1341881]	17	24685092	24689955	-1	protein_coding	ENSG00000127561	SYNGR3	ENSMMUG00000007960	SYNGR3	ortholog_one2one	Syngr3	ortholog_one2one
ENSMUSG00000007029	19.83	97.78	65.44	27.25	NA	Vars	valyl-tRNA synthetase [Source:MGI Symbol;Acc:MGI:90675]	17	35000987	35016322	1	protein_coding	ENSG00000204394	VARS1	ENSMMUG00000006828	VARS1	ortholog_one2one	Vars	ortholog_one2one
ENSMUSG00000007030	0.15	0.24	0.46	0.51	NA	Vwa7	von Willebrand factor A domain containing 7 [Source:MGI Symbol;Acc:MGI:1306798]	17	35016579	35026741	1	protein_coding	ENSG00000204396	VWA7	ENSMMUG00000006827	VWA7	ortholog_one2one	Vwa7	ortholog_one2one
ENSMUSG00000007033	0.55	1.13	0.86	0.58	NA	Hspa1l	heat shock protein 1-like [Source:MGI Symbol;Acc:MGI:96231]	17	34972703	34979285	1	protein_coding	ENSG00000204390	HSPA1L	ENSMMUG00000029822	HSPA1L	ortholog_one2one	Hspa1l	ortholog_one2one
ENSMUSG00000007034	9.67	9.32	19.01	15.61	NA	Slc44a4	solute carrier family 44, member 4 [Source:MGI Symbol;Acc:MGI:1917379]	17	34914466	34930436	1	protein_coding	ENSG00000204385	SLC44A4	ENSMMUG00000021708	SLC44A4	ortholog_one2one	Slc44a4	ortholog_one2one
ENSMUSG00000007035	1.37	0.88	1.78	2.74	NA	Msh5	mutS homolog 5 [Source:MGI Symbol;Acc:MGI:1329021]	17	35028605	35046745	-1	protein_coding	NA	NA	NA	NA	NA	NA	NA
ENSMUSG00000007036	40.23	25.46	60.75	92.88	NA	Abhd16a	abhydrolase domain containing 16A [Source:MGI Symbol;Acc:MGI:99476]	17	35089263	35102987	1	protein_coding	ENSG00000204427	ABHD16A	ENSMMUG00000015686	ABHD16A	ortholog_one2one	Abhd16a	ortholog_one2one
ENSMUSG00000007038	43.01	37.33	37.47	70.36	NA	Neu1	neuraminidase 1 [Source:MGI Symbol;Acc:MGI:97305]	17	34931253	34935953	1	protein_coding	ENSG00000204386	NEU1	ENSMMUG00000021707	NEU1	ortholog_one2one	Neu1	ortholog_one2one
ENSMUSG00000007039	114.97	30.80	29.39	114.14	NA	Ddah2	dimethylarginine dimethylaminohydrolase 2 [Source:MGI Symbol;Acc:MGI:1859016]	17	35059035	35062095	1	protein_coding	ENSG00000213722	DDAH2	ENSMMUG00000044472	DDAH2	ortholog_one2one	Ddah2	ortholog_one2one
ENSMUSG00000007041	217.66	171.48	177.91	230.20	NA	Clic1	chloride intracellular channel 1 [Source:MGI Symbol;Acc:MGI:2148924]	17	35049966	35058749	1	protein_coding	ENSG00000213719	CLIC1	ENSMMUG00000029827	CLIC1	ortholog_one2one	Clic1	ortholog_one2one
ENSMUSG00000007050	15.35	50.40	70.09	24.37	NA	Lsm2	LSM2 homolog, U6 small nuclear RNA and mRNA degradation associated [Source:MGI Symbol;Acc:MGI:90676]	17	34981862	34985891	1	protein_coding	ENSG00000204392	LSM2	ENSMMUG00000006832	LSM2	ortholog_one2one	Lsm2	ortholog_one2one
ENSMUSG00000007080	2.37	21.64	19.75	2.71	NA	Pole	polymerase (DNA directed), epsilon [Source:MGI Symbol;Acc:MGI:1196391]	5	110286306	110337474	1	protein_coding	ENSG00000177084	POLE	ENSMMUG00000015463	POLE	ortholog_one2one	Pole	ortholog_one2one
ENSMUSG00000007097	4.42	0.75	1.02	2.13	NA	Atp1a2	ATPase, Na+/K+ transporting, alpha 2 polypeptide [Source:MGI Symbol;Acc:MGI:88106]	1	172271709	172298064	-1	protein_coding	NA	NA	NA	NA	NA	NA	NA
ENSMUSG00000007107	0.08	0.14	0.30	1.10	NA	Atp1a4	ATPase, Na+/K+ transporting, alpha 4 polypeptide [Source:MGI Symbol;Acc:MGI:1351335]	1	172223513	172258414	-1	protein_coding	ENSG00000132681	ATP1A4	ENSMMUG00000017833	ATP1A2	ortholog_one2one	Atp1a4	ortholog_one2one
ENSMUSG00000007122	1.87	2.62	1.34	2.99	NA	Casq1	calsequestrin 1 [Source:MGI Symbol;Acc:MGI:1309468]	1	172209894	172219868	-1	protein_coding	ENSG00000143318	CASQ1	ENSMMUG00000056833	CASQ1	ortholog_one2one	Casq1	ortholog_one2one
ENSMUSG00000007207	3.59	4.30	2.79	3.57	NA	Stx1a	syntaxin 1A (brain) [Source:MGI Symbol;Acc:MGI:109355]	5	135023482	135051100	1	protein_coding	ENSG00000106089	STX1A	ENSMMUG00000014555	STX1A	ortholog_one2one	Stx1a	ortholog_one2one
ENSMUSG00000007209	2.02	387.65	683.12	2.03	NA	Ceacam9	carcinoembryonic antigen-related cell adhesion molecule 9 [Source:MGI Symbol;Acc:MGI:1347247]	7	16721929	16726132	1	protein_coding	NA	NA	NA	NA	NA	NA	NA
ENSMUSG00000007216	2.94	3.01	1.84	2.43	NA	Zfp775	zinc finger protein 775 [Source:MGI Symbol;Acc:MGI:2683557]	6	48602063	48623227	1	protein_coding	NA	NA	NA	NA	NA	NA	NA
ENSMUSG00000007279	2.35	0.50	1.22	3.15	NA	Scube2	signal peptide, CUB domain, EGF-like 2 [Source:MGI Symbol;Acc:MGI:1928765]	7	109798676	109865679	-1	protein_coding	ENSG00000175356	SCUBE2	ENSMMUG00000006692	SCUBE2	ortholog_one2one	Scube2	ortholog_one2one
ENSMUSG00000007338	28.19	65.45	74.80	39.99	NA	Mrpl49	mitochondrial ribosomal protein L49 [Source:MGI Symbol;Acc:MGI:108180]	19	6053622	6057785	-1	protein_coding	ENSG00000149792	MRPL49	ENSMMUG00000018778	MRPL49	ortholog_one2one	Mrpl49	ortholog_one2one
ENSMUSG00000007379	2.71	1.57	2.24	4.27	NA	Dennd2c	DENN/MADD domain containing 2C [Source:MGI Symbol;Acc:MGI:3036254]	3	103102604	103169769	1	protein_coding	ENSG00000175984	DENND2C	ENSMMUG00000014497	DENND2C	ortholog_one2one	Dennd2c	ortholog_one2one
ENSMUSG00000007411	173.34	111.75	80.54	165.29	NA	Mark3	MAP/microtubule affinity regulating kinase 3 [Source:MGI Symbol;Acc:MGI:1341865]	12	111574523	111656221	1	protein_coding	ENSG00000075413	MARK3	ENSMMUG00000003641	MARK3	ortholog_one2one	Mark3	ortholog_one2one
ENSMUSG00000007415	16.62	29.59	50.54	34.10	NA	Gatad1	GATA zinc finger domain containing 1 [Source:MGI Symbol;Acc:MGI:1914460]	5	3632932	3657185	-1	protein_coding	ENSG00000157259	GATAD1	ENSMMUG00000010104	GATAD1	ortholog_one2one	Gatad1	ortholog_one2one
ENSMUSG00000007440	0.03	-	-	0.02	NA	Pcdha11	protocadherin alpha 11 [Source:MGI Symbol;Acc:MGI:1298372]	18	37005203	37187657	1	protein_coding	NA	NA	NA	NA	NA	NA	NA
ENSMUSG00000007457	0.78	-	0.03	0.84	NA	2310003L06Rik	RIKEN cDNA 2310003L06 gene [Source:MGI Symbol;Acc:MGI:1921498]	5	87969459	87972870	1	protein_coding	NA	NA	NA	NA	NA	NA	NA
ENSMUSG00000007458	62.53	66.06	97.86	107.06	NA	M6pr	mannose-6-phosphate receptor, cation dependent [Source:MGI Symbol;Acc:MGI:96904]	6	122308720	122317680	1	protein_coding	ENSG00000003056	M6PR	ENSMMUG00000017846	M6PR	ortholog_one2one	M6pr	ortholog_one2one
ENSMUSG00000007476	8.53	5.40	6.71	13.73	NA	Lrrc8a	leucine rich repeat containing 8A VRAC subunit A [Source:MGI Symbol;Acc:MGI:2652847]	2	30237715	30263790	1	protein_coding	NA	NA	NA	NA	NA	NA	NA
ENSMUSG00000007480	-	-	0.03	-	NA	Mc5r	melanocortin 5 receptor [Source:MGI Symbol;Acc:MGI:99420]	18	68337596	68342446	1	protein_coding	NA	NA	NA	NA	NA	NA	NA
ENSMUSG00000007564	121.60	217.94	288.40	195.51	NA	Ppp2r1a	protein phosphatase 2, regulatory subunit A, alpha [Source:MGI Symbol;Acc:MGI:1926334]	17	20945311	20965916	1	protein_coding	ENSG00000105568	PPP2R1A	ENSMMUG00000021986	PPP2R1A	ortholog_one2one	Ppp2r1a	ortholog_one2one
ENSMUSG00000007570	11.82	8.53	11.13	20.27	NA	Fance	Fanconi anemia, complementation group E [Source:MGI Symbol;Acc:MGI:1920025]	17	28313519	28326572	1	protein_coding	ENSG00000112039	FANCE	ENSMMUG00000015906	FANCE	ortholog_one2one	Fance	ortholog_one2one
ENSMUSG00000007589	17.60	36.95	48.53	21.99	NA	Tinf2	Terf1 (TRF1)-interacting nuclear factor 2 [Source:MGI Symbol;Acc:MGI:107246]	14	55674689	55681820	-1	protein_coding	ENSG00000092330	TINF2	ENSMMUG00000029407	TINF2	ortholog_one2one	Tinf2	ortholog_one2one
ENSMUSG00000007591	0.21	0.31	0.81	0.33	NA	Tssk4	testis-specific serine kinase 4 [Source:MGI Symbol;Acc:MGI:1918349]	14	55650184	55652539	1	protein_coding	ENSG00000139908	TSSK4	ENSMMUG00000012496	TSSK4	ortholog_one2one	Tssk4	ortholog_one2one
ENSMUSG00000007594	1.82	3.26	8.45	0.85	NA	Hapln4	hyaluronan and proteoglycan link protein 4 [Source:MGI Symbol;Acc:MGI:2679531]	8	70083457	70090862	1	protein_coding	ENSG00000187664	HAPLN4	ENSMMUG00000008578	HAPLN4	ortholog_one2one	Hapln4	ortholog_one2one
ENSMUSG00000007603	12.06	17.24	21.49	16.66	NA	Dus3l	dihydrouridine synthase 3-like (S. cerevisiae) [Source:MGI Symbol;Acc:MGI:2147092]	17	56764757	56770093	1	protein_coding	NA	NA	NA	NA	NA	NA	NA
ENSMUSG00000007610	3.66	7.60	12.63	6.13	NA	Gtpbp3	GTP binding protein 3 [Source:MGI Symbol;Acc:MGI:1917609]	8	71488103	71499583	1	protein_coding	NA	NA	NA	NA	NA	NA	NA
ENSMUSG00000007613	17.20	20.07	20.39	20.64	NA	Tgfbr1	transforming growth factor, beta receptor I [Source:MGI Symbol;Acc:MGI:98728]	4	47353222	47414931	1	protein_coding	ENSG00000106799	TGFBR1	ENSMMUG00000001304	TGFBR1	ortholog_one2one	Tgfbr1	ortholog_one2one
ENSMUSG00000007617	12.56	17.03	10.07	10.01	NA	Homer1	homer scaffolding protein 1 [Source:MGI Symbol;Acc:MGI:1347345]	13	93299635	93405129	1	protein_coding	ENSG00000152413	HOMER1	ENSMMUG00000017057	HOMER1	ortholog_one2one	Homer1	ortholog_one2one
ENSMUSG00000007646	0.93	4.68	7.75	2.07	NA	Rad51c	RAD51 paralog C [Source:MGI Symbol;Acc:MGI:2150020]	11	87376645	87404954	-1	protein_coding	ENSG00000108384	RAD51C	ENSMMUG00000009133	RAD51C	ortholog_one2one	Rad51c	ortholog_one2one
ENSMUSG00000007653	-	-	-	-	NA	Gabrb2	gamma-aminobutyric acid (GABA) A receptor, subunit beta 2 [Source:MGI Symbol;Acc:MGI:95620]	11	42419757	42629028	1	protein_coding	ENSG00000145864	GABRB2	ENSMMUG00000018044	GABRB2	ortholog_one2one	Gabrb2	ortholog_one2one
ENSMUSG00000007655	136.38	14.90	11.69	127.97	NA	Cav1	caveolin 1, caveolae protein [Source:MGI Symbol;Acc:MGI:102709]	6	17306335	17341452	1	protein_coding	ENSG00000105974	CAV1	ENSMMUG00000014122	CAV1	ortholog_one2one	Cav1	ortholog_one2one
ENSMUSG00000007656	80.07	179.86	112.99	85.28	NA	Arpp19	cAMP-regulated phosphoprotein 19 [Source:MGI Symbol;Acc:MGI:1891691]	9	75037614	75060313	1	protein_coding	NA	NA	NA	NA	NA	NA	NA
ENSMUSG00000007659	232.53	82.16	45.18	200.80	NA	Bcl2l1	BCL2-like 1 [Source:MGI Symbol;Acc:MGI:88139]	2	152780668	152831728	-1	protein_coding	ENSG00000171552	BCL2L1	ENSMMUG00000005985	BCL2L1	ortholog_one2one	Bcl2l1	ortholog_one2one
ENSMUSG00000007670	17.60	47.70	55.07	35.93	NA	Khsrp	KH-type splicing regulatory protein [Source:MGI Symbol;Acc:MGI:1336214]	17	57021051	57031522	-1	protein_coding	ENSG00000088247	KHSRP	ENSMMUG00000005597	KHSRP	ortholog_one2one	Khsrp	ortholog_one2one
ENSMUSG00000007682	0.69	0.03	0.08	0.19	NA	Dio2	deiodinase, iodothyronine, type II [Source:MGI Symbol;Acc:MGI:1338833]	12	90724552	90738438	-1	protein_coding	ENSG00000211448	DIO2	ENSMMUG00000045646	DIO2	ortholog_one2one	Dio2	ortholog_one2one
ENSMUSG00000007721	41.99	94.79	60.65	32.86	NA	Ccdc124	coiled-coil domain containing 124 [Source:MGI Symbol;Acc:MGI:1916403]	8	70868227	70873935	-1	protein_coding	ENSG00000007080	CCDC124	ENSMMUG00000038308	CCDC124	ortholog_one2one	Ccdc124	ortholog_one2one
ENSMUSG00000007739	134.47	472.98	292.30	123.44	NA	Cct4	chaperonin containing Tcp1, subunit 4 (delta) [Source:MGI Symbol;Acc:MGI:104689]	11	22990519	23003780	1	protein_coding	ENSG00000115484	CCT4	ENSMMUG00000013973	CCT4	ortholog_one2one	Cct4	ortholog_one2one
ENSMUSG00000007777	9.23	9.59	17.38	17.00	NA	0610009B22Rik	RIKEN cDNA 0610009B22 gene [Source:MGI Symbol;Acc:MGI:1913300]	11	51685386	51688874	-1	protein_coding	NA	NA	NA	NA	NA	NA	NA
ENSMUSG00000007783	1.72	1.78	3.33	3.87	NA	Cpt1c	carnitine palmitoyltransferase 1c [Source:MGI Symbol;Acc:MGI:2446526]	7	44959372	44974851	-1	protein_coding	ENSG00000169169	CPT1C	ENSMMUG00000014735	CPT1C	ortholog_one2one	Cpt1c	ortholog_one2one
ENSMUSG00000007805	0.24	0.50	1.23	0.81	NA	Twist2	twist basic helix-loop-helix transcription factor 2 [Source:MGI Symbol;Acc:MGI:104685]	1	91801461	91848028	1	protein_coding	ENSG00000233608	TWIST2	ENSMMUG00000021909	TWIST2	ortholog_one2one	Twist2	ortholog_one2one
ENSMUSG00000007812	57.83	45.59	71.82	100.56	NA	Zfp655	zinc finger protein 655 [Source:MGI Symbol;Acc:MGI:1919861]	5	145231715	145247302	1	protein_coding	ENSG00000197343	ZNF655	ENSMMUG00000040393	ZNF655	ortholog_one2one	Zfp655	ortholog_one2one
ENSMUSG00000007815	371.41	476.53	351.06	354.68	NA	Rhoa	ras homolog family member A [Source:MGI Symbol;Acc:MGI:1096342]	9	108306129	108337934	1	protein_coding	ENSG00000067560	RHOA	ENSMMUG00000047476	RHOA	ortholog_one2one	Rhoa	ortholog_one2one
ENSMUSG00000007817	27.98	21.61	67.17	95.19	NA	Zmiz1	zinc finger, MIZ-type containing 1 [Source:MGI Symbol;Acc:MGI:3040693]	14	25459185	25666743	1	protein_coding	ENSG00000108175	ZMIZ1	ENSMMUG00000008790	ZMIZ1	ortholog_one2one	Zmiz1	ortholog_one2one
ENSMUSG00000007827	4.18	9.09	6.23	1.69	NA	Ankrd26	ankyrin repeat domain 26 [Source:MGI Symbol;Acc:MGI:1917887]	6	118501308	118562226	-1	protein_coding	NA	NA	NA	NA	NA	NA	NA
ENSMUSG00000007833	12.85	39.03	54.30	22.50	NA	Aldh16a1	aldehyde dehydrogenase 16 family, member A1 [Source:MGI Symbol;Acc:MGI:1916998]	7	45140684	45154584	-1	protein_coding	ENSG00000161618	ALDH16A1	ENSMMUG00000022117	ALDH16A1	ortholog_one2one	Aldh16a1	ortholog_one2one
ENSMUSG00000007836	19.70	34.68	54.88	36.42	NA	Hnrnpa0	heterogeneous nuclear ribonucleoprotein A0 [Source:MGI Symbol;Acc:MGI:1924384]	13	58125879	58128556	-1	protein_coding	NA	NA	NA	NA	NA	NA	NA
ENSMUSG00000007837	28.88	10.16	30.26	63.81	NA	Prrg2	proline-rich Gla (G-carboxyglutamic acid) polypeptide 2 [Source:MGI Symbol;Acc:MGI:1929596]	7	45053584	45062677	-1	protein_coding	ENSG00000126460	PRRG2	ENSMMUG00000049747	PRRG2	ortholog_one2one	Prrg2	ortholog_one2one
ENSMUSG00000007850	558.74	1,133.84	486.08	403.21	NA	Hnrnph1	heterogeneous nuclear ribonucleoprotein H1 [Source:MGI Symbol;Acc:MGI:1891925]	11	50376990	50386528	1	protein_coding	ENSG00000169045	HNRNPH1	ENSMMUG00000010843	HNRNPH1	ortholog_one2one	Hnrnph1	ortholog_one2one
ENSMUSG00000007867	93.97	93.32	45.15	56.32	NA	Ift43	intraflagellar transport 43 [Source:MGI Symbol;Acc:MGI:1923661]	12	86082541	86162459	1	protein_coding	ENSG00000119650	IFT43	ENSMMUG00000012070	IFT43	ortholog_one2one	Ift43	ortholog_one2one
ENSMUSG00000007872	35.15	12.02	14.49	62.14	NA	Id3	inhibitor of DNA binding 3 [Source:MGI Symbol;Acc:MGI:96398]	4	136143497	136145755	1	protein_coding	ENSG00000117318	ID3	ENSMMUG00000043586	ID3	ortholog_one2one	Id3	ortholog_one2one
ENSMUSG00000007877	0.08	0.05	0.10	0.20	NA	Tcap	titin-cap [Source:MGI Symbol;Acc:MGI:1330233]	11	98383811	98384953	1	protein_coding	NA	NA	NA	NA	NA	NA	NA
ENSMUSG00000007880	14.11	24.79	41.94	39.11	NA	Arid1a	AT rich interactive domain 1A (SWI-like) [Source:MGI Symbol;Acc:MGI:1935147]	4	133679008	133756769	-1	protein_coding	ENSG00000117713	ARID1A	ENSMMUG00000012697	ARID1A	ortholog_one2one	Arid1a	ortholog_one2one
ENSMUSG00000007888	3.26	0.91	4.43	8.55	NA	Crlf1	cytokine receptor-like factor 1 [Source:MGI Symbol;Acc:MGI:1340030]	8	70493158	70504081	1	protein_coding	ENSG00000006016	CRLF1	ENSMMUG00000060102	CRLF1	ortholog_one2one	Crlf1	ortholog_one2one
ENSMUSG00000007891	322.54	370.93	481.90	525.83	NA	Ctsd	cathepsin D [Source:MGI Symbol;Acc:MGI:88562]	7	142375911	142388038	-1	protein_coding	NA	NA	NA	NA	NA	NA	NA
ENSMUSG00000007892	112.86	242.24	1,577.40	716.90	NA	Rplp1	ribosomal protein, large, P1 [Source:MGI Symbol;Acc:MGI:1927099]	9	61913284	61914542	-1	protein_coding	NA	NA	NA	NA	NA	NA	NA
ENSMUSG00000007907	0.32	-	-	0.28	NA	Cabs1	calcium binding protein, spermatid specific 1 [Source:MGI Symbol;Acc:MGI:1918227]	5	87979439	87981544	1	protein_coding	ENSG00000145309	CABS1	ENSMMUG00000006708	CABS1	ortholog_one2one	Cabs1	ortholog_one2one
ENSMUSG00000007908	0.06	0.03	0.14	0.13	NA	Hmgcll1	3-hydroxymethyl-3-methylglutaryl-Coenzyme A lyase-like 1 [Source:MGI Symbol;Acc:MGI:2446108]	9	76014855	76136350	1	protein_coding	ENSG00000146151	HMGCLL1	ENSMMUG00000001399	HMGCLL1	ortholog_one2one	Hmgcll1	ortholog_one2one
ENSMUSG00000007944	0.03	0.05	0.28	0.62	NA	Ttc9b	tetratricopeptide repeat domain 9B [Source:MGI Symbol;Acc:MGI:1920282]	7	27653915	27657346	1	protein_coding	ENSG00000174521	TTC9B	ENSMMUG00000029834	TTC9B	ortholog_one2one	Ttc9b	ortholog_one2one
ENSMUSG00000007946	-	-	0.14	0.15	NA	Phox2a	paired-like homeobox 2a [Source:MGI Symbol;Acc:MGI:106633]	7	101818313	101822726	1	protein_coding	ENSG00000165462	PHOX2A	ENSMMUG00000060629	PHOX2A	ortholog_one2one	Phox2a	ortholog_one2one
ENSMUSG00000007950	2.41	1.06	4.01	8.23	NA	Abhd8	abhydrolase domain containing 8 [Source:MGI Symbol;Acc:MGI:1918946]	8	71456705	71463655	-1	protein_coding	ENSG00000127220	ABHD8	ENSMMUG00000009656	ABHD8	ortholog_one2one	Abhd8	ortholog_one2one
ENSMUSG00000007987	3.29	6.04	12.90	10.95	NA	Ift22	intraflagellar transport 22 [Source:MGI Symbol;Acc:MGI:1914536]	5	136908150	136915404	1	protein_coding	ENSG00000128581	IFT22	ENSMMUG00000006136	IFT22	ortholog_one2one	Ift22	ortholog_one2one
ENSMUSG00000007989	0.32	0.86	1.12	0.53	NA	Fzd3	frizzled class receptor 3 [Source:MGI Symbol;Acc:MGI:108476]	14	65192449	65262463	-1	protein_coding	ENSG00000104290	FZD3	ENSMMUG00000007486	FZD3	ortholog_one2one	Fzd3	ortholog_one2one
ENSMUSG00000008028	0.29	0.06	0.41	0.24	NA	1700008O03Rik	RIKEN cDNA 1700008O03 gene [Source:MGI Symbol;Acc:MGI:1916599]	7	44360043	44385820	-1	protein_coding	ENSG00000235034	C19orf81	ENSMMUG00000046099	C19orf81	ortholog_one2one	1700008O03Rik	ortholog_one2one
ENSMUSG00000008035	3.39	3.11	6.60	6.82	NA	Mid1ip1	Mid1 interacting protein 1 (gastrulation specific G12-like (zebrafish)) [Source:MGI Symbol;Acc:MGI:1915291]	X	10715013	10719690	1	protein_coding	ENSG00000165175	MID1IP1	ENSMMUG00000003201	MID1IP1	ortholog_one2one	Mid1ip1	ortholog_one2one
ENSMUSG00000008036	165.22	217.57	226.73	236.22	NA	Ap2s1	adaptor-related protein complex 2, sigma 1 subunit [Source:MGI Symbol;Acc:MGI:2141861]	7	16738410	16749294	1	protein_coding	ENSG00000042753	AP2S1	ENSMMUG00000000833	AP2S1	ortholog_one2one	Ap2s1	ortholog_one2one
ENSMUSG00000008090	42.05	7.89	6.71	48.13	NA	Fgfrl1	fibroblast growth factor receptor-like 1 [Source:MGI Symbol;Acc:MGI:2150920]	5	108692382	108706924	1	protein_coding	ENSG00000127418	FGFRL1	ENSMMUG00000032300	FGFRL1	ortholog_one2one	Fgfrl1	ortholog_one2one
ENSMUSG00000008129	1.01	0.92	0.93	3.35	NA	4930432K21Rik	RIKEN cDNA 4930432K21 gene [Source:MGI Symbol;Acc:MGI:1921916]	8	84148025	84172590	1	protein_coding	NA	NA	NA	NA	NA	NA	NA
ENSMUSG00000008136	109.48	89.34	58.82	59.96	NA	Fhl2	four and a half LIM domains 2 [Source:MGI Symbol;Acc:MGI:1338762]	1	43123074	43196984	-1	protein_coding	ENSG00000115641	FHL2	ENSMMUG00000016594	FHL2	ortholog_one2one	Fhl2	ortholog_one2one
ENSMUSG00000008140	27.01	31.93	66.10	51.62	NA	Emc10	ER membrane protein complex subunit 10 [Source:MGI Symbol;Acc:MGI:1916933]	7	44489937	44496529	-1	protein_coding	ENSG00000161671	EMC10	ENSMMUG00000006718	EMC10	ortholog_one2one	Emc10	ortholog_one2one
ENSMUSG00000008153	6.74	13.32	2.42	1.83	NA	Clstn3	calsyntenin 3 [Source:MGI Symbol;Acc:MGI:2178323]	6	124430581	124464794	-1	protein_coding	ENSG00000139182	CLSTN3	ENSMMUG00000008899	CLSTN3	ortholog_one2one	Clstn3	ortholog_one2one
ENSMUSG00000008167	22.05	19.48	19.56	20.44	NA	Fbxw9	F-box and WD-40 domain protein 9 [Source:MGI Symbol;Acc:MGI:1915878]	8	85060055	85067124	1	protein_coding	ENSG00000132004	FBXW9	ENSMMUG00000016870	FBXW9	ortholog_one2one	Fbxw9	ortholog_one2one
ENSMUSG00000008193	0.05	0.47	0.33	0.42	NA	Spib	Spi-B transcription factor (Spi-1/PU.1 related) [Source:MGI Symbol;Acc:MGI:892986]	7	44525993	44532071	-1	protein_coding	NA	NA	NA	NA	NA	NA	NA
ENSMUSG00000008200	38.61	57.75	45.96	47.88	NA	Fnbp4	formin binding protein 4 [Source:MGI Symbol;Acc:MGI:1860513]	2	90745370	90781021	1	protein_coding	ENSG00000109920	FNBP4	ENSMMUG00000058885	FNBP4	ortholog_one2one	Fnbp4	ortholog_one2one
ENSMUSG00000008206	2.95	2.09	1.92	4.68	NA	Cers4	ceramide synthase 4 [Source:MGI Symbol;Acc:MGI:1914510]	8	4493026	4531680	1	protein_coding	ENSG00000090661	CERS4	ENSMMUG00000011178	CERS4	ortholog_one2one	Cers4	ortholog_one2one
ENSMUSG00000008226	19.37	45.58	19.73	10.44	NA	Scrn3	secernin 3 [Source:MGI Symbol;Acc:MGI:1921866]	2	73312601	73337818	1	protein_coding	ENSG00000144306	SCRN3	ENSMMUG00000023009	SCRN3	ortholog_one2one	Scrn3	ortholog_one2one
ENSMUSG00000008301	125.49	162.46	46.16	43.85	NA	Phax	phosphorylated adaptor for RNA export [Source:MGI Symbol;Acc:MGI:1891839]	18	56562443	56587712	1	protein_coding	ENSG00000164902	PHAX	ENSMMUG00000016683	PHAX	ortholog_one2one	Phax	ortholog_one2one
ENSMUSG00000008305	7.20	6.63	6.82	10.90	NA	Tle1	transducin-like enhancer of split 1 [Source:MGI Symbol;Acc:MGI:104636]	4	72117142	72200919	-1	protein_coding	ENSG00000196781	TLE1	ENSMMUG00000003718	TLE1	ortholog_one2one	Tle1	ortholog_one2one
ENSMUSG00000008307	7.20	9.68	1.20	1.87	NA	1700109H08Rik	RIKEN cDNA 1700109H08 gene [Source:MGI Symbol;Acc:MGI:1924286]	5	3571566	3584356	1	protein_coding	NA	NA	NA	NA	NA	NA	NA
ENSMUSG00000008318	5.52	9.24	17.60	10.61	NA	Relt	RELT tumor necrosis factor receptor [Source:MGI Symbol;Acc:MGI:2443373]	7	100845847	100863446	-1	protein_coding	ENSG00000054967	RELT	ENSMMUG00000003140	RELT	ortholog_one2one	Relt	ortholog_one2one
ENSMUSG00000008333	57.72	121.02	66.36	35.03	NA	Snrpb2	U2 small nuclear ribonucleoprotein B [Source:MGI Symbol;Acc:MGI:104805]	2	143063039	143072853	1	protein_coding	ENSG00000125870	SNRPB2	ENSMMUG00000061754	SNRPB2	ortholog_one2one	Snrpb2	ortholog_one2one
ENSMUSG00000008348	277.20	281.33	758.32	818.83	NA	Ubc	ubiquitin C [Source:MGI Symbol;Acc:MGI:98889]	5	125385965	125390202	-1	protein_coding	NA	NA	NA	NA	NA	NA	NA
ENSMUSG00000008373	18.39	52.96	45.15	21.89	NA	Prpf31	pre-mRNA processing factor 31 [Source:MGI Symbol;Acc:MGI:1916238]	7	3629985	3642486	1	protein_coding	ENSG00000105618	PRPF31	ENSMMUG00000022297	PRPF31	ortholog_one2one	Prpf31	ortholog_one2one
ENSMUSG00000008384	16.28	7.23	11.88	16.42	NA	Sertad1	SERTA domain containing 1 [Source:MGI Symbol;Acc:MGI:1913438]	7	27486910	27490316	1	protein_coding	ENSG00000197019	SERTAD1	ENSMMUG00000016027	SERTAD1	ortholog_one2one	Sertad1	ortholog_one2one
ENSMUSG00000008393	22.12	37.79	60.81	38.01	NA	Carhsp1	calcium regulated heat stable protein 1 [Source:MGI Symbol;Acc:MGI:1196368]	16	8658580	8672155	-1	protein_coding	ENSG00000153048	CARHSP1	ENSMMUG00000047806	CARHSP1	ortholog_one2one	Carhsp1	ortholog_one2one
ENSMUSG00000008398	51.25	88.69	24.58	20.07	NA	Elk3	ELK3, member of ETS oncogene family [Source:MGI Symbol;Acc:MGI:101762]	10	93247414	93311135	-1	protein_coding	ENSG00000111145	ELK3	ENSMMUG00000018145	ELK3	ortholog_one2one	Elk3	ortholog_one2one
ENSMUSG00000008429	30.96	23.76	17.77	31.53	NA	Herpud2	HERPUD family member 2 [Source:MGI Symbol;Acc:MGI:1915393]	9	25108132	25151820	-1	protein_coding	ENSG00000122557	HERPUD2	ENSMMUG00000001350	HERPUD2	ortholog_one2one	Herpud2	ortholog_one2one
ENSMUSG00000008435	21.44	48.67	23.22	20.52	NA	Rdh13	retinol dehydrogenase 13 (all-trans and 9-cis) [Source:MGI Symbol;Acc:MGI:1918732]	7	4424770	4445649	-1	protein_coding	NA	NA	NA	NA	NA	NA	NA
ENSMUSG00000008438	0.09	0.10	0.08	0.10	NA	Adam21	a disintegrin and metallopeptidase domain 21 [Source:MGI Symbol;Acc:MGI:1861229]	12	81558584	81568474	-1	protein_coding	ENSG00000139985	ADAM21	ENSMMUG00000011084	ADAM21	ortholog_one2one	Adam21	ortholog_one2one
ENSMUSG00000008450	14.17	41.93	163.19	70.23	NA	Nutf2	nuclear transport factor 2 [Source:MGI Symbol;Acc:MGI:1915301]	8	105860580	105879330	1	protein_coding	NA	NA	NA	NA	NA	NA	NA
ENSMUSG00000008461	-	0.04	0.05	-	NA	Fut1	fucosyltransferase 1 [Source:MGI Symbol;Acc:MGI:109375]	7	45617289	45621059	1	protein_coding	ENSG00000174951	FUT1	ENSMMUG00000004020	FUT1	ortholog_one2one	Fut1	ortholog_one2one
ENSMUSG00000008475	99.50	179.79	199.87	124.45	NA	Arpc5	actin related protein 2/3 complex, subunit 5 [Source:MGI Symbol;Acc:MGI:1915021]	1	152766542	152775597	1	protein_coding	ENSG00000162704	ARPC5	ENSMMUG00000061128		ortholog_one2one	Arpc5	ortholog_one2one
ENSMUSG00000008482	0.06	0.04	0.26	0.29	NA	Rnf151	ring finger protein 151 [Source:MGI Symbol;Acc:MGI:1914754]	17	24715839	24718063	-1	protein_coding	ENSG00000179580	RNF151	ENSMMUG00000062548	RNF151	ortholog_one2one	Rnf151	ortholog_one2one
ENSMUSG00000008489	-	0.39	0.46	0.07	NA	Elavl2	ELAV like RNA binding protein 1 [Source:MGI Symbol;Acc:MGI:1100887]	4	91250763	91400785	-1	protein_coding	ENSG00000107105	ELAVL2	ENSMMUG00000010038	ELAVL2	ortholog_one2one	Elavl2	ortholog_one2one
ENSMUSG00000008496	0.36	0.45	0.28	0.38	NA	Pou2f2	POU domain, class 2, transcription factor 2 [Source:MGI Symbol;Acc:MGI:101897]	7	25087344	25179726	-1	protein_coding	ENSG00000028277	POU2F2	ENSMMUG00000013376	POU2F2	ortholog_one2one	Pou2f2	ortholog_one2one
ENSMUSG00000008540	15.23	2.20	3.96	18.67	NA	Mgst1	microsomal glutathione S-transferase 1 [Source:MGI Symbol;Acc:MGI:1913850]	6	138140316	138156755	1	protein_coding	ENSG00000008394	MGST1	ENSMMUG00000057610	MGST1	ortholog_one2one	Mgst1	ortholog_one2one
ENSMUSG00000008575	7.96	2.07	1.50	5.53	NA	Nfib	nuclear factor I/B [Source:MGI Symbol;Acc:MGI:103188]	4	82290173	82705750	-1	protein_coding	ENSG00000147862	NFIB	ENSMMUG00000014697	NFIB	ortholog_one2one	Nfib	ortholog_one2one
ENSMUSG00000008590	-	-	0.02	0.02	NA	Htr3b	5-hydroxytryptamine (serotonin) receptor 3B [Source:MGI Symbol;Acc:MGI:1861899]	9	48935008	48964990	-1	protein_coding	ENSG00000149305	HTR3B	ENSMMUG00000007079	HTR3B	ortholog_one2one	Htr3b	ortholog_one2one
ENSMUSG00000008601	1.54	3.93	2.92	3.01	NA	Rab25	RAB25, member RAS oncogene family [Source:MGI Symbol;Acc:MGI:1858203]	3	88542029	88548300	-1	protein_coding	ENSG00000132698	RAB25	ENSMMUG00000022306	RAB25	ortholog_one2one	Rab25	ortholog_one2one
ENSMUSG00000008604	13.76	26.25	53.11	45.11	NA	Ubqln4	ubiquilin 4 [Source:MGI Symbol;Acc:MGI:2150152]	3	88553758	88569725	1	protein_coding	ENSG00000160803	UBQLN4	ENSMMUG00000009983	UBQLN4	ortholog_one2one	Ubqln4	ortholog_one2one
ENSMUSG00000008658	0.02	-	-	-	NA	Rbfox1	RNA binding protein, fox-1 homolog (C. elegans) 1 [Source:MGI Symbol;Acc:MGI:1926224]	16	5885355	7411526	1	protein_coding	ENSG00000078328	RBFOX1	ENSMMUG00000003458	RBFOX1	ortholog_one2one	Rbfox1	ortholog_one2one
ENSMUSG00000008668	471.14	1,493.47	342.09	195.78	NA	Rps18	ribosomal protein S18 [Source:MGI Symbol;Acc:MGI:98146]	17	33951999	33956001	-1	protein_coding	NA	NA	NA	NA	NA	NA	NA
ENSMUSG00000008682	262.33	291.88	773.47	539.34	NA	Rpl10	ribosomal protein L10 [Source:MGI Symbol;Acc:MGI:105943]	X	74270812	74273135	1	protein_coding	NA	NA	NA	NA	NA	NA	NA
ENSMUSG00000008683	294.46	613.51	590.31	289.76	NA	Rps15a	ribosomal protein S15A [Source:MGI Symbol;Acc:MGI:2389091]	7	118104372	118116188	-1	protein_coding	NA	NA	NA	NA	NA	NA	NA
ENSMUSG00000008690	79.68	135.02	93.57	61.86	NA	Ncaph2	non-SMC condensin II complex, subunit H2 [Source:MGI Symbol;Acc:MGI:1289164]	15	89355719	89372826	1	protein_coding	ENSG00000025770	NCAPH2	ENSMMUG00000001763	NCAPH2	ortholog_one2one	Ncaph2	ortholog_one2one
ENSMUSG00000008730	14.59	14.91	18.28	34.90	NA	Hipk1	homeodomain interacting protein kinase 1 [Source:MGI Symbol;Acc:MGI:1314873]	3	103739815	103791563	-1	protein_coding	ENSG00000163349	HIPK1	ENSMMUG00000021535	HIPK1	ortholog_one2one	Hipk1	ortholog_one2one
ENSMUSG00000008734	1.20	1.49	1.65	7.99	NA	Gprc5b	G protein-coupled receptor, family C, group 5, member B [Source:MGI Symbol;Acc:MGI:1927596]	7	118972047	118995211	-1	protein_coding	ENSG00000167191	GPRC5B	ENSMMUG00000002709	GPRC5B	ortholog_one2one	Gprc5b	ortholog_one2one
ENSMUSG00000008763	112.72	159.99	81.84	76.10	NA	Man1a2	mannosidase, alpha, class 1A, member 2 [Source:MGI Symbol;Acc:MGI:104676]	3	100562208	100685503	-1	protein_coding	ENSG00000198162	MAN1A2	ENSMMUG00000047035	MAN1A2	ortholog_one2one	Man1a2	ortholog_one2one
ENSMUSG00000008789	1,306.11	76.05	132.90	1,537.77	NA	Ceacam5	carcinoembryonic antigen-related cell adhesion molecule 5 [Source:MGI Symbol;Acc:MGI:1920500]	7	17713238	17761132	1	protein_coding	NA	NA	NA	NA	NA	NA	NA
ENSMUSG00000008813	-	-	-	0.09	NA	Tppp2	tubulin polymerization-promoting protein family member 2 [Source:MGI Symbol;Acc:MGI:2684923]	14	51918425	51920700	1	protein_coding	ENSG00000179636	TPPP2	ENSMMUG00000020749	TPPP2	ortholog_one2one	Tppp2	ortholog_one2one
ENSMUSG00000008822	5.75	4.72	14.20	12.23	NA	Acyp1	acylphosphatase 1, erythrocyte (common) type [Source:MGI Symbol;Acc:MGI:1913454]	12	85272398	85288438	-1	protein_coding	ENSG00000119640	ACYP1	ENSMMUG00000003126		ortholog_one2one	Acyp1	ortholog_one2one
ENSMUSG00000008843	-	0.75	1.54	0.06	NA	Cldn13	claudin 13 [Source:MGI Symbol;Acc:MGI:1913102]	5	134914249	134915526	-1	protein_coding	NA	NA	NA	NA	NA	NA	NA
ENSMUSG00000008845	0.50	0.01	-	0.98	NA	Cd163	CD163 antigen [Source:MGI Symbol;Acc:MGI:2135946]	6	124304656	124330527	1	protein_coding	ENSG00000177575	CD163	ENSMMUG00000005150	CD163	ortholog_one2one	Cd163	ortholog_one2one
ENSMUSG00000008855	21.64	7.89	15.32	60.42	NA	Hdac5	histone deacetylase 5 [Source:MGI Symbol;Acc:MGI:1333784]	11	102194432	102230166	-1	protein_coding	ENSG00000108840	HDAC5	ENSMMUG00000006806	HDAC5	ortholog_one2one	Hdac5	ortholog_one2one
ENSMUSG00000008859	101.23	132.90	65.16	63.05	NA	Rala	v-ral simian leukemia viral oncogene A (ras related) [Source:MGI Symbol;Acc:MGI:1927243]	13	17880571	17944239	-1	protein_coding	ENSG00000006451	RALA	ENSMMUG00000050621	RALA	ortholog_one2one	Rala	ortholog_one2one
ENSMUSG00000008874	-	-	-	-	NA	Clec3a	C-type lectin domain family 3, member a [Source:MGI Symbol;Acc:MGI:2685642]	8	114418086	114425846	1	protein_coding	ENSG00000166509	CLEC3A	ENSMMUG00000051335	CLEC3A	ortholog_one2one	Clec3a	ortholog_one2one
ENSMUSG00000008892	52.81	96.57	120.12	82.20	NA	Vdac3	voltage-dependent anion channel 3 [Source:MGI Symbol;Acc:MGI:106922]	8	22577075	22593813	-1	protein_coding	ENSG00000078668	VDAC3	ENSMMUG00000020185	VDAC3	ortholog_one2one	Vdac3	ortholog_one2one
ENSMUSG00000008932	0.10	0.07	0.09	0.11	NA	Slc1a7	solute carrier family 1 (glutamate transporter), member 7 [Source:MGI Symbol;Acc:MGI:2444087]	4	107968332	108013532	1	protein_coding	ENSG00000162383	SLC1A7	ENSMMUG00000007605	SLC1A7	ortholog_one2one	Slc1a7	ortholog_one2one
ENSMUSG00000008958	87.98	117.20	74.36	71.15	NA	Vps72	vacuolar protein sorting 72 [Source:MGI Symbol;Acc:MGI:1202305]	3	95111022	95123051	1	protein_coding	ENSG00000163159	VPS72	ENSMMUG00000007905	VPS72	ortholog_one2one	Vps72	ortholog_one2one
ENSMUSG00000008976	41.67	76.36	48.15	28.30	NA	Gabpa	GA repeat binding protein, alpha [Source:MGI Symbol;Acc:MGI:95610]	16	84834925	84863779	1	protein_coding	ENSG00000154727	GABPA	ENSMMUG00000008727	GABPA	ortholog_one2one	Gabpa	ortholog_one2one
ENSMUSG00000008999	0.52	2.16	3.48	0.36	NA	Bmp7	bone morphogenetic protein 7 [Source:MGI Symbol;Acc:MGI:103302]	2	172868012	172940321	-1	protein_coding	ENSG00000101144	BMP7	ENSMMUG00000004074	BMP7	ortholog_one2one	Bmp7	ortholog_one2one
ENSMUSG00000009013	171.16	159.29	386.13	242.16	NA	Dynll1	dynein light chain LC8-type 1 [Source:MGI Symbol;Acc:MGI:1861457]	5	115297110	115300999	-1	protein_coding	NA	NA	NA	NA	NA	NA	NA
ENSMUSG00000009030	31.54	47.71	28.00	19.58	NA	Pdcl	phosducin-like [Source:MGI Symbol;Acc:MGI:1914716]	2	37350074	37359332	-1	protein_coding	ENSG00000136940	PDCL	ENSMMUG00000006896	PDCL	ortholog_one2one	Pdcl	ortholog_one2one
ENSMUSG00000009035	12.76	10.14	32.47	63.28	NA	Tmem184b	transmembrane protein 184b [Source:MGI Symbol;Acc:MGI:2445179]	15	79360684	79403569	-1	protein_coding	NA	NA	NA	NA	NA	NA	NA
ENSMUSG00000009047	-	-	-	-	NA	Gm5965	predicted gene 5965 [Source:MGI Symbol;Acc:MGI:3645197]	16	88777896	88778728	1	protein_coding	NA	NA	NA	NA	NA	NA	NA
ENSMUSG00000009070	-	0.05	-	-	NA	Rsph14	radial spoke head homolog 14 (Chlamydomonas) [Source:MGI Symbol;Acc:MGI:1918486]	10	74957477	75032586	-1	protein_coding	ENSG00000100218	RSPH14	ENSMMUG00000051682	RSPH14	ortholog_one2one	Rsph14	ortholog_one2one
ENSMUSG00000009073	29.57	42.22	42.39	53.06	NA	Nf2	neurofibromin 2 [Source:MGI Symbol;Acc:MGI:97307]	11	4765845	4849536	-1	protein_coding	ENSG00000186575	NF2	ENSMMUG00000010311	NF2	ortholog_one2one	Nf2	ortholog_one2one
ENSMUSG00000009075	1.48	0.20	0.88	0.63	NA	Cabp7	calcium binding protein 7 [Source:MGI Symbol;Acc:MGI:2183437]	11	4736892	4746778	-1	protein_coding	ENSG00000100314	CABP7	ENSMMUG00000040034	CABP7	ortholog_one2one	Cabp7	ortholog_one2one
ENSMUSG00000009076	15.81	18.76	14.44	8.01	NA	Zmat5	zinc finger, matrin type 5 [Source:MGI Symbol;Acc:MGI:1914428]	11	4704678	4737669	1	protein_coding	ENSG00000100319	ZMAT5	ENSMMUG00000064854	ZMAT5	ortholog_one2one	Zmat5	ortholog_one2one
ENSMUSG00000009079	229.24	435.84	338.57	218.29	NA	Ewsr1	Ewing sarcoma breakpoint region 1 [Source:MGI Symbol;Acc:MGI:99960]	11	5069689	5099266	-1	protein_coding	ENSG00000182944	EWSR1	ENSMMUG00000021374	EWSR1	ortholog_one2one	Ewsr1	ortholog_one2one
ENSMUSG00000009090	108.45	108.74	74.86	93.27	NA	Ap1b1	adaptor protein complex AP-1, beta 1 subunit [Source:MGI Symbol;Acc:MGI:1096368]	11	4986824	5042791	1	protein_coding	ENSG00000100280	AP1B1	ENSMMUG00000021380	AP1B1	ortholog_one2one	Ap1b1	ortholog_one2one
ENSMUSG00000009092	31.21	49.24	115.79	57.41	NA	Derl3	Der1-like domain family, member 3 [Source:MGI Symbol;Acc:MGI:1917627]	10	75893413	75895941	1	protein_coding	ENSG00000099958	DERL3	ENSMMUG00000009101	DERL3	ortholog_one2one	Derl3	ortholog_one2one
ENSMUSG00000009093	0.08	-	-	0.07	NA	Gstt4	glutathione S-transferase, theta 4 [Source:MGI Symbol;Acc:MGI:1923136]	10	75814943	75822543	-1	protein_coding	NA	NA	NA	NA	NA	NA	NA
ENSMUSG00000009097	0.12	0.06	0.16	0.06	NA	Tbx1	T-box 1 [Source:MGI Symbol;Acc:MGI:98493]	16	18580979	18590671	-1	protein_coding	ENSG00000184058	TBX1	ENSMMUG00000017140	TBX1	ortholog_one2one	Tbx1	ortholog_one2one
ENSMUSG00000009108	1.40	4.54	4.97	1.82	NA	Gnat2	guanine nucleotide binding protein, alpha transducing 2 [Source:MGI Symbol;Acc:MGI:95779]	3	108092789	108101432	1	protein_coding	ENSG00000134183	GNAT2	ENSMMUG00000005819	GNAT2	ortholog_one2one	Gnat2	ortholog_one2one
ENSMUSG00000009112	12.38	14.80	23.26	23.84	NA	Bcl2l13	BCL2-like 13 (apoptosis facilitator) [Source:MGI Symbol;Acc:MGI:2136959]	6	120836212	120892842	1	protein_coding	ENSG00000099968	BCL2L13	ENSMMUG00000021476	BCL2L13	ortholog_one2one	Bcl2l13	ortholog_one2one
ENSMUSG00000009114	0.19	0.16	0.24	0.15	NA	2610028H24Rik	RIKEN cDNA 2610028H24 gene [Source:MGI Symbol;Acc:MGI:1924214]	10	76449081	76461110	1	protein_coding	ENSG00000160298	C21orf58	ENSMMUG00000039473	C3H21orf58	ortholog_one2one	2610028H24Rik	ortholog_one2one
ENSMUSG00000009115	0.13	0.04	0.07	0.16	NA	Spatc1l	spermatogenesis and centriole associated 1 like [Source:MGI Symbol;Acc:MGI:1923823]	10	76562272	76570201	1	protein_coding	ENSG00000160284	SPATC1L	ENSMMUG00000058335	SPATC1L	ortholog_one2one	Spatc1l	ortholog_one2one
ENSMUSG00000009145	2.42	1.01	2.62	1.58	NA	Dqx1	DEAQ RNA-dependent ATPase [Source:MGI Symbol;Acc:MGI:2136388]	6	83057844	83067318	1	protein_coding	ENSG00000144045	DQX1	ENSMMUG00000002129	DQX1	ortholog_one2one	Dqx1	ortholog_one2one
ENSMUSG00000009185	-	0.21	0.31	-	NA	Ccl8	chemokine (C-C motif) ligand 8 [Source:MGI Symbol;Acc:MGI:101878]	11	82115185	82116799	1	protein_coding	NA	NA	NA	NA	NA	NA	NA
ENSMUSG00000009207	18.26	38.87	22.07	10.52	NA	Lnpk	lunapark, ER junction formation factor [Source:MGI Symbol;Acc:MGI:1918115]	2	74520291	74579435	-1	protein_coding	ENSG00000144320	LNPK	ENSMMUG00000023498	LNPK	ortholog_one2one	Lnpk	ortholog_one2one
ENSMUSG00000009210	0.20	-	-	0.24	NA	Prr29	proline rich 29 [Source:MGI Symbol;Acc:MGI:1922823]	11	106365472	106377558	1	protein_coding	ENSG00000224383	PRR29	ENSMMUG00000047925	PRR29	ortholog_one2one	Prr29	ortholog_one2one
ENSMUSG00000009214	-	-	-	-	NA	Mymk	myomaker, myoblast fusion factor [Source:MGI Symbol;Acc:MGI:1913389]	2	27061636	27072179	-1	protein_coding	ENSG00000187616	MYMK	ENSMMUG00000017202	MYMK	ortholog_one2one	Mymk	ortholog_one2one
ENSMUSG00000009216	-	0.03	-	0.02	NA	Fam163b	family with sequence similarity 163, member B [Source:MGI Symbol;Acc:MGI:1926106]	2	27110380	27142491	-1	protein_coding	ENSG00000196990	FAM163B	ENSMMUG00000040914	FAM163B	ortholog_one2one	Fam163b	ortholog_one2one
ENSMUSG00000009246	0.50	1.68	3.10	0.73	NA	Trpm5	transient receptor potential cation channel, subfamily M, member 5 [Source:MGI Symbol;Acc:MGI:1861718]	7	143069153	143094642	-1	protein_coding	ENSG00000070985	TRPM5	ENSMMUG00000004773	TRPM5	ortholog_one2one	Trpm5	ortholog_one2one
ENSMUSG00000009248	2.58	48.28	41.15	5.16	NA	Ascl2	achaete-scute family bHLH transcription factor 2 [Source:MGI Symbol;Acc:MGI:96920]	7	142966829	142969264	-1	protein_coding	ENSG00000183734	ASCL2	ENSMMUG00000001322	ASCL2	ortholog_one2one	Ascl2	ortholog_one2one
ENSMUSG00000009281	1,046.88	349.96	266.89	633.83	NA	Rarres2	retinoic acid receptor responder (tazarotene induced) 2 [Source:MGI Symbol;Acc:MGI:1918910]	6	48569696	48572789	-1	protein_coding	ENSG00000106538	RARRES2	ENSMMUG00000005232	RARRES2	ortholog_one2one	Rarres2	ortholog_one2one
ENSMUSG00000009291	204.41	180.50	179.50	238.65	NA	Pttg1ip	pituitary tumor-transforming 1 interacting protein [Source:MGI Symbol;Acc:MGI:2652132]	10	77581720	77598732	1	protein_coding	ENSG00000183255	PTTG1IP	ENSMMUG00000046352	PTTG1IP	ortholog_one2one	Pttg1ip	ortholog_one2one
ENSMUSG00000009292	0.95	0.54	1.81	1.65	NA	Trpm2	transient receptor potential cation channel, subfamily M, member 2 [Source:MGI Symbol;Acc:MGI:1351901]	10	77907722	77970563	-1	protein_coding	ENSG00000142185	TRPM2	ENSMMUG00000004175	TRPM2	ortholog_one2one	Trpm2	ortholog_one2one
ENSMUSG00000009293	38.07	48.68	72.78	73.84	NA	Ube2g2	ubiquitin-conjugating enzyme E2G 2 [Source:MGI Symbol;Acc:MGI:1343188]	10	77622275	77645993	1	protein_coding	ENSG00000184787	UBE2G2	ENSMMUG00000045077	UBE2G2	ortholog_one2one	Ube2g2	ortholog_one2one
ENSMUSG00000009350	-	0.65	0.21	0.10	NA	Mpo	myeloperoxidase [Source:MGI Symbol;Acc:MGI:97137]	11	87793581	87804413	1	protein_coding	ENSG00000005381	MPO	ENSMMUG00000002266	MPO	ortholog_one2one	Mpo	ortholog_one2one
ENSMUSG00000009356	0.09	-	0.03	0.16	NA	Lpo	lactoperoxidase [Source:MGI Symbol;Acc:MGI:1923363]	11	87806428	87828289	-1	protein_coding	ENSG00000167419	LPO	ENSMMUG00000002264	LPO	ortholog_one2one	Lpo	ortholog_one2one
ENSMUSG00000009376	2.25	4.38	3.31	6.37	NA	Met	met proto-oncogene [Source:MGI Symbol;Acc:MGI:96969]	6	17463800	17573980	1	protein_coding	ENSG00000105976	MET	ENSMMUG00000006779	MET	ortholog_one2one	Met	ortholog_one2one
ENSMUSG00000009378	19.18	2.99	3.12	20.64	NA	Slc16a12	solute carrier family 16 (monocarboxylic acid transporters), member 12 [Source:MGI Symbol;Acc:MGI:2147716]	19	34668403	34747289	-1	protein_coding	ENSG00000152779	SLC16A12	ENSMMUG00000017535	SLC16A12	ortholog_one2one	Slc16a12	ortholog_one2one
ENSMUSG00000009394	0.49	0.08	0.25	1.40	NA	Syn2	synapsin II [Source:MGI Symbol;Acc:MGI:103020]	6	115134902	115282006	1	protein_coding	ENSG00000157152	SYN2	ENSMMUG00000001120	SYN2	ortholog_one2one	Syn2	ortholog_one2one
ENSMUSG00000009406	1.76	2.56	5.72	5.44	NA	Elk1	ELK1, member of ETS oncogene family [Source:MGI Symbol;Acc:MGI:101833]	X	20933395	20950608	-1	protein_coding	NA	NA	NA	NA	NA	NA	NA
ENSMUSG00000009418	12.96	16.56	20.67	30.39	NA	Nav1	neuron navigator 1 [Source:MGI Symbol;Acc:MGI:2183683]	1	135434580	135688105	-1	protein_coding	ENSG00000134369	NAV1	ENSMMUG00000001908	NAV1	ortholog_one2one	Nav1	ortholog_one2one
ENSMUSG00000009470	27.25	42.52	67.91	52.70	NA	Tnpo1	transportin 1 [Source:MGI Symbol;Acc:MGI:2681523]	13	98839019	98926384	-1	protein_coding	ENSG00000083312	TNPO1	ENSMMUG00000020923	TNPO1	ortholog_one2one	Tnpo1	ortholog_one2one
ENSMUSG00000009471	-	-	-	0.03	NA	Myod1	myogenic differentiation 1 [Source:MGI Symbol;Acc:MGI:97275]	7	46376474	46379099	1	protein_coding	ENSG00000129152	MYOD1	ENSMMUG00000006400	MYOD1	ortholog_one2one	Myod1	ortholog_one2one
ENSMUSG00000009487	-	-	0.02	0.06	NA	Otog	otogelin [Source:MGI Symbol;Acc:MGI:1202064]	7	46240987	46311434	1	protein_coding	ENSG00000188162	OTOG	ENSMMUG00000023586	OTOG	ortholog_one2one	Otog	ortholog_one2one
ENSMUSG00000009535	34.28	57.40	29.90	24.70	NA	Rnmt	RNA (guanine-7-) methyltransferase [Source:MGI Symbol;Acc:MGI:1915147]	18	68300355	68324852	1	protein_coding	ENSG00000101654	RNMT	ENSMMUG00000003485	RNMT	ortholog_one2one	Rnmt	ortholog_one2one
ENSMUSG00000009545	0.79	0.74	1.03	1.25	NA	Kcnq1	potassium voltage-gated channel, subfamily Q, member 1 [Source:MGI Symbol;Acc:MGI:108083]	7	143106362	143427042	1	protein_coding	ENSG00000053918	KCNQ1	ENSMMUG00000007742	KCNQ1	ortholog_one2one	Kcnq1	ortholog_one2one
ENSMUSG00000009549	221.26	414.04	148.14	113.54	NA	Srp14	signal recognition particle 14 [Source:MGI Symbol;Acc:MGI:107169]	2	118475850	118479711	-1	protein_coding	NA	NA	NA	NA	NA	NA	NA
ENSMUSG00000009551	0.19	0.09	0.26	0.22	NA	6330409D20Rik	RIKEN cDNA 6330409D20 gene [Source:MGI Symbol;Acc:MGI:1917980]	2	32732620	32741016	-1	protein_coding	NA	NA	NA	NA	NA	NA	NA
ENSMUSG00000009555	91.28	90.19	60.76	82.81	NA	Cdk9	cyclin-dependent kinase 9 (CDC2-related kinase) [Source:MGI Symbol;Acc:MGI:1328368]	2	32705784	32713076	-1	protein_coding	ENSG00000136807	CDK9	ENSMMUG00000054306	CDK9	ortholog_one2one	Cdk9	ortholog_one2one
ENSMUSG00000009563	24.42	15.52	71.74	125.89	NA	Tor2a	torsin family 2, member A [Source:MGI Symbol;Acc:MGI:1353596]	2	32757234	32762244	1	protein_coding	ENSG00000160404	TOR2A	ENSMMUG00000016429	TOR2A	ortholog_one2one	Tor2a	ortholog_one2one
ENSMUSG00000009566	9.32	15.70	23.51	20.27	NA	Fpgs	folylpolyglutamyl synthetase [Source:MGI Symbol;Acc:MGI:95576]	2	32682609	32704145	-1	protein_coding	ENSG00000136877	FPGS	ENSMMUG00000018506	FPGS	ortholog_one2one	Fpgs	ortholog_one2one
ENSMUSG00000009569	13.20	18.55	20.83	20.69	NA	Mrtfb	myocardin related transcription factor B [Source:MGI Symbol;Acc:MGI:3050795]	16	13256481	13417529	1	protein_coding	ENSG00000186260	MRTFB	ENSMMUG00000017379	MRTFB	ortholog_one2one	Mrtfb	ortholog_one2one
ENSMUSG00000009575	26.87	114.48	70.31	24.89	NA	Cbx5	chromobox 5 [Source:MGI Symbol;Acc:MGI:109372]	15	103191544	103239816	-1	protein_coding	ENSG00000094916	CBX5	ENSMMUG00000004950	CBX5	ortholog_one2one	Cbx5	ortholog_one2one
ENSMUSG00000009580	-	-	-	-	NA	Odam	odontogenic, ameloblast asssociated [Source:MGI Symbol;Acc:MGI:1916842]	5	87885029	87894174	1	protein_coding	ENSG00000109205	ODAM	ENSMMUG00000006029	ODAM	ortholog_one2one	Odam	ortholog_one2one
ENSMUSG00000009585	6.87	2.70	4.04	8.59	NA	Apobec3	apolipoprotein B mRNA editing enzyme, catalytic polypeptide 3 [Source:MGI Symbol;Acc:MGI:1933111]	15	79891659	79915906	1	protein_coding	ENSG00000100298	APOBEC3H	ENSMMUG00000001016	APOBEC3H	ortholog_one2one	Apobec3	ortholog_one2one
ENSMUSG00000009588	0.09	-	0.02	-	NA	St6galnac1	ST6 (alpha-N-acetyl-neuraminyl-2,3-beta-galactosyl-1,3)-N-acetylgalactosaminide alpha-2,6-sialyltransferase 1 [Source:MGI Symbol;Acc:MGI:1341826]	11	116765025	116775507	-1	protein_coding	ENSG00000070526	ST6GALNAC1	ENSMMUG00000022408	ST6GALNAC1	ortholog_one2one	St6galnac1	ortholog_one2one
ENSMUSG00000009596	377.45	48.83	23.19	307.46	NA	Taf7l	TATA-box binding protein associated factor 7 like [Source:MGI Symbol;Acc:MGI:1921719]	X	134460118	134476490	-1	protein_coding	NA	NA	NA	NA	NA	NA	NA
ENSMUSG00000009614	2.19	1.59	2.75	3.10	NA	Sardh	sarcosine dehydrogenase [Source:MGI Symbol;Acc:MGI:2183102]	2	27188393	27248337	-1	protein_coding	ENSG00000123453	SARDH	ENSMMUG00000017210	SARDH	ortholog_one2one	Sardh	ortholog_one2one
ENSMUSG00000009621	14.43	31.06	51.04	40.15	NA	Vav2	vav 2 oncogene [Source:MGI Symbol;Acc:MGI:102718]	2	27262104	27427033	-1	protein_coding	ENSG00000160293	VAV2	ENSMMUG00000017214	VAV2	ortholog_one2one	Vav2	ortholog_one2one
ENSMUSG00000009628	1.99	3.55	2.89	0.58	NA	Tex15	testis expressed gene 15 [Source:MGI Symbol;Acc:MGI:1934816]	8	33516738	33585582	1	protein_coding	ENSG00000133863	TEX15	ENSMMUG00000020821	TEX15	ortholog_one2one	Tex15	ortholog_one2one
ENSMUSG00000009630	93.84	117.21	61.27	58.75	NA	Ppp2cb	protein phosphatase 2 (formerly 2A), catalytic subunit, beta isoform [Source:MGI Symbol;Acc:MGI:1321161]	8	33599625	33619441	1	protein_coding	ENSG00000104695	PPP2CB	ENSMMUG00000020819	PPP2CB	ortholog_one2one	Ppp2cb	ortholog_one2one
ENSMUSG00000009633	4.32	0.35	0.83	3.29	NA	G0s2	G0/G1 switch gene 2 [Source:MGI Symbol;Acc:MGI:1316737]	1	193272161	193273217	-1	protein_coding	ENSG00000123689	G0S2	ENSMMUG00000045482	G0S2	ortholog_one2one	G0s2	ortholog_one2one
ENSMUSG00000009640	14.81	28.45	25.37	15.00	NA	Dmap1	DNA methyltransferase 1-associated protein 1 [Source:MGI Symbol;Acc:MGI:1913483]	4	117674681	117682273	-1	protein_coding	ENSG00000178028	DMAP1	ENSMMUG00000011645	DMAP1	ortholog_one2one	Dmap1	ortholog_one2one
ENSMUSG00000009646	7.18	2.03	8.51	7.73	NA	Pla2g12b	phospholipase A2, group XIIB [Source:MGI Symbol;Acc:MGI:1917086]	10	59403660	59421976	1	protein_coding	ENSG00000138308	PLA2G12B	ENSMMUG00000020405	PLA2G12B	ortholog_one2one	Pla2g12b	ortholog_one2one
ENSMUSG00000009647	11.29	13.61	20.45	20.78	NA	Mcu	mitochondrial calcium uniporter [Source:MGI Symbol;Acc:MGI:3026965]	10	59446984	59616692	-1	protein_coding	ENSG00000156026	MCU	ENSMMUG00000020402	MCU	ortholog_one2one	Mcu	ortholog_one2one
ENSMUSG00000009654	8.79	2.04	3.98	20.59	NA	Oit3	oncoprotein induced transcript 3 [Source:MGI Symbol;Acc:MGI:1201782]	10	59422958	59441778	-1	protein_coding	ENSG00000138315	OIT3	ENSMMUG00000020404	OIT3	ortholog_one2one	Oit3	ortholog_one2one
ENSMUSG00000009670	1.04	0.26	0.23	0.25	NA	Tex11	testis expressed gene 11 [Source:MGI Symbol;Acc:MGI:1933237]	X	100838648	101059667	-1	protein_coding	ENSG00000120498	TEX11	ENSMMUG00000003049	TEX11	ortholog_one2one	Tex11	ortholog_one2one
ENSMUSG00000009681	29.85	77.64	95.27	43.03	NA	Bcr	BCR activator of RhoGEF and GTPase [Source:MGI Symbol;Acc:MGI:88141]	10	75060592	75184921	1	protein_coding	ENSG00000186716	BCR	ENSMMUG00000023622	BCR	ortholog_one2one	Bcr	ortholog_one2one
ENSMUSG00000009687	18.37	18.72	50.06	83.71	NA	Fxyd5	FXYD domain-containing ion transport regulator 5 [Source:MGI Symbol;Acc:MGI:1201785]	7	31032722	31042481	-1	protein_coding	NA	NA	NA	NA	NA	NA	NA
ENSMUSG00000009731	0.31	0.94	1.77	0.79	NA	Kcnd1	potassium voltage-gated channel, Shal-related family, member 1 [Source:MGI Symbol;Acc:MGI:96671]	X	7822289	7838280	1	protein_coding	ENSG00000102057	KCND1	ENSMMUG00000004559	KCND1	ortholog_one2one	Kcnd1	ortholog_one2one
ENSMUSG00000009733	11.77	12.99	10.67	13.25	NA	Tfcp2	transcription factor CP2 [Source:MGI Symbol;Acc:MGI:98509]	15	100498012	100552008	-1	protein_coding	ENSG00000135457	TFCP2	ENSMMUG00000000152	TFCP2	ortholog_one2one	Tfcp2	ortholog_one2one
ENSMUSG00000009734	0.12	0.01	-	0.20	NA	Pou6f2	POU domain, class 6, transcription factor 2 [Source:MGI Symbol;Acc:MGI:2443631]	13	18121098	18397686	-1	protein_coding	ENSG00000106536	POU6F2	ENSMMUG00000017106	POU6F2	ortholog_one2one	Pou6f2	ortholog_one2one
ENSMUSG00000009739	1.17	0.50	0.93	3.54	NA	Pou6f1	POU domain, class 6, transcription factor 1 [Source:MGI Symbol;Acc:MGI:102935]	15	100575318	100599984	-1	protein_coding	ENSG00000184271	POU6F1	ENSMMUG00000044229	POU6F1	ortholog_one2one	Pou6f1	ortholog_one2one
ENSMUSG00000009741	32.26	38.50	60.98	79.48	NA	Ubp1	upstream binding protein 1 [Source:MGI Symbol;Acc:MGI:104889]	9	113930934	113977202	1	protein_coding	ENSG00000153560	UBP1	ENSMMUG00000016917	UBP1	ortholog_one2one	Ubp1	ortholog_one2one
ENSMUSG00000009772	1.54	0.24	1.56	3.49	NA	Nuak2	NUAK family, SNF1-like kinase, 2 [Source:MGI Symbol;Acc:MGI:1921387]	1	132316126	132333488	1	protein_coding	ENSG00000163545	NUAK2	ENSMMUG00000049565	NUAK2	ortholog_one2one	Nuak2	ortholog_one2one
ENSMUSG00000009828	14.71	8.59	8.54	12.16	NA	Cilk1	ciliogenesis associated kinase 1 [Source:MGI Symbol;Acc:MGI:1934157]	9	78109192	78172107	1	protein_coding	ENSG00000112144	CILK1	ENSMMUG00000005344	CILK1	ortholog_one2one	Cilk1	ortholog_one2one
ENSMUSG00000009863	50.93	103.02	92.67	43.30	NA	Sdhb	succinate dehydrogenase complex, subunit B, iron sulfur (Ip) [Source:MGI Symbol;Acc:MGI:1914930]	4	140961203	140979193	1	protein_coding	NA	NA	NA	NA	NA	NA	NA
ENSMUSG00000009876	18.30	6.03	2.56	11.28	NA	Cox4i2	cytochrome c oxidase subunit 4I2 [Source:MGI Symbol;Acc:MGI:2135755]	2	152754173	152765037	1	protein_coding	ENSG00000131055	COX4I2	ENSMMUG00000052749	COX4I2	ortholog_one2one	Cox4i2	ortholog_one2one
ENSMUSG00000009894	88.33	71.39	38.98	55.92	NA	Snap47	synaptosomal-associated protein, 47 [Source:MGI Symbol;Acc:MGI:1915076]	11	59407134	59451186	-1	protein_coding	ENSG00000143740	SNAP47	ENSMMUG00000001869	SNAP47	ortholog_one2one	Snap47	ortholog_one2one
ENSMUSG00000009900	0.02	-	-	-	NA	Wnt3a	wingless-type MMTV integration site family, member 3A [Source:MGI Symbol;Acc:MGI:98956]	11	59248033	59290752	-1	protein_coding	ENSG00000154342	WNT3A	ENSMMUG00000050712	WNT3A	ortholog_one2one	Wnt3a	ortholog_one2one
ENSMUSG00000009905	49.41	24.58	14.98	37.56	NA	Kdsr	3-ketodihydrosphingosine reductase [Source:MGI Symbol;Acc:MGI:1918000]	1	106720459	106759727	-1	protein_coding	ENSG00000119537	KDSR	ENSMMUG00000006578	KDSR	ortholog_one2one	Kdsr	ortholog_one2one
ENSMUSG00000009907	47.70	65.59	47.79	45.70	NA	Vps4b	vacuolar protein sorting 4B [Source:MGI Symbol;Acc:MGI:1100499]	1	106764071	106796728	-1	protein_coding	ENSG00000119541	VPS4B	ENSMMUG00000021184	VPS4B	ortholog_one2one	Vps4b	ortholog_one2one
ENSMUSG00000009927	342.55	621.79	746.08	419.13	NA	Rps25	ribosomal protein S25 [Source:MGI Symbol;Acc:MGI:1922867]	9	44407139	44410427	1	protein_coding	NA	NA	NA	NA	NA	NA	NA
ENSMUSG00000009941	0.35	0.16	0.09	0.13	NA	Nxf2	nuclear RNA export factor 2 [Source:MGI Symbol;Acc:MGI:1933192]	X	134944526	134964754	-1	protein_coding	NA	NA	NA	NA	NA	NA	NA
ENSMUSG00000009995	58.88	38.07	37.67	64.64	NA	Taz	tafazzin [Source:MGI Symbol;Acc:MGI:109626]	X	74281912	74290151	1	protein_coding	ENSG00000102125	TAZ	ENSMMUG00000005498	TAZ	ortholog_one2one	Taz	ortholog_one2one
ENSMUSG00000010021	0.02	0.10	0.06	0.07	NA	Kif19a	kinesin family member 19A [Source:MGI Symbol;Acc:MGI:2447024]	11	114765388	114790739	1	protein_coding	ENSG00000196169	KIF19	ENSMMUG00000020975	KIF19	ortholog_one2one	Kif19a	ortholog_one2one
ENSMUSG00000010025	36.65	35.70	51.29	47.33	NA	Aldh3a2	aldehyde dehydrogenase family 3, subfamily A2 [Source:MGI Symbol;Acc:MGI:1353452]	11	61223417	61267464	-1	protein_coding	ENSG00000072210	ALDH3A2	ENSMMUG00000014130	ALDH3A2	ortholog_one2one	Aldh3a2	ortholog_one2one
ENSMUSG00000010044	0.20	0.41	1.17	0.28	NA	Zmynd10	zinc finger, MYND domain containing 10 [Source:MGI Symbol;Acc:MGI:2387863]	9	107547298	107551319	1	protein_coding	ENSG00000004838	ZMYND10	ENSMMUG00000007006	ZMYND10	ortholog_one2one	Zmynd10	ortholog_one2one
ENSMUSG00000010045	7.91	4.86	25.14	39.18	NA	Tmem115	transmembrane protein 115 [Source:MGI Symbol;Acc:MGI:1930765]	9	107533945	107538673	1	protein_coding	ENSG00000126062	TMEM115	ENSMMUG00000057917	TMEM115	ortholog_one2one	Tmem115	ortholog_one2one
ENSMUSG00000010047	13.09	5.64	30.27	54.78	NA	Hyal2	hyaluronoglucosaminidase 2 [Source:MGI Symbol;Acc:MGI:1196334]	9	107567945	107572779	1	protein_coding	ENSG00000068001	HYAL2	ENSMMUG00000006994	HYAL2	ortholog_one2one	Hyal2	ortholog_one2one
ENSMUSG00000010048	6.86	37.27	49.12	12.27	NA	Ifrd2	interferon-related developmental regulator 2 [Source:MGI Symbol;Acc:MGI:1316708]	9	107587642	107593385	1	protein_coding	NA	NA	NA	NA	NA	NA	NA
ENSMUSG00000010051	2.05	0.87	2.05	9.83	NA	Hyal1	hyaluronoglucosaminidase 1 [Source:MGI Symbol;Acc:MGI:96298]	9	107576927	107581710	1	protein_coding	ENSG00000114378	HYAL1	ENSMMUG00000020121	HYAL1	ortholog_one2one	Hyal1	ortholog_one2one
ENSMUSG00000010054	48.67	27.37	29.11	69.15	NA	Tusc2	tumor suppressor 2, mitochondrial calcium regulator [Source:MGI Symbol;Acc:MGI:1931086]	9	107563255	107566112	1	protein_coding	ENSG00000114383	TUSC2	ENSMMUG00000055561	TUSC2	ortholog_one2one	Tusc2	ortholog_one2one
ENSMUSG00000010057	10.78	8.63	17.49	20.81	NA	Nprl2	NPR2 like, GATOR1 complex subunit [Source:MGI Symbol;Acc:MGI:1914482]	9	107542226	107545706	1	protein_coding	ENSG00000114388	NPRL2	ENSMMUG00000007013	NPRL2	ortholog_one2one	Nprl2	ortholog_one2one
ENSMUSG00000010064	1.09	5.77	12.66	2.05	NA	Slc38a3	solute carrier family 38, member 3 [Source:MGI Symbol;Acc:MGI:1923507]	9	107650634	107669530	-1	protein_coding	ENSG00000188338	SLC38A3	ENSMMUG00000010342	SLC38A3	ortholog_one2one	Slc38a3	ortholog_one2one
ENSMUSG00000010066	0.03	0.02	0.07	0.12	NA	Cacna2d2	calcium channel, voltage-dependent, alpha 2/delta subunit 2 [Source:MGI Symbol;Acc:MGI:1929813]	9	107399612	107529343	1	protein_coding	ENSG00000007402	CACNA2D2	ENSMMUG00000007022	CACNA2D2	ortholog_one2one	Cacna2d2	ortholog_one2one
ENSMUSG00000010067	21.12	29.90	30.00	31.08	NA	Rassf1	Ras association (RalGDS/AF-6) domain family member 1 [Source:MGI Symbol;Acc:MGI:1928386]	9	107551555	107562267	1	protein_coding	ENSG00000068028	RASSF1	ENSMMUG00000006996	RASSF1	ortholog_one2one	Rassf1	ortholog_one2one
ENSMUSG00000010080	99.54	58.76	61.17	150.25	NA	Epn3	epsin 3 [Source:MGI Symbol;Acc:MGI:1919139]	11	94489599	94499974	-1	protein_coding	ENSG00000049283	EPN3	ENSMMUG00000017249	EPN3	ortholog_one2one	Epn3	ortholog_one2one
ENSMUSG00000010086	-	-	-	0.02	NA	Rnf112	ring finger protein 112 [Source:MGI Symbol;Acc:MGI:106611]	11	61448442	61454131	-1	protein_coding	ENSG00000128482	RNF112	ENSMMUG00000008540	RNF112	ortholog_one2one	Rnf112	ortholog_one2one
ENSMUSG00000010095	905.52	315.37	285.84	817.48	NA	Slc3a2	solute carrier family 3 (activators of dibasic and neutral amino acid transport), member 2 [Source:MGI Symbol;Acc:MGI:96955]	19	8706882	8723369	-1	protein_coding	ENSG00000168003	SLC3A2	ENSMMUG00000020354	SLC3A2	ortholog_one2one	Slc3a2	ortholog_one2one
ENSMUSG00000010097	101.28	135.57	166.50	148.83	NA	Nxf1	nuclear RNA export factor 1 [Source:MGI Symbol;Acc:MGI:1858330]	19	8757073	8770922	1	protein_coding	ENSG00000162231	NXF1	ENSMMUG00000000188	NXF1	ortholog_one2one	Nxf1	ortholog_one2one
ENSMUSG00000010110	99.99	60.90	82.35	131.42	NA	Stx5a	syntaxin 5A [Source:MGI Symbol;Acc:MGI:1928483]	19	8741413	8756069	1	protein_coding	ENSG00000162236	STX5	ENSMMUG00000005280	STX5	ortholog_one2one	Stx5a	ortholog_one2one
ENSMUSG00000010122	0.37	0.22	1.18	0.06	NA	Slc47a1	solute carrier family 47, member 1 [Source:MGI Symbol;Acc:MGI:1914723]	11	61343401	61378345	-1	protein_coding	ENSG00000142494	SLC47A1	ENSMMUG00000002700	SLC47A1	ortholog_one2one	Slc47a1	ortholog_one2one
ENSMUSG00000010136	-	-	-	-	NA	Pifo	primary cilia formation [Source:MGI Symbol;Acc:MGI:1923670]	3	105996957	106014646	-1	protein_coding	ENSG00000173947	PIFO	ENSMMUG00000053581	PIFO	ortholog_one2one	Pifo	ortholog_one2one
ENSMUSG00000010142	0.19	0.21	0.20	0.50	NA	Tnfrsf13b	tumor necrosis factor receptor superfamily, member 13b [Source:MGI Symbol;Acc:MGI:1889411]	11	61126755	61149372	1	protein_coding	ENSG00000240505	TNFRSF13B	ENSMMUG00000005378	TNFRSF13B	ortholog_one2one	Tnfrsf13b	ortholog_one2one
ENSMUSG00000010154	0.70	0.65	0.82	6.49	NA	Spire2	spire type actin nucleation factor 2 [Source:MGI Symbol;Acc:MGI:2446256]	8	123332713	123369515	1	protein_coding	ENSG00000204991	SPIRE2	ENSMMUG00000029062	SPIRE2	ortholog_one2one	Spire2	ortholog_one2one
ENSMUSG00000010175	0.21	0.27	0.55	0.63	NA	Prox1	prospero homeobox 1 [Source:MGI Symbol;Acc:MGI:97772]	1	190118035	190170714	-1	protein_coding	ENSG00000117707	PROX1	ENSMMUG00000011914	PROX1	ortholog_one2one	Prox1	ortholog_one2one
ENSMUSG00000010205	2.38	5.19	16.27	8.76	NA	Raver1	ribonucleoprotein, PTB-binding 1 [Source:MGI Symbol;Acc:MGI:1919016]	9	21074158	21092008	-1	protein_coding	NA	NA	NA	NA	NA	NA	NA
ENSMUSG00000010277	76.89	136.14	104.79	79.15	NA	2610507B11Rik	RIKEN cDNA 2610507B11 gene [Source:MGI Symbol;Acc:MGI:1919753]	11	78261752	78290623	1	protein_coding	ENSG00000007202	KIAA0100	ENSMMUG00000023412	KIAA0100	ortholog_one2one	2610507B11Rik	ortholog_one2one
ENSMUSG00000010290	8.23	10.13	10.75	11.82	NA	AI597479	expressed sequence AI597479 [Source:MGI Symbol;Acc:MGI:2138299]	1	43098710	43115947	1	protein_coding	ENSG00000135974	C2orf49	ENSMMUG00000058025	C13H2orf49	ortholog_one2one	AI597479	ortholog_one2one
ENSMUSG00000010307	12.58	5.88	9.98	24.11	NA	Tmem86a	transmembrane protein 86A [Source:MGI Symbol;Acc:MGI:1915143]	7	47050601	47054777	1	protein_coding	ENSG00000151117	TMEM86A	ENSMMUG00000041731	TMEM86A	ortholog_one2one	Tmem86a	ortholog_one2one
ENSMUSG00000010311	0.23	0.57	0.25	0.24	NA	Optc	opticin [Source:MGI Symbol;Acc:MGI:2151113]	1	133897199	133907999	-1	protein_coding	ENSG00000188770	OPTC	ENSMMUG00000021640	OPTC	ortholog_one2one	Optc	ortholog_one2one
ENSMUSG00000010342	16.24	6.02	2.87	10.46	NA	Tex14	testis expressed gene 14 [Source:MGI Symbol;Acc:MGI:1933227]	11	87405065	87555823	1	protein_coding	ENSG00000121101	TEX14	ENSMMUG00000046572	TEX14	ortholog_one2one	Tex14	ortholog_one2one
ENSMUSG00000010358	47.16	46.16	23.24	32.12	NA	Ifi35	interferon-induced protein 35 [Source:MGI Symbol;Acc:MGI:1917360]	11	101448407	101458698	1	protein_coding	ENSG00000068079	IFI35	ENSMMUG00000015999	IFI35	ortholog_one2one	Ifi35	ortholog_one2one
ENSMUSG00000010362	14.97	10.21	30.59	33.73	NA	Rdm1	RAD52 motif 1 [Source:MGI Symbol;Acc:MGI:1913849]	11	101627195	101636100	1	protein_coding	ENSG00000278023	RDM1	ENSMMUG00000006847	RDM1	ortholog_one2one	Rdm1	ortholog_one2one
ENSMUSG00000010376	85.97	198.54	213.78	136.76	NA	Nedd8	neural precursor cell expressed, developmentally down-regulated gene 8 [Source:MGI Symbol;Acc:MGI:97301]	14	55662263	55672124	-1	protein_coding	NA	NA	NA	NA	NA	NA	NA
ENSMUSG00000010392	32.81	50.05	36.42	29.42	NA	Gosr1	golgi SNAP receptor complex member 1 [Source:MGI Symbol;Acc:MGI:1858260]	11	76726602	76763579	-1	protein_coding	ENSG00000108587	GOSR1	ENSMMUG00000023698	GOSR1	ortholog_one2one	Gosr1	ortholog_one2one
ENSMUSG00000010406	33.02	48.15	98.31	66.36	NA	Mrpl52	mitochondrial ribosomal protein L52 [Source:MGI Symbol;Acc:MGI:1916086]	14	54426909	54429756	1	protein_coding	ENSG00000172590	MRPL52	ENSMMUG00000013663	MRPL52	ortholog_one2one	Mrpl52	ortholog_one2one
ENSMUSG00000010435	0.08	-	-	-	NA	Spaca7	sperm acrosome associated 7 [Source:MGI Symbol;Acc:MGI:1925884]	8	12573029	12600744	1	protein_coding	ENSG00000153498	SPACA7	ENSMMUG00000013615	SPACA7	ortholog_one2one	Spaca7	ortholog_one2one
ENSMUSG00000010453	33.86	29.33	24.69	38.91	NA	Kansl3	KAT8 regulatory NSL complex subunit 3 [Source:MGI Symbol;Acc:MGI:1918055]	1	36335730	36369181	-1	protein_coding	ENSG00000114982	KANSL3	ENSMMUG00000011477	KANSL3	ortholog_one2one	Kansl3	ortholog_one2one
ENSMUSG00000010461	0.43	0.17	0.11	1.49	NA	Eya4	EYA transcriptional coactivator and phosphatase 4 [Source:MGI Symbol;Acc:MGI:1337104]	10	23102963	23350786	-1	protein_coding	ENSG00000112319	EYA4	ENSMMUG00000005745	EYA4	ortholog_one2one	Eya4	ortholog_one2one
ENSMUSG00000010476	0.46	0.34	0.50	1.09	NA	Ebf3	early B cell factor 3 [Source:MGI Symbol;Acc:MGI:894289]	7	137193673	137314445	-1	protein_coding	ENSG00000108001	EBF3	ENSMMUG00000011447	EBF3	ortholog_one2one	Ebf3	ortholog_one2one
ENSMUSG00000010492	0.45	0.66	1.74	2.54	NA	Uckl1os	uridine-cytidine kinase 1-like 1, opposite strand [Source:MGI Symbol;Acc:MGI:3801877]	2	181578480	181585170	1	antisense	NA	NA	NA	NA	NA	NA	NA
ENSMUSG00000010505	0.01	0.01	0.07	0.02	NA	Myt1	myelin transcription factor 1 [Source:MGI Symbol;Acc:MGI:1100535]	2	181763332	181827797	1	protein_coding	ENSG00000196132	MYT1	ENSMMUG00000002315	MYT1	ortholog_one2one	Myt1	ortholog_one2one
ENSMUSG00000010517	41.36	78.03	38.39	26.16	NA	Faf1	Fas-associated factor 1 [Source:MGI Symbol;Acc:MGI:109419]	4	109676588	109963960	1	protein_coding	ENSG00000185104	FAF1	ENSMMUG00000019056	FAF1	ortholog_one2one	Faf1	ortholog_one2one
ENSMUSG00000010529	0.35	0.41	0.57	0.54	NA	Gm266	predicted gene 266 [Source:MGI Symbol;Acc:MGI:2685112]	12	111484609	111485823	-1	protein_coding	NA	NA	NA	NA	NA	NA	NA
ENSMUSG00000010538	0.51	0.56	3.85	2.25	NA	Tsacc	TSSK6 activating co-chaperone [Source:MGI Symbol;Acc:MGI:1924177]	3	88282757	88296999	-1	protein_coding	ENSG00000163467	TSACC	ENSMMUG00000051030	TSACC	ortholog_one2one	Tsacc	ortholog_one2one
ENSMUSG00000010554	7.71	28.56	28.41	13.57	NA	Mettl16	methyltransferase like 16 [Source:MGI Symbol;Acc:MGI:1914743]	11	74770830	74828525	1	protein_coding	ENSG00000127804	METTL16	ENSMMUG00000022007	METTL16	ortholog_one2one	Mettl16	ortholog_one2one
ENSMUSG00000010592	0.14	1.11	0.32	0.37	NA	Dazl	deleted in azoospermia-like [Source:MGI Symbol;Acc:MGI:1342328]	17	50279395	50293636	-1	protein_coding	NA	NA	NA	NA	NA	NA	NA
ENSMUSG00000010601	1.71	0.37	0.29	0.60	NA	Apol7a	apolipoprotein L 7a [Source:MGI Symbol;Acc:MGI:1923011]	15	77388219	77399110	-1	protein_coding	NA	NA	NA	NA	NA	NA	NA
ENSMUSG00000010607	12.67	6.06	11.35	13.26	NA	Pigyl	phosphatidylinositol glycan anchor biosynthesis, class Y-like [Source:MGI Symbol;Acc:MGI:1913518]	9	22156846	22158358	1	protein_coding	NA	NA	NA	NA	NA	NA	NA
ENSMUSG00000010608	365.48	636.60	195.71	210.93	NA	Rbm25	RNA binding motif protein 25 [Source:MGI Symbol;Acc:MGI:1914289]	12	83631236	83683123	1	protein_coding	ENSG00000119707	RBM25	ENSMMUG00000002332	RBM25	ortholog_one2one	Rbm25	ortholog_one2one
ENSMUSG00000010609	19.46	10.68	10.38	22.44	NA	Psen2	presenilin 2 [Source:MGI Symbol;Acc:MGI:109284]	1	180227004	180263438	-1	protein_coding	ENSG00000143801	PSEN2	ENSMMUG00000018525	PSEN2	ortholog_one2one	Psen2	ortholog_one2one
ENSMUSG00000010651	4.24	5.69	6.62	4.95	NA	Acaa1b	acetyl-Coenzyme A acyltransferase 1B [Source:MGI Symbol;Acc:MGI:3605455]	9	119148023	119157093	-1	protein_coding	NA	NA	NA	NA	NA	NA	NA
ENSMUSG00000010660	13.35	22.16	24.45	20.03	NA	Plcd1	phospholipase C, delta 1 [Source:MGI Symbol;Acc:MGI:97614]	9	119071527	119093502	-1	protein_coding	ENSG00000187091	PLCD1	ENSMMUG00000000985	PLCD1	ortholog_one2one	Plcd1	ortholog_one2one
ENSMUSG00000010663	10.56	27.67	31.97	15.91	NA	Fads1	fatty acid desaturase 1 [Source:MGI Symbol;Acc:MGI:1923517]	19	10182888	10196877	1	protein_coding	ENSG00000149485	FADS1	ENSMMUG00000013798	FADS1	ortholog_one2one	Fads1	ortholog_one2one
ENSMUSG00000010721	18.23	11.63	8.85	14.45	NA	Lmbr1	limb region 1 [Source:MGI Symbol;Acc:MGI:1861746]	5	29229802	29378390	-1	protein_coding	ENSG00000105983	LMBR1	ENSMMUG00000011750	LMBR1	ortholog_one2one	Lmbr1	ortholog_one2one
ENSMUSG00000010751	1.74	2.15	2.57	4.32	NA	Tnfrsf22	tumor necrosis factor receptor superfamily, member 22 [Source:MGI Symbol;Acc:MGI:1930270]	7	143634806	143649661	-1	protein_coding	NA	NA	NA	NA	NA	NA	NA
ENSMUSG00000010755	44.28	72.17	57.89	58.26	NA	Cars	cysteinyl-tRNA synthetase [Source:MGI Symbol;Acc:MGI:1351477]	7	143557230	143600090	-1	protein_coding	ENSG00000110619	CARS1	ENSMMUG00000000511	CARS1	ortholog_one2one	Cars	ortholog_one2one
ENSMUSG00000010760	2.85	62.54	209.58	5.89	NA	Phlda2	pleckstrin homology like domain, family A, member 2 [Source:MGI Symbol;Acc:MGI:1202307]	7	143501545	143503150	-1	protein_coding	NA	NA	NA	NA	NA	NA	NA
ENSMUSG00000010796	2.19	4.47	0.43	1.23	NA	Asz1	ankyrin repeat, SAM and basic leucine zipper domain containing 1 [Source:MGI Symbol;Acc:MGI:1921318]	6	18050964	18109061	-1	protein_coding	ENSG00000154438	ASZ1	ENSMMUG00000021726	ASZ1	ortholog_one2one	Asz1	ortholog_one2one
ENSMUSG00000010797	1.55	2.27	2.90	3.15	NA	Wnt2	wingless-type MMTV integration site family, member 2 [Source:MGI Symbol;Acc:MGI:98954]	6	17988940	18030585	-1	protein_coding	ENSG00000105989	WNT2	ENSMMUG00000055123	WNT2	ortholog_one2one	Wnt2	ortholog_one2one
ENSMUSG00000010803	0.02	0.02	0.01	0.01	NA	Gabra1	gamma-aminobutyric acid (GABA) A receptor, subunit alpha 1 [Source:MGI Symbol;Acc:MGI:95613]	11	42130939	42182930	-1	protein_coding	ENSG00000022355	GABRA1	ENSMMUG00000007296	GABRA1	ortholog_one2one	Gabra1	ortholog_one2one
ENSMUSG00000010825	0.02	-	0.09	0.06	NA	Grid2ip	glutamate receptor, ionotropic, delta 2 (Grid2) interacting protein 1 [Source:MGI Symbol;Acc:MGI:2176213]	5	143357338	143392152	1	protein_coding	ENSG00000215045	GRID2IP	ENSMMUG00000021839	GRID2IP	ortholog_one2one	Grid2ip	ortholog_one2one
ENSMUSG00000010830	27.66	13.27	31.75	44.42	NA	Kdelr3	KDEL (Lys-Asp-Glu-Leu) endoplasmic reticulum protein retention receptor 3 [Source:MGI Symbol;Acc:MGI:2145953]	15	79516411	79527739	1	protein_coding	ENSG00000100196	KDELR3	ENSMMUG00000004303	KDELR3	ortholog_one2one	Kdelr3	ortholog_one2one
ENSMUSG00000010841	0.12	-	-	0.11	NA	Cfap97d1	CFAP97 domain containing 1 [Source:MGI Symbol;Acc:MGI:1922687]	11	101984279	101992264	1	protein_coding	ENSG00000231256	CFAP97D1	ENSMMUG00000060817	CFAP97D1	ortholog_one2one	Cfap97d1	ortholog_one2one
ENSMUSG00000010911	18.31	33.21	31.62	15.52	NA	Apip	APAF1 interacting protein [Source:MGI Symbol;Acc:MGI:1926788]	2	103073675	103092644	1	protein_coding	ENSG00000149089	APIP	ENSMMUG00000006447	APIP	ortholog_one2one	Apip	ortholog_one2one
ENSMUSG00000010914	14.78	30.77	35.70	22.05	NA	Pdhx	pyruvate dehydrogenase complex, component X [Source:MGI Symbol;Acc:MGI:1351627]	2	103021075	103073513	-1	protein_coding	ENSG00000110435	PDHX	ENSMMUG00000006448	PDHX	ortholog_one2one	Pdhx	ortholog_one2one
ENSMUSG00000010936	6.49	16.63	23.02	11.04	NA	Vac14	Vac14 homolog (S. cerevisiae) [Source:MGI Symbol;Acc:MGI:2157980]	8	110618585	110720398	1	protein_coding	ENSG00000103043	VAC14	ENSMMUG00000020421	VAC14	ortholog_one2one	Vac14	ortholog_one2one
ENSMUSG00000011008	2.26	0.04	3.45	0.50	NA	Mcoln2	mucolipin 2 [Source:MGI Symbol;Acc:MGI:1915529]	3	146149833	146195513	1	protein_coding	ENSG00000153898	MCOLN2	ENSMMUG00000015403	MCOLN2	ortholog_one2one	Mcoln2	ortholog_one2one
ENSMUSG00000011034	1.61	0.02	0.07	0.30	NA	Slc5a1	solute carrier family 5 (sodium/glucose cotransporter), member 1 [Source:MGI Symbol;Acc:MGI:107678]	5	33104219	33162870	1	protein_coding	ENSG00000100170	SLC5A1	ENSMMUG00000013626	SLC5A1	ortholog_one2one	Slc5a1	ortholog_one2one
ENSMUSG00000011096	55.55	50.22	82.91	86.94	NA	Akt1s1	AKT1 substrate 1 (proline-rich) [Source:MGI Symbol;Acc:MGI:1914855]	7	44848991	44855421	1	protein_coding	ENSG00000204673	AKT1S1	ENSMMUG00000050123	AKT1S1	ortholog_one2one	Akt1s1	ortholog_one2one
ENSMUSG00000011114	97.68	249.90	517.15	210.55	NA	Tbrg1	transforming growth factor beta regulated gene 1 [Source:MGI Symbol;Acc:MGI:1100877]	9	37648763	37657312	-1	protein_coding	ENSG00000154144	TBRG1	ENSMMUG00000008474	TBRG1	ortholog_one2one	Tbrg1	ortholog_one2one
ENSMUSG00000011118	0.21	0.49	0.88	0.43	NA	Panx3	pannexin 3 [Source:MGI Symbol;Acc:MGI:1918881]	9	37659902	37669235	-1	protein_coding	ENSG00000154143	PANX3	ENSMMUG00000051171	PANX3	ortholog_one2one	Panx3	ortholog_one2one
ENSMUSG00000011148	8.22	10.88	12.58	21.57	NA	Adssl1	adenylosuccinate synthetase like 1 [Source:MGI Symbol;Acc:MGI:87947]	12	112620045	112641360	1	protein_coding	ENSG00000185100	ADSS1	ENSMMUG00000016556	ADSS1	ortholog_one2one	Adssl1	ortholog_one2one
ENSMUSG00000011154	0.20	0.53	-	0.06	NA	Cfap161	cilia and flagella associated protein 161 [Source:MGI Symbol;Acc:MGI:1922806]	7	83774101	83794880	-1	protein_coding	ENSG00000156206	CFAP161	ENSMMUG00000021143	CFAP161	ortholog_one2one	Cfap161	ortholog_one2one
ENSMUSG00000011158	47.50	26.74	31.22	85.82	NA	Brf1	BRF1, RNA polymerase III transcription initiation factor 90 kDa subunit [Source:MGI Symbol;Acc:MGI:1919558]	12	112960085	113000704	-1	protein_coding	ENSG00000185024	BRF1	ENSMMUG00000029174	BRF1	ortholog_one2one	Brf1	ortholog_one2one
ENSMUSG00000011171	0.06	0.12	0.20	1.10	NA	Vipr2	vasoactive intestinal peptide receptor 2 [Source:MGI Symbol;Acc:MGI:107166]	12	116077726	116146261	1	protein_coding	ENSG00000106018	VIPR2	ENSMMUG00000009611	VIPR2	ortholog_one2one	Vipr2	ortholog_one2one
ENSMUSG00000011179	388.98	1,128.33	548.20	345.98	NA	Odc1	ornithine decarboxylase, structural 1 [Source:MGI Symbol;Acc:MGI:97402]	12	17544794	17551505	1	protein_coding	NA	NA	NA	NA	NA	NA	NA
ENSMUSG00000011254	7.12	16.53	20.86	11.95	NA	Thg1l	tRNA-histidine guanylyltransferase 1-like (S. cerevisiae) [Source:MGI Symbol;Acc:MGI:1913878]	11	45946843	45955494	-1	protein_coding	ENSG00000113272	THG1L	ENSMMUG00000050641	THG1L	ortholog_one2one	Thg1l	ortholog_one2one
ENSMUSG00000011256	71.79	39.40	68.87	190.55	NA	Adam19	a disintegrin and metallopeptidase domain 19 (meltrin beta) [Source:MGI Symbol;Acc:MGI:105377]	11	46055992	46147343	1	protein_coding	NA	NA	NA	NA	NA	NA	NA
ENSMUSG00000011257	45.60	126.36	84.30	57.57	NA	Pabpc4	poly(A) binding protein, cytoplasmic 4 [Source:MGI Symbol;Acc:MGI:2385206]	4	123262351	123298925	1	protein_coding	ENSG00000090621	PABPC4	ENSMMUG00000007497	PABPC4	ortholog_one2one	Pabpc4	ortholog_one2one
ENSMUSG00000011263	3.37	1.39	2.38	9.05	NA	Exoc3l2	exocyst complex component 3-like 2 [Source:MGI Symbol;Acc:MGI:1921713]	7	19463331	19496762	1	protein_coding	ENSG00000283632	EXOC3L2	ENSMMUG00000018879		ortholog_one2one	Exoc3l2	ortholog_one2one
ENSMUSG00000011267	0.55	0.67	1.33	0.87	NA	Zfp296	zinc finger protein 296 [Source:MGI Symbol;Acc:MGI:1926956]	7	19577287	19580656	1	protein_coding	ENSG00000170684	ZNF296	ENSMMUG00000061579	ZNF296	ortholog_one2one	Zfp296	ortholog_one2one
ENSMUSG00000011305	0.14	0.12	0.34	0.32	NA	Plin5	perilipin 5 [Source:MGI Symbol;Acc:MGI:1914218]	17	56111601	56117596	-1	protein_coding	ENSG00000214456	PLIN5	ENSMMUG00000023699	PLIN5	ortholog_one2one	Plin5	ortholog_one2one
ENSMUSG00000011306	13.96	15.11	23.94	20.66	NA	Sugp1	SURP and G patch domain containing 1 [Source:MGI Symbol;Acc:MGI:1917866]	8	70042813	70072347	1	protein_coding	ENSG00000105705	SUGP1	ENSMMUG00000028834	SUGP1	ortholog_one2one	Sugp1	ortholog_one2one
ENSMUSG00000011349	-	-	-	-	NA	Dmrtc2	doublesex and mab-3 related transcription factor like family C2 [Source:MGI Symbol;Acc:MGI:1918491]	7	24870057	24877651	1	protein_coding	ENSG00000142025	DMRTC2	ENSMMUG00000013426	DMRTC2	ortholog_one2one	Dmrtc2	ortholog_one2one
ENSMUSG00000011350	-	0.08	0.26	0.03	NA	Gm5893	predicted gene 5893 [Source:MGI Symbol;Acc:MGI:3645761]	7	24818795	24840275	1	processed_transcript	NA	NA	NA	NA	NA	NA	NA
ENSMUSG00000011382	1.57	1.21	1.63	1.56	NA	Dhdh	dihydrodiol dehydrogenase (dimeric) [Source:MGI Symbol;Acc:MGI:1919005]	7	45470987	45488805	-1	protein_coding	NA	NA	NA	NA	NA	NA	NA
ENSMUSG00000011427	4.06	6.16	6.38	7.64	NA	Zfp790	zinc finger protein 790 [Source:MGI Symbol;Acc:MGI:1923431]	7	29816114	29831005	1	protein_coding	NA	NA	NA	NA	NA	NA	NA
ENSMUSG00000011463	-	0.02	-	-	NA	Cpb1	carboxypeptidase B1 (tissue) [Source:MGI Symbol;Acc:MGI:1923953]	3	20248264	20275733	-1	protein_coding	ENSG00000153002	CPB1	ENSMMUG00000062175	CPB1	ortholog_one2one	Cpb1	ortholog_one2one
ENSMUSG00000011486	-	-	-	-	NA	Slc25a41	solute carrier family 25, member 41 [Source:MGI Symbol;Acc:MGI:2144215]	17	57032773	57041654	-1	protein_coding	ENSG00000181240	SLC25A41	ENSMMUG00000016526	SLC25A41	ortholog_one2one	Slc25a41	ortholog_one2one
ENSMUSG00000011589	-	0.61	1.74	0.03	NA	Fsd1	fibronectin type 3 and SPRY domain-containing protein [Source:MGI Symbol;Acc:MGI:1934858]	17	55986509	55996881	1	protein_coding	ENSG00000105255	FSD1	ENSMMUG00000000268	FSD1	ortholog_one2one	Fsd1	ortholog_one2one
ENSMUSG00000011632	0.17	0.06	0.11	0.37	NA	Pinlyp	phospholipase A2 inhibitor and LY6/PLAUR domain containing [Source:MGI Symbol;Acc:MGI:3615324]	7	24541658	24546118	-1	protein_coding	ENSG00000234465	PINLYP	ENSMMUG00000042645	PINLYP	ortholog_one2one	Pinlyp	ortholog_one2one
ENSMUSG00000011658	20.67	15.82	7.13	7.88	NA	Fuz	fuzzy planar cell polarity protein [Source:MGI Symbol;Acc:MGI:1917550]	7	44896079	44902631	1	protein_coding	ENSG00000010361	FUZ	ENSMMUG00000011614	FUZ	ortholog_one2one	Fuz	ortholog_one2one
ENSMUSG00000011751	0.35	0.22	0.34	0.55	NA	Sptbn4	spectrin beta, non-erythrocytic 4 [Source:MGI Symbol;Acc:MGI:1890574]	7	27356383	27447686	-1	protein_coding	NA	NA	NA	NA	NA	NA	NA
ENSMUSG00000011752	121.12	159.87	240.48	215.75	NA	Pgam1	phosphoglycerate mutase 1 [Source:MGI Symbol;Acc:MGI:97552]	19	41911923	41918660	1	protein_coding	NA	NA	NA	NA	NA	NA	NA
ENSMUSG00000011831	76.76	50.42	32.10	64.17	NA	Evi5	ecotropic viral integration site 5 [Source:MGI Symbol;Acc:MGI:104736]	5	107744795	107875107	-1	protein_coding	ENSG00000067208	EVI5	ENSMMUG00000005070	EVI5	ortholog_one2one	Evi5	ortholog_one2one
ENSMUSG00000011832	17.84	9.26	7.44	18.24	NA	Evi5l	ecotropic viral integration site 5 like [Source:MGI Symbol;Acc:MGI:2442167]	8	4166567	4211257	1	protein_coding	ENSG00000142459	EVI5L	ENSMMUG00000023303	EVI5L	ortholog_one2one	Evi5l	ortholog_one2one
ENSMUSG00000011837	4.49	8.11	25.37	15.69	NA	Snapc2	small nuclear RNA activating complex, polypeptide 2 [Source:MGI Symbol;Acc:MGI:1914861]	8	4253080	4256220	1	protein_coding	ENSG00000104976	SNAPC2	ENSMMUG00000006540	SNAPC2	ortholog_one2one	Snapc2	ortholog_one2one
ENSMUSG00000011877	38.93	46.92	71.53	79.18	NA	Git1	GIT ArfGAP 1 [Source:MGI Symbol;Acc:MGI:1927140]	11	77493562	77507786	1	protein_coding	ENSG00000108262	GIT1	ENSMMUG00000014408	GIT1	ortholog_one2one	Git1	ortholog_one2one
ENSMUSG00000011884	8.69	22.21	74.59	31.56	NA	Gltp	glycolipid transfer protein [Source:MGI Symbol;Acc:MGI:1929253]	5	114669398	114690984	-1	protein_coding	ENSG00000139433	GLTP	ENSMMUG00000058267	GLTP	ortholog_one2one	Gltp	ortholog_one2one
ENSMUSG00000011958	92.88	104.51	84.28	108.76	NA	Bnip2	BCL2/adenovirus E1B interacting protein 2 [Source:MGI Symbol;Acc:MGI:109327]	9	69989466	70008317	1	protein_coding	ENSG00000140299	BNIP2	ENSMMUG00000020348	BNIP2	ortholog_one2one	Bnip2	ortholog_one2one
ENSMUSG00000011960	19.18	34.66	36.38	34.32	NA	Ccnt1	cyclin T1 [Source:MGI Symbol;Acc:MGI:1328363]	15	98538689	98570923	-1	protein_coding	ENSG00000129315	CCNT1	ENSMMUG00000007629	CCNT1	ortholog_one2one	Ccnt1	ortholog_one2one
ENSMUSG00000012017	3.17	2.07	9.16	12.81	NA	Scarf2	scavenger receptor class F, member 2 [Source:MGI Symbol;Acc:MGI:1858430]	16	17797282	17808293	1	protein_coding	ENSG00000244486	SCARF2	ENSMMUG00000017171	SCARF2	ortholog_one2one	Scarf2	ortholog_one2one
ENSMUSG00000012042	0.12	0.54	0.06	-	NA	4930579F01Rik	RIKEN cDNA 4930579F01 gene [Source:MGI Symbol;Acc:MGI:1914991]	3	138164078	138239663	-1	protein_coding	ENSG00000138813	C4orf17	ENSMMUG00000009089	C5H4orf17	ortholog_one2one	4930579F01Rik	ortholog_one2one
ENSMUSG00000012076	48.20	93.43	76.24	61.41	NA	Brms1l	breast cancer metastasis-suppressor 1-like [Source:MGI Symbol;Acc:MGI:1196337]	12	55836324	55869736	1	protein_coding	ENSG00000100916	BRMS1L	ENSMMUG00000010665	BRMS1L	ortholog_one2one	Brms1l	ortholog_one2one
ENSMUSG00000012114	53.46	117.70	58.07	65.92	NA	Med15	mediator complex subunit 15 [Source:MGI Symbol;Acc:MGI:2137379]	16	17651208	17732891	-1	protein_coding	ENSG00000099917	MED15	ENSMMUG00000023263	MED15	ortholog_one2one	Med15	ortholog_one2one
ENSMUSG00000012117	25.82	24.79	32.23	32.08	NA	Dhdds	dehydrodolichyl diphosphate synthase [Source:MGI Symbol;Acc:MGI:1914672]	4	133969028	134000918	-1	protein_coding	ENSG00000117682	DHDDS	ENSMMUG00000022426	DHDDS	ortholog_one2one	Dhdds	ortholog_one2one
ENSMUSG00000012123	21.97	6.42	4.68	17.34	NA	Crybg2	crystallin beta-gamma domain containing 2 [Source:MGI Symbol;Acc:MGI:1334463]	4	134060815	134092504	1	protein_coding	ENSG00000176092	CRYBG2	ENSMMUG00000010241	CRYBG2	ortholog_one2one	Crybg2	ortholog_one2one
ENSMUSG00000012126	4.21	5.86	7.90	4.21	NA	Ubxn11	UBX domain protein 11 [Source:MGI Symbol;Acc:MGI:1914836]	4	134102570	134127593	1	protein_coding	ENSG00000158062	UBXN11	ENSMMUG00000000649	UBXN11	ortholog_one2one	Ubxn11	ortholog_one2one
ENSMUSG00000012187	2.79	0.94	3.14	2.34	NA	Mogat1	monoacylglycerol O-acyltransferase 1 [Source:MGI Symbol;Acc:MGI:1915643]	1	78510991	78538173	1	protein_coding	ENSG00000124003	MOGAT1	ENSMMUG00000015649	MOGAT1	ortholog_one2one	Mogat1	ortholog_one2one
ENSMUSG00000012211	-	-	-	-	NA	Tex22	testis expressed gene 22 [Source:MGI Symbol;Acc:MGI:1922921]	12	113074502	113088917	1	protein_coding	ENSG00000226174	TEX22	ENSMMUG00000060690	TEX22	ortholog_one2one	Tex22	ortholog_one2one
ENSMUSG00000012282	0.20	0.72	1.81	0.37	NA	Wnt8a	wingless-type MMTV integration site family, member 8A [Source:MGI Symbol;Acc:MGI:107924]	18	34542313	34548273	1	protein_coding	ENSG00000061492	WNT8A	ENSMMUG00000022937	WNT8A	ortholog_one2one	Wnt8a	ortholog_one2one
ENSMUSG00000012296	39.54	33.02	17.26	39.44	NA	Tjap1	tight junction associated protein 1 [Source:MGI Symbol;Acc:MGI:1921344]	17	46257851	46283026	-1	protein_coding	ENSG00000137221	TJAP1	ENSMMUG00000023319	TJAP1	ortholog_one2one	Tjap1	ortholog_one2one
ENSMUSG00000012350	0.08	0.14	0.35	0.20	NA	Ehf	ets homologous factor [Source:MGI Symbol;Acc:MGI:1270840]	2	103263433	103303278	-1	protein_coding	ENSG00000135373	EHF	ENSMMUG00000005927	EHF	ortholog_one2one	Ehf	ortholog_one2one
ENSMUSG00000012396	0.53	0.59	0.47	0.31	NA	Nanog	Nanog homeobox [Source:MGI Symbol;Acc:MGI:1919200]	6	122707489	122714633	1	protein_coding	NA	NA	NA	NA	NA	NA	NA
ENSMUSG00000012405	67.71	161.34	578.98	241.04	NA	Rpl15	ribosomal protein L15 [Source:MGI Symbol;Acc:MGI:1913730]	14	18267823	18271391	-1	protein_coding	NA	NA	NA	NA	NA	NA	NA
ENSMUSG00000012422	24.14	27.52	20.88	16.77	NA	Tmem167	transmembrane protein 167 [Source:MGI Symbol;Acc:MGI:1913324]	13	90089123	90143907	1	protein_coding	ENSG00000174695	TMEM167A	ENSMMUG00000046560	TMEM167A	ortholog_one2one	Tmem167	ortholog_one2one
ENSMUSG00000012428	0.99	0.03	0.25	1.34	NA	Steap4	STEAP family member 4 [Source:MGI Symbol;Acc:MGI:1923560]	5	7960457	7982213	1	protein_coding	ENSG00000127954	STEAP4	ENSMMUG00000022697	STEAP4	ortholog_one2one	Steap4	ortholog_one2one
ENSMUSG00000012429	13.22	9.60	10.86	13.51	NA	Mplkip	M-phase specific PLK1 intereacting protein [Source:MGI Symbol;Acc:MGI:1913558]	13	17695192	17699748	1	protein_coding	NA	NA	NA	NA	NA	NA	NA
ENSMUSG00000012443	2.62	37.99	21.98	0.79	NA	Kif11	kinesin family member 11 [Source:MGI Symbol;Acc:MGI:1098231]	19	37376403	37421859	1	protein_coding	ENSG00000138160	KIF11	ENSMMUG00000023266	KIF11	ortholog_one2one	Kif11	ortholog_one2one
ENSMUSG00000012483	43.01	125.26	40.87	19.92	NA	Rpa3	replication protein A3 [Source:MGI Symbol;Acc:MGI:1915490]	6	8255936	8259173	-1	protein_coding	ENSG00000106399	RPA3	ENSMMUG00000000854	RPA3	ortholog_one2one	Rpa3	ortholog_one2one
ENSMUSG00000012519	4.05	3.85	2.56	2.95	NA	Mlkl	mixed lineage kinase domain-like [Source:MGI Symbol;Acc:MGI:1921818]	8	111311797	111338177	-1	protein_coding	ENSG00000168404	MLKL	ENSMMUG00000008378	MLKL	ortholog_one2one	Mlkl	ortholog_one2one
ENSMUSG00000012520	-	-	-	-	NA	Phox2b	paired-like homeobox 2b [Source:MGI Symbol;Acc:MGI:1100882]	5	67094399	67099301	-1	protein_coding	ENSG00000109132	PHOX2B	ENSMMUG00000051296	PHOX2B	ortholog_one2one	Phox2b	ortholog_one2one
ENSMUSG00000012535	34.15	66.27	64.74	50.91	NA	Tnpo3	transportin 3 [Source:MGI Symbol;Acc:MGI:1196412]	6	29540827	29609887	-1	protein_coding	ENSG00000064419	TNPO3	ENSMMUG00000004311	TNPO3	ortholog_one2one	Tnpo3	ortholog_one2one
ENSMUSG00000012609	44.74	59.32	29.43	40.89	NA	Ttll5	tubulin tyrosine ligase-like family, member 5 [Source:MGI Symbol;Acc:MGI:2443657]	12	85824659	86061893	1	protein_coding	NA	NA	NA	NA	NA	NA	NA
ENSMUSG00000012640	6.35	3.08	8.07	12.93	NA	Zfp715	zinc finger protein 715 [Source:MGI Symbol;Acc:MGI:1917180]	7	43296197	43313294	-1	protein_coding	NA	NA	NA	NA	NA	NA	NA
ENSMUSG00000012705	0.08	0.41	0.90	0.05	NA	Retn	resistin [Source:MGI Symbol;Acc:MGI:1888506]	8	3655770	3660110	1	protein_coding	NA	NA	NA	NA	NA	NA	NA
ENSMUSG00000012777	0.13	-	0.11	0.14	NA	Acp4	acid phosphatase 4 [Source:MGI Symbol;Acc:MGI:3644563]	7	44252148	44257378	-1	protein_coding	NA	NA	NA	NA	NA	NA	NA
ENSMUSG00000012819	5.80	1.09	2.14	9.44	NA	Cdh23	cadherin 23 (otocadherin) [Source:MGI Symbol;Acc:MGI:1890219]	10	60302748	60696490	-1	protein_coding	ENSG00000107736	CDH23	ENSMMUG00000014733	CDH23	ortholog_one2one	Cdh23	ortholog_one2one
ENSMUSG00000012848	130.63	279.11	888.43	430.41	NA	Rps5	ribosomal protein S5 [Source:MGI Symbol;Acc:MGI:1097682]	7	12922290	12926686	1	protein_coding	ENSG00000083845	RPS5	ENSMMUG00000051824		ortholog_one2one	Rps5	ortholog_one2one
ENSMUSG00000012889	-	-	-	0.08	NA	Podnl1	podocan-like 1 [Source:MGI Symbol;Acc:MGI:2685352]	8	84125989	84132527	1	protein_coding	ENSG00000132000	PODNL1	ENSMMUG00000008324	PODNL1	ortholog_one2one	Podnl1	ortholog_one2one
ENSMUSG00000013033	5.00	7.45	5.76	7.99	NA	Adgrl1	adhesion G protein-coupled receptor L1 [Source:MGI Symbol;Acc:MGI:1929461]	8	83900105	83941954	1	protein_coding	ENSG00000072071	ADGRL1	ENSMMUG00000014137	ADGRL1	ortholog_one2one	Adgrl1	ortholog_one2one
ENSMUSG00000013076	24.06	45.78	32.22	43.27	NA	Amotl1	angiomotin-like 1 [Source:MGI Symbol;Acc:MGI:1922973]	9	14541966	14645056	-1	protein_coding	ENSG00000166025	AMOTL1	ENSMMUG00000001730	AMOTL1	ortholog_one2one	Amotl1	ortholog_one2one
ENSMUSG00000013083	-	0.09	0.08	-	NA	2200002J24Rik	RIKEN cDNA 2200002J24 gene [Source:MGI Symbol;Acc:MGI:1916397]	7	30698926	30700536	1	protein_coding	NA	NA	NA	NA	NA	NA	NA
ENSMUSG00000013089	5.16	1.37	3.88	9.37	NA	Etv5	ets variant 5 [Source:MGI Symbol;Acc:MGI:1096867]	16	22381309	22439719	-1	protein_coding	ENSG00000244405	ETV5	ENSMMUG00000013610	ETV5	ortholog_one2one	Etv5	ortholog_one2one
ENSMUSG00000013091	-	-	-	0.11	NA	Tmem190	transmembrane protein 190 [Source:MGI Symbol;Acc:MGI:1925302]	7	4782937	4784341	1	protein_coding	ENSG00000160472	TMEM190	ENSMMUG00000015900	TMEM190	ortholog_one2one	Tmem190	ortholog_one2one
ENSMUSG00000013150	3.67	3.02	2.18	3.92	NA	Gfod2	glucose-fructose oxidoreductase domain containing 2 [Source:MGI Symbol;Acc:MGI:1917825]	8	105713854	105758664	-1	protein_coding	NA	NA	NA	NA	NA	NA	NA
ENSMUSG00000013155	1.11	4.46	5.43	1.12	NA	Enkd1	enkurin domain containing 1 [Source:MGI Symbol;Acc:MGI:2142593]	8	105703651	105708210	-1	protein_coding	ENSG00000124074	ENKD1	ENSMMUG00000009808	ENKD1	ortholog_one2one	Enkd1	ortholog_one2one
ENSMUSG00000013158	-	0.09	0.13	0.10	NA	4933405L10Rik	RIKEN cDNA 4933405L10 gene [Source:MGI Symbol;Acc:MGI:1918296]	8	105707655	105710246	1	protein_coding	ENSG00000159761	C16orf86	ENSMMUG00000043912	C20H16orf86	ortholog_one2one	4933405L10Rik	ortholog_one2one
ENSMUSG00000013160	87.17	75.47	106.11	114.94	NA	Atp6v0d1	ATPase, H+ transporting, lysosomal V0 subunit D1 [Source:MGI Symbol;Acc:MGI:1201778]	8	105524465	105566047	-1	protein_coding	ENSG00000159720	ATP6V0D1	ENSMMUG00000029105	ATP6V0D1	ortholog_one2one	Atp6v0d1	ortholog_one2one
ENSMUSG00000013236	5.06	26.64	42.90	13.51	NA	Ptprs	protein tyrosine phosphatase, receptor type, S [Source:MGI Symbol;Acc:MGI:97815]	17	56412426	56476483	-1	protein_coding	ENSG00000105426	PTPRS	ENSMMUG00000011962	PTPRS	ortholog_one2one	Ptprs	ortholog_one2one
ENSMUSG00000013275	29.97	16.89	18.34	64.55	NA	Slc41a1	solute carrier family 41, member 1 [Source:MGI Symbol;Acc:MGI:2444823]	1	131827493	131848865	1	protein_coding	ENSG00000133065	SLC41A1	ENSMMUG00000021426	SLC41A1	ortholog_one2one	Slc41a1	ortholog_one2one
ENSMUSG00000013338	-	0.05	0.05	0.01	NA	Fer1l4	fer-1-like 4 (C. elegans) [Source:MGI Symbol;Acc:MGI:1921812]	2	156019139	156052947	-1	protein_coding	NA	NA	NA	NA	NA	NA	NA
ENSMUSG00000013353	0.15	0.26	0.03	0.06	NA	4931406B18Rik	RIKEN cDNA 4931406B18 gene [Source:MGI Symbol;Acc:MGI:1921304]	7	43492044	43505940	-1	protein_coding	NA	NA	NA	NA	NA	NA	NA
ENSMUSG00000013367	-	-	0.02	0.07	NA	Iglon5	IgLON family member 5 [Source:MGI Symbol;Acc:MGI:2686277]	7	43472904	43490075	-1	protein_coding	ENSG00000142549	IGLON5	ENSMMUG00000047370		ortholog_one2one	Iglon5	ortholog_one2one
ENSMUSG00000013415	24.53	96.76	112.57	31.82	NA	Igf2bp1	insulin-like growth factor 2 mRNA binding protein 1 [Source:MGI Symbol;Acc:MGI:1890357]	11	95957163	96005940	-1	protein_coding	ENSG00000159217	IGF2BP1	ENSMMUG00000011533	IGF2BP1	ortholog_one2one	Igf2bp1	ortholog_one2one
ENSMUSG00000013418	4.83	1.92	4.64	5.82	NA	B4galnt2	beta-1,4-N-acetyl-galactosaminyl transferase 2 [Source:MGI Symbol;Acc:MGI:1342058]	11	95865943	95914891	-1	protein_coding	ENSG00000167080	B4GALNT2	ENSMMUG00000015845	B4GALNT2	ortholog_one2one	B4galnt2	ortholog_one2one
ENSMUSG00000013419	12.32	21.65	23.47	22.09	NA	Zfp651	zinc finger protein 651 [Source:MGI Symbol;Acc:MGI:2670992]	9	121759330	121771742	1	protein_coding	ENSG00000114853	ZBTB47	ENSMMUG00000021243	ZBTB47	ortholog_one2one	Zfp651	ortholog_one2one
ENSMUSG00000013465	50.42	57.84	63.69	69.57	NA	Nelfb	negative elongation factor complex member B [Source:MGI Symbol;Acc:MGI:1931035]	2	25199712	25211489	-1	protein_coding	ENSG00000188986	NELFB	ENSMMUG00000004942	NELFB	ortholog_one2one	Nelfb	ortholog_one2one
ENSMUSG00000013483	1.08	0.43	0.89	1.75	NA	Card14	caspase recruitment domain family, member 14 [Source:MGI Symbol;Acc:MGI:2386258]	11	119307768	119345375	1	protein_coding	ENSG00000141527	CARD14	ENSMMUG00000064603	CARD14	ortholog_one2one	Card14	ortholog_one2one
ENSMUSG00000013495	9.66	6.72	13.79	22.14	NA	Tmem175	transmembrane protein 175 [Source:MGI Symbol;Acc:MGI:1919642]	5	108629770	108648782	1	protein_coding	ENSG00000127419	TMEM175	ENSMMUG00000017221	TMEM175	ortholog_one2one	Tmem175	ortholog_one2one
ENSMUSG00000013523	0.07	0.09	0.33	0.22	NA	Bcas1	breast carcinoma amplified sequence 1 [Source:MGI Symbol;Acc:MGI:1924210]	2	170346991	170427845	-1	protein_coding	ENSG00000064787	BCAS1	ENSMMUG00000020082	BCAS1	ortholog_one2one	Bcas1	ortholog_one2one
ENSMUSG00000013539	18.45	17.73	29.06	23.55	NA	Tango2	transport and golgi organization 2 [Source:MGI Symbol;Acc:MGI:101825]	16	18300825	18348103	-1	protein_coding	ENSG00000183597	TANGO2	ENSMMUG00000020233	TANGO2	ortholog_one2one	Tango2	ortholog_one2one
ENSMUSG00000013562	-	-	0.33	-	NA	4833413E03Rik	RIKEN cDNA 4833413E03 gene [Source:MGI Symbol;Acc:MGI:1925354]	17	31557126	31559113	1	lincRNA	NA	NA	NA	NA	NA	NA	NA
ENSMUSG00000013584	1.09	2.00	2.87	1.07	NA	Aldh1a2	aldehyde dehydrogenase family 1, subfamily A2 [Source:MGI Symbol;Acc:MGI:107928]	9	71215789	71296243	1	protein_coding	ENSG00000128918	ALDH1A2	ENSMMUG00000019504	ALDH1A2	ortholog_one2one	Aldh1a2	ortholog_one2one
ENSMUSG00000013593	122.77	197.31	206.93	176.42	NA	Ndufs2	NADH:ubiquinone oxidoreductase core subunit S2 [Source:MGI Symbol;Acc:MGI:2385112]	1	171234853	171251388	-1	protein_coding	NA	NA	NA	NA	NA	NA	NA
ENSMUSG00000013611	0.08	0.04	0.02	0.02	NA	Snx31	sorting nexin 31 [Source:MGI Symbol;Acc:MGI:1913946]	15	36504062	36555573	-1	protein_coding	ENSG00000174226	SNX31	ENSMMUG00000009952	SNX31	ortholog_one2one	Snx31	ortholog_one2one
ENSMUSG00000013622	88.03	26.63	56.21	166.56	NA	Atraid	all-trans retinoic acid induced differentiation factor [Source:MGI Symbol;Acc:MGI:1918918]	5	31048312	31054623	1	protein_coding	ENSG00000138085	ATRAID	ENSMMUG00000060247	ATRAID	ortholog_one2one	Atraid	ortholog_one2one
ENSMUSG00000013629	6.26	23.61	35.65	11.76	NA	Cad	carbamoyl-phosphate synthetase 2, aspartate transcarbamylase, and dihydroorotase [Source:MGI Symbol;Acc:MGI:1916969]	5	31054780	31078479	1	protein_coding	ENSG00000084774	CAD	ENSMMUG00000010269	CAD	ortholog_one2one	Cad	ortholog_one2one
ENSMUSG00000013643	0.20	-	0.41	0.68	NA	Lypd8	LY6/PLAUR domain containing 8 [Source:MGI Symbol;Acc:MGI:1917413]	11	58379043	58390728	1	protein_coding	NA	NA	NA	NA	NA	NA	NA
ENSMUSG00000013646	23.53	13.04	17.74	43.15	NA	Sh3bp5l	SH3 binding domain protein 5 like [Source:MGI Symbol;Acc:MGI:1933124]	11	58330724	58347728	1	protein_coding	ENSG00000175137	SH3BP5L	ENSMMUG00000000632	SH3BP5L	ortholog_one2one	Sh3bp5l	ortholog_one2one
ENSMUSG00000013653	-	0.11	-	-	NA	1810065E05Rik	RIKEN cDNA 1810065E05 gene [Source:MGI Symbol;Acc:MGI:1917114]	11	58421111	58426024	1	protein_coding	NA	NA	NA	NA	NA	NA	NA
ENSMUSG00000013662	30.36	36.66	45.28	42.23	NA	Atad1	ATPase family, AAA domain containing 1 [Source:MGI Symbol;Acc:MGI:1915229]	19	32671638	32739786	-1	protein_coding	ENSG00000138138	ATAD1	ENSMMUG00000006414	ATAD1	ortholog_one2one	Atad1	ortholog_one2one
ENSMUSG00000013663	12.34	20.40	16.55	16.68	NA	Pten	phosphatase and tensin homolog [Source:MGI Symbol;Acc:MGI:109583]	19	32757497	32826160	1	protein_coding	NA	NA	NA	NA	NA	NA	NA
ENSMUSG00000013668	-	-	-	-	NA	4933402N03Rik	RIKEN cDNA 4933402N03 gene [Source:MGI Symbol;Acc:MGI:1914681]	7	131137713	131146314	-1	protein_coding	ENSG00000183559	C10orf120	ENSMMUG00000021140	C9H10orf120	ortholog_one2one	4933402N03Rik	ortholog_one2one
ENSMUSG00000013698	197.53	135.29	201.94	400.49	NA	Pea15a	phosphoprotein enriched in astrocytes 15A [Source:MGI Symbol;Acc:MGI:104799]	1	172196728	172206804	-1	protein_coding	ENSG00000162734	PEA15	ENSMMUG00000017838	PEA15	ortholog_one2one	Pea15a	ortholog_one2one
ENSMUSG00000013701	63.37	119.07	169.39	112.63	NA	Timm23	translocase of inner mitochondrial membrane 23 [Source:MGI Symbol;Acc:MGI:1858317]	14	32180162	32201898	-1	protein_coding	NA	NA	NA	NA	NA	NA	NA
ENSMUSG00000013707	0.82	0.18	0.37	1.30	NA	Tnfaip8l2	tumor necrosis factor, alpha-induced protein 8-like 2 [Source:MGI Symbol;Acc:MGI:1917019]	3	95139521	95142360	-1	protein_coding	ENSG00000163154	TNFAIP8L2	ENSMMUG00000007897	TNFAIP8L2	ortholog_one2one	Tnfaip8l2	ortholog_one2one
ENSMUSG00000013736	74.62	131.78	44.31	34.55	NA	Trnt1	tRNA nucleotidyl transferase, CCA-adding, 1 [Source:MGI Symbol;Acc:MGI:1917297]	6	106769120	106782474	1	protein_coding	ENSG00000072756	TRNT1	ENSMMUG00000017983	TRNT1	ortholog_one2one	Trnt1	ortholog_one2one
ENSMUSG00000013766	0.43	0.13	0.40	0.21	NA	Ly6g6e	lymphocyte antigen 6 complex, locus G6E [Source:MGI Symbol;Acc:MGI:1917524]	17	35076902	35078804	1	protein_coding	NA	NA	NA	NA	NA	NA	NA
ENSMUSG00000013787	76.64	99.33	101.68	120.51	NA	Ehmt2	euchromatic histone lysine N-methyltransferase 2 [Source:MGI Symbol;Acc:MGI:2148922]	17	34898469	34914052	1	protein_coding	ENSG00000204371	EHMT2	ENSMMUG00000011679	EHMT2	ortholog_one2one	Ehmt2	ortholog_one2one
ENSMUSG00000013822	43.85	84.36	59.60	40.58	NA	Elof1	ELF1 homolog, elongation factor 1 [Source:MGI Symbol;Acc:MGI:1913376]	9	22112989	22117172	-1	protein_coding	ENSG00000130165	ELOF1	ENSMMUG00000001476	ELOF1	ortholog_one2one	Elof1	ortholog_one2one
ENSMUSG00000013833	4.97	5.50	23.26	18.24	NA	Med16	mediator complex subunit 16 [Source:MGI Symbol;Acc:MGI:2158394]	10	79894708	79908923	-1	protein_coding	ENSG00000175221	MED16	ENSMMUG00000009677	MED16	ortholog_one2one	Med16	ortholog_one2one
ENSMUSG00000013846	20.65	16.65	26.23	53.36	NA	St3gal1	ST3 beta-galactoside alpha-2,3-sialyltransferase 1 [Source:MGI Symbol;Acc:MGI:98304]	15	67102875	67176830	-1	protein_coding	ENSG00000008513	ST3GAL1	ENSMMUG00000012531	ST3GAL1	ortholog_one2one	St3gal1	ortholog_one2one
ENSMUSG00000013858	21.92	19.67	71.08	86.15	NA	Tmem259	transmembrane protein 259 [Source:MGI Symbol;Acc:MGI:2177957]	10	79974948	79984330	-1	protein_coding	ENSG00000182087	TMEM259	ENSMMUG00000013577	TMEM259	ortholog_one2one	Tmem259	ortholog_one2one
ENSMUSG00000013878	12.31	8.73	11.18	17.44	NA	Rnf170	ring finger protein 170 [Source:MGI Symbol;Acc:MGI:1924983]	8	26119368	26151790	1	protein_coding	NA	NA	NA	NA	NA	NA	NA
ENSMUSG00000013921	3.06	2.04	3.03	5.56	NA	Clip3	CAP-GLY domain containing linker protein 3 [Source:MGI Symbol;Acc:MGI:1923936]	7	30291728	30308367	1	protein_coding	ENSG00000105270	CLIP3	ENSMMUG00000051879	CLIP3	ortholog_one2one	Clip3	ortholog_one2one
ENSMUSG00000013928	0.93	0.74	1.42	1.55	NA	Thap8	THAP domain containing 8 [Source:MGI Symbol;Acc:MGI:1922879]	7	30280094	30290237	1	protein_coding	NA	NA	NA	NA	NA	NA	NA
ENSMUSG00000013936	-	0.06	0.19	0.15	NA	Myl2	myosin, light polypeptide 2, regulatory, cardiac, slow [Source:MGI Symbol;Acc:MGI:97272]	5	122100951	122113472	1	protein_coding	ENSG00000111245	MYL2	ENSMMUG00000002347	MYL2	ortholog_one2one	Myl2	ortholog_one2one
ENSMUSG00000013973	14.59	15.20	24.85	27.04	NA	Dedd	death effector domain-containing [Source:MGI Symbol;Acc:MGI:1333874]	1	171329145	171342331	1	protein_coding	ENSG00000158796	DEDD	ENSMMUG00000002010	DEDD	ortholog_one2one	Dedd	ortholog_one2one
ENSMUSG00000013974	0.09	0.07	0.18	0.48	NA	Mcemp1	mast cell expressed membrane protein 1 [Source:MGI Symbol;Acc:MGI:1916439]	8	3665754	3669259	1	protein_coding	ENSG00000183019	MCEMP1	ENSMMUG00000012535	MCEMP1	ortholog_one2one	Mcemp1	ortholog_one2one
ENSMUSG00000013997	27.22	30.23	33.88	34.46	NA	Nit1	nitrilase 1 [Source:MGI Symbol;Acc:MGI:1350916]	1	171338008	171345646	-1	protein_coding	ENSG00000158793	NIT1	ENSMMUG00000002009	NIT1	ortholog_one2one	Nit1	ortholog_one2one
ENSMUSG00000014030	0.08	0.06	0.40	0.08	NA	Pax5	paired box 5 [Source:MGI Symbol;Acc:MGI:97489]	4	44524757	44710487	-1	protein_coding	ENSG00000196092	PAX5	ENSMMUG00000019639	PAX5	ortholog_one2one	Pax5	ortholog_one2one
ENSMUSG00000014039	3.73	3.92	9.69	10.13	NA	Prdm15	PR domain containing 15 [Source:MGI Symbol;Acc:MGI:1930121]	16	97791467	97851850	-1	protein_coding	ENSG00000141956	PRDM15	ENSMMUG00000018046	PRDM15	ortholog_one2one	Prdm15	ortholog_one2one
ENSMUSG00000014074	6.31	19.42	14.50	5.99	NA	Rnf168	ring finger protein 168 [Source:MGI Symbol;Acc:MGI:1917488]	16	32277459	32301434	1	protein_coding	ENSG00000163961	RNF168	ENSMMUG00000004035	RNF168	ortholog_one2one	Rnf168	ortholog_one2one
ENSMUSG00000014075	2.89	3.76	10.25	8.91	NA	Tctex1d2	Tctex1 domain containing 2 [Source:MGI Symbol;Acc:MGI:1913311]	16	32419702	32429099	1	protein_coding	NA	NA	NA	NA	NA	NA	NA
ENSMUSG00000014077	223.96	319.19	122.44	141.36	NA	Chp1	calcineurin-like EF hand protein 1 [Source:MGI Symbol;Acc:MGI:1927185]	2	119547697	119587027	1	protein_coding	ENSG00000187446	CHP1	ENSMMUG00000040238	CHP1	ortholog_one2one	Chp1	ortholog_one2one
ENSMUSG00000014104	-	-	-	-	NA	Sval2	seminal vesicle antigen-like 2 [Source:MGI Symbol;Acc:MGI:1934254]	6	41852989	41864413	1	protein_coding	NA	NA	NA	NA	NA	NA	NA
ENSMUSG00000014158	0.40	0.54	0.63	0.65	NA	Trpv4	transient receptor potential cation channel, subfamily V, member 4 [Source:MGI Symbol;Acc:MGI:1926945]	5	114622152	114658421	-1	protein_coding	ENSG00000111199	TRPV4	ENSMMUG00000003942	TRPV4	ortholog_one2one	Trpv4	ortholog_one2one
ENSMUSG00000014164	0.30	0.19	0.17	0.26	NA	Klhl3	kelch-like 3 [Source:MGI Symbol;Acc:MGI:2445185]	13	58000228	58113592	-1	protein_coding	ENSG00000146021	KLHL3	ENSMMUG00000011925	KLHL3	ortholog_one2one	Klhl3	ortholog_one2one
ENSMUSG00000014177	24.99	20.70	22.81	32.12	NA	Tvp23b	trans-golgi network vesicle protein 23B [Source:MGI Symbol;Acc:MGI:1914760]	11	62879455	62916780	1	protein_coding	NA	NA	NA	NA	NA	NA	NA
ENSMUSG00000014195	99.35	218.40	114.30	93.05	NA	Dnajc7	DnaJ heat shock protein family (Hsp40) member C7 [Source:MGI Symbol;Acc:MGI:1928373]	11	100582818	100620188	-1	protein_coding	NA	NA	NA	NA	NA	NA	NA
ENSMUSG00000014198	3.68	0.71	2.38	14.54	NA	Zfp385c	zinc finger protein 385C [Source:MGI Symbol;Acc:MGI:3608347]	11	100627543	100692455	-1	protein_coding	ENSG00000187595	ZNF385C	ENSMMUG00000003894	ZNF385C	ortholog_one2one	Zfp385c	ortholog_one2one
ENSMUSG00000014226	316.55	1,076.67	137.42	51.02	NA	Cacybp	calcyclin binding protein [Source:MGI Symbol;Acc:MGI:1270839]	1	160202367	160212875	-1	protein_coding	NA	NA	NA	NA	NA	NA	NA
ENSMUSG00000014232	39.83	51.24	14.20	10.58	NA	Cluap1	clusterin associated protein 1 [Source:MGI Symbol;Acc:MGI:1924029]	16	3908801	3941147	1	protein_coding	NA	NA	NA	NA	NA	NA	NA
ENSMUSG00000014243	10.47	21.40	40.85	18.12	NA	Zswim7	zinc finger SWIM-type containing 7 [Source:MGI Symbol;Acc:MGI:1916997]	11	62267224	62281375	-1	protein_coding	ENSG00000214941	ZSWIM7	ENSMMUG00000030294	ZSWIM7	ortholog_one2one	Zswim7	ortholog_one2one
ENSMUSG00000014245	5.29	3.25	6.67	9.53	NA	Pigl	phosphatidylinositol glycan anchor biosynthesis, class L [Source:MGI Symbol;Acc:MGI:2681271]	11	62458460	62514417	1	protein_coding	ENSG00000108474	PIGL	ENSMMUG00000030296	PIGL	ortholog_one2one	Pigl	ortholog_one2one
ENSMUSG00000014294	140.76	212.24	63.93	48.21	NA	Ndufa2	NADH:ubiquinone oxidoreductase subunit A2 [Source:MGI Symbol;Acc:MGI:1343103]	18	36742332	36744557	-1	protein_coding	ENSG00000131495	NDUFA2	ENSMMUG00000056796	NDUFA2	ortholog_one2one	Ndufa2	ortholog_one2one
ENSMUSG00000014301	43.35	43.32	30.16	20.91	NA	Pam16	presequence translocase-asssociated motor 16 homolog (S. cerevisiae) [Source:MGI Symbol;Acc:MGI:1913699]	16	4616464	4624988	-1	protein_coding	NA	NA	NA	NA	NA	NA	NA
ENSMUSG00000014303	4.43	6.21	15.25	10.79	NA	Glis2	GLIS family zinc finger 2 [Source:MGI Symbol;Acc:MGI:1932535]	16	4594713	4624924	1	protein_coding	ENSG00000126603	GLIS2	ENSMMUG00000015758	GLIS2	ortholog_one2one	Glis2	ortholog_one2one
ENSMUSG00000014313	202.92	305.49	174.86	110.04	NA	Cox6c	cytochrome c oxidase subunit 6C [Source:MGI Symbol;Acc:MGI:104614]	15	35925886	35938246	-1	protein_coding	ENSG00000164919	COX6C	ENSMMUG00000000165	COX6C	ortholog_one2one	Cox6c	ortholog_one2one
ENSMUSG00000014329	2.92	2.71	4.33	6.17	NA	Bicc1	BicC family RNA binding protein 1 [Source:MGI Symbol;Acc:MGI:1933388]	10	70922832	71159700	-1	protein_coding	ENSG00000122870	BICC1	ENSMMUG00000015750	BICC1	ortholog_one2one	Bicc1	ortholog_one2one
ENSMUSG00000014349	60.78	96.93	107.80	87.02	NA	Ube2z	ubiquitin-conjugating enzyme E2Z [Source:MGI Symbol;Acc:MGI:1343160]	11	96047432	96065388	-1	protein_coding	ENSG00000159202	UBE2Z	ENSMMUG00000057164	UBE2Z	ortholog_one2one	Ube2z	ortholog_one2one
ENSMUSG00000014351	0.61	0.75	0.33	-	NA	Gip	gastric inhibitory polypeptide [Source:MGI Symbol;Acc:MGI:107504]	11	96024545	96030831	1	protein_coding	ENSG00000159224	GIP	ENSMMUG00000049405	GIP	ortholog_one2one	Gip	ortholog_one2one
ENSMUSG00000014353	45.09	22.35	22.04	52.06	NA	Tmem87b	transmembrane protein 87B [Source:MGI Symbol;Acc:MGI:1919727]	2	128818118	128854261	1	protein_coding	NA	NA	NA	NA	NA	NA	NA
ENSMUSG00000014355	57.38	77.83	81.36	90.74	NA	Anapc1	anaphase promoting complex subunit 1 [Source:MGI Symbol;Acc:MGI:103097]	2	128610104	128687391	-1	protein_coding	ENSG00000153107	ANAPC1	ENSMMUG00000012115	ANAPC1	ortholog_one2one	Anapc1	ortholog_one2one
ENSMUSG00000014361	20.18	10.22	12.68	22.84	NA	Mertk	MER proto-oncogene tyrosine kinase [Source:MGI Symbol;Acc:MGI:96965]	2	128698956	128802894	1	protein_coding	ENSG00000153208	MERTK	ENSMMUG00000010066	MERTK	ortholog_one2one	Mertk	ortholog_one2one
ENSMUSG00000014402	87.84	84.37	115.94	133.46	NA	Tsg101	tumor susceptibility gene 101 [Source:MGI Symbol;Acc:MGI:106581]	7	46888949	46919969	-1	protein_coding	ENSG00000074319	TSG101	ENSMMUG00000014613	TSG101	ortholog_one2one	Tsg101	ortholog_one2one
ENSMUSG00000014418	28.57	32.15	30.21	39.10	NA	Hps5	HPS5, biogenesis of lysosomal organelles complex 2 subunit 2 [Source:MGI Symbol;Acc:MGI:2180307]	7	46760466	46796064	-1	protein_coding	ENSG00000110756	HPS5	ENSMMUG00000017958	HPS5	ortholog_one2one	Hps5	ortholog_one2one
ENSMUSG00000014426	26.31	54.93	28.57	21.88	NA	Map3k4	mitogen-activated protein kinase kinase kinase 4 [Source:MGI Symbol;Acc:MGI:1346875]	17	12227621	12318796	-1	protein_coding	ENSG00000085511	MAP3K4	ENSMMUG00000006143	MAP3K4	ortholog_one2one	Map3k4	ortholog_one2one
ENSMUSG00000014444	19.57	22.60	39.08	44.93	NA	Piezo1	piezo-type mechanosensitive ion channel component 1 [Source:MGI Symbol;Acc:MGI:3603204]	8	122481698	122551329	-1	protein_coding	ENSG00000103335	PIEZO1	ENSMMUG00000007254	PIEZO1	ortholog_one2one	Piezo1	ortholog_one2one
ENSMUSG00000014453	0.09	-	0.18	0.18	NA	Blk	B lymphoid kinase [Source:MGI Symbol;Acc:MGI:88169]	14	63372836	63417037	-1	protein_coding	ENSG00000136573	BLK	ENSMMUG00000019206	BLK	ortholog_one2one	Blk	ortholog_one2one
ENSMUSG00000014470	13.45	6.34	15.91	45.70	NA	Rnf166	ring finger protein 166 [Source:MGI Symbol;Acc:MGI:1915968]	8	122466147	122476064	-1	protein_coding	ENSG00000158717	RNF166	ENSMMUG00000029068	RNF166	ortholog_one2one	Rnf166	ortholog_one2one
ENSMUSG00000014496	15.42	17.18	19.73	20.14	NA	Ankrd28	ankyrin repeat domain 28 [Source:MGI Symbol;Acc:MGI:2145661]	14	31698768	31830651	-1	protein_coding	ENSG00000206560	ANKRD28	ENSMMUG00000021288	ANKRD28	ortholog_one2one	Ankrd28	ortholog_one2one
ENSMUSG00000014498	6.56	8.40	13.93	14.52	NA	Ankrd52	ankyrin repeat domain 52 [Source:MGI Symbol;Acc:MGI:2444029]	10	128377115	128408704	1	protein_coding	ENSG00000139645	ANKRD52	ENSMMUG00000008679	ANKRD52	ortholog_one2one	Ankrd52	ortholog_one2one
ENSMUSG00000014503	3.27	2.71	2.85	5.12	NA	Pkd2l2	polycystic kidney disease 2-like 2 [Source:MGI Symbol;Acc:MGI:1858231]	18	34408489	34444116	1	protein_coding	ENSG00000078795	PKD2L2	ENSMMUG00000016357	PKD2L2	ortholog_one2one	Pkd2l2	ortholog_one2one
ENSMUSG00000014504	35.73	51.48	93.76	59.23	NA	Srp19	signal recognition particle 19 [Source:MGI Symbol;Acc:MGI:1913634]	18	34330847	34336599	1	protein_coding	NA	NA	NA	NA	NA	NA	NA
ENSMUSG00000014529	-	-	-	-	NA	Tmbim7	transmembrane BAX inhibitor motif containing 7 [Source:MGI Symbol;Acc:MGI:1922305]	5	3651181	3680325	1	protein_coding	NA	NA	NA	NA	NA	NA	NA
ENSMUSG00000014542	0.06	0.02	-	-	NA	Clec4f	C-type lectin domain family 4, member f [Source:MGI Symbol;Acc:MGI:1859834]	6	83644542	83656187	-1	protein_coding	ENSG00000152672	CLEC4F	ENSMMUG00000020854	CLEC4F	ortholog_one2one	Clec4f	ortholog_one2one
ENSMUSG00000014543	0.06	-	0.04	0.15	NA	Klra17	killer cell lectin-like receptor, subfamily A, member 17 [Source:MGI Symbol;Acc:MGI:2180674]	6	129831154	129876672	-1	protein_coding	NA	NA	NA	NA	NA	NA	NA
ENSMUSG00000014547	8.12	7.88	8.58	13.19	NA	Wdfy2	WD repeat and FYVE domain containing 2 [Source:MGI Symbol;Acc:MGI:2442811]	14	62837678	62961509	1	protein_coding	ENSG00000139668	WDFY2	ENSMMUG00000009421	WDFY2	ortholog_one2one	Wdfy2	ortholog_one2one
ENSMUSG00000014550	12.73	17.29	19.03	24.95	NA	Rbsn	rabenosyn, RAB effector [Source:MGI Symbol;Acc:MGI:1925537]	6	92186712	92214925	-1	protein_coding	ENSG00000131381	RBSN	ENSMMUG00000005158	RBSN	ortholog_one2one	Rbsn	ortholog_one2one
ENSMUSG00000014551	13.26	45.88	26.08	9.20	NA	Mrps25	mitochondrial ribosomal protein S25 [Source:MGI Symbol;Acc:MGI:1928140]	6	92169525	92184033	-1	protein_coding	ENSG00000131368	MRPS25	ENSMMUG00000064556	MRPS25	ortholog_one2one	Mrps25	ortholog_one2one
ENSMUSG00000014554	25.22	24.75	34.67	41.17	NA	Dguok	deoxyguanosine kinase [Source:MGI Symbol;Acc:MGI:1351602]	6	83480217	83506969	-1	protein_coding	ENSG00000114956	DGUOK	ENSMMUG00000017830	DGUOK	ortholog_one2one	Dguok	ortholog_one2one
ENSMUSG00000014592	3.71	3.13	4.32	5.69	NA	Camta1	calmodulin binding transcription activator 1 [Source:MGI Symbol;Acc:MGI:2140230]	4	150917322	151861876	-1	protein_coding	ENSG00000171735	CAMTA1	ENSMMUG00000047278	CAMTA1	ortholog_one2one	Camta1	ortholog_one2one
ENSMUSG00000014599	13.40	8.68	15.78	30.53	NA	Csf1	colony stimulating factor 1 (macrophage) [Source:MGI Symbol;Acc:MGI:1339753]	3	107741048	107760469	-1	protein_coding	ENSG00000184371	CSF1	ENSMMUG00000002680	CSF1	ortholog_one2one	Csf1	ortholog_one2one
ENSMUSG00000014601	18.05	22.59	37.04	37.12	NA	Strip1	striatin interacting protein 1 [Source:MGI Symbol;Acc:MGI:2443884]	3	107612532	107631694	-1	protein_coding	ENSG00000143093	STRIP1	ENSMMUG00000005426	STRIP1	ortholog_one2one	Strip1	ortholog_one2one
ENSMUSG00000014602	0.60	0.05	0.06	1.50	NA	Kif1a	kinesin family member 1A [Source:MGI Symbol;Acc:MGI:108391]	1	93015464	93101951	-1	protein_coding	ENSG00000130294	KIF1A	ENSMMUG00000021802	KIF1A	ortholog_one2one	Kif1a	ortholog_one2one
ENSMUSG00000014603	-	-	0.05	-	NA	Alx3	aristaless-like homeobox 3 [Source:MGI Symbol;Acc:MGI:1277097]	3	107595031	107605776	1	protein_coding	ENSG00000156150	ALX3	ENSMMUG00000060619	ALX3	ortholog_one2one	Alx3	ortholog_one2one
ENSMUSG00000014606	34.37	43.48	88.85	63.91	NA	Slc25a11	solute carrier family 25 (mitochondrial carrier oxoglutarate carrier), member 11 [Source:MGI Symbol;Acc:MGI:1915113]	11	70644196	70647479	-1	protein_coding	ENSG00000108528	SLC25A11	ENSMMUG00000002765	SLC25A11	ortholog_one2one	Slc25a11	ortholog_one2one
ENSMUSG00000014609	0.09	-	-	-	NA	Chrne	cholinergic receptor, nicotinic, epsilon polypeptide [Source:MGI Symbol;Acc:MGI:87894]	11	70614883	70619216	-1	protein_coding	ENSG00000108556	CHRNE	ENSMMUG00000002409	CHRNE	ortholog_one2one	Chrne	ortholog_one2one
ENSMUSG00000014633	11.73	31.56	17.92	9.98	NA	Cmc2	COX assembly mitochondrial protein 2 [Source:MGI Symbol;Acc:MGI:1913781]	8	116888685	116921455	-1	protein_coding	NA	NA	NA	NA	NA	NA	NA
ENSMUSG00000014668	23.96	34.24	44.07	44.12	NA	Chfr	checkpoint with forkhead and ring finger domains [Source:MGI Symbol;Acc:MGI:2444898]	5	110135842	110171972	1	protein_coding	ENSG00000072609	CHFR	ENSMMUG00000015468	CHFR	ortholog_one2one	Chfr	ortholog_one2one
ENSMUSG00000014686	0.13	0.32	0.30	-	NA	Ceacam16	carcinoembryonic antigen-related cell adhesion molecule 16 [Source:MGI Symbol;Acc:MGI:2685615]	7	19852097	19861299	-1	protein_coding	ENSG00000213892	CEACAM16	ENSMMUG00000064653	CEACAM16	ortholog_one2one	Ceacam16	ortholog_one2one
ENSMUSG00000014704	0.19	0.05	0.08	0.07	NA	Hoxa2	homeobox A2 [Source:MGI Symbol;Acc:MGI:96174]	6	52162417	52164831	-1	protein_coding	ENSG00000105996	HOXA2	ENSMMUG00000054649	HOXA2	ortholog_one2one	Hoxa2	ortholog_one2one
ENSMUSG00000014725	0.16	0.22	0.28	0.38	NA	Adam28	a disintegrin and metallopeptidase domain 28 [Source:MGI Symbol;Acc:MGI:105988]	14	68606027	68655842	-1	protein_coding	ENSG00000042980	ADAM28	ENSMMUG00000005317	ADAM28	ortholog_one2one	Adam28	ortholog_one2one
ENSMUSG00000014747	-	0.03	0.03	0.07	NA	Ankrd53	ankyrin repeat domain 53 [Source:MGI Symbol;Acc:MGI:1922555]	6	83762644	83768326	1	protein_coding	ENSG00000144031	ANKRD53	ENSMMUG00000055845	ANKRD53	ortholog_one2one	Ankrd53	ortholog_one2one
ENSMUSG00000014748	16.33	15.48	53.78	49.73	NA	Tex261	testis expressed gene 261 [Source:MGI Symbol;Acc:MGI:1096575]	6	83768885	83775813	-1	protein_coding	NA	NA	NA	NA	NA	NA	NA
ENSMUSG00000014763	13.16	15.02	9.04	9.64	NA	Fam120b	family with sequence similarity 120, member B [Source:MGI Symbol;Acc:MGI:1914794]	17	15396202	15433583	1	protein_coding	ENSG00000112584	FAM120B	ENSMMUG00000021145	FAM120B	ortholog_one2one	Fam120b	ortholog_one2one
ENSMUSG00000014767	21.06	31.88	37.48	30.20	NA	Tbp	TATA box binding protein [Source:MGI Symbol;Acc:MGI:101838]	17	15499888	15528379	1	protein_coding	ENSG00000112592	TBP	ENSMMUG00000019917	TBP	ortholog_one2one	Tbp	ortholog_one2one
ENSMUSG00000014769	52.36	113.44	119.17	71.47	NA	Psmb1	proteasome (prosome, macropain) subunit, beta type 1 [Source:MGI Symbol;Acc:MGI:104884]	17	15475021	15499751	-1	protein_coding	ENSG00000008018	PSMB1	ENSMMUG00000019919	PSMB1	ortholog_one2one	Psmb1	ortholog_one2one
ENSMUSG00000014771	16.26	22.72	29.76	23.11	NA	Pdcd2	programmed cell death 2 [Source:MGI Symbol;Acc:MGI:104643]	17	15519208	15527301	-1	protein_coding	ENSG00000071994	PDCD2	ENSMMUG00000019916	PDCD2	ortholog_one2one	Pdcd2	ortholog_one2one
ENSMUSG00000014773	14.65	2.90	2.58	13.25	NA	Dll1	delta like canonical Notch ligand 1 [Source:MGI Symbol;Acc:MGI:104659]	17	15367354	15376872	-1	protein_coding	ENSG00000198719	DLL1	ENSMMUG00000021144	DLL1	ortholog_one2one	Dll1	ortholog_one2one
ENSMUSG00000014776	0.30	0.29	0.43	0.41	NA	Nol3	nucleolar protein 3 (apoptosis repressor with CARD domain) [Source:MGI Symbol;Acc:MGI:1925938]	8	105276140	105281939	1	protein_coding	ENSG00000140939	NOL3	ENSMMUG00000020268	NOL3	ortholog_one2one	Nol3	ortholog_one2one
ENSMUSG00000014778	21.22	30.23	44.10	45.99	NA	Fhod1	formin homology 2 domain containing 1 [Source:MGI Symbol;Acc:MGI:2679008]	8	105329163	105347953	-1	protein_coding	ENSG00000135723	FHOD1	ENSMMUG00000018111	FHOD1	ortholog_one2one	Fhod1	ortholog_one2one
ENSMUSG00000014782	0.96	0.34	0.72	0.48	NA	Plekhg4	pleckstrin homology domain containing, family G (with RhoGef domain) member 4 [Source:MGI Symbol;Acc:MGI:2142544]	8	105373274	105382862	1	protein_coding	NA	NA	NA	NA	NA	NA	NA
ENSMUSG00000014786	3.16	3.55	7.98	7.78	NA	Slc9a5	solute carrier family 9 (sodium/hydrogen exchanger), member 5 [Source:MGI Symbol;Acc:MGI:2685542]	8	105348843	105369881	1	protein_coding	ENSG00000135740	SLC9A5	ENSMMUG00000059990	SLC9A5	ortholog_one2one	Slc9a5	ortholog_one2one
ENSMUSG00000014791	7.58	4.83	7.53	10.18	NA	Elmo3	engulfment and cell motility 3 [Source:MGI Symbol;Acc:MGI:2679007]	8	105305601	105310760	1	protein_coding	ENSG00000102890	ELMO3	ENSMMUG00000020259	ELMO3	ortholog_one2one	Elmo3	ortholog_one2one
ENSMUSG00000014813	0.59	0.63	0.57	1.92	NA	Stc1	stanniocalcin 1 [Source:MGI Symbol;Acc:MGI:109131]	14	69029238	69041804	1	protein_coding	ENSG00000159167	STC1	ENSMMUG00000046186	STC1	ortholog_one2one	Stc1	ortholog_one2one
ENSMUSG00000014837	1.39	2.33	3.09	1.93	NA	4931428F04Rik	RIKEN cDNA 4931428F04 gene [Source:MGI Symbol;Acc:MGI:1921606]	8	105280409	105289864	-1	protein_coding	ENSG00000196123	KIAA0895L	ENSMMUG00000020266	KIAA0895L	ortholog_one2one	4931428F04Rik	ortholog_one2one
ENSMUSG00000014846	2.24	0.91	1.64	8.96	NA	Tppp3	tubulin polymerization-promoting protein family member 3 [Source:MGI Symbol;Acc:MGI:1915221]	8	105467493	105471526	-1	protein_coding	ENSG00000159713	TPPP3	ENSMMUG00000054637	TPPP3	ortholog_one2one	Tppp3	ortholog_one2one
ENSMUSG00000014850	9.70	11.04	10.33	6.20	NA	Msh3	mutS homolog 3 [Source:MGI Symbol;Acc:MGI:109519]	13	92211872	92355003	-1	protein_coding	ENSG00000113318	MSH3	ENSMMUG00000018284	MSH3	ortholog_one2one	Msh3	ortholog_one2one
ENSMUSG00000014852	1.56	0.66	1.53	1.73	NA	Adamts13	a disintegrin-like and metallopeptidase (reprolysin type) with thrombospondin type 1 motif, 13 [Source:MGI Symbol;Acc:MGI:2685556]	2	26973416	27009628	1	protein_coding	ENSG00000160323	ADAMTS13	ENSMMUG00000000937	ADAMTS13	ortholog_one2one	Adamts13	ortholog_one2one
ENSMUSG00000014856	50.26	35.85	48.72	48.50	NA	Tmem208	transmembrane protein 208 [Source:MGI Symbol;Acc:MGI:1913570]	8	105326354	105335219	1	protein_coding	ENSG00000168701	TMEM208	ENSMMUG00000020263	TMEM208	ortholog_one2one	Tmem208	ortholog_one2one
ENSMUSG00000014859	47.37	57.92	66.91	65.84	NA	E2f4	E2F transcription factor 4 [Source:MGI Symbol;Acc:MGI:103012]	8	105297663	105305370	1	protein_coding	ENSG00000205250	E2F4	ENSMMUG00000020258	E2F4	ortholog_one2one	E2f4	ortholog_one2one
ENSMUSG00000014867	89.84	124.69	271.66	223.64	NA	Surf4	surfeit gene 4 [Source:MGI Symbol;Acc:MGI:98445]	2	26920040	26933928	-1	protein_coding	ENSG00000148248	SURF4	ENSMMUG00000022348	SURF4	ortholog_one2one	Surf4	ortholog_one2one
ENSMUSG00000014873	22.53	63.87	35.39	18.45	NA	Surf2	surfeit gene 2 [Source:MGI Symbol;Acc:MGI:98444]	2	26916367	26920183	1	protein_coding	ENSG00000148291	SURF2	ENSMMUG00000022346	SURF2	ortholog_one2one	Surf2	ortholog_one2one
ENSMUSG00000014905	71.36	38.88	33.02	56.51	NA	Dnajb9	DnaJ heat shock protein family (Hsp40) member B9 [Source:MGI Symbol;Acc:MGI:1351618]	12	44205559	44210326	-1	protein_coding	ENSG00000128590	DNAJB9	ENSMMUG00000063700	DNAJB9	ortholog_one2one	Dnajb9	ortholog_one2one
ENSMUSG00000014907	4.88	17.06	9.28	4.54	NA	Naf1	nuclear assembly factor 1 ribonucleoprotein [Source:MGI Symbol;Acc:MGI:2682306]	8	66860217	66890564	1	protein_coding	ENSG00000145414	NAF1	ENSMMUG00000001717	NAF1	ortholog_one2one	Naf1	ortholog_one2one
ENSMUSG00000014932	37.01	29.25	23.44	33.89	NA	Yes1	YES proto-oncogene 1, Src family tyrosine kinase [Source:MGI Symbol;Acc:MGI:99147]	5	32611171	32687057	1	protein_coding	ENSG00000176105	YES1	ENSMMUG00000004054	YES1	ortholog_one2one	Yes1	ortholog_one2one
ENSMUSG00000014956	258.77	158.83	92.16	159.20	NA	Ppp1cb	protein phosphatase 1 catalytic subunit beta [Source:MGI Symbol;Acc:MGI:104871]	5	32458843	32517433	1	protein_coding	ENSG00000213639	PPP1CB	ENSMMUG00000044809	PPP1CB	ortholog_one2one	Ppp1cb	ortholog_one2one
ENSMUSG00000014959	75.19	80.74	109.19	120.86	NA	Gorasp2	golgi reassembly stacking protein 2 [Source:MGI Symbol;Acc:MGI:2135962]	2	70661576	70712636	1	protein_coding	ENSG00000115806	GORASP2	ENSMMUG00000015203	GORASP2	ortholog_one2one	Gorasp2	ortholog_one2one
ENSMUSG00000014980	12.49	34.28	44.39	16.01	NA	Tsen15	tRNA splicing endonuclease subunit 15 [Source:MGI Symbol;Acc:MGI:1913887]	1	152370735	152386688	-1	protein_coding	ENSG00000198860	TSEN15	ENSMMUG00000064206	TSEN15	ortholog_one2one	Tsen15	ortholog_one2one
ENSMUSG00000015001	0.04	-	-	0.10	NA	Oc90	otoconin 90 [Source:MGI Symbol;Acc:MGI:1313269]	15	65876053	65912397	-1	protein_coding	NA	NA	NA	NA	NA	NA	NA
ENSMUSG00000015002	35.60	48.31	57.55	46.16	NA	Efr3a	EFR3 homolog A [Source:MGI Symbol;Acc:MGI:1923990]	15	65787034	65873816	1	protein_coding	ENSG00000132294	EFR3A	ENSMMUG00000012559	EFR3A	ortholog_one2one	Efr3a	ortholog_one2one
ENSMUSG00000015013	15.04	12.82	40.29	35.29	NA	Trappc2l	trafficking protein particle complex 2-like [Source:MGI Symbol;Acc:MGI:1916295]	8	122611640	122616660	1	protein_coding	ENSG00000167515	TRAPPC2L	ENSMMUG00000040115		ortholog_one2one	Trappc2l	ortholog_one2one
ENSMUSG00000015016	1.81	2.15	4.86	6.63	NA	Acsf3	acyl-CoA synthetase family member 3 [Source:MGI Symbol;Acc:MGI:2182591]	8	122775486	122817880	1	protein_coding	ENSG00000176715	ACSF3	ENSMMUG00000023245	ACSF3	ortholog_one2one	Acsf3	ortholog_one2one
ENSMUSG00000015023	29.00	54.28	45.47	31.45	NA	Ddx19a	DEAD (Asp-Glu-Ala-Asp) box polypeptide 19a [Source:MGI Symbol;Acc:MGI:99526]	8	110974996	110997800	-1	protein_coding	NA	NA	NA	NA	NA	NA	NA
ENSMUSG00000015027	99.50	47.07	59.94	125.67	NA	Galns	galactosamine (N-acetyl)-6-sulfate sulfatase [Source:MGI Symbol;Acc:MGI:1355303]	8	122578242	122611463	-1	protein_coding	ENSG00000141012	GALNS	ENSMMUG00000012430	GALNS	ortholog_one2one	Galns	ortholog_one2one
ENSMUSG00000015053	51.53	132.77	127.68	79.41	NA	Gata2	GATA binding protein 2 [Source:MGI Symbol;Acc:MGI:95662]	6	88193891	88207032	1	protein_coding	ENSG00000179348	GATA2	ENSMMUG00000021371	GATA2	ortholog_one2one	Gata2	ortholog_one2one
ENSMUSG00000015083	1.87	0.21	0.46	1.13	NA	C8g	complement component 8, gamma polypeptide [Source:MGI Symbol;Acc:MGI:88237]	2	25498651	25501719	-1	protein_coding	ENSG00000176919	C8G	ENSMMUG00000032142	C8G	ortholog_one2one	C8g	ortholog_one2one
ENSMUSG00000015085	9.83	-	1.11	2.77	NA	Entpd2	ectonucleoside triphosphate diphosphohydrolase 2 [Source:MGI Symbol;Acc:MGI:1096863]	2	25395874	25401321	1	protein_coding	ENSG00000054179	ENTPD2	ENSMMUG00000005056	ENTPD2	ortholog_one2one	Entpd2	ortholog_one2one
ENSMUSG00000015087	92.53	94.79	39.79	85.12	NA	Rabl6	RAB, member RAS oncogene family-like 6 [Source:MGI Symbol;Acc:MGI:2442633]	2	25583018	25608521	-1	protein_coding	ENSG00000196642	RABL6	ENSMMUG00000005042	RABL6	ortholog_one2one	Rabl6	ortholog_one2one
ENSMUSG00000015090	0.12	-	4.71	0.26	NA	Ptgds	prostaglandin D2 synthase (brain) [Source:MGI Symbol;Acc:MGI:99261]	2	25466709	25470046	-1	protein_coding	NA	NA	NA	NA	NA	NA	NA
ENSMUSG00000015092	63.03	86.61	237.38	176.97	NA	Edf1	endothelial differentiation-related factor 1 [Source:MGI Symbol;Acc:MGI:1891227]	2	25557847	25562082	1	protein_coding	ENSG00000107223	EDF1	ENSMMUG00000031537		ortholog_one2one	Edf1	ortholog_one2one
ENSMUSG00000015093	1.25	0.26	0.45	1.73	NA	Clic3	chloride intracellular channel 3 [Source:MGI Symbol;Acc:MGI:1916704]	2	25456838	25458776	1	protein_coding	ENSG00000169583	CLIC3	ENSMMUG00000021431	CLIC3	ortholog_one2one	Clic3	ortholog_one2one
ENSMUSG00000015094	8.72	3.58	8.88	15.16	NA	Npdc1	neural proliferation, differentiation and control 1 [Source:MGI Symbol;Acc:MGI:1099802]	2	25399351	25409494	1	protein_coding	ENSG00000107281	NPDC1	ENSMMUG00000017860	NPDC1	ortholog_one2one	Npdc1	ortholog_one2one
ENSMUSG00000015095	14.65	4.54	8.92	40.17	NA	Fbxw5	F-box and WD-40 domain protein 5 [Source:MGI Symbol;Acc:MGI:1354731]	2	25500750	25505471	1	protein_coding	ENSG00000159069	FBXW5	ENSMMUG00000011528	FBXW5	ortholog_one2one	Fbxw5	ortholog_one2one
ENSMUSG00000015112	12.54	35.41	28.43	12.57	NA	Slc25a13	solute carrier family 25 (mitochondrial carrier, adenine nucleotide translocator), member 13 [Source:MGI Symbol;Acc:MGI:1354721]	6	6041218	6217173	-1	protein_coding	ENSG00000004864	SLC25A13	ENSMMUG00000005250	SLC25A13	ortholog_one2one	Slc25a13	ortholog_one2one
ENSMUSG00000015120	209.71	429.06	260.05	170.87	NA	Ube2i	ubiquitin-conjugating enzyme E2I [Source:MGI Symbol;Acc:MGI:107365]	17	25261916	25274622	-1	protein_coding	ENSG00000103275	UBE2I	ENSMMUG00000044277	UBE2I	ortholog_one2one	Ube2i	ortholog_one2one
ENSMUSG00000015126	21.58	45.48	40.70	29.35	NA	Tsr3	TSR3 20S rRNA accumulation [Source:MGI Symbol;Acc:MGI:1915577]	17	25240170	25242798	1	protein_coding	ENSG00000007520	TSR3	ENSMMUG00000006428	TSR3	ortholog_one2one	Tsr3	ortholog_one2one
ENSMUSG00000015127	4.87	13.01	18.83	13.06	NA	Unkl	unkempt family like zinc finger [Source:MGI Symbol;Acc:MGI:1921404]	17	25188397	25234443	1	protein_coding	ENSG00000059145	UNKL	ENSMMUG00000012440	UNKL	ortholog_one2one	Unkl	ortholog_one2one
ENSMUSG00000015133	2.07	4.85	4.87	4.49	NA	Lrrk1	leucine-rich repeat kinase 1 [Source:MGI Symbol;Acc:MGI:2142227]	7	66226912	66388350	-1	protein_coding	ENSG00000154237	LRRK1	ENSMMUG00000013325	LRRK1	ortholog_one2one	Lrrk1	ortholog_one2one
ENSMUSG00000015134	48.29	73.55	27.07	104.20	NA	Aldh1a3	aldehyde dehydrogenase family 1, subfamily A3 [Source:MGI Symbol;Acc:MGI:1861722]	7	66390890	66427517	-1	protein_coding	ENSG00000184254	ALDH1A3	ENSMMUG00000006659	ALDH1A3	ortholog_one2one	Aldh1a3	ortholog_one2one
ENSMUSG00000015143	83.77	277.81	245.30	108.43	NA	Actn1	actinin, alpha 1 [Source:MGI Symbol;Acc:MGI:2137706]	12	80167547	80260371	-1	protein_coding	ENSG00000072110	ACTN1	ENSMMUG00000010767	ACTN1	ortholog_one2one	Actn1	ortholog_one2one
ENSMUSG00000015149	26.73	19.77	48.60	73.64	NA	Sirt2	sirtuin 2 [Source:MGI Symbol;Acc:MGI:1927664]	7	28766735	28788661	1	protein_coding	ENSG00000068903	SIRT2	ENSMMUG00000023640	SIRT2	ortholog_one2one	Sirt2	ortholog_one2one
ENSMUSG00000015165	136.46	211.73	202.80	153.27	NA	Hnrnpl	heterogeneous nuclear ribonucleoprotein L [Source:MGI Symbol;Acc:MGI:104816]	7	28808541	28822266	1	protein_coding	ENSG00000104824	HNRNPL	ENSMMUG00000004877	HNRNPL	ortholog_one2one	Hnrnpl	ortholog_one2one
ENSMUSG00000015176	14.24	81.90	86.18	22.09	NA	Nolc1	nucleolar and coiled-body phosphoprotein 1 [Source:MGI Symbol;Acc:MGI:1918019]	19	46075863	46085530	1	protein_coding	ENSG00000166197	NOLC1	ENSMMUG00000001183	NOLC1	ortholog_one2one	Nolc1	ortholog_one2one
ENSMUSG00000015189	41.28	40.44	34.10	36.35	NA	Casd1	CAS1 domain containing 1 [Source:MGI Symbol;Acc:MGI:2384865]	6	4600839	4643355	1	protein_coding	ENSG00000127995	CASD1	ENSMMUG00000016393	CASD1	ortholog_one2one	Casd1	ortholog_one2one
ENSMUSG00000015202	1.47	2.36	2.37	3.39	NA	Cnksr3	Cnksr family member 3 [Source:MGI Symbol;Acc:MGI:2674130]	10	7119063	7212237	-1	protein_coding	ENSG00000153721	CNKSR3	ENSMMUG00000053073	CNKSR3	ortholog_one2one	Cnksr3	ortholog_one2one
ENSMUSG00000015214	8.17	15.29	11.69	10.39	NA	Mtmr1	myotubularin related protein 1 [Source:MGI Symbol;Acc:MGI:1858271]	X	71364760	71419196	1	protein_coding	ENSG00000063601	MTMR1	ENSMMUG00000016607	MTMR1	ortholog_one2one	Mtmr1	ortholog_one2one
ENSMUSG00000015217	8.01	18.38	19.51	7.84	NA	Hmgb3	high mobility group box 3 [Source:MGI Symbol;Acc:MGI:1098219]	X	71555918	71560676	1	protein_coding	NA	NA	NA	NA	NA	NA	NA
ENSMUSG00000015222	0.52	0.71	0.56	0.83	NA	Map2	microtubule-associated protein 2 [Source:MGI Symbol;Acc:MGI:97175]	1	66175273	66442583	1	protein_coding	ENSG00000078018	MAP2	ENSMMUG00000018741	MAP2	ortholog_one2one	Map2	ortholog_one2one
ENSMUSG00000015224	0.16	0.09	0.02	0.15	NA	Cyp2j9	cytochrome P450, family 2, subfamily j, polypeptide 9 [Source:MGI Symbol;Acc:MGI:1921769]	4	96568429	96591578	-1	protein_coding	NA	NA	NA	NA	NA	NA	NA
ENSMUSG00000015242	-	-	-	-	NA	Nipsnap3a	nipsnap homolog 3A [Source:MGI Symbol;Acc:MGI:1920648]	4	52989272	53001162	1	protein_coding	NA	NA	NA	NA	NA	NA	NA
ENSMUSG00000015243	27.78	7.41	14.38	60.26	NA	Abca1	ATP-binding cassette, sub-family A (ABC1), member 1 [Source:MGI Symbol;Acc:MGI:99607]	4	53030787	53159895	-1	protein_coding	ENSG00000165029	ABCA1	ENSMMUG00000020608	ABCA1	ortholog_one2one	Abca1	ortholog_one2one
ENSMUSG00000015247	28.50	33.27	31.58	35.59	NA	Nipsnap3b	nipsnap homolog 3B [Source:MGI Symbol;Acc:MGI:1913786]	4	53011880	53022060	1	protein_coding	NA	NA	NA	NA	NA	NA	NA
ENSMUSG00000015289	4.55	7.87	20.00	11.88	NA	Lage3	L antigen family, member 3 [Source:MGI Symbol;Acc:MGI:1913442]	X	74351276	74353618	-1	protein_coding	ENSG00000196976	LAGE3	ENSMMUG00000040340	LAGE3	ortholog_one2one	Lage3	ortholog_one2one
ENSMUSG00000015290	24.58	41.75	56.84	38.89	NA	Ubl4a	ubiquitin-like 4A [Source:MGI Symbol;Acc:MGI:95049]	X	74365718	74373218	-1	protein_coding	NA	NA	NA	NA	NA	NA	NA
ENSMUSG00000015291	64.78	89.45	95.25	97.80	NA	Gdi1	guanosine diphosphate (GDP) dissociation inhibitor 1 [Source:MGI Symbol;Acc:MGI:99846]	X	74304998	74311862	1	protein_coding	ENSG00000203879	GDI1	ENSMMUG00000005502	GDI1	ortholog_one2one	Gdi1	ortholog_one2one
ENSMUSG00000015305	20.22	17.00	20.44	26.20	NA	Sash1	SAM and SH3 domain containing 1 [Source:MGI Symbol;Acc:MGI:1917347]	10	8722219	8886070	-1	protein_coding	ENSG00000111961	SASH1	ENSMMUG00000004893	SASH1	ortholog_one2one	Sash1	ortholog_one2one
ENSMUSG00000015312	45.54	25.63	36.58	69.98	NA	Gadd45b	growth arrest and DNA-damage-inducible 45 beta [Source:MGI Symbol;Acc:MGI:107776]	10	80930073	80932204	1	protein_coding	ENSG00000099860	GADD45B	ENSMMUG00000003468	GADD45B	ortholog_one2one	Gadd45b	ortholog_one2one
ENSMUSG00000015314	0.11	0.09	0.05	0.40	NA	Slamf6	SLAM family member 6 [Source:MGI Symbol;Acc:MGI:1353620]	1	171917515	171953170	1	protein_coding	ENSG00000162739	SLAMF6	ENSMMUG00000015601	SLAMF6	ortholog_one2one	Slamf6	ortholog_one2one
ENSMUSG00000015316	0.45	0.61	0.81	0.53	NA	Slamf1	signaling lymphocytic activation molecule family member 1 [Source:MGI Symbol;Acc:MGI:1351314]	1	171767127	171801184	1	protein_coding	ENSG00000117090	SLAMF1	ENSMMUG00000015809	SLAMF1	ortholog_one2one	Slamf1	ortholog_one2one
ENSMUSG00000015335	5.00	13.87	32.67	11.39	NA	Zdhhc12	zinc finger, DHHC domain containing 12 [Source:MGI Symbol;Acc:MGI:1913470]	2	30090944	30093648	-1	protein_coding	ENSG00000160446	ZDHHC12	ENSMMUG00000041713	ZDHHC12	ortholog_one2one	Zdhhc12	ortholog_one2one
ENSMUSG00000015337	0.60	0.66	5.16	4.52	NA	Endog	endonuclease G [Source:MGI Symbol;Acc:MGI:1261433]	2	30171493	30174069	1	protein_coding	NA	NA	NA	NA	NA	NA	NA
ENSMUSG00000015340	0.43	0.20	0.36	3.27	NA	Cybb	cytochrome b-245, beta polypeptide [Source:MGI Symbol;Acc:MGI:88574]	X	9435252	9487771	-1	protein_coding	ENSG00000165168	CYBB	ENSMMUG00000013220	CYBB	ortholog_one2one	Cybb	ortholog_one2one
ENSMUSG00000015341	54.00	62.70	83.87	92.97	NA	Golga7	golgi autoantigen, golgin subfamily a, 7 [Source:MGI Symbol;Acc:MGI:1931029]	8	23241346	23257074	-1	protein_coding	ENSG00000147533	GOLGA7	ENSMMUG00000016120	GOLGA7	ortholog_one2one	Golga7	ortholog_one2one
ENSMUSG00000015342	1.07	1.18	1.93	2.26	NA	Xk	X-linked Kx blood group [Source:MGI Symbol;Acc:MGI:103569]	X	9272756	9313250	1	protein_coding	ENSG00000047597	XK	ENSMMUG00000061198	XK	ortholog_one2one	Xk	ortholog_one2one
ENSMUSG00000015354	0.50	0.10	0.21	0.79	NA	Pcolce2	procollagen C-endopeptidase enhancer 2 [Source:MGI Symbol;Acc:MGI:1923727]	9	95637601	95698096	1	protein_coding	ENSG00000163710	PCOLCE2	ENSMMUG00000012406	PCOLCE2	ortholog_one2one	Pcolce2	ortholog_one2one
ENSMUSG00000015355	0.85	0.88	0.61	1.08	NA	Cd48	CD48 antigen [Source:MGI Symbol;Acc:MGI:88339]	1	171682009	171705258	1	protein_coding	ENSG00000117091	CD48	ENSMMUG00000015812	CD48	ortholog_one2one	Cd48	ortholog_one2one
ENSMUSG00000015357	69.16	73.98	27.90	32.45	NA	Clpx	caseinolytic mitochondrial matrix peptidase chaperone subunit [Source:MGI Symbol;Acc:MGI:1346017]	9	65294260	65330658	1	protein_coding	NA	NA	NA	NA	NA	NA	NA
ENSMUSG00000015363	34.15	40.93	33.05	36.94	NA	Trabd	TraB domain containing [Source:MGI Symbol;Acc:MGI:1915226]	15	89075124	89087077	1	protein_coding	ENSG00000170638	TRABD	ENSMMUG00000014087	TRABD	ortholog_one2one	Trabd	ortholog_one2one
ENSMUSG00000015365	0.08	0.28	1.35	0.22	NA	Mov10l1	Mov10 like RISC complex RNA helicase 1 [Source:MGI Symbol;Acc:MGI:1891384]	15	88982909	89055152	1	protein_coding	ENSG00000073146	MOV10L1	ENSMMUG00000009120	MOV10L1	ortholog_one2one	Mov10l1	ortholog_one2one
ENSMUSG00000015377	2.67	2.66	3.23	5.99	NA	Dennd6b	DENN/MADD domain containing 6B [Source:MGI Symbol;Acc:MGI:1916690]	15	89182213	89196496	-1	protein_coding	ENSG00000205593	DENND6B	ENSMMUG00000008327	DENND6B	ortholog_one2one	Dennd6b	ortholog_one2one
ENSMUSG00000015396	11.11	1.66	4.72	28.81	NA	Cd83	CD83 antigen [Source:MGI Symbol;Acc:MGI:1328316]	13	43784775	43803132	1	protein_coding	ENSG00000112149	CD83	ENSMMUG00000020289	CD83	ortholog_one2one	Cd83	ortholog_one2one
ENSMUSG00000015401	0.11	0.04	0.24	0.09	NA	Cltrn	collectrin, amino acid transport regulator [Source:MGI Symbol;Acc:MGI:1926234]	X	164088830	164118860	1	protein_coding	NA	NA	NA	NA	NA	NA	NA
ENSMUSG00000015405	48.88	0.04	0.20	58.26	NA	Ace2	angiotensin I converting enzyme (peptidyl-dipeptidase A) 2 [Source:MGI Symbol;Acc:MGI:1917258]	X	164139332	164188420	1	protein_coding	ENSG00000130234	ACE2	ENSMMUG00000014048	ACE2	ortholog_one2one	Ace2	ortholog_one2one
ENSMUSG00000015437	1.22	8.07	4.30	0.50	NA	Gzmb	granzyme B [Source:MGI Symbol;Acc:MGI:109267]	14	56258838	56262260	-1	protein_coding	NA	NA	NA	NA	NA	NA	NA
ENSMUSG00000015441	23.61	124.16	143.77	17.09	NA	Gzmf	granzyme F [Source:MGI Symbol;Acc:MGI:109254]	14	56205263	56211417	-1	protein_coding	NA	NA	NA	NA	NA	NA	NA
ENSMUSG00000015443	0.15	0.41	0.73	0.19	NA	Gzmn	granzyme N [Source:MGI Symbol;Acc:MGI:2675494]	14	56165797	56174599	-1	protein_coding	NA	NA	NA	NA	NA	NA	NA
ENSMUSG00000015451	1.39	1.38	5.75	3.28	NA	C4a	complement component 4A (Rodgers blood group) [Source:MGI Symbol;Acc:MGI:98320]	17	34809092	34823464	-1	processed_transcript	NA	NA	NA	NA	NA	NA	NA
ENSMUSG00000015452	6.99	1.70	2.08	16.19	NA	Ager	advanced glycosylation end product-specific receptor [Source:MGI Symbol;Acc:MGI:893592]	17	34597862	34600936	1	protein_coding	ENSG00000204305	AGER	ENSMMUG00000018442	AGER	ortholog_one2one	Ager	ortholog_one2one
ENSMUSG00000015461	8.63	16.69	58.33	38.03	NA	Atf6b	activating transcription factor 6 beta [Source:MGI Symbol;Acc:MGI:105121]	17	34647146	34655074	1	protein_coding	ENSG00000213676	ATF6B	ENSMMUG00000015229	ATF6B	ortholog_one2one	Atf6b	ortholog_one2one
ENSMUSG00000015467	0.93	1.23	0.42	1.20	NA	Egfl8	EGF-like domain 8 [Source:MGI Symbol;Acc:MGI:1932094]	17	34613349	34615971	-1	protein_coding	NA	NA	NA	NA	NA	NA	NA
ENSMUSG00000015468	8.68	4.36	5.23	15.64	NA	Notch4	notch 4 [Source:MGI Symbol;Acc:MGI:107471]	17	34564268	34588503	1	protein_coding	NA	NA	NA	NA	NA	NA	NA
ENSMUSG00000015474	7.90	3.01	13.40	35.53	NA	Ppt2	palmitoyl-protein thioesterase 2 [Source:MGI Symbol;Acc:MGI:1860075]	17	34616662	34628510	-1	protein_coding	NA	NA	NA	NA	NA	NA	NA
ENSMUSG00000015476	-	-	0.02	0.42	NA	Prrt1	proline-rich transmembrane protein 1 [Source:MGI Symbol;Acc:MGI:1932118]	17	34629533	34633126	1	protein_coding	ENSG00000204314	PRRT1	ENSMMUG00000016647	PRRT1	ortholog_one2one	Prrt1	ortholog_one2one
ENSMUSG00000015478	6.50	6.95	30.54	27.19	NA	Rnf5	ring finger protein 5 [Source:MGI Symbol;Acc:MGI:1860076]	17	34601091	34603690	-1	protein_coding	ENSG00000204308	RNF5	ENSMMUG00000018438	RNF5	ortholog_one2one	Rnf5	ortholog_one2one
ENSMUSG00000015484	0.35	0.16	0.29	0.35	NA	Fam163a	family with sequence similarity 163, member A [Source:MGI Symbol;Acc:MGI:3618859]	1	156075966	156205026	-1	protein_coding	ENSG00000143340	FAM163A	ENSMMUG00000055256	FAM163A	ortholog_one2one	Fam163a	ortholog_one2one
ENSMUSG00000015488	30.16	26.77	30.15	37.13	NA	Cacfd1	calcium channel flower domain containing 1 [Source:MGI Symbol;Acc:MGI:1924317]	2	27009926	27021089	1	protein_coding	NA	NA	NA	NA	NA	NA	NA
ENSMUSG00000015501	4.35	2.60	4.30	8.83	NA	Hivep2	human immunodeficiency virus type I enhancer binding protein 2 [Source:MGI Symbol;Acc:MGI:1338076]	10	13966075	14151374	1	protein_coding	ENSG00000010818	HIVEP2	ENSMMUG00000007998	HIVEP2	ortholog_one2one	Hivep2	ortholog_one2one
ENSMUSG00000015519	-	-	-	-	NA	2310057J18Rik	RIKEN cDNA 2310057J18 gene [Source:MGI Symbol;Acc:MGI:1914969]	10	28972288	28986303	-1	protein_coding	ENSG00000184530	C6orf58	ENSMMUG00000056881	C4H6orf58	ortholog_one2one	2310057J18Rik	ortholog_one2one
ENSMUSG00000015522	45.11	61.08	38.86	40.30	NA	Arnt	aryl hydrocarbon receptor nuclear translocator [Source:MGI Symbol;Acc:MGI:88071]	3	95434388	95497240	1	protein_coding	ENSG00000143437	ARNT	ENSMMUG00000000541	ARNT	ortholog_one2one	Arnt	ortholog_one2one
ENSMUSG00000015533	5.28	9.07	9.44	6.39	NA	Itga2	integrin alpha 2 [Source:MGI Symbol;Acc:MGI:96600]	13	114833081	114932100	-1	protein_coding	ENSG00000164171	ITGA2	ENSMMUG00000020448	ITGA2	ortholog_one2one	Itga2	ortholog_one2one
ENSMUSG00000015536	27.79	24.94	35.74	34.48	NA	Mocs2	molybdenum cofactor synthesis 2 [Source:MGI Symbol;Acc:MGI:1336894]	13	114818236	114832275	1	protein_coding	ENSG00000164172	MOCS2	ENSMMUG00000020449	MOCS2	ortholog_one2one	Mocs2	ortholog_one2one
ENSMUSG00000015542	60.94	28.49	23.72	43.27	NA	Nat9	N-acetyltransferase 9 (GCN5-related, putative) [Source:MGI Symbol;Acc:MGI:1913426]	11	115182832	115187859	-1	protein_coding	ENSG00000109065	NAT9	ENSMMUG00000005738	NAT9	ortholog_one2one	Nat9	ortholog_one2one
ENSMUSG00000015568	23.32	30.84	16.32	23.44	NA	Lpl	lipoprotein lipase [Source:MGI Symbol;Acc:MGI:96820]	8	68880491	68907448	1	protein_coding	ENSG00000175445	LPL	ENSMMUG00000004712	LPL	ortholog_one2one	Lpl	ortholog_one2one
ENSMUSG00000015575	127.91	60.08	114.04	129.81	NA	Atp6v0e	ATPase, H+ transporting, lysosomal V0 subunit E [Source:MGI Symbol;Acc:MGI:1328318]	17	26663231	26699647	1	protein_coding	ENSG00000113732	ATP6V0E1	ENSMMUG00000059290	ATP6V0E1	ortholog_one2one	Atp6v0e	ortholog_one2one
ENSMUSG00000015579	-	-	-	0.08	NA	Nkx2-5	NK2 homeobox 5 [Source:MGI Symbol;Acc:MGI:97350]	17	26838664	26845009	-1	protein_coding	ENSG00000183072	NKX2-5	ENSMMUG00000064883	NKX2-5	ortholog_one2one	Nkx2-5	ortholog_one2one
ENSMUSG00000015597	18.40	14.48	10.87	19.07	NA	Zfp318	zinc finger protein 318 [Source:MGI Symbol;Acc:MGI:1889348]	17	46383731	46420920	1	protein_coding	ENSG00000171467	ZNF318	ENSMMUG00000011567	ZNF318	ortholog_one2one	Zfp318	ortholog_one2one
ENSMUSG00000015599	0.32	1.25	2.66	0.75	NA	Ttbk1	tau tubulin kinase 1 [Source:MGI Symbol;Acc:MGI:2147036]	17	46442448	46487675	-1	protein_coding	ENSG00000146216	TTBK1	ENSMMUG00000017322	TTBK1	ortholog_one2one	Ttbk1	ortholog_one2one
ENSMUSG00000015605	10.79	21.65	72.23	40.98	NA	Srf	serum response factor [Source:MGI Symbol;Acc:MGI:106658]	17	46548329	46556175	-1	protein_coding	ENSG00000112658	SRF	ENSMMUG00000000033	SRF	ortholog_one2one	Srf	ortholog_one2one
ENSMUSG00000015619	25.02	46.64	52.11	46.83	NA	Gata3	GATA binding protein 3 [Source:MGI Symbol;Acc:MGI:95663]	2	9857078	9890034	-1	protein_coding	ENSG00000107485	GATA3	ENSMMUG00000006944	GATA3	ortholog_one2one	Gata3	ortholog_one2one
ENSMUSG00000015627	0.06	0.04	0.17	0.23	NA	Gata5	GATA binding protein 5 [Source:MGI Symbol;Acc:MGI:109497]	2	180325133	180334699	-1	protein_coding	ENSG00000130700	GATA5	ENSMMUG00000017584	GATA5	ortholog_one2one	Gata5	ortholog_one2one
ENSMUSG00000015647	66.75	89.27	161.77	166.73	NA	Lama5	laminin, alpha 5 [Source:MGI Symbol;Acc:MGI:105382]	2	180176373	180225859	-1	protein_coding	NA	NA	NA	NA	NA	NA	NA
ENSMUSG00000015652	0.55	0.72	0.85	0.70	NA	Steap1	six transmembrane epithelial antigen of the prostate 1 [Source:MGI Symbol;Acc:MGI:1917608]	5	5736317	5749326	-1	protein_coding	NA	NA	NA	NA	NA	NA	NA
ENSMUSG00000015653	1.27	0.69	1.75	1.71	NA	Steap2	six transmembrane epithelial antigen of prostate 2 [Source:MGI Symbol;Acc:MGI:1921301]	5	5664829	5694578	-1	protein_coding	ENSG00000157214	STEAP2	ENSMMUG00000023653	STEAP2	ortholog_one2one	Steap2	ortholog_one2one
ENSMUSG00000015656	1,437.77	5,506.25	2,267.14	890.98	NA	Hspa8	heat shock protein 8 [Source:MGI Symbol;Acc:MGI:105384]	9	40800984	40810087	1	protein_coding	ENSG00000109971	HSPA8	ENSMMUG00000004696	HSPA8	ortholog_one2one	Hspa8	ortholog_one2one
ENSMUSG00000015659	6.69	7.06	6.75	6.77	NA	Serac1	serine active site containing 1 [Source:MGI Symbol;Acc:MGI:2447813]	17	6042196	6079741	-1	protein_coding	ENSG00000122335	SERAC1	ENSMMUG00000029510	SERAC1	ortholog_one2one	Serac1	ortholog_one2one
ENSMUSG00000015665	0.05	-	0.07	0.43	NA	Awat1	acyl-CoA wax alcohol acyltransferase 1 [Source:MGI Symbol;Acc:MGI:3588200]	X	100572251	100578205	1	protein_coding	ENSG00000204195	AWAT1	ENSMMUG00000059882	AWAT1	ortholog_one2one	Awat1	ortholog_one2one
ENSMUSG00000015668	32.29	41.59	51.48	38.52	NA	Pdzd11	PDZ domain containing 11 [Source:MGI Symbol;Acc:MGI:1919871]	X	100622883	100626568	-1	protein_coding	ENSG00000120509	PDZD11	ENSMMUG00000061295	PDZD11	ortholog_one2one	Pdzd11	ortholog_one2one
ENSMUSG00000015671	61.27	112.77	86.67	46.45	NA	Psma2	proteasome subunit alpha 2 [Source:MGI Symbol;Acc:MGI:104885]	13	14613240	14674236	1	protein_coding	NA	NA	NA	NA	NA	NA	NA
ENSMUSG00000015672	20.03	40.57	29.12	14.62	NA	Mrpl32	mitochondrial ribosomal protein L32 [Source:MGI Symbol;Acc:MGI:2137226]	13	14608184	14613165	-1	protein_coding	ENSG00000106591	MRPL32	ENSMMUG00000060273	MRPL32	ortholog_one2one	Mrpl32	ortholog_one2one
ENSMUSG00000015697	19.62	35.95	23.85	22.41	NA	Setdb1	SET domain, bifurcated 1 [Source:MGI Symbol;Acc:MGI:1934229]	3	95323525	95357202	-1	protein_coding	ENSG00000143379	SETDB1	ENSMMUG00000023235	SETDB1	ortholog_one2one	Setdb1	ortholog_one2one
ENSMUSG00000015702	6.16	5.39	2.68	5.03	NA	Anxa9	annexin A9 [Source:MGI Symbol;Acc:MGI:1923711]	3	95296096	95307176	-1	protein_coding	ENSG00000143412	ANXA9	ENSMMUG00000023231	ANXA9	ortholog_one2one	Anxa9	ortholog_one2one
ENSMUSG00000015709	4.80	0.85	1.33	16.83	NA	Arnt2	aryl hydrocarbon receptor nuclear translocator 2 [Source:MGI Symbol;Acc:MGI:107188]	7	84246278	84410176	-1	protein_coding	ENSG00000172379	ARNT2	ENSMMUG00000011566	ARNT2	ortholog_one2one	Arnt2	ortholog_one2one
ENSMUSG00000015711	32.44	25.41	25.78	42.03	NA	Prune1	prune exopolyphosphatase [Source:MGI Symbol;Acc:MGI:1925152]	3	95253674	95282076	-1	protein_coding	ENSG00000143363	PRUNE1	ENSMMUG00000010068	PRUNE1	ortholog_one2one	Prune1	ortholog_one2one
ENSMUSG00000015714	160.37	151.60	188.77	166.35	NA	Cers2	ceramide synthase 2 [Source:MGI Symbol;Acc:MGI:1924143]	3	95314791	95323599	1	protein_coding	ENSG00000143418	CERS2	ENSMMUG00000023234	CERS2	ortholog_one2one	Cers2	ortholog_one2one
ENSMUSG00000015721	0.27	0.33	0.12	0.20	NA	Nlrp5	NLR family, pyrin domain containing 5 [Source:MGI Symbol;Acc:MGI:1345193]	7	23385889	23441922	1	protein_coding	ENSG00000171487	NLRP5	ENSMMUG00000028710	NLRP5	ortholog_one2one	Nlrp5	ortholog_one2one
ENSMUSG00000015733	246.39	301.70	127.03	124.29	NA	Capza2	capping protein (actin filament) muscle Z-line, alpha 2 [Source:MGI Symbol;Acc:MGI:106222]	6	17636234	17666972	1	protein_coding	ENSG00000198898	CAPZA2	ENSMMUG00000006784	CAPZA2	ortholog_one2one	Capza2	ortholog_one2one
ENSMUSG00000015745	14.42	26.31	33.28	37.34	NA	Plekho1	pleckstrin homology domain containing, family O member 1 [Source:MGI Symbol;Acc:MGI:1914470]	3	95988429	95996001	-1	protein_coding	ENSG00000023902	PLEKHO1	ENSMMUG00000013681	PLEKHO1	ortholog_one2one	Plekho1	ortholog_one2one
ENSMUSG00000015747	10.71	19.70	10.29	8.20	NA	Vps45	vacuolar protein sorting 45 [Source:MGI Symbol;Acc:MGI:891965]	3	95999832	96058466	-1	protein_coding	ENSG00000136631	VPS45	ENSMMUG00000013673	VPS45	ortholog_one2one	Vps45	ortholog_one2one
ENSMUSG00000015748	33.22	70.64	53.15	39.94	NA	Prpf3	pre-mRNA processing factor 3 [Source:MGI Symbol;Acc:MGI:1918017]	3	95830124	95855885	-1	protein_coding	ENSG00000117360	PRPF3	ENSMMUG00000016301	PRPF3	ortholog_one2one	Prpf3	ortholog_one2one
ENSMUSG00000015749	53.09	259.15	85.15	24.74	NA	Anp32e	acidic (leucine-rich) nuclear phosphoprotein 32 family, member E [Source:MGI Symbol;Acc:MGI:1913721]	3	95929246	95947390	1	protein_coding	ENSG00000143401	ANP32E	ENSMMUG00000021531	ANP32E	ortholog_one2one	Anp32e	ortholog_one2one
ENSMUSG00000015750	21.35	25.10	54.40	65.42	NA	Aph1a	aph1 homolog A, gamma secretase subunit [Source:MGI Symbol;Acc:MGI:2385110]	3	95893969	95898288	1	protein_coding	ENSG00000117362	APH1A	ENSMMUG00000021386	APH1A	ortholog_one2one	Aph1a	ortholog_one2one
ENSMUSG00000015755	106.74	147.78	129.60	132.31	NA	Tab2	TGF-beta activated kinase 1/MAP3K7 binding protein 2 [Source:MGI Symbol;Acc:MGI:1915902]	10	7905653	7956230	-1	protein_coding	ENSG00000055208	TAB2	ENSMMUG00000014995	TAB2	ortholog_one2one	Tab2	ortholog_one2one
ENSMUSG00000015757	39.91	73.53	30.83	26.19	NA	Ppil4	peptidylprolyl isomerase (cyclophilin)-like 4 [Source:MGI Symbol;Acc:MGI:1914668]	10	7792891	7823135	1	protein_coding	ENSG00000131013	PPIL4	ENSMMUG00000023067	PPIL4	ortholog_one2one	Ppil4	ortholog_one2one
ENSMUSG00000015759	159.13	286.88	89.72	66.46	NA	Cnih1	cornichon family AMPA receptor auxiliary protein 1 [Source:MGI Symbol;Acc:MGI:1277202]	14	46775567	46788411	-1	protein_coding	ENSG00000100528	CNIH1	ENSMMUG00000012325	CNIH1	ortholog_one2one	Cnih1	ortholog_one2one
ENSMUSG00000015766	31.35	61.05	28.95	10.94	NA	Eps8	epidermal growth factor receptor pathway substrate 8 [Source:MGI Symbol;Acc:MGI:104684]	6	137477245	137654876	-1	protein_coding	ENSG00000151491	EPS8	ENSMMUG00000020431	EPS8	ortholog_one2one	Eps8	ortholog_one2one
ENSMUSG00000015776	21.35	24.61	42.60	49.13	NA	Med22	mediator complex subunit 22 [Source:MGI Symbol;Acc:MGI:98446]	2	26905262	26910677	-1	protein_coding	NA	NA	NA	NA	NA	NA	NA
ENSMUSG00000015787	0.27	0.03	0.08	1.70	NA	Abo	ABO blood group (transferase A, alpha 1-3-N-acetylgalactosaminyltransferase, transferase B, alpha 1-3-galactosyltransferase) [Source:MGI Symbol;Acc:MGI:2135738]	2	26842503	26864979	-1	protein_coding	ENSG00000175164	ABO	ENSMMUG00000015100	ABO	ortholog_one2one	Abo	ortholog_one2one
ENSMUSG00000015790	60.65	67.81	59.10	64.03	NA	Surf1	surfeit gene 1 [Source:MGI Symbol;Acc:MGI:98443]	2	26913381	26916530	-1	protein_coding	ENSG00000148290	SURF1	ENSMMUG00000022344	SURF1	ortholog_one2one	Surf1	ortholog_one2one
ENSMUSG00000015804	33.12	78.66	61.23	31.58	NA	Med28	mediator complex subunit 28 [Source:MGI Symbol;Acc:MGI:1914249]	5	45520229	45529276	1	protein_coding	ENSG00000118579	MED28	ENSMMUG00000053953	MED28	ortholog_one2one	Med28	ortholog_one2one
ENSMUSG00000015806	13.46	24.41	47.13	22.94	NA	Qdpr	quinoid dihydropteridine reductase [Source:MGI Symbol;Acc:MGI:97836]	5	45434021	45450236	-1	protein_coding	ENSG00000151552	QDPR	ENSMMUG00000005730	QDPR	ortholog_one2one	Qdpr	ortholog_one2one
ENSMUSG00000015812	7.53	6.80	1.98	3.30	NA	Gnrh1	gonadotropin releasing hormone 1 [Source:MGI Symbol;Acc:MGI:95789]	14	67745181	67749439	1	protein_coding	ENSG00000147437	GNRH1	ENSMMUG00000029018	GNRH1	ortholog_one2one	Gnrh1	ortholog_one2one
ENSMUSG00000015829	-	-	0.02	0.04	NA	Tnr	tenascin R [Source:MGI Symbol;Acc:MGI:99516]	1	159523769	159931729	1	protein_coding	ENSG00000116147	TNR	ENSMMUG00000015723	TNR	ortholog_one2one	Tnr	ortholog_one2one
ENSMUSG00000015837	295.32	490.23	701.54	511.41	NA	Sqstm1	sequestosome 1 [Source:MGI Symbol;Acc:MGI:107931]	11	50199366	50210827	-1	protein_coding	ENSG00000161011	SQSTM1	ENSMMUG00000021055	SQSTM1	ortholog_one2one	Sqstm1	ortholog_one2one
ENSMUSG00000015839	43.84	37.80	40.82	44.38	NA	Nfe2l2	nuclear factor, erythroid derived 2, like 2 [Source:MGI Symbol;Acc:MGI:108420]	2	75675513	75704641	-1	protein_coding	ENSG00000116044	NFE2L2	ENSMMUG00000001861	NFE2L2	ortholog_one2one	Nfe2l2	ortholog_one2one
ENSMUSG00000015843	0.03	-	0.02	0.10	NA	Rxrg	retinoid X receptor gamma [Source:MGI Symbol;Acc:MGI:98216]	1	167598384	167639623	1	protein_coding	ENSG00000143171	RXRG	ENSMMUG00000002892	RXRG	ortholog_one2one	Rxrg	ortholog_one2one
ENSMUSG00000015846	98.57	126.47	98.60	108.60	NA	Rxra	retinoid X receptor alpha [Source:MGI Symbol;Acc:MGI:98214]	2	27676440	27762957	1	protein_coding	ENSG00000186350	RXRA	ENSMMUG00000008183	RXRA	ortholog_one2one	Rxra	ortholog_one2one
ENSMUSG00000015850	2.16	1.36	3.48	14.39	NA	Adamtsl4	ADAMTS-like 4 [Source:MGI Symbol;Acc:MGI:2389008]	3	95676201	95687917	-1	protein_coding	ENSG00000143382	ADAMTSL4	ENSMMUG00000008218	ADAMTSL4	ortholog_one2one	Adamtsl4	ortholog_one2one
ENSMUSG00000015852	1.31	0.30	0.49	2.32	NA	Fcrls	Fc receptor-like S, scavenger receptor [Source:MGI Symbol;Acc:MGI:1933397]	3	87250758	87263738	-1	protein_coding	ENSG00000132704	FCRL2	ENSMMUG00000019830	FCRL2	ortholog_one2one	Fcrls	ortholog_one2one
ENSMUSG00000015854	1.15	0.24	0.11	0.43	NA	Cd5l	CD5 antigen-like [Source:MGI Symbol;Acc:MGI:1334419]	3	87357881	87371073	1	protein_coding	ENSG00000073754	CD5L	ENSMMUG00000019835	CD5L	ortholog_one2one	Cd5l	ortholog_one2one
ENSMUSG00000015869	24.22	50.05	51.07	37.37	NA	Prpsap1	phosphoribosyl pyrophosphate synthetase-associated protein 1 [Source:MGI Symbol;Acc:MGI:1915013]	11	116470845	116494202	-1	protein_coding	ENSG00000161542	PRPSAP1	ENSMMUG00000049537	PRPSAP1	ortholog_one2one	Prpsap1	ortholog_one2one
ENSMUSG00000015879	0.02	0.18	0.05	0.02	NA	Fam184b	family with sequence similarity 184, member B [Source:MGI Symbol;Acc:MGI:2442958]	5	45529705	45639614	-1	protein_coding	ENSG00000047662	FAM184B	ENSMMUG00000018067	FAM184B	ortholog_one2one	Fam184b	ortholog_one2one
ENSMUSG00000015880	1.99	49.87	20.57	0.35	NA	Ncapg	non-SMC condensin I complex, subunit G [Source:MGI Symbol;Acc:MGI:1930197]	5	45669919	45700546	1	protein_coding	ENSG00000109805	NCAPG	ENSMMUG00000018070	NCAPG	ortholog_one2one	Ncapg	ortholog_one2one
ENSMUSG00000015882	1.85	2.77	2.66	1.70	NA	Lcorl	ligand dependent nuclear receptor corepressor-like [Source:MGI Symbol;Acc:MGI:2651932]	5	45697181	45857615	-1	protein_coding	NA	NA	NA	NA	NA	NA	NA
ENSMUSG00000015889	50.18	75.40	84.19	57.18	NA	Lta4h	leukotriene A4 hydrolase [Source:MGI Symbol;Acc:MGI:96836]	10	93453411	93484875	1	protein_coding	ENSG00000111144	LTA4H	ENSMMUG00000009312	LTA4H	ortholog_one2one	Lta4h	ortholog_one2one
ENSMUSG00000015890	0.06	0.08	0.02	-	NA	Amdhd1	amidohydrolase domain containing 1 [Source:MGI Symbol;Acc:MGI:1919011]	10	93523338	93540033	-1	protein_coding	ENSG00000139344	AMDHD1	ENSMMUG00000009304	AMDHD1	ortholog_one2one	Amdhd1	ortholog_one2one
ENSMUSG00000015932	252.16	279.69	225.72	225.58	NA	Dstn	destrin [Source:MGI Symbol;Acc:MGI:1929270]	2	143915320	143943324	1	protein_coding	ENSG00000125868	DSTN	ENSMMUG00000013786	DSTN	ortholog_one2one	Dstn	ortholog_one2one
ENSMUSG00000015937	39.82	87.01	69.67	55.23	NA	Macroh2a1	macroH2A.1 histone [Source:MGI Symbol;Acc:MGI:1349392]	13	56073619	56136361	-1	protein_coding	ENSG00000113648	MACROH2A1	ENSMMUG00000014465	H2AFY	ortholog_one2one	Macroh2a1	ortholog_one2one
ENSMUSG00000015942	3.77	3.02	3.76	5.70	NA	Gtf2ird2	GTF2I repeat domain containing 2 [Source:MGI Symbol;Acc:MGI:2149780]	5	134184019	134224355	1	protein_coding	NA	NA	NA	NA	NA	NA	NA
ENSMUSG00000015943	3.62	4.75	10.37	4.95	NA	Bola1	bolA-like 1 (E. coli) [Source:MGI Symbol;Acc:MGI:1916418]	3	96196588	96219709	-1	protein_coding	ENSG00000178096	BOLA1	ENSMMUG00000007258	BOLA1	ortholog_one2one	Bola1	ortholog_one2one
ENSMUSG00000015944	2.96	1.42	5.59	7.43	NA	Castor2	cytosolic arginine sensor for mTORC1 subunit 2 [Source:MGI Symbol;Acc:MGI:1933384]	5	134099711	134144343	1	protein_coding	ENSG00000274070	CASTOR2	ENSMMUG00000014804	CASTOR2	ortholog_one2one	Castor2	ortholog_one2one
ENSMUSG00000015947	0.45	0.53	0.37	1.28	NA	Fcgr1	Fc receptor, IgG, high affinity I [Source:MGI Symbol;Acc:MGI:95498]	3	96282909	96293969	-1	protein_coding	NA	NA	NA	NA	NA	NA	NA
ENSMUSG00000015950	1.05	0.72	0.46	3.15	NA	Ncf1	neutrophil cytosolic factor 1 [Source:MGI Symbol;Acc:MGI:97283]	5	134220053	134229625	-1	protein_coding	ENSG00000158517	NCF1	ENSMMUG00000007586	NCF1	ortholog_one2one	Ncf1	ortholog_one2one
ENSMUSG00000015957	0.36	0.50	1.59	1.59	NA	Wnt11	wingless-type MMTV integration site family, member 11 [Source:MGI Symbol;Acc:MGI:101948]	7	98835112	98855195	1	protein_coding	ENSG00000085741	WNT11	ENSMMUG00000051614	WNT11	ortholog_one2one	Wnt11	ortholog_one2one
ENSMUSG00000015961	56.65	127.36	49.15	42.65	NA	Adss	adenylosuccinate synthetase, non muscle [Source:MGI Symbol;Acc:MGI:87948]	1	177762962	177796511	-1	protein_coding	ENSG00000035687	ADSS2	ENSMMUG00000000016	ADSS2	ortholog_one2one	Adss	ortholog_one2one
ENSMUSG00000015962	-	0.13	0.06	0.33	NA	1700016C15Rik	RIKEN cDNA 1700016C15 gene [Source:MGI Symbol;Acc:MGI:1916678]	1	177729814	177753324	1	protein_coding	ENSG00000173728	C1orf100	ENSMMUG00000000015	C1H1orf100	ortholog_one2one	1700016C15Rik	ortholog_one2one
ENSMUSG00000015966	8.25	13.27	17.76	12.91	NA	Il17rb	interleukin 17 receptor B [Source:MGI Symbol;Acc:MGI:1355292]	14	29996135	30008896	-1	protein_coding	NA	NA	NA	NA	NA	NA	NA
ENSMUSG00000015968	3.58	4.77	5.07	2.58	NA	Cacna1d	calcium channel, voltage-dependent, L type, alpha 1D subunit [Source:MGI Symbol;Acc:MGI:88293]	14	30039939	30491455	-1	protein_coding	ENSG00000157388	CACNA1D	ENSMMUG00000019262	CACNA1D	ortholog_one2one	Cacna1d	ortholog_one2one
[truncated: 53,805 more rows]
