# Supplementary material for: Transcriptomic analysis of primate placentas and novel rhesus trophoblast cell lines informs investigations of human placentation
Source: BMC Biol. 2021 Jun 21;19:127. doi: 10.1186/s12915-021-01056-7 (PMC8218487; doi:10.1186/s12915-021-01056-7)
Supplement: Supplementary file 7 — Additional file 7. TPM-based human versus mouse placenta DEGs. [file 12915_2021_1056_MOESM7_ESM.txt]

H.Gene.ID	Gene.name	Gene.description	baseMean	log2FoldChange	lfcSE	stat	pvalue	padj	annotation
ENSG00000148848	ADAM12	ADAM metallopeptidase domain 12 [Source:HGNC Symbol;Acc:HGNC:190]	1333.78	8.74	0.40	21.68	3.18E-104	3.69E-100	UP
ENSG00000138829	FBN2	fibrillin 2 [Source:HGNC Symbol;Acc:HGNC:3604]	256.56	7.16	0.43	16.50	3.77E-61	1.09E-57	UP
ENSG00000165124	SVEP1	sushi, von Willebrand factor type A, EGF and pentraxin domain containing 1 [Source:HGNC Symbol;Acc:HGNC:15985]	353.45	7.54	0.46	16.53	2.21E-61	1.09E-57	UP
ENSG00000172493	AFF1	AF4/FMR2 family member 1 [Source:HGNC Symbol;Acc:HGNC:7135]	229.35	7.08	0.43	16.51	2.87E-61	1.09E-57	UP
ENSG00000166147	FBN1	fibrillin 1 [Source:HGNC Symbol;Acc:HGNC:3603]	150.19	5.72	0.35	16.21	4.05E-59	9.40E-56	UP
ENSG00000164292	RHOBTB3	Rho related BTB domain containing 3 [Source:HGNC Symbol;Acc:HGNC:18757]	397.36	8.80	0.56	15.84	1.72E-56	3.33E-53	UP
ENSG00000072778	ACADVL	acyl-CoA dehydrogenase very long chain [Source:HGNC Symbol;Acc:HGNC:92]	309.07	3.64	0.23	15.73	8.75E-56	1.45E-52	UP
ENSG00000124491	F13A1	coagulation factor XIII A chain [Source:HGNC Symbol;Acc:HGNC:3531]	210.08	6.87	0.44	15.56	1.29E-54	1.86E-51	UP
ENSG00000167703	SLC43A2	solute carrier family 43 member 2 [Source:HGNC Symbol;Acc:HGNC:23087]	230.13	4.45	0.29	15.21	3.21E-52	4.13E-49	UP
ENSG00000070031	SCT	secretin [Source:HGNC Symbol;Acc:HGNC:10607]	429.21	-8.99	0.59	-15.12	1.25E-51	1.45E-48	DN
ENSG00000263001	GTF2I	general transcription factor IIi [Source:HGNC Symbol;Acc:HGNC:4659]	112.39	3.80	0.25	14.99	8.16E-51	8.60E-48	UP
ENSG00000105825	TFPI2	tissue factor pathway inhibitor 2 [Source:HGNC Symbol;Acc:HGNC:11761]	2604.39	7.82	0.53	14.73	4.00E-49	3.86E-46	UP
ENSG00000133316	WDR74	WD repeat domain 74 [Source:HGNC Symbol;Acc:HGNC:25529]	557.78	5.15	0.35	14.71	5.93E-49	5.29E-46	UP
ENSG00000012171	SEMA3B	semaphorin 3B [Source:HGNC Symbol;Acc:HGNC:10724]	426.05	6.94	0.48	14.56	5.14E-48	4.26E-45	UP
ENSG00000130382	MLLT1	MLLT1 super elongation complex subunit [Source:HGNC Symbol;Acc:HGNC:7134]	169.56	3.72	0.26	14.38	7.10E-47	5.49E-44	UP
ENSG00000151014	NOCT	nocturnin [Source:HGNC Symbol;Acc:HGNC:14254]	132.95	-4.42	0.31	-14.37	8.37E-47	6.06E-44	DN
ENSG00000167434	CA4	carbonic anhydrase 4 [Source:HGNC Symbol;Acc:HGNC:1375]	310.49	-8.19	0.59	-13.97	2.25E-44	1.54E-41	DN
ENSG00000132386	SERPINF1	serpin family F member 1 [Source:HGNC Symbol;Acc:HGNC:8824]	120.23	6.47	0.47	13.78	3.14E-43	2.03E-40	UP
ENSG00000137203	TFAP2A	transcription factor AP-2 alpha [Source:HGNC Symbol;Acc:HGNC:11742]	94.67	4.34	0.32	13.70	9.60E-43	5.86E-40	UP
ENSG00000119630	PGF	placental growth factor [Source:HGNC Symbol;Acc:HGNC:8893]	200.84	4.48	0.33	13.69	1.16E-42	6.70E-40	UP
ENSG00000173757	STAT5B	signal transducer and activator of transcription 5B [Source:HGNC Symbol;Acc:HGNC:11367]	100.61	5.79	0.43	13.53	1.07E-41	5.94E-39	UP
ENSG00000067606	PRKCZ	protein kinase C zeta [Source:HGNC Symbol;Acc:HGNC:9412]	162.01	3.26	0.24	13.51	1.28E-41	6.76E-39	UP
ENSG00000066827	ZFAT	zinc finger and AT-hook domain containing [Source:HGNC Symbol;Acc:HGNC:19899]	80.91	4.65	0.34	13.50	1.54E-41	7.79E-39	UP
ENSG00000135048	CEMIP2	cell migration inducing hyaluronidase 2 [Source:HGNC Symbol;Acc:HGNC:11869]	133.01	5.01	0.37	13.43	3.87E-41	1.87E-38	UP
ENSG00000153071	DAB2	DAB adaptor protein 2 [Source:HGNC Symbol;Acc:HGNC:2662]	369.97	4.36	0.33	13.37	9.04E-41	4.19E-38	UP
ENSG00000074181	NOTCH3	notch receptor 3 [Source:HGNC Symbol;Acc:HGNC:7883]	90.42	5.54	0.42	13.33	1.49E-40	6.66E-38	UP
ENSG00000145715	RASA1	RAS p21 protein activator 1 [Source:HGNC Symbol;Acc:HGNC:9871]	174.73	2.80	0.21	13.27	3.33E-40	1.43E-37	UP
ENSG00000137869	CYP19A1	cytochrome P450 family 19 subfamily A member 1 [Source:HGNC Symbol;Acc:HGNC:2594]	1594.30	14.23	1.07	13.27	3.65E-40	1.51E-37	UP
ENSG00000183955	KMT5A	lysine methyltransferase 5A [Source:HGNC Symbol;Acc:HGNC:29489]	133.43	-3.86	0.29	-13.25	4.77E-40	1.91E-37	DN
ENSG00000119535	CSF3R	colony stimulating factor 3 receptor [Source:HGNC Symbol;Acc:HGNC:2439]	247.55	8.53	0.64	13.24	5.05E-40	1.95E-37	UP
ENSG00000135346	CGA	glycoprotein hormones, alpha polypeptide [Source:HGNC Symbol;Acc:HGNC:1885]	1987.96	14.55	1.10	13.23	6.28E-40	2.35E-37	UP
ENSG00000082438	COBLL1	cordon-bleu WH2 repeat protein like 1 [Source:HGNC Symbol;Acc:HGNC:23571]	255.45	3.24	0.25	13.16	1.42E-39	5.16E-37	UP
ENSG00000132470	ITGB4	integrin subunit beta 4 [Source:HGNC Symbol;Acc:HGNC:6158]	86.10	3.91	0.30	13.08	4.41E-39	1.55E-36	UP
ENSG00000157557	ETS2	ETS proto-oncogene 2, transcription factor [Source:HGNC Symbol;Acc:HGNC:3489]	122.57	-3.30	0.26	-12.77	2.32E-37	7.93E-35	DN
ENSG00000115461	IGFBP5	insulin like growth factor binding protein 5 [Source:HGNC Symbol;Acc:HGNC:5474]	86.28	5.03	0.40	12.73	3.86E-37	1.28E-34	UP
ENSG00000143382	ADAMTSL4	ADAMTS like 4 [Source:HGNC Symbol;Acc:HGNC:19706]	136.42	5.94	0.47	12.72	4.50E-37	1.45E-34	UP
ENSG00000135111	TBX3	T-box transcription factor 3 [Source:HGNC Symbol;Acc:HGNC:11602]	93.93	4.11	0.32	12.69	6.95E-37	2.18E-34	UP
ENSG00000206538	VGLL3	vestigial like family member 3 [Source:HGNC Symbol;Acc:HGNC:24327]	196.04	4.05	0.32	12.63	1.40E-36	4.27E-34	UP
ENSG00000065882	TBC1D1	TBC1 domain family member 1 [Source:HGNC Symbol;Acc:HGNC:11578]	76.52	4.11	0.33	12.61	1.98E-36	5.89E-34	UP
ENSG00000123243	ITIH5	inter-alpha-trypsin inhibitor heavy chain 5 [Source:HGNC Symbol;Acc:HGNC:21449]	84.32	3.81	0.30	12.57	3.23E-36	9.36E-34	UP
ENSG00000148926	ADM	adrenomedullin [Source:HGNC Symbol;Acc:HGNC:259]	179.14	3.34	0.27	12.48	9.70E-36	2.74E-33	UP
ENSG00000049249	TNFRSF9	TNF receptor superfamily member 9 [Source:HGNC Symbol;Acc:HGNC:11924]	185.71	-8.46	0.68	-12.47	1.03E-35	2.85E-33	DN
ENSG00000108821	COL1A1	collagen type I alpha 1 chain [Source:HGNC Symbol;Acc:HGNC:2197]	613.06	3.87	0.31	12.46	1.31E-35	3.54E-33	UP
ENSG00000107175	CREB3	cAMP responsive element binding protein 3 [Source:HGNC Symbol;Acc:HGNC:2347]	103.75	-3.82	0.31	-12.45	1.36E-35	3.58E-33	DN
ENSG00000182752	PAPPA	pappalysin 1 [Source:HGNC Symbol;Acc:HGNC:8602]	1082.62	13.67	1.11	12.36	4.43E-35	1.14E-32	UP
ENSG00000019582	CD74	CD74 molecule [Source:HGNC Symbol;Acc:HGNC:1697]	116.97	5.57	0.45	12.33	6.18E-35	1.56E-32	UP
ENSG00000141736	ERBB2	erb-b2 receptor tyrosine kinase 2 [Source:HGNC Symbol;Acc:HGNC:3430]	88.52	6.15	0.50	12.30	9.51E-35	2.35E-32	UP
ENSG00000170458	CD14	CD14 molecule [Source:HGNC Symbol;Acc:HGNC:1628]	80.41	5.90	0.48	12.23	2.24E-34	5.41E-32	UP
ENSG00000054654	SYNE2	spectrin repeat containing nuclear envelope protein 2 [Source:HGNC Symbol;Acc:HGNC:17084]	94.41	3.06	0.25	12.22	2.34E-34	5.43E-32	UP
ENSG00000188994	ZNF292	zinc finger protein 292 [Source:HGNC Symbol;Acc:HGNC:18410]	61.22	4.59	0.38	12.22	2.32E-34	5.43E-32	UP
ENSG00000122952	ZWINT	ZW10 interacting kinetochore protein [Source:HGNC Symbol;Acc:HGNC:13195]	192.87	-6.22	0.51	-12.16	4.81E-34	1.09E-31	DN
ENSG00000104267	CA2	carbonic anhydrase 2 [Source:HGNC Symbol;Acc:HGNC:1373]	313.66	-7.29	0.60	-12.11	9.62E-34	2.15E-31	DN
ENSG00000170345	FOS	Fos proto-oncogene, AP-1 transcription factor subunit [Source:HGNC Symbol;Acc:HGNC:3796]	366.79	4.75	0.39	12.09	1.21E-33	2.65E-31	UP
ENSG00000145287	PLAC8	placenta associated 8 [Source:HGNC Symbol;Acc:HGNC:19254]	310.91	-5.66	0.47	-12.01	3.31E-33	7.11E-31	DN
ENSG00000159189	C1QC	complement C1q C chain [Source:HGNC Symbol;Acc:HGNC:1245]	77.19	5.61	0.47	12.00	3.64E-33	7.68E-31	UP
ENSG00000064666	CNN2	calponin 2 [Source:HGNC Symbol;Acc:HGNC:2156]	80.46	-2.97	0.25	-11.98	4.39E-33	9.09E-31	DN
ENSG00000187837	H1-2	H1.2 linker histone, cluster member [Source:HGNC Symbol;Acc:HGNC:4716]	109.66	4.26	0.36	11.94	7.30E-33	1.49E-30	UP
ENSG00000185650	ZFP36L1	ZFP36 ring finger protein like 1 [Source:HGNC Symbol;Acc:HGNC:1107]	114.43	3.31	0.28	11.94	7.65E-33	1.53E-30	UP
ENSG00000010278	CD9	CD9 molecule [Source:HGNC Symbol;Acc:HGNC:1709]	140.03	-4.35	0.37	-11.86	1.84E-32	3.62E-30	DN
ENSG00000144036	EXOC6B	exocyst complex component 6B [Source:HGNC Symbol;Acc:HGNC:17085]	70.77	3.47	0.29	11.85	2.17E-32	4.19E-30	UP
ENSG00000143153	ATP1B1	ATPase Na+/K+ transporting subunit beta 1 [Source:HGNC Symbol;Acc:HGNC:804]	74.80	-3.47	0.29	-11.83	2.62E-32	4.99E-30	DN
ENSG00000092421	SEMA6A	semaphorin 6A [Source:HGNC Symbol;Acc:HGNC:10738]	97.47	3.28	0.28	11.81	3.37E-32	6.31E-30	UP
ENSG00000173369	C1QB	complement C1q B chain [Source:HGNC Symbol;Acc:HGNC:1242]	62.46	5.29	0.45	11.71	1.11E-31	2.05E-29	UP
ENSG00000173821	RNF213	ring finger protein 213 [Source:HGNC Symbol;Acc:HGNC:14539]	60.94	4.33	0.37	11.67	1.80E-31	3.26E-29	UP
ENSG00000130638	ATXN10	ataxin 10 [Source:HGNC Symbol;Acc:HGNC:10549]	175.09	-3.12	0.27	-11.62	3.28E-31	5.77E-29	DN
ENSG00000140105	WARS1	tryptophanyl-tRNA synthetase 1 [Source:HGNC Symbol;Acc:HGNC:12729]	136.49	2.64	0.23	11.62	3.27E-31	5.77E-29	UP
ENSG00000144366	GULP1	GULP PTB domain containing engulfment adaptor 1 [Source:HGNC Symbol;Acc:HGNC:18649]	69.69	5.55	0.48	11.61	3.49E-31	6.04E-29	UP
ENSG00000006747	SCIN	scinderin [Source:HGNC Symbol;Acc:HGNC:21695]	142.18	7.50	0.65	11.59	4.43E-31	7.56E-29	UP
ENSG00000110092	CCND1	cyclin D1 [Source:HGNC Symbol;Acc:HGNC:1582]	73.27	4.05	0.35	11.59	4.58E-31	7.71E-29	UP
ENSG00000099250	NRP1	neuropilin 1 [Source:HGNC Symbol;Acc:HGNC:8004]	71.53	3.94	0.34	11.58	5.29E-31	8.77E-29	UP
ENSG00000154930	ACSS1	acyl-CoA synthetase short chain family member 1 [Source:HGNC Symbol;Acc:HGNC:16091]	63.94	4.40	0.38	11.57	5.56E-31	9.08E-29	UP
ENSG00000198420	TCAF1	TRPM8 channel associated factor 1 [Source:HGNC Symbol;Acc:HGNC:22201]	56.68	4.34	0.38	11.55	7.28E-31	1.17E-28	UP
ENSG00000116016	EPAS1	endothelial PAS domain protein 1 [Source:HGNC Symbol;Acc:HGNC:3374]	892.77	3.08	0.27	11.55	7.53E-31	1.20E-28	UP
ENSG00000164120	HPGD	15-hydroxyprostaglandin dehydrogenase [Source:HGNC Symbol;Acc:HGNC:5154]	157.82	5.43	0.47	11.54	8.03E-31	1.26E-28	UP
ENSG00000108786	HSD17B1	hydroxysteroid 17-beta dehydrogenase 1 [Source:HGNC Symbol;Acc:HGNC:5210]	351.32	12.05	1.04	11.54	8.25E-31	1.28E-28	UP
ENSG00000115468	EFHD1	EF-hand domain family member D1 [Source:HGNC Symbol;Acc:HGNC:29556]	101.55	4.56	0.40	11.51	1.23E-30	1.87E-28	UP
ENSG00000146648	EGFR	epidermal growth factor receptor [Source:HGNC Symbol;Acc:HGNC:3236]	265.38	5.31	0.46	11.49	1.45E-30	2.18E-28	UP
ENSG00000088448	ANKRD10	ankyrin repeat domain 10 [Source:HGNC Symbol;Acc:HGNC:20265]	89.81	3.61	0.31	11.48	1.58E-30	2.36E-28	UP
ENSG00000117335	CD46	CD46 molecule [Source:HGNC Symbol;Acc:HGNC:6953]	131.23	7.87	0.69	11.42	3.31E-30	4.86E-28	UP
ENSG00000100593	ISM2	isthmin 2 [Source:HGNC Symbol;Acc:HGNC:23176]	113.79	6.40	0.56	11.38	5.15E-30	7.47E-28	UP
ENSG00000196730	DAPK1	death associated protein kinase 1 [Source:HGNC Symbol;Acc:HGNC:2674]	171.09	3.79	0.33	11.36	6.57E-30	9.41E-28	UP
ENSG00000197043	ANXA6	annexin A6 [Source:HGNC Symbol;Acc:HGNC:544]	143.62	2.87	0.25	11.34	7.89E-30	1.12E-27	UP
ENSG00000121769	FABP3	fatty acid binding protein 3 [Source:HGNC Symbol;Acc:HGNC:3557]	371.03	-9.19	0.81	-11.30	1.26E-29	1.76E-27	DN
ENSG00000159713	TPPP3	tubulin polymerization promoting protein family member 3 [Source:HGNC Symbol;Acc:HGNC:24162]	89.20	5.83	0.52	11.30	1.37E-29	1.89E-27	UP
ENSG00000117643	MAN1C1	mannosidase alpha class 1C member 1 [Source:HGNC Symbol;Acc:HGNC:19080]	103.75	3.31	0.29	11.26	1.99E-29	2.72E-27	UP
ENSG00000145246	ATP10D	ATPase phospholipid transporting 10D (putative) [Source:HGNC Symbol;Acc:HGNC:13549]	60.20	5.15	0.46	11.25	2.37E-29	3.20E-27	UP
ENSG00000099953	MMP11	matrix metallopeptidase 11 [Source:HGNC Symbol;Acc:HGNC:7157]	225.30	4.13	0.37	11.24	2.63E-29	3.50E-27	UP
ENSG00000161010	MRNIP	MRN complex interacting protein [Source:HGNC Symbol;Acc:HGNC:30817]	63.04	3.96	0.35	11.20	3.93E-29	5.18E-27	UP
ENSG00000065135	GNAI3	G protein subunit alpha i3 [Source:HGNC Symbol;Acc:HGNC:4387]	50.19	-3.87	0.35	-11.18	4.94E-29	6.36E-27	DN
ENSG00000108244	KRT23	keratin 23 [Source:HGNC Symbol;Acc:HGNC:6438]	114.01	7.66	0.69	11.18	4.92E-29	6.36E-27	UP
ENSG00000137801	THBS1	thrombospondin 1 [Source:HGNC Symbol;Acc:HGNC:11785]	100.39	3.91	0.35	11.16	6.62E-29	8.44E-27	UP
ENSG00000130513	GDF15	growth differentiation factor 15 [Source:HGNC Symbol;Acc:HGNC:30142]	715.73	11.63	1.04	11.15	7.21E-29	9.10E-27	UP
ENSG00000139209	SLC38A4	solute carrier family 38 member 4 [Source:HGNC Symbol;Acc:HGNC:14679]	130.03	-7.68	0.69	-11.15	7.55E-29	9.42E-27	DN
ENSG00000197635	DPP4	dipeptidyl peptidase 4 [Source:HGNC Symbol;Acc:HGNC:3009]	62.64	5.79	0.52	11.14	7.66E-29	9.46E-27	UP
ENSG00000010327	STAB1	stabilin 1 [Source:HGNC Symbol;Acc:HGNC:18628]	70.10	3.53	0.32	11.14	8.11E-29	9.79E-27	UP
ENSG00000072422	RHOBTB1	Rho related BTB domain containing 1 [Source:HGNC Symbol;Acc:HGNC:18738]	72.98	4.15	0.37	11.14	8.10E-29	9.79E-27	UP
ENSG00000160209	PDXK	pyridoxal kinase [Source:HGNC Symbol;Acc:HGNC:8819]	58.24	5.41	0.49	11.12	1.03E-28	1.24E-26	UP
ENSG00000151150	ANK3	ankyrin 3 [Source:HGNC Symbol;Acc:HGNC:494]	145.60	4.80	0.43	11.07	1.70E-28	2.02E-26	UP
ENSG00000092929	UNC13D	unc-13 homolog D [Source:HGNC Symbol;Acc:HGNC:23147]	83.70	3.13	0.28	11.07	1.75E-28	2.04E-26	UP
ENSG00000002834	LASP1	LIM and SH3 protein 1 [Source:HGNC Symbol;Acc:HGNC:6513]	231.37	-3.03	0.27	-11.06	2.02E-28	2.35E-26	DN
ENSG00000161091	MFSD12	major facilitator superfamily domain containing 12 [Source:HGNC Symbol;Acc:HGNC:28299]	71.09	3.71	0.34	11.03	2.70E-28	3.11E-26	UP
ENSG00000169129	AFAP1L2	actin filament associated protein 1 like 2 [Source:HGNC Symbol;Acc:HGNC:25901]	67.84	-3.00	0.27	-10.99	4.17E-28	4.75E-26	DN
ENSG00000120129	DUSP1	dual specificity phosphatase 1 [Source:HGNC Symbol;Acc:HGNC:3064]	135.01	3.34	0.30	10.98	5.04E-28	5.67E-26	UP
ENSG00000133401	PDZD2	PDZ domain containing 2 [Source:HGNC Symbol;Acc:HGNC:18486]	83.20	4.60	0.42	10.97	5.51E-28	6.15E-26	UP
ENSG00000115594	IL1R1	interleukin 1 receptor type 1 [Source:HGNC Symbol;Acc:HGNC:5993]	59.99	4.05	0.37	10.96	5.86E-28	6.47E-26	UP
ENSG00000112419	PHACTR2	phosphatase and actin regulator 2 [Source:HGNC Symbol;Acc:HGNC:20956]	102.19	3.64	0.33	10.93	8.07E-28	8.83E-26	UP
ENSG00000189001	SBSN	suprabasin [Source:HGNC Symbol;Acc:HGNC:24950]	150.95	-10.59	0.97	-10.92	8.84E-28	9.58E-26	DN
ENSG00000145819	ARHGAP26	Rho GTPase activating protein 26 [Source:HGNC Symbol;Acc:HGNC:17073]	70.37	4.73	0.43	10.89	1.32E-27	1.41E-25	UP
ENSG00000163359	COL6A3	collagen type VI alpha 3 chain [Source:HGNC Symbol;Acc:HGNC:2213]	72.64	4.77	0.44	10.85	2.05E-27	2.18E-25	UP
ENSG00000037280	FLT4	fms related receptor tyrosine kinase 4 [Source:HGNC Symbol;Acc:HGNC:3767]	64.18	3.97	0.37	10.84	2.26E-27	2.39E-25	UP
ENSG00000055609	KMT2C	lysine methyltransferase 2C [Source:HGNC Symbol;Acc:HGNC:13726]	114.60	2.34	0.22	10.75	6.24E-27	6.53E-25	UP
ENSG00000150938	CRIM1	cysteine rich transmembrane BMP regulator 1 [Source:HGNC Symbol;Acc:HGNC:2359]	394.00	3.36	0.31	10.73	7.47E-27	7.74E-25	UP
ENSG00000112297	CRYBG1	crystallin beta-gamma domain containing 1 [Source:HGNC Symbol;Acc:HGNC:356]	55.40	4.50	0.42	10.69	1.13E-26	1.16E-24	UP
ENSG00000221869	CEBPD	CCAAT enhancer binding protein delta [Source:HGNC Symbol;Acc:HGNC:1835]	54.85	4.98	0.47	10.67	1.36E-26	1.38E-24	UP
ENSG00000164867	NOS3	nitric oxide synthase 3 [Source:HGNC Symbol;Acc:HGNC:7876]	70.76	6.48	0.61	10.66	1.60E-26	1.62E-24	UP
ENSG00000109861	CTSC	cathepsin C [Source:HGNC Symbol;Acc:HGNC:2528]	67.82	3.57	0.34	10.65	1.79E-26	1.79E-24	UP
ENSG00000261371	PECAM1	platelet and endothelial cell adhesion molecule 1 [Source:HGNC Symbol;Acc:HGNC:8823]	257.19	2.33	0.22	10.63	2.18E-26	2.16E-24	UP
ENSG00000137699	TRIM29	tripartite motif containing 29 [Source:HGNC Symbol;Acc:HGNC:17274]	51.09	5.23	0.49	10.62	2.34E-26	2.30E-24	UP
ENSG00000142156	COL6A1	collagen type VI alpha 1 chain [Source:HGNC Symbol;Acc:HGNC:2211]	148.38	4.77	0.45	10.62	2.48E-26	2.42E-24	UP
ENSG00000142173	COL6A2	collagen type VI alpha 2 chain [Source:HGNC Symbol;Acc:HGNC:2212]	174.39	5.22	0.49	10.61	2.70E-26	2.61E-24	UP
ENSG00000069122	ADGRF5	adhesion G protein-coupled receptor F5 [Source:HGNC Symbol;Acc:HGNC:19030]	89.05	-2.43	0.23	-10.56	4.44E-26	4.25E-24	DN
ENSG00000173269	MMRN2	multimerin 2 [Source:HGNC Symbol;Acc:HGNC:19888]	43.90	3.83	0.36	10.54	5.94E-26	5.65E-24	UP
ENSG00000151729	SLC25A4	solute carrier family 25 member 4 [Source:HGNC Symbol;Acc:HGNC:10990]	70.02	-4.78	0.45	-10.53	6.05E-26	5.70E-24	DN
ENSG00000038427	VCAN	versican [Source:HGNC Symbol;Acc:HGNC:2464]	50.59	4.12	0.39	10.52	7.34E-26	6.87E-24	UP
ENSG00000139974	SLC38A6	solute carrier family 38 member 6 [Source:HGNC Symbol;Acc:HGNC:19863]	120.46	-3.16	0.30	-10.50	8.36E-26	7.75E-24	DN
ENSG00000086598	TMED2	transmembrane p24 trafficking protein 2 [Source:HGNC Symbol;Acc:HGNC:16996]	186.64	-2.08	0.20	-10.49	9.62E-26	8.85E-24	DN
ENSG00000134152	KATNBL1	katanin regulatory subunit B1 like 1 [Source:HGNC Symbol;Acc:HGNC:26199]	98.30	3.23	0.31	10.47	1.18E-25	1.08E-23	UP
ENSG00000187955	COL14A1	collagen type XIV alpha 1 chain [Source:HGNC Symbol;Acc:HGNC:2191]	48.68	4.38	0.42	10.46	1.39E-25	1.26E-23	UP
ENSG00000101384	JAG1	jagged canonical Notch ligand 1 [Source:HGNC Symbol;Acc:HGNC:6188]	44.73	3.92	0.38	10.42	2.10E-25	1.89E-23	UP
ENSG00000115380	EFEMP1	EGF containing fibulin extracellular matrix protein 1 [Source:HGNC Symbol;Acc:HGNC:3218]	117.54	8.03	0.77	10.41	2.28E-25	2.04E-23	UP
ENSG00000171227	TMEM37	transmembrane protein 37 [Source:HGNC Symbol;Acc:HGNC:18216]	82.39	-3.66	0.35	-10.40	2.39E-25	2.12E-23	DN
ENSG00000114942	EEF1B2	eukaryotic translation elongation factor 1 beta 2 [Source:HGNC Symbol;Acc:HGNC:3208]	355.67	-2.95	0.28	-10.40	2.45E-25	2.15E-23	DN
ENSG00000044574	HSPA5	heat shock protein family A (Hsp70) member 5 [Source:HGNC Symbol;Acc:HGNC:5238]	682.80	-3.31	0.32	-10.38	3.19E-25	2.78E-23	DN
ENSG00000117448	AKR1A1	aldo-keto reductase family 1 member A1 [Source:HGNC Symbol;Acc:HGNC:380]	164.25	-2.81	0.27	-10.36	3.91E-25	3.39E-23	DN
ENSG00000204991	SPIRE2	spire type actin nucleation factor 2 [Source:HGNC Symbol;Acc:HGNC:30623]	62.66	5.96	0.58	10.31	6.04E-25	5.19E-23	UP
ENSG00000085662	AKR1B1	aldo-keto reductase family 1 member B [Source:HGNC Symbol;Acc:HGNC:381]	90.97	3.78	0.37	10.31	6.09E-25	5.19E-23	UP
ENSG00000177311	ZBTB38	zinc finger and BTB domain containing 38 [Source:HGNC Symbol;Acc:HGNC:26636]	57.59	3.04	0.30	10.30	6.75E-25	5.71E-23	UP
ENSG00000167202	TBC1D2B	TBC1 domain family member 2B [Source:HGNC Symbol;Acc:HGNC:29183]	40.62	4.65	0.45	10.27	9.33E-25	7.84E-23	UP
ENSG00000113196	HAND1	heart and neural crest derivatives expressed 1 [Source:HGNC Symbol;Acc:HGNC:4807]	103.91	-10.06	0.98	-10.23	1.44E-24	1.20E-22	DN
ENSG00000119314	PTBP3	polypyrimidine tract binding protein 3 [Source:HGNC Symbol;Acc:HGNC:10253]	83.30	-2.51	0.25	-10.21	1.84E-24	1.53E-22	DN
ENSG00000077684	JADE1	jade family PHD finger 1 [Source:HGNC Symbol;Acc:HGNC:30027]	50.53	-3.73	0.37	-10.18	2.34E-24	1.92E-22	DN
ENSG00000006118	TMEM132A	transmembrane protein 132A [Source:HGNC Symbol;Acc:HGNC:31092]	49.93	4.52	0.44	10.18	2.55E-24	2.08E-22	UP
ENSG00000169032	MAP2K1	mitogen-activated protein kinase kinase 1 [Source:HGNC Symbol;Acc:HGNC:6840]	63.11	-3.17	0.31	-10.15	3.45E-24	2.80E-22	DN
ENSG00000158555	GDPD5	glycerophosphodiester phosphodiesterase domain containing 5 [Source:HGNC Symbol;Acc:HGNC:28804]	132.19	2.98	0.29	10.14	3.63E-24	2.93E-22	UP
ENSG00000156453	PCDH1	protocadherin 1 [Source:HGNC Symbol;Acc:HGNC:8655]	70.12	2.98	0.29	10.11	4.81E-24	3.85E-22	UP
ENSG00000104635	SLC39A14	solute carrier family 39 member 14 [Source:HGNC Symbol;Acc:HGNC:20858]	49.61	-4.33	0.43	-10.10	5.37E-24	4.27E-22	DN
ENSG00000241973	PI4KA	phosphatidylinositol 4-kinase alpha [Source:HGNC Symbol;Acc:HGNC:8983]	84.71	2.41	0.24	10.08	7.12E-24	5.62E-22	UP
ENSG00000135046	ANXA1	annexin A1 [Source:HGNC Symbol;Acc:HGNC:533]	490.74	2.46	0.24	10.06	8.04E-24	6.26E-22	UP
ENSG00000172183	ISG20	interferon stimulated exonuclease gene 20 [Source:HGNC Symbol;Acc:HGNC:6130]	43.03	-3.79	0.38	-10.06	8.03E-24	6.26E-22	DN
ENSG00000129538	RNASE1	ribonuclease A family member 1, pancreatic [Source:HGNC Symbol;Acc:HGNC:10044]	134.40	10.66	1.06	10.04	1.01E-23	7.78E-22	UP
ENSG00000177707	NECTIN3	nectin cell adhesion molecule 3 [Source:HGNC Symbol;Acc:HGNC:17664]	104.48	4.45	0.44	10.04	1.05E-23	8.07E-22	UP
ENSG00000196712	NF1	neurofibromin 1 [Source:HGNC Symbol;Acc:HGNC:7765]	38.99	4.81	0.48	10.04	1.06E-23	8.08E-22	UP
ENSG00000166446	CDYL2	chromodomain Y like 2 [Source:HGNC Symbol;Acc:HGNC:23030]	45.00	5.15	0.52	10.01	1.41E-23	1.07E-21	UP
ENSG00000026508	CD44	CD44 molecule (Indian blood group) [Source:HGNC Symbol;Acc:HGNC:1681]	47.60	4.30	0.43	9.98	1.83E-23	1.38E-21	UP
ENSG00000162817	C1orf115	chromosome 1 open reading frame 115 [Source:HGNC Symbol;Acc:HGNC:25873]	59.40	4.08	0.41	9.97	1.99E-23	1.49E-21	UP
ENSG00000146701	MDH2	malate dehydrogenase 2 [Source:HGNC Symbol;Acc:HGNC:6971]	156.96	-2.63	0.26	-9.96	2.30E-23	1.71E-21	DN
ENSG00000151414	NEK7	NIMA related kinase 7 [Source:HGNC Symbol;Acc:HGNC:13386]	74.48	3.34	0.34	9.94	2.68E-23	1.98E-21	UP
ENSG00000125740	FOSB	FosB proto-oncogene, AP-1 transcription factor subunit [Source:HGNC Symbol;Acc:HGNC:3797]	110.65	6.96	0.70	9.94	2.90E-23	2.13E-21	UP
ENSG00000177058	SLC38A9	solute carrier family 38 member 9 [Source:HGNC Symbol;Acc:HGNC:26907]	43.72	3.78	0.38	9.92	3.37E-23	2.46E-21	UP
ENSG00000244405	ETV5	ETS variant transcription factor 5 [Source:HGNC Symbol;Acc:HGNC:3494]	42.60	4.27	0.43	9.90	4.36E-23	3.16E-21	UP
ENSG00000165474	GJB2	gap junction protein beta 2 [Source:HGNC Symbol;Acc:HGNC:4284]	123.45	-10.31	1.04	-9.89	4.40E-23	3.17E-21	DN
ENSG00000136231	IGF2BP3	insulin like growth factor 2 mRNA binding protein 3 [Source:HGNC Symbol;Acc:HGNC:28868]	90.27	2.70	0.27	9.87	5.51E-23	3.94E-21	UP
ENSG00000144648	ACKR2	atypical chemokine receptor 2 [Source:HGNC Symbol;Acc:HGNC:1565]	67.61	3.54	0.36	9.87	5.57E-23	3.96E-21	UP
ENSG00000112936	C7	complement C7 [Source:HGNC Symbol;Acc:HGNC:1346]	116.55	10.45	1.06	9.85	6.83E-23	4.83E-21	UP
ENSG00000109046	WSB1	WD repeat and SOCS box containing 1 [Source:HGNC Symbol;Acc:HGNC:19221]	148.75	2.08	0.21	9.83	7.96E-23	5.60E-21	UP
ENSG00000138593	SECISBP2L	SECIS binding protein 2 like [Source:HGNC Symbol;Acc:HGNC:28997]	79.44	2.32	0.24	9.82	9.33E-23	6.52E-21	UP
ENSG00000275023	MLLT6	MLLT6, PHD finger containing [Source:HGNC Symbol;Acc:HGNC:7138]	47.62	3.65	0.37	9.81	9.90E-23	6.88E-21	UP
ENSG00000146674	IGFBP3	insulin like growth factor binding protein 3 [Source:HGNC Symbol;Acc:HGNC:5472]	283.30	4.97	0.51	9.79	1.23E-22	8.52E-21	UP
ENSG00000169567	HINT1	histidine triad nucleotide binding protein 1 [Source:HGNC Symbol;Acc:HGNC:4912]	97.41	-2.84	0.29	-9.78	1.40E-22	9.61E-21	DN
ENSG00000122692	SMU1	SMU1 DNA replication regulator and spliceosomal factor [Source:HGNC Symbol;Acc:HGNC:18247]	38.14	-3.66	0.37	-9.78	1.42E-22	9.66E-21	DN
ENSG00000075142	SRI	sorcin [Source:HGNC Symbol;Acc:HGNC:11292]	149.80	-3.11	0.32	-9.77	1.58E-22	1.06E-20	DN
ENSG00000133056	PIK3C2B	phosphatidylinositol-4-phosphate 3-kinase catalytic subunit type 2 beta [Source:HGNC Symbol;Acc:HGNC:8972]	41.92	4.42	0.45	9.77	1.58E-22	1.06E-20	UP
ENSG00000154822	PLCL2	phospholipase C like 2 [Source:HGNC Symbol;Acc:HGNC:9064]	41.90	3.93	0.40	9.74	1.97E-22	1.32E-20	UP
ENSG00000006712	PAF1	PAF1 homolog, Paf1/RNA polymerase II complex component [Source:HGNC Symbol;Acc:HGNC:25459]	71.57	-2.79	0.29	-9.74	2.02E-22	1.34E-20	DN
ENSG00000055130	CUL1	cullin 1 [Source:HGNC Symbol;Acc:HGNC:2551]	116.28	-3.24	0.33	-9.73	2.16E-22	1.43E-20	DN
ENSG00000132170	PPARG	peroxisome proliferator activated receptor gamma [Source:HGNC Symbol;Acc:HGNC:9236]	80.37	-2.50	0.26	-9.72	2.38E-22	1.57E-20	DN
ENSG00000196569	LAMA2	laminin subunit alpha 2 [Source:HGNC Symbol;Acc:HGNC:6482]	43.67	5.11	0.53	9.72	2.58E-22	1.69E-20	UP
ENSG00000116667	C1orf21	chromosome 1 open reading frame 21 [Source:HGNC Symbol;Acc:HGNC:15494]	48.10	-3.66	0.38	-9.71	2.61E-22	1.70E-20	DN
ENSG00000136436	CALCOCO2	calcium binding and coiled-coil domain 2 [Source:HGNC Symbol;Acc:HGNC:29912]	40.32	5.29	0.54	9.71	2.71E-22	1.75E-20	UP
ENSG00000149269	PAK1	p21 (RAC1) activated kinase 1 [Source:HGNC Symbol;Acc:HGNC:8590]	41.36	3.64	0.38	9.69	3.45E-22	2.22E-20	UP
ENSG00000068120	COASY	Coenzyme A synthase [Source:HGNC Symbol;Acc:HGNC:29932]	84.25	3.55	0.37	9.65	4.85E-22	3.11E-20	UP
ENSG00000138640	FAM13A	family with sequence similarity 13 member A [Source:HGNC Symbol;Acc:HGNC:19367]	73.07	7.34	0.76	9.63	5.81E-22	3.70E-20	UP
ENSG00000155368	DBI	diazepam binding inhibitor, acyl-CoA binding protein [Source:HGNC Symbol;Acc:HGNC:2690]	439.52	-5.28	0.55	-9.61	7.12E-22	4.51E-20	DN
ENSG00000197632	SERPINB2	serpin family B member 2 [Source:HGNC Symbol;Acc:HGNC:8584]	100.75	10.24	1.07	9.61	7.18E-22	4.52E-20	UP
ENSG00000166347	CYB5A	cytochrome b5 type A [Source:HGNC Symbol;Acc:HGNC:2570]	84.88	-2.82	0.29	-9.61	7.26E-22	4.55E-20	DN
ENSG00000035499	DEPDC1B	DEP domain containing 1B [Source:HGNC Symbol;Acc:HGNC:24902]	55.26	6.35	0.66	9.60	7.95E-22	4.96E-20	UP
ENSG00000265107	GJA5	gap junction protein alpha 5 [Source:HGNC Symbol;Acc:HGNC:4279]	37.65	4.76	0.50	9.59	8.68E-22	5.38E-20	UP
ENSG00000188771	PLET1	placenta expressed transcript 1 [Source:HGNC Symbol;Acc:HGNC:30053]	99.66	-9.42	0.98	-9.59	8.90E-22	5.49E-20	DN
ENSG00000172296	SPTLC3	serine palmitoyltransferase long chain base subunit 3 [Source:HGNC Symbol;Acc:HGNC:16253]	109.88	10.37	1.08	9.58	9.70E-22	5.96E-20	UP
ENSG00000198517	MAFK	MAF bZIP transcription factor K [Source:HGNC Symbol;Acc:HGNC:6782]	121.22	2.68	0.28	9.58	1.01E-21	6.18E-20	UP
ENSG00000166912	MTMR10	myotubularin related protein 10 [Source:HGNC Symbol;Acc:HGNC:25999]	62.43	2.53	0.26	9.57	1.10E-21	6.65E-20	UP
ENSG00000003402	CFLAR	CASP8 and FADD like apoptosis regulator [Source:HGNC Symbol;Acc:HGNC:1876]	74.96	2.58	0.27	9.55	1.26E-21	7.60E-20	UP
ENSG00000137491	SLCO2B1	solute carrier organic anion transporter family member 2B1 [Source:HGNC Symbol;Acc:HGNC:10962]	46.28	6.09	0.64	9.55	1.35E-21	8.09E-20	UP
ENSG00000205436	EXOC3L4	exocyst complex component 3 like 4 [Source:HGNC Symbol;Acc:HGNC:20120]	59.10	-4.61	0.48	-9.55	1.35E-21	8.09E-20	DN
ENSG00000158985	CDC42SE2	CDC42 small effector 2 [Source:HGNC Symbol;Acc:HGNC:18547]	47.81	-3.09	0.32	-9.54	1.39E-21	8.29E-20	DN
ENSG00000168487	BMP1	bone morphogenetic protein 1 [Source:HGNC Symbol;Acc:HGNC:1067]	216.90	3.32	0.35	9.51	1.86E-21	1.10E-19	UP
ENSG00000155096	AZIN1	antizyme inhibitor 1 [Source:HGNC Symbol;Acc:HGNC:16432]	188.40	2.48	0.26	9.51	1.91E-21	1.13E-19	UP
ENSG00000108474	PIGL	phosphatidylinositol glycan anchor biosynthesis class L [Source:HGNC Symbol;Acc:HGNC:8966]	48.64	4.07	0.43	9.49	2.30E-21	1.35E-19	UP
ENSG00000134817	APLNR	apelin receptor [Source:HGNC Symbol;Acc:HGNC:339]	41.00	3.61	0.38	9.49	2.31E-21	1.35E-19	UP
ENSG00000134215	VAV3	vav guanine nucleotide exchange factor 3 [Source:HGNC Symbol;Acc:HGNC:12659]	40.12	3.58	0.38	9.48	2.57E-21	1.49E-19	UP
ENSG00000103091	WDR59	WD repeat domain 59 [Source:HGNC Symbol;Acc:HGNC:25706]	34.87	3.68	0.39	9.48	2.67E-21	1.54E-19	UP
ENSG00000104783	KCNN4	potassium calcium-activated channel subfamily N member 4 [Source:HGNC Symbol;Acc:HGNC:6293]	40.25	5.66	0.60	9.47	2.68E-21	1.54E-19	UP
ENSG00000182158	CREB3L2	cAMP responsive element binding protein 3 like 2 [Source:HGNC Symbol;Acc:HGNC:23720]	113.75	2.35	0.25	9.41	5.03E-21	2.86E-19	UP
ENSG00000135917	SLC19A3	solute carrier family 19 member 3 [Source:HGNC Symbol;Acc:HGNC:16266]	35.10	4.67	0.50	9.40	5.35E-21	3.02E-19	UP
ENSG00000171223	JUNB	JunB proto-oncogene, AP-1 transcription factor subunit [Source:HGNC Symbol;Acc:HGNC:6205]	62.07	2.95	0.31	9.39	5.82E-21	3.27E-19	UP
ENSG00000178445	GLDC	glycine decarboxylase [Source:HGNC Symbol;Acc:HGNC:4313]	36.69	4.41	0.47	9.38	6.51E-21	3.65E-19	UP
ENSG00000163527	STT3B	STT3 oligosaccharyltransferase complex catalytic subunit B [Source:HGNC Symbol;Acc:HGNC:30611]	151.28	2.67	0.29	9.37	6.96E-21	3.88E-19	UP
ENSG00000131149	GSE1	Gse1 coiled-coil protein [Source:HGNC Symbol;Acc:HGNC:28979]	110.79	3.16	0.34	9.35	9.02E-21	5.00E-19	UP
ENSG00000160055	TMEM234	transmembrane protein 234 [Source:HGNC Symbol;Acc:HGNC:28837]	40.21	-3.14	0.34	-9.35	9.15E-21	5.05E-19	DN
ENSG00000163220	S100A9	S100 calcium binding protein A9 [Source:HGNC Symbol;Acc:HGNC:10499]	77.92	9.87	1.06	9.34	9.74E-21	5.36E-19	UP
ENSG00000135549	PKIB	cAMP-dependent protein kinase inhibitor beta [Source:HGNC Symbol;Acc:HGNC:9018]	50.85	4.77	0.51	9.32	1.18E-20	6.48E-19	UP
ENSG00000090316	MAEA	macrophage erythroblast attacher, E3 ubiquitin ligase [Source:HGNC Symbol;Acc:HGNC:13731]	110.57	-2.34	0.25	-9.31	1.22E-20	6.66E-19	DN
ENSG00000155970	MICU3	mitochondrial calcium uptake family member 3 [Source:HGNC Symbol;Acc:HGNC:27820]	42.44	4.80	0.52	9.31	1.24E-20	6.74E-19	UP
ENSG00000114127	XRN1	5'-3' exoribonuclease 1 [Source:HGNC Symbol;Acc:HGNC:30654]	43.31	2.79	0.30	9.31	1.30E-20	7.00E-19	UP
ENSG00000196083	IL1RAP	interleukin 1 receptor accessory protein [Source:HGNC Symbol;Acc:HGNC:5995]	32.72	4.44	0.48	9.30	1.34E-20	7.21E-19	UP
ENSG00000134243	SORT1	sortilin 1 [Source:HGNC Symbol;Acc:HGNC:11186]	35.79	3.91	0.42	9.29	1.49E-20	7.98E-19	UP
ENSG00000142208	AKT1	AKT serine/threonine kinase 1 [Source:HGNC Symbol;Acc:HGNC:391]	223.74	-2.91	0.31	-9.27	1.88E-20	9.99E-19	DN
ENSG00000126267	COX6B1	cytochrome c oxidase subunit 6B1 [Source:HGNC Symbol;Acc:HGNC:2280]	215.56	-2.51	0.27	-9.27	1.92E-20	1.01E-18	DN
ENSG00000253729	PRKDC	protein kinase, DNA-activated, catalytic subunit [Source:HGNC Symbol;Acc:HGNC:9413]	35.05	5.27	0.57	9.26	2.04E-20	1.08E-18	UP
ENSG00000188559	RALGAPA2	Ral GTPase activating protein catalytic subunit alpha 2 [Source:HGNC Symbol;Acc:HGNC:16207]	33.00	3.80	0.41	9.26	2.14E-20	1.12E-18	UP
ENSG00000150477	KIAA1328	KIAA1328 [Source:HGNC Symbol;Acc:HGNC:29248]	34.84	4.33	0.47	9.25	2.25E-20	1.17E-18	UP
ENSG00000147408	CSGALNACT1	chondroitin sulfate N-acetylgalactosaminyltransferase 1 [Source:HGNC Symbol;Acc:HGNC:24290]	41.17	2.98	0.32	9.23	2.59E-20	1.34E-18	UP
ENSG00000111640	GAPDH	glyceraldehyde-3-phosphate dehydrogenase [Source:HGNC Symbol;Acc:HGNC:4141]	151.00	9.39	1.02	9.23	2.71E-20	1.40E-18	UP
ENSG00000117054	ACADM	acyl-CoA dehydrogenase medium chain [Source:HGNC Symbol;Acc:HGNC:89]	63.00	-3.59	0.39	-9.23	2.72E-20	1.40E-18	DN
ENSG00000092295	TGM1	transglutaminase 1 [Source:HGNC Symbol;Acc:HGNC:11777]	32.72	-4.75	0.52	-9.22	3.02E-20	1.55E-18	DN
ENSG00000069020	MAST4	microtubule associated serine/threonine kinase family member 4 [Source:HGNC Symbol;Acc:HGNC:19037]	35.76	3.47	0.38	9.21	3.13E-20	1.60E-18	UP
ENSG00000154734	ADAMTS1	ADAM metallopeptidase with thrombospondin type 1 motif 1 [Source:HGNC Symbol;Acc:HGNC:217]	63.49	2.83	0.31	9.21	3.38E-20	1.72E-18	UP
ENSG00000111845	PAK1IP1	PAK1 interacting protein 1 [Source:HGNC Symbol;Acc:HGNC:20882]	29.96	-4.36	0.47	-9.20	3.52E-20	1.78E-18	DN
ENSG00000106538	RARRES2	retinoic acid receptor responder 2 [Source:HGNC Symbol;Acc:HGNC:9868]	229.11	-4.81	0.52	-9.20	3.64E-20	1.83E-18	DN
ENSG00000087266	SH3BP2	SH3 domain binding protein 2 [Source:HGNC Symbol;Acc:HGNC:10825]	48.94	5.17	0.56	9.19	3.78E-20	1.90E-18	UP
ENSG00000140750	ARHGAP17	Rho GTPase activating protein 17 [Source:HGNC Symbol;Acc:HGNC:18239]	106.28	2.29	0.25	9.18	4.20E-20	2.10E-18	UP
ENSG00000189043	NDUFA4	NDUFA4 mitochondrial complex associated [Source:HGNC Symbol;Acc:HGNC:7687]	137.59	-2.87	0.31	-9.18	4.30E-20	2.14E-18	DN
ENSG00000107341	UBE2R2	ubiquitin conjugating enzyme E2 R2 [Source:HGNC Symbol;Acc:HGNC:19907]	74.28	-3.38	0.37	-9.17	4.78E-20	2.37E-18	DN
ENSG00000181652	ATG9B	autophagy related 9B [Source:HGNC Symbol;Acc:HGNC:21899]	65.95	6.02	0.66	9.15	5.61E-20	2.77E-18	UP
ENSG00000068650	ATP11A	ATPase phospholipid transporting 11A [Source:HGNC Symbol;Acc:HGNC:13552]	81.91	-2.72	0.30	-9.14	6.42E-20	3.15E-18	DN
ENSG00000141401	IMPA2	inositol monophosphatase 2 [Source:HGNC Symbol;Acc:HGNC:6051]	42.89	3.21	0.35	9.12	7.62E-20	3.73E-18	UP
ENSG00000123066	MED13L	mediator complex subunit 13L [Source:HGNC Symbol;Acc:HGNC:22962]	41.47	2.87	0.31	9.11	8.50E-20	4.14E-18	UP
ENSG00000154723	ATP5PF	ATP synthase peripheral stalk subunit F6 [Source:HGNC Symbol;Acc:HGNC:847]	110.25	-2.73	0.30	-9.10	9.06E-20	4.40E-18	DN
ENSG00000196497	IPO4	importin 4 [Source:HGNC Symbol;Acc:HGNC:19426]	37.27	-3.40	0.38	-9.06	1.33E-19	6.42E-18	DN
ENSG00000008323	PLEKHG6	pleckstrin homology and RhoGEF domain containing G6 [Source:HGNC Symbol;Acc:HGNC:25562]	34.60	3.49	0.39	9.03	1.67E-19	8.01E-18	UP
ENSG00000148341	SH3GLB2	SH3 domain containing GRB2 like, endophilin B2 [Source:HGNC Symbol;Acc:HGNC:10834]	117.94	2.67	0.30	9.01	2.06E-19	9.83E-18	UP
ENSG00000162407	PLPP3	phospholipid phosphatase 3 [Source:HGNC Symbol;Acc:HGNC:9229]	143.02	2.58	0.29	9.01	2.10E-19	9.97E-18	UP
ENSG00000166165	CKB	creatine kinase B [Source:HGNC Symbol;Acc:HGNC:1991]	42.40	-3.96	0.44	-9.00	2.34E-19	1.11E-17	DN
ENSG00000050555	LAMC3	laminin subunit gamma 3 [Source:HGNC Symbol;Acc:HGNC:6494]	39.85	5.88	0.65	8.99	2.48E-19	1.17E-17	UP
ENSG00000065361	ERBB3	erb-b2 receptor tyrosine kinase 3 [Source:HGNC Symbol;Acc:HGNC:3431]	37.44	3.47	0.39	8.97	2.87E-19	1.35E-17	UP
ENSG00000125810	CD93	CD93 molecule [Source:HGNC Symbol;Acc:HGNC:15855]	56.23	3.25	0.36	8.97	2.92E-19	1.37E-17	UP
ENSG00000110799	VWF	von Willebrand factor [Source:HGNC Symbol;Acc:HGNC:12726]	67.79	3.90	0.43	8.96	3.13E-19	1.46E-17	UP
ENSG00000136205	TNS3	tensin 3 [Source:HGNC Symbol;Acc:HGNC:21616]	140.14	3.34	0.37	8.95	3.62E-19	1.68E-17	UP
ENSG00000184232	OAF	out at first homolog [Source:HGNC Symbol;Acc:HGNC:28752]	52.26	-4.36	0.49	-8.94	3.86E-19	1.79E-17	DN
ENSG00000118257	NRP2	neuropilin 2 [Source:HGNC Symbol;Acc:HGNC:8005]	39.81	3.38	0.38	8.93	4.22E-19	1.94E-17	UP
ENSG00000085117	CD82	CD82 molecule [Source:HGNC Symbol;Acc:HGNC:6210]	156.47	-3.04	0.34	-8.93	4.34E-19	1.99E-17	DN
ENSG00000169439	SDC2	syndecan 2 [Source:HGNC Symbol;Acc:HGNC:10659]	31.63	4.38	0.49	8.91	4.98E-19	2.27E-17	UP
ENSG00000108830	RND2	Rho family GTPase 2 [Source:HGNC Symbol;Acc:HGNC:18315]	44.54	-8.83	0.99	-8.91	5.06E-19	2.30E-17	DN
ENSG00000092964	DPYSL2	dihydropyrimidinase like 2 [Source:HGNC Symbol;Acc:HGNC:3014]	30.93	3.94	0.44	8.91	5.31E-19	2.41E-17	UP
ENSG00000154144	TBRG1	transforming growth factor beta regulator 1 [Source:HGNC Symbol;Acc:HGNC:29551]	101.99	-3.68	0.41	-8.90	5.54E-19	2.50E-17	DN
ENSG00000005108	THSD7A	thrombospondin type 1 domain containing 7A [Source:HGNC Symbol;Acc:HGNC:22207]	42.53	6.23	0.70	8.89	5.93E-19	2.67E-17	UP
ENSG00000130522	JUND	JunD proto-oncogene, AP-1 transcription factor subunit [Source:HGNC Symbol;Acc:HGNC:6206]	181.21	3.61	0.41	8.89	6.33E-19	2.83E-17	UP
ENSG00000138031	ADCY3	adenylate cyclase 3 [Source:HGNC Symbol;Acc:HGNC:234]	31.08	4.92	0.55	8.87	7.01E-19	3.13E-17	UP
ENSG00000186417	GLDN	gliomedin [Source:HGNC Symbol;Acc:HGNC:29514]	52.88	9.32	1.05	8.87	7.34E-19	3.26E-17	UP
ENSG00000169583	CLIC3	chloride intracellular channel 3 [Source:HGNC Symbol;Acc:HGNC:2064]	78.89	7.87	0.89	8.86	8.07E-19	3.57E-17	UP
ENSG00000155849	ELMO1	engulfment and cell motility 1 [Source:HGNC Symbol;Acc:HGNC:16286]	49.79	2.70	0.30	8.85	8.57E-19	3.78E-17	UP
ENSG00000184730	APOBR	apolipoprotein B receptor [Source:HGNC Symbol;Acc:HGNC:24087]	34.35	-5.73	0.65	-8.84	9.76E-19	4.29E-17	DN
ENSG00000050344	NFE2L3	nuclear factor, erythroid 2 like 3 [Source:HGNC Symbol;Acc:HGNC:7783]	36.25	5.31	0.60	8.83	1.08E-18	4.71E-17	UP
ENSG00000196547	MAN2A2	mannosidase alpha class 2A member 2 [Source:HGNC Symbol;Acc:HGNC:6825]	40.90	3.38	0.38	8.82	1.10E-18	4.80E-17	UP
ENSG00000105976	MET	MET proto-oncogene, receptor tyrosine kinase [Source:HGNC Symbol;Acc:HGNC:7029]	29.83	4.09	0.47	8.79	1.49E-18	6.45E-17	UP
ENSG00000158863	FAM160B2	family with sequence similarity 160 member B2 [Source:HGNC Symbol;Acc:HGNC:16492]	52.86	3.19	0.36	8.77	1.84E-18	7.98E-17	UP
ENSG00000163635	ATXN7	ataxin 7 [Source:HGNC Symbol;Acc:HGNC:10560]	48.91	2.65	0.30	8.76	1.88E-18	8.06E-17	UP
ENSG00000181788	SIAH2	siah E3 ubiquitin protein ligase 2 [Source:HGNC Symbol;Acc:HGNC:10858]	32.88	3.66	0.42	8.76	1.87E-18	8.06E-17	UP
ENSG00000138796	HADH	hydroxyacyl-CoA dehydrogenase [Source:HGNC Symbol;Acc:HGNC:4799]	35.14	-3.42	0.39	-8.76	1.98E-18	8.48E-17	DN
ENSG00000103855	CD276	CD276 molecule [Source:HGNC Symbol;Acc:HGNC:19137]	28.91	3.68	0.42	8.76	2.02E-18	8.60E-17	UP
ENSG00000147526	TACC1	transforming acidic coiled-coil containing protein 1 [Source:HGNC Symbol;Acc:HGNC:11522]	67.50	2.16	0.25	8.75	2.16E-18	9.18E-17	UP
ENSG00000164488	DACT2	dishevelled binding antagonist of beta catenin 2 [Source:HGNC Symbol;Acc:HGNC:21231]	39.20	5.85	0.67	8.73	2.62E-18	1.11E-16	UP
ENSG00000167549	CORO6	coronin 6 [Source:HGNC Symbol;Acc:HGNC:21356]	73.11	7.76	0.89	8.70	3.38E-18	1.42E-16	UP
ENSG00000168461	RAB31	RAB31, member RAS oncogene family [Source:HGNC Symbol;Acc:HGNC:9771]	48.93	2.52	0.29	8.70	3.44E-18	1.44E-16	UP
ENSG00000107959	PITRM1	pitrilysin metallopeptidase 1 [Source:HGNC Symbol;Acc:HGNC:17663]	102.64	-3.56	0.41	-8.69	3.62E-18	1.52E-16	DN
ENSG00000167861	HID1	HID1 domain containing [Source:HGNC Symbol;Acc:HGNC:15736]	30.89	3.95	0.45	8.69	3.68E-18	1.54E-16	UP
ENSG00000163297	ANTXR2	ANTXR cell adhesion molecule 2 [Source:HGNC Symbol;Acc:HGNC:21732]	27.99	3.99	0.46	8.68	4.06E-18	1.69E-16	UP
ENSG00000023318	ERP44	endoplasmic reticulum protein 44 [Source:HGNC Symbol;Acc:HGNC:18311]	60.40	-2.60	0.30	-8.67	4.17E-18	1.73E-16	DN
ENSG00000019991	HGF	hepatocyte growth factor [Source:HGNC Symbol;Acc:HGNC:4893]	68.08	7.65	0.89	8.64	5.81E-18	2.40E-16	UP
ENSG00000120708	TGFBI	transforming growth factor beta induced [Source:HGNC Symbol;Acc:HGNC:11771]	80.60	3.64	0.42	8.61	7.03E-18	2.89E-16	UP
ENSG00000140443	IGF1R	insulin like growth factor 1 receptor [Source:HGNC Symbol;Acc:HGNC:5465]	50.00	2.44	0.28	8.60	8.23E-18	3.37E-16	UP
ENSG00000092621	PHGDH	phosphoglycerate dehydrogenase [Source:HGNC Symbol;Acc:HGNC:8923]	43.95	-3.67	0.43	-8.59	8.48E-18	3.46E-16	DN
ENSG00000182400	TRAPPC6B	trafficking protein particle complex 6B [Source:HGNC Symbol;Acc:HGNC:23066]	50.51	-3.53	0.41	-8.59	8.80E-18	3.58E-16	DN
ENSG00000198467	TPM2	tropomyosin 2 [Source:HGNC Symbol;Acc:HGNC:12011]	131.67	-2.85	0.33	-8.58	9.19E-18	3.73E-16	DN
ENSG00000155324	GRAMD2B	GRAM domain containing 2B [Source:HGNC Symbol;Acc:HGNC:24911]	48.90	2.55	0.30	8.58	9.38E-18	3.79E-16	UP
ENSG00000141738	GRB7	growth factor receptor bound protein 7 [Source:HGNC Symbol;Acc:HGNC:4567]	30.58	3.78	0.44	8.55	1.20E-17	4.82E-16	UP
ENSG00000204371	EHMT2	euchromatic histone lysine methyltransferase 2 [Source:HGNC Symbol;Acc:HGNC:14129]	44.06	-2.40	0.28	-8.54	1.34E-17	5.39E-16	DN
ENSG00000062038	CDH3	cadherin 3 [Source:HGNC Symbol;Acc:HGNC:1762]	43.54	-3.08	0.36	-8.54	1.39E-17	5.54E-16	DN
ENSG00000121068	TBX2	T-box transcription factor 2 [Source:HGNC Symbol;Acc:HGNC:11597]	36.59	3.82	0.45	8.53	1.44E-17	5.70E-16	UP
ENSG00000143870	PDIA6	protein disulfide isomerase family A member 6 [Source:HGNC Symbol;Acc:HGNC:30168]	377.92	-3.32	0.39	-8.53	1.44E-17	5.70E-16	DN
ENSG00000165125	TRPV6	transient receptor potential cation channel subfamily V member 6 [Source:HGNC Symbol;Acc:HGNC:14006]	142.24	5.21	0.61	8.53	1.43E-17	5.70E-16	UP
ENSG00000172795	DCP2	decapping mRNA 2 [Source:HGNC Symbol;Acc:HGNC:24452]	46.45	2.48	0.29	8.53	1.48E-17	5.85E-16	UP
ENSG00000152661	GJA1	gap junction protein alpha 1 [Source:HGNC Symbol;Acc:HGNC:4274]	42.11	8.99	1.06	8.52	1.66E-17	6.54E-16	UP
ENSG00000127511	SIN3B	SIN3 transcription regulator family member B [Source:HGNC Symbol;Acc:HGNC:19354]	411.64	-2.12	0.25	-8.49	2.05E-17	8.02E-16	DN
ENSG00000154642	C21orf91	chromosome 21 open reading frame 91 [Source:HGNC Symbol;Acc:HGNC:16459]	30.99	3.09	0.36	8.49	2.07E-17	8.05E-16	UP
ENSG00000149115	TNKS1BP1	tankyrase 1 binding protein 1 [Source:HGNC Symbol;Acc:HGNC:19081]	67.73	3.03	0.36	8.49	2.14E-17	8.30E-16	UP
ENSG00000121060	TRIM25	tripartite motif containing 25 [Source:HGNC Symbol;Acc:HGNC:12932]	116.99	2.08	0.24	8.48	2.23E-17	8.61E-16	UP
ENSG00000132561	MATN2	matrilin 2 [Source:HGNC Symbol;Acc:HGNC:6908]	35.09	4.79	0.56	8.48	2.33E-17	8.99E-16	UP
ENSG00000127837	AAMP	angio associated migratory cell protein [Source:HGNC Symbol;Acc:HGNC:18]	121.85	-2.29	0.27	-8.47	2.42E-17	9.28E-16	DN
ENSG00000069812	HES2	hes family bHLH transcription factor 2 [Source:HGNC Symbol;Acc:HGNC:16005]	41.19	8.95	1.06	8.46	2.77E-17	1.06E-15	UP
ENSG00000154518	ATP5MC3	ATP synthase membrane subunit c locus 3 [Source:HGNC Symbol;Acc:HGNC:843]	144.73	-2.89	0.34	-8.45	2.87E-17	1.09E-15	DN
ENSG00000162551	ALPL	alkaline phosphatase, biomineralization associated [Source:HGNC Symbol;Acc:HGNC:438]	41.64	-6.28	0.74	-8.44	3.21E-17	1.22E-15	DN
ENSG00000213983	AP1G2	adaptor related protein complex 1 subunit gamma 2 [Source:HGNC Symbol;Acc:HGNC:556]	40.59	3.20	0.38	8.41	4.00E-17	1.52E-15	UP
ENSG00000109625	CPZ	carboxypeptidase Z [Source:HGNC Symbol;Acc:HGNC:2333]	45.24	6.64	0.79	8.38	5.25E-17	1.98E-15	UP
ENSG00000088356	PDRG1	p53 and DNA damage regulated 1 [Source:HGNC Symbol;Acc:HGNC:16119]	36.69	-4.35	0.52	-8.38	5.28E-17	1.99E-15	DN
ENSG00000120685	PROSER1	proline and serine rich 1 [Source:HGNC Symbol;Acc:HGNC:20291]	40.90	2.50	0.30	8.38	5.32E-17	2.00E-15	UP
ENSG00000162105	SHANK2	SH3 and multiple ankyrin repeat domains 2 [Source:HGNC Symbol;Acc:HGNC:14295]	37.48	8.82	1.06	8.33	7.91E-17	2.96E-15	UP
ENSG00000090020	SLC9A1	solute carrier family 9 member A1 [Source:HGNC Symbol;Acc:HGNC:11071]	70.46	2.49	0.30	8.32	8.71E-17	3.25E-15	UP
ENSG00000055208	TAB2	TGF-beta activated kinase 1 (MAP3K7) binding protein 2 [Source:HGNC Symbol;Acc:HGNC:17075]	60.48	-2.07	0.25	-8.31	9.31E-17	3.46E-15	DN
ENSG00000106799	TGFBR1	transforming growth factor beta receptor 1 [Source:HGNC Symbol;Acc:HGNC:11772]	50.66	2.31	0.28	8.31	9.62E-17	3.56E-15	UP
ENSG00000129235	TXNDC17	thioredoxin domain containing 17 [Source:HGNC Symbol;Acc:HGNC:28218]	37.82	-2.77	0.33	-8.30	1.03E-16	3.81E-15	DN
ENSG00000197256	KANK2	KN motif and ankyrin repeat domains 2 [Source:HGNC Symbol;Acc:HGNC:29300]	34.30	2.96	0.36	8.29	1.09E-16	4.03E-15	UP
ENSG00000078124	ACER3	alkaline ceramidase 3 [Source:HGNC Symbol;Acc:HGNC:16066]	29.76	2.96	0.36	8.29	1.12E-16	4.10E-15	UP
ENSG00000096384	HSP90AB1	heat shock protein 90 alpha family class B member 1 [Source:HGNC Symbol;Acc:HGNC:5258]	1198.63	-3.98	0.48	-8.29	1.13E-16	4.14E-15	DN
ENSG00000112305	SMAP1	small ArfGAP 1 [Source:HGNC Symbol;Acc:HGNC:19651]	46.02	-4.08	0.49	-8.28	1.22E-16	4.45E-15	DN
ENSG00000129925	PGAP6	post-glycosylphosphatidylinositol attachment to proteins 6 [Source:HGNC Symbol;Acc:HGNC:17205]	69.44	4.03	0.49	8.27	1.30E-16	4.73E-15	UP
ENSG00000066056	TIE1	tyrosine kinase with immunoglobulin like and EGF like domains 1 [Source:HGNC Symbol;Acc:HGNC:11809]	47.18	2.54	0.31	8.26	1.46E-16	5.28E-15	UP
ENSG00000117791	MTARC2	mitochondrial amidoxime reducing component 2 [Source:HGNC Symbol;Acc:HGNC:26064]	39.74	-3.25	0.39	-8.25	1.64E-16	5.91E-15	DN
ENSG00000174989	FBXW8	F-box and WD repeat domain containing 8 [Source:HGNC Symbol;Acc:HGNC:13597]	32.06	-2.81	0.34	-8.24	1.67E-16	6.01E-15	DN
ENSG00000163864	NMNAT3	nicotinamide nucleotide adenylyltransferase 3 [Source:HGNC Symbol;Acc:HGNC:20989]	31.06	4.15	0.50	8.24	1.69E-16	6.06E-15	UP
ENSG00000138802	SEC24B	SEC24 homolog B, COPII coat complex component [Source:HGNC Symbol;Acc:HGNC:10704]	48.79	-2.18	0.26	-8.23	1.84E-16	6.60E-15	DN
ENSG00000181104	F2R	coagulation factor II thrombin receptor [Source:HGNC Symbol;Acc:HGNC:3537]	46.29	-5.16	0.63	-8.23	1.95E-16	6.97E-15	DN
ENSG00000196411	EPHB4	EPH receptor B4 [Source:HGNC Symbol;Acc:HGNC:3395]	54.50	2.60	0.32	8.22	2.09E-16	7.45E-15	UP
ENSG00000160678	S100A1	S100 calcium binding protein A1 [Source:HGNC Symbol;Acc:HGNC:10486]	84.48	-7.64	0.93	-8.20	2.33E-16	8.27E-15	DN
ENSG00000140564	FURIN	furin, paired basic amino acid cleaving enzyme [Source:HGNC Symbol;Acc:HGNC:8568]	195.44	2.87	0.35	8.19	2.55E-16	8.98E-15	UP
ENSG00000142949	PTPRF	protein tyrosine phosphatase receptor type F [Source:HGNC Symbol;Acc:HGNC:9670]	132.26	3.17	0.39	8.19	2.54E-16	8.98E-15	UP
ENSG00000112541	PDE10A	phosphodiesterase 10A [Source:HGNC Symbol;Acc:HGNC:8772]	26.86	-3.24	0.40	-8.18	2.76E-16	9.68E-15	DN
ENSG00000168298	H1-4	H1.4 linker histone, cluster member [Source:HGNC Symbol;Acc:HGNC:4718]	54.69	8.64	1.06	8.18	2.78E-16	9.75E-15	UP
ENSG00000154721	JAM2	junctional adhesion molecule 2 [Source:HGNC Symbol;Acc:HGNC:14686]	31.67	3.38	0.41	8.18	2.89E-16	1.01E-14	UP
ENSG00000169550	MUC15	mucin 15, cell surface associated [Source:HGNC Symbol;Acc:HGNC:14956]	30.58	4.34	0.53	8.17	3.02E-16	1.05E-14	UP
ENSG00000146386	ABRACL	ABRA C-terminal like [Source:HGNC Symbol;Acc:HGNC:21230]	72.30	-4.59	0.56	-8.17	3.16E-16	1.10E-14	DN
ENSG00000100242	SUN2	Sad1 and UNC84 domain containing 2 [Source:HGNC Symbol;Acc:HGNC:14210]	41.53	2.88	0.35	8.17	3.19E-16	1.11E-14	UP
ENSG00000163686	ABHD6	abhydrolase domain containing 6, acylglycerol lipase [Source:HGNC Symbol;Acc:HGNC:21398]	26.47	-4.31	0.53	-8.17	3.20E-16	1.11E-14	DN
ENSG00000077942	FBLN1	fibulin 1 [Source:HGNC Symbol;Acc:HGNC:3600]	1346.51	4.97	0.61	8.16	3.38E-16	1.16E-14	UP
ENSG00000164327	RICTOR	RPTOR independent companion of MTOR complex 2 [Source:HGNC Symbol;Acc:HGNC:28611]	31.51	2.91	0.36	8.16	3.39E-16	1.16E-14	UP
ENSG00000130770	ATP5IF1	ATP synthase inhibitory factor subunit 1 [Source:HGNC Symbol;Acc:HGNC:871]	236.47	-4.49	0.55	-8.14	3.83E-16	1.31E-14	DN
ENSG00000110723	EXPH5	exophilin 5 [Source:HGNC Symbol;Acc:HGNC:30578]	75.37	8.38	1.03	8.14	4.04E-16	1.38E-14	UP
ENSG00000177565	TBL1XR1	TBL1X receptor 1 [Source:HGNC Symbol;Acc:HGNC:29529]	46.42	2.46	0.30	8.13	4.17E-16	1.42E-14	UP
ENSG00000119888	EPCAM	epithelial cell adhesion molecule [Source:HGNC Symbol;Acc:HGNC:11529]	30.72	-5.33	0.66	-8.12	4.69E-16	1.59E-14	DN
ENSG00000165410	CFL2	cofilin 2 [Source:HGNC Symbol;Acc:HGNC:1875]	34.66	-2.76	0.34	-8.11	4.90E-16	1.66E-14	DN
ENSG00000133706	LARS1	leucyl-tRNA synthetase 1 [Source:HGNC Symbol;Acc:HGNC:6512]	50.50	-2.44	0.30	-8.11	5.18E-16	1.75E-14	DN
ENSG00000163558	PRKCI	protein kinase C iota [Source:HGNC Symbol;Acc:HGNC:9404]	76.52	-3.31	0.41	-8.11	5.21E-16	1.75E-14	DN
ENSG00000166145	SPINT1	serine peptidase inhibitor, Kunitz type 1 [Source:HGNC Symbol;Acc:HGNC:11246]	192.12	2.93	0.36	8.10	5.55E-16	1.86E-14	UP
ENSG00000134250	NOTCH2	notch receptor 2 [Source:HGNC Symbol;Acc:HGNC:7882]	51.64	2.44	0.30	8.09	6.02E-16	2.01E-14	UP
ENSG00000180628	PCGF5	polycomb group ring finger 5 [Source:HGNC Symbol;Acc:HGNC:28264]	45.24	-3.05	0.38	-8.09	6.00E-16	2.01E-14	DN
ENSG00000153140	CETN3	centrin 3 [Source:HGNC Symbol;Acc:HGNC:1868]	70.95	-4.45	0.55	-8.09	6.21E-16	2.06E-14	DN
ENSG00000114902	SPCS1	signal peptidase complex subunit 1 [Source:HGNC Symbol;Acc:HGNC:23401]	64.96	-2.22	0.27	-8.08	6.53E-16	2.16E-14	DN
ENSG00000061273	HDAC7	histone deacetylase 7 [Source:HGNC Symbol;Acc:HGNC:14067]	31.77	3.30	0.41	8.08	6.74E-16	2.23E-14	UP
ENSG00000126561	STAT5A	signal transducer and activator of transcription 5A [Source:HGNC Symbol;Acc:HGNC:11366]	23.65	3.84	0.48	8.07	6.89E-16	2.27E-14	UP
ENSG00000213853	EMP2	epithelial membrane protein 2 [Source:HGNC Symbol;Acc:HGNC:3334]	28.98	3.46	0.43	8.07	7.12E-16	2.34E-14	UP
ENSG00000106415	GLCCI1	glucocorticoid induced 1 [Source:HGNC Symbol;Acc:HGNC:18713]	23.64	4.35	0.54	8.07	7.15E-16	2.34E-14	UP
ENSG00000167971	CASKIN1	CASK interacting protein 1 [Source:HGNC Symbol;Acc:HGNC:20879]	26.80	-5.63	0.70	-8.06	7.89E-16	2.58E-14	DN
ENSG00000103485	QPRT	quinolinate phosphoribosyltransferase [Source:HGNC Symbol;Acc:HGNC:9755]	25.69	5.00	0.62	8.05	7.95E-16	2.59E-14	UP
ENSG00000140937	CDH11	cadherin 11 [Source:HGNC Symbol;Acc:HGNC:1750]	31.79	3.74	0.46	8.05	8.47E-16	2.75E-14	UP
ENSG00000154429	CCSAP	centriole, cilia and spindle associated protein [Source:HGNC Symbol;Acc:HGNC:29578]	36.89	4.04	0.50	8.05	8.57E-16	2.78E-14	UP
ENSG00000112137	PHACTR1	phosphatase and actin regulator 1 [Source:HGNC Symbol;Acc:HGNC:20990]	38.66	-3.76	0.47	-8.04	8.67E-16	2.78E-14	DN
ENSG00000171992	SYNPO	synaptopodin [Source:HGNC Symbol;Acc:HGNC:30672]	41.80	3.53	0.44	8.05	8.62E-16	2.78E-14	UP
ENSG00000169554	ZEB2	zinc finger E-box binding homeobox 2 [Source:HGNC Symbol;Acc:HGNC:14881]	33.06	3.22	0.40	8.04	9.31E-16	2.97E-14	UP
ENSG00000101144	BMP7	bone morphogenetic protein 7 [Source:HGNC Symbol;Acc:HGNC:1074]	27.33	5.31	0.66	8.03	1.01E-15	3.23E-14	UP
ENSG00000156384	SFR1	SWI5 dependent homologous recombination repair protein 1 [Source:HGNC Symbol;Acc:HGNC:29574]	50.54	-5.16	0.64	-8.02	1.08E-15	3.42E-14	DN
ENSG00000159348	CYB5R1	cytochrome b5 reductase 1 [Source:HGNC Symbol;Acc:HGNC:13397]	68.50	2.81	0.35	8.01	1.12E-15	3.53E-14	UP
ENSG00000168264	IRF2BP2	interferon regulatory factor 2 binding protein 2 [Source:HGNC Symbol;Acc:HGNC:21729]	31.21	3.56	0.44	8.01	1.15E-15	3.63E-14	UP
ENSG00000168014	C2CD3	C2 domain containing 3 centriole elongation regulator [Source:HGNC Symbol;Acc:HGNC:24564]	40.88	2.92	0.36	8.00	1.22E-15	3.82E-14	UP
ENSG00000204574	ABCF1	ATP binding cassette subfamily F member 1 [Source:HGNC Symbol;Acc:HGNC:70]	123.13	-2.36	0.30	-8.00	1.26E-15	3.96E-14	DN
ENSG00000187522	HSPA14	heat shock protein family A (Hsp70) member 14 [Source:HGNC Symbol;Acc:HGNC:29526]	33.48	-3.80	0.47	-8.00	1.27E-15	3.97E-14	DN
ENSG00000066933	MYO9A	myosin IXA [Source:HGNC Symbol;Acc:HGNC:7608]	32.05	2.71	0.34	7.99	1.37E-15	4.28E-14	UP
ENSG00000100030	MAPK1	mitogen-activated protein kinase 1 [Source:HGNC Symbol;Acc:HGNC:6871]	80.87	-2.02	0.25	-7.98	1.45E-15	4.52E-14	DN
ENSG00000171476	HOPX	HOP homeobox [Source:HGNC Symbol;Acc:HGNC:24961]	124.33	3.85	0.48	7.98	1.50E-15	4.66E-14	UP
ENSG00000163520	FBLN2	fibulin 2 [Source:HGNC Symbol;Acc:HGNC:3601]	46.54	3.70	0.47	7.96	1.71E-15	5.28E-14	UP
ENSG00000177054	ZDHHC13	zinc finger DHHC-type palmitoyltransferase 13 [Source:HGNC Symbol;Acc:HGNC:18413]	42.52	-3.40	0.43	-7.95	1.81E-15	5.57E-14	DN
ENSG00000152137	HSPB8	heat shock protein family B (small) member 8 [Source:HGNC Symbol;Acc:HGNC:30171]	189.91	2.71	0.34	7.94	1.99E-15	6.12E-14	UP
ENSG00000136235	GPNMB	glycoprotein nmb [Source:HGNC Symbol;Acc:HGNC:4462]	117.24	3.10	0.39	7.91	2.56E-15	7.84E-14	UP
ENSG00000100347	SAMM50	SAMM50 sorting and assembly machinery component [Source:HGNC Symbol;Acc:HGNC:24276]	28.49	-2.84	0.36	-7.91	2.62E-15	8.03E-14	DN
ENSG00000104723	TUSC3	tumor suppressor candidate 3 [Source:HGNC Symbol;Acc:HGNC:30242]	110.17	3.13	0.40	7.90	2.68E-15	8.19E-14	UP
ENSG00000170892	TSEN34	tRNA splicing endonuclease subunit 34 [Source:HGNC Symbol;Acc:HGNC:15506]	39.81	-2.33	0.29	-7.90	2.76E-15	8.39E-14	DN
ENSG00000176092	CRYBG2	crystallin beta-gamma domain containing 2 [Source:HGNC Symbol;Acc:HGNC:17295]	74.29	3.58	0.45	7.90	2.83E-15	8.58E-14	UP
ENSG00000157404	KIT	KIT proto-oncogene, receptor tyrosine kinase [Source:HGNC Symbol;Acc:HGNC:6342]	26.56	-4.31	0.55	-7.90	2.84E-15	8.61E-14	DN
ENSG00000188257	PLA2G2A	phospholipase A2 group IIA [Source:HGNC Symbol;Acc:HGNC:9031]	41.36	8.96	1.13	7.90	2.88E-15	8.69E-14	UP
ENSG00000169221	TBC1D10B	TBC1 domain family member 10B [Source:HGNC Symbol;Acc:HGNC:24510]	59.02	-2.02	0.26	-7.89	2.98E-15	8.98E-14	DN
ENSG00000127663	KDM4B	lysine demethylase 4B [Source:HGNC Symbol;Acc:HGNC:29136]	37.85	2.66	0.34	7.89	3.02E-15	9.06E-14	UP
ENSG00000213585	VDAC1	voltage dependent anion channel 1 [Source:HGNC Symbol;Acc:HGNC:12669]	195.40	-2.62	0.33	-7.89	3.02E-15	9.06E-14	DN
ENSG00000063978	RNF4	ring finger protein 4 [Source:HGNC Symbol;Acc:HGNC:10067]	119.60	-2.67	0.34	-7.88	3.22E-15	9.63E-14	DN
ENSG00000116120	FARSB	phenylalanyl-tRNA synthetase subunit beta [Source:HGNC Symbol;Acc:HGNC:17800]	27.11	-4.62	0.59	-7.88	3.24E-15	9.67E-14	DN
ENSG00000145050	MANF	mesencephalic astrocyte derived neurotrophic factor [Source:HGNC Symbol;Acc:HGNC:15461]	208.11	-3.66	0.47	-7.88	3.36E-15	9.99E-14	DN
ENSG00000088298	EDEM2	ER degradation enhancing alpha-mannosidase like protein 2 [Source:HGNC Symbol;Acc:HGNC:15877]	54.74	-2.35	0.30	-7.87	3.64E-15	1.08E-13	DN
ENSG00000135127	BICDL1	BICD family like cargo adaptor 1 [Source:HGNC Symbol;Acc:HGNC:28095]	68.19	-4.62	0.59	-7.86	3.77E-15	1.11E-13	DN
ENSG00000144645	OSBPL10	oxysterol binding protein like 10 [Source:HGNC Symbol;Acc:HGNC:16395]	24.63	3.71	0.47	7.86	3.79E-15	1.11E-13	UP
ENSG00000165113	GKAP1	G kinase anchoring protein 1 [Source:HGNC Symbol;Acc:HGNC:17496]	55.74	-5.09	0.65	-7.86	3.79E-15	1.11E-13	DN
ENSG00000100916	BRMS1L	BRMS1 like transcriptional repressor [Source:HGNC Symbol;Acc:HGNC:20512]	28.14	-3.30	0.42	-7.86	3.85E-15	1.13E-13	DN
ENSG00000109610	SOD3	superoxide dismutase 3 [Source:HGNC Symbol;Acc:HGNC:11181]	32.22	4.01	0.51	7.85	4.10E-15	1.20E-13	UP
ENSG00000184500	PROS1	protein S [Source:HGNC Symbol;Acc:HGNC:9456]	44.07	-3.07	0.39	-7.84	4.44E-15	1.29E-13	DN
ENSG00000113441	LNPEP	leucyl and cystinyl aminopeptidase [Source:HGNC Symbol;Acc:HGNC:6656]	115.28	2.91	0.37	7.83	4.71E-15	1.37E-13	UP
ENSG00000173442	EHBP1L1	EH domain binding protein 1 like 1 [Source:HGNC Symbol;Acc:HGNC:30682]	36.75	3.05	0.39	7.83	5.07E-15	1.47E-13	UP
ENSG00000075391	RASAL2	RAS protein activator like 2 [Source:HGNC Symbol;Acc:HGNC:9874]	23.24	3.43	0.44	7.82	5.28E-15	1.53E-13	UP
ENSG00000183779	ZNF703	zinc finger protein 703 [Source:HGNC Symbol;Acc:HGNC:25883]	41.97	3.31	0.42	7.81	5.53E-15	1.60E-13	UP
ENSG00000049323	LTBP1	latent transforming growth factor beta binding protein 1 [Source:HGNC Symbol;Acc:HGNC:6714]	40.28	3.47	0.44	7.81	5.83E-15	1.68E-13	UP
ENSG00000106066	CPVL	carboxypeptidase vitellogenic like [Source:HGNC Symbol;Acc:HGNC:14399]	26.31	8.31	1.07	7.80	6.04E-15	1.73E-13	UP
ENSG00000138162	TACC2	transforming acidic coiled-coil containing protein 2 [Source:HGNC Symbol;Acc:HGNC:11523]	185.53	2.29	0.29	7.80	6.12E-15	1.75E-13	UP
ENSG00000155974	GRIP1	glutamate receptor interacting protein 1 [Source:HGNC Symbol;Acc:HGNC:18708]	40.44	8.21	1.05	7.80	6.40E-15	1.83E-13	UP
ENSG00000090006	LTBP4	latent transforming growth factor beta binding protein 4 [Source:HGNC Symbol;Acc:HGNC:6717]	34.34	3.89	0.50	7.78	7.09E-15	2.02E-13	UP
ENSG00000114353	GNAI2	G protein subunit alpha i2 [Source:HGNC Symbol;Acc:HGNC:4385]	287.35	-2.08	0.27	-7.78	7.12E-15	2.02E-13	DN
ENSG00000153207	AHCTF1	AT-hook containing transcription factor 1 [Source:HGNC Symbol;Acc:HGNC:24618]	44.53	-2.75	0.35	-7.78	7.15E-15	2.03E-13	DN
ENSG00000121858	TNFSF10	TNF superfamily member 10 [Source:HGNC Symbol;Acc:HGNC:11925]	28.87	4.62	0.59	7.78	7.34E-15	2.08E-13	UP
ENSG00000017797	RALBP1	ralA binding protein 1 [Source:HGNC Symbol;Acc:HGNC:9841]	104.12	-2.77	0.36	-7.78	7.43E-15	2.10E-13	DN
ENSG00000071054	MAP4K4	mitogen-activated protein kinase kinase kinase kinase 4 [Source:HGNC Symbol;Acc:HGNC:6866]	100.72	-2.29	0.29	-7.77	7.73E-15	2.18E-13	DN
ENSG00000071205	ARHGAP10	Rho GTPase activating protein 10 [Source:HGNC Symbol;Acc:HGNC:26099]	42.46	-3.37	0.43	-7.77	8.16E-15	2.29E-13	DN
ENSG00000116962	NID1	nidogen 1 [Source:HGNC Symbol;Acc:HGNC:7821]	181.18	-2.13	0.27	-7.76	8.29E-15	2.32E-13	DN
ENSG00000185043	CIB1	calcium and integrin binding 1 [Source:HGNC Symbol;Acc:HGNC:16920]	53.56	-2.50	0.32	-7.75	9.18E-15	2.56E-13	DN
ENSG00000044090	CUL7	cullin 7 [Source:HGNC Symbol;Acc:HGNC:21024]	46.60	-2.67	0.35	-7.74	1.00E-14	2.80E-13	DN
ENSG00000185022	MAFF	MAF bZIP transcription factor F [Source:HGNC Symbol;Acc:HGNC:6780]	92.90	2.08	0.27	7.74	1.03E-14	2.86E-13	UP
ENSG00000113504	SLC12A7	solute carrier family 12 member 7 [Source:HGNC Symbol;Acc:HGNC:10915]	34.73	-2.94	0.38	-7.73	1.09E-14	3.02E-13	DN
ENSG00000146063	TRIM41	tripartite motif containing 41 [Source:HGNC Symbol;Acc:HGNC:19013]	48.16	-2.50	0.32	-7.73	1.09E-14	3.02E-13	DN
ENSG00000124067	SLC12A4	solute carrier family 12 member 4 [Source:HGNC Symbol;Acc:HGNC:10913]	50.51	2.61	0.34	7.72	1.15E-14	3.18E-13	UP
ENSG00000101421	CHMP4B	charged multivesicular body protein 4B [Source:HGNC Symbol;Acc:HGNC:16171]	144.40	-2.83	0.37	-7.72	1.20E-14	3.28E-13	DN
ENSG00000270757	HSPE1-MOB4	HSPE1-MOB4 readthrough [Source:HGNC Symbol;Acc:HGNC:49184]	23.79	-3.89	0.50	-7.72	1.20E-14	3.28E-13	DN
ENSG00000112079	STK38	serine/threonine kinase 38 [Source:HGNC Symbol;Acc:HGNC:17847]	49.89	-2.85	0.37	-7.70	1.31E-14	3.58E-13	DN
ENSG00000148660	CAMK2G	calcium/calmodulin dependent protein kinase II gamma [Source:HGNC Symbol;Acc:HGNC:1463]	38.28	2.24	0.29	7.70	1.35E-14	3.67E-13	UP
ENSG00000173889	PHC3	polyhomeotic homolog 3 [Source:HGNC Symbol;Acc:HGNC:15682]	31.24	2.65	0.34	7.69	1.44E-14	3.90E-13	UP
ENSG00000085382	HACE1	HECT domain and ankyrin repeat containing E3 ubiquitin protein ligase 1 [Source:HGNC Symbol;Acc:HGNC:21033]	26.59	2.94	0.38	7.69	1.49E-14	4.02E-13	UP
ENSG00000108469	RECQL5	RecQ like helicase 5 [Source:HGNC Symbol;Acc:HGNC:9950]	44.54	2.46	0.32	7.68	1.57E-14	4.23E-13	UP
ENSG00000132406	TMEM128	transmembrane protein 128 [Source:HGNC Symbol;Acc:HGNC:28201]	29.35	-2.65	0.35	-7.67	1.74E-14	4.67E-13	DN
ENSG00000205213	LGR4	leucine rich repeat containing G protein-coupled receptor 4 [Source:HGNC Symbol;Acc:HGNC:13299]	39.38	2.88	0.38	7.67	1.76E-14	4.74E-13	UP
ENSG00000198336	MYL4	myosin light chain 4 [Source:HGNC Symbol;Acc:HGNC:7585]	39.61	-5.94	0.77	-7.66	1.80E-14	4.81E-13	DN
ENSG00000124172	ATP5F1E	ATP synthase F1 subunit epsilon [Source:HGNC Symbol;Acc:HGNC:838]	41.76	-2.86	0.37	-7.66	1.92E-14	5.12E-13	DN
ENSG00000077157	PPP1R12B	protein phosphatase 1 regulatory subunit 12B [Source:HGNC Symbol;Acc:HGNC:7619]	29.32	3.18	0.41	7.65	1.94E-14	5.18E-13	UP
ENSG00000009413	REV3L	REV3 like, DNA directed polymerase zeta catalytic subunit [Source:HGNC Symbol;Acc:HGNC:9968]	34.97	3.08	0.40	7.65	2.01E-14	5.36E-13	UP
ENSG00000011347	SYT7	synaptotagmin 7 [Source:HGNC Symbol;Acc:HGNC:11514]	27.09	5.90	0.77	7.65	2.05E-14	5.45E-13	UP
ENSG00000167088	SNRPD1	small nuclear ribonucleoprotein D1 polypeptide [Source:HGNC Symbol;Acc:HGNC:11158]	85.85	-4.13	0.54	-7.65	2.08E-14	5.51E-13	DN
ENSG00000264364	DYNLL2	dynein light chain LC8-type 2 [Source:HGNC Symbol;Acc:HGNC:24596]	67.49	-2.95	0.39	-7.64	2.11E-14	5.57E-13	DN
ENSG00000175793	SFN	stratifin [Source:HGNC Symbol;Acc:HGNC:10773]	23.80	-7.35	0.96	-7.64	2.25E-14	5.92E-13	DN
ENSG00000170291	ELP5	elongator acetyltransferase complex subunit 5 [Source:HGNC Symbol;Acc:HGNC:30617]	43.64	-2.43	0.32	-7.63	2.33E-14	6.11E-13	DN
ENSG00000242550	SERPINB10	serpin family B member 10 [Source:HGNC Symbol;Acc:HGNC:8942]	27.43	8.36	1.10	7.62	2.47E-14	6.47E-13	UP
ENSG00000187244	BCAM	basal cell adhesion molecule (Lutheran blood group) [Source:HGNC Symbol;Acc:HGNC:6722]	67.08	2.50	0.33	7.61	2.71E-14	7.09E-13	UP
ENSG00000196482	ESRRG	estrogen related receptor gamma [Source:HGNC Symbol;Acc:HGNC:3474]	24.25	8.19	1.08	7.61	2.81E-14	7.32E-13	UP
ENSG00000189030	VHLL	VHL like [Source:HGNC Symbol;Acc:HGNC:30666]	25.18	-8.01	1.05	-7.60	2.93E-14	7.61E-13	DN
ENSG00000139197	PEX5	peroxisomal biogenesis factor 5 [Source:HGNC Symbol;Acc:HGNC:9719]	40.09	-2.30	0.30	-7.59	3.09E-14	8.01E-13	DN
ENSG00000115884	SDC1	syndecan 1 [Source:HGNC Symbol;Acc:HGNC:10658]	451.30	2.92	0.38	7.59	3.10E-14	8.02E-13	UP
ENSG00000135363	LMO2	LIM domain only 2 [Source:HGNC Symbol;Acc:HGNC:6642]	24.39	4.25	0.56	7.59	3.10E-14	8.02E-13	UP
ENSG00000132274	TRIM22	tripartite motif containing 22 [Source:HGNC Symbol;Acc:HGNC:16379]	24.21	8.20	1.08	7.59	3.29E-14	8.47E-13	UP
ENSG00000141068	KSR1	kinase suppressor of ras 1 [Source:HGNC Symbol;Acc:HGNC:6465]	29.71	2.79	0.37	7.58	3.50E-14	9.00E-13	UP
ENSG00000154914	USP43	ubiquitin specific peptidase 43 [Source:HGNC Symbol;Acc:HGNC:20072]	21.06	4.71	0.62	7.57	3.85E-14	9.87E-13	UP
ENSG00000177575	CD163	CD163 molecule [Source:HGNC Symbol;Acc:HGNC:1631]	35.82	8.03	1.06	7.57	3.86E-14	9.89E-13	UP
ENSG00000117305	HMGCL	3-hydroxy-3-methylglutaryl-CoA lyase [Source:HGNC Symbol;Acc:HGNC:5005]	50.47	-2.72	0.36	-7.56	4.16E-14	1.06E-12	DN
ENSG00000106571	GLI3	GLI family zinc finger 3 [Source:HGNC Symbol;Acc:HGNC:4319]	25.85	5.83	0.77	7.55	4.27E-14	1.09E-12	UP
ENSG00000172992	DCAKD	dephospho-CoA kinase domain containing [Source:HGNC Symbol;Acc:HGNC:26238]	53.59	-2.78	0.37	-7.55	4.35E-14	1.10E-12	DN
ENSG00000115661	STK16	serine/threonine kinase 16 [Source:HGNC Symbol;Acc:HGNC:11394]	28.16	-3.05	0.40	-7.55	4.45E-14	1.13E-12	DN
ENSG00000218336	TENM3	teneurin transmembrane protein 3 [Source:HGNC Symbol;Acc:HGNC:29944]	35.01	6.70	0.89	7.54	4.57E-14	1.15E-12	UP
ENSG00000171940	ZNF217	zinc finger protein 217 [Source:HGNC Symbol;Acc:HGNC:13009]	25.12	3.05	0.40	7.54	4.59E-14	1.16E-12	UP
ENSG00000133121	STARD13	StAR related lipid transfer domain containing 13 [Source:HGNC Symbol;Acc:HGNC:19164]	29.17	2.99	0.40	7.54	4.73E-14	1.19E-12	UP
ENSG00000107672	NSMCE4A	NSE4 homolog A, SMC5-SMC6 complex component [Source:HGNC Symbol;Acc:HGNC:25935]	67.01	-2.56	0.34	-7.54	4.85E-14	1.22E-12	DN
ENSG00000160124	CCDC58	coiled-coil domain containing 58 [Source:HGNC Symbol;Acc:HGNC:31136]	29.63	-3.52	0.47	-7.53	4.96E-14	1.24E-12	DN
ENSG00000164442	CITED2	Cbp/p300 interacting transactivator with Glu/Asp rich carboxy-terminal domain 2 [Source:HGNC Symbol;Acc:HGNC:1987]	121.77	-2.56	0.34	-7.53	5.09E-14	1.27E-12	DN
ENSG00000083720	OXCT1	3-oxoacid CoA-transferase 1 [Source:HGNC Symbol;Acc:HGNC:8527]	25.11	-3.87	0.51	-7.52	5.38E-14	1.34E-12	DN
ENSG00000213281	NRAS	NRAS proto-oncogene, GTPase [Source:HGNC Symbol;Acc:HGNC:7989]	37.32	-2.41	0.32	-7.52	5.40E-14	1.34E-12	DN
ENSG00000115295	CLIP4	CAP-Gly domain containing linker protein family member 4 [Source:HGNC Symbol;Acc:HGNC:26108]	48.68	7.75	1.03	7.52	5.43E-14	1.35E-12	UP
ENSG00000116729	WLS	Wnt ligand secretion mediator [Source:HGNC Symbol;Acc:HGNC:30238]	55.57	3.32	0.44	7.52	5.48E-14	1.35E-12	UP
ENSG00000162511	LAPTM5	lysosomal protein transmembrane 5 [Source:HGNC Symbol;Acc:HGNC:29612]	25.49	3.35	0.45	7.52	5.48E-14	1.35E-12	UP
ENSG00000170417	TMEM182	transmembrane protein 182 [Source:HGNC Symbol;Acc:HGNC:26391]	23.46	8.15	1.08	7.52	5.48E-14	1.35E-12	UP
ENSG00000167772	ANGPTL4	angiopoietin like 4 [Source:HGNC Symbol;Acc:HGNC:16039]	52.07	3.25	0.43	7.51	5.71E-14	1.40E-12	UP
ENSG00000107738	VSIR	V-set immunoregulatory receptor [Source:HGNC Symbol;Acc:HGNC:30085]	84.45	2.95	0.39	7.50	6.20E-14	1.52E-12	UP
ENSG00000072682	P4HA2	prolyl 4-hydroxylase subunit alpha 2 [Source:HGNC Symbol;Acc:HGNC:8547]	54.95	-2.78	0.37	-7.49	6.75E-14	1.65E-12	DN
ENSG00000095066	HOOK2	hook microtubule tethering protein 2 [Source:HGNC Symbol;Acc:HGNC:19885]	46.66	2.50	0.33	7.48	7.42E-14	1.81E-12	UP
ENSG00000112299	VNN1	vanin 1 [Source:HGNC Symbol;Acc:HGNC:12705]	62.22	-7.18	0.96	-7.47	7.86E-14	1.91E-12	DN
ENSG00000118702	GHRH	growth hormone releasing hormone [Source:HGNC Symbol;Acc:HGNC:4265]	337.70	-11.76	1.57	-7.47	7.91E-14	1.92E-12	DN
ENSG00000243725	TTC4	tetratricopeptide repeat domain 4 [Source:HGNC Symbol;Acc:HGNC:12394]	20.02	-3.74	0.50	-7.47	7.95E-14	1.92E-12	DN
ENSG00000173376	NDNF	neuron derived neurotrophic factor [Source:HGNC Symbol;Acc:HGNC:26256]	21.21	7.99	1.07	7.47	8.00E-14	1.93E-12	UP
ENSG00000242028	HYPK	huntingtin interacting protein K [Source:HGNC Symbol;Acc:HGNC:18418]	24.14	-4.16	0.56	-7.47	8.12E-14	1.96E-12	DN
ENSG00000144048	DUSP11	dual specificity phosphatase 11 [Source:HGNC Symbol;Acc:HGNC:3066]	36.18	-2.39	0.32	-7.46	8.33E-14	2.00E-12	DN
ENSG00000189058	APOD	apolipoprotein D [Source:HGNC Symbol;Acc:HGNC:612]	30.33	5.25	0.70	7.46	8.46E-14	2.03E-12	UP
ENSG00000113742	CPEB4	cytoplasmic polyadenylation element binding protein 4 [Source:HGNC Symbol;Acc:HGNC:21747]	51.16	2.20	0.29	7.46	8.47E-14	2.03E-12	UP
ENSG00000185269	NOTUM	notum, palmitoleoyl-protein carboxylesterase [Source:HGNC Symbol;Acc:HGNC:27106]	63.92	5.70	0.76	7.46	8.51E-14	2.03E-12	UP
ENSG00000143217	NECTIN4	nectin cell adhesion molecule 4 [Source:HGNC Symbol;Acc:HGNC:19688]	34.00	6.65	0.89	7.45	9.00E-14	2.15E-12	UP
ENSG00000057935	MTA3	metastasis associated 1 family member 3 [Source:HGNC Symbol;Acc:HGNC:23784]	74.34	-2.31	0.31	-7.45	9.18E-14	2.19E-12	DN
ENSG00000138434	ITPRID2	ITPR interacting domain containing 2 [Source:HGNC Symbol;Acc:HGNC:11319]	68.53	2.51	0.34	7.45	9.65E-14	2.29E-12	UP
ENSG00000088247	KHSRP	KH-type splicing regulatory protein [Source:HGNC Symbol;Acc:HGNC:6316]	87.52	2.09	0.28	7.44	9.95E-14	2.36E-12	UP
ENSG00000160255	ITGB2	integrin subunit beta 2 [Source:HGNC Symbol;Acc:HGNC:6155]	22.08	3.85	0.52	7.43	1.06E-13	2.51E-12	UP
ENSG00000198879	SFMBT2	Scm like with four mbt domains 2 [Source:HGNC Symbol;Acc:HGNC:20256]	35.34	-3.50	0.47	-7.43	1.08E-13	2.55E-12	DN
ENSG00000151500	THYN1	thymocyte nuclear protein 1 [Source:HGNC Symbol;Acc:HGNC:29560]	23.25	-2.98	0.40	-7.42	1.13E-13	2.66E-12	DN
ENSG00000121413	ZSCAN18	zinc finger and SCAN domain containing 18 [Source:HGNC Symbol;Acc:HGNC:21037]	20.69	4.91	0.66	7.42	1.16E-13	2.73E-12	UP
ENSG00000170860	LSM3	LSM3 homolog, U6 small nuclear RNA and mRNA degradation associated [Source:HGNC Symbol;Acc:HGNC:17874]	74.21	-5.00	0.67	-7.42	1.19E-13	2.79E-12	DN
ENSG00000147813	NAPRT	nicotinate phosphoribosyltransferase [Source:HGNC Symbol;Acc:HGNC:30450]	22.57	5.31	0.72	7.42	1.20E-13	2.80E-12	UP
ENSG00000107968	MAP3K8	mitogen-activated protein kinase kinase kinase 8 [Source:HGNC Symbol;Acc:HGNC:6860]	20.74	3.64	0.49	7.41	1.27E-13	2.97E-12	UP
ENSG00000184897	H1-10	H1.10 linker histone [Source:HGNC Symbol;Acc:HGNC:4722]	22.77	5.31	0.72	7.41	1.29E-13	3.01E-12	UP
ENSG00000104164	BLOC1S6	biogenesis of lysosomal organelles complex 1 subunit 6 [Source:HGNC Symbol;Acc:HGNC:8549]	72.11	2.27	0.31	7.40	1.33E-13	3.09E-12	UP
ENSG00000145687	SSBP2	single stranded DNA binding protein 2 [Source:HGNC Symbol;Acc:HGNC:15831]	30.75	2.76	0.37	7.39	1.42E-13	3.28E-12	UP
ENSG00000197614	MFAP5	microfibril associated protein 5 [Source:HGNC Symbol;Acc:HGNC:29673]	83.95	2.16	0.29	7.39	1.42E-13	3.28E-12	UP
ENSG00000110446	SLC15A3	solute carrier family 15 member 3 [Source:HGNC Symbol;Acc:HGNC:18068]	22.62	5.31	0.72	7.39	1.43E-13	3.29E-12	UP
ENSG00000184260	H2AC20	H2A clustered histone 20 [Source:HGNC Symbol;Acc:HGNC:4738]	42.96	7.57	1.02	7.39	1.50E-13	3.46E-12	UP
ENSG00000126067	PSMB2	proteasome 20S subunit beta 2 [Source:HGNC Symbol;Acc:HGNC:9539]	55.71	-2.33	0.32	-7.38	1.58E-13	3.61E-12	DN
ENSG00000111790	FGFR1OP2	FGFR1 oncogene partner 2 [Source:HGNC Symbol;Acc:HGNC:23098]	48.26	-2.57	0.35	-7.37	1.69E-13	3.85E-12	DN
ENSG00000101443	WFDC2	WAP four-disulfide core domain 2 [Source:HGNC Symbol;Acc:HGNC:15939]	25.04	-7.42	1.01	-7.37	1.71E-13	3.90E-12	DN
ENSG00000049130	KITLG	KIT ligand [Source:HGNC Symbol;Acc:HGNC:6343]	27.71	-2.96	0.40	-7.37	1.72E-13	3.92E-12	DN
ENSG00000164535	DAGLB	diacylglycerol lipase beta [Source:HGNC Symbol;Acc:HGNC:28923]	24.78	3.08	0.42	7.37	1.74E-13	3.95E-12	UP
ENSG00000128699	ORMDL1	ORMDL sphingolipid biosynthesis regulator 1 [Source:HGNC Symbol;Acc:HGNC:16036]	20.18	3.85	0.52	7.37	1.75E-13	3.96E-12	UP
ENSG00000163815	CLEC3B	C-type lectin domain family 3 member B [Source:HGNC Symbol;Acc:HGNC:11891]	42.29	7.55	1.03	7.36	1.86E-13	4.20E-12	UP
ENSG00000112195	TREML2	triggering receptor expressed on myeloid cells like 2 [Source:HGNC Symbol;Acc:HGNC:21092]	30.56	5.75	0.78	7.36	1.90E-13	4.29E-12	UP
ENSG00000010610	CD4	CD4 molecule [Source:HGNC Symbol;Acc:HGNC:1678]	19.06	7.84	1.07	7.35	1.96E-13	4.41E-12	UP
ENSG00000183569	SERHL2	serine hydrolase like 2 [Source:HGNC Symbol;Acc:HGNC:29446]	21.30	-3.96	0.54	-7.35	1.96E-13	4.41E-12	DN
ENSG00000118096	IFT46	intraflagellar transport 46 [Source:HGNC Symbol;Acc:HGNC:26146]	27.31	-3.63	0.49	-7.35	2.03E-13	4.54E-12	DN
ENSG00000204614	TRIM40	tripartite motif containing 40 [Source:HGNC Symbol;Acc:HGNC:18736]	21.36	8.00	1.09	7.34	2.09E-13	4.68E-12	UP
ENSG00000058668	ATP2B4	ATPase plasma membrane Ca2+ transporting 4 [Source:HGNC Symbol;Acc:HGNC:817]	27.34	2.87	0.39	7.34	2.15E-13	4.78E-12	UP
ENSG00000091164	TXNL1	thioredoxin like 1 [Source:HGNC Symbol;Acc:HGNC:12436]	71.23	-2.92	0.40	-7.33	2.29E-13	5.08E-12	DN
ENSG00000165416	SUGT1	SGT1 homolog, MIS12 kinetochore complex assembly cochaperone [Source:HGNC Symbol;Acc:HGNC:16987]	43.15	-2.44	0.33	-7.33	2.33E-13	5.18E-12	DN
ENSG00000277443	MARCKS	myristoylated alanine rich protein kinase C substrate [Source:HGNC Symbol;Acc:HGNC:6759]	47.38	2.02	0.28	7.33	2.34E-13	5.18E-12	UP
ENSG00000101751	POLI	DNA polymerase iota [Source:HGNC Symbol;Acc:HGNC:9182]	21.46	3.06	0.42	7.33	2.36E-13	5.21E-12	UP
ENSG00000166226	CCT2	chaperonin containing TCP1 subunit 2 [Source:HGNC Symbol;Acc:HGNC:1615]	203.47	-3.30	0.45	-7.32	2.41E-13	5.30E-12	DN
ENSG00000175745	NR2F1	nuclear receptor subfamily 2 group F member 1 [Source:HGNC Symbol;Acc:HGNC:7975]	30.15	7.78	1.06	7.32	2.56E-13	5.64E-12	UP
ENSG00000137628	DDX60	DExD/H-box helicase 60 [Source:HGNC Symbol;Acc:HGNC:25942]	22.84	4.79	0.66	7.30	2.77E-13	6.09E-12	UP
ENSG00000184357	H1-5	H1.5 linker histone, cluster member [Source:HGNC Symbol;Acc:HGNC:4719]	22.25	8.06	1.10	7.30	2.85E-13	6.22E-12	UP
ENSG00000135040	NAA35	N-alpha-acetyltransferase 35, NatC auxiliary subunit [Source:HGNC Symbol;Acc:HGNC:24340]	34.23	-2.43	0.33	-7.30	2.94E-13	6.40E-12	DN
ENSG00000169908	TM4SF1	transmembrane 4 L six family member 1 [Source:HGNC Symbol;Acc:HGNC:11853]	42.47	3.52	0.48	7.29	3.15E-13	6.85E-12	UP
ENSG00000188112	C6orf132	chromosome 6 open reading frame 132 [Source:HGNC Symbol;Acc:HGNC:21288]	19.06	-3.56	0.49	-7.29	3.21E-13	6.98E-12	DN
ENSG00000197956	S100A6	S100 calcium binding protein A6 [Source:HGNC Symbol;Acc:HGNC:10496]	410.21	-2.19	0.30	-7.28	3.31E-13	7.17E-12	DN
ENSG00000128923	MINDY2	MINDY lysine 48 deubiquitinase 2 [Source:HGNC Symbol;Acc:HGNC:26954]	18.66	3.71	0.51	7.28	3.35E-13	7.26E-12	UP
ENSG00000173786	CNP	2',3'-cyclic nucleotide 3' phosphodiesterase [Source:HGNC Symbol;Acc:HGNC:2158]	18.55	3.84	0.53	7.27	3.50E-13	7.55E-12	UP
ENSG00000188910	GJB3	gap junction protein beta 3 [Source:HGNC Symbol;Acc:HGNC:4285]	26.74	-5.63	0.77	-7.27	3.50E-13	7.55E-12	DN
ENSG00000179403	VWA1	von Willebrand factor A domain containing 1 [Source:HGNC Symbol;Acc:HGNC:30910]	43.25	7.58	1.04	7.27	3.56E-13	7.66E-12	UP
ENSG00000142856	ITGB3BP	integrin subunit beta 3 binding protein [Source:HGNC Symbol;Acc:HGNC:6157]	22.67	3.41	0.47	7.27	3.57E-13	7.67E-12	UP
ENSG00000137692	DCUN1D5	defective in cullin neddylation 1 domain containing 5 [Source:HGNC Symbol;Acc:HGNC:28409]	36.60	-3.12	0.43	-7.27	3.61E-13	7.74E-12	DN
ENSG00000142002	DPP9	dipeptidyl peptidase 9 [Source:HGNC Symbol;Acc:HGNC:18648]	31.16	2.57	0.35	7.27	3.67E-13	7.86E-12	UP
ENSG00000180758	GPR157	G protein-coupled receptor 157 [Source:HGNC Symbol;Acc:HGNC:23687]	22.01	3.75	0.52	7.26	3.93E-13	8.39E-12	UP
ENSG00000164024	METAP1	methionyl aminopeptidase 1 [Source:HGNC Symbol;Acc:HGNC:15789]	49.21	-2.53	0.35	-7.26	3.98E-13	8.49E-12	DN
ENSG00000164692	COL1A2	collagen type I alpha 2 chain [Source:HGNC Symbol;Acc:HGNC:2198]	336.60	2.84	0.39	7.25	4.13E-13	8.79E-12	UP
ENSG00000184164	CRELD2	cysteine rich with EGF like domains 2 [Source:HGNC Symbol;Acc:HGNC:28150]	45.30	-2.40	0.33	-7.25	4.21E-13	8.94E-12	DN
ENSG00000186638	KIF24	kinesin family member 24 [Source:HGNC Symbol;Acc:HGNC:19916]	22.02	-5.67	0.78	-7.25	4.22E-13	8.96E-12	DN
ENSG00000081913	PHLPP1	PH domain and leucine rich repeat protein phosphatase 1 [Source:HGNC Symbol;Acc:HGNC:20610]	26.30	2.66	0.37	7.24	4.44E-13	9.39E-12	UP
ENSG00000086102	NFX1	nuclear transcription factor, X-box binding 1 [Source:HGNC Symbol;Acc:HGNC:7803]	38.95	-2.13	0.29	-7.24	4.54E-13	9.58E-12	DN
ENSG00000144426	NBEAL1	neurobeachin like 1 [Source:HGNC Symbol;Acc:HGNC:20681]	26.63	3.07	0.42	7.23	4.73E-13	9.94E-12	UP
ENSG00000103275	UBE2I	ubiquitin conjugating enzyme E2 I [Source:HGNC Symbol;Acc:HGNC:12485]	121.71	-2.35	0.32	-7.23	4.74E-13	9.95E-12	DN
ENSG00000091490	SEL1L3	SEL1L family member 3 [Source:HGNC Symbol;Acc:HGNC:29108]	27.17	3.19	0.44	7.23	4.94E-13	1.03E-11	UP
ENSG00000197594	ENPP1	ectonucleotide pyrophosphatase/phosphodiesterase 1 [Source:HGNC Symbol;Acc:HGNC:3356]	22.75	4.29	0.59	7.23	4.94E-13	1.03E-11	UP
ENSG00000172586	CHCHD1	coiled-coil-helix-coiled-coil-helix domain containing 1 [Source:HGNC Symbol;Acc:HGNC:23518]	29.52	-2.93	0.41	-7.22	5.03E-13	1.05E-11	DN
ENSG00000120738	EGR1	early growth response 1 [Source:HGNC Symbol;Acc:HGNC:3238]	31.75	5.81	0.80	7.22	5.10E-13	1.06E-11	UP
ENSG00000137073	UBAP2	ubiquitin associated protein 2 [Source:HGNC Symbol;Acc:HGNC:14185]	61.84	-2.42	0.34	-7.22	5.29E-13	1.10E-11	DN
ENSG00000167863	ATP5PD	ATP synthase peripheral stalk subunit d [Source:HGNC Symbol;Acc:HGNC:845]	131.63	-2.26	0.31	-7.21	5.43E-13	1.13E-11	DN
ENSG00000168389	MFSD2A	major facilitator superfamily domain containing 2A [Source:HGNC Symbol;Acc:HGNC:25897]	158.26	2.26	0.31	7.21	5.72E-13	1.18E-11	UP
ENSG00000140545	MFGE8	milk fat globule EGF and factor V/VIII domain containing [Source:HGNC Symbol;Acc:HGNC:7036]	131.83	-2.66	0.37	-7.20	5.87E-13	1.21E-11	DN
ENSG00000177570	SAMD12	sterile alpha motif domain containing 12 [Source:HGNC Symbol;Acc:HGNC:31750]	21.66	4.97	0.69	7.20	6.15E-13	1.27E-11	UP
ENSG00000178338	ZNF354B	zinc finger protein 354B [Source:HGNC Symbol;Acc:HGNC:17197]	22.28	5.62	0.78	7.19	6.26E-13	1.29E-11	UP
ENSG00000111144	LTA4H	leukotriene A4 hydrolase [Source:HGNC Symbol;Acc:HGNC:6710]	28.82	-2.58	0.36	-7.19	6.38E-13	1.31E-11	DN
ENSG00000161395	PGAP3	post-GPI attachment to proteins phospholipase 3 [Source:HGNC Symbol;Acc:HGNC:23719]	23.87	3.17	0.44	7.18	7.14E-13	1.46E-11	UP
ENSG00000165959	CLMN	calmin [Source:HGNC Symbol;Acc:HGNC:19972]	21.44	3.21	0.45	7.18	7.14E-13	1.46E-11	UP
ENSG00000100216	TOMM22	translocase of outer mitochondrial membrane 22 [Source:HGNC Symbol;Acc:HGNC:18002]	39.34	-2.53	0.35	-7.17	7.31E-13	1.49E-11	DN
ENSG00000121481	RNF2	ring finger protein 2 [Source:HGNC Symbol;Acc:HGNC:10061]	36.43	-2.33	0.32	-7.17	7.33E-13	1.49E-11	DN
ENSG00000035115	SH3YL1	SH3 and SYLF domain containing 1 [Source:HGNC Symbol;Acc:HGNC:29546]	20.90	3.51	0.49	7.17	7.57E-13	1.54E-11	UP
ENSG00000188738	FSIP2	fibrous sheath interacting protein 2 [Source:HGNC Symbol;Acc:HGNC:21675]	18.21	7.79	1.09	7.16	7.86E-13	1.60E-11	UP
ENSG00000204128	C2orf72	chromosome 2 open reading frame 72 [Source:HGNC Symbol;Acc:HGNC:27418]	38.51	7.41	1.04	7.16	7.92E-13	1.61E-11	UP
ENSG00000156381	ANKRD9	ankyrin repeat domain 9 [Source:HGNC Symbol;Acc:HGNC:20096]	19.49	3.92	0.55	7.16	7.98E-13	1.61E-11	UP
ENSG00000101680	LAMA1	laminin subunit alpha 1 [Source:HGNC Symbol;Acc:HGNC:6481]	28.61	-6.49	0.91	-7.16	8.03E-13	1.62E-11	DN
ENSG00000117020	AKT3	AKT serine/threonine kinase 3 [Source:HGNC Symbol;Acc:HGNC:393]	35.01	2.45	0.34	7.16	8.13E-13	1.64E-11	UP
ENSG00000148795	CYP17A1	cytochrome P450 family 17 subfamily A member 1 [Source:HGNC Symbol;Acc:HGNC:2593]	24.42	-7.97	1.12	-7.15	8.85E-13	1.78E-11	DN
ENSG00000109790	KLHL5	kelch like family member 5 [Source:HGNC Symbol;Acc:HGNC:6356]	34.58	2.97	0.42	7.14	9.30E-13	1.87E-11	UP
ENSG00000005243	COPZ2	COPI coat complex subunit zeta 2 [Source:HGNC Symbol;Acc:HGNC:19356]	32.86	-3.08	0.43	-7.14	9.60E-13	1.93E-11	DN
ENSG00000109321	AREG	amphiregulin [Source:HGNC Symbol;Acc:HGNC:651]	18.81	7.82	1.10	7.14	9.63E-13	1.93E-11	UP
ENSG00000145623	OSMR	oncostatin M receptor [Source:HGNC Symbol;Acc:HGNC:8507]	33.33	2.62	0.37	7.13	9.91E-13	1.98E-11	UP
ENSG00000169230	PRELID1	PRELI domain containing 1 [Source:HGNC Symbol;Acc:HGNC:30255]	99.09	-2.02	0.28	-7.13	9.98E-13	1.99E-11	DN
ENSG00000097033	SH3GLB1	SH3 domain containing GRB2 like, endophilin B1 [Source:HGNC Symbol;Acc:HGNC:10833]	66.65	-2.27	0.32	-7.13	1.01E-12	2.00E-11	DN
ENSG00000131873	CHSY1	chondroitin sulfate synthase 1 [Source:HGNC Symbol;Acc:HGNC:17198]	77.16	2.82	0.40	7.13	1.01E-12	2.00E-11	UP
ENSG00000053900	ANAPC4	anaphase promoting complex subunit 4 [Source:HGNC Symbol;Acc:HGNC:19990]	49.08	-2.46	0.35	-7.13	1.01E-12	2.01E-11	DN
ENSG00000120963	ZNF706	zinc finger protein 706 [Source:HGNC Symbol;Acc:HGNC:24992]	131.37	-2.30	0.32	-7.13	1.04E-12	2.06E-11	DN
ENSG00000197386	HTT	huntingtin [Source:HGNC Symbol;Acc:HGNC:4851]	31.26	2.35	0.33	7.12	1.11E-12	2.20E-11	UP
ENSG00000187098	MITF	melanocyte inducing transcription factor [Source:HGNC Symbol;Acc:HGNC:7105]	19.92	-4.30	0.60	-7.11	1.16E-12	2.29E-11	DN
ENSG00000162191	UBXN1	UBX domain protein 1 [Source:HGNC Symbol;Acc:HGNC:18402]	168.91	-3.11	0.44	-7.10	1.22E-12	2.41E-11	DN
ENSG00000013561	RNF14	ring finger protein 14 [Source:HGNC Symbol;Acc:HGNC:10058]	88.06	-2.55	0.36	-7.10	1.26E-12	2.48E-11	DN
ENSG00000112655	PTK7	protein tyrosine kinase 7 (inactive) [Source:HGNC Symbol;Acc:HGNC:9618]	21.16	3.29	0.46	7.10	1.28E-12	2.51E-11	UP
ENSG00000168291	PDHB	pyruvate dehydrogenase E1 subunit beta [Source:HGNC Symbol;Acc:HGNC:8808]	73.65	-2.39	0.34	-7.09	1.30E-12	2.56E-11	DN
ENSG00000120217	CD274	CD274 molecule [Source:HGNC Symbol;Acc:HGNC:17635]	18.53	4.13	0.58	7.09	1.37E-12	2.67E-11	UP
ENSG00000140368	PSTPIP1	proline-serine-threonine phosphatase interacting protein 1 [Source:HGNC Symbol;Acc:HGNC:9580]	29.12	-4.09	0.58	-7.09	1.37E-12	2.68E-11	DN
ENSG00000077238	IL4R	interleukin 4 receptor [Source:HGNC Symbol;Acc:HGNC:6015]	25.38	3.19	0.45	7.09	1.38E-12	2.68E-11	UP
ENSG00000101000	PROCR	protein C receptor [Source:HGNC Symbol;Acc:HGNC:9452]	149.90	-2.64	0.37	-7.08	1.40E-12	2.72E-11	DN
ENSG00000132432	SEC61G	SEC61 translocon subunit gamma [Source:HGNC Symbol;Acc:HGNC:18277]	77.08	-2.65	0.37	-7.08	1.40E-12	2.72E-11	DN
ENSG00000140044	JDP2	Jun dimerization protein 2 [Source:HGNC Symbol;Acc:HGNC:17546]	27.00	-3.37	0.48	-7.08	1.41E-12	2.73E-11	DN
ENSG00000258839	MC1R	melanocortin 1 receptor [Source:HGNC Symbol;Acc:HGNC:6929]	19.16	7.85	1.11	7.08	1.47E-12	2.85E-11	UP
ENSG00000091513	TF	transferrin [Source:HGNC Symbol;Acc:HGNC:11740]	285.42	-7.34	1.04	-7.07	1.56E-12	3.02E-11	DN
ENSG00000184922	FMNL1	formin like 1 [Source:HGNC Symbol;Acc:HGNC:1212]	19.24	4.80	0.68	7.06	1.66E-12	3.19E-11	UP
ENSG00000176155	CCDC57	coiled-coil domain containing 57 [Source:HGNC Symbol;Acc:HGNC:27564]	19.54	3.79	0.54	7.06	1.67E-12	3.20E-11	UP
ENSG00000106991	ENG	endoglin [Source:HGNC Symbol;Acc:HGNC:3349]	85.71	3.15	0.45	7.06	1.68E-12	3.22E-11	UP
ENSG00000171853	TRAPPC12	trafficking protein particle complex 12 [Source:HGNC Symbol;Acc:HGNC:24284]	28.85	2.39	0.34	7.06	1.69E-12	3.24E-11	UP
ENSG00000118418	HMGN3	high mobility group nucleosomal binding domain 3 [Source:HGNC Symbol;Acc:HGNC:12312]	20.47	3.04	0.43	7.05	1.85E-12	3.53E-11	UP
ENSG00000164976	MYORG	myogenesis regulating glycosidase (putative) [Source:HGNC Symbol;Acc:HGNC:19918]	19.38	3.33	0.47	7.04	1.98E-12	3.78E-11	UP
ENSG00000147649	MTDH	metadherin [Source:HGNC Symbol;Acc:HGNC:29608]	54.00	-2.43	0.35	-7.03	2.05E-12	3.91E-11	DN
ENSG00000122729	ACO1	aconitase 1 [Source:HGNC Symbol;Acc:HGNC:117]	38.64	-2.40	0.34	-7.02	2.15E-12	4.09E-11	DN
ENSG00000235750	KIAA0040	KIAA0040 [Source:HGNC Symbol;Acc:HGNC:28950]	31.37	3.20	0.46	7.02	2.20E-12	4.17E-11	UP
ENSG00000198837	DENND4B	DENN domain containing 4B [Source:HGNC Symbol;Acc:HGNC:29044]	18.38	3.99	0.57	7.02	2.21E-12	4.19E-11	UP
ENSG00000197965	MPZL1	myelin protein zero like 1 [Source:HGNC Symbol;Acc:HGNC:7226]	130.89	-2.47	0.35	-7.02	2.24E-12	4.24E-11	DN
ENSG00000172890	NADSYN1	NAD synthetase 1 [Source:HGNC Symbol;Acc:HGNC:29832]	19.16	3.31	0.47	7.02	2.27E-12	4.29E-11	UP
ENSG00000100412	ACO2	aconitase 2 [Source:HGNC Symbol;Acc:HGNC:118]	113.53	-2.18	0.31	-7.01	2.41E-12	4.54E-11	DN
ENSG00000133703	KRAS	KRAS proto-oncogene, GTPase [Source:HGNC Symbol;Acc:HGNC:6407]	34.48	-2.51	0.36	-7.00	2.48E-12	4.67E-11	DN
ENSG00000125434	SLC25A35	solute carrier family 25 member 35 [Source:HGNC Symbol;Acc:HGNC:31921]	19.87	4.63	0.66	7.00	2.56E-12	4.81E-11	UP
ENSG00000133935	ERG28	ergosterol biosynthesis 28 homolog [Source:HGNC Symbol;Acc:HGNC:1187]	31.84	-3.24	0.46	-7.00	2.61E-12	4.89E-11	DN
ENSG00000119681	LTBP2	latent transforming growth factor beta binding protein 2 [Source:HGNC Symbol;Acc:HGNC:6715]	20.63	3.84	0.55	6.99	2.73E-12	5.10E-11	UP
ENSG00000160710	ADAR	adenosine deaminase RNA specific [Source:HGNC Symbol;Acc:HGNC:225]	43.79	2.46	0.35	6.99	2.78E-12	5.18E-11	UP
ENSG00000133398	MED10	mediator complex subunit 10 [Source:HGNC Symbol;Acc:HGNC:28760]	30.77	-2.27	0.33	-6.99	2.80E-12	5.21E-11	DN
ENSG00000171105	INSR	insulin receptor [Source:HGNC Symbol;Acc:HGNC:6091]	55.10	2.68	0.38	6.99	2.84E-12	5.28E-11	UP
ENSG00000147571	CRH	corticotropin releasing hormone [Source:HGNC Symbol;Acc:HGNC:2355]	208.62	11.30	1.62	6.98	2.94E-12	5.45E-11	UP
ENSG00000174059	CD34	CD34 molecule [Source:HGNC Symbol;Acc:HGNC:1662]	65.28	2.07	0.30	6.98	2.95E-12	5.47E-11	UP
ENSG00000151287	TEX30	testis expressed 30 [Source:HGNC Symbol;Acc:HGNC:25188]	27.93	-3.17	0.45	-6.97	3.12E-12	5.77E-11	DN
ENSG00000128595	CALU	calumenin [Source:HGNC Symbol;Acc:HGNC:1458]	291.08	-2.38	0.34	-6.97	3.19E-12	5.89E-11	DN
ENSG00000111181	SLC6A12	solute carrier family 6 member 12 [Source:HGNC Symbol;Acc:HGNC:11045]	21.71	-4.63	0.66	-6.97	3.22E-12	5.94E-11	DN
ENSG00000184012	TMPRSS2	transmembrane serine protease 2 [Source:HGNC Symbol;Acc:HGNC:11876]	25.48	-7.44	1.07	-6.96	3.29E-12	6.06E-11	DN
ENSG00000115091	ACTR3	actin related protein 3 [Source:HGNC Symbol;Acc:HGNC:170]	235.15	-2.75	0.39	-6.96	3.32E-12	6.10E-11	DN
ENSG00000123352	SPATS2	spermatogenesis associated serine rich 2 [Source:HGNC Symbol;Acc:HGNC:18650]	40.02	-2.97	0.43	-6.96	3.41E-12	6.26E-11	DN
ENSG00000023909	GCLM	glutamate-cysteine ligase modifier subunit [Source:HGNC Symbol;Acc:HGNC:4312]	39.78	-2.48	0.36	-6.96	3.48E-12	6.38E-11	DN
ENSG00000185559	DLK1	delta like non-canonical Notch ligand 1 [Source:HGNC Symbol;Acc:HGNC:2907]	492.09	2.89	0.42	6.96	3.49E-12	6.38E-11	UP
ENSG00000181523	SGSH	N-sulfoglucosamine sulfohydrolase [Source:HGNC Symbol;Acc:HGNC:10818]	23.12	2.85	0.41	6.95	3.54E-12	6.46E-11	UP
ENSG00000139168	ZCRB1	zinc finger CCHC-type and RNA binding motif containing 1 [Source:HGNC Symbol;Acc:HGNC:29620]	100.72	-3.99	0.57	-6.95	3.64E-12	6.64E-11	DN
ENSG00000128052	KDR	kinase insert domain receptor [Source:HGNC Symbol;Acc:HGNC:6307]	45.09	2.09	0.30	6.94	3.92E-12	7.12E-11	UP
ENSG00000204287	HLA-DRA	major histocompatibility complex, class II, DR alpha [Source:HGNC Symbol;Acc:HGNC:4947]	35.69	7.31	1.05	6.93	4.09E-12	7.41E-11	UP
ENSG00000168542	COL3A1	collagen type III alpha 1 chain [Source:HGNC Symbol;Acc:HGNC:2201]	527.97	2.12	0.31	6.93	4.21E-12	7.61E-11	UP
ENSG00000106367	AP1S1	adaptor related protein complex 1 subunit sigma 1 [Source:HGNC Symbol;Acc:HGNC:559]	55.30	-2.18	0.31	-6.93	4.28E-12	7.72E-11	DN
ENSG00000131378	RFTN1	raftlin, lipid raft linker 1 [Source:HGNC Symbol;Acc:HGNC:30278]	18.25	3.81	0.55	6.93	4.28E-12	7.72E-11	UP
ENSG00000105655	ISYNA1	inositol-3-phosphate synthase 1 [Source:HGNC Symbol;Acc:HGNC:29821]	109.06	2.25	0.32	6.92	4.39E-12	7.91E-11	UP
ENSG00000118503	TNFAIP3	TNF alpha induced protein 3 [Source:HGNC Symbol;Acc:HGNC:11896]	17.71	3.50	0.51	6.92	4.51E-12	8.10E-11	UP
ENSG00000143575	HAX1	HCLS1 associated protein X-1 [Source:HGNC Symbol;Acc:HGNC:16915]	43.76	-2.46	0.36	-6.92	4.55E-12	8.17E-11	DN
ENSG00000119878	CRIPT	CXXC repeat containing interactor of PDZ3 domain [Source:HGNC Symbol;Acc:HGNC:14312]	21.53	-2.80	0.40	-6.92	4.67E-12	8.36E-11	DN
ENSG00000136950	ARPC5L	actin related protein 2/3 complex subunit 5 like [Source:HGNC Symbol;Acc:HGNC:23366]	31.69	-2.51	0.36	-6.92	4.67E-12	8.36E-11	DN
ENSG00000183963	SMTN	smoothelin [Source:HGNC Symbol;Acc:HGNC:11126]	51.87	-2.15	0.31	-6.91	4.71E-12	8.42E-11	DN
ENSG00000026652	AGPAT4	1-acylglycerol-3-phosphate O-acyltransferase 4 [Source:HGNC Symbol;Acc:HGNC:20885]	19.54	-3.39	0.49	-6.91	5.01E-12	8.93E-11	DN
ENSG00000074211	PPP2R2C	protein phosphatase 2 regulatory subunit Bgamma [Source:HGNC Symbol;Acc:HGNC:9306]	19.40	-7.64	1.11	-6.89	5.61E-12	9.97E-11	DN
ENSG00000120451	SNX19	sorting nexin 19 [Source:HGNC Symbol;Acc:HGNC:21532]	33.15	2.16	0.31	6.89	5.61E-12	9.97E-11	UP
ENSG00000164808	SPIDR	scaffold protein involved in DNA repair [Source:HGNC Symbol;Acc:HGNC:28971]	18.91	3.29	0.48	6.89	5.73E-12	1.02E-10	UP
ENSG00000125977	EIF2S2	eukaryotic translation initiation factor 2 subunit beta [Source:HGNC Symbol;Acc:HGNC:3266]	95.18	-3.31	0.48	-6.88	5.80E-12	1.03E-10	DN
ENSG00000150316	CWC15	CWC15 spliceosome associated protein homolog [Source:HGNC Symbol;Acc:HGNC:26939]	101.41	-3.34	0.49	-6.88	5.95E-12	1.05E-10	DN
ENSG00000008513	ST3GAL1	ST3 beta-galactoside alpha-2,3-sialyltransferase 1 [Source:HGNC Symbol;Acc:HGNC:10862]	67.81	2.16	0.31	6.87	6.31E-12	1.11E-10	UP
ENSG00000105993	DNAJB6	DnaJ heat shock protein family (Hsp40) member B6 [Source:HGNC Symbol;Acc:HGNC:14888]	156.07	-2.35	0.34	-6.87	6.32E-12	1.11E-10	DN
ENSG00000116747	RO60	Ro60, Y RNA binding protein [Source:HGNC Symbol;Acc:HGNC:11313]	17.35	3.36	0.49	6.87	6.40E-12	1.13E-10	UP
ENSG00000124733	MEA1	male-enhanced antigen 1 [Source:HGNC Symbol;Acc:HGNC:6986]	70.38	-3.18	0.46	-6.87	6.44E-12	1.13E-10	DN
ENSG00000154556	SORBS2	sorbin and SH3 domain containing 2 [Source:HGNC Symbol;Acc:HGNC:24098]	26.88	2.75	0.40	6.86	7.06E-12	1.23E-10	UP
ENSG00000144369	FAM171B	family with sequence similarity 171 member B [Source:HGNC Symbol;Acc:HGNC:29412]	16.84	7.66	1.12	6.85	7.14E-12	1.24E-10	UP
ENSG00000081479	LRP2	LDL receptor related protein 2 [Source:HGNC Symbol;Acc:HGNC:6694]	41.38	3.82	0.56	6.85	7.35E-12	1.28E-10	UP
ENSG00000131981	LGALS3	galectin 3 [Source:HGNC Symbol;Acc:HGNC:6563]	175.06	-2.92	0.43	-6.85	7.38E-12	1.28E-10	DN
ENSG00000049283	EPN3	epsin 3 [Source:HGNC Symbol;Acc:HGNC:18235]	39.17	-2.85	0.42	-6.84	7.67E-12	1.33E-10	DN
ENSG00000106245	BUD31	BUD31 homolog [Source:HGNC Symbol;Acc:HGNC:29629]	92.42	-2.73	0.40	-6.84	7.95E-12	1.38E-10	DN
ENSG00000115233	PSMD14	proteasome 26S subunit, non-ATPase 14 [Source:HGNC Symbol;Acc:HGNC:16889]	181.02	-4.10	0.60	-6.83	8.40E-12	1.45E-10	DN
ENSG00000049192	ADAMTS6	ADAM metallopeptidase with thrombospondin type 1 motif 6 [Source:HGNC Symbol;Acc:HGNC:222]	30.34	7.07	1.04	6.83	8.55E-12	1.48E-10	UP
ENSG00000131203	IDO1	indoleamine 2,3-dioxygenase 1 [Source:HGNC Symbol;Acc:HGNC:6059]	31.51	7.12	1.04	6.82	8.84E-12	1.52E-10	UP
ENSG00000124575	H1-3	H1.3 linker histone, cluster member [Source:HGNC Symbol;Acc:HGNC:4717]	14.03	7.40	1.08	6.82	9.01E-12	1.55E-10	UP
ENSG00000103415	HMOX2	heme oxygenase 2 [Source:HGNC Symbol;Acc:HGNC:5014]	52.78	-2.88	0.42	-6.82	9.06E-12	1.56E-10	DN
ENSG00000156218	ADAMTSL3	ADAMTS like 3 [Source:HGNC Symbol;Acc:HGNC:14633]	13.87	7.39	1.08	6.82	9.10E-12	1.56E-10	UP
ENSG00000189410	SH2D5	SH2 domain containing 5 [Source:HGNC Symbol;Acc:HGNC:28819]	20.75	3.26	0.48	6.81	9.82E-12	1.68E-10	UP
ENSG00000057757	PITHD1	PITH domain containing 1 [Source:HGNC Symbol;Acc:HGNC:25022]	59.26	-2.25	0.33	-6.81	9.99E-12	1.71E-10	DN
ENSG00000232040	ZBED9	zinc finger BED-type containing 9 [Source:HGNC Symbol;Acc:HGNC:13851]	15.89	-4.14	0.61	-6.80	1.02E-11	1.73E-10	DN
ENSG00000112312	GMNN	geminin DNA replication inhibitor [Source:HGNC Symbol;Acc:HGNC:17493]	47.93	-3.80	0.56	-6.80	1.03E-11	1.75E-10	DN
ENSG00000187720	THSD4	thrombospondin type 1 domain containing 4 [Source:HGNC Symbol;Acc:HGNC:25835]	17.27	4.64	0.68	6.80	1.04E-11	1.78E-10	UP
ENSG00000148158	SNX30	sorting nexin family member 30 [Source:HGNC Symbol;Acc:HGNC:23685]	17.45	-3.40	0.50	-6.80	1.05E-11	1.78E-10	DN
ENSG00000197766	CFD	complement factor D [Source:HGNC Symbol;Acc:HGNC:2771]	15.87	7.58	1.11	6.80	1.07E-11	1.81E-10	UP
ENSG00000128283	CDC42EP1	CDC42 effector protein 1 [Source:HGNC Symbol;Acc:HGNC:17014]	28.23	2.62	0.39	6.79	1.10E-11	1.86E-10	UP
ENSG00000100442	FKBP3	FKBP prolyl isomerase 3 [Source:HGNC Symbol;Acc:HGNC:3719]	65.06	-3.12	0.46	-6.79	1.10E-11	1.86E-10	DN
ENSG00000182985	CADM1	cell adhesion molecule 1 [Source:HGNC Symbol;Acc:HGNC:5951]	20.12	3.09	0.46	6.79	1.12E-11	1.89E-10	UP
ENSG00000106829	TLE4	TLE family member 4, transcriptional corepressor [Source:HGNC Symbol;Acc:HGNC:11840]	19.94	2.94	0.43	6.79	1.12E-11	1.90E-10	UP
ENSG00000140416	TPM1	tropomyosin 1 [Source:HGNC Symbol;Acc:HGNC:12010]	347.76	-2.69	0.40	-6.79	1.13E-11	1.91E-10	DN
ENSG00000105810	CDK6	cyclin dependent kinase 6 [Source:HGNC Symbol;Acc:HGNC:1777]	15.94	4.09	0.60	6.79	1.15E-11	1.94E-10	UP
ENSG00000172901	LVRN	laeverin [Source:HGNC Symbol;Acc:HGNC:26904]	32.16	7.88	1.16	6.78	1.20E-11	2.01E-10	UP
ENSG00000165905	LARGE2	LARGE xylosyl- and glucuronyltransferase 2 [Source:HGNC Symbol;Acc:HGNC:16522]	30.93	3.12	0.46	6.78	1.21E-11	2.04E-10	UP
ENSG00000110042	DTX4	deltex E3 ubiquitin ligase 4 [Source:HGNC Symbol;Acc:HGNC:29151]	16.87	4.87	0.72	6.78	1.24E-11	2.07E-10	UP
ENSG00000007944	MYLIP	myosin regulatory light chain interacting protein [Source:HGNC Symbol;Acc:HGNC:21155]	52.51	2.06	0.30	6.77	1.29E-11	2.15E-10	UP
ENSG00000127528	KLF2	Kruppel like factor 2 [Source:HGNC Symbol;Acc:HGNC:6347]	31.02	2.69	0.40	6.77	1.31E-11	2.19E-10	UP
ENSG00000166927	MS4A7	membrane spanning 4-domains A7 [Source:HGNC Symbol;Acc:HGNC:13378]	18.77	5.37	0.79	6.77	1.32E-11	2.20E-10	UP
ENSG00000178573	MAF	MAF bZIP transcription factor [Source:HGNC Symbol;Acc:HGNC:6776]	23.53	3.24	0.48	6.77	1.32E-11	2.20E-10	UP
ENSG00000162998	FRZB	frizzled related protein [Source:HGNC Symbol;Acc:HGNC:3959]	37.74	6.82	1.01	6.75	1.44E-11	2.39E-10	UP
ENSG00000126822	PLEKHG3	pleckstrin homology and RhoGEF domain containing G3 [Source:HGNC Symbol;Acc:HGNC:20364]	24.91	2.58	0.38	6.75	1.46E-11	2.42E-10	UP
ENSG00000114503	NCBP2	nuclear cap binding protein subunit 2 [Source:HGNC Symbol;Acc:HGNC:7659]	76.23	-3.35	0.50	-6.75	1.46E-11	2.42E-10	DN
ENSG00000129173	E2F8	E2F transcription factor 8 [Source:HGNC Symbol;Acc:HGNC:24727]	24.84	-4.20	0.62	-6.75	1.47E-11	2.42E-10	DN
ENSG00000135446	CDK4	cyclin dependent kinase 4 [Source:HGNC Symbol;Acc:HGNC:1773]	74.80	-2.23	0.33	-6.75	1.51E-11	2.48E-10	DN
ENSG00000106511	MEOX2	mesenchyme homeobox 2 [Source:HGNC Symbol;Acc:HGNC:7014]	17.04	3.32	0.49	6.74	1.54E-11	2.53E-10	UP
ENSG00000198734	F5	coagulation factor V [Source:HGNC Symbol;Acc:HGNC:3542]	28.48	6.97	1.04	6.74	1.62E-11	2.67E-10	UP
ENSG00000173085	COQ2	coenzyme Q2, polyprenyltransferase [Source:HGNC Symbol;Acc:HGNC:25223]	24.69	-3.38	0.50	-6.74	1.63E-11	2.67E-10	DN
ENSG00000204472	AIF1	allograft inflammatory factor 1 [Source:HGNC Symbol;Acc:HGNC:352]	16.78	4.59	0.68	6.74	1.63E-11	2.67E-10	UP
ENSG00000105397	TYK2	tyrosine kinase 2 [Source:HGNC Symbol;Acc:HGNC:12440]	25.85	2.37	0.35	6.73	1.66E-11	2.71E-10	UP
ENSG00000105971	CAV2	caveolin 2 [Source:HGNC Symbol;Acc:HGNC:1528]	27.76	3.10	0.46	6.73	1.66E-11	2.71E-10	UP
ENSG00000149311	ATM	ATM serine/threonine kinase [Source:HGNC Symbol;Acc:HGNC:795]	19.71	2.92	0.43	6.73	1.66E-11	2.71E-10	UP
ENSG00000112715	VEGFA	vascular endothelial growth factor A [Source:HGNC Symbol;Acc:HGNC:12680]	43.50	-3.71	0.55	-6.73	1.69E-11	2.75E-10	DN
ENSG00000025708	TYMP	thymidine phosphorylase [Source:HGNC Symbol;Acc:HGNC:3148]	16.32	4.32	0.64	6.73	1.73E-11	2.82E-10	UP
ENSG00000163029	SMC6	structural maintenance of chromosomes 6 [Source:HGNC Symbol;Acc:HGNC:20466]	50.95	-3.44	0.51	-6.73	1.74E-11	2.83E-10	DN
ENSG00000129353	SLC44A2	solute carrier family 44 member 2 [Source:HGNC Symbol;Acc:HGNC:17292]	203.51	2.41	0.36	6.72	1.81E-11	2.93E-10	UP
ENSG00000103126	AXIN1	axin 1 [Source:HGNC Symbol;Acc:HGNC:903]	26.25	-2.81	0.42	-6.72	1.82E-11	2.94E-10	DN
ENSG00000156467	UQCRB	ubiquinol-cytochrome c reductase binding protein [Source:HGNC Symbol;Acc:HGNC:12582]	87.92	-2.44	0.36	-6.72	1.86E-11	3.00E-10	DN
ENSG00000011376	LARS2	leucyl-tRNA synthetase 2, mitochondrial [Source:HGNC Symbol;Acc:HGNC:17095]	27.66	-3.03	0.45	-6.71	1.88E-11	3.04E-10	DN
ENSG00000104133	SPG11	SPG11 vesicle trafficking associated, spatacsin [Source:HGNC Symbol;Acc:HGNC:11226]	27.71	2.30	0.34	6.71	1.90E-11	3.05E-10	UP
ENSG00000171813	PWWP2B	PWWP domain containing 2B [Source:HGNC Symbol;Acc:HGNC:25150]	16.24	3.94	0.59	6.71	1.90E-11	3.05E-10	UP
ENSG00000105989	WNT2	Wnt family member 2 [Source:HGNC Symbol;Acc:HGNC:12780]	16.05	3.76	0.56	6.71	1.94E-11	3.11E-10	UP
ENSG00000182004	SNRPE	small nuclear ribonucleoprotein polypeptide E [Source:HGNC Symbol;Acc:HGNC:11161]	154.60	-4.07	0.61	-6.71	1.95E-11	3.13E-10	DN
ENSG00000197837	H4-16	H4 histone 16 [Source:HGNC Symbol;Acc:HGNC:20510]	19.86	7.17	1.07	6.71	1.96E-11	3.14E-10	UP
ENSG00000136478	TEX2	testis expressed 2 [Source:HGNC Symbol;Acc:HGNC:30884]	30.06	-2.23	0.33	-6.71	2.01E-11	3.21E-10	DN
ENSG00000010932	FMO1	flavin containing dimethylaniline monoxygenase 1 [Source:HGNC Symbol;Acc:HGNC:3769]	25.56	-6.30	0.94	-6.70	2.02E-11	3.22E-10	DN
ENSG00000135678	CPM	carboxypeptidase M [Source:HGNC Symbol;Acc:HGNC:2311]	40.53	2.14	0.32	6.70	2.07E-11	3.29E-10	UP
ENSG00000173193	PARP14	poly(ADP-ribose) polymerase family member 14 [Source:HGNC Symbol;Acc:HGNC:29232]	23.06	2.90	0.43	6.70	2.09E-11	3.31E-10	UP
ENSG00000174749	FAM241A	family with sequence similarity 241 member A [Source:HGNC Symbol;Acc:HGNC:26813]	21.13	3.44	0.51	6.70	2.09E-11	3.31E-10	UP
ENSG00000134684	YARS1	tyrosyl-tRNA synthetase 1 [Source:HGNC Symbol;Acc:HGNC:12840]	54.23	-2.22	0.33	-6.70	2.10E-11	3.33E-10	DN
ENSG00000173597	SULT1B1	sulfotransferase family 1B member 1 [Source:HGNC Symbol;Acc:HGNC:17845]	13.76	7.38	1.10	6.70	2.13E-11	3.38E-10	UP
ENSG00000150753	CCT5	chaperonin containing TCP1 subunit 5 [Source:HGNC Symbol;Acc:HGNC:1618]	232.21	-3.14	0.47	-6.70	2.14E-11	3.38E-10	DN
ENSG00000197563	PIGN	phosphatidylinositol glycan anchor biosynthesis class N [Source:HGNC Symbol;Acc:HGNC:8967]	33.53	2.21	0.33	6.69	2.16E-11	3.41E-10	UP
ENSG00000065717	TLE2	TLE family member 2, transcriptional corepressor [Source:HGNC Symbol;Acc:HGNC:11838]	17.04	3.59	0.54	6.69	2.20E-11	3.47E-10	UP
ENSG00000178826	TMEM139	transmembrane protein 139 [Source:HGNC Symbol;Acc:HGNC:22058]	17.09	3.45	0.52	6.69	2.27E-11	3.57E-10	UP
ENSG00000119707	RBM25	RNA binding motif protein 25 [Source:HGNC Symbol;Acc:HGNC:23244]	156.94	-2.72	0.41	-6.69	2.30E-11	3.61E-10	DN
ENSG00000173210	ABLIM3	actin binding LIM protein family member 3 [Source:HGNC Symbol;Acc:HGNC:29132]	12.53	7.24	1.08	6.68	2.37E-11	3.71E-10	UP
ENSG00000103196	CRISPLD2	cysteine rich secretory protein LCCL domain containing 2 [Source:HGNC Symbol;Acc:HGNC:25248]	36.09	2.93	0.44	6.68	2.46E-11	3.84E-10	UP
ENSG00000127954	STEAP4	STEAP4 metalloreductase [Source:HGNC Symbol;Acc:HGNC:21923]	30.69	7.08	1.06	6.67	2.58E-11	4.02E-10	UP
ENSG00000088854	C20orf194	chromosome 20 open reading frame 194 [Source:HGNC Symbol;Acc:HGNC:17721]	19.07	-2.81	0.42	-6.66	2.82E-11	4.37E-10	DN
ENSG00000087008	ACOX3	acyl-CoA oxidase 3, pristanoyl [Source:HGNC Symbol;Acc:HGNC:121]	27.52	2.48	0.37	6.66	2.83E-11	4.39E-10	UP
ENSG00000138172	CALHM2	calcium homeostasis modulator family member 2 [Source:HGNC Symbol;Acc:HGNC:23493]	15.58	4.25	0.64	6.65	2.84E-11	4.40E-10	UP
ENSG00000074266	EED	embryonic ectoderm development [Source:HGNC Symbol;Acc:HGNC:3188]	34.16	-2.15	0.32	-6.65	3.01E-11	4.65E-10	DN
ENSG00000009780	FAM76A	family with sequence similarity 76 member A [Source:HGNC Symbol;Acc:HGNC:28530]	28.05	-3.05	0.46	-6.64	3.15E-11	4.86E-10	DN
ENSG00000100142	POLR2F	RNA polymerase II subunit F [Source:HGNC Symbol;Acc:HGNC:9193]	69.96	-2.98	0.45	-6.64	3.24E-11	4.98E-10	DN
ENSG00000140939	NOL3	nucleolar protein 3 [Source:HGNC Symbol;Acc:HGNC:7869]	12.85	7.28	1.10	6.64	3.23E-11	4.98E-10	UP
ENSG00000114698	PLSCR4	phospholipid scramblase 4 [Source:HGNC Symbol;Acc:HGNC:16497]	12.47	7.23	1.09	6.63	3.27E-11	5.02E-10	UP
ENSG00000185630	PBX1	PBX homeobox 1 [Source:HGNC Symbol;Acc:HGNC:8632]	19.18	2.96	0.45	6.63	3.34E-11	5.12E-10	UP
ENSG00000081189	MEF2C	myocyte enhancer factor 2C [Source:HGNC Symbol;Acc:HGNC:6996]	19.01	3.00	0.45	6.63	3.42E-11	5.24E-10	UP
ENSG00000169247	SH3TC2	SH3 domain and tetratricopeptide repeats 2 [Source:HGNC Symbol;Acc:HGNC:29427]	68.65	3.33	0.50	6.63	3.42E-11	5.24E-10	UP
ENSG00000164318	EGFLAM	EGF like, fibronectin type III and laminin G domains [Source:HGNC Symbol;Acc:HGNC:26810]	15.53	4.04	0.61	6.62	3.56E-11	5.45E-10	UP
ENSG00000134480	CCNH	cyclin H [Source:HGNC Symbol;Acc:HGNC:1594]	58.81	2.07	0.31	6.62	3.64E-11	5.56E-10	UP
ENSG00000157985	AGAP1	ArfGAP with GTPase domain, ankyrin repeat and PH domain 1 [Source:HGNC Symbol;Acc:HGNC:16922]	20.00	2.82	0.43	6.62	3.68E-11	5.61E-10	UP
ENSG00000170190	SLC16A5	solute carrier family 16 member 5 [Source:HGNC Symbol;Acc:HGNC:10926]	15.78	4.78	0.72	6.60	4.00E-11	6.08E-10	UP
ENSG00000165449	SLC16A9	solute carrier family 16 member 9 [Source:HGNC Symbol;Acc:HGNC:23520]	15.63	-7.32	1.11	-6.60	4.12E-11	6.25E-10	DN
ENSG00000147475	ERLIN2	ER lipid raft associated 2 [Source:HGNC Symbol;Acc:HGNC:1356]	53.97	-2.30	0.35	-6.60	4.13E-11	6.25E-10	DN
ENSG00000147465	STAR	steroidogenic acute regulatory protein [Source:HGNC Symbol;Acc:HGNC:11359]	55.05	-7.46	1.13	-6.60	4.17E-11	6.30E-10	DN
ENSG00000179913	B3GNT3	UDP-GlcNAc:betaGal beta-1,3-N-acetylglucosaminyltransferase 3 [Source:HGNC Symbol;Acc:HGNC:13528]	26.88	3.13	0.47	6.60	4.21E-11	6.36E-10	UP
ENSG00000111913	RIPOR2	RHO family interacting cell polarization regulator 2 [Source:HGNC Symbol;Acc:HGNC:13872]	18.28	2.96	0.45	6.59	4.34E-11	6.53E-10	UP
ENSG00000115919	KYNU	kynureninase [Source:HGNC Symbol;Acc:HGNC:6469]	19.05	7.11	1.08	6.59	4.53E-11	6.81E-10	UP
ENSG00000035862	TIMP2	TIMP metallopeptidase inhibitor 2 [Source:HGNC Symbol;Acc:HGNC:11821]	267.28	3.52	0.53	6.58	4.59E-11	6.89E-10	UP
ENSG00000186329	TMEM212	transmembrane protein 212 [Source:HGNC Symbol;Acc:HGNC:34295]	12.64	7.26	1.10	6.58	4.67E-11	6.99E-10	UP
ENSG00000163898	LIPH	lipase H [Source:HGNC Symbol;Acc:HGNC:18483]	20.08	-6.51	0.99	-6.58	4.73E-11	7.08E-10	DN
ENSG00000277775	H3C7	H3 clustered histone 7 [Source:HGNC Symbol;Acc:HGNC:4773]	20.69	7.23	1.10	6.58	4.79E-11	7.14E-10	UP
ENSG00000150456	EEF1AKMT1	EEF1A lysine methyltransferase 1 [Source:HGNC Symbol;Acc:HGNC:27351]	16.55	-3.43	0.52	-6.58	4.84E-11	7.22E-10	DN
ENSG00000139998	RAB15	RAB15, member RAS oncogene family [Source:HGNC Symbol;Acc:HGNC:20150]	58.23	-2.15	0.33	-6.57	4.87E-11	7.26E-10	DN
ENSG00000143882	ATP6V1C2	ATPase H+ transporting V1 subunit C2 [Source:HGNC Symbol;Acc:HGNC:18264]	25.16	6.80	1.03	6.57	4.91E-11	7.30E-10	UP
ENSG00000153487	ING1	inhibitor of growth family member 1 [Source:HGNC Symbol;Acc:HGNC:6062]	25.00	-2.57	0.39	-6.57	4.97E-11	7.38E-10	DN
ENSG00000166483	WEE1	WEE1 G2 checkpoint kinase [Source:HGNC Symbol;Acc:HGNC:12761]	40.03	2.06	0.31	6.57	5.02E-11	7.43E-10	UP
ENSG00000039560	RAI14	retinoic acid induced 14 [Source:HGNC Symbol;Acc:HGNC:14873]	107.42	2.09	0.32	6.57	5.04E-11	7.46E-10	UP
ENSG00000182240	BACE2	beta-secretase 2 [Source:HGNC Symbol;Acc:HGNC:934]	15.52	4.04	0.61	6.57	5.05E-11	7.47E-10	UP
ENSG00000171791	BCL2	BCL2 apoptosis regulator [Source:HGNC Symbol;Acc:HGNC:990]	24.95	6.78	1.03	6.57	5.09E-11	7.51E-10	UP
ENSG00000007171	NOS2	nitric oxide synthase 2 [Source:HGNC Symbol;Acc:HGNC:7873]	13.41	-6.52	0.99	-6.57	5.12E-11	7.54E-10	DN
ENSG00000127955	GNAI1	G protein subunit alpha i1 [Source:HGNC Symbol;Acc:HGNC:4384]	14.95	3.98	0.61	6.57	5.12E-11	7.54E-10	UP
ENSG00000104324	CPQ	carboxypeptidase Q [Source:HGNC Symbol;Acc:HGNC:16910]	14.96	3.80	0.58	6.56	5.53E-11	8.13E-10	UP
ENSG00000104660	LEPROTL1	leptin receptor overlapping transcript like 1 [Source:HGNC Symbol;Acc:HGNC:6555]	21.73	2.57	0.39	6.55	5.71E-11	8.38E-10	UP
ENSG00000107669	ATE1	arginyltransferase 1 [Source:HGNC Symbol;Acc:HGNC:782]	26.56	-2.72	0.42	-6.55	5.74E-11	8.42E-10	DN
ENSG00000114770	ABCC5	ATP binding cassette subfamily C member 5 [Source:HGNC Symbol;Acc:HGNC:56]	24.77	-2.52	0.38	-6.54	5.99E-11	8.77E-10	DN
ENSG00000187446	CHP1	calcineurin like EF-hand protein 1 [Source:HGNC Symbol;Acc:HGNC:17433]	92.42	-2.47	0.38	-6.54	6.14E-11	8.97E-10	DN
ENSG00000162706	CADM3	cell adhesion molecule 3 [Source:HGNC Symbol;Acc:HGNC:17601]	13.24	7.31	1.12	6.54	6.36E-11	9.27E-10	UP
ENSG00000117009	KMO	kynurenine 3-monooxygenase [Source:HGNC Symbol;Acc:HGNC:6381]	17.69	7.00	1.07	6.53	6.54E-11	9.51E-10	UP
ENSG00000089234	BRAP	BRCA1 associated protein [Source:HGNC Symbol;Acc:HGNC:1099]	29.69	-2.35	0.36	-6.53	6.57E-11	9.55E-10	DN
ENSG00000109339	MAPK10	mitogen-activated protein kinase 10 [Source:HGNC Symbol;Acc:HGNC:6872]	12.06	7.19	1.10	6.53	6.71E-11	9.74E-10	UP
ENSG00000048707	VPS13D	vacuolar protein sorting 13 homolog D [Source:HGNC Symbol;Acc:HGNC:23595]	27.23	2.41	0.37	6.53	6.77E-11	9.82E-10	UP
ENSG00000069345	DNAJA2	DnaJ heat shock protein family (Hsp40) member A2 [Source:HGNC Symbol;Acc:HGNC:14884]	143.29	-3.58	0.55	-6.53	6.79E-11	9.83E-10	DN
ENSG00000122641	INHBA	inhibin subunit beta A [Source:HGNC Symbol;Acc:HGNC:6066]	74.07	3.65	0.56	6.52	6.91E-11	9.97E-10	UP
ENSG00000278259	MYO19	myosin XIX [Source:HGNC Symbol;Acc:HGNC:26234]	20.91	2.90	0.44	6.52	6.98E-11	1.01E-09	UP
ENSG00000117632	STMN1	stathmin 1 [Source:HGNC Symbol;Acc:HGNC:6510]	97.77	-2.12	0.32	-6.52	7.12E-11	1.02E-09	DN
ENSG00000270806	C17orf50	chromosome 17 open reading frame 50 [Source:HGNC Symbol;Acc:HGNC:29581]	9.86	-6.66	1.02	-6.52	7.18E-11	1.03E-09	DN
ENSG00000165097	KDM1B	lysine demethylase 1B [Source:HGNC Symbol;Acc:HGNC:21577]	17.05	-3.05	0.47	-6.51	7.45E-11	1.06E-09	DN
ENSG00000187772	LIN28B	lin-28 homolog B [Source:HGNC Symbol;Acc:HGNC:32207]	24.39	6.75	1.04	6.51	7.73E-11	1.10E-09	UP
ENSG00000139329	LUM	lumican [Source:HGNC Symbol;Acc:HGNC:6724]	105.93	3.41	0.52	6.50	7.87E-11	1.12E-09	UP
ENSG00000260314	MRC1	mannose receptor C-type 1 [Source:HGNC Symbol;Acc:HGNC:7228]	17.15	3.45	0.53	6.50	7.94E-11	1.13E-09	UP
ENSG00000118473	SGIP1	SH3GL interacting endocytic adaptor 1 [Source:HGNC Symbol;Acc:HGNC:25412]	28.40	-6.05	0.93	-6.50	8.01E-11	1.14E-09	DN
ENSG00000128881	TTBK2	tau tubulin kinase 2 [Source:HGNC Symbol;Acc:HGNC:19141]	16.88	3.11	0.48	6.50	8.28E-11	1.18E-09	UP
ENSG00000134317	GRHL1	grainyhead like transcription factor 1 [Source:HGNC Symbol;Acc:HGNC:17923]	31.20	2.54	0.39	6.49	8.32E-11	1.18E-09	UP
ENSG00000164885	CDK5	cyclin dependent kinase 5 [Source:HGNC Symbol;Acc:HGNC:1774]	21.34	-2.98	0.46	-6.49	8.63E-11	1.22E-09	DN
ENSG00000157617	C2CD2	C2 calcium dependent domain containing 2 [Source:HGNC Symbol;Acc:HGNC:1266]	59.77	-3.41	0.52	-6.49	8.67E-11	1.22E-09	DN
ENSG00000197142	ACSL5	acyl-CoA synthetase long chain family member 5 [Source:HGNC Symbol;Acc:HGNC:16526]	23.81	-2.97	0.46	-6.49	8.75E-11	1.23E-09	DN
ENSG00000165458	INPPL1	inositol polyphosphate phosphatase like 1 [Source:HGNC Symbol;Acc:HGNC:6080]	92.67	2.21	0.34	6.49	8.85E-11	1.25E-09	UP
ENSG00000121900	TMEM54	transmembrane protein 54 [Source:HGNC Symbol;Acc:HGNC:24143]	36.44	2.64	0.41	6.49	8.86E-11	1.25E-09	UP
ENSG00000073350	LLGL2	LLGL scribble cell polarity complex component 2 [Source:HGNC Symbol;Acc:HGNC:6629]	48.33	-3.20	0.49	-6.48	8.94E-11	1.25E-09	DN
ENSG00000127561	SYNGR3	synaptogyrin 3 [Source:HGNC Symbol;Acc:HGNC:11501]	11.57	7.11	1.10	6.47	9.54E-11	1.34E-09	UP
ENSG00000169738	DCXR	dicarbonyl and L-xylulose reductase [Source:HGNC Symbol;Acc:HGNC:18985]	16.21	3.61	0.56	6.47	9.68E-11	1.36E-09	UP
ENSG00000168824	NSG1	neuronal vesicle trafficking associated 1 [Source:HGNC Symbol;Acc:HGNC:18790]	17.76	4.25	0.66	6.47	9.99E-11	1.40E-09	UP
ENSG00000168918	INPP5D	inositol polyphosphate-5-phosphatase D [Source:HGNC Symbol;Acc:HGNC:6079]	15.07	3.67	0.57	6.47	1.00E-10	1.40E-09	UP
ENSG00000008083	JARID2	jumonji and AT-rich interaction domain containing 2 [Source:HGNC Symbol;Acc:HGNC:6196]	21.66	-2.54	0.39	-6.46	1.04E-10	1.45E-09	DN
ENSG00000160194	NDUFV3	NADH:ubiquinone oxidoreductase subunit V3 [Source:HGNC Symbol;Acc:HGNC:7719]	38.20	-2.08	0.32	-6.46	1.05E-10	1.47E-09	DN
ENSG00000138678	GPAT3	glycerol-3-phosphate acyltransferase 3 [Source:HGNC Symbol;Acc:HGNC:28157]	16.90	-4.22	0.65	-6.46	1.06E-10	1.48E-09	DN
ENSG00000099282	TSPAN15	tetraspanin 15 [Source:HGNC Symbol;Acc:HGNC:23298]	19.40	3.51	0.54	6.46	1.07E-10	1.49E-09	UP
ENSG00000197122	SRC	SRC proto-oncogene, non-receptor tyrosine kinase [Source:HGNC Symbol;Acc:HGNC:11283]	29.71	-2.06	0.32	-6.45	1.12E-10	1.56E-09	DN
ENSG00000181045	SLC26A11	solute carrier family 26 member 11 [Source:HGNC Symbol;Acc:HGNC:14471]	15.45	3.42	0.53	6.45	1.13E-10	1.57E-09	UP
ENSG00000154133	ROBO4	roundabout guidance receptor 4 [Source:HGNC Symbol;Acc:HGNC:17985]	31.59	2.94	0.46	6.45	1.14E-10	1.58E-09	UP
ENSG00000123989	CHPF	chondroitin polymerizing factor [Source:HGNC Symbol;Acc:HGNC:24291]	67.61	2.02	0.31	6.44	1.16E-10	1.61E-09	UP
ENSG00000173812	EIF1	eukaryotic translation initiation factor 1 [Source:HGNC Symbol;Acc:HGNC:3249]	379.71	-2.12	0.33	-6.44	1.17E-10	1.61E-09	DN
ENSG00000113811	SELENOK	selenoprotein K [Source:HGNC Symbol;Acc:HGNC:30394]	46.64	-2.37	0.37	-6.44	1.18E-10	1.63E-09	DN
ENSG00000168077	SCARA3	scavenger receptor class A member 3 [Source:HGNC Symbol;Acc:HGNC:19000]	10.92	7.04	1.09	6.44	1.19E-10	1.64E-09	UP
ENSG00000159479	MED8	mediator complex subunit 8 [Source:HGNC Symbol;Acc:HGNC:19971]	41.50	-2.21	0.34	-6.44	1.21E-10	1.67E-09	DN
ENSG00000163710	PCOLCE2	procollagen C-endopeptidase enhancer 2 [Source:HGNC Symbol;Acc:HGNC:8739]	16.38	6.90	1.07	6.44	1.22E-10	1.67E-09	UP
ENSG00000020181	ADGRA2	adhesion G protein-coupled receptor A2 [Source:HGNC Symbol;Acc:HGNC:17849]	26.92	2.63	0.41	6.43	1.29E-10	1.77E-09	UP
ENSG00000171109	MFN1	mitofusin 1 [Source:HGNC Symbol;Acc:HGNC:18262]	57.92	-2.32	0.36	-6.43	1.30E-10	1.78E-09	DN
ENSG00000196363	WDR5	WD repeat domain 5 [Source:HGNC Symbol;Acc:HGNC:12757]	25.82	-2.20	0.34	-6.42	1.37E-10	1.86E-09	DN
ENSG00000067798	NAV3	neuron navigator 3 [Source:HGNC Symbol;Acc:HGNC:15998]	26.15	3.00	0.47	6.41	1.42E-10	1.93E-09	UP
ENSG00000182885	ADGRG3	adhesion G protein-coupled receptor G3 [Source:HGNC Symbol;Acc:HGNC:13728]	19.54	-5.50	0.86	-6.41	1.45E-10	1.97E-09	DN
ENSG00000129467	ADCY4	adenylate cyclase 4 [Source:HGNC Symbol;Acc:HGNC:235]	21.41	2.82	0.44	6.41	1.47E-10	2.00E-09	UP
ENSG00000030582	GRN	granulin precursor [Source:HGNC Symbol;Acc:HGNC:4601]	454.79	2.63	0.41	6.41	1.49E-10	2.01E-09	UP
ENSG00000116473	RAP1A	RAP1A, member of RAS oncogene family [Source:HGNC Symbol;Acc:HGNC:9855]	70.78	-2.68	0.42	-6.41	1.49E-10	2.02E-09	DN
ENSG00000090382	LYZ	lysozyme [Source:HGNC Symbol;Acc:HGNC:6740]	11.09	7.07	1.10	6.40	1.51E-10	2.04E-09	UP
ENSG00000106070	GRB10	growth factor receptor bound protein 10 [Source:HGNC Symbol;Acc:HGNC:4564]	75.21	-3.16	0.49	-6.40	1.53E-10	2.06E-09	DN
ENSG00000109472	CPE	carboxypeptidase E [Source:HGNC Symbol;Acc:HGNC:2303]	26.72	-4.10	0.64	-6.40	1.55E-10	2.09E-09	DN
ENSG00000115977	AAK1	AP2 associated kinase 1 [Source:HGNC Symbol;Acc:HGNC:19679]	42.80	2.17	0.34	6.40	1.59E-10	2.14E-09	UP
ENSG00000156261	CCT8	chaperonin containing TCP1 subunit 8 [Source:HGNC Symbol;Acc:HGNC:1623]	175.63	-2.59	0.40	-6.40	1.59E-10	2.14E-09	DN
ENSG00000189184	PCDH18	protocadherin 18 [Source:HGNC Symbol;Acc:HGNC:14268]	16.85	3.10	0.48	6.39	1.66E-10	2.24E-09	UP
ENSG00000125968	ID1	inhibitor of DNA binding 1, HLH protein [Source:HGNC Symbol;Acc:HGNC:5360]	34.51	2.49	0.39	6.38	1.81E-10	2.42E-09	UP
ENSG00000125148	MT2A	metallothionein 2A [Source:HGNC Symbol;Acc:HGNC:7406]	222.61	-3.32	0.52	-6.38	1.82E-10	2.43E-09	DN
ENSG00000159871	LYPD5	LY6/PLAUR domain containing 5 [Source:HGNC Symbol;Acc:HGNC:26397]	13.61	7.35	1.15	6.38	1.83E-10	2.44E-09	UP
ENSG00000169871	TRIM56	tripartite motif containing 56 [Source:HGNC Symbol;Acc:HGNC:19028]	19.45	2.76	0.43	6.37	1.84E-10	2.46E-09	UP
ENSG00000104756	KCTD9	potassium channel tetramerization domain containing 9 [Source:HGNC Symbol;Acc:HGNC:22401]	24.81	-2.50	0.39	-6.37	1.87E-10	2.49E-09	DN
ENSG00000131584	ACAP3	ArfGAP with coiled-coil, ankyrin repeat and PH domains 3 [Source:HGNC Symbol;Acc:HGNC:16754]	23.73	2.57	0.40	6.37	1.93E-10	2.56E-09	UP
ENSG00000149177	PTPRJ	protein tyrosine phosphatase receptor type J [Source:HGNC Symbol;Acc:HGNC:9673]	21.34	2.96	0.46	6.36	2.00E-10	2.66E-09	UP
ENSG00000165929	TC2N	tandem C2 domains, nuclear [Source:HGNC Symbol;Acc:HGNC:19859]	15.54	5.07	0.80	6.36	2.01E-10	2.67E-09	UP
ENSG00000203852	H3C15	H3 clustered histone 15 [Source:HGNC Symbol;Acc:HGNC:20505]	10.76	7.01	1.10	6.36	2.05E-10	2.72E-09	UP
ENSG00000265491	RNF115	ring finger protein 115 [Source:HGNC Symbol;Acc:HGNC:18154]	18.58	-2.84	0.45	-6.36	2.07E-10	2.74E-09	DN
ENSG00000118197	DDX59	DEAD-box helicase 59 [Source:HGNC Symbol;Acc:HGNC:25360]	23.00	2.37	0.37	6.35	2.11E-10	2.79E-09	UP
ENSG00000150540	HNMT	histamine N-methyltransferase [Source:HGNC Symbol;Acc:HGNC:5028]	10.36	6.97	1.10	6.35	2.18E-10	2.87E-09	UP
ENSG00000119125	GDA	guanine deaminase [Source:HGNC Symbol;Acc:HGNC:4212]	14.17	3.72	0.59	6.35	2.19E-10	2.89E-09	UP
ENSG00000070669	ASNS	asparagine synthetase (glutamine-hydrolyzing) [Source:HGNC Symbol;Acc:HGNC:753]	20.11	-4.50	0.71	-6.34	2.24E-10	2.95E-09	DN
ENSG00000213398	LCAT	lecithin-cholesterol acyltransferase [Source:HGNC Symbol;Acc:HGNC:6522]	15.63	5.12	0.81	6.34	2.25E-10	2.96E-09	UP
ENSG00000178252	WDR6	WD repeat domain 6 [Source:HGNC Symbol;Acc:HGNC:12758]	31.84	2.22	0.35	6.34	2.27E-10	2.99E-09	UP
ENSG00000067334	DNTTIP2	deoxynucleotidyltransferase terminal interacting protein 2 [Source:HGNC Symbol;Acc:HGNC:24013]	68.48	-2.64	0.42	-6.34	2.36E-10	3.11E-09	DN
ENSG00000198648	STK39	serine/threonine kinase 39 [Source:HGNC Symbol;Acc:HGNC:17717]	14.43	-4.71	0.74	-6.32	2.54E-10	3.34E-09	DN
ENSG00000122884	P4HA1	prolyl 4-hydroxylase subunit alpha 1 [Source:HGNC Symbol;Acc:HGNC:8546]	48.56	-2.92	0.46	-6.32	2.56E-10	3.35E-09	DN
ENSG00000160213	CSTB	cystatin B [Source:HGNC Symbol;Acc:HGNC:2482]	93.66	-3.50	0.55	-6.32	2.62E-10	3.43E-09	DN
ENSG00000132640	BTBD3	BTB domain containing 3 [Source:HGNC Symbol;Acc:HGNC:15854]	32.88	2.18	0.34	6.32	2.62E-10	3.43E-09	UP
ENSG00000167565	SERTAD3	SERTA domain containing 3 [Source:HGNC Symbol;Acc:HGNC:17931]	21.71	2.45	0.39	6.32	2.63E-10	3.43E-09	UP
ENSG00000168282	MGAT2	alpha-1,6-mannosyl-glycoprotein 2-beta-N-acetylglucosaminyltransferase [Source:HGNC Symbol;Acc:HGNC:7045]	22.93	-2.82	0.45	-6.31	2.74E-10	3.58E-09	DN
ENSG00000139233	LLPH	LLP homolog, long-term synaptic facilitation factor [Source:HGNC Symbol;Acc:HGNC:28229]	23.34	-3.46	0.55	-6.31	2.83E-10	3.67E-09	DN
ENSG00000118922	KLF12	Kruppel like factor 12 [Source:HGNC Symbol;Acc:HGNC:6346]	23.55	-6.19	0.98	-6.31	2.83E-10	3.67E-09	DN
ENSG00000198730	CTR9	CTR9 homolog, Paf1/RNA polymerase II complex component [Source:HGNC Symbol;Acc:HGNC:16850]	87.48	-2.11	0.33	-6.31	2.87E-10	3.72E-09	DN
ENSG00000163625	WDFY3	WD repeat and FYVE domain containing 3 [Source:HGNC Symbol;Acc:HGNC:20751]	77.50	2.18	0.35	6.31	2.88E-10	3.73E-09	UP
ENSG00000090273	NUDC	nuclear distribution C, dynein complex regulator [Source:HGNC Symbol;Acc:HGNC:8045]	129.50	-3.14	0.50	-6.30	2.94E-10	3.80E-09	DN
ENSG00000110080	ST3GAL4	ST3 beta-galactoside alpha-2,3-sialyltransferase 4 [Source:HGNC Symbol;Acc:HGNC:10864]	92.11	2.09	0.33	6.30	3.05E-10	3.93E-09	UP
ENSG00000116752	BCAS2	BCAS2 pre-mRNA processing factor [Source:HGNC Symbol;Acc:HGNC:975]	50.39	-3.44	0.55	-6.30	3.05E-10	3.93E-09	DN
ENSG00000065833	ME1	malic enzyme 1 [Source:HGNC Symbol;Acc:HGNC:6983]	19.96	-5.21	0.83	-6.29	3.08E-10	3.96E-09	DN
ENSG00000103966	EHD4	EH domain containing 4 [Source:HGNC Symbol;Acc:HGNC:3245]	32.43	-3.01	0.48	-6.29	3.09E-10	3.97E-09	DN
ENSG00000059588	TARBP1	TAR (HIV-1) RNA binding protein 1 [Source:HGNC Symbol;Acc:HGNC:11568]	16.95	5.65	0.90	6.29	3.12E-10	4.00E-09	UP
ENSG00000124440	HIF3A	hypoxia inducible factor 3 subunit alpha [Source:HGNC Symbol;Acc:HGNC:15825]	27.74	3.13	0.50	6.29	3.17E-10	4.07E-09	UP
ENSG00000169744	LDB2	LIM domain binding 2 [Source:HGNC Symbol;Acc:HGNC:6533]	16.41	2.88	0.46	6.28	3.34E-10	4.27E-09	UP
ENSG00000115602	IL1RL1	interleukin 1 receptor like 1 [Source:HGNC Symbol;Acc:HGNC:5998]	12.97	7.30	1.16	6.28	3.43E-10	4.38E-09	UP
ENSG00000072201	LNX1	ligand of numb-protein X 1 [Source:HGNC Symbol;Acc:HGNC:6657]	15.74	3.43	0.55	6.27	3.51E-10	4.48E-09	UP
ENSG00000135144	DTX1	deltex E3 ubiquitin ligase 1 [Source:HGNC Symbol;Acc:HGNC:3060]	14.33	-4.42	0.71	-6.27	3.57E-10	4.55E-09	DN
ENSG00000104833	TUBB4A	tubulin beta 4A class IVa [Source:HGNC Symbol;Acc:HGNC:20774]	11.16	-6.25	1.00	-6.27	3.61E-10	4.59E-09	DN
ENSG00000117122	MFAP2	microfibril associated protein 2 [Source:HGNC Symbol;Acc:HGNC:7033]	19.61	3.18	0.51	6.26	3.75E-10	4.77E-09	UP
ENSG00000274286	ADRA2B	adrenoceptor alpha 2B [Source:HGNC Symbol;Acc:HGNC:282]	16.86	-6.26	1.00	-6.26	3.77E-10	4.79E-09	DN
ENSG00000114737	CISH	cytokine inducible SH2 containing protein [Source:HGNC Symbol;Acc:HGNC:1984]	15.30	4.24	0.68	6.26	3.91E-10	4.96E-09	UP
ENSG00000149212	SESN3	sestrin 3 [Source:HGNC Symbol;Acc:HGNC:23060]	20.95	2.74	0.44	6.26	3.94E-10	4.99E-09	UP
ENSG00000116675	DNAJC6	DnaJ heat shock protein family (Hsp40) member C6 [Source:HGNC Symbol;Acc:HGNC:15469]	9.60	6.85	1.10	6.25	3.99E-10	5.04E-09	UP
ENSG00000135698	MPHOSPH6	M-phase phosphoprotein 6 [Source:HGNC Symbol;Acc:HGNC:7214]	47.49	-3.78	0.61	-6.25	4.03E-10	5.09E-09	DN
ENSG00000105928	GSDME	gasdermin E [Source:HGNC Symbol;Acc:HGNC:2810]	16.47	3.28	0.52	6.25	4.09E-10	5.15E-09	UP
ENSG00000118454	ANKRD13C	ankyrin repeat domain 13C [Source:HGNC Symbol;Acc:HGNC:25374]	25.87	-2.33	0.37	-6.25	4.17E-10	5.25E-09	DN
ENSG00000119650	IFT43	intraflagellar transport 43 [Source:HGNC Symbol;Acc:HGNC:29669]	32.17	-2.72	0.43	-6.25	4.22E-10	5.31E-09	DN
ENSG00000158296	SLC13A3	solute carrier family 13 member 3 [Source:HGNC Symbol;Acc:HGNC:14430]	14.62	3.94	0.63	6.24	4.42E-10	5.55E-09	UP
ENSG00000167613	LAIR1	leukocyte associated immunoglobulin like receptor 1 [Source:HGNC Symbol;Acc:HGNC:6477]	14.62	6.73	1.08	6.24	4.47E-10	5.61E-09	UP
ENSG00000080824	HSP90AA1	heat shock protein 90 alpha family class A member 1 [Source:HGNC Symbol;Acc:HGNC:5253]	1493.53	-3.79	0.61	-6.23	4.62E-10	5.79E-09	DN
ENSG00000111875	ASF1A	anti-silencing function 1A histone chaperone [Source:HGNC Symbol;Acc:HGNC:20995]	22.62	-2.24	0.36	-6.23	4.63E-10	5.80E-09	DN
ENSG00000188859	FAM78B	family with sequence similarity 78 member B [Source:HGNC Symbol;Acc:HGNC:13495]	8.76	-6.50	1.04	-6.23	4.79E-10	5.98E-09	DN
ENSG00000196562	SULF2	sulfatase 2 [Source:HGNC Symbol;Acc:HGNC:20392]	33.88	-2.17	0.35	-6.23	4.79E-10	5.98E-09	DN
ENSG00000091972	CD200	CD200 molecule [Source:HGNC Symbol;Acc:HGNC:7203]	62.70	2.24	0.36	6.22	4.84E-10	6.04E-09	UP
ENSG00000105287	PRKD2	protein kinase D2 [Source:HGNC Symbol;Acc:HGNC:17293]	24.87	2.18	0.35	6.22	4.84E-10	6.04E-09	UP
ENSG00000109775	UFSP2	UFM1 specific peptidase 2 [Source:HGNC Symbol;Acc:HGNC:25640]	28.48	-2.40	0.39	-6.22	4.91E-10	6.12E-09	DN
ENSG00000130479	MAP1S	microtubule associated protein 1S [Source:HGNC Symbol;Acc:HGNC:15715]	27.45	2.21	0.35	6.22	5.06E-10	6.30E-09	UP
ENSG00000145824	CXCL14	C-X-C motif chemokine ligand 14 [Source:HGNC Symbol;Acc:HGNC:10640]	16.50	5.16	0.83	6.22	5.07E-10	6.31E-09	UP
ENSG00000134802	SLC43A3	solute carrier family 43 member 3 [Source:HGNC Symbol;Acc:HGNC:17466]	20.30	-2.71	0.44	-6.22	5.12E-10	6.36E-09	DN
ENSG00000204291	COL15A1	collagen type XV alpha 1 chain [Source:HGNC Symbol;Acc:HGNC:2192]	84.51	3.90	0.63	6.20	5.53E-10	6.86E-09	UP
ENSG00000107581	EIF3A	eukaryotic translation initiation factor 3 subunit A [Source:HGNC Symbol;Acc:HGNC:3271]	288.70	-3.45	0.56	-6.20	5.58E-10	6.92E-09	DN
ENSG00000136143	SUCLA2	succinate-CoA ligase ADP-forming subunit beta [Source:HGNC Symbol;Acc:HGNC:11448]	49.57	-2.35	0.38	-6.20	5.70E-10	7.06E-09	DN
ENSG00000146592	CREB5	cAMP responsive element binding protein 5 [Source:HGNC Symbol;Acc:HGNC:16844]	16.06	5.56	0.90	6.19	5.89E-10	7.29E-09	UP
ENSG00000110651	CD81	CD81 molecule [Source:HGNC Symbol;Acc:HGNC:1701]	132.31	2.25	0.36	6.19	5.93E-10	7.33E-09	UP
ENSG00000139292	LGR5	leucine rich repeat containing G protein-coupled receptor 5 [Source:HGNC Symbol;Acc:HGNC:4504]	14.07	4.62	0.75	6.19	6.11E-10	7.53E-09	UP
ENSG00000214022	REPIN1	replication initiator 1 [Source:HGNC Symbol;Acc:HGNC:17922]	17.39	2.88	0.47	6.19	6.11E-10	7.53E-09	UP
ENSG00000124228	DDX27	DEAD-box helicase 27 [Source:HGNC Symbol;Acc:HGNC:15837]	29.89	-2.04	0.33	-6.18	6.44E-10	7.91E-09	DN
ENSG00000146373	RNF217	ring finger protein 217 [Source:HGNC Symbol;Acc:HGNC:21487]	13.84	6.65	1.08	6.18	6.43E-10	7.91E-09	UP
ENSG00000120694	HSPH1	heat shock protein family H (Hsp110) member 1 [Source:HGNC Symbol;Acc:HGNC:16969]	78.30	-3.66	0.59	-6.18	6.49E-10	7.94E-09	DN
ENSG00000118526	TCF21	transcription factor 21 [Source:HGNC Symbol;Acc:HGNC:11632]	16.01	3.75	0.61	6.18	6.60E-10	8.07E-09	UP
ENSG00000132359	RAP1GAP2	RAP1 GTPase activating protein 2 [Source:HGNC Symbol;Acc:HGNC:29176]	17.33	5.67	0.92	6.17	6.84E-10	8.35E-09	UP
ENSG00000132963	POMP	proteasome maturation protein [Source:HGNC Symbol;Acc:HGNC:20330]	56.67	-2.01	0.33	-6.17	6.84E-10	8.35E-09	DN
ENSG00000065029	ZNF76	zinc finger protein 76 [Source:HGNC Symbol;Acc:HGNC:13149]	22.06	2.73	0.44	6.17	7.02E-10	8.55E-09	UP
ENSG00000104154	SLC30A4	solute carrier family 30 member 4 [Source:HGNC Symbol;Acc:HGNC:11015]	17.33	-2.56	0.42	-6.16	7.15E-10	8.70E-09	DN
ENSG00000105926	MPP6	membrane palmitoylated protein 6 [Source:HGNC Symbol;Acc:HGNC:18167]	19.63	-3.98	0.65	-6.16	7.22E-10	8.78E-09	DN
ENSG00000091140	DLD	dihydrolipoamide dehydrogenase [Source:HGNC Symbol;Acc:HGNC:2898]	91.91	-2.61	0.42	-6.16	7.40E-10	8.98E-09	DN
ENSG00000163347	CLDN1	claudin 1 [Source:HGNC Symbol;Acc:HGNC:2032]	31.54	4.33	0.70	6.15	7.58E-10	9.17E-09	UP
ENSG00000154237	LRRK1	leucine rich repeat kinase 1 [Source:HGNC Symbol;Acc:HGNC:18608]	15.53	2.99	0.49	6.15	7.66E-10	9.26E-09	UP
ENSG00000128708	HAT1	histone acetyltransferase 1 [Source:HGNC Symbol;Acc:HGNC:4821]	51.58	-3.10	0.50	-6.15	7.71E-10	9.32E-09	DN
ENSG00000106665	CLIP2	CAP-Gly domain containing linker protein 2 [Source:HGNC Symbol;Acc:HGNC:2586]	44.32	-2.09	0.34	-6.15	7.76E-10	9.36E-09	DN
ENSG00000113068	PFDN1	prefoldin subunit 1 [Source:HGNC Symbol;Acc:HGNC:8866]	82.87	-2.46	0.40	-6.14	8.08E-10	9.73E-09	DN
ENSG00000071246	VASH1	vasohibin 1 [Source:HGNC Symbol;Acc:HGNC:19964]	15.67	5.52	0.90	6.14	8.17E-10	9.82E-09	UP
ENSG00000168994	PXDC1	PX domain containing 1 [Source:HGNC Symbol;Acc:HGNC:21361]	45.58	2.10	0.34	6.14	8.22E-10	9.85E-09	UP
ENSG00000100055	CYTH4	cytohesin 4 [Source:HGNC Symbol;Acc:HGNC:9505]	13.83	3.70	0.60	6.14	8.33E-10	9.97E-09	UP
ENSG00000102893	PHKB	phosphorylase kinase regulatory subunit beta [Source:HGNC Symbol;Acc:HGNC:8927]	30.17	2.00	0.33	6.14	8.43E-10	1.01E-08	UP
ENSG00000172421	EFCAB3	EF-hand calcium binding domain 3 [Source:HGNC Symbol;Acc:HGNC:26379]	9.27	6.81	1.11	6.14	8.51E-10	1.02E-08	UP
ENSG00000124466	LYPD3	LY6/PLAUR domain containing 3 [Source:HGNC Symbol;Acc:HGNC:24880]	13.91	6.66	1.09	6.13	8.59E-10	1.02E-08	UP
ENSG00000148143	ZNF462	zinc finger protein 462 [Source:HGNC Symbol;Acc:HGNC:21684]	16.06	2.85	0.47	6.13	8.65E-10	1.03E-08	UP
ENSG00000134153	EMC7	ER membrane protein complex subunit 7 [Source:HGNC Symbol;Acc:HGNC:24301]	28.74	2.22	0.36	6.13	9.03E-10	1.07E-08	UP
ENSG00000116668	SWT1	SWT1 RNA endoribonuclease homolog [Source:HGNC Symbol;Acc:HGNC:16785]	26.34	-2.55	0.42	-6.12	9.16E-10	1.09E-08	DN
ENSG00000088726	TMEM40	transmembrane protein 40 [Source:HGNC Symbol;Acc:HGNC:25620]	26.17	2.04	0.33	6.12	9.28E-10	1.10E-08	UP
ENSG00000162745	OLFML2B	olfactomedin like 2B [Source:HGNC Symbol;Acc:HGNC:24558]	15.60	3.29	0.54	6.12	9.38E-10	1.11E-08	UP
ENSG00000117595	IRF6	interferon regulatory factor 6 [Source:HGNC Symbol;Acc:HGNC:6121]	16.03	3.14	0.51	6.12	9.62E-10	1.14E-08	UP
ENSG00000103942	HOMER2	homer scaffold protein 2 [Source:HGNC Symbol;Acc:HGNC:17513]	13.73	-4.64	0.76	-6.11	9.79E-10	1.16E-08	DN
ENSG00000213341	CHUK	component of inhibitor of nuclear factor kappa B kinase complex [Source:HGNC Symbol;Acc:HGNC:1974]	24.52	-2.23	0.37	-6.11	9.91E-10	1.17E-08	DN
ENSG00000125430	HS3ST3B1	heparan sulfate-glucosamine 3-sulfotransferase 3B1 [Source:HGNC Symbol;Acc:HGNC:5198]	15.30	4.73	0.77	6.11	9.92E-10	1.17E-08	UP
ENSG00000089639	GMIP	GEM interacting protein [Source:HGNC Symbol;Acc:HGNC:24852]	20.99	-2.27	0.37	-6.11	9.96E-10	1.18E-08	DN
ENSG00000167680	SEMA6B	semaphorin 6B [Source:HGNC Symbol;Acc:HGNC:10739]	13.57	3.68	0.60	6.11	1.00E-09	1.18E-08	UP
ENSG00000164985	PSIP1	PC4 and SFRS1 interacting protein 1 [Source:HGNC Symbol;Acc:HGNC:9527]	99.59	-3.14	0.51	-6.10	1.03E-09	1.21E-08	DN
ENSG00000197265	GTF2E2	general transcription factor IIE subunit 2 [Source:HGNC Symbol;Acc:HGNC:4651]	43.61	-2.72	0.45	-6.10	1.03E-09	1.21E-08	DN
ENSG00000054277	OPN3	opsin 3 [Source:HGNC Symbol;Acc:HGNC:14007]	13.58	4.27	0.70	6.10	1.06E-09	1.25E-08	UP
ENSG00000166908	PIP4K2C	phosphatidylinositol-5-phosphate 4-kinase type 2 gamma [Source:HGNC Symbol;Acc:HGNC:23786]	32.60	-2.06	0.34	-6.09	1.13E-09	1.33E-08	DN
ENSG00000164056	SPRY1	sprouty RTK signaling antagonist 1 [Source:HGNC Symbol;Acc:HGNC:11269]	17.34	2.96	0.49	6.09	1.16E-09	1.36E-08	UP
ENSG00000139318	DUSP6	dual specificity phosphatase 6 [Source:HGNC Symbol;Acc:HGNC:3072]	28.82	2.35	0.39	6.08	1.20E-09	1.40E-08	UP
ENSG00000154274	C4orf19	chromosome 4 open reading frame 19 [Source:HGNC Symbol;Acc:HGNC:25618]	15.14	5.48	0.90	6.08	1.20E-09	1.40E-08	UP
ENSG00000167612	ANKRD33	ankyrin repeat domain 33 [Source:HGNC Symbol;Acc:HGNC:13788]	10.94	7.05	1.16	6.08	1.21E-09	1.42E-08	UP
ENSG00000139714	MORN3	MORN repeat containing 3 [Source:HGNC Symbol;Acc:HGNC:29807]	8.84	6.73	1.11	6.08	1.24E-09	1.44E-08	UP
ENSG00000170265	ZNF282	zinc finger protein 282 [Source:HGNC Symbol;Acc:HGNC:13076]	15.53	2.97	0.49	6.07	1.27E-09	1.48E-08	UP
ENSG00000152402	GUCY1A2	guanylate cyclase 1 soluble subunit alpha 2 [Source:HGNC Symbol;Acc:HGNC:4684]	18.30	6.34	1.04	6.07	1.31E-09	1.52E-08	UP
ENSG00000006634	DBF4	DBF4 zinc finger [Source:HGNC Symbol;Acc:HGNC:17364]	18.25	-3.86	0.64	-6.07	1.31E-09	1.52E-08	DN
ENSG00000065457	ADAT1	adenosine deaminase tRNA specific 1 [Source:HGNC Symbol;Acc:HGNC:228]	15.67	2.81	0.46	6.07	1.31E-09	1.52E-08	UP
ENSG00000143951	WDPCP	WD repeat containing planar cell polarity effector [Source:HGNC Symbol;Acc:HGNC:28027]	13.65	4.56	0.75	6.06	1.32E-09	1.53E-08	UP
ENSG00000144642	RBMS3	RNA binding motif single stranded interacting protein 3 [Source:HGNC Symbol;Acc:HGNC:13427]	12.77	3.96	0.65	6.06	1.34E-09	1.56E-08	UP
ENSG00000108479	GALK1	galactokinase 1 [Source:HGNC Symbol;Acc:HGNC:4118]	33.72	-3.54	0.58	-6.06	1.39E-09	1.61E-08	DN
ENSG00000134762	DSC3	desmocollin 3 [Source:HGNC Symbol;Acc:HGNC:3037]	8.63	6.70	1.11	6.06	1.40E-09	1.61E-08	UP
ENSG00000163170	BOLA3	bolA family member 3 [Source:HGNC Symbol;Acc:HGNC:24415]	19.43	-3.70	0.61	-6.05	1.43E-09	1.66E-08	DN
ENSG00000125895	TMEM74B	transmembrane protein 74B [Source:HGNC Symbol;Acc:HGNC:15893]	11.67	7.14	1.18	6.05	1.45E-09	1.67E-08	UP
ENSG00000101187	SLCO4A1	solute carrier organic anion transporter family member 4A1 [Source:HGNC Symbol;Acc:HGNC:10953]	28.44	-4.09	0.68	-6.05	1.49E-09	1.72E-08	DN
ENSG00000100528	CNIH1	cornichon family AMPA receptor auxiliary protein 1 [Source:HGNC Symbol;Acc:HGNC:19431]	66.52	-2.85	0.47	-6.04	1.51E-09	1.73E-08	DN
ENSG00000105185	PDCD5	programmed cell death 5 [Source:HGNC Symbol;Acc:HGNC:8764]	84.40	-2.79	0.46	-6.04	1.51E-09	1.73E-08	DN
ENSG00000140563	MCTP2	multiple C2 and transmembrane domain containing 2 [Source:HGNC Symbol;Acc:HGNC:25636]	12.53	3.94	0.65	6.03	1.59E-09	1.83E-08	UP
ENSG00000176945	MUC20	mucin 20, cell surface associated [Source:HGNC Symbol;Acc:HGNC:23282]	9.58	6.85	1.13	6.03	1.59E-09	1.83E-08	UP
ENSG00000106462	EZH2	enhancer of zeste 2 polycomb repressive complex 2 subunit [Source:HGNC Symbol;Acc:HGNC:3527]	31.10	-3.69	0.61	-6.03	1.60E-09	1.83E-08	DN
ENSG00000168477	TNXB	tenascin XB [Source:HGNC Symbol;Acc:HGNC:11976]	15.32	6.80	1.13	6.03	1.62E-09	1.86E-08	UP
ENSG00000140521	POLG	DNA polymerase gamma, catalytic subunit [Source:HGNC Symbol;Acc:HGNC:9179]	75.61	-2.21	0.37	-6.03	1.64E-09	1.87E-08	DN
ENSG00000163430	FSTL1	follistatin like 1 [Source:HGNC Symbol;Acc:HGNC:3972]	251.20	2.08	0.35	6.02	1.69E-09	1.93E-08	UP
ENSG00000079246	XRCC5	X-ray repair cross complementing 5 [Source:HGNC Symbol;Acc:HGNC:12833]	59.37	2.83	0.47	6.02	1.71E-09	1.95E-08	UP
ENSG00000149474	KAT14	lysine acetyltransferase 14 [Source:HGNC Symbol;Acc:HGNC:15904]	30.65	-2.33	0.39	-6.02	1.71E-09	1.95E-08	DN
ENSG00000174527	MYO1H	myosin IH [Source:HGNC Symbol;Acc:HGNC:13879]	8.84	-6.51	1.08	-6.02	1.75E-09	1.98E-08	DN
ENSG00000166289	PLEKHF1	pleckstrin homology and FYVE domain containing 1 [Source:HGNC Symbol;Acc:HGNC:20764]	12.84	4.47	0.74	6.02	1.75E-09	1.99E-08	UP
ENSG00000065609	SNAP91	synaptosome associated protein 91 [Source:HGNC Symbol;Acc:HGNC:14986]	13.37	-6.51	1.08	-6.02	1.76E-09	2.00E-08	DN
ENSG00000116678	LEPR	leptin receptor [Source:HGNC Symbol;Acc:HGNC:6554]	235.14	-7.12	1.18	-6.02	1.77E-09	2.00E-08	DN
ENSG00000128849	CGNL1	cingulin like 1 [Source:HGNC Symbol;Acc:HGNC:25931]	52.27	-2.20	0.36	-6.02	1.78E-09	2.01E-08	DN
ENSG00000048471	SNX29	sorting nexin 29 [Source:HGNC Symbol;Acc:HGNC:30542]	17.26	2.77	0.46	6.02	1.79E-09	2.02E-08	UP
ENSG00000121104	FAM117A	family with sequence similarity 117 member A [Source:HGNC Symbol;Acc:HGNC:24179]	22.19	-3.30	0.55	-6.02	1.79E-09	2.02E-08	DN
ENSG00000137033	IL33	interleukin 33 [Source:HGNC Symbol;Acc:HGNC:16028]	12.89	6.54	1.09	6.01	1.87E-09	2.11E-08	UP
ENSG00000127337	YEATS4	YEATS domain containing 4 [Source:HGNC Symbol;Acc:HGNC:24859]	27.05	-3.03	0.50	-6.01	1.90E-09	2.13E-08	DN
ENSG00000139921	TMX1	thioredoxin related transmembrane protein 1 [Source:HGNC Symbol;Acc:HGNC:15487]	31.91	-2.30	0.38	-6.01	1.90E-09	2.13E-08	DN
ENSG00000197070	ARRDC1	arrestin domain containing 1 [Source:HGNC Symbol;Acc:HGNC:28633]	26.72	2.03	0.34	6.01	1.90E-09	2.13E-08	UP
ENSG00000214435	AS3MT	arsenite methyltransferase [Source:HGNC Symbol;Acc:HGNC:17452]	12.37	-4.47	0.74	-6.01	1.90E-09	2.13E-08	DN
ENSG00000042493	CAPG	capping actin protein, gelsolin like [Source:HGNC Symbol;Acc:HGNC:1474]	48.31	-3.15	0.52	-6.00	1.92E-09	2.15E-08	DN
ENSG00000152049	KCNE4	potassium voltage-gated channel subfamily E regulatory subunit 4 [Source:HGNC Symbol;Acc:HGNC:6244]	13.48	3.85	0.64	6.00	1.93E-09	2.16E-08	UP
ENSG00000139697	SBNO1	strawberry notch homolog 1 [Source:HGNC Symbol;Acc:HGNC:22973]	25.63	-2.36	0.39	-6.00	1.94E-09	2.16E-08	DN
ENSG00000115590	IL1R2	interleukin 1 receptor type 2 [Source:HGNC Symbol;Acc:HGNC:5994]	19.27	-3.59	0.60	-6.00	1.98E-09	2.21E-08	DN
ENSG00000116954	RRAGC	Ras related GTP binding C [Source:HGNC Symbol;Acc:HGNC:19902]	49.36	-2.10	0.35	-6.00	1.98E-09	2.21E-08	DN
ENSG00000111331	OAS3	2'-5'-oligoadenylate synthetase 3 [Source:HGNC Symbol;Acc:HGNC:8088]	13.30	4.87	0.81	6.00	1.98E-09	2.21E-08	UP
ENSG00000105880	DLX5	distal-less homeobox 5 [Source:HGNC Symbol;Acc:HGNC:2918]	8.22	6.63	1.10	6.00	1.99E-09	2.21E-08	UP
ENSG00000139344	AMDHD1	amidohydrolase domain containing 1 [Source:HGNC Symbol;Acc:HGNC:28577]	8.91	6.75	1.13	5.99	2.07E-09	2.30E-08	UP
ENSG00000168556	ING2	inhibitor of growth family member 2 [Source:HGNC Symbol;Acc:HGNC:6063]	14.74	-3.01	0.50	-5.99	2.08E-09	2.31E-08	DN
ENSG00000134755	DSC2	desmocollin 2 [Source:HGNC Symbol;Acc:HGNC:3036]	39.30	-2.23	0.37	-5.99	2.10E-09	2.33E-08	DN
ENSG00000157045	NTAN1	N-terminal asparagine amidase [Source:HGNC Symbol;Acc:HGNC:29909]	26.87	-2.29	0.38	-5.98	2.18E-09	2.41E-08	DN
ENSG00000169604	ANTXR1	ANTXR cell adhesion molecule 1 [Source:HGNC Symbol;Acc:HGNC:21014]	22.32	3.10	0.52	5.98	2.21E-09	2.44E-08	UP
ENSG00000100865	CINP	cyclin dependent kinase 2 interacting protein [Source:HGNC Symbol;Acc:HGNC:23789]	27.96	-2.43	0.41	-5.98	2.21E-09	2.44E-08	DN
ENSG00000163636	PSMD6	proteasome 26S subunit, non-ATPase 6 [Source:HGNC Symbol;Acc:HGNC:9564]	104.27	-2.29	0.38	-5.98	2.24E-09	2.47E-08	DN
ENSG00000145337	PYURF	PIGY upstream reading frame [Source:HGNC Symbol;Acc:HGNC:44317]	12.23	3.89	0.65	5.97	2.31E-09	2.55E-08	UP
ENSG00000197872	CYRIA	CYFIP related Rac1 interactor A [Source:HGNC Symbol;Acc:HGNC:25373]	20.97	2.56	0.43	5.97	2.32E-09	2.56E-08	UP
ENSG00000198198	SZT2	SZT2 subunit of KICSTOR complex [Source:HGNC Symbol;Acc:HGNC:29040]	25.00	2.62	0.44	5.97	2.36E-09	2.60E-08	UP
ENSG00000140873	ADAMTS18	ADAM metallopeptidase with thrombospondin type 1 motif 18 [Source:HGNC Symbol;Acc:HGNC:17110]	8.72	6.73	1.13	5.97	2.38E-09	2.62E-08	UP
ENSG00000164307	ERAP1	endoplasmic reticulum aminopeptidase 1 [Source:HGNC Symbol;Acc:HGNC:18173]	45.53	2.51	0.42	5.97	2.40E-09	2.64E-08	UP
ENSG00000100060	MFNG	MFNG O-fucosylpeptide 3-beta-N-acetylglucosaminyltransferase [Source:HGNC Symbol;Acc:HGNC:7038]	13.68	3.11	0.52	5.96	2.47E-09	2.71E-08	UP
ENSG00000198624	CCDC69	coiled-coil domain containing 69 [Source:HGNC Symbol;Acc:HGNC:24487]	26.25	2.28	0.38	5.96	2.47E-09	2.71E-08	UP
ENSG00000178467	P4HTM	prolyl 4-hydroxylase, transmembrane [Source:HGNC Symbol;Acc:HGNC:28858]	14.46	5.39	0.90	5.96	2.51E-09	2.75E-08	UP
ENSG00000258484	SPESP1	sperm equatorial segment protein 1 [Source:HGNC Symbol;Acc:HGNC:15570]	10.55	6.99	1.17	5.96	2.53E-09	2.77E-08	UP
ENSG00000158417	EIF5B	eukaryotic translation initiation factor 5B [Source:HGNC Symbol;Acc:HGNC:30793]	69.61	-2.89	0.48	-5.96	2.56E-09	2.80E-08	DN
ENSG00000162927	PUS10	pseudouridine synthase 10 [Source:HGNC Symbol;Acc:HGNC:26505]	16.90	-3.47	0.58	-5.96	2.58E-09	2.82E-08	DN
ENSG00000236383	CCDC200	coiled-coil domain containing 200 [Source:HGNC Symbol;Acc:HGNC:43658]	8.44	6.68	1.12	5.96	2.59E-09	2.82E-08	UP
ENSG00000198046	ZNF667	zinc finger protein 667 [Source:HGNC Symbol;Acc:HGNC:28854]	12.50	-4.83	0.81	-5.96	2.59E-09	2.82E-08	DN
ENSG00000132382	MYBBP1A	MYB binding protein 1a [Source:HGNC Symbol;Acc:HGNC:7546]	36.70	-2.99	0.50	-5.95	2.62E-09	2.85E-08	DN
ENSG00000146830	GIGYF1	GRB10 interacting GYF protein 1 [Source:HGNC Symbol;Acc:HGNC:9126]	29.53	2.25	0.38	5.95	2.69E-09	2.92E-08	UP
ENSG00000171631	P2RY6	pyrimidinergic receptor P2Y6 [Source:HGNC Symbol;Acc:HGNC:8543]	16.89	6.21	1.05	5.95	2.75E-09	2.99E-08	UP
ENSG00000111832	RWDD1	RWD domain containing 1 [Source:HGNC Symbol;Acc:HGNC:20993]	28.96	-2.23	0.37	-5.94	2.79E-09	3.03E-08	DN
ENSG00000080573	COL5A3	collagen type V alpha 3 chain [Source:HGNC Symbol;Acc:HGNC:14864]	12.13	3.88	0.65	5.94	2.87E-09	3.11E-08	UP
ENSG00000187994	RINL	Ras and Rab interactor like [Source:HGNC Symbol;Acc:HGNC:24795]	13.87	-2.92	0.49	-5.94	2.87E-09	3.11E-08	DN
ENSG00000275004	ZNF280B	zinc finger protein 280B [Source:HGNC Symbol;Acc:HGNC:23022]	6.99	-6.17	1.04	-5.94	2.93E-09	3.17E-08	DN
ENSG00000167642	SPINT2	serine peptidase inhibitor, Kunitz type 2 [Source:HGNC Symbol;Acc:HGNC:11247]	146.96	2.16	0.36	5.93	2.95E-09	3.19E-08	UP
ENSG00000177370	TIMM22	translocase of inner mitochondrial membrane 22 [Source:HGNC Symbol;Acc:HGNC:17317]	15.06	-2.73	0.46	-5.93	2.96E-09	3.19E-08	DN
ENSG00000196141	SPATS2L	spermatogenesis associated serine rich 2 like [Source:HGNC Symbol;Acc:HGNC:24574]	24.94	2.17	0.37	5.93	2.96E-09	3.19E-08	UP
ENSG00000131374	TBC1D5	TBC1 domain family member 5 [Source:HGNC Symbol;Acc:HGNC:19166]	18.62	2.35	0.40	5.93	2.96E-09	3.19E-08	UP
ENSG00000138623	SEMA7A	semaphorin 7A (John Milton Hagen blood group) [Source:HGNC Symbol;Acc:HGNC:10741]	66.90	2.09	0.35	5.93	2.98E-09	3.20E-08	UP
ENSG00000152133	GPATCH11	G-patch domain containing 11 [Source:HGNC Symbol;Acc:HGNC:26768]	14.35	-3.20	0.54	-5.93	3.05E-09	3.26E-08	DN
ENSG00000172932	ANKRD13D	ankyrin repeat domain 13D [Source:HGNC Symbol;Acc:HGNC:27880]	16.71	2.60	0.44	5.93	3.05E-09	3.26E-08	UP
ENSG00000017427	IGF1	insulin like growth factor 1 [Source:HGNC Symbol;Acc:HGNC:5464]	12.57	3.92	0.66	5.93	3.07E-09	3.28E-08	UP
ENSG00000143162	CREG1	cellular repressor of E1A stimulated genes 1 [Source:HGNC Symbol;Acc:HGNC:2351]	1045.81	-5.75	0.97	-5.93	3.07E-09	3.28E-08	DN
ENSG00000164332	UBLCP1	ubiquitin like domain containing CTD phosphatase 1 [Source:HGNC Symbol;Acc:HGNC:28110]	35.52	-2.45	0.41	-5.93	3.08E-09	3.28E-08	DN
ENSG00000203814	H2BC18	H2B clustered histone 18 [Source:HGNC Symbol;Acc:HGNC:24700]	17.21	6.24	1.05	5.92	3.19E-09	3.40E-08	UP
ENSG00000115484	CCT4	chaperonin containing TCP1 subunit 4 [Source:HGNC Symbol;Acc:HGNC:1617]	113.65	-2.43	0.41	-5.92	3.23E-09	3.43E-08	DN
ENSG00000165272	AQP3	aquaporin 3 (Gill blood group) [Source:HGNC Symbol;Acc:HGNC:636]	26.16	-2.49	0.42	-5.92	3.24E-09	3.43E-08	DN
ENSG00000273604	EPOP	elongin BC and polycomb repressive complex 2 associated protein [Source:HGNC Symbol;Acc:HGNC:34493]	15.75	-5.17	0.87	-5.92	3.30E-09	3.50E-08	DN
ENSG00000154265	ABCA5	ATP binding cassette subfamily A member 5 [Source:HGNC Symbol;Acc:HGNC:35]	17.77	2.67	0.45	5.92	3.31E-09	3.50E-08	UP
ENSG00000138821	SLC39A8	solute carrier family 39 member 8 [Source:HGNC Symbol;Acc:HGNC:20862]	37.37	2.63	0.45	5.91	3.37E-09	3.56E-08	UP
ENSG00000137834	SMAD6	SMAD family member 6 [Source:HGNC Symbol;Acc:HGNC:6772]	18.03	2.73	0.46	5.91	3.40E-09	3.59E-08	UP
ENSG00000166741	NNMT	nicotinamide N-methyltransferase [Source:HGNC Symbol;Acc:HGNC:7861]	12.73	4.43	0.75	5.91	3.47E-09	3.66E-08	UP
ENSG00000099814	CEP170B	centrosomal protein 170B [Source:HGNC Symbol;Acc:HGNC:20362]	21.01	-2.39	0.40	-5.91	3.50E-09	3.69E-08	DN
ENSG00000205155	PSENEN	presenilin enhancer, gamma-secretase subunit [Source:HGNC Symbol;Acc:HGNC:30100]	30.55	-2.37	0.40	-5.90	3.56E-09	3.75E-08	DN
ENSG00000111142	METAP2	methionyl aminopeptidase 2 [Source:HGNC Symbol;Acc:HGNC:16672]	93.26	-2.82	0.48	-5.90	3.68E-09	3.86E-08	DN
ENSG00000099958	DERL3	derlin 3 [Source:HGNC Symbol;Acc:HGNC:14236]	26.16	-2.71	0.46	-5.90	3.70E-09	3.87E-08	DN
ENSG00000164414	SLC35A1	solute carrier family 35 member A1 [Source:HGNC Symbol;Acc:HGNC:11021]	21.77	-2.32	0.39	-5.90	3.70E-09	3.87E-08	DN
ENSG00000110934	BIN2	bridging integrator 2 [Source:HGNC Symbol;Acc:HGNC:1053]	38.42	-2.92	0.49	-5.90	3.71E-09	3.88E-08	DN
ENSG00000147684	NDUFB9	NADH:ubiquinone oxidoreductase subunit B9 [Source:HGNC Symbol;Acc:HGNC:7704]	89.04	-2.28	0.39	-5.90	3.74E-09	3.91E-08	DN
ENSG00000112175	BMP5	bone morphogenetic protein 5 [Source:HGNC Symbol;Acc:HGNC:1072]	8.13	6.61	1.12	5.89	3.76E-09	3.93E-08	UP
ENSG00000159023	EPB41	erythrocyte membrane protein band 4.1 [Source:HGNC Symbol;Acc:HGNC:3377]	36.20	-2.18	0.37	-5.89	3.98E-09	4.15E-08	DN
ENSG00000167632	TRAPPC9	trafficking protein particle complex 9 [Source:HGNC Symbol;Acc:HGNC:30832]	19.60	2.32	0.39	5.88	4.01E-09	4.18E-08	UP
ENSG00000152223	EPG5	ectopic P-granules autophagy protein 5 homolog [Source:HGNC Symbol;Acc:HGNC:29331]	19.83	2.32	0.39	5.88	4.03E-09	4.19E-08	UP
ENSG00000133943	DGLUCY	D-glutamate cyclase [Source:HGNC Symbol;Acc:HGNC:20498]	17.08	6.24	1.06	5.88	4.07E-09	4.23E-08	UP
ENSG00000198690	FAN1	FANCD2 and FANCI associated nuclease 1 [Source:HGNC Symbol;Acc:HGNC:29170]	12.40	3.37	0.57	5.88	4.10E-09	4.26E-08	UP
ENSG00000142675	CNKSR1	connector enhancer of kinase suppressor of Ras 1 [Source:HGNC Symbol;Acc:HGNC:19700]	19.94	2.62	0.45	5.88	4.13E-09	4.29E-08	UP
ENSG00000134070	IRAK2	interleukin 1 receptor associated kinase 2 [Source:HGNC Symbol;Acc:HGNC:6113]	14.24	-4.68	0.80	-5.88	4.15E-09	4.31E-08	DN
ENSG00000171303	KCNK3	potassium two pore domain channel subfamily K member 3 [Source:HGNC Symbol;Acc:HGNC:6278]	11.70	6.41	1.09	5.88	4.19E-09	4.34E-08	UP
ENSG00000159399	HK2	hexokinase 2 [Source:HGNC Symbol;Acc:HGNC:4923]	20.93	-4.07	0.69	-5.88	4.22E-09	4.37E-08	DN
ENSG00000143119	CD53	CD53 molecule [Source:HGNC Symbol;Acc:HGNC:1686]	12.09	4.38	0.75	5.87	4.25E-09	4.40E-08	UP
ENSG00000081307	UBA5	ubiquitin like modifier activating enzyme 5 [Source:HGNC Symbol;Acc:HGNC:23230]	54.78	-2.53	0.43	-5.87	4.29E-09	4.43E-08	DN
ENSG00000196154	S100A4	S100 calcium binding protein A4 [Source:HGNC Symbol;Acc:HGNC:10494]	18.49	2.56	0.44	5.87	4.33E-09	4.47E-08	UP
ENSG00000066629	EML1	EMAP like 1 [Source:HGNC Symbol;Acc:HGNC:3330]	19.13	2.29	0.39	5.87	4.40E-09	4.53E-08	UP
ENSG00000116039	ATP6V1B1	ATPase H+ transporting V1 subunit B1 [Source:HGNC Symbol;Acc:HGNC:853]	11.54	6.39	1.09	5.87	4.40E-09	4.53E-08	UP
ENSG00000197451	HNRNPAB	heterogeneous nuclear ribonucleoprotein A/B [Source:HGNC Symbol;Acc:HGNC:5034]	143.39	-2.80	0.48	-5.87	4.43E-09	4.56E-08	DN
ENSG00000169020	ATP5ME	ATP synthase membrane subunit e [Source:HGNC Symbol;Acc:HGNC:846]	108.22	-2.40	0.41	-5.86	4.49E-09	4.62E-08	DN
ENSG00000152104	PTPN14	protein tyrosine phosphatase non-receptor type 14 [Source:HGNC Symbol;Acc:HGNC:9647]	22.27	2.32	0.39	5.86	4.51E-09	4.63E-08	UP
ENSG00000064763	FAR2	fatty acyl-CoA reductase 2 [Source:HGNC Symbol;Acc:HGNC:25531]	14.84	2.82	0.48	5.86	4.52E-09	4.64E-08	UP
ENSG00000054793	ATP9A	ATPase phospholipid transporting 9A (putative) [Source:HGNC Symbol;Acc:HGNC:13540]	13.72	-3.27	0.56	-5.86	4.56E-09	4.68E-08	DN
ENSG00000170801	HTRA3	HtrA serine peptidase 3 [Source:HGNC Symbol;Acc:HGNC:30406]	24.04	-2.73	0.47	-5.86	4.58E-09	4.69E-08	DN
ENSG00000150779	TIMM8B	translocase of inner mitochondrial membrane 8 homolog B [Source:HGNC Symbol;Acc:HGNC:11818]	26.56	-2.23	0.38	-5.85	4.77E-09	4.88E-08	DN
ENSG00000168890	TMEM150A	transmembrane protein 150A [Source:HGNC Symbol;Acc:HGNC:24677]	54.90	-2.59	0.44	-5.85	4.77E-09	4.88E-08	DN
ENSG00000138175	ARL3	ADP ribosylation factor like GTPase 3 [Source:HGNC Symbol;Acc:HGNC:694]	14.00	-4.38	0.75	-5.85	4.84E-09	4.93E-08	DN
ENSG00000115241	PPM1G	protein phosphatase, Mg2+/Mn2+ dependent 1G [Source:HGNC Symbol;Acc:HGNC:9278]	94.01	-3.46	0.59	-5.85	4.99E-09	5.08E-08	DN
ENSG00000163938	GNL3	G protein nucleolar 3 [Source:HGNC Symbol;Acc:HGNC:29931]	95.59	-2.90	0.50	-5.84	5.12E-09	5.20E-08	DN
ENSG00000176641	RNF152	ring finger protein 152 [Source:HGNC Symbol;Acc:HGNC:26811]	7.73	6.55	1.12	5.84	5.12E-09	5.20E-08	UP
ENSG00000179588	ZFPM1	zinc finger protein, FOG family member 1 [Source:HGNC Symbol;Acc:HGNC:19762]	21.55	-4.60	0.79	-5.84	5.18E-09	5.26E-08	DN
ENSG00000176619	LMNB2	lamin B2 [Source:HGNC Symbol;Acc:HGNC:6638]	23.81	2.35	0.40	5.84	5.23E-09	5.29E-08	UP
ENSG00000109083	IFT20	intraflagellar transport 20 [Source:HGNC Symbol;Acc:HGNC:30989]	111.37	-3.37	0.58	-5.84	5.31E-09	5.37E-08	DN
ENSG00000133243	BTBD2	BTB domain containing 2 [Source:HGNC Symbol;Acc:HGNC:15504]	24.90	2.02	0.35	5.84	5.33E-09	5.39E-08	UP
ENSG00000007237	GAS7	growth arrest specific 7 [Source:HGNC Symbol;Acc:HGNC:4169]	16.15	2.67	0.46	5.84	5.36E-09	5.41E-08	UP
ENSG00000116194	ANGPTL1	angiopoietin like 1 [Source:HGNC Symbol;Acc:HGNC:489]	8.13	6.61	1.13	5.83	5.46E-09	5.51E-08	UP
ENSG00000177463	NR2C2	nuclear receptor subfamily 2 group C member 2 [Source:HGNC Symbol;Acc:HGNC:7972]	21.64	2.11	0.36	5.83	5.49E-09	5.54E-08	UP
ENSG00000125347	IRF1	interferon regulatory factor 1 [Source:HGNC Symbol;Acc:HGNC:6116]	23.78	2.26	0.39	5.83	5.55E-09	5.59E-08	UP
ENSG00000176387	HSD11B2	hydroxysteroid 11-beta dehydrogenase 2 [Source:HGNC Symbol;Acc:HGNC:5209]	126.50	3.82	0.65	5.83	5.62E-09	5.66E-08	UP
ENSG00000110274	CEP164	centrosomal protein 164 [Source:HGNC Symbol;Acc:HGNC:29182]	33.34	-3.72	0.64	-5.83	5.68E-09	5.71E-08	DN
ENSG00000165805	C12orf50	chromosome 12 open reading frame 50 [Source:HGNC Symbol;Acc:HGNC:26665]	7.81	6.57	1.13	5.82	5.75E-09	5.78E-08	UP
ENSG00000134453	RBM17	RNA binding motif protein 17 [Source:HGNC Symbol;Acc:HGNC:16944]	113.52	-2.08	0.36	-5.82	5.76E-09	5.78E-08	DN
ENSG00000171703	TCEA2	transcription elongation factor A2 [Source:HGNC Symbol;Acc:HGNC:11614]	11.43	3.78	0.65	5.82	5.84E-09	5.85E-08	UP
ENSG00000103319	EEF2K	eukaryotic elongation factor 2 kinase [Source:HGNC Symbol;Acc:HGNC:24615]	41.85	-2.24	0.38	-5.82	6.00E-09	6.01E-08	DN
ENSG00000137947	GTF2B	general transcription factor IIB [Source:HGNC Symbol;Acc:HGNC:4648]	36.97	-2.18	0.37	-5.82	6.05E-09	6.05E-08	DN
ENSG00000057252	SOAT1	sterol O-acyltransferase 1 [Source:HGNC Symbol;Acc:HGNC:11177]	21.17	-2.22	0.38	-5.81	6.08E-09	6.08E-08	DN
ENSG00000100307	CBX7	chromobox 7 [Source:HGNC Symbol;Acc:HGNC:1557]	38.65	-2.61	0.45	-5.81	6.17E-09	6.16E-08	DN
ENSG00000173960	UBXN2A	UBX domain protein 2A [Source:HGNC Symbol;Acc:HGNC:27265]	33.73	-2.44	0.42	-5.81	6.18E-09	6.16E-08	DN
ENSG00000121766	ZCCHC17	zinc finger CCHC-type containing 17 [Source:HGNC Symbol;Acc:HGNC:30246]	43.72	-3.31	0.57	-5.81	6.25E-09	6.23E-08	DN
ENSG00000262655	SPON1	spondin 1 [Source:HGNC Symbol;Acc:HGNC:11252]	12.77	3.76	0.65	5.81	6.25E-09	6.23E-08	UP
ENSG00000118600	RXYLT1	ribitol xylosyltransferase 1 [Source:HGNC Symbol;Acc:HGNC:13530]	18.90	-2.30	0.40	-5.81	6.29E-09	6.26E-08	DN
ENSG00000178878	APOLD1	apolipoprotein L domain containing 1 [Source:HGNC Symbol;Acc:HGNC:25268]	12.39	4.42	0.76	5.81	6.29E-09	6.26E-08	UP
ENSG00000120727	PAIP2	poly(A) binding protein interacting protein 2 [Source:HGNC Symbol;Acc:HGNC:17970]	95.85	-2.04	0.35	-5.81	6.34E-09	6.30E-08	DN
ENSG00000162777	DENND2D	DENN domain containing 2D [Source:HGNC Symbol;Acc:HGNC:26192]	12.20	4.73	0.82	5.80	6.63E-09	6.58E-08	UP
ENSG00000121236	TRIM6	tripartite motif containing 6 [Source:HGNC Symbol;Acc:HGNC:16277]	26.60	-2.79	0.48	-5.80	6.65E-09	6.59E-08	DN
ENSG00000106105	GARS1	glycyl-tRNA synthetase 1 [Source:HGNC Symbol;Acc:HGNC:4162]	58.69	-2.61	0.45	-5.80	6.77E-09	6.70E-08	DN
ENSG00000142347	MYO1F	myosin IF [Source:HGNC Symbol;Acc:HGNC:7600]	11.96	4.71	0.81	5.79	7.06E-09	6.98E-08	UP
ENSG00000138759	FRAS1	Fraser extracellular matrix complex subunit 1 [Source:HGNC Symbol;Acc:HGNC:19185]	11.29	6.36	1.10	5.79	7.17E-09	7.08E-08	UP
ENSG00000062282	DGAT2	diacylglycerol O-acyltransferase 2 [Source:HGNC Symbol;Acc:HGNC:16940]	14.14	-5.44	0.94	-5.78	7.29E-09	7.18E-08	DN
ENSG00000175318	GRAMD2A	GRAM domain containing 2A [Source:HGNC Symbol;Acc:HGNC:27287]	54.09	2.14	0.37	5.78	7.34E-09	7.22E-08	UP
ENSG00000087245	MMP2	matrix metallopeptidase 2 [Source:HGNC Symbol;Acc:HGNC:7166]	37.51	2.72	0.47	5.78	7.36E-09	7.24E-08	UP
ENSG00000135540	NHSL1	NHS like 1 [Source:HGNC Symbol;Acc:HGNC:21021]	21.56	2.21	0.38	5.78	7.39E-09	7.26E-08	UP
ENSG00000180448	ARHGAP45	Rho GTPase activating protein 45 [Source:HGNC Symbol;Acc:HGNC:17102]	17.94	3.65	0.63	5.78	7.46E-09	7.33E-08	UP
ENSG00000196405	EVL	Enah/Vasp-like [Source:HGNC Symbol;Acc:HGNC:20234]	29.78	2.06	0.36	5.78	7.58E-09	7.43E-08	UP
ENSG00000182963	GJC1	gap junction protein gamma 1 [Source:HGNC Symbol;Acc:HGNC:4280]	19.29	2.25	0.39	5.78	7.61E-09	7.45E-08	UP
ENSG00000180871	CXCR2	C-X-C motif chemokine receptor 2 [Source:HGNC Symbol;Acc:HGNC:6027]	11.43	-3.43	0.59	-5.78	7.69E-09	7.52E-08	DN
ENSG00000196781	TLE1	TLE family member 1, transcriptional corepressor [Source:HGNC Symbol;Acc:HGNC:11837]	19.78	2.24	0.39	5.78	7.69E-09	7.52E-08	UP
ENSG00000145604	SKP2	S-phase kinase associated protein 2 [Source:HGNC Symbol;Acc:HGNC:10901]	38.21	2.87	0.50	5.77	7.77E-09	7.59E-08	UP
ENSG00000112186	CAP2	cyclase associated actin cytoskeleton regulatory protein 2 [Source:HGNC Symbol;Acc:HGNC:20039]	12.99	5.23	0.91	5.77	8.02E-09	7.81E-08	UP
ENSG00000066336	SPI1	Spi-1 proto-oncogene [Source:HGNC Symbol;Acc:HGNC:11241]	12.28	3.90	0.68	5.76	8.33E-09	8.11E-08	UP
ENSG00000256269	HMBS	hydroxymethylbilane synthase [Source:HGNC Symbol;Acc:HGNC:4982]	23.65	-3.17	0.55	-5.76	8.33E-09	8.11E-08	DN
ENSG00000154127	UBASH3B	ubiquitin associated and SH3 domain containing B [Source:HGNC Symbol;Acc:HGNC:29884]	15.36	3.05	0.53	5.76	8.53E-09	8.29E-08	UP
ENSG00000182179	UBA7	ubiquitin like modifier activating enzyme 7 [Source:HGNC Symbol;Acc:HGNC:12471]	20.61	2.33	0.41	5.76	8.53E-09	8.29E-08	UP
ENSG00000170571	EMB	embigin [Source:HGNC Symbol;Acc:HGNC:30465]	36.26	-2.57	0.45	-5.76	8.59E-09	8.34E-08	DN
ENSG00000135336	ORC3	origin recognition complex subunit 3 [Source:HGNC Symbol;Acc:HGNC:8489]	22.75	-2.20	0.38	-5.75	8.98E-09	8.70E-08	DN
ENSG00000154096	THY1	Thy-1 cell surface antigen [Source:HGNC Symbol;Acc:HGNC:11801]	17.78	3.11	0.54	5.75	8.99E-09	8.71E-08	UP
ENSG00000103742	IGDCC4	immunoglobulin superfamily DCC subclass member 4 [Source:HGNC Symbol;Acc:HGNC:13770]	11.66	4.66	0.81	5.74	9.21E-09	8.91E-08	UP
ENSG00000165091	TMC1	transmembrane channel like 1 [Source:HGNC Symbol;Acc:HGNC:16513]	7.52	6.52	1.13	5.74	9.30E-09	8.98E-08	UP
ENSG00000124942	AHNAK	AHNAK nucleoprotein [Source:HGNC Symbol;Acc:HGNC:347]	205.92	2.37	0.41	5.74	9.48E-09	9.13E-08	UP
ENSG00000152944	MED21	mediator complex subunit 21 [Source:HGNC Symbol;Acc:HGNC:11473]	25.45	-2.18	0.38	-5.74	9.49E-09	9.14E-08	DN
ENSG00000111859	NEDD9	neural precursor cell expressed, developmentally down-regulated 9 [Source:HGNC Symbol;Acc:HGNC:7733]	31.02	2.59	0.45	5.74	9.51E-09	9.15E-08	UP
ENSG00000140386	SCAPER	S-phase cyclin A associated protein in the ER [Source:HGNC Symbol;Acc:HGNC:13081]	33.56	2.16	0.38	5.74	9.65E-09	9.26E-08	UP
ENSG00000065548	ZC3H15	zinc finger CCCH-type containing 15 [Source:HGNC Symbol;Acc:HGNC:29528]	163.32	-2.92	0.51	-5.74	9.69E-09	9.29E-08	DN
ENSG00000215644	GCGR	glucagon receptor [Source:HGNC Symbol;Acc:HGNC:4192]	10.45	-6.74	1.18	-5.73	1.00E-08	9.60E-08	DN
ENSG00000110400	NECTIN1	nectin cell adhesion molecule 1 [Source:HGNC Symbol;Acc:HGNC:9706]	16.46	2.73	0.48	5.73	1.01E-08	9.65E-08	UP
ENSG00000037757	MRI1	methylthioribose-1-phosphate isomerase 1 [Source:HGNC Symbol;Acc:HGNC:28469]	15.52	2.62	0.46	5.73	1.03E-08	9.85E-08	UP
ENSG00000105771	SMG9	SMG9 nonsense mediated mRNA decay factor [Source:HGNC Symbol;Acc:HGNC:25763]	24.37	2.26	0.39	5.72	1.04E-08	9.88E-08	UP
ENSG00000070961	ATP2B1	ATPase plasma membrane Ca2+ transporting 1 [Source:HGNC Symbol;Acc:HGNC:814]	61.82	-2.04	0.36	-5.72	1.06E-08	1.01E-07	DN
ENSG00000182621	PLCB1	phospholipase C beta 1 [Source:HGNC Symbol;Acc:HGNC:15917]	12.19	4.71	0.83	5.71	1.10E-08	1.05E-07	UP
ENSG00000074657	ZNF532	zinc finger protein 532 [Source:HGNC Symbol;Acc:HGNC:30940]	20.44	2.16	0.38	5.71	1.11E-08	1.05E-07	UP
ENSG00000138735	PDE5A	phosphodiesterase 5A [Source:HGNC Symbol;Acc:HGNC:8784]	14.39	2.85	0.50	5.71	1.11E-08	1.05E-07	UP
ENSG00000162946	DISC1	DISC1 scaffold protein [Source:HGNC Symbol;Acc:HGNC:2888]	6.93	6.39	1.12	5.71	1.13E-08	1.08E-07	UP
ENSG00000116525	TRIM62	tripartite motif containing 62 [Source:HGNC Symbol;Acc:HGNC:25574]	19.86	2.34	0.41	5.71	1.14E-08	1.08E-07	UP
ENSG00000169379	ARL13B	ADP ribosylation factor like GTPase 13B [Source:HGNC Symbol;Acc:HGNC:25419]	11.37	-3.41	0.60	-5.70	1.17E-08	1.11E-07	DN
ENSG00000142864	SERBP1	SERPINE1 mRNA binding protein 1 [Source:HGNC Symbol;Acc:HGNC:17860]	262.43	-3.23	0.57	-5.70	1.17E-08	1.11E-07	DN
ENSG00000237515	SHISA9	shisa family member 9 [Source:HGNC Symbol;Acc:HGNC:37231]	10.81	6.31	1.11	5.70	1.20E-08	1.13E-07	UP
ENSG00000142694	EVA1B	eva-1 homolog B [Source:HGNC Symbol;Acc:HGNC:25558]	38.46	2.66	0.47	5.70	1.22E-08	1.15E-07	UP
ENSG00000126878	AIF1L	allograft inflammatory factor 1 like [Source:HGNC Symbol;Acc:HGNC:28904]	46.90	-2.73	0.48	-5.70	1.22E-08	1.15E-07	DN
ENSG00000186625	KATNA1	katanin catalytic subunit A1 [Source:HGNC Symbol;Acc:HGNC:6216]	22.04	-2.46	0.43	-5.70	1.23E-08	1.16E-07	DN
ENSG00000166405	RIC3	RIC3 acetylcholine receptor chaperone [Source:HGNC Symbol;Acc:HGNC:30338]	7.16	6.44	1.13	5.69	1.24E-08	1.17E-07	UP
ENSG00000163293	NIPAL1	NIPA like domain containing 1 [Source:HGNC Symbol;Acc:HGNC:27194]	12.50	3.92	0.69	5.69	1.25E-08	1.17E-07	UP
ENSG00000064102	INTS13	integrator complex subunit 13 [Source:HGNC Symbol;Acc:HGNC:20174]	31.25	-2.72	0.48	-5.69	1.27E-08	1.19E-07	DN
ENSG00000174021	GNG5	G protein subunit gamma 5 [Source:HGNC Symbol;Acc:HGNC:4408]	70.89	-2.37	0.42	-5.69	1.28E-08	1.20E-07	DN
ENSG00000108691	CCL2	C-C motif chemokine ligand 2 [Source:HGNC Symbol;Acc:HGNC:10618]	12.73	3.96	0.70	5.69	1.30E-08	1.22E-07	UP
ENSG00000148219	ASTN2	astrotactin 2 [Source:HGNC Symbol;Acc:HGNC:17021]	7.07	6.42	1.13	5.68	1.32E-08	1.23E-07	UP
ENSG00000114023	FAM162A	family with sequence similarity 162 member A [Source:HGNC Symbol;Acc:HGNC:17865]	17.91	-3.69	0.65	-5.68	1.32E-08	1.24E-07	DN
ENSG00000197858	GPAA1	glycosylphosphatidylinositol anchor attachment 1 [Source:HGNC Symbol;Acc:HGNC:4446]	46.43	2.15	0.38	5.68	1.33E-08	1.24E-07	UP
ENSG00000163083	INHBB	inhibin subunit beta B [Source:HGNC Symbol;Acc:HGNC:6067]	12.00	-6.35	1.12	-5.68	1.35E-08	1.26E-07	DN
ENSG00000148362	PAXX	PAXX non-homologous end joining factor [Source:HGNC Symbol;Acc:HGNC:27849]	19.18	2.35	0.41	5.67	1.42E-08	1.32E-07	UP
ENSG00000148225	WDR31	WD repeat domain 31 [Source:HGNC Symbol;Acc:HGNC:21421]	15.98	-3.81	0.67	-5.67	1.44E-08	1.34E-07	DN
ENSG00000189280	GJB5	gap junction protein beta 5 [Source:HGNC Symbol;Acc:HGNC:4287]	13.14	-4.28	0.75	-5.67	1.45E-08	1.34E-07	DN
ENSG00000153823	PID1	phosphotyrosine interaction domain containing 1 [Source:HGNC Symbol;Acc:HGNC:26084]	10.93	3.71	0.65	5.67	1.45E-08	1.35E-07	UP
ENSG00000110195	FOLR1	folate receptor alpha [Source:HGNC Symbol;Acc:HGNC:3791]	99.86	-2.89	0.51	-5.67	1.46E-08	1.36E-07	DN
ENSG00000055044	NOP58	NOP58 ribonucleoprotein [Source:HGNC Symbol;Acc:HGNC:29926]	148.36	-3.29	0.58	-5.66	1.48E-08	1.37E-07	DN
ENSG00000137507	LRRC32	leucine rich repeat containing 32 [Source:HGNC Symbol;Acc:HGNC:4161]	23.02	2.47	0.44	5.66	1.49E-08	1.38E-07	UP
ENSG00000006459	KDM7A	lysine demethylase 7A [Source:HGNC Symbol;Acc:HGNC:22224]	12.12	3.32	0.59	5.66	1.50E-08	1.38E-07	UP
ENSG00000111450	STX2	syntaxin 2 [Source:HGNC Symbol;Acc:HGNC:3403]	40.55	-3.76	0.66	-5.66	1.49E-08	1.38E-07	DN
ENSG00000173511	VEGFB	vascular endothelial growth factor B [Source:HGNC Symbol;Acc:HGNC:12681]	18.74	2.26	0.40	5.66	1.51E-08	1.39E-07	UP
ENSG00000153046	CDYL	chromodomain Y like [Source:HGNC Symbol;Acc:HGNC:1811]	38.82	2.07	0.37	5.66	1.51E-08	1.40E-07	UP
ENSG00000173517	PEAK1	pseudopodium enriched atypical kinase 1 [Source:HGNC Symbol;Acc:HGNC:29431]	22.75	2.21	0.39	5.66	1.52E-08	1.40E-07	UP
ENSG00000112659	CUL9	cullin 9 [Source:HGNC Symbol;Acc:HGNC:15982]	11.56	3.42	0.61	5.65	1.59E-08	1.46E-07	UP
ENSG00000108055	SMC3	structural maintenance of chromosomes 3 [Source:HGNC Symbol;Acc:HGNC:2468]	66.17	-3.14	0.56	-5.65	1.59E-08	1.46E-07	DN
ENSG00000123191	ATP7B	ATPase copper transporting beta [Source:HGNC Symbol;Acc:HGNC:870]	11.16	4.28	0.76	5.65	1.60E-08	1.46E-07	UP
ENSG00000137747	TMPRSS13	transmembrane serine protease 13 [Source:HGNC Symbol;Acc:HGNC:29808]	6.78	6.35	1.12	5.65	1.59E-08	1.46E-07	UP
ENSG00000196187	TMEM63A	transmembrane protein 63A [Source:HGNC Symbol;Acc:HGNC:29118]	36.12	2.09	0.37	5.65	1.64E-08	1.50E-07	UP
ENSG00000166482	MFAP4	microfibril associated protein 4 [Source:HGNC Symbol;Acc:HGNC:7035]	15.37	3.68	0.65	5.65	1.65E-08	1.50E-07	UP
ENSG00000117174	ZNHIT6	zinc finger HIT-type containing 6 [Source:HGNC Symbol;Acc:HGNC:26089]	17.07	-3.89	0.69	-5.64	1.69E-08	1.54E-07	DN
ENSG00000124374	PAIP2B	poly(A) binding protein interacting protein 2B [Source:HGNC Symbol;Acc:HGNC:29200]	11.92	-5.74	1.02	-5.64	1.72E-08	1.57E-07	DN
ENSG00000213465	ARL2	ADP ribosylation factor like GTPase 2 [Source:HGNC Symbol;Acc:HGNC:693]	21.63	2.01	0.36	5.63	1.84E-08	1.67E-07	UP
ENSG00000187122	SLIT1	slit guidance ligand 1 [Source:HGNC Symbol;Acc:HGNC:11085]	11.96	-6.94	1.23	-5.62	1.89E-08	1.72E-07	DN
ENSG00000020256	ZFP64	ZFP64 zinc finger protein [Source:HGNC Symbol;Acc:HGNC:15940]	16.27	-3.06	0.55	-5.61	1.99E-08	1.80E-07	DN
ENSG00000111344	RASAL1	RAS protein activator like 1 [Source:HGNC Symbol;Acc:HGNC:9873]	8.81	-5.90	1.05	-5.61	2.03E-08	1.83E-07	DN
ENSG00000144649	GASK1A	golgi associated kinase 1A [Source:HGNC Symbol;Acc:HGNC:24485]	6.69	6.34	1.13	5.61	2.07E-08	1.86E-07	UP
ENSG00000123485	HJURP	Holliday junction recognition protein [Source:HGNC Symbol;Acc:HGNC:25444]	19.19	-3.24	0.58	-5.60	2.08E-08	1.88E-07	DN
ENSG00000158286	RNF207	ring finger protein 207 [Source:HGNC Symbol;Acc:HGNC:32947]	11.82	4.34	0.78	5.60	2.16E-08	1.94E-07	UP
ENSG00000145220	LYAR	Ly1 antibody reactive [Source:HGNC Symbol;Acc:HGNC:26021]	22.30	-3.68	0.66	-5.60	2.18E-08	1.96E-07	DN
ENSG00000159884	CCDC107	coiled-coil domain containing 107 [Source:HGNC Symbol;Acc:HGNC:28465]	16.27	-2.97	0.53	-5.60	2.18E-08	1.96E-07	DN
ENSG00000157827	FMNL2	formin like 2 [Source:HGNC Symbol;Acc:HGNC:18267]	32.96	2.77	0.49	5.59	2.23E-08	2.00E-07	UP
ENSG00000215712	TMEM242	transmembrane protein 242 [Source:HGNC Symbol;Acc:HGNC:17206]	15.40	-2.88	0.52	-5.59	2.24E-08	2.00E-07	DN
ENSG00000198900	TOP1	DNA topoisomerase I [Source:HGNC Symbol;Acc:HGNC:11986]	122.15	-2.69	0.48	-5.59	2.28E-08	2.04E-07	DN
ENSG00000134324	LPIN1	lipin 1 [Source:HGNC Symbol;Acc:HGNC:13345]	11.63	3.44	0.62	5.59	2.28E-08	2.04E-07	UP
ENSG00000165660	ABRAXAS2	abraxas 2, BRISC complex subunit [Source:HGNC Symbol;Acc:HGNC:28975]	19.43	-2.75	0.49	-5.59	2.29E-08	2.04E-07	DN
ENSG00000171492	LRRC8D	leucine rich repeat containing 8 VRAC subunit D [Source:HGNC Symbol;Acc:HGNC:16992]	16.93	-2.37	0.42	-5.59	2.30E-08	2.05E-07	DN
ENSG00000157873	TNFRSF14	TNF receptor superfamily member 14 [Source:HGNC Symbol;Acc:HGNC:11912]	10.66	3.69	0.66	5.58	2.37E-08	2.11E-07	UP
ENSG00000107954	NEURL1	neuralized E3 ubiquitin protein ligase 1 [Source:HGNC Symbol;Acc:HGNC:7761]	14.79	6.03	1.08	5.58	2.37E-08	2.11E-07	UP
ENSG00000056050	HPF1	histone PARylation factor 1 [Source:HGNC Symbol;Acc:HGNC:26051]	24.77	-3.09	0.55	-5.58	2.41E-08	2.15E-07	DN
ENSG00000135605	TEC	tec protein tyrosine kinase [Source:HGNC Symbol;Acc:HGNC:11719]	13.78	-4.12	0.74	-5.58	2.42E-08	2.15E-07	DN
ENSG00000043462	LCP2	lymphocyte cytosolic protein 2 [Source:HGNC Symbol;Acc:HGNC:6529]	10.82	3.94	0.71	5.57	2.48E-08	2.20E-07	UP
ENSG00000168566	SNRNP48	small nuclear ribonucleoprotein U11/U12 subunit 48 [Source:HGNC Symbol;Acc:HGNC:21368]	27.63	-3.58	0.64	-5.57	2.55E-08	2.26E-07	DN
ENSG00000133116	KL	klotho [Source:HGNC Symbol;Acc:HGNC:6344]	13.31	5.86	1.05	5.57	2.58E-08	2.29E-07	UP
ENSG00000060762	MPC1	mitochondrial pyruvate carrier 1 [Source:HGNC Symbol;Acc:HGNC:21606]	26.27	-2.70	0.49	-5.57	2.59E-08	2.29E-07	DN
ENSG00000016391	CHDH	choline dehydrogenase [Source:HGNC Symbol;Acc:HGNC:24288]	13.17	-4.30	0.77	-5.57	2.61E-08	2.31E-07	DN
ENSG00000148400	NOTCH1	notch receptor 1 [Source:HGNC Symbol;Acc:HGNC:7881]	14.12	2.74	0.49	5.57	2.62E-08	2.31E-07	UP
ENSG00000172086	KRCC1	lysine rich coiled-coil 1 [Source:HGNC Symbol;Acc:HGNC:28039]	25.00	-2.39	0.43	-5.56	2.64E-08	2.33E-07	DN
ENSG00000109971	HSPA8	heat shock protein family A (Hsp70) member 8 [Source:HGNC Symbol;Acc:HGNC:5241]	1129.16	-2.51	0.45	-5.56	2.66E-08	2.35E-07	DN
ENSG00000081237	PTPRC	protein tyrosine phosphatase receptor type C [Source:HGNC Symbol;Acc:HGNC:9666]	10.63	4.19	0.75	5.56	2.67E-08	2.36E-07	UP
ENSG00000172638	EFEMP2	EGF containing fibulin extracellular matrix protein 2 [Source:HGNC Symbol;Acc:HGNC:3219]	21.77	2.19	0.39	5.56	2.69E-08	2.37E-07	UP
ENSG00000114423	CBLB	Cbl proto-oncogene B [Source:HGNC Symbol;Acc:HGNC:1542]	24.06	2.48	0.45	5.55	2.81E-08	2.47E-07	UP
ENSG00000093217	XYLB	xylulokinase [Source:HGNC Symbol;Acc:HGNC:12839]	10.85	-3.55	0.64	-5.55	2.81E-08	2.47E-07	DN
ENSG00000204220	PFDN6	prefoldin subunit 6 [Source:HGNC Symbol;Acc:HGNC:4926]	31.97	-2.01	0.36	-5.55	2.85E-08	2.50E-07	DN
ENSG00000188396	TCTEX1D4	Tctex1 domain containing 4 [Source:HGNC Symbol;Acc:HGNC:32315]	6.80	6.37	1.15	5.55	2.86E-08	2.51E-07	UP
ENSG00000154342	WNT3A	Wnt family member 3A [Source:HGNC Symbol;Acc:HGNC:15983]	6.53	6.30	1.14	5.55	2.87E-08	2.52E-07	UP
ENSG00000113240	CLK4	CDC like kinase 4 [Source:HGNC Symbol;Acc:HGNC:13659]	40.68	-2.03	0.37	-5.55	2.89E-08	2.53E-07	DN
ENSG00000115226	FNDC4	fibronectin type III domain containing 4 [Source:HGNC Symbol;Acc:HGNC:20239]	13.72	-5.39	0.97	-5.55	2.92E-08	2.56E-07	DN
ENSG00000100239	PPP6R2	protein phosphatase 6 regulatory subunit 2 [Source:HGNC Symbol;Acc:HGNC:19253]	18.56	2.30	0.42	5.54	2.96E-08	2.59E-07	UP
ENSG00000174738	NR1D2	nuclear receptor subfamily 1 group D member 2 [Source:HGNC Symbol;Acc:HGNC:7963]	16.10	2.44	0.44	5.54	3.03E-08	2.64E-07	UP
ENSG00000051523	CYBA	cytochrome b-245 alpha chain [Source:HGNC Symbol;Acc:HGNC:2577]	38.55	2.17	0.39	5.54	3.03E-08	2.65E-07	UP
ENSG00000140092	FBLN5	fibulin 5 [Source:HGNC Symbol;Acc:HGNC:3602]	14.20	2.94	0.53	5.54	3.05E-08	2.66E-07	UP
ENSG00000234616	JRK	Jrk helix-turn-helix protein [Source:HGNC Symbol;Acc:HGNC:6199]	10.23	4.13	0.75	5.54	3.05E-08	2.66E-07	UP
ENSG00000141012	GALNS	galactosamine (N-acetyl)-6-sulfatase [Source:HGNC Symbol;Acc:HGNC:4122]	38.61	-2.17	0.39	-5.54	3.06E-08	2.66E-07	DN
ENSG00000181588	MEX3D	mex-3 RNA binding family member D [Source:HGNC Symbol;Acc:HGNC:16734]	19.82	2.42	0.44	5.54	3.09E-08	2.68E-07	UP
ENSG00000124635	H2BC11	H2B clustered histone 11 [Source:HGNC Symbol;Acc:HGNC:4761]	13.71	5.91	1.07	5.54	3.10E-08	2.69E-07	UP
ENSG00000138411	HECW2	HECT, C2 and WW domain containing E3 ubiquitin protein ligase 2 [Source:HGNC Symbol;Acc:HGNC:29853]	12.95	3.01	0.54	5.54	3.10E-08	2.69E-07	UP
ENSG00000141295	SCRN2	secernin 2 [Source:HGNC Symbol;Acc:HGNC:30381]	10.83	3.31	0.60	5.54	3.10E-08	2.69E-07	UP
ENSG00000174137	FAM53A	family with sequence similarity 53 member A [Source:HGNC Symbol;Acc:HGNC:31860]	5.41	-5.80	1.05	-5.54	3.11E-08	2.70E-07	DN
ENSG00000164265	SCGB3A2	secretoglobin family 3A member 2 [Source:HGNC Symbol;Acc:HGNC:18391]	6.88	6.38	1.15	5.53	3.24E-08	2.80E-07	UP
ENSG00000114784	EIF1B	eukaryotic translation initiation factor 1B [Source:HGNC Symbol;Acc:HGNC:30792]	42.73	-2.38	0.43	-5.52	3.30E-08	2.85E-07	DN
ENSG00000150403	TMCO3	transmembrane and coiled-coil domains 3 [Source:HGNC Symbol;Acc:HGNC:20329]	22.92	2.00	0.36	5.52	3.32E-08	2.86E-07	UP
ENSG00000197170	PSMD12	proteasome 26S subunit, non-ATPase 12 [Source:HGNC Symbol;Acc:HGNC:9557]	50.00	-2.23	0.40	-5.52	3.34E-08	2.88E-07	DN
ENSG00000164342	TLR3	toll like receptor 3 [Source:HGNC Symbol;Acc:HGNC:11849]	13.69	3.08	0.56	5.52	3.35E-08	2.88E-07	UP
ENSG00000177666	PNPLA2	patatin like phospholipase domain containing 2 [Source:HGNC Symbol;Acc:HGNC:30802]	37.55	2.46	0.44	5.52	3.37E-08	2.90E-07	UP
ENSG00000166839	ANKDD1A	ankyrin repeat and death domain containing 1A [Source:HGNC Symbol;Acc:HGNC:28002]	9.22	6.07	1.10	5.52	3.38E-08	2.91E-07	UP
ENSG00000113580	NR3C1	nuclear receptor subfamily 3 group C member 1 [Source:HGNC Symbol;Acc:HGNC:7978]	30.93	2.16	0.39	5.52	3.39E-08	2.91E-07	UP
ENSG00000166387	PPFIBP2	PPFIA binding protein 2 [Source:HGNC Symbol;Acc:HGNC:9250]	50.30	-2.23	0.40	-5.52	3.46E-08	2.97E-07	DN
ENSG00000126804	ZBTB1	zinc finger and BTB domain containing 1 [Source:HGNC Symbol;Acc:HGNC:20259]	14.47	2.65	0.48	5.51	3.63E-08	3.11E-07	UP
ENSG00000111452	ADGRD1	adhesion G protein-coupled receptor D1 [Source:HGNC Symbol;Acc:HGNC:19893]	11.53	5.09	0.92	5.51	3.68E-08	3.15E-07	UP
ENSG00000065183	WDR3	WD repeat domain 3 [Source:HGNC Symbol;Acc:HGNC:12755]	15.49	-2.79	0.51	-5.50	3.72E-08	3.18E-07	DN
ENSG00000101109	STK4	serine/threonine kinase 4 [Source:HGNC Symbol;Acc:HGNC:11408]	36.28	-2.10	0.38	-5.50	3.74E-08	3.20E-07	DN
ENSG00000169019	COMMD8	COMM domain containing 8 [Source:HGNC Symbol;Acc:HGNC:26036]	19.44	-2.23	0.40	-5.50	3.74E-08	3.20E-07	DN
ENSG00000122566	HNRNPA2B1	heterogeneous nuclear ribonucleoprotein A2/B1 [Source:HGNC Symbol;Acc:HGNC:5033]	463.70	-2.27	0.41	-5.50	3.89E-08	3.31E-07	DN
ENSG00000113327	GABRG2	gamma-aminobutyric acid type A receptor subunit gamma2 [Source:HGNC Symbol;Acc:HGNC:4087]	6.49	6.30	1.15	5.50	3.89E-08	3.31E-07	UP
ENSG00000172037	LAMB2	laminin subunit beta 2 [Source:HGNC Symbol;Acc:HGNC:6487]	241.71	2.07	0.38	5.49	3.95E-08	3.36E-07	UP
ENSG00000172216	CEBPB	CCAAT enhancer binding protein beta [Source:HGNC Symbol;Acc:HGNC:1834]	118.85	2.79	0.51	5.49	4.00E-08	3.40E-07	UP
ENSG00000125841	NRSN2	neurensin 2 [Source:HGNC Symbol;Acc:HGNC:16229]	6.12	6.20	1.13	5.49	4.03E-08	3.42E-07	UP
ENSG00000070495	JMJD6	jumonji domain containing 6, arginine demethylase and lysine hydroxylase [Source:HGNC Symbol;Acc:HGNC:19355]	24.09	-2.12	0.39	-5.49	4.05E-08	3.43E-07	DN
ENSG00000130635	COL5A1	collagen type V alpha 1 chain [Source:HGNC Symbol;Acc:HGNC:2209]	51.75	2.09	0.38	5.49	4.06E-08	3.43E-07	UP
ENSG00000170445	HARS1	histidyl-tRNA synthetase 1 [Source:HGNC Symbol;Acc:HGNC:4816]	40.69	-2.44	0.44	-5.48	4.16E-08	3.52E-07	DN
ENSG00000177694	NAALADL2	N-acetylated alpha-linked acidic dipeptidase like 2 [Source:HGNC Symbol;Acc:HGNC:23219]	6.17	6.22	1.13	5.48	4.21E-08	3.55E-07	UP
ENSG00000165507	DEPP1	DEPP1 autophagy regulator [Source:HGNC Symbol;Acc:HGNC:23355]	63.52	3.34	0.61	5.48	4.23E-08	3.57E-07	UP
ENSG00000150394	CDH8	cadherin 8 [Source:HGNC Symbol;Acc:HGNC:1767]	6.18	6.23	1.14	5.48	4.31E-08	3.63E-07	UP
ENSG00000108576	SLC6A4	solute carrier family 6 member 4 [Source:HGNC Symbol;Acc:HGNC:11050]	12.22	3.06	0.56	5.48	4.34E-08	3.66E-07	UP
ENSG00000107949	BCCIP	BRCA2 and CDKN1A interacting protein [Source:HGNC Symbol;Acc:HGNC:978]	39.70	-2.32	0.43	-5.46	4.63E-08	3.89E-07	DN
ENSG00000135083	CCNJL	cyclin J like [Source:HGNC Symbol;Acc:HGNC:25876]	10.04	-4.15	0.76	-5.46	4.67E-08	3.92E-07	DN
ENSG00000148468	FAM171A1	family with sequence similarity 171 member A1 [Source:HGNC Symbol;Acc:HGNC:23522]	14.66	-2.89	0.53	-5.46	4.73E-08	3.96E-07	DN
ENSG00000132463	GRSF1	G-rich RNA sequence binding factor 1 [Source:HGNC Symbol;Acc:HGNC:4610]	56.22	-2.28	0.42	-5.46	4.76E-08	3.98E-07	DN
ENSG00000189339	SLC35E2B	solute carrier family 35 member E2B [Source:HGNC Symbol;Acc:HGNC:33941]	17.93	2.20	0.40	5.46	4.78E-08	4.00E-07	UP
ENSG00000116586	LAMTOR2	late endosomal/lysosomal adaptor, MAPK and MTOR activator 2 [Source:HGNC Symbol;Acc:HGNC:29796]	61.46	-2.62	0.48	-5.46	4.88E-08	4.08E-07	DN
ENSG00000141298	SSH2	slingshot protein phosphatase 2 [Source:HGNC Symbol;Acc:HGNC:30580]	14.77	2.46	0.45	5.46	4.88E-08	4.08E-07	UP
ENSG00000183087	GAS6	growth arrest specific 6 [Source:HGNC Symbol;Acc:HGNC:4168]	27.74	2.80	0.51	5.45	4.99E-08	4.16E-07	UP
ENSG00000166435	XRRA1	X-ray radiation resistance associated 1 [Source:HGNC Symbol;Acc:HGNC:18868]	9.21	6.06	1.11	5.44	5.19E-08	4.32E-07	UP
ENSG00000153944	MSI2	musashi RNA binding protein 2 [Source:HGNC Symbol;Acc:HGNC:18585]	28.68	2.04	0.38	5.44	5.35E-08	4.44E-07	UP
ENSG00000253710	ALG11	ALG11 alpha-1,2-mannosyltransferase [Source:HGNC Symbol;Acc:HGNC:32456]	19.32	2.00	0.37	5.44	5.47E-08	4.54E-07	UP
ENSG00000128534	LSM8	LSM8 homolog, U6 small nuclear RNA associated [Source:HGNC Symbol;Acc:HGNC:20471]	21.69	-2.55	0.47	-5.43	5.49E-08	4.56E-07	DN
ENSG00000135823	STX6	syntaxin 6 [Source:HGNC Symbol;Acc:HGNC:11441]	24.65	-2.77	0.51	-5.43	5.57E-08	4.62E-07	DN
ENSG00000156469	MTERF3	mitochondrial transcription termination factor 3 [Source:HGNC Symbol;Acc:HGNC:24258]	18.73	-2.06	0.38	-5.43	5.63E-08	4.65E-07	DN
ENSG00000168280	KIF5C	kinesin family member 5C [Source:HGNC Symbol;Acc:HGNC:6325]	6.05	-5.95	1.09	-5.43	5.63E-08	4.65E-07	DN
ENSG00000179144	GIMAP7	GTPase, IMAP family member 7 [Source:HGNC Symbol;Acc:HGNC:22404]	6.10	6.20	1.14	5.42	5.81E-08	4.80E-07	UP
ENSG00000100867	DHRS2	dehydrogenase/reductase 2 [Source:HGNC Symbol;Acc:HGNC:18349]	7.11	6.42	1.18	5.42	5.83E-08	4.81E-07	UP
ENSG00000165795	NDRG2	NDRG family member 2 [Source:HGNC Symbol;Acc:HGNC:14460]	19.45	2.50	0.46	5.42	5.91E-08	4.87E-07	UP
ENSG00000129757	CDKN1C	cyclin dependent kinase inhibitor 1C [Source:HGNC Symbol;Acc:HGNC:1786]	1154.05	-2.69	0.50	-5.42	6.01E-08	4.95E-07	DN
ENSG00000143061	IGSF3	immunoglobulin superfamily member 3 [Source:HGNC Symbol;Acc:HGNC:5950]	22.85	2.54	0.47	5.42	6.07E-08	4.99E-07	UP
ENSG00000215018	COL28A1	collagen type XXVIII alpha 1 chain [Source:HGNC Symbol;Acc:HGNC:22442]	5.88	6.15	1.14	5.42	6.09E-08	5.01E-07	UP
ENSG00000171848	RRM2	ribonucleotide reductase regulatory subunit M2 [Source:HGNC Symbol;Acc:HGNC:10452]	44.75	-3.81	0.70	-5.41	6.14E-08	5.05E-07	DN
ENSG00000175197	DDIT3	DNA damage inducible transcript 3 [Source:HGNC Symbol;Acc:HGNC:2726]	26.91	-2.17	0.40	-5.41	6.23E-08	5.12E-07	DN
ENSG00000164309	CMYA5	cardiomyopathy associated 5 [Source:HGNC Symbol;Acc:HGNC:14305]	5.97	6.18	1.14	5.41	6.33E-08	5.19E-07	UP
ENSG00000164620	RELL2	RELT like 2 [Source:HGNC Symbol;Acc:HGNC:26902]	10.20	4.46	0.82	5.41	6.43E-08	5.27E-07	UP
ENSG00000084628	NKAIN1	sodium/potassium transporting ATPase interacting 1 [Source:HGNC Symbol;Acc:HGNC:25743]	9.51	-6.02	1.11	-5.41	6.46E-08	5.29E-07	DN
ENSG00000184270	H2AC21	H2A clustered histone 21 [Source:HGNC Symbol;Acc:HGNC:20508]	12.55	5.76	1.07	5.40	6.57E-08	5.37E-07	UP
ENSG00000172159	FRMD3	FERM domain containing 3 [Source:HGNC Symbol;Acc:HGNC:24125]	5.78	6.12	1.13	5.40	6.58E-08	5.38E-07	UP
ENSG00000105137	SYDE1	synapse defective Rho GTPase homolog 1 [Source:HGNC Symbol;Acc:HGNC:25824]	49.20	2.49	0.46	5.40	6.63E-08	5.41E-07	UP
ENSG00000076706	MCAM	melanoma cell adhesion molecule [Source:HGNC Symbol;Acc:HGNC:6934]	53.90	2.00	0.37	5.39	6.92E-08	5.65E-07	UP
ENSG00000025434	NR1H3	nuclear receptor subfamily 1 group H member 3 [Source:HGNC Symbol;Acc:HGNC:7966]	13.80	2.81	0.52	5.39	7.06E-08	5.76E-07	UP
ENSG00000248905	FMN1	formin 1 [Source:HGNC Symbol;Acc:HGNC:3768]	10.56	4.51	0.84	5.38	7.29E-08	5.94E-07	UP
ENSG00000165688	PMPCA	peptidase, mitochondrial processing subunit alpha [Source:HGNC Symbol;Acc:HGNC:18667]	69.25	-2.04	0.38	-5.38	7.47E-08	6.08E-07	DN
ENSG00000113721	PDGFRB	platelet derived growth factor receptor beta [Source:HGNC Symbol;Acc:HGNC:8804]	71.72	2.02	0.38	5.38	7.61E-08	6.18E-07	UP
ENSG00000163072	NOSTRIN	nitric oxide synthase trafficking [Source:HGNC Symbol;Acc:HGNC:20203]	40.31	-2.15	0.40	-5.37	7.74E-08	6.28E-07	DN
ENSG00000146350	TBC1D32	TBC1 domain family member 32 [Source:HGNC Symbol;Acc:HGNC:21485]	10.19	3.85	0.72	5.37	7.85E-08	6.36E-07	UP
ENSG00000156795	NTAQ1	N-terminal glutamine amidase 1 [Source:HGNC Symbol;Acc:HGNC:25490]	12.04	-2.79	0.52	-5.37	7.89E-08	6.38E-07	DN
ENSG00000100154	TTC28	tetratricopeptide repeat domain 28 [Source:HGNC Symbol;Acc:HGNC:29179]	10.85	3.15	0.59	5.37	7.90E-08	6.39E-07	UP
ENSG00000198171	DDRGK1	DDRGK domain containing 1 [Source:HGNC Symbol;Acc:HGNC:16110]	102.66	-2.15	0.40	-5.37	7.96E-08	6.43E-07	DN
ENSG00000132849	PATJ	PATJ crumbs cell polarity complex component [Source:HGNC Symbol;Acc:HGNC:28881]	20.04	-2.36	0.44	-5.36	8.18E-08	6.60E-07	DN
ENSG00000081051	AFP	alpha fetoprotein [Source:HGNC Symbol;Acc:HGNC:317]	569.91	-12.51	2.33	-5.36	8.23E-08	6.63E-07	DN
ENSG00000173264	GPR137	G protein-coupled receptor 137 [Source:HGNC Symbol;Acc:HGNC:24300]	31.51	2.10	0.39	5.36	8.23E-08	6.63E-07	UP
ENSG00000145708	CRHBP	corticotropin releasing hormone binding protein [Source:HGNC Symbol;Acc:HGNC:2356]	6.81	6.36	1.19	5.36	8.30E-08	6.68E-07	UP
ENSG00000185614	INKA1	inka box actin regulator 1 [Source:HGNC Symbol;Acc:HGNC:32480]	11.67	-3.12	0.58	-5.36	8.33E-08	6.70E-07	DN
ENSG00000162981	LRATD1	LRAT domain containing 1 [Source:HGNC Symbol;Acc:HGNC:20743]	6.00	6.18	1.15	5.36	8.52E-08	6.85E-07	UP
ENSG00000126264	HCST	hematopoietic cell signal transducer [Source:HGNC Symbol;Acc:HGNC:16977]	5.76	6.11	1.14	5.35	8.62E-08	6.92E-07	UP
ENSG00000162062	TEDC2	tubulin epsilon and delta complex 2 [Source:HGNC Symbol;Acc:HGNC:25849]	9.61	-3.80	0.71	-5.35	8.65E-08	6.94E-07	DN
ENSG00000147862	NFIB	nuclear factor I B [Source:HGNC Symbol;Acc:HGNC:7785]	15.29	2.73	0.51	5.35	8.69E-08	6.97E-07	UP
ENSG00000134461	ANKRD16	ankyrin repeat domain 16 [Source:HGNC Symbol;Acc:HGNC:23471]	10.13	-3.25	0.61	-5.35	8.73E-08	7.00E-07	DN
ENSG00000062650	WAPL	WAPL cohesin release factor [Source:HGNC Symbol;Acc:HGNC:23293]	59.54	-2.18	0.41	-5.35	8.89E-08	7.12E-07	DN
ENSG00000141744	PNMT	phenylethanolamine N-methyltransferase [Source:HGNC Symbol;Acc:HGNC:9160]	5.76	6.12	1.14	5.35	8.89E-08	7.12E-07	UP
ENSG00000099889	ARVCF	ARVCF delta catenin family member [Source:HGNC Symbol;Acc:HGNC:728]	17.82	-2.20	0.41	-5.35	8.92E-08	7.13E-07	DN
ENSG00000104381	GDAP1	ganglioside induced differentiation associated protein 1 [Source:HGNC Symbol;Acc:HGNC:15968]	5.76	6.13	1.15	5.34	9.36E-08	7.46E-07	UP
ENSG00000204695	OR14J1	olfactory receptor family 14 subfamily J member 1 [Source:HGNC Symbol;Acc:HGNC:13971]	5.76	6.13	1.15	5.34	9.36E-08	7.46E-07	UP
ENSG00000159708	LRRC36	leucine rich repeat containing 36 [Source:HGNC Symbol;Acc:HGNC:25615]	5.68	6.11	1.14	5.34	9.43E-08	7.51E-07	UP
ENSG00000146828	SLC12A9	solute carrier family 12 member 9 [Source:HGNC Symbol;Acc:HGNC:17435]	19.57	2.05	0.38	5.33	9.65E-08	7.67E-07	UP
ENSG00000162063	CCNF	cyclin F [Source:HGNC Symbol;Acc:HGNC:1591]	21.92	-3.89	0.73	-5.33	9.66E-08	7.67E-07	DN
ENSG00000183807	FAM162B	family with sequence similarity 162 member B [Source:HGNC Symbol;Acc:HGNC:21549]	17.60	2.75	0.52	5.33	9.67E-08	7.67E-07	UP
ENSG00000050165	DKK3	dickkopf WNT signaling pathway inhibitor 3 [Source:HGNC Symbol;Acc:HGNC:2893]	12.51	3.10	0.58	5.33	9.69E-08	7.69E-07	UP
ENSG00000120149	MSX2	msh homeobox 2 [Source:HGNC Symbol;Acc:HGNC:7392]	18.71	2.43	0.46	5.33	9.71E-08	7.70E-07	UP
ENSG00000167995	BEST1	bestrophin 1 [Source:HGNC Symbol;Acc:HGNC:12703]	5.55	6.06	1.14	5.33	9.81E-08	7.77E-07	UP
ENSG00000101146	RAE1	ribonucleic acid export 1 [Source:HGNC Symbol;Acc:HGNC:9828]	30.04	-2.08	0.39	-5.33	9.88E-08	7.81E-07	DN
ENSG00000113739	STC2	stanniocalcin 2 [Source:HGNC Symbol;Acc:HGNC:11374]	8.23	5.90	1.11	5.33	9.89E-08	7.81E-07	UP
ENSG00000089048	ESF1	ESF1 nucleolar pre-rRNA processing protein homolog [Source:HGNC Symbol;Acc:HGNC:15898]	33.44	-3.72	0.70	-5.33	9.92E-08	7.83E-07	DN
ENSG00000137857	DUOX1	dual oxidase 1 [Source:HGNC Symbol;Acc:HGNC:3062]	5.88	6.16	1.16	5.33	9.97E-08	7.86E-07	UP
ENSG00000271503	CCL5	C-C motif chemokine ligand 5 [Source:HGNC Symbol;Acc:HGNC:10632]	8.40	5.93	1.12	5.32	1.04E-07	8.20E-07	UP
ENSG00000089225	TBX5	T-box transcription factor 5 [Source:HGNC Symbol;Acc:HGNC:11604]	10.16	3.21	0.60	5.31	1.08E-07	8.51E-07	UP
ENSG00000131864	USP29	ubiquitin specific peptidase 29 [Source:HGNC Symbol;Acc:HGNC:18563]	6.22	-5.99	1.13	-5.31	1.09E-07	8.57E-07	DN
ENSG00000145681	HAPLN1	hyaluronan and proteoglycan link protein 1 [Source:HGNC Symbol;Acc:HGNC:2380]	10.82	3.93	0.74	5.31	1.11E-07	8.68E-07	UP
ENSG00000140950	MEAK7	MTOR associated protein, eak-7 homolog [Source:HGNC Symbol;Acc:HGNC:29325]	18.91	2.19	0.41	5.31	1.12E-07	8.77E-07	UP
ENSG00000051620	HEBP2	heme binding protein 2 [Source:HGNC Symbol;Acc:HGNC:15716]	13.11	2.71	0.51	5.30	1.13E-07	8.86E-07	UP
ENSG00000124784	RIOK1	RIO kinase 1 [Source:HGNC Symbol;Acc:HGNC:18656]	32.31	-2.60	0.49	-5.30	1.15E-07	8.99E-07	DN
ENSG00000073803	MAP3K13	mitogen-activated protein kinase kinase kinase 13 [Source:HGNC Symbol;Acc:HGNC:6852]	10.10	4.87	0.92	5.30	1.17E-07	9.14E-07	UP
ENSG00000138769	CDKL2	cyclin dependent kinase like 2 [Source:HGNC Symbol;Acc:HGNC:1782]	5.04	-5.69	1.07	-5.30	1.18E-07	9.19E-07	DN
ENSG00000131055	COX4I2	cytochrome c oxidase subunit 4I2 [Source:HGNC Symbol;Acc:HGNC:16232]	28.05	2.46	0.46	5.29	1.19E-07	9.27E-07	UP
ENSG00000113300	CNOT6	CCR4-NOT transcription complex subunit 6 [Source:HGNC Symbol;Acc:HGNC:14099]	40.82	-2.22	0.42	-5.29	1.19E-07	9.28E-07	DN
ENSG00000151702	FLI1	Fli-1 proto-oncogene, ETS transcription factor [Source:HGNC Symbol;Acc:HGNC:3749]	12.02	2.75	0.52	5.29	1.24E-07	9.65E-07	UP
ENSG00000176204	LRRTM4	leucine rich repeat transmembrane neuronal 4 [Source:HGNC Symbol;Acc:HGNC:19411]	5.95	6.18	1.17	5.28	1.29E-07	9.97E-07	UP
ENSG00000270885	RASL10B	RAS like family 10 member B [Source:HGNC Symbol;Acc:HGNC:30295]	5.47	6.05	1.15	5.28	1.29E-07	9.99E-07	UP
ENSG00000143156	NME7	NME/NM23 family member 7 [Source:HGNC Symbol;Acc:HGNC:20461]	14.99	-2.53	0.48	-5.28	1.33E-07	1.03E-06	DN
ENSG00000095203	EPB41L4B	erythrocyte membrane protein band 4.1 like 4B [Source:HGNC Symbol;Acc:HGNC:19818]	10.71	-3.51	0.67	-5.27	1.33E-07	1.03E-06	DN
ENSG00000107281	NPDC1	neural proliferation, differentiation and control 1 [Source:HGNC Symbol;Acc:HGNC:7899]	20.73	2.08	0.39	5.27	1.33E-07	1.03E-06	UP
ENSG00000124574	ABCC10	ATP binding cassette subfamily C member 10 [Source:HGNC Symbol;Acc:HGNC:52]	13.04	2.72	0.52	5.27	1.36E-07	1.05E-06	UP
ENSG00000174827	PDZK1	PDZ domain containing 1 [Source:HGNC Symbol;Acc:HGNC:8821]	12.30	-5.25	1.00	-5.27	1.38E-07	1.07E-06	DN
ENSG00000125730	C3	complement C3 [Source:HGNC Symbol;Acc:HGNC:1318]	20.23	2.95	0.56	5.27	1.39E-07	1.07E-06	UP
ENSG00000011600	TYROBP	transmembrane immune signaling adaptor TYROBP [Source:HGNC Symbol;Acc:HGNC:12449]	32.06	2.97	0.56	5.27	1.40E-07	1.08E-06	UP
ENSG00000146731	CCT6A	chaperonin containing TCP1 subunit 6A [Source:HGNC Symbol;Acc:HGNC:1620]	167.26	-2.33	0.44	-5.26	1.42E-07	1.09E-06	DN
ENSG00000123685	BATF3	basic leucine zipper ATF-like transcription factor 3 [Source:HGNC Symbol;Acc:HGNC:28915]	10.36	-3.11	0.59	-5.26	1.44E-07	1.10E-06	DN
ENSG00000176623	RMDN1	regulator of microtubule dynamics 1 [Source:HGNC Symbol;Acc:HGNC:24285]	13.95	2.43	0.46	5.26	1.44E-07	1.10E-06	UP
ENSG00000162607	USP1	ubiquitin specific peptidase 1 [Source:HGNC Symbol;Acc:HGNC:12607]	34.56	-2.32	0.44	-5.26	1.45E-07	1.11E-06	DN
ENSG00000159128	IFNGR2	interferon gamma receptor 2 [Source:HGNC Symbol;Acc:HGNC:5440]	19.87	2.01	0.38	5.26	1.46E-07	1.12E-06	UP
ENSG00000205683	DPF3	double PHD fingers 3 [Source:HGNC Symbol;Acc:HGNC:17427]	8.73	-5.29	1.01	-5.25	1.48E-07	1.13E-06	DN
ENSG00000215788	TNFRSF25	TNF receptor superfamily member 25 [Source:HGNC Symbol;Acc:HGNC:11910]	5.77	6.13	1.17	5.25	1.48E-07	1.13E-06	UP
ENSG00000002587	HS3ST1	heparan sulfate-glucosamine 3-sulfotransferase 1 [Source:HGNC Symbol;Acc:HGNC:5194]	11.39	-5.15	0.98	-5.25	1.53E-07	1.17E-06	DN
ENSG00000166562	SEC11C	SEC11 homolog C, signal peptidase complex subunit [Source:HGNC Symbol;Acc:HGNC:23400]	40.26	-2.48	0.47	-5.25	1.53E-07	1.17E-06	DN
ENSG00000169213	RAB3B	RAB3B, member RAS oncogene family [Source:HGNC Symbol;Acc:HGNC:9778]	11.20	3.17	0.60	5.25	1.54E-07	1.17E-06	UP
ENSG00000120798	NR2C1	nuclear receptor subfamily 2 group C member 1 [Source:HGNC Symbol;Acc:HGNC:7971]	12.67	2.90	0.55	5.25	1.55E-07	1.18E-06	UP
ENSG00000123700	KCNJ2	potassium inwardly rectifying channel subfamily J member 2 [Source:HGNC Symbol;Acc:HGNC:6263]	5.62	6.07	1.16	5.25	1.55E-07	1.18E-06	UP
ENSG00000146021	KLHL3	kelch like family member 3 [Source:HGNC Symbol;Acc:HGNC:6354]	5.35	6.00	1.14	5.25	1.56E-07	1.19E-06	UP
ENSG00000106302	HYAL4	hyaluronidase 4 [Source:HGNC Symbol;Acc:HGNC:5323]	5.35	6.02	1.15	5.24	1.58E-07	1.20E-06	UP
ENSG00000151657	KIN	Kin17 DNA and RNA binding protein [Source:HGNC Symbol;Acc:HGNC:6327]	27.33	-2.88	0.55	-5.24	1.59E-07	1.21E-06	DN
ENSG00000129988	LBP	lipopolysaccharide binding protein [Source:HGNC Symbol;Acc:HGNC:6517]	5.68	-5.87	1.12	-5.24	1.63E-07	1.24E-06	DN
ENSG00000174807	CD248	CD248 molecule [Source:HGNC Symbol;Acc:HGNC:18219]	18.38	2.41	0.46	5.23	1.67E-07	1.26E-06	UP
ENSG00000135069	PSAT1	phosphoserine aminotransferase 1 [Source:HGNC Symbol;Acc:HGNC:19129]	15.08	-4.51	0.86	-5.23	1.68E-07	1.27E-06	DN
ENSG00000145832	SLC25A48	solute carrier family 25 member 48 [Source:HGNC Symbol;Acc:HGNC:30451]	5.59	-5.84	1.12	-5.23	1.69E-07	1.28E-06	DN
ENSG00000197928	ZNF677	zinc finger protein 677 [Source:HGNC Symbol;Acc:HGNC:28730]	5.34	6.01	1.15	5.23	1.71E-07	1.29E-06	UP
ENSG00000106537	TSPAN13	tetraspanin 13 [Source:HGNC Symbol;Acc:HGNC:21643]	17.73	2.51	0.48	5.23	1.72E-07	1.30E-06	UP
ENSG00000181722	ZBTB20	zinc finger and BTB domain containing 20 [Source:HGNC Symbol;Acc:HGNC:13503]	9.79	3.32	0.64	5.22	1.74E-07	1.31E-06	UP
ENSG00000075131	TIPIN	TIMELESS interacting protein [Source:HGNC Symbol;Acc:HGNC:30750]	23.76	-3.80	0.73	-5.22	1.76E-07	1.33E-06	DN
ENSG00000127472	PLA2G5	phospholipase A2 group V [Source:HGNC Symbol;Acc:HGNC:9038]	10.01	3.21	0.61	5.22	1.77E-07	1.33E-06	UP
ENSG00000278311	GGNBP2	gametogenetin binding protein 2 [Source:HGNC Symbol;Acc:HGNC:19357]	89.08	-2.18	0.42	-5.22	1.81E-07	1.36E-06	DN
ENSG00000139579	NABP2	nucleic acid binding protein 2 [Source:HGNC Symbol;Acc:HGNC:28412]	17.72	-2.12	0.41	-5.21	1.85E-07	1.38E-06	DN
ENSG00000161642	ZNF385A	zinc finger protein 385A [Source:HGNC Symbol;Acc:HGNC:17521]	19.03	2.61	0.50	5.21	1.87E-07	1.40E-06	UP
ENSG00000121057	AKAP1	A-kinase anchoring protein 1 [Source:HGNC Symbol;Acc:HGNC:367]	18.58	-2.15	0.41	-5.21	1.87E-07	1.40E-06	DN
ENSG00000026559	KCNG1	potassium voltage-gated channel modifier subfamily G member 1 [Source:HGNC Symbol;Acc:HGNC:6248]	8.04	5.85	1.12	5.21	1.88E-07	1.40E-06	UP
ENSG00000176225	RTTN	rotatin [Source:HGNC Symbol;Acc:HGNC:18654]	12.78	2.68	0.51	5.21	1.88E-07	1.40E-06	UP
ENSG00000151151	IPMK	inositol polyphosphate multikinase [Source:HGNC Symbol;Acc:HGNC:20739]	13.78	-2.32	0.45	-5.21	1.90E-07	1.42E-06	DN
ENSG00000173546	CSPG4	chondroitin sulfate proteoglycan 4 [Source:HGNC Symbol;Acc:HGNC:2466]	9.46	4.35	0.84	5.21	1.91E-07	1.42E-06	UP
ENSG00000105339	DENND3	DENN domain containing 3 [Source:HGNC Symbol;Acc:HGNC:29134]	14.70	2.70	0.52	5.21	1.92E-07	1.43E-06	UP
ENSG00000011465	DCN	decorin [Source:HGNC Symbol;Acc:HGNC:2705]	264.33	3.07	0.59	5.21	1.94E-07	1.44E-06	UP
ENSG00000100417	PMM1	phosphomannomutase 1 [Source:HGNC Symbol;Acc:HGNC:9114]	24.17	-2.49	0.48	-5.21	1.94E-07	1.44E-06	DN
ENSG00000121898	CPXM2	carboxypeptidase X, M14 family member 2 [Source:HGNC Symbol;Acc:HGNC:26977]	11.26	7.08	1.36	5.20	1.94E-07	1.44E-06	UP
ENSG00000144218	AFF3	AF4/FMR2 family member 3 [Source:HGNC Symbol;Acc:HGNC:6473]	9.27	3.71	0.71	5.20	1.99E-07	1.48E-06	UP
ENSG00000213918	DNASE1	deoxyribonuclease 1 [Source:HGNC Symbol;Acc:HGNC:2956]	11.29	2.81	0.54	5.19	2.05E-07	1.52E-06	UP
ENSG00000179178	TMEM125	transmembrane protein 125 [Source:HGNC Symbol;Acc:HGNC:28275]	16.32	-2.98	0.57	-5.19	2.08E-07	1.54E-06	DN
ENSG00000164022	AIMP1	aminoacyl tRNA synthetase complex interacting multifunctional protein 1 [Source:HGNC Symbol;Acc:HGNC:10648]	35.27	-2.13	0.41	-5.19	2.11E-07	1.56E-06	DN
ENSG00000012779	ALOX5	arachidonate 5-lipoxygenase [Source:HGNC Symbol;Acc:HGNC:435]	11.44	5.65	1.09	5.19	2.11E-07	1.56E-06	UP
ENSG00000198146	ZNF770	zinc finger protein 770 [Source:HGNC Symbol;Acc:HGNC:26061]	11.33	2.81	0.54	5.19	2.15E-07	1.59E-06	UP
ENSG00000169967	MAP3K2	mitogen-activated protein kinase kinase kinase 2 [Source:HGNC Symbol;Acc:HGNC:6854]	17.10	2.15	0.41	5.19	2.16E-07	1.59E-06	UP
ENSG00000085276	MECOM	MDS1 and EVI1 complex locus [Source:HGNC Symbol;Acc:HGNC:3498]	8.99	3.94	0.76	5.18	2.18E-07	1.60E-06	UP
ENSG00000099960	SLC7A4	solute carrier family 7 member 4 [Source:HGNC Symbol;Acc:HGNC:11062]	7.96	5.85	1.13	5.18	2.19E-07	1.61E-06	UP
ENSG00000153976	HS3ST3A1	heparan sulfate-glucosamine 3-sulfotransferase 3A1 [Source:HGNC Symbol;Acc:HGNC:5196]	5.34	6.00	1.16	5.18	2.19E-07	1.61E-06	UP
ENSG00000158428	CATIP	ciliogenesis associated TTC17 interacting protein [Source:HGNC Symbol;Acc:HGNC:25062]	7.97	5.85	1.13	5.18	2.19E-07	1.61E-06	UP
ENSG00000203883	SOX18	SRY-box transcription factor 18 [Source:HGNC Symbol;Acc:HGNC:11194]	13.76	2.58	0.50	5.18	2.20E-07	1.61E-06	UP
ENSG00000120875	DUSP4	dual specificity phosphatase 4 [Source:HGNC Symbol;Acc:HGNC:3070]	16.75	2.58	0.50	5.18	2.22E-07	1.62E-06	UP
ENSG00000183323	CCDC125	coiled-coil domain containing 125 [Source:HGNC Symbol;Acc:HGNC:28924]	9.05	4.28	0.83	5.18	2.22E-07	1.62E-06	UP
ENSG00000079215	SLC1A3	solute carrier family 1 member 3 [Source:HGNC Symbol;Acc:HGNC:10941]	8.88	4.25	0.82	5.18	2.23E-07	1.63E-06	UP
ENSG00000139192	TAPBPL	TAP binding protein like [Source:HGNC Symbol;Acc:HGNC:30683]	11.26	2.91	0.56	5.18	2.27E-07	1.66E-06	UP
ENSG00000107521	HPS1	HPS1 biogenesis of lysosomal organelles complex 3 subunit 1 [Source:HGNC Symbol;Acc:HGNC:5163]	10.89	2.86	0.55	5.18	2.27E-07	1.66E-06	UP
ENSG00000145348	TBCK	TBC1 domain containing kinase [Source:HGNC Symbol;Acc:HGNC:28261]	15.80	2.16	0.42	5.17	2.28E-07	1.66E-06	UP
ENSG00000173156	RHOD	ras homolog family member D [Source:HGNC Symbol;Acc:HGNC:670]	18.36	2.47	0.48	5.17	2.34E-07	1.70E-06	UP
ENSG00000132603	NIP7	nucleolar pre-rRNA processing protein NIP7 [Source:HGNC Symbol;Acc:HGNC:24328]	26.47	-2.42	0.47	-5.17	2.39E-07	1.74E-06	DN
ENSG00000158411	MITD1	microtubule interacting and trafficking domain containing 1 [Source:HGNC Symbol;Acc:HGNC:25207]	22.92	-2.07	0.40	-5.17	2.40E-07	1.74E-06	DN
ENSG00000155629	PIK3AP1	phosphoinositide-3-kinase adaptor protein 1 [Source:HGNC Symbol;Acc:HGNC:30034]	18.01	2.44	0.47	5.17	2.40E-07	1.74E-06	UP
ENSG00000196739	COL27A1	collagen type XXVII alpha 1 chain [Source:HGNC Symbol;Acc:HGNC:22986]	10.10	3.40	0.66	5.16	2.41E-07	1.75E-06	UP
ENSG00000272047	GTF2H5	general transcription factor IIH subunit 5 [Source:HGNC Symbol;Acc:HGNC:21157]	11.33	-2.82	0.55	-5.16	2.42E-07	1.75E-06	DN
ENSG00000135930	EIF4E2	eukaryotic translation initiation factor 4E family member 2 [Source:HGNC Symbol;Acc:HGNC:3293]	70.14	-2.00	0.39	-5.16	2.46E-07	1.78E-06	DN
ENSG00000178852	EFCAB13	EF-hand calcium binding domain 13 [Source:HGNC Symbol;Acc:HGNC:26864]	5.22	5.98	1.16	5.16	2.48E-07	1.80E-06	UP
ENSG00000189120	SP6	Sp6 transcription factor [Source:HGNC Symbol;Acc:HGNC:14530]	10.69	5.54	1.07	5.16	2.50E-07	1.80E-06	UP
ENSG00000101546	RBFA	ribosome binding factor A [Source:HGNC Symbol;Acc:HGNC:26120]	18.39	-2.20	0.43	-5.16	2.50E-07	1.81E-06	DN
ENSG00000139517	LNX2	ligand of numb-protein X 2 [Source:HGNC Symbol;Acc:HGNC:20421]	15.21	-2.48	0.48	-5.16	2.52E-07	1.81E-06	DN
ENSG00000123358	NR4A1	nuclear receptor subfamily 4 group A member 1 [Source:HGNC Symbol;Acc:HGNC:7980]	18.02	2.78	0.54	5.15	2.58E-07	1.85E-06	UP
ENSG00000166046	TCP11L2	t-complex 11 like 2 [Source:HGNC Symbol;Acc:HGNC:28627]	19.87	2.09	0.41	5.15	2.62E-07	1.88E-06	UP
ENSG00000119203	CPSF3	cleavage and polyadenylation specific factor 3 [Source:HGNC Symbol;Acc:HGNC:2326]	48.03	-2.85	0.55	-5.15	2.63E-07	1.89E-06	DN
ENSG00000170606	HSPA4	heat shock protein family A (Hsp70) member 4 [Source:HGNC Symbol;Acc:HGNC:5237]	157.29	-2.80	0.54	-5.15	2.63E-07	1.89E-06	DN
ENSG00000155330	C16orf87	chromosome 16 open reading frame 87 [Source:HGNC Symbol;Acc:HGNC:33754]	11.70	-3.15	0.61	-5.15	2.63E-07	1.89E-06	DN
ENSG00000149294	NCAM1	neural cell adhesion molecule 1 [Source:HGNC Symbol;Acc:HGNC:7656]	5.16	-5.72	1.11	-5.15	2.65E-07	1.90E-06	DN
ENSG00000085831	TTC39A	tetratricopeptide repeat domain 39A [Source:HGNC Symbol;Acc:HGNC:18657]	9.62	-4.09	0.79	-5.14	2.69E-07	1.93E-06	DN
ENSG00000118137	APOA1	apolipoprotein A1 [Source:HGNC Symbol;Acc:HGNC:600]	207.75	-10.48	2.04	-5.14	2.70E-07	1.93E-06	DN
ENSG00000170412	GPRC5C	G protein-coupled receptor class C group 5 member C [Source:HGNC Symbol;Acc:HGNC:13309]	18.65	-2.41	0.47	-5.14	2.76E-07	1.97E-06	DN
ENSG00000154978	VOPP1	VOPP1 WW domain binding protein [Source:HGNC Symbol;Acc:HGNC:34518]	10.64	2.84	0.55	5.13	2.83E-07	2.02E-06	UP
ENSG00000137831	UACA	uveal autoantigen with coiled-coil domains and ankyrin repeats [Source:HGNC Symbol;Acc:HGNC:15947]	70.20	-2.21	0.43	-5.13	2.84E-07	2.03E-06	DN
ENSG00000100234	TIMP3	TIMP metallopeptidase inhibitor 3 [Source:HGNC Symbol;Acc:HGNC:11822]	182.08	3.37	0.66	5.13	2.85E-07	2.03E-06	UP
ENSG00000103342	GSPT1	G1 to S phase transition 1 [Source:HGNC Symbol;Acc:HGNC:4621]	125.42	-2.33	0.45	-5.13	2.85E-07	2.04E-06	DN
ENSG00000184489	PTP4A3	protein tyrosine phosphatase 4A3 [Source:HGNC Symbol;Acc:HGNC:9636]	18.91	-2.07	0.40	-5.13	2.87E-07	2.05E-06	DN
ENSG00000108924	HLF	HLF transcription factor, PAR bZIP family member [Source:HGNC Symbol;Acc:HGNC:4977]	10.26	4.92	0.96	5.13	2.89E-07	2.06E-06	UP
ENSG00000133962	CATSPERB	cation channel sperm associated auxiliary subunit beta [Source:HGNC Symbol;Acc:HGNC:20500]	5.30	5.98	1.17	5.13	2.92E-07	2.08E-06	UP
ENSG00000108010	GLRX3	glutaredoxin 3 [Source:HGNC Symbol;Acc:HGNC:15987]	50.01	-2.27	0.44	-5.13	2.93E-07	2.08E-06	DN
ENSG00000084444	FAM234B	family with sequence similarity 234 member B [Source:HGNC Symbol;Acc:HGNC:29288]	11.41	2.94	0.57	5.13	2.96E-07	2.10E-06	UP
ENSG00000143842	SOX13	SRY-box transcription factor 13 [Source:HGNC Symbol;Acc:HGNC:11192]	27.34	2.29	0.45	5.12	3.01E-07	2.13E-06	UP
ENSG00000152465	NMT2	N-myristoyltransferase 2 [Source:HGNC Symbol;Acc:HGNC:7858]	20.99	-2.32	0.45	-5.12	3.08E-07	2.18E-06	DN
ENSG00000125967	NECAB3	N-terminal EF-hand calcium binding protein 3 [Source:HGNC Symbol;Acc:HGNC:15851]	10.02	5.45	1.07	5.11	3.16E-07	2.23E-06	UP
ENSG00000111335	OAS2	2'-5'-oligoadenylate synthetase 2 [Source:HGNC Symbol;Acc:HGNC:8087]	8.80	4.24	0.83	5.11	3.18E-07	2.24E-06	UP
ENSG00000182521	TBPL2	TATA-box binding protein like 2 [Source:HGNC Symbol;Acc:HGNC:19841]	5.35	6.01	1.18	5.11	3.18E-07	2.24E-06	UP
ENSG00000135362	PRR5L	proline rich 5 like [Source:HGNC Symbol;Acc:HGNC:25878]	13.73	-3.72	0.73	-5.11	3.23E-07	2.27E-06	DN
ENSG00000164366	CCDC127	coiled-coil domain containing 127 [Source:HGNC Symbol;Acc:HGNC:30520]	16.21	-2.76	0.54	-5.11	3.24E-07	2.28E-06	DN
ENSG00000203667	COX20	cytochrome c oxidase assembly factor COX20 [Source:HGNC Symbol;Acc:HGNC:26970]	37.06	-2.61	0.51	-5.11	3.28E-07	2.30E-06	DN
ENSG00000058866	DGKG	diacylglycerol kinase gamma [Source:HGNC Symbol;Acc:HGNC:2853]	5.07	5.94	1.16	5.11	3.28E-07	2.31E-06	UP
ENSG00000149573	MPZL2	myelin protein zero like 2 [Source:HGNC Symbol;Acc:HGNC:3496]	10.59	-5.58	1.09	-5.11	3.30E-07	2.31E-06	DN
ENSG00000174233	ADCY6	adenylate cyclase 6 [Source:HGNC Symbol;Acc:HGNC:237]	16.72	2.25	0.44	5.10	3.33E-07	2.33E-06	UP
ENSG00000162627	SNX7	sorting nexin 7 [Source:HGNC Symbol;Acc:HGNC:14971]	20.92	-2.46	0.48	-5.10	3.42E-07	2.39E-06	DN
ENSG00000095209	TMEM38B	transmembrane protein 38B [Source:HGNC Symbol;Acc:HGNC:25535]	14.49	-3.63	0.71	-5.10	3.43E-07	2.40E-06	DN
ENSG00000134077	THUMPD3	THUMP domain containing 3 [Source:HGNC Symbol;Acc:HGNC:24493]	33.59	-2.11	0.41	-5.10	3.47E-07	2.41E-06	DN
ENSG00000136319	TTC5	tetratricopeptide repeat domain 5 [Source:HGNC Symbol;Acc:HGNC:19274]	12.75	-2.45	0.48	-5.10	3.47E-07	2.42E-06	DN
ENSG00000164236	ANKRD33B	ankyrin repeat domain 33B [Source:HGNC Symbol;Acc:HGNC:35240]	9.69	-2.99	0.59	-5.09	3.52E-07	2.45E-06	DN
ENSG00000205517	RGL3	ral guanine nucleotide dissociation stimulator like 3 [Source:HGNC Symbol;Acc:HGNC:30282]	11.43	2.85	0.56	5.09	3.57E-07	2.48E-06	UP
ENSG00000179218	CALR	calreticulin [Source:HGNC Symbol;Acc:HGNC:1455]	1561.17	-2.03	0.40	-5.09	3.64E-07	2.52E-06	DN
ENSG00000135926	TMBIM1	transmembrane BAX inhibitor motif containing 1 [Source:HGNC Symbol;Acc:HGNC:23410]	124.37	2.12	0.42	5.09	3.64E-07	2.53E-06	UP
ENSG00000130724	CHMP2A	charged multivesicular body protein 2A [Source:HGNC Symbol;Acc:HGNC:30216]	146.07	-2.11	0.42	-5.09	3.64E-07	2.53E-06	DN
ENSG00000123999	INHA	inhibin subunit alpha [Source:HGNC Symbol;Acc:HGNC:6065]	10.22	3.63	0.71	5.08	3.71E-07	2.57E-06	UP
ENSG00000140848	CPNE2	copine 2 [Source:HGNC Symbol;Acc:HGNC:2315]	10.26	2.93	0.58	5.08	3.86E-07	2.66E-06	UP
ENSG00000187094	CCK	cholecystokinin [Source:HGNC Symbol;Acc:HGNC:1569]	15.66	4.80	0.94	5.08	3.87E-07	2.67E-06	UP
ENSG00000134779	TPGS2	tubulin polyglutamylase complex subunit 2 [Source:HGNC Symbol;Acc:HGNC:24561]	10.95	2.77	0.55	5.07	3.97E-07	2.73E-06	UP
ENSG00000158125	XDH	xanthine dehydrogenase [Source:HGNC Symbol;Acc:HGNC:12805]	15.68	-2.50	0.49	-5.07	3.97E-07	2.73E-06	DN
ENSG00000177200	CHD9	chromodomain helicase DNA binding protein 9 [Source:HGNC Symbol;Acc:HGNC:25701]	15.09	2.18	0.43	5.07	3.97E-07	2.73E-06	UP
ENSG00000080608	PUM3	pumilio RNA binding family member 3 [Source:HGNC Symbol;Acc:HGNC:29676]	43.33	-2.52	0.50	-5.07	4.03E-07	2.77E-06	DN
ENSG00000161649	CD300LG	CD300 molecule like family member g [Source:HGNC Symbol;Acc:HGNC:30455]	11.25	3.72	0.73	5.07	4.03E-07	2.77E-06	UP
ENSG00000138660	AP1AR	adaptor related protein complex 1 associated regulatory protein [Source:HGNC Symbol;Acc:HGNC:28808]	27.98	-2.26	0.45	-5.07	4.07E-07	2.80E-06	DN
ENSG00000109534	GAR1	GAR1 ribonucleoprotein [Source:HGNC Symbol;Acc:HGNC:14264]	31.98	-3.18	0.63	-5.06	4.09E-07	2.81E-06	DN
ENSG00000184584	STING1	stimulator of interferon response cGAMP interactor 1 [Source:HGNC Symbol;Acc:HGNC:27962]	10.90	2.75	0.54	5.06	4.16E-07	2.85E-06	UP
ENSG00000126773	PCNX4	pecanex 4 [Source:HGNC Symbol;Acc:HGNC:20349]	11.18	2.67	0.53	5.06	4.21E-07	2.88E-06	UP
ENSG00000129038	LOXL1	lysyl oxidase like 1 [Source:HGNC Symbol;Acc:HGNC:6665]	9.04	3.95	0.78	5.06	4.23E-07	2.89E-06	UP
ENSG00000144893	MED12L	mediator complex subunit 12L [Source:HGNC Symbol;Acc:HGNC:16050]	18.04	2.07	0.41	5.06	4.25E-07	2.90E-06	UP
ENSG00000148229	POLE3	DNA polymerase epsilon 3, accessory subunit [Source:HGNC Symbol;Acc:HGNC:13546]	34.31	-2.38	0.47	-5.06	4.28E-07	2.92E-06	DN
ENSG00000198042	MAK16	MAK16 homolog [Source:HGNC Symbol;Acc:HGNC:13703]	32.29	-3.28	0.65	-5.05	4.39E-07	2.99E-06	DN
ENSG00000100814	CCNB1IP1	cyclin B1 interacting protein 1 [Source:HGNC Symbol;Acc:HGNC:19437]	11.28	3.09	0.61	5.05	4.44E-07	3.02E-06	UP
ENSG00000115112	TFCP2L1	transcription factor CP2 like 1 [Source:HGNC Symbol;Acc:HGNC:17925]	8.76	4.25	0.84	5.05	4.43E-07	3.02E-06	UP
ENSG00000180432	CYP8B1	cytochrome P450 family 8 subfamily B member 1 [Source:HGNC Symbol;Acc:HGNC:2653]	10.64	5.55	1.10	5.05	4.45E-07	3.03E-06	UP
ENSG00000197852	INKA2	inka box actin regulator 2 [Source:HGNC Symbol;Acc:HGNC:28045]	4.72	5.83	1.16	5.05	4.46E-07	3.03E-06	UP
ENSG00000141579	ZNF750	zinc finger protein 750 [Source:HGNC Symbol;Acc:HGNC:25843]	7.06	5.66	1.12	5.05	4.48E-07	3.04E-06	UP
ENSG00000187840	EIF4EBP1	eukaryotic translation initiation factor 4E binding protein 1 [Source:HGNC Symbol;Acc:HGNC:3288]	33.98	-2.34	0.46	-5.05	4.50E-07	3.06E-06	DN
ENSG00000124523	SIRT5	sirtuin 5 [Source:HGNC Symbol;Acc:HGNC:14933]	32.52	-2.54	0.50	-5.05	4.51E-07	3.06E-06	DN
ENSG00000149090	PAMR1	peptidase domain containing associated with muscle regeneration 1 [Source:HGNC Symbol;Acc:HGNC:24554]	10.40	3.65	0.72	5.04	4.55E-07	3.09E-06	UP
ENSG00000164125	GASK1B	golgi associated kinase 1B [Source:HGNC Symbol;Acc:HGNC:25312]	8.73	3.61	0.72	5.04	4.56E-07	3.09E-06	UP
ENSG00000134533	RERG	RAS like estrogen regulated growth inhibitor [Source:HGNC Symbol;Acc:HGNC:15980]	11.45	2.71	0.54	5.04	4.58E-07	3.10E-06	UP
ENSG00000065618	COL17A1	collagen type XVII alpha 1 chain [Source:HGNC Symbol;Acc:HGNC:2194]	14.31	4.36	0.86	5.04	4.61E-07	3.12E-06	UP
ENSG00000134539	KLRD1	killer cell lectin like receptor D1 [Source:HGNC Symbol;Acc:HGNC:6378]	7.01	5.67	1.13	5.04	4.62E-07	3.12E-06	UP
ENSG00000113643	RARS1	arginyl-tRNA synthetase 1 [Source:HGNC Symbol;Acc:HGNC:9870]	82.84	-2.08	0.41	-5.04	4.63E-07	3.13E-06	DN
ENSG00000175985	PLEKHD1	pleckstrin homology and coiled-coil domain containing D1 [Source:HGNC Symbol;Acc:HGNC:20148]	13.90	-4.36	0.87	-5.04	4.69E-07	3.17E-06	DN
ENSG00000235162	C12orf75	chromosome 12 open reading frame 75 [Source:HGNC Symbol;Acc:HGNC:35164]	58.17	-3.75	0.74	-5.04	4.71E-07	3.18E-06	DN
ENSG00000088827	SIGLEC1	sialic acid binding Ig like lectin 1 [Source:HGNC Symbol;Acc:HGNC:11127]	9.06	4.31	0.86	5.03	4.79E-07	3.23E-06	UP
ENSG00000171051	FPR1	formyl peptide receptor 1 [Source:HGNC Symbol;Acc:HGNC:3826]	6.90	5.63	1.12	5.03	4.83E-07	3.25E-06	UP
ENSG00000170891	CYTL1	cytokine like 1 [Source:HGNC Symbol;Acc:HGNC:24435]	7.58	5.77	1.15	5.03	4.88E-07	3.28E-06	UP
ENSG00000135842	NIBAN1	niban apoptosis regulator 1 [Source:HGNC Symbol;Acc:HGNC:16784]	18.40	-2.74	0.54	-5.03	4.88E-07	3.28E-06	DN
ENSG00000166352	IFTAP	intraflagellar transport associated protein [Source:HGNC Symbol;Acc:HGNC:25142]	12.37	-3.38	0.67	-5.03	4.93E-07	3.31E-06	DN
ENSG00000162614	NEXN	nexilin F-actin binding protein [Source:HGNC Symbol;Acc:HGNC:29557]	22.65	-4.35	0.86	-5.03	4.93E-07	3.31E-06	DN
ENSG00000127080	IPPK	inositol-pentakisphosphate 2-kinase [Source:HGNC Symbol;Acc:HGNC:14645]	15.98	-2.42	0.48	-5.02	5.05E-07	3.39E-06	DN
ENSG00000182704	TSKU	tsukushi, small leucine rich proteoglycan [Source:HGNC Symbol;Acc:HGNC:28850]	17.08	2.24	0.45	5.02	5.14E-07	3.44E-06	UP
ENSG00000155115	GTF3C6	general transcription factor IIIC subunit 6 [Source:HGNC Symbol;Acc:HGNC:20872]	43.39	-2.87	0.57	-5.02	5.18E-07	3.47E-06	DN
ENSG00000137959	IFI44L	interferon induced protein 44 like [Source:HGNC Symbol;Acc:HGNC:17817]	4.88	5.89	1.17	5.02	5.29E-07	3.53E-06	UP
ENSG00000197498	RPF2	ribosome production factor 2 homolog [Source:HGNC Symbol;Acc:HGNC:20870]	22.56	-3.50	0.70	-5.01	5.32E-07	3.55E-06	DN
ENSG00000163531	NFASC	neurofascin [Source:HGNC Symbol;Acc:HGNC:29866]	5.12	5.96	1.19	5.01	5.38E-07	3.58E-06	UP
ENSG00000189171	S100A13	S100 calcium binding protein A13 [Source:HGNC Symbol;Acc:HGNC:10490]	46.74	-2.15	0.43	-5.01	5.37E-07	3.58E-06	DN
ENSG00000196072	BLOC1S2	biogenesis of lysosomal organelles complex 1 subunit 2 [Source:HGNC Symbol;Acc:HGNC:20984]	16.76	-2.08	0.42	-5.01	5.42E-07	3.61E-06	DN
ENSG00000165716	DIPK1B	divergent protein kinase domain 1B [Source:HGNC Symbol;Acc:HGNC:28290]	8.33	3.83	0.77	5.01	5.44E-07	3.62E-06	UP
ENSG00000105855	ITGB8	integrin subunit beta 8 [Source:HGNC Symbol;Acc:HGNC:6163]	7.16	5.70	1.14	5.01	5.50E-07	3.66E-06	UP
ENSG00000181026	AEN	apoptosis enhancing nuclease [Source:HGNC Symbol;Acc:HGNC:25722]	15.27	-2.42	0.48	-5.01	5.57E-07	3.70E-06	DN
ENSG00000091436	MAP3K20	mitogen-activated protein kinase kinase kinase 20 [Source:HGNC Symbol;Acc:HGNC:17797]	9.39	3.26	0.65	5.00	5.67E-07	3.76E-06	UP
ENSG00000164032	H2AZ1	H2A.Z variant histone 1 [Source:HGNC Symbol;Acc:HGNC:4741]	142.79	-2.64	0.53	-5.00	5.73E-07	3.79E-06	DN
ENSG00000138650	PCDH10	protocadherin 10 [Source:HGNC Symbol;Acc:HGNC:13404]	5.08	5.92	1.18	5.00	5.76E-07	3.81E-06	UP
ENSG00000153774	CFDP1	craniofacial development protein 1 [Source:HGNC Symbol;Acc:HGNC:1873]	109.22	-2.39	0.48	-5.00	5.79E-07	3.83E-06	DN
ENSG00000137672	TRPC6	transient receptor potential cation channel subfamily C member 6 [Source:HGNC Symbol;Acc:HGNC:12338]	9.83	3.02	0.60	5.00	5.80E-07	3.84E-06	UP
ENSG00000120533	ENY2	ENY2 transcription and export complex 2 subunit [Source:HGNC Symbol;Acc:HGNC:24449]	66.10	-2.41	0.48	-5.00	5.85E-07	3.87E-06	DN
ENSG00000128487	SPECC1	sperm antigen with calponin homology and coiled-coil domains 1 [Source:HGNC Symbol;Acc:HGNC:30615]	22.80	-2.15	0.43	-5.00	5.85E-07	3.87E-06	DN
ENSG00000151690	MFSD6	major facilitator superfamily domain containing 6 [Source:HGNC Symbol;Acc:HGNC:24711]	9.52	3.27	0.66	4.99	6.14E-07	4.06E-06	UP
ENSG00000176953	NFATC2IP	nuclear factor of activated T cells 2 interacting protein [Source:HGNC Symbol;Acc:HGNC:25906]	11.36	2.69	0.54	4.99	6.15E-07	4.06E-06	UP
ENSG00000139684	ESD	esterase D [Source:HGNC Symbol;Acc:HGNC:3465]	43.84	-2.19	0.44	-4.99	6.19E-07	4.09E-06	DN
ENSG00000131148	EMC8	ER membrane protein complex subunit 8 [Source:HGNC Symbol;Acc:HGNC:7864]	43.05	-2.41	0.48	-4.98	6.40E-07	4.21E-06	DN
ENSG00000043143	JADE2	jade family PHD finger 2 [Source:HGNC Symbol;Acc:HGNC:22984]	8.54	4.62	0.93	4.98	6.48E-07	4.26E-06	UP
ENSG00000146409	SLC18B1	solute carrier family 18 member B1 [Source:HGNC Symbol;Acc:HGNC:21573]	8.80	3.39	0.68	4.98	6.51E-07	4.28E-06	UP
ENSG00000134697	GNL2	G protein nucleolar 2 [Source:HGNC Symbol;Acc:HGNC:29925]	51.80	-2.13	0.43	-4.97	6.60E-07	4.33E-06	DN
ENSG00000175130	MARCKSL1	MARCKS like 1 [Source:HGNC Symbol;Acc:HGNC:7142]	69.85	-2.31	0.47	-4.97	6.69E-07	4.39E-06	DN
ENSG00000153982	GDPD1	glycerophosphodiester phosphodiesterase domain containing 1 [Source:HGNC Symbol;Acc:HGNC:20883]	8.23	4.13	0.83	4.97	6.78E-07	4.45E-06	UP
ENSG00000131067	GGT7	gamma-glutamyltransferase 7 [Source:HGNC Symbol;Acc:HGNC:4259]	4.48	5.75	1.16	4.97	6.79E-07	4.45E-06	UP
ENSG00000132196	HSD17B7	hydroxysteroid 17-beta dehydrogenase 7 [Source:HGNC Symbol;Acc:HGNC:5215]	16.64	-3.11	0.63	-4.97	6.82E-07	4.47E-06	DN
ENSG00000154175	ABI3BP	ABI family member 3 binding protein [Source:HGNC Symbol;Acc:HGNC:17265]	10.31	5.49	1.11	4.97	6.83E-07	4.47E-06	UP
ENSG00000172244	C5orf34	chromosome 5 open reading frame 34 [Source:HGNC Symbol;Acc:HGNC:24738]	8.26	-3.85	0.78	-4.96	7.02E-07	4.59E-06	DN
ENSG00000066379	ZNRD1	zinc ribbon domain containing 1 [Source:HGNC Symbol;Acc:HGNC:13182]	13.28	-2.33	0.47	-4.96	7.04E-07	4.60E-06	DN
ENSG00000103111	MON1B	MON1 homolog B, secretory trafficking associated [Source:HGNC Symbol;Acc:HGNC:25020]	12.21	2.40	0.48	4.96	7.04E-07	4.60E-06	UP
ENSG00000113141	IK	IK cytokine [Source:HGNC Symbol;Acc:HGNC:5958]	115.55	-2.35	0.47	-4.96	7.05E-07	4.60E-06	DN
ENSG00000169508	GPR183	G protein-coupled receptor 183 [Source:HGNC Symbol;Acc:HGNC:3128]	4.61	5.79	1.17	4.96	7.11E-07	4.63E-06	UP
ENSG00000137720	C11orf1	chromosome 11 open reading frame 1 [Source:HGNC Symbol;Acc:HGNC:1163]	11.85	-2.75	0.56	-4.95	7.26E-07	4.73E-06	DN
ENSG00000177508	IRX3	iroquois homeobox 3 [Source:HGNC Symbol;Acc:HGNC:14360]	8.25	-4.18	0.84	-4.95	7.28E-07	4.74E-06	DN
ENSG00000174332	GLIS1	GLIS family zinc finger 1 [Source:HGNC Symbol;Acc:HGNC:29525]	6.24	-6.00	1.21	-4.95	7.45E-07	4.84E-06	DN
ENSG00000091844	RGS17	regulator of G protein signaling 17 [Source:HGNC Symbol;Acc:HGNC:14088]	4.96	-5.66	1.14	-4.95	7.46E-07	4.84E-06	DN
ENSG00000103642	LACTB	lactamase beta [Source:HGNC Symbol;Acc:HGNC:16468]	19.95	-2.58	0.52	-4.95	7.59E-07	4.92E-06	DN
ENSG00000030419	IKZF2	IKAROS family zinc finger 2 [Source:HGNC Symbol;Acc:HGNC:13177]	9.09	5.31	1.07	4.94	7.63E-07	4.94E-06	UP
ENSG00000085491	SLC25A24	solute carrier family 25 member 24 [Source:HGNC Symbol;Acc:HGNC:20662]	23.90	-2.12	0.43	-4.94	7.78E-07	5.03E-06	DN
ENSG00000151247	EIF4E	eukaryotic translation initiation factor 4E [Source:HGNC Symbol;Acc:HGNC:3287]	82.18	-2.34	0.47	-4.94	7.79E-07	5.03E-06	DN
ENSG00000188676	IDO2	indoleamine 2,3-dioxygenase 2 [Source:HGNC Symbol;Acc:HGNC:27269]	6.97	5.67	1.15	4.94	7.80E-07	5.04E-06	UP
ENSG00000114107	CEP70	centrosomal protein 70 [Source:HGNC Symbol;Acc:HGNC:29972]	11.00	-3.19	0.65	-4.94	7.88E-07	5.09E-06	DN
ENSG00000108932	SLC16A6	solute carrier family 16 member 6 [Source:HGNC Symbol;Acc:HGNC:10927]	8.84	-4.32	0.87	-4.93	8.05E-07	5.19E-06	DN
ENSG00000138111	MFSD13A	major facilitator superfamily domain containing 13A [Source:HGNC Symbol;Acc:HGNC:26196]	9.87	2.84	0.58	4.93	8.08E-07	5.20E-06	UP
ENSG00000140450	ARRDC4	arrestin domain containing 4 [Source:HGNC Symbol;Acc:HGNC:28087]	15.22	-2.11	0.43	-4.93	8.13E-07	5.24E-06	DN
ENSG00000087884	AAMDC	adipogenesis associated Mth938 domain containing [Source:HGNC Symbol;Acc:HGNC:30205]	19.59	-2.30	0.47	-4.93	8.19E-07	5.27E-06	DN
ENSG00000120256	LRP11	LDL receptor related protein 11 [Source:HGNC Symbol;Acc:HGNC:16936]	9.63	2.96	0.60	4.93	8.24E-07	5.30E-06	UP
ENSG00000164182	NDUFAF2	NADH:ubiquinone oxidoreductase complex assembly factor 2 [Source:HGNC Symbol;Acc:HGNC:28086]	62.04	-5.23	1.06	-4.93	8.30E-07	5.33E-06	DN
ENSG00000134001	EIF2S1	eukaryotic translation initiation factor 2 subunit alpha [Source:HGNC Symbol;Acc:HGNC:3265]	64.54	-2.01	0.41	-4.93	8.32E-07	5.34E-06	DN
ENSG00000071967	CYBRD1	cytochrome b reductase 1 [Source:HGNC Symbol;Acc:HGNC:20797]	8.90	4.68	0.95	4.93	8.39E-07	5.39E-06	UP
ENSG00000204839	MROH6	maestro heat like repeat family member 6 [Source:HGNC Symbol;Acc:HGNC:27814]	4.61	5.80	1.18	4.93	8.43E-07	5.41E-06	UP
ENSG00000138190	EXOC6	exocyst complex component 6 [Source:HGNC Symbol;Acc:HGNC:23196]	16.93	2.06	0.42	4.92	8.45E-07	5.42E-06	UP
ENSG00000165887	ANKRD2	ankyrin repeat domain 2 [Source:HGNC Symbol;Acc:HGNC:495]	6.66	-6.09	1.24	-4.92	8.68E-07	5.56E-06	DN
ENSG00000165633	VSTM4	V-set and transmembrane domain containing 4 [Source:HGNC Symbol;Acc:HGNC:26470]	15.09	-2.10	0.43	-4.92	8.71E-07	5.58E-06	DN
ENSG00000182545	RNASE10	ribonuclease A family member 10 (inactive) [Source:HGNC Symbol;Acc:HGNC:19275]	4.42	5.74	1.17	4.92	8.78E-07	5.61E-06	UP
ENSG00000072864	NDE1	nudE neurodevelopment protein 1 [Source:HGNC Symbol;Acc:HGNC:17619]	25.39	-2.04	0.42	-4.92	8.80E-07	5.62E-06	DN
ENSG00000128917	DLL4	delta like canonical Notch ligand 4 [Source:HGNC Symbol;Acc:HGNC:2910]	11.86	2.44	0.50	4.92	8.83E-07	5.63E-06	UP
ENSG00000165556	CDX2	caudal type homeobox 2 [Source:HGNC Symbol;Acc:HGNC:1806]	4.29	-5.46	1.11	-4.91	8.96E-07	5.72E-06	DN
ENSG00000149300	C11orf52	chromosome 11 open reading frame 52 [Source:HGNC Symbol;Acc:HGNC:30531]	21.68	-2.22	0.45	-4.91	9.06E-07	5.78E-06	DN
ENSG00000106261	ZKSCAN1	zinc finger with KRAB and SCAN domains 1 [Source:HGNC Symbol;Acc:HGNC:13101]	15.75	2.00	0.41	4.91	9.16E-07	5.84E-06	UP
ENSG00000247315	ZCCHC3	zinc finger CCHC-type containing 3 [Source:HGNC Symbol;Acc:HGNC:16230]	9.77	2.84	0.58	4.91	9.17E-07	5.84E-06	UP
ENSG00000124383	MPHOSPH10	M-phase phosphoprotein 10 [Source:HGNC Symbol;Acc:HGNC:7213]	37.86	-2.58	0.53	-4.91	9.26E-07	5.89E-06	DN
ENSG00000143125	PROK1	prokineticin 1 [Source:HGNC Symbol;Acc:HGNC:18454]	4.69	5.81	1.18	4.91	9.27E-07	5.89E-06	UP
ENSG00000165886	UBTD1	ubiquitin domain containing 1 [Source:HGNC Symbol;Acc:HGNC:25683]	19.26	-4.08	0.83	-4.91	9.29E-07	5.90E-06	DN
ENSG00000162851	TFB2M	transcription factor B2, mitochondrial [Source:HGNC Symbol;Acc:HGNC:18559]	12.07	-2.34	0.48	-4.91	9.31E-07	5.91E-06	DN
ENSG00000171161	ZNF672	zinc finger protein 672 [Source:HGNC Symbol;Acc:HGNC:26179]	15.16	2.14	0.44	4.91	9.33E-07	5.92E-06	UP
ENSG00000167363	FN3K	fructosamine 3 kinase [Source:HGNC Symbol;Acc:HGNC:24822]	4.34	5.71	1.16	4.90	9.39E-07	5.95E-06	UP
ENSG00000141560	FN3KRP	fructosamine 3 kinase related protein [Source:HGNC Symbol;Acc:HGNC:25700]	11.90	2.43	0.50	4.90	9.47E-07	6.00E-06	UP
ENSG00000130518	IQCN	IQ motif containing N [Source:HGNC Symbol;Acc:HGNC:29350]	4.79	5.87	1.20	4.90	9.49E-07	6.01E-06	UP
ENSG00000129932	DOHH	deoxyhypusine hydroxylase [Source:HGNC Symbol;Acc:HGNC:28662]	16.97	-2.36	0.48	-4.90	9.51E-07	6.02E-06	DN
ENSG00000124785	NRN1	neuritin 1 [Source:HGNC Symbol;Acc:HGNC:17972]	8.21	3.78	0.77	4.90	9.52E-07	6.02E-06	UP
ENSG00000036672	USP2	ubiquitin specific peptidase 2 [Source:HGNC Symbol;Acc:HGNC:12618]	5.34	-5.16	1.05	-4.90	9.59E-07	6.06E-06	DN
ENSG00000093134	VNN3	vanin 3 [Source:HGNC Symbol;Acc:HGNC:16431]	4.63	5.80	1.18	4.90	9.64E-07	6.08E-06	UP
ENSG00000104043	ATP8B4	ATPase phospholipid transporting 8B4 (putative) [Source:HGNC Symbol;Acc:HGNC:13536]	6.39	5.53	1.13	4.90	9.69E-07	6.11E-06	UP
ENSG00000099864	PALM	paralemmin [Source:HGNC Symbol;Acc:HGNC:8594]	58.11	-2.39	0.49	-4.90	9.71E-07	6.12E-06	DN
ENSG00000110660	SLC35F2	solute carrier family 35 member F2 [Source:HGNC Symbol;Acc:HGNC:23615]	17.03	-2.11	0.43	-4.90	9.79E-07	6.16E-06	DN
ENSG00000178562	CD28	CD28 molecule [Source:HGNC Symbol;Acc:HGNC:1653]	4.38	5.72	1.17	4.89	9.95E-07	6.24E-06	UP
ENSG00000183324	REC114	REC114 meiotic recombination protein [Source:HGNC Symbol;Acc:HGNC:25065]	5.16	-5.72	1.17	-4.89	1.02E-06	6.41E-06	DN
ENSG00000124788	ATXN1	ataxin 1 [Source:HGNC Symbol;Acc:HGNC:10548]	9.32	3.28	0.67	4.89	1.03E-06	6.42E-06	UP
ENSG00000035664	DAPK2	death associated protein kinase 2 [Source:HGNC Symbol;Acc:HGNC:2675]	16.95	-2.52	0.52	-4.89	1.03E-06	6.44E-06	DN
ENSG00000049618	ARID1B	AT-rich interaction domain 1B [Source:HGNC Symbol;Acc:HGNC:18040]	40.07	2.09	0.43	4.89	1.03E-06	6.44E-06	UP
ENSG00000185219	ZNF445	zinc finger protein 445 [Source:HGNC Symbol;Acc:HGNC:21018]	15.20	-2.12	0.43	-4.88	1.04E-06	6.49E-06	DN
ENSG00000181804	SLC9A9	solute carrier family 9 member A9 [Source:HGNC Symbol;Acc:HGNC:20653]	8.33	4.58	0.94	4.88	1.05E-06	6.56E-06	UP
ENSG00000204406	MBD5	methyl-CpG binding domain protein 5 [Source:HGNC Symbol;Acc:HGNC:20444]	14.57	2.08	0.43	4.88	1.06E-06	6.63E-06	UP
ENSG00000184384	MAML2	mastermind like transcriptional coactivator 2 [Source:HGNC Symbol;Acc:HGNC:16259]	9.24	3.06	0.63	4.88	1.07E-06	6.64E-06	UP
ENSG00000109103	UNC119	unc-119 lipid binding chaperone [Source:HGNC Symbol;Acc:HGNC:12565]	19.70	-2.26	0.46	-4.88	1.07E-06	6.67E-06	DN
ENSG00000113448	PDE4D	phosphodiesterase 4D [Source:HGNC Symbol;Acc:HGNC:8783]	13.18	2.45	0.50	4.87	1.09E-06	6.81E-06	UP
ENSG00000196715	VKORC1L1	vitamin K epoxide reductase complex subunit 1 like 1 [Source:HGNC Symbol;Acc:HGNC:21492]	16.40	-2.10	0.43	-4.87	1.10E-06	6.81E-06	DN
ENSG00000104518	GSDMD	gasdermin D [Source:HGNC Symbol;Acc:HGNC:25697]	26.23	2.14	0.44	4.87	1.10E-06	6.82E-06	UP
ENSG00000144504	ANKMY1	ankyrin repeat and MYND domain containing 1 [Source:HGNC Symbol;Acc:HGNC:20987]	9.80	2.86	0.59	4.87	1.11E-06	6.88E-06	UP
ENSG00000179059	ZFP42	ZFP42 zinc finger protein [Source:HGNC Symbol;Acc:HGNC:30949]	15.15	-3.90	0.80	-4.87	1.12E-06	6.98E-06	DN
ENSG00000011052	NME1-NME2	NME1-NME2 readthrough [Source:HGNC Symbol;Acc:HGNC:33531]	35.20	-2.23	0.46	-4.87	1.13E-06	7.03E-06	DN
ENSG00000179583	CIITA	class II major histocompatibility complex transactivator [Source:HGNC Symbol;Acc:HGNC:7067]	4.40	5.74	1.18	4.86	1.15E-06	7.10E-06	UP
ENSG00000152749	GPR180	G protein-coupled receptor 180 [Source:HGNC Symbol;Acc:HGNC:28899]	8.28	-3.33	0.68	-4.86	1.15E-06	7.11E-06	DN
ENSG00000173531	MST1	macrophage stimulating 1 [Source:HGNC Symbol;Acc:HGNC:7380]	8.25	4.56	0.94	4.86	1.16E-06	7.20E-06	UP
ENSG00000204060	FOXO6	forkhead box O6 [Source:HGNC Symbol;Acc:HGNC:24814]	4.32	5.71	1.17	4.86	1.18E-06	7.28E-06	UP
ENSG00000122176	FMOD	fibromodulin [Source:HGNC Symbol;Acc:HGNC:3774]	18.15	2.89	0.59	4.86	1.18E-06	7.29E-06	UP
ENSG00000127952	STYXL1	serine/threonine/tyrosine interacting like 1 [Source:HGNC Symbol;Acc:HGNC:18165]	8.14	4.53	0.93	4.86	1.19E-06	7.36E-06	UP
ENSG00000167695	TLCD3A	TLC domain containing 3A [Source:HGNC Symbol;Acc:HGNC:29646]	14.68	-2.80	0.58	-4.85	1.22E-06	7.52E-06	DN
ENSG00000204323	SMIM5	small integral membrane protein 5 [Source:HGNC Symbol;Acc:HGNC:40030]	8.26	3.55	0.73	4.85	1.23E-06	7.57E-06	UP
ENSG00000124225	PMEPA1	prostate transmembrane protein, androgen induced 1 [Source:HGNC Symbol;Acc:HGNC:14107]	12.84	-3.15	0.65	-4.85	1.25E-06	7.68E-06	DN
ENSG00000124731	TREM1	triggering receptor expressed on myeloid cells 1 [Source:HGNC Symbol;Acc:HGNC:17760]	6.76	6.34	1.31	4.85	1.26E-06	7.72E-06	UP
ENSG00000044524	EPHA3	EPH receptor A3 [Source:HGNC Symbol;Acc:HGNC:3387]	6.21	5.48	1.13	4.85	1.27E-06	7.77E-06	UP
ENSG00000081985	IL12RB2	interleukin 12 receptor subunit beta 2 [Source:HGNC Symbol;Acc:HGNC:5972]	4.25	5.67	1.17	4.84	1.27E-06	7.79E-06	UP
ENSG00000159337	PLA2G4D	phospholipase A2 group IVD [Source:HGNC Symbol;Acc:HGNC:30038]	3.93	-5.33	1.10	-4.84	1.28E-06	7.81E-06	DN
ENSG00000176597	B3GNT5	UDP-GlcNAc:betaGal beta-1,3-N-acetylglucosaminyltransferase 5 [Source:HGNC Symbol;Acc:HGNC:15684]	14.12	2.38	0.49	4.84	1.28E-06	7.84E-06	UP
ENSG00000205560	CPT1B	carnitine palmitoyltransferase 1B [Source:HGNC Symbol;Acc:HGNC:2329]	11.27	2.94	0.61	4.84	1.29E-06	7.87E-06	UP
ENSG00000175182	FAM131A	family with sequence similarity 131 member A [Source:HGNC Symbol;Acc:HGNC:28308]	15.89	2.12	0.44	4.84	1.29E-06	7.91E-06	UP
ENSG00000131386	GALNT15	polypeptide N-acetylgalactosaminyltransferase 15 [Source:HGNC Symbol;Acc:HGNC:21531]	7.28	5.72	1.18	4.84	1.30E-06	7.96E-06	UP
ENSG00000131153	GINS2	GINS complex subunit 2 [Source:HGNC Symbol;Acc:HGNC:24575]	10.44	-2.68	0.55	-4.84	1.31E-06	8.02E-06	DN
ENSG00000043591	ADRB1	adrenoceptor beta 1 [Source:HGNC Symbol;Acc:HGNC:285]	31.92	2.39	0.49	4.84	1.32E-06	8.03E-06	UP
ENSG00000134508	CABLES1	Cdk5 and Abl enzyme substrate 1 [Source:HGNC Symbol;Acc:HGNC:25097]	15.74	2.14	0.44	4.84	1.32E-06	8.03E-06	UP
ENSG00000164532	TBX20	T-box transcription factor 20 [Source:HGNC Symbol;Acc:HGNC:11598]	10.68	2.87	0.59	4.84	1.33E-06	8.07E-06	UP
ENSG00000187678	SPRY4	sprouty RTK signaling antagonist 4 [Source:HGNC Symbol;Acc:HGNC:15533]	10.43	2.80	0.58	4.83	1.33E-06	8.11E-06	UP
ENSG00000134440	NARS1	asparaginyl-tRNA synthetase 1 [Source:HGNC Symbol;Acc:HGNC:7643]	129.67	-2.22	0.46	-4.83	1.36E-06	8.27E-06	DN
ENSG00000111879	FAM184A	family with sequence similarity 184 member A [Source:HGNC Symbol;Acc:HGNC:20991]	10.93	2.84	0.59	4.83	1.37E-06	8.32E-06	UP
ENSG00000132740	IGHMBP2	immunoglobulin mu DNA binding protein 2 [Source:HGNC Symbol;Acc:HGNC:5542]	11.03	2.54	0.53	4.83	1.38E-06	8.35E-06	UP
ENSG00000163909	HEYL	hes related family bHLH transcription factor with YRPW motif like [Source:HGNC Symbol;Acc:HGNC:4882]	8.28	3.29	0.68	4.83	1.38E-06	8.36E-06	UP
ENSG00000173175	ADCY5	adenylate cyclase 5 [Source:HGNC Symbol;Acc:HGNC:236]	4.26	5.68	1.18	4.83	1.39E-06	8.40E-06	UP
ENSG00000203666	EFCAB2	EF-hand calcium binding domain 2 [Source:HGNC Symbol;Acc:HGNC:28166]	9.52	3.06	0.64	4.83	1.40E-06	8.47E-06	UP
ENSG00000188282	RUFY4	RUN and FYVE domain containing 4 [Source:HGNC Symbol;Acc:HGNC:24804]	4.27	-5.45	1.13	-4.82	1.43E-06	8.62E-06	DN
ENSG00000153707	PTPRD	protein tyrosine phosphatase receptor type D [Source:HGNC Symbol;Acc:HGNC:9668]	7.80	4.06	0.84	4.82	1.46E-06	8.81E-06	UP
ENSG00000179715	PCED1B	PC-esterase domain containing 1B [Source:HGNC Symbol;Acc:HGNC:28255]	10.46	-2.68	0.56	-4.82	1.46E-06	8.83E-06	DN
ENSG00000171017	LRRC8E	leucine rich repeat containing 8 VRAC subunit E [Source:HGNC Symbol;Acc:HGNC:26272]	4.41	5.73	1.19	4.81	1.47E-06	8.88E-06	UP
ENSG00000153406	NMRAL1	NmrA like redox sensor 1 [Source:HGNC Symbol;Acc:HGNC:24987]	13.55	2.58	0.54	4.81	1.49E-06	8.97E-06	UP
ENSG00000003436	TFPI	tissue factor pathway inhibitor [Source:HGNC Symbol;Acc:HGNC:11760]	1094.29	-2.59	0.54	-4.81	1.52E-06	9.15E-06	DN
ENSG00000114841	DNAH1	dynein axonemal heavy chain 1 [Source:HGNC Symbol;Acc:HGNC:2940]	4.16	5.65	1.18	4.81	1.54E-06	9.23E-06	UP
ENSG00000125870	SNRPB2	small nuclear ribonucleoprotein polypeptide B2 [Source:HGNC Symbol;Acc:HGNC:11155]	33.26	-2.11	0.44	-4.80	1.56E-06	9.37E-06	DN
ENSG00000070778	PTPN21	protein tyrosine phosphatase non-receptor type 21 [Source:HGNC Symbol;Acc:HGNC:9651]	17.14	2.30	0.48	4.80	1.58E-06	9.46E-06	UP
ENSG00000164330	EBF1	EBF transcription factor 1 [Source:HGNC Symbol;Acc:HGNC:3126]	8.20	3.27	0.68	4.80	1.58E-06	9.46E-06	UP
ENSG00000182612	TSPAN10	tetraspanin 10 [Source:HGNC Symbol;Acc:HGNC:29942]	4.14	5.65	1.18	4.80	1.58E-06	9.47E-06	UP
ENSG00000106404	CLDN15	claudin 15 [Source:HGNC Symbol;Acc:HGNC:2036]	5.99	5.43	1.13	4.80	1.59E-06	9.48E-06	UP
ENSG00000132698	RAB25	RAB25, member RAS oncogene family [Source:HGNC Symbol;Acc:HGNC:18238]	10.09	2.74	0.57	4.80	1.59E-06	9.52E-06	UP
ENSG00000278023	RDM1	RAD52 motif containing 1 [Source:HGNC Symbol;Acc:HGNC:19950]	8.48	-3.90	0.81	-4.80	1.60E-06	9.56E-06	DN
ENSG00000180917	CMTR2	cap methyltransferase 2 [Source:HGNC Symbol;Acc:HGNC:25635]	8.56	3.11	0.65	4.80	1.61E-06	9.64E-06	UP
ENSG00000156603	MED19	mediator complex subunit 19 [Source:HGNC Symbol;Acc:HGNC:29600]	19.66	-2.22	0.46	-4.79	1.65E-06	9.86E-06	DN
ENSG00000170144	HNRNPA3	heterogeneous nuclear ribonucleoprotein A3 [Source:HGNC Symbol;Acc:HGNC:24941]	223.61	-2.22	0.46	-4.79	1.68E-06	9.99E-06	DN
ENSG00000154975	CA10	carbonic anhydrase 10 [Source:HGNC Symbol;Acc:HGNC:1369]	4.13	5.63	1.18	4.79	1.68E-06	1.00E-05	UP
ENSG00000100365	NCF4	neutrophil cytosolic factor 4 [Source:HGNC Symbol;Acc:HGNC:7662]	8.38	3.10	0.65	4.79	1.71E-06	1.02E-05	UP
ENSG00000038295	TLL1	tolloid like 1 [Source:HGNC Symbol;Acc:HGNC:11843]	4.18	5.66	1.18	4.78	1.72E-06	1.02E-05	UP
ENSG00000003989	SLC7A2	solute carrier family 7 member 2 [Source:HGNC Symbol;Acc:HGNC:11060]	49.19	2.84	0.59	4.78	1.73E-06	1.03E-05	UP
ENSG00000004799	PDK4	pyruvate dehydrogenase kinase 4 [Source:HGNC Symbol;Acc:HGNC:8812]	37.06	2.94	0.62	4.77	1.84E-06	1.09E-05	UP
ENSG00000124370	MCEE	methylmalonyl-CoA epimerase [Source:HGNC Symbol;Acc:HGNC:16732]	35.12	-2.99	0.63	-4.77	1.85E-06	1.09E-05	DN
ENSG00000145147	SLIT2	slit guidance ligand 2 [Source:HGNC Symbol;Acc:HGNC:11086]	9.04	3.03	0.64	4.77	1.88E-06	1.11E-05	UP
ENSG00000155275	TRMT44	tRNA methyltransferase 44 homolog [Source:HGNC Symbol;Acc:HGNC:26653]	11.10	2.46	0.52	4.76	1.89E-06	1.11E-05	UP
ENSG00000163840	DTX3L	deltex E3 ubiquitin ligase 3L [Source:HGNC Symbol;Acc:HGNC:30323]	12.11	2.46	0.52	4.76	1.90E-06	1.12E-05	UP
ENSG00000172733	PURG	purine rich element binding protein G [Source:HGNC Symbol;Acc:HGNC:17930]	5.62	-5.84	1.23	-4.76	1.97E-06	1.16E-05	DN
ENSG00000163590	PPM1L	protein phosphatase, Mg2+/Mn2+ dependent 1L [Source:HGNC Symbol;Acc:HGNC:16381]	8.06	3.26	0.69	4.75	1.99E-06	1.17E-05	UP
ENSG00000164902	PHAX	phosphorylated adaptor for RNA export [Source:HGNC Symbol;Acc:HGNC:10241]	44.91	-2.33	0.49	-4.75	2.03E-06	1.19E-05	DN
ENSG00000158825	CDA	cytidine deaminase [Source:HGNC Symbol;Acc:HGNC:1712]	18.44	-2.59	0.54	-4.75	2.05E-06	1.20E-05	DN
ENSG00000145375	SPATA5	spermatogenesis associated 5 [Source:HGNC Symbol;Acc:HGNC:18119]	13.36	-2.65	0.56	-4.75	2.06E-06	1.21E-05	DN
ENSG00000116885	OSCP1	organic solute carrier partner 1 [Source:HGNC Symbol;Acc:HGNC:29971]	7.62	4.44	0.94	4.75	2.06E-06	1.21E-05	UP
ENSG00000114544	SLC41A3	solute carrier family 41 member 3 [Source:HGNC Symbol;Acc:HGNC:31046]	7.87	3.45	0.73	4.74	2.09E-06	1.22E-05	UP
ENSG00000204178	MACO1	macoilin 1 [Source:HGNC Symbol;Acc:HGNC:25572]	18.69	-2.03	0.43	-4.74	2.09E-06	1.22E-05	DN
ENSG00000168769	TET2	tet methylcytosine dioxygenase 2 [Source:HGNC Symbol;Acc:HGNC:25941]	12.25	2.23	0.47	4.74	2.11E-06	1.23E-05	UP
ENSG00000167720	SRR	serine racemase [Source:HGNC Symbol;Acc:HGNC:14398]	15.61	-2.23	0.47	-4.74	2.12E-06	1.23E-05	DN
ENSG00000125850	OVOL2	ovo like zinc finger 2 [Source:HGNC Symbol;Acc:HGNC:15804]	5.51	-5.21	1.10	-4.74	2.14E-06	1.25E-05	DN
ENSG00000134291	TMEM106C	transmembrane protein 106C [Source:HGNC Symbol;Acc:HGNC:28775]	22.61	2.28	0.48	4.74	2.17E-06	1.26E-05	UP
ENSG00000226742	HSBP1L1	heat shock factor binding protein 1 like 1 [Source:HGNC Symbol;Acc:HGNC:37243]	5.70	5.36	1.13	4.74	2.17E-06	1.26E-05	UP
ENSG00000107201	DDX58	DExD/H-box helicase 58 [Source:HGNC Symbol;Acc:HGNC:19102]	18.00	-2.09	0.44	-4.74	2.19E-06	1.27E-05	DN
ENSG00000186480	INSIG1	insulin induced gene 1 [Source:HGNC Symbol;Acc:HGNC:6083]	42.07	2.18	0.46	4.74	2.19E-06	1.27E-05	UP
ENSG00000115840	SLC25A12	solute carrier family 25 member 12 [Source:HGNC Symbol;Acc:HGNC:10982]	12.86	-2.19	0.46	-4.73	2.19E-06	1.27E-05	DN
ENSG00000123415	SMUG1	single-strand-selective monofunctional uracil-DNA glycosylase 1 [Source:HGNC Symbol;Acc:HGNC:17148]	13.97	2.15	0.45	4.73	2.20E-06	1.27E-05	UP
ENSG00000122574	WIPF3	WAS/WASL interacting protein family member 3 [Source:HGNC Symbol;Acc:HGNC:22004]	3.92	-5.33	1.13	-4.73	2.24E-06	1.29E-05	DN
ENSG00000137166	FOXP4	forkhead box P4 [Source:HGNC Symbol;Acc:HGNC:20842]	16.16	-2.37	0.50	-4.73	2.27E-06	1.31E-05	DN
ENSG00000145808	ADAMTS19	ADAM metallopeptidase with thrombospondin type 1 motif 19 [Source:HGNC Symbol;Acc:HGNC:17111]	4.35	5.72	1.21	4.72	2.31E-06	1.34E-05	UP
ENSG00000128268	MGAT3	beta-1,4-mannosyl-glycoprotein 4-beta-N-acetylglucosaminyltransferase [Source:HGNC Symbol;Acc:HGNC:7046]	7.60	3.68	0.78	4.72	2.33E-06	1.35E-05	UP
ENSG00000154269	ENPP3	ectonucleotide pyrophosphatase/phosphodiesterase 3 [Source:HGNC Symbol;Acc:HGNC:3358]	4.89	-5.65	1.20	-4.72	2.36E-06	1.36E-05	DN
ENSG00000149781	FERMT3	fermitin family member 3 [Source:HGNC Symbol;Acc:HGNC:23151]	11.63	2.40	0.51	4.72	2.36E-06	1.36E-05	UP
ENSG00000175215	CTDSP2	CTD small phosphatase 2 [Source:HGNC Symbol;Acc:HGNC:17077]	85.71	2.03	0.43	4.72	2.36E-06	1.36E-05	UP
ENSG00000117115	PADI2	peptidyl arginine deiminase 2 [Source:HGNC Symbol;Acc:HGNC:18341]	7.73	-4.52	0.96	-4.72	2.37E-06	1.36E-05	DN
ENSG00000053747	LAMA3	laminin subunit alpha 3 [Source:HGNC Symbol;Acc:HGNC:6483]	9.84	4.84	1.03	4.72	2.39E-06	1.37E-05	UP
ENSG00000140836	ZFHX3	zinc finger homeobox 3 [Source:HGNC Symbol;Acc:HGNC:777]	10.95	2.50	0.53	4.71	2.48E-06	1.42E-05	UP
ENSG00000151413	NUBPL	nucleotide binding protein like [Source:HGNC Symbol;Acc:HGNC:20278]	12.13	2.33	0.49	4.70	2.54E-06	1.46E-05	UP
ENSG00000159423	ALDH4A1	aldehyde dehydrogenase 4 family member A1 [Source:HGNC Symbol;Acc:HGNC:406]	15.70	2.25	0.48	4.70	2.63E-06	1.50E-05	UP
ENSG00000125652	ALKBH7	alkB homolog 7 [Source:HGNC Symbol;Acc:HGNC:21306]	12.66	2.48	0.53	4.69	2.67E-06	1.53E-05	UP
ENSG00000076641	PAG1	phosphoprotein membrane anchor with glycosphingolipid microdomains 1 [Source:HGNC Symbol;Acc:HGNC:30043]	18.58	2.08	0.44	4.69	2.68E-06	1.53E-05	UP
ENSG00000108813	DLX4	distal-less homeobox 4 [Source:HGNC Symbol;Acc:HGNC:2917]	9.27	2.92	0.62	4.69	2.69E-06	1.54E-05	UP
ENSG00000162994	CLHC1	clathrin heavy chain linker domain containing 1 [Source:HGNC Symbol;Acc:HGNC:26453]	4.19	5.67	1.21	4.69	2.70E-06	1.54E-05	UP
ENSG00000143190	POU2F1	POU class 2 homeobox 1 [Source:HGNC Symbol;Acc:HGNC:9212]	10.55	2.48	0.53	4.69	2.74E-06	1.56E-05	UP
ENSG00000114251	WNT5A	Wnt family member 5A [Source:HGNC Symbol;Acc:HGNC:12784]	8.11	3.51	0.75	4.69	2.75E-06	1.56E-05	UP
ENSG00000126814	TRMT5	tRNA methyltransferase 5 [Source:HGNC Symbol;Acc:HGNC:23141]	13.68	-2.56	0.55	-4.69	2.75E-06	1.56E-05	DN
ENSG00000228486	C2orf92	chromosome 2 open reading frame 92 [Source:HGNC Symbol;Acc:HGNC:49272]	3.96	5.59	1.19	4.69	2.80E-06	1.59E-05	UP
ENSG00000177096	PHETA2	PH domain containing endocytic trafficking adaptor 2 [Source:HGNC Symbol;Acc:HGNC:27161]	7.62	3.40	0.73	4.68	2.84E-06	1.61E-05	UP
ENSG00000183718	TRIM52	tripartite motif containing 52 [Source:HGNC Symbol;Acc:HGNC:19024]	7.73	5.08	1.09	4.68	2.85E-06	1.61E-05	UP
ENSG00000162924	REL	REL proto-oncogene, NF-kB subunit [Source:HGNC Symbol;Acc:HGNC:9954]	7.42	3.65	0.78	4.68	2.86E-06	1.62E-05	UP
ENSG00000126861	OMG	oligodendrocyte myelin glycoprotein [Source:HGNC Symbol;Acc:HGNC:8135]	4.16	5.67	1.21	4.68	2.89E-06	1.64E-05	UP
ENSG00000100228	RAB36	RAB36, member RAS oncogene family [Source:HGNC Symbol;Acc:HGNC:9775]	7.58	3.40	0.73	4.68	2.91E-06	1.65E-05	UP
ENSG00000142661	MYOM3	myomesin 3 [Source:HGNC Symbol;Acc:HGNC:26679]	3.56	-5.18	1.11	-4.68	2.92E-06	1.65E-05	DN
ENSG00000166669	ATF7IP2	activating transcription factor 7 interacting protein 2 [Source:HGNC Symbol;Acc:HGNC:20397]	8.72	2.98	0.64	4.68	2.94E-06	1.66E-05	UP
ENSG00000177728	TMEM94	transmembrane protein 94 [Source:HGNC Symbol;Acc:HGNC:28983]	58.30	2.06	0.44	4.67	2.96E-06	1.67E-05	UP
ENSG00000176834	VSIG10	V-set and immunoglobulin domain containing 10 [Source:HGNC Symbol;Acc:HGNC:26078]	13.93	2.28	0.49	4.67	2.96E-06	1.67E-05	UP
ENSG00000183688	RFLNB	refilin B [Source:HGNC Symbol;Acc:HGNC:28705]	42.89	-2.44	0.52	-4.67	2.98E-06	1.68E-05	DN
ENSG00000164451	CALHM4	calcium homeostasis modulator family member 4 [Source:HGNC Symbol;Acc:HGNC:21094]	3.82	5.52	1.18	4.67	3.01E-06	1.69E-05	UP
ENSG00000173638	SLC19A1	solute carrier family 19 member 1 [Source:HGNC Symbol;Acc:HGNC:10937]	21.70	2.35	0.50	4.67	3.01E-06	1.69E-05	UP
ENSG00000170381	SEMA3E	semaphorin 3E [Source:HGNC Symbol;Acc:HGNC:10727]	12.58	-3.12	0.67	-4.67	3.01E-06	1.69E-05	DN
ENSG00000138028	CGREF1	cell growth regulator with EF-hand domain 1 [Source:HGNC Symbol;Acc:HGNC:16962]	4.73	-5.59	1.20	-4.67	3.04E-06	1.71E-05	DN
ENSG00000145416	MARCHF1	membrane associated ring-CH-type finger 1 [Source:HGNC Symbol;Acc:HGNC:26077]	3.81	5.52	1.18	4.67	3.06E-06	1.72E-05	UP
ENSG00000064300	NGFR	nerve growth factor receptor [Source:HGNC Symbol;Acc:HGNC:7809]	7.46	4.40	0.94	4.67	3.08E-06	1.73E-05	UP
ENSG00000174607	UGT8	UDP glycosyltransferase 8 [Source:HGNC Symbol;Acc:HGNC:12555]	3.95	5.59	1.20	4.66	3.10E-06	1.74E-05	UP
ENSG00000185880	TRIM69	tripartite motif containing 69 [Source:HGNC Symbol;Acc:HGNC:17857]	3.78	5.52	1.18	4.66	3.10E-06	1.74E-05	UP
ENSG00000176396	EID2	EP300 interacting inhibitor of differentiation 2 [Source:HGNC Symbol;Acc:HGNC:28292]	10.68	2.47	0.53	4.66	3.11E-06	1.74E-05	UP
ENSG00000251322	SHANK3	SH3 and multiple ankyrin repeat domains 3 [Source:HGNC Symbol;Acc:HGNC:14294]	14.52	2.16	0.46	4.66	3.12E-06	1.75E-05	UP
ENSG00000166086	JAM3	junctional adhesion molecule 3 [Source:HGNC Symbol;Acc:HGNC:15532]	31.22	2.13	0.46	4.66	3.14E-06	1.75E-05	UP
ENSG00000169251	NMD3	NMD3 ribosome export adaptor [Source:HGNC Symbol;Acc:HGNC:24250]	45.57	-2.15	0.46	-4.66	3.15E-06	1.76E-05	DN
ENSG00000132004	FBXW9	F-box and WD repeat domain containing 9 [Source:HGNC Symbol;Acc:HGNC:28136]	8.73	-2.80	0.60	-4.66	3.19E-06	1.78E-05	DN
ENSG00000134516	DOCK2	dedicator of cytokinesis 2 [Source:HGNC Symbol;Acc:HGNC:2988]	7.58	5.04	1.08	4.65	3.25E-06	1.81E-05	UP
ENSG00000139173	TMEM117	transmembrane protein 117 [Source:HGNC Symbol;Acc:HGNC:25308]	3.89	5.54	1.19	4.65	3.29E-06	1.83E-05	UP
ENSG00000162599	NFIA	nuclear factor I A [Source:HGNC Symbol;Acc:HGNC:7784]	7.24	3.95	0.85	4.65	3.29E-06	1.83E-05	UP
ENSG00000122512	PMS2	PMS1 homolog 2, mismatch repair system component [Source:HGNC Symbol;Acc:HGNC:9122]	7.54	5.03	1.08	4.65	3.32E-06	1.84E-05	UP
ENSG00000159723	AGRP	agouti related neuropeptide [Source:HGNC Symbol;Acc:HGNC:330]	3.68	-5.24	1.13	-4.65	3.32E-06	1.84E-05	DN
ENSG00000108840	HDAC5	histone deacetylase 5 [Source:HGNC Symbol;Acc:HGNC:14068]	57.83	2.08	0.45	4.64	3.41E-06	1.89E-05	UP
ENSG00000181192	DHTKD1	dehydrogenase E1 and transketolase domain containing 1 [Source:HGNC Symbol;Acc:HGNC:23537]	9.64	2.68	0.58	4.64	3.52E-06	1.95E-05	UP
ENSG00000188848	BEND4	BEN domain containing 4 [Source:HGNC Symbol;Acc:HGNC:23815]	6.57	-4.87	1.05	-4.63	3.58E-06	1.98E-05	DN
ENSG00000173917	HOXB2	homeobox B2 [Source:HGNC Symbol;Acc:HGNC:5113]	3.78	5.51	1.19	4.63	3.60E-06	1.99E-05	UP
ENSG00000100084	HIRA	histone cell cycle regulator [Source:HGNC Symbol;Acc:HGNC:4916]	16.96	-2.24	0.48	-4.63	3.64E-06	2.01E-05	DN
ENSG00000073331	ALPK1	alpha kinase 1 [Source:HGNC Symbol;Acc:HGNC:20917]	7.24	4.36	0.94	4.63	3.65E-06	2.02E-05	UP
ENSG00000101230	ISM1	isthmin 1 [Source:HGNC Symbol;Acc:HGNC:16213]	8.26	3.52	0.76	4.63	3.66E-06	2.02E-05	UP
ENSG00000147536	GINS4	GINS complex subunit 4 [Source:HGNC Symbol;Acc:HGNC:28226]	15.19	-2.58	0.56	-4.63	3.67E-06	2.03E-05	DN
ENSG00000074621	SLC24A1	solute carrier family 24 member 1 [Source:HGNC Symbol;Acc:HGNC:10975]	3.70	5.48	1.18	4.63	3.71E-06	2.04E-05	UP
ENSG00000136514	RTP4	receptor transporter protein 4 [Source:HGNC Symbol;Acc:HGNC:23992]	8.47	-4.21	0.91	-4.62	3.82E-06	2.10E-05	DN
ENSG00000138663	COPS4	COP9 signalosome subunit 4 [Source:HGNC Symbol;Acc:HGNC:16702]	44.06	-2.01	0.43	-4.62	3.88E-06	2.13E-05	DN
ENSG00000047188	YTHDC2	YTH domain containing 2 [Source:HGNC Symbol;Acc:HGNC:24721]	8.67	2.80	0.61	4.62	3.91E-06	2.14E-05	UP
ENSG00000113532	ST8SIA4	ST8 alpha-N-acetyl-neuraminide alpha-2,8-sialyltransferase 4 [Source:HGNC Symbol;Acc:HGNC:10871]	7.04	3.90	0.84	4.62	3.93E-06	2.15E-05	UP
ENSG00000146006	LRRTM2	leucine rich repeat transmembrane neuronal 2 [Source:HGNC Symbol;Acc:HGNC:19409]	3.74	5.50	1.19	4.61	4.01E-06	2.19E-05	UP
ENSG00000105767	CADM4	cell adhesion molecule 4 [Source:HGNC Symbol;Acc:HGNC:30825]	6.02	-5.34	1.16	-4.61	4.04E-06	2.21E-05	DN
ENSG00000137843	PAK6	p21 (RAC1) activated kinase 6 [Source:HGNC Symbol;Acc:HGNC:16061]	10.17	2.53	0.55	4.61	4.04E-06	2.21E-05	UP
ENSG00000188089	PLA2G4E	phospholipase A2 group IVE [Source:HGNC Symbol;Acc:HGNC:24791]	3.92	-5.34	1.16	-4.61	4.05E-06	2.21E-05	DN
ENSG00000197753	LHFPL5	LHFPL tetraspan subfamily member 5 [Source:HGNC Symbol;Acc:HGNC:21253]	3.67	5.47	1.19	4.61	4.07E-06	2.22E-05	UP
ENSG00000117475	BLZF1	basic leucine zipper nuclear factor 1 [Source:HGNC Symbol;Acc:HGNC:1065]	32.10	-2.19	0.48	-4.61	4.11E-06	2.24E-05	DN
ENSG00000155868	MED7	mediator complex subunit 7 [Source:HGNC Symbol;Acc:HGNC:2378]	13.19	-2.51	0.55	-4.60	4.20E-06	2.29E-05	DN
ENSG00000069431	ABCC9	ATP binding cassette subfamily C member 9 [Source:HGNC Symbol;Acc:HGNC:60]	7.34	4.41	0.96	4.60	4.21E-06	2.29E-05	UP
ENSG00000008441	NFIX	nuclear factor I X [Source:HGNC Symbol;Acc:HGNC:7788]	7.89	3.43	0.74	4.60	4.22E-06	2.29E-05	UP
ENSG00000113070	HBEGF	heparin binding EGF like growth factor [Source:HGNC Symbol;Acc:HGNC:3059]	14.61	-2.36	0.51	-4.60	4.22E-06	2.29E-05	DN
ENSG00000036828	CASR	calcium sensing receptor [Source:HGNC Symbol;Acc:HGNC:1514]	3.82	5.54	1.21	4.60	4.27E-06	2.31E-05	UP
ENSG00000144406	UNC80	unc-80 homolog, NALCN channel complex subunit [Source:HGNC Symbol;Acc:HGNC:26582]	3.83	5.54	1.21	4.60	4.28E-06	2.32E-05	UP
ENSG00000178381	ZFAND2A	zinc finger AN1-type containing 2A [Source:HGNC Symbol;Acc:HGNC:28073]	21.15	-2.05	0.45	-4.60	4.30E-06	2.33E-05	DN
ENSG00000162722	TRIM58	tripartite motif containing 58 [Source:HGNC Symbol;Acc:HGNC:24150]	3.79	5.52	1.20	4.60	4.30E-06	2.33E-05	UP
ENSG00000204576	PRR3	proline rich 3 [Source:HGNC Symbol;Acc:HGNC:21149]	14.07	-2.10	0.46	-4.60	4.33E-06	2.34E-05	DN
ENSG00000071575	TRIB2	tribbles pseudokinase 2 [Source:HGNC Symbol;Acc:HGNC:30809]	16.86	2.29	0.50	4.59	4.36E-06	2.36E-05	UP
ENSG00000271605	MILR1	mast cell immunoglobulin like receptor 1 [Source:HGNC Symbol;Acc:HGNC:27570]	7.11	4.34	0.94	4.59	4.36E-06	2.36E-05	UP
ENSG00000144040	SFXN5	sideroflexin 5 [Source:HGNC Symbol;Acc:HGNC:16073]	7.66	3.19	0.69	4.59	4.40E-06	2.37E-05	UP
ENSG00000159216	RUNX1	RUNX family transcription factor 1 [Source:HGNC Symbol;Acc:HGNC:10471]	8.61	2.79	0.61	4.59	4.51E-06	2.43E-05	UP
ENSG00000171860	C3AR1	complement C3a receptor 1 [Source:HGNC Symbol;Acc:HGNC:1319]	7.54	5.03	1.10	4.58	4.55E-06	2.45E-05	UP
ENSG00000088451	TGDS	TDP-glucose 4,6-dehydratase [Source:HGNC Symbol;Acc:HGNC:20324]	11.23	-2.23	0.49	-4.58	4.67E-06	2.51E-05	DN
ENSG00000148200	NR6A1	nuclear receptor subfamily 6 group A member 1 [Source:HGNC Symbol;Acc:HGNC:7985]	11.42	-2.36	0.52	-4.58	4.67E-06	2.51E-05	DN
ENSG00000170271	FAXDC2	fatty acid hydroxylase domain containing 2 [Source:HGNC Symbol;Acc:HGNC:1334]	5.31	5.26	1.15	4.58	4.67E-06	2.51E-05	UP
ENSG00000180190	TDRP	testis development related protein [Source:HGNC Symbol;Acc:HGNC:26951]	92.98	-2.29	0.50	-4.58	4.67E-06	2.51E-05	DN
ENSG00000048342	CC2D2A	coiled-coil and C2 domain containing 2A [Source:HGNC Symbol;Acc:HGNC:29253]	7.63	3.16	0.69	4.58	4.70E-06	2.52E-05	UP
ENSG00000184108	TRIML1	tripartite motif family like 1 [Source:HGNC Symbol;Acc:HGNC:26698]	3.47	-5.15	1.12	-4.58	4.72E-06	2.53E-05	DN
ENSG00000197457	STMN3	stathmin 3 [Source:HGNC Symbol;Acc:HGNC:15926]	3.67	5.47	1.20	4.58	4.74E-06	2.54E-05	UP
ENSG00000177595	PIDD1	p53-induced death domain protein 1 [Source:HGNC Symbol;Acc:HGNC:16491]	8.05	3.06	0.67	4.57	4.86E-06	2.60E-05	UP
ENSG00000213064	SFT2D2	SFT2 domain containing 2 [Source:HGNC Symbol;Acc:HGNC:25140]	14.89	2.09	0.46	4.57	4.88E-06	2.61E-05	UP
ENSG00000138378	STAT4	signal transducer and activator of transcription 4 [Source:HGNC Symbol;Acc:HGNC:11365]	4.12	5.64	1.24	4.57	4.91E-06	2.62E-05	UP
ENSG00000138794	CASP6	caspase 6 [Source:HGNC Symbol;Acc:HGNC:1507]	12.11	-2.17	0.48	-4.57	4.96E-06	2.65E-05	DN
ENSG00000165684	SNAPC4	small nuclear RNA activating complex polypeptide 4 [Source:HGNC Symbol;Acc:HGNC:11137]	10.80	-2.37	0.52	-4.56	5.01E-06	2.67E-05	DN
ENSG00000144535	DIS3L2	DIS3 like 3'-5' exoribonuclease 2 [Source:HGNC Symbol;Acc:HGNC:28648]	11.04	2.23	0.49	4.56	5.01E-06	2.67E-05	UP
ENSG00000102753	KPNA3	karyopherin subunit alpha 3 [Source:HGNC Symbol;Acc:HGNC:6396]	30.46	-2.11	0.46	-4.56	5.16E-06	2.74E-05	DN
ENSG00000164659	ELAPOR2	endosome-lysosome associated apoptosis and autophagy regulator family member 2 [Source:HGNC Symbol;Acc:HGNC:21945]	3.61	5.44	1.19	4.56	5.18E-06	2.75E-05	UP
ENSG00000185339	TCN2	transcobalamin 2 [Source:HGNC Symbol;Acc:HGNC:11653]	21.17	-3.14	0.69	-4.55	5.43E-06	2.88E-05	DN
ENSG00000163646	CLRN1	clarin 1 [Source:HGNC Symbol;Acc:HGNC:12605]	3.97	5.56	1.22	4.55	5.47E-06	2.90E-05	UP
ENSG00000111665	CDCA3	cell division cycle associated 3 [Source:HGNC Symbol;Acc:HGNC:14624]	20.45	-4.17	0.92	-4.54	5.55E-06	2.93E-05	DN
ENSG00000251247	ZNF345	zinc finger protein 345 [Source:HGNC Symbol;Acc:HGNC:16367]	7.22	4.98	1.10	4.54	5.55E-06	2.93E-05	UP
ENSG00000023892	DEF6	DEF6 guanine nucleotide exchange factor [Source:HGNC Symbol;Acc:HGNC:2760]	7.76	2.98	0.66	4.54	5.58E-06	2.94E-05	UP
ENSG00000108561	C1QBP	complement C1q binding protein [Source:HGNC Symbol;Acc:HGNC:1243]	100.14	-2.48	0.55	-4.54	5.67E-06	2.99E-05	DN
ENSG00000271447	MMP28	matrix metallopeptidase 28 [Source:HGNC Symbol;Acc:HGNC:14366]	11.28	-2.56	0.56	-4.54	5.67E-06	2.99E-05	DN
ENSG00000106399	RPA3	replication protein A3 [Source:HGNC Symbol;Acc:HGNC:10291]	25.46	-2.68	0.59	-4.54	5.73E-06	3.02E-05	DN
ENSG00000138722	MMRN1	multimerin 1 [Source:HGNC Symbol;Acc:HGNC:7178]	7.19	4.38	0.96	4.54	5.73E-06	3.02E-05	UP
ENSG00000165105	RASEF	RAS and EF-hand domain containing [Source:HGNC Symbol;Acc:HGNC:26464]	11.83	2.24	0.49	4.53	5.78E-06	3.04E-05	UP
ENSG00000133065	SLC41A1	solute carrier family 41 member 1 [Source:HGNC Symbol;Acc:HGNC:19429]	13.91	-2.61	0.58	-4.53	5.79E-06	3.04E-05	DN
ENSG00000164764	SBSPON	somatomedin B and thrombospondin type 1 domain containing [Source:HGNC Symbol;Acc:HGNC:30362]	3.85	5.53	1.22	4.53	5.80E-06	3.04E-05	UP
ENSG00000102878	HSF4	heat shock transcription factor 4 [Source:HGNC Symbol;Acc:HGNC:5227]	6.99	4.33	0.96	4.53	5.81E-06	3.05E-05	UP
ENSG00000178184	PARD6G	par-6 family cell polarity regulator gamma [Source:HGNC Symbol;Acc:HGNC:16076]	12.28	-2.11	0.47	-4.53	5.81E-06	3.05E-05	DN
ENSG00000135749	PCNX2	pecanex 2 [Source:HGNC Symbol;Acc:HGNC:8736]	5.24	5.25	1.16	4.53	5.84E-06	3.06E-05	UP
ENSG00000158715	SLC45A3	solute carrier family 45 member 3 [Source:HGNC Symbol;Acc:HGNC:8642]	4.92	-5.66	1.25	-4.53	5.87E-06	3.08E-05	DN
ENSG00000148291	SURF2	surfeit 2 [Source:HGNC Symbol;Acc:HGNC:11475]	15.64	-2.46	0.54	-4.53	5.88E-06	3.08E-05	DN
ENSG00000169047	IRS1	insulin receptor substrate 1 [Source:HGNC Symbol;Acc:HGNC:6125]	5.15	5.22	1.15	4.53	5.88E-06	3.08E-05	UP
ENSG00000188878	FBF1	Fas binding factor 1 [Source:HGNC Symbol;Acc:HGNC:24674]	9.99	-2.47	0.55	-4.53	5.88E-06	3.08E-05	DN
ENSG00000169860	P2RY1	purinergic receptor P2Y1 [Source:HGNC Symbol;Acc:HGNC:8539]	9.86	2.97	0.66	4.53	5.92E-06	3.10E-05	UP
ENSG00000133800	LYVE1	lymphatic vessel endothelial hyaluronan receptor 1 [Source:HGNC Symbol;Acc:HGNC:14687]	52.51	2.67	0.59	4.53	5.95E-06	3.11E-05	UP
ENSG00000168907	PLA2G4F	phospholipase A2 group IVF [Source:HGNC Symbol;Acc:HGNC:27396]	8.52	-4.71	1.04	-4.53	6.04E-06	3.15E-05	DN
ENSG00000160404	TOR2A	torsin family 2 member A [Source:HGNC Symbol;Acc:HGNC:11996]	24.36	-2.57	0.57	-4.52	6.09E-06	3.17E-05	DN
ENSG00000103037	SETD6	SET domain containing 6, protein lysine methyltransferase [Source:HGNC Symbol;Acc:HGNC:26116]	20.54	-2.02	0.45	-4.52	6.12E-06	3.19E-05	DN
ENSG00000176438	SYNE3	spectrin repeat containing nuclear envelope family member 3 [Source:HGNC Symbol;Acc:HGNC:19861]	5.04	5.18	1.15	4.52	6.29E-06	3.27E-05	UP
ENSG00000113368	LMNB1	lamin B1 [Source:HGNC Symbol;Acc:HGNC:6637]	61.28	-3.24	0.72	-4.52	6.33E-06	3.30E-05	DN
ENSG00000175471	MCTP1	multiple C2 and transmembrane domain containing 1 [Source:HGNC Symbol;Acc:HGNC:26183]	3.73	5.50	1.22	4.51	6.36E-06	3.31E-05	UP
ENSG00000178860	MSC	musculin [Source:HGNC Symbol;Acc:HGNC:7321]	7.01	3.88	0.86	4.51	6.39E-06	3.32E-05	UP
ENSG00000132326	PER2	period circadian regulator 2 [Source:HGNC Symbol;Acc:HGNC:8846]	8.98	2.72	0.60	4.51	6.41E-06	3.33E-05	UP
ENSG00000198087	CD2AP	CD2 associated protein [Source:HGNC Symbol;Acc:HGNC:14258]	62.63	-2.04	0.45	-4.51	6.49E-06	3.37E-05	DN
ENSG00000205903	ZNF316	zinc finger protein 316 [Source:HGNC Symbol;Acc:HGNC:13843]	6.63	3.81	0.85	4.51	6.58E-06	3.41E-05	UP
ENSG00000070061	ELP1	elongator complex protein 1 [Source:HGNC Symbol;Acc:HGNC:5959]	19.23	-2.00	0.44	-4.51	6.61E-06	3.42E-05	DN
ENSG00000134709	HOOK1	hook microtubule tethering protein 1 [Source:HGNC Symbol;Acc:HGNC:19884]	14.93	-2.44	0.54	-4.51	6.63E-06	3.44E-05	DN
ENSG00000140285	FGF7	fibroblast growth factor 7 [Source:HGNC Symbol;Acc:HGNC:3685]	3.63	5.44	1.21	4.50	6.80E-06	3.52E-05	UP
ENSG00000119684	MLH3	mutL homolog 3 [Source:HGNC Symbol;Acc:HGNC:7128]	12.04	2.10	0.47	4.50	6.81E-06	3.52E-05	UP
ENSG00000124380	SNRNP27	small nuclear ribonucleoprotein U4/U6.U5 subunit 27 [Source:HGNC Symbol;Acc:HGNC:30240]	57.61	-2.51	0.56	-4.49	7.02E-06	3.62E-05	DN
ENSG00000154783	FGD5	FYVE, RhoGEF and PH domain containing 5 [Source:HGNC Symbol;Acc:HGNC:19117]	14.37	2.07	0.46	4.49	7.05E-06	3.63E-05	UP
ENSG00000112304	ACOT13	acyl-CoA thioesterase 13 [Source:HGNC Symbol;Acc:HGNC:20999]	11.78	-2.11	0.47	-4.49	7.11E-06	3.66E-05	DN
ENSG00000188522	FAM83G	family with sequence similarity 83 member G [Source:HGNC Symbol;Acc:HGNC:32554]	7.72	-3.00	0.67	-4.49	7.13E-06	3.66E-05	DN
ENSG00000136444	RSAD1	radical S-adenosyl methionine domain containing 1 [Source:HGNC Symbol;Acc:HGNC:25634]	8.24	2.72	0.61	4.49	7.20E-06	3.70E-05	UP
ENSG00000188827	SLX4	SLX4 structure-specific endonuclease subunit [Source:HGNC Symbol;Acc:HGNC:23845]	9.71	-2.43	0.54	-4.49	7.25E-06	3.72E-05	DN
ENSG00000121075	TBX4	T-box transcription factor 4 [Source:HGNC Symbol;Acc:HGNC:11603]	8.42	2.95	0.66	4.49	7.26E-06	3.73E-05	UP
ENSG00000177556	ATOX1	antioxidant 1 copper chaperone [Source:HGNC Symbol;Acc:HGNC:798]	52.80	-2.21	0.49	-4.48	7.32E-06	3.76E-05	DN
ENSG00000126460	PRRG2	proline rich and Gla domain 2 [Source:HGNC Symbol;Acc:HGNC:9470]	13.98	-2.69	0.60	-4.48	7.34E-06	3.76E-05	DN
ENSG00000008853	RHOBTB2	Rho related BTB domain containing 2 [Source:HGNC Symbol;Acc:HGNC:18756]	7.27	3.09	0.69	4.48	7.51E-06	3.85E-05	UP
ENSG00000105499	PLA2G4C	phospholipase A2 group IVC [Source:HGNC Symbol;Acc:HGNC:9037]	6.98	4.93	1.10	4.48	7.56E-06	3.87E-05	UP
ENSG00000112041	TULP1	TUB like protein 1 [Source:HGNC Symbol;Acc:HGNC:12423]	8.26	-2.91	0.65	-4.48	7.56E-06	3.87E-05	DN
ENSG00000148655	LRMDA	leucine rich melanocyte differentiation associated [Source:HGNC Symbol;Acc:HGNC:23405]	4.96	5.17	1.15	4.48	7.59E-06	3.88E-05	UP
ENSG00000133739	LRRCC1	leucine rich repeat and coiled-coil centrosomal protein 1 [Source:HGNC Symbol;Acc:HGNC:29373]	9.21	-4.01	0.90	-4.48	7.61E-06	3.89E-05	DN
ENSG00000110172	CHORDC1	cysteine and histidine rich domain containing 1 [Source:HGNC Symbol;Acc:HGNC:14525]	51.95	-2.28	0.51	-4.47	7.71E-06	3.94E-05	DN
ENSG00000151883	PARP8	poly(ADP-ribose) polymerase family member 8 [Source:HGNC Symbol;Acc:HGNC:26124]	7.83	3.19	0.71	4.47	7.78E-06	3.98E-05	UP
ENSG00000162076	FLYWCH2	FLYWCH family member 2 [Source:HGNC Symbol;Acc:HGNC:25178]	3.47	5.38	1.20	4.47	7.83E-06	4.00E-05	UP
ENSG00000102575	ACP5	acid phosphatase 5, tartrate resistant [Source:HGNC Symbol;Acc:HGNC:124]	17.94	-2.22	0.50	-4.47	7.87E-06	4.02E-05	DN
ENSG00000137574	TGS1	trimethylguanosine synthase 1 [Source:HGNC Symbol;Acc:HGNC:17843]	19.39	-2.54	0.57	-4.47	7.88E-06	4.02E-05	DN
ENSG00000138792	ENPEP	glutamyl aminopeptidase [Source:HGNC Symbol;Acc:HGNC:3355]	10.04	3.00	0.67	4.47	7.92E-06	4.04E-05	UP
ENSG00000102595	UGGT2	UDP-glucose glycoprotein glucosyltransferase 2 [Source:HGNC Symbol;Acc:HGNC:15664]	12.49	2.02	0.45	4.47	8.00E-06	4.07E-05	UP
ENSG00000102879	CORO1A	coronin 1A [Source:HGNC Symbol;Acc:HGNC:2252]	12.31	2.05	0.46	4.46	8.01E-06	4.07E-05	UP
ENSG00000173227	SYT12	synaptotagmin 12 [Source:HGNC Symbol;Acc:HGNC:18381]	7.09	4.93	1.10	4.46	8.04E-06	4.09E-05	UP
ENSG00000165891	E2F7	E2F transcription factor 7 [Source:HGNC Symbol;Acc:HGNC:23820]	9.55	-4.45	1.00	-4.46	8.10E-06	4.11E-05	DN
ENSG00000096093	EFHC1	EF-hand domain containing 1 [Source:HGNC Symbol;Acc:HGNC:16406]	10.90	2.41	0.54	4.46	8.14E-06	4.13E-05	UP
ENSG00000123104	ITPR2	inositol 1,4,5-trisphosphate receptor type 2 [Source:HGNC Symbol;Acc:HGNC:6181]	28.21	2.32	0.52	4.46	8.34E-06	4.22E-05	UP
ENSG00000188487	INSC	INSC spindle orientation adaptor protein [Source:HGNC Symbol;Acc:HGNC:33116]	3.30	-5.08	1.14	-4.45	8.41E-06	4.25E-05	DN
ENSG00000147592	LACTB2	lactamase beta 2 [Source:HGNC Symbol;Acc:HGNC:18512]	9.58	-2.38	0.54	-4.45	8.54E-06	4.31E-05	DN
ENSG00000188641	DPYD	dihydropyrimidine dehydrogenase [Source:HGNC Symbol;Acc:HGNC:3012]	3.55	5.42	1.22	4.45	8.58E-06	4.33E-05	UP
ENSG00000123213	NLN	neurolysin [Source:HGNC Symbol;Acc:HGNC:16058]	13.73	-2.06	0.46	-4.45	8.67E-06	4.36E-05	DN
ENSG00000111863	ADTRP	androgen dependent TFPI regulating protein [Source:HGNC Symbol;Acc:HGNC:21214]	6.79	-4.36	0.98	-4.45	8.76E-06	4.41E-05	DN
ENSG00000143401	ANP32E	acidic nuclear phosphoprotein 32 family member E [Source:HGNC Symbol;Acc:HGNC:16673]	46.89	-2.59	0.58	-4.44	8.86E-06	4.45E-05	DN
ENSG00000154639	CXADR	CXADR Ig-like cell adhesion molecule [Source:HGNC Symbol;Acc:HGNC:2559]	3.25	-5.05	1.14	-4.44	8.88E-06	4.46E-05	DN
ENSG00000120675	DNAJC15	DnaJ heat shock protein family (Hsp40) member C15 [Source:HGNC Symbol;Acc:HGNC:20325]	13.17	-2.93	0.66	-4.44	8.94E-06	4.49E-05	DN
ENSG00000164951	PDP1	pyruvate dehyrogenase phosphatase catalytic subunit 1 [Source:HGNC Symbol;Acc:HGNC:9279]	6.71	3.48	0.78	4.44	8.94E-06	4.49E-05	UP
ENSG00000114738	MAPKAPK3	MAPK activated protein kinase 3 [Source:HGNC Symbol;Acc:HGNC:6888]	7.64	2.95	0.66	4.44	9.17E-06	4.60E-05	UP
ENSG00000168679	SLC16A4	solute carrier family 16 member 4 [Source:HGNC Symbol;Acc:HGNC:10925]	47.29	2.64	0.60	4.44	9.20E-06	4.61E-05	UP
ENSG00000134690	CDCA8	cell division cycle associated 8 [Source:HGNC Symbol;Acc:HGNC:14629]	18.24	-4.35	0.98	-4.43	9.37E-06	4.68E-05	DN
ENSG00000109536	FRG1	FSHD region gene 1 [Source:HGNC Symbol;Acc:HGNC:3954]	53.54	-2.20	0.50	-4.43	9.42E-06	4.71E-05	DN
ENSG00000142892	PIGK	phosphatidylinositol glycan anchor biosynthesis class K [Source:HGNC Symbol;Acc:HGNC:8965]	15.11	-2.15	0.49	-4.43	9.43E-06	4.71E-05	DN
ENSG00000198795	ZNF521	zinc finger protein 521 [Source:HGNC Symbol;Acc:HGNC:24605]	6.49	3.78	0.85	4.43	9.44E-06	4.71E-05	UP
ENSG00000167191	GPRC5B	G protein-coupled receptor class C group 5 member B [Source:HGNC Symbol;Acc:HGNC:13308]	10.63	2.88	0.65	4.43	9.54E-06	4.76E-05	UP
ENSG00000137501	SYTL2	synaptotagmin like 2 [Source:HGNC Symbol;Acc:HGNC:15585]	7.71	3.16	0.71	4.43	9.55E-06	4.76E-05	UP
ENSG00000135624	CCT7	chaperonin containing TCP1 subunit 7 [Source:HGNC Symbol;Acc:HGNC:1622]	166.16	-2.19	0.50	-4.43	9.62E-06	4.79E-05	DN
ENSG00000166886	NAB2	NGFI-A binding protein 2 [Source:HGNC Symbol;Acc:HGNC:7627]	17.15	2.38	0.54	4.42	9.65E-06	4.81E-05	UP
ENSG00000107815	TWNK	twinkle mtDNA helicase [Source:HGNC Symbol;Acc:HGNC:1160]	8.36	-2.92	0.66	-4.42	9.77E-06	4.86E-05	DN
ENSG00000100167	SEPTIN3	septin 3 [Source:HGNC Symbol;Acc:HGNC:10750]	3.41	5.36	1.21	4.42	9.85E-06	4.90E-05	UP
ENSG00000196116	TDRD7	tudor domain containing 7 [Source:HGNC Symbol;Acc:HGNC:30831]	12.22	-2.01	0.45	-4.42	9.86E-06	4.90E-05	DN
ENSG00000169435	RASSF6	Ras association domain family member 6 [Source:HGNC Symbol;Acc:HGNC:20796]	24.35	-2.59	0.59	-4.42	9.98E-06	4.96E-05	DN
ENSG00000180346	TIGD2	tigger transposable element derived 2 [Source:HGNC Symbol;Acc:HGNC:18333]	10.78	2.25	0.51	4.42	1.00E-05	4.98E-05	UP
ENSG00000188596	CFAP54	cilia and flagella associated protein 54 [Source:HGNC Symbol;Acc:HGNC:26456]	6.73	3.85	0.87	4.42	1.00E-05	4.98E-05	UP
ENSG00000100379	KCTD17	potassium channel tetramerization domain containing 17 [Source:HGNC Symbol;Acc:HGNC:25705]	71.16	-2.09	0.47	-4.41	1.03E-05	5.08E-05	DN
ENSG00000197121	PGAP1	post-GPI attachment to proteins inositol deacylase 1 [Source:HGNC Symbol;Acc:HGNC:25712]	7.70	2.97	0.67	4.41	1.03E-05	5.09E-05	UP
ENSG00000213366	GSTM2	glutathione S-transferase mu 2 [Source:HGNC Symbol;Acc:HGNC:4634]	6.48	4.22	0.96	4.41	1.05E-05	5.19E-05	UP
ENSG00000163811	WDR43	WD repeat domain 43 [Source:HGNC Symbol;Acc:HGNC:28945]	69.34	-2.34	0.53	-4.41	1.05E-05	5.21E-05	DN
ENSG00000168952	STXBP6	syntaxin binding protein 6 [Source:HGNC Symbol;Acc:HGNC:19666]	9.14	2.71	0.61	4.40	1.07E-05	5.26E-05	UP
ENSG00000078043	PIAS2	protein inhibitor of activated STAT 2 [Source:HGNC Symbol;Acc:HGNC:17311]	15.87	-2.12	0.48	-4.40	1.07E-05	5.27E-05	DN
ENSG00000154856	APCDD1	APC down-regulated 1 [Source:HGNC Symbol;Acc:HGNC:15718]	17.11	2.44	0.56	4.40	1.09E-05	5.36E-05	UP
ENSG00000254470	AP5B1	adaptor related protein complex 5 subunit beta 1 [Source:HGNC Symbol;Acc:HGNC:25104]	7.20	3.08	0.70	4.40	1.10E-05	5.41E-05	UP
ENSG00000108953	YWHAE	tyrosine 3-monooxygenase/tryptophan 5-monooxygenase activation protein epsilon [Source:HGNC Symbol;Acc:HGNC:12851]	528.14	-2.04	0.46	-4.40	1.11E-05	5.43E-05	DN
ENSG00000101361	NOP56	NOP56 ribonucleoprotein [Source:HGNC Symbol;Acc:HGNC:15911]	65.29	-2.00	0.46	-4.40	1.11E-05	5.44E-05	DN
ENSG00000117407	ARTN	artemin [Source:HGNC Symbol;Acc:HGNC:727]	3.32	5.32	1.21	4.39	1.12E-05	5.48E-05	UP
ENSG00000155636	RBM45	RNA binding motif protein 45 [Source:HGNC Symbol;Acc:HGNC:24468]	8.34	-2.74	0.62	-4.39	1.14E-05	5.59E-05	DN
ENSG00000133392	MYH11	myosin heavy chain 11 [Source:HGNC Symbol;Acc:HGNC:7569]	29.96	2.59	0.59	4.39	1.14E-05	5.60E-05	UP
ENSG00000169413	RNASE6	ribonuclease A family member k6 [Source:HGNC Symbol;Acc:HGNC:10048]	3.31	5.31	1.21	4.39	1.15E-05	5.62E-05	UP
ENSG00000114854	TNNC1	troponin C1, slow skeletal and cardiac type [Source:HGNC Symbol;Acc:HGNC:11943]	16.87	-4.41	1.01	-4.39	1.16E-05	5.67E-05	DN
ENSG00000128791	TWSG1	twisted gastrulation BMP signaling modulator 1 [Source:HGNC Symbol;Acc:HGNC:12429]	44.17	-2.33	0.53	-4.38	1.16E-05	5.68E-05	DN
ENSG00000101096	NFATC2	nuclear factor of activated T cells 2 [Source:HGNC Symbol;Acc:HGNC:7776]	6.37	4.19	0.96	4.38	1.17E-05	5.70E-05	UP
ENSG00000132205	EMILIN2	elastin microfibril interfacer 2 [Source:HGNC Symbol;Acc:HGNC:19881]	13.14	2.04	0.47	4.38	1.19E-05	5.79E-05	UP
ENSG00000180481	GLIPR1L2	GLIPR1 like 2 [Source:HGNC Symbol;Acc:HGNC:28592]	3.32	5.34	1.22	4.38	1.20E-05	5.86E-05	UP
ENSG00000162460	TMEM82	transmembrane protein 82 [Source:HGNC Symbol;Acc:HGNC:32350]	3.25	-5.06	1.16	-4.38	1.21E-05	5.89E-05	DN
ENSG00000096060	FKBP5	FKBP prolyl isomerase 5 [Source:HGNC Symbol;Acc:HGNC:3721]	17.30	-2.26	0.52	-4.38	1.21E-05	5.90E-05	DN
ENSG00000089195	TRMT6	tRNA methyltransferase 6 [Source:HGNC Symbol;Acc:HGNC:20900]	10.65	-2.58	0.59	-4.38	1.21E-05	5.90E-05	DN
ENSG00000133216	EPHB2	EPH receptor B2 [Source:HGNC Symbol;Acc:HGNC:3393]	6.77	4.25	0.97	4.37	1.23E-05	5.96E-05	UP
ENSG00000115163	CENPA	centromere protein A [Source:HGNC Symbol;Acc:HGNC:1851]	11.60	-3.85	0.88	-4.37	1.23E-05	5.97E-05	DN
ENSG00000134901	POGLUT2	protein O-glucosyltransferase 2 [Source:HGNC Symbol;Acc:HGNC:19350]	11.10	-2.29	0.52	-4.37	1.24E-05	6.00E-05	DN
ENSG00000108506	INTS2	integrator complex subunit 2 [Source:HGNC Symbol;Acc:HGNC:29241]	12.50	-2.06	0.47	-4.37	1.24E-05	6.02E-05	DN
ENSG00000078098	FAP	fibroblast activation protein alpha [Source:HGNC Symbol;Acc:HGNC:3590]	6.97	4.29	0.98	4.37	1.25E-05	6.04E-05	UP
ENSG00000175643	RMI2	RecQ mediated genome instability 2 [Source:HGNC Symbol;Acc:HGNC:28349]	6.42	4.21	0.96	4.37	1.25E-05	6.05E-05	UP
ENSG00000123892	RAB38	RAB38, member RAS oncogene family [Source:HGNC Symbol;Acc:HGNC:9776]	3.25	5.30	1.21	4.37	1.25E-05	6.07E-05	UP
ENSG00000163219	ARHGAP25	Rho GTPase activating protein 25 [Source:HGNC Symbol;Acc:HGNC:28951]	6.78	3.23	0.74	4.37	1.26E-05	6.10E-05	UP
ENSG00000148399	DPH7	diphthamide biosynthesis 7 [Source:HGNC Symbol;Acc:HGNC:25199]	12.05	2.05	0.47	4.36	1.28E-05	6.17E-05	UP
ENSG00000131495	NDUFA2	NADH:ubiquinone oxidoreductase subunit A2 [Source:HGNC Symbol;Acc:HGNC:7685]	56.98	-2.11	0.48	-4.36	1.28E-05	6.18E-05	DN
ENSG00000136869	TLR4	toll like receptor 4 [Source:HGNC Symbol;Acc:HGNC:11850]	6.73	3.20	0.74	4.36	1.32E-05	6.37E-05	UP
ENSG00000006282	SPATA20	spermatogenesis associated 20 [Source:HGNC Symbol;Acc:HGNC:26125]	6.74	3.49	0.80	4.35	1.34E-05	6.44E-05	UP
ENSG00000106123	EPHB6	EPH receptor B6 [Source:HGNC Symbol;Acc:HGNC:3396]	7.12	3.56	0.82	4.35	1.34E-05	6.44E-05	UP
ENSG00000166477	LEO1	LEO1 homolog, Paf1/RNA polymerase II complex component [Source:HGNC Symbol;Acc:HGNC:30401]	20.57	-2.33	0.54	-4.35	1.35E-05	6.49E-05	DN
ENSG00000134955	SLC37A2	solute carrier family 37 member 2 [Source:HGNC Symbol;Acc:HGNC:20644]	6.30	4.16	0.96	4.35	1.35E-05	6.51E-05	UP
ENSG00000127329	PTPRB	protein tyrosine phosphatase receptor type B [Source:HGNC Symbol;Acc:HGNC:9665]	19.60	2.24	0.52	4.35	1.36E-05	6.51E-05	UP
ENSG00000113319	RASGRF2	Ras protein specific guanine nucleotide releasing factor 2 [Source:HGNC Symbol;Acc:HGNC:9876]	4.61	5.06	1.16	4.35	1.36E-05	6.51E-05	UP
ENSG00000126070	AGO3	argonaute RISC catalytic component 3 [Source:HGNC Symbol;Acc:HGNC:18421]	10.03	2.27	0.52	4.35	1.37E-05	6.57E-05	UP
ENSG00000084636	COL16A1	collagen type XVI alpha 1 chain [Source:HGNC Symbol;Acc:HGNC:2193]	14.55	2.43	0.56	4.35	1.38E-05	6.61E-05	UP
ENSG00000120057	SFRP5	secreted frizzled related protein 5 [Source:HGNC Symbol;Acc:HGNC:10779]	3.28	-5.08	1.17	-4.35	1.39E-05	6.64E-05	DN
ENSG00000141968	VAV1	vav guanine nucleotide exchange factor 1 [Source:HGNC Symbol;Acc:HGNC:12657]	6.26	3.72	0.86	4.35	1.39E-05	6.66E-05	UP
ENSG00000258818	RNASE4	ribonuclease A family member 4 [Source:HGNC Symbol;Acc:HGNC:10047]	6.68	-3.86	0.89	-4.35	1.39E-05	6.66E-05	DN
ENSG00000166436	TRIM66	tripartite motif containing 66 [Source:HGNC Symbol;Acc:HGNC:29005]	3.27	5.30	1.22	4.34	1.41E-05	6.73E-05	UP
ENSG00000254858	MPV17L2	MPV17 mitochondrial inner membrane protein like 2 [Source:HGNC Symbol;Acc:HGNC:28177]	9.00	-2.40	0.55	-4.34	1.41E-05	6.74E-05	DN
ENSG00000120915	EPHX2	epoxide hydrolase 2 [Source:HGNC Symbol;Acc:HGNC:3402]	6.97	3.54	0.81	4.34	1.41E-05	6.75E-05	UP
ENSG00000113749	HRH2	histamine receptor H2 [Source:HGNC Symbol;Acc:HGNC:5183]	3.19	5.26	1.21	4.34	1.43E-05	6.83E-05	UP
ENSG00000184465	WDR27	WD repeat domain 27 [Source:HGNC Symbol;Acc:HGNC:21248]	7.27	3.09	0.71	4.34	1.45E-05	6.91E-05	UP
ENSG00000173702	MUC13	mucin 13, cell surface associated [Source:HGNC Symbol;Acc:HGNC:7511]	4.59	-5.55	1.28	-4.33	1.46E-05	6.96E-05	DN
ENSG00000120833	SOCS2	suppressor of cytokine signaling 2 [Source:HGNC Symbol;Acc:HGNC:19382]	15.97	2.25	0.52	4.33	1.49E-05	7.07E-05	UP
ENSG00000137168	PPIL1	peptidylprolyl isomerase like 1 [Source:HGNC Symbol;Acc:HGNC:9260]	17.25	-2.20	0.51	-4.33	1.49E-05	7.10E-05	DN
ENSG00000103375	AQP8	aquaporin 8 [Source:HGNC Symbol;Acc:HGNC:642]	17.69	-7.50	1.73	-4.33	1.49E-05	7.10E-05	DN
ENSG00000134504	KCTD1	potassium channel tetramerization domain containing 1 [Source:HGNC Symbol;Acc:HGNC:18249]	11.19	2.54	0.59	4.33	1.50E-05	7.12E-05	UP
ENSG00000197273	GUCA2A	guanylate cyclase activator 2A [Source:HGNC Symbol;Acc:HGNC:4682]	3.33	5.32	1.23	4.33	1.50E-05	7.12E-05	UP
ENSG00000152348	ATG10	autophagy related 10 [Source:HGNC Symbol;Acc:HGNC:20315]	12.12	2.09	0.48	4.33	1.50E-05	7.12E-05	UP
ENSG00000167595	PROSER3	proline and serine rich 3 [Source:HGNC Symbol;Acc:HGNC:25204]	9.35	2.39	0.55	4.33	1.50E-05	7.13E-05	UP
ENSG00000116741	RGS2	regulator of G protein signaling 2 [Source:HGNC Symbol;Acc:HGNC:9998]	12.73	2.28	0.53	4.32	1.54E-05	7.31E-05	UP
ENSG00000147852	VLDLR	very low density lipoprotein receptor [Source:HGNC Symbol;Acc:HGNC:12698]	17.88	-2.25	0.52	-4.32	1.55E-05	7.34E-05	DN
ENSG00000150471	ADGRL3	adhesion G protein-coupled receptor L3 [Source:HGNC Symbol;Acc:HGNC:20974]	6.73	4.84	1.12	4.32	1.56E-05	7.39E-05	UP
ENSG00000165424	ZCCHC24	zinc finger CCHC-type containing 24 [Source:HGNC Symbol;Acc:HGNC:26911]	9.78	2.34	0.54	4.32	1.58E-05	7.48E-05	UP
ENSG00000106689	LHX2	LIM homeobox 2 [Source:HGNC Symbol;Acc:HGNC:6594]	6.02	-3.72	0.86	-4.32	1.59E-05	7.49E-05	DN
ENSG00000175602	CCDC85B	coiled-coil domain containing 85B [Source:HGNC Symbol;Acc:HGNC:24926]	10.83	2.18	0.51	4.31	1.61E-05	7.62E-05	UP
ENSG00000164134	NAA15	N-alpha-acetyltransferase 15, NatA auxiliary subunit [Source:HGNC Symbol;Acc:HGNC:30782]	53.67	-2.24	0.52	-4.31	1.62E-05	7.65E-05	DN
ENSG00000116205	TCEANC2	transcription elongation factor A N-terminal and central domain containing 2 [Source:HGNC Symbol;Acc:HGNC:26494]	10.00	-2.23	0.52	-4.31	1.63E-05	7.67E-05	DN
ENSG00000100628	ASB2	ankyrin repeat and SOCS box containing 2 [Source:HGNC Symbol;Acc:HGNC:16012]	5.38	5.27	1.22	4.31	1.64E-05	7.75E-05	UP
ENSG00000164610	RP9	RP9 pre-mRNA splicing factor [Source:HGNC Symbol;Acc:HGNC:10288]	18.76	-2.62	0.61	-4.31	1.64E-05	7.75E-05	DN
ENSG00000134072	CAMK1	calcium/calmodulin dependent protein kinase I [Source:HGNC Symbol;Acc:HGNC:1459]	12.85	-2.37	0.55	-4.31	1.66E-05	7.83E-05	DN
ENSG00000134532	SOX5	SRY-box transcription factor 5 [Source:HGNC Symbol;Acc:HGNC:11201]	6.41	3.43	0.80	4.30	1.69E-05	7.91E-05	UP
ENSG00000213694	S1PR3	sphingosine-1-phosphate receptor 3 [Source:HGNC Symbol;Acc:HGNC:3167]	7.03	3.02	0.70	4.30	1.69E-05	7.91E-05	UP
ENSG00000146070	PLA2G7	phospholipase A2 group VII [Source:HGNC Symbol;Acc:HGNC:9040]	55.68	-5.11	1.19	-4.30	1.69E-05	7.91E-05	DN
ENSG00000143344	RGL1	ral guanine nucleotide dissociation stimulator like 1 [Source:HGNC Symbol;Acc:HGNC:30281]	19.58	-2.01	0.47	-4.30	1.69E-05	7.92E-05	DN
ENSG00000187210	GCNT1	glucosaminyl (N-acetyl) transferase 1 [Source:HGNC Symbol;Acc:HGNC:4203]	7.63	-2.99	0.69	-4.30	1.71E-05	8.00E-05	DN
ENSG00000197208	SLC22A4	solute carrier family 22 member 4 [Source:HGNC Symbol;Acc:HGNC:10968]	12.16	-2.94	0.68	-4.30	1.72E-05	8.04E-05	DN
ENSG00000167981	ZNF597	zinc finger protein 597 [Source:HGNC Symbol;Acc:HGNC:26573]	6.12	-3.37	0.78	-4.30	1.74E-05	8.11E-05	DN
ENSG00000166341	DCHS1	dachsous cadherin-related 1 [Source:HGNC Symbol;Acc:HGNC:13681]	6.84	2.99	0.70	4.29	1.76E-05	8.22E-05	UP
ENSG00000127928	GNGT1	G protein subunit gamma transducin 1 [Source:HGNC Symbol;Acc:HGNC:4411]	3.92	5.54	1.29	4.29	1.80E-05	8.41E-05	UP
ENSG00000273802	H2BC8	H2B clustered histone 8 [Source:HGNC Symbol;Acc:HGNC:4746]	6.34	3.39	0.79	4.28	1.87E-05	8.70E-05	UP
ENSG00000261652	C15orf65	chromosome 15 open reading frame 65 [Source:HGNC Symbol;Acc:HGNC:44654]	3.16	-5.01	1.17	-4.28	1.88E-05	8.73E-05	DN
ENSG00000177374	HIC1	HIC ZBTB transcriptional repressor 1 [Source:HGNC Symbol;Acc:HGNC:4909]	10.95	-3.05	0.71	-4.28	1.88E-05	8.74E-05	DN
ENSG00000274070	CASTOR2	cytosolic arginine sensor for mTORC1 subunit 2 [Source:HGNC Symbol;Acc:HGNC:37073]	10.52	2.27	0.53	4.28	1.90E-05	8.84E-05	UP
ENSG00000167264	DUS2	dihydrouridine synthase 2 [Source:HGNC Symbol;Acc:HGNC:26014]	11.63	2.05	0.48	4.28	1.91E-05	8.86E-05	UP
ENSG00000160683	CXCR5	C-X-C motif chemokine receptor 5 [Source:HGNC Symbol;Acc:HGNC:1060]	3.03	5.19	1.21	4.27	1.91E-05	8.89E-05	UP
ENSG00000040199	PHLPP2	PH domain and leucine rich repeat protein phosphatase 2 [Source:HGNC Symbol;Acc:HGNC:29149]	10.90	-2.29	0.54	-4.27	1.92E-05	8.92E-05	DN
ENSG00000151746	BICD1	BICD cargo adaptor 1 [Source:HGNC Symbol;Acc:HGNC:1049]	6.96	3.24	0.76	4.27	1.94E-05	8.98E-05	UP
ENSG00000162641	AKNAD1	AKNA domain containing 1 [Source:HGNC Symbol;Acc:HGNC:28398]	3.07	5.20	1.22	4.27	1.94E-05	8.98E-05	UP
ENSG00000182749	PAQR7	progestin and adipoQ receptor family member 7 [Source:HGNC Symbol;Acc:HGNC:23146]	34.32	2.18	0.51	4.27	1.94E-05	8.98E-05	UP
ENSG00000136938	ANP32B	acidic nuclear phosphoprotein 32 family member B [Source:HGNC Symbol;Acc:HGNC:16677]	191.67	-2.65	0.62	-4.27	1.96E-05	9.09E-05	DN
ENSG00000170955	CAVIN3	caveolae associated protein 3 [Source:HGNC Symbol;Acc:HGNC:9400]	12.85	2.27	0.53	4.27	1.98E-05	9.14E-05	UP
ENSG00000137960	GIPC2	GIPC PDZ domain containing family member 2 [Source:HGNC Symbol;Acc:HGNC:18177]	6.86	-3.26	0.77	-4.26	2.00E-05	9.24E-05	DN
ENSG00000156966	B3GNT7	UDP-GlcNAc:betaGal beta-1,3-N-acetylglucosaminyltransferase 7 [Source:HGNC Symbol;Acc:HGNC:18811]	15.36	-2.81	0.66	-4.26	2.05E-05	9.46E-05	DN
ENSG00000138795	LEF1	lymphoid enhancer binding factor 1 [Source:HGNC Symbol;Acc:HGNC:6551]	4.38	4.98	1.17	4.26	2.06E-05	9.52E-05	UP
ENSG00000103710	RASL12	RAS like family 12 [Source:HGNC Symbol;Acc:HGNC:30289]	6.50	3.43	0.81	4.25	2.09E-05	9.63E-05	UP
ENSG00000176903	PNMA1	PNMA family member 1 [Source:HGNC Symbol;Acc:HGNC:9158]	5.97	4.09	0.96	4.25	2.09E-05	9.63E-05	UP
ENSG00000164007	CLDN19	claudin 19 [Source:HGNC Symbol;Acc:HGNC:2040]	3.43	5.39	1.27	4.25	2.15E-05	9.87E-05	UP
ENSG00000124839	RAB17	RAB17, member RAS oncogene family [Source:HGNC Symbol;Acc:HGNC:16523]	6.23	3.70	0.87	4.25	2.17E-05	9.94E-05	UP
ENSG00000131409	LRRC4B	leucine rich repeat containing 4B [Source:HGNC Symbol;Acc:HGNC:25042]	3.00	5.18	1.22	4.25	2.19E-05	1.00E-04	UP
ENSG00000169946	ZFPM2	zinc finger protein, FOG family member 2 [Source:HGNC Symbol;Acc:HGNC:16700]	3.01	5.18	1.22	4.24	2.19E-05	1.00E-04	UP
ENSG00000130762	ARHGEF16	Rho guanine nucleotide exchange factor 16 [Source:HGNC Symbol;Acc:HGNC:15515]	31.56	-2.08	0.49	-4.24	2.20E-05	1.01E-04	DN
ENSG00000109944	JHY	junctional cadherin complex regulator [Source:HGNC Symbol;Acc:HGNC:26288]	3.07	5.20	1.23	4.24	2.23E-05	1.02E-04	UP
ENSG00000171735	CAMTA1	calmodulin binding transcription activator 1 [Source:HGNC Symbol;Acc:HGNC:18806]	10.02	2.15	0.51	4.24	2.24E-05	1.02E-04	UP
ENSG00000005189	REXO5	RNA exonuclease 5 [Source:HGNC Symbol;Acc:HGNC:24661]	6.53	-3.19	0.75	-4.24	2.24E-05	1.02E-04	DN
ENSG00000090512	FETUB	fetuin B [Source:HGNC Symbol;Acc:HGNC:3658]	6.17	-5.98	1.41	-4.23	2.29E-05	1.04E-04	DN
ENSG00000064545	TMEM161A	transmembrane protein 161A [Source:HGNC Symbol;Acc:HGNC:26020]	10.66	-2.13	0.50	-4.23	2.31E-05	1.05E-04	DN
ENSG00000095739	BAMBI	BMP and activin membrane bound inhibitor [Source:HGNC Symbol;Acc:HGNC:30251]	7.13	3.05	0.72	4.23	2.32E-05	1.05E-04	UP
ENSG00000138639	ARHGAP24	Rho GTPase activating protein 24 [Source:HGNC Symbol;Acc:HGNC:25361]	10.93	2.48	0.59	4.23	2.32E-05	1.06E-04	UP
ENSG00000205643	CDPF1	cysteine rich DPF motif domain containing 1 [Source:HGNC Symbol;Acc:HGNC:33710]	8.36	-2.58	0.61	-4.23	2.36E-05	1.07E-04	DN
ENSG00000121797	CCRL2	C-C motif chemokine receptor like 2 [Source:HGNC Symbol;Acc:HGNC:1612]	6.81	-3.55	0.84	-4.22	2.42E-05	1.10E-04	DN
ENSG00000179528	LBX2	ladybird homeobox 2 [Source:HGNC Symbol;Acc:HGNC:15525]	3.02	5.19	1.23	4.22	2.44E-05	1.11E-04	UP
ENSG00000204482	LST1	leukocyte specific transcript 1 [Source:HGNC Symbol;Acc:HGNC:14189]	6.04	4.12	0.98	4.22	2.48E-05	1.12E-04	UP
ENSG00000140280	LYSMD2	LysM domain containing 2 [Source:HGNC Symbol;Acc:HGNC:28571]	10.81	-2.72	0.64	-4.22	2.49E-05	1.13E-04	DN
ENSG00000038945	MSR1	macrophage scavenger receptor 1 [Source:HGNC Symbol;Acc:HGNC:7376]	7.21	3.11	0.74	4.21	2.50E-05	1.13E-04	UP
ENSG00000023445	BIRC3	baculoviral IAP repeat containing 3 [Source:HGNC Symbol;Acc:HGNC:591]	7.56	-3.17	0.75	-4.21	2.51E-05	1.13E-04	DN
ENSG00000166592	RRAD	RRAD, Ras related glycolysis inhibitor and calcium channel regulator [Source:HGNC Symbol;Acc:HGNC:10446]	7.25	3.31	0.79	4.21	2.53E-05	1.14E-04	UP
ENSG00000107731	UNC5B	unc-5 netrin receptor B [Source:HGNC Symbol;Acc:HGNC:12568]	11.92	-2.44	0.58	-4.21	2.57E-05	1.16E-04	DN
ENSG00000173588	CEP83	centrosomal protein 83 [Source:HGNC Symbol;Acc:HGNC:17966]	17.59	-2.62	0.62	-4.21	2.59E-05	1.17E-04	DN
ENSG00000139726	DENR	density regulated re-initiation and release factor [Source:HGNC Symbol;Acc:HGNC:2769]	64.26	-2.13	0.51	-4.20	2.62E-05	1.18E-04	DN
ENSG00000276043	UHRF1	ubiquitin like with PHD and ring finger domains 1 [Source:HGNC Symbol;Acc:HGNC:12556]	17.36	-3.52	0.84	-4.20	2.64E-05	1.19E-04	DN
ENSG00000222009	BTBD19	BTB domain containing 19 [Source:HGNC Symbol;Acc:HGNC:27145]	15.27	2.03	0.48	4.20	2.65E-05	1.19E-04	UP
ENSG00000159674	SPON2	spondin 2 [Source:HGNC Symbol;Acc:HGNC:11253]	11.68	2.35	0.56	4.20	2.67E-05	1.20E-04	UP
ENSG00000197977	ELOVL2	ELOVL fatty acid elongase 2 [Source:HGNC Symbol;Acc:HGNC:14416]	4.16	4.90	1.17	4.20	2.68E-05	1.20E-04	UP
ENSG00000130956	HABP4	hyaluronan binding protein 4 [Source:HGNC Symbol;Acc:HGNC:17062]	6.21	-3.39	0.81	-4.20	2.70E-05	1.21E-04	DN
ENSG00000174032	SLC25A30	solute carrier family 25 member 30 [Source:HGNC Symbol;Acc:HGNC:27371]	11.44	-2.58	0.61	-4.20	2.70E-05	1.21E-04	DN
ENSG00000138772	ANXA3	annexin A3 [Source:HGNC Symbol;Acc:HGNC:541]	106.14	-2.07	0.49	-4.20	2.72E-05	1.22E-04	DN
ENSG00000136250	AOAH	acyloxyacyl hydrolase [Source:HGNC Symbol;Acc:HGNC:548]	5.84	4.65	1.11	4.19	2.74E-05	1.23E-04	UP
ENSG00000123607	TTC21B	tetratricopeptide repeat domain 21B [Source:HGNC Symbol;Acc:HGNC:25660]	6.41	3.13	0.75	4.19	2.76E-05	1.24E-04	UP
ENSG00000162377	COA7	cytochrome c oxidase assembly factor 7 (putative) [Source:HGNC Symbol;Acc:HGNC:25716]	12.53	-2.13	0.51	-4.19	2.77E-05	1.24E-04	DN
ENSG00000170485	NPAS2	neuronal PAS domain protein 2 [Source:HGNC Symbol;Acc:HGNC:7895]	16.30	2.52	0.60	4.19	2.77E-05	1.24E-04	UP
ENSG00000164181	ELOVL7	ELOVL fatty acid elongase 7 [Source:HGNC Symbol;Acc:HGNC:26292]	2.99	5.18	1.24	4.19	2.79E-05	1.25E-04	UP
ENSG00000152582	SPEF2	sperm flagellar 2 [Source:HGNC Symbol;Acc:HGNC:26293]	3.06	5.22	1.25	4.18	2.87E-05	1.28E-04	UP
ENSG00000168672	LRATD2	LRAT domain containing 2 [Source:HGNC Symbol;Acc:HGNC:24166]	6.11	4.13	0.99	4.18	2.92E-05	1.30E-04	UP
ENSG00000168237	GLYCTK	glycerate kinase [Source:HGNC Symbol;Acc:HGNC:24247]	5.73	4.05	0.97	4.18	2.93E-05	1.31E-04	UP
ENSG00000128563	PRKRIP1	PRKR interacting protein 1 [Source:HGNC Symbol;Acc:HGNC:21894]	32.80	-2.32	0.55	-4.18	2.95E-05	1.31E-04	DN
ENSG00000143995	MEIS1	Meis homeobox 1 [Source:HGNC Symbol;Acc:HGNC:7000]	11.28	2.16	0.52	4.18	2.95E-05	1.32E-04	UP
ENSG00000127220	ABHD8	abhydrolase domain containing 8 [Source:HGNC Symbol;Acc:HGNC:23759]	9.62	2.33	0.56	4.18	2.97E-05	1.32E-04	UP
ENSG00000144115	THNSL2	threonine synthase like 2 [Source:HGNC Symbol;Acc:HGNC:25602]	8.97	2.84	0.68	4.18	2.97E-05	1.32E-04	UP
ENSG00000127418	FGFRL1	fibroblast growth factor receptor like 1 [Source:HGNC Symbol;Acc:HGNC:3693]	10.93	-3.36	0.80	-4.17	2.99E-05	1.33E-04	DN
ENSG00000101336	HCK	HCK proto-oncogene, Src family tyrosine kinase [Source:HGNC Symbol;Acc:HGNC:4840]	5.72	4.62	1.11	4.17	2.99E-05	1.33E-04	UP
ENSG00000081277	PKP1	plakophilin 1 [Source:HGNC Symbol;Acc:HGNC:9023]	2.98	5.17	1.24	4.17	3.02E-05	1.34E-04	UP
ENSG00000130595	TNNT3	troponin T3, fast skeletal type [Source:HGNC Symbol;Acc:HGNC:11950]	40.53	2.76	0.66	4.17	3.03E-05	1.34E-04	UP
ENSG00000134258	VTCN1	V-set domain containing T cell activation inhibitor 1 [Source:HGNC Symbol;Acc:HGNC:28873]	8.32	-5.21	1.25	-4.17	3.04E-05	1.35E-04	DN
ENSG00000164465	DCBLD1	discoidin, CUB and LCCL domain containing 1 [Source:HGNC Symbol;Acc:HGNC:21479]	7.34	2.69	0.65	4.17	3.04E-05	1.35E-04	UP
ENSG00000182263	FIGN	fidgetin, microtubule severing factor [Source:HGNC Symbol;Acc:HGNC:13285]	2.87	5.12	1.23	4.17	3.11E-05	1.37E-04	UP
ENSG00000082397	EPB41L3	erythrocyte membrane protein band 4.1 like 3 [Source:HGNC Symbol;Acc:HGNC:3380]	42.82	2.13	0.51	4.17	3.11E-05	1.37E-04	UP
ENSG00000186951	PPARA	peroxisome proliferator activated receptor alpha [Source:HGNC Symbol;Acc:HGNC:9232]	5.61	4.61	1.11	4.16	3.14E-05	1.39E-04	UP
ENSG00000181982	CCDC149	coiled-coil domain containing 149 [Source:HGNC Symbol;Acc:HGNC:25405]	5.61	4.59	1.10	4.16	3.24E-05	1.43E-04	UP
ENSG00000160951	PTGER1	prostaglandin E receptor 1 [Source:HGNC Symbol;Acc:HGNC:9593]	2.72	-4.80	1.15	-4.16	3.24E-05	1.43E-04	DN
ENSG00000106025	TSPAN12	tetraspanin 12 [Source:HGNC Symbol;Acc:HGNC:21641]	7.49	2.69	0.65	4.15	3.26E-05	1.43E-04	UP
ENSG00000072135	PTPN18	protein tyrosine phosphatase non-receptor type 18 [Source:HGNC Symbol;Acc:HGNC:9649]	13.58	2.38	0.57	4.15	3.29E-05	1.44E-04	UP
ENSG00000204899	MZT1	mitotic spindle organizing protein 1 [Source:HGNC Symbol;Acc:HGNC:33830]	9.60	-2.37	0.57	-4.15	3.30E-05	1.45E-04	DN
ENSG00000182185	RAD51B	RAD51 paralog B [Source:HGNC Symbol;Acc:HGNC:9822]	6.24	3.10	0.75	4.15	3.31E-05	1.45E-04	UP
ENSG00000005844	ITGAL	integrin subunit alpha L [Source:HGNC Symbol;Acc:HGNC:6148]	5.58	4.00	0.96	4.15	3.35E-05	1.47E-04	UP
ENSG00000141447	OSBPL1A	oxysterol binding protein like 1A [Source:HGNC Symbol;Acc:HGNC:16398]	14.23	-2.05	0.49	-4.15	3.36E-05	1.47E-04	DN
ENSG00000163687	DNASE1L3	deoxyribonuclease 1 like 3 [Source:HGNC Symbol;Acc:HGNC:2959]	9.44	-2.99	0.72	-4.14	3.41E-05	1.49E-04	DN
ENSG00000165312	OTUD1	OTU deubiquitinase 1 [Source:HGNC Symbol;Acc:HGNC:27346]	5.71	4.01	0.97	4.14	3.43E-05	1.50E-04	UP
ENSG00000172572	PDE3A	phosphodiesterase 3A [Source:HGNC Symbol;Acc:HGNC:8778]	7.07	2.84	0.69	4.14	3.47E-05	1.51E-04	UP
ENSG00000107937	GTPBP4	GTP binding protein 4 [Source:HGNC Symbol;Acc:HGNC:21535]	51.84	-2.25	0.54	-4.14	3.50E-05	1.53E-04	DN
ENSG00000186665	C17orf58	chromosome 17 open reading frame 58 [Source:HGNC Symbol;Acc:HGNC:27568]	5.72	3.59	0.87	4.14	3.54E-05	1.54E-04	UP
ENSG00000103202	NME4	NME/NM23 nucleoside diphosphate kinase 4 [Source:HGNC Symbol;Acc:HGNC:7852]	10.50	2.06	0.50	4.13	3.55E-05	1.55E-04	UP
ENSG00000079102	RUNX1T1	RUNX1 partner transcriptional co-repressor 1 [Source:HGNC Symbol;Acc:HGNC:1535]	6.09	3.32	0.80	4.13	3.57E-05	1.55E-04	UP
ENSG00000167693	NXN	nucleoredoxin [Source:HGNC Symbol;Acc:HGNC:18008]	8.78	2.28	0.55	4.13	3.57E-05	1.55E-04	UP
ENSG00000169495	HTRA4	HtrA serine peptidase 4 [Source:HGNC Symbol;Acc:HGNC:26909]	16.14	3.83	0.93	4.13	3.61E-05	1.57E-04	UP
ENSG00000100802	C14orf93	chromosome 14 open reading frame 93 [Source:HGNC Symbol;Acc:HGNC:20162]	9.68	-2.40	0.58	-4.13	3.66E-05	1.59E-04	DN
ENSG00000136383	ALPK3	alpha kinase 3 [Source:HGNC Symbol;Acc:HGNC:17574]	5.57	4.58	1.11	4.13	3.68E-05	1.60E-04	UP
ENSG00000198729	PPP1R14C	protein phosphatase 1 regulatory inhibitor subunit 14C [Source:HGNC Symbol;Acc:HGNC:14952]	6.30	3.36	0.81	4.13	3.68E-05	1.60E-04	UP
ENSG00000185271	KLHL33	kelch like family member 33 [Source:HGNC Symbol;Acc:HGNC:31952]	2.93	5.16	1.25	4.12	3.76E-05	1.63E-04	UP
ENSG00000235098	ANKRD65	ankyrin repeat domain 65 [Source:HGNC Symbol;Acc:HGNC:42950]	2.84	5.11	1.24	4.12	3.77E-05	1.63E-04	UP
ENSG00000183401	CCDC159	coiled-coil domain containing 159 [Source:HGNC Symbol;Acc:HGNC:26996]	5.50	3.98	0.97	4.12	3.80E-05	1.65E-04	UP
ENSG00000108950	FAM20A	FAM20A golgi associated secretory pathway pseudokinase [Source:HGNC Symbol;Acc:HGNC:23015]	5.70	3.59	0.87	4.12	3.81E-05	1.65E-04	UP
ENSG00000183023	SLC8A1	solute carrier family 8 member A1 [Source:HGNC Symbol;Acc:HGNC:11068]	5.61	3.55	0.86	4.12	3.84E-05	1.66E-04	UP
ENSG00000073737	DHRS9	dehydrogenase/reductase 9 [Source:HGNC Symbol;Acc:HGNC:16888]	7.04	-3.05	0.74	-4.12	3.84E-05	1.66E-04	DN
ENSG00000104894	CD37	CD37 molecule [Source:HGNC Symbol;Acc:HGNC:1666]	6.25	3.40	0.83	4.12	3.85E-05	1.66E-04	UP
ENSG00000277363	SRCIN1	SRC kinase signaling inhibitor 1 [Source:HGNC Symbol;Acc:HGNC:29506]	5.98	3.65	0.89	4.12	3.85E-05	1.66E-04	UP
ENSG00000118271	TTR	transthyretin [Source:HGNC Symbol;Acc:HGNC:12405]	63.04	-9.34	2.27	-4.11	3.88E-05	1.68E-04	DN
ENSG00000150687	PRSS23	serine protease 23 [Source:HGNC Symbol;Acc:HGNC:14370]	17.78	2.60	0.63	4.11	3.89E-05	1.68E-04	UP
ENSG00000184697	CLDN6	claudin 6 [Source:HGNC Symbol;Acc:HGNC:2048]	6.10	-4.77	1.16	-4.11	3.89E-05	1.68E-04	DN
ENSG00000182923	CEP63	centrosomal protein 63 [Source:HGNC Symbol;Acc:HGNC:25815]	27.43	-2.62	0.64	-4.11	3.94E-05	1.70E-04	DN
ENSG00000154188	ANGPT1	angiopoietin 1 [Source:HGNC Symbol;Acc:HGNC:484]	5.96	3.31	0.80	4.11	3.94E-05	1.70E-04	UP
ENSG00000172840	PDP2	pyruvate dehyrogenase phosphatase catalytic subunit 2 [Source:HGNC Symbol;Acc:HGNC:30263]	6.18	3.07	0.75	4.11	3.94E-05	1.70E-04	UP
ENSG00000146242	TPBG	trophoblast glycoprotein [Source:HGNC Symbol;Acc:HGNC:12004]	5.44	4.56	1.11	4.11	3.97E-05	1.71E-04	UP
ENSG00000103047	TANGO6	transport and golgi organization 6 homolog [Source:HGNC Symbol;Acc:HGNC:25749]	6.84	2.78	0.68	4.11	3.97E-05	1.71E-04	UP
ENSG00000026950	BTN3A1	butyrophilin subfamily 3 member A1 [Source:HGNC Symbol;Acc:HGNC:1138]	5.50	4.57	1.11	4.11	3.98E-05	1.71E-04	UP
ENSG00000204103	MAFB	MAF bZIP transcription factor B [Source:HGNC Symbol;Acc:HGNC:6408]	5.63	3.56	0.87	4.11	4.03E-05	1.73E-04	UP
ENSG00000181744	DIPK2A	divergent protein kinase domain 2A [Source:HGNC Symbol;Acc:HGNC:28490]	13.53	2.09	0.51	4.11	4.03E-05	1.73E-04	UP
ENSG00000162104	ADCY9	adenylate cyclase 9 [Source:HGNC Symbol;Acc:HGNC:240]	10.04	2.17	0.53	4.10	4.07E-05	1.75E-04	UP
ENSG00000103876	FAH	fumarylacetoacetate hydrolase [Source:HGNC Symbol;Acc:HGNC:3579]	11.31	-2.14	0.52	-4.10	4.09E-05	1.75E-04	DN
ENSG00000223953	C1QTNF5	C1q and TNF related 5 [Source:HGNC Symbol;Acc:HGNC:14344]	3.93	4.81	1.17	4.10	4.14E-05	1.77E-04	UP
ENSG00000137462	TLR2	toll like receptor 2 [Source:HGNC Symbol;Acc:HGNC:11848]	5.76	4.64	1.13	4.10	4.15E-05	1.78E-04	UP
ENSG00000276644	DACH1	dachshund family transcription factor 1 [Source:HGNC Symbol;Acc:HGNC:2663]	2.76	5.06	1.23	4.10	4.18E-05	1.79E-04	UP
ENSG00000173267	SNCG	synuclein gamma [Source:HGNC Symbol;Acc:HGNC:11141]	5.57	4.57	1.12	4.09	4.23E-05	1.80E-04	UP
ENSG00000120279	MYCT1	MYC target 1 [Source:HGNC Symbol;Acc:HGNC:23172]	5.66	3.55	0.87	4.09	4.24E-05	1.81E-04	UP
ENSG00000102854	MSLN	mesothelin [Source:HGNC Symbol;Acc:HGNC:7371]	4.55	-4.93	1.21	-4.09	4.33E-05	1.84E-04	DN
ENSG00000006377	DLX6	distal-less homeobox 6 [Source:HGNC Symbol;Acc:HGNC:2919]	2.74	5.05	1.24	4.08	4.42E-05	1.88E-04	UP
ENSG00000160013	PTGIR	prostaglandin I2 receptor [Source:HGNC Symbol;Acc:HGNC:9602]	2.74	5.05	1.24	4.08	4.42E-05	1.88E-04	UP
ENSG00000084676	NCOA1	nuclear receptor coactivator 1 [Source:HGNC Symbol;Acc:HGNC:7668]	9.85	2.21	0.54	4.08	4.42E-05	1.88E-04	UP
ENSG00000087253	LPCAT2	lysophosphatidylcholine acyltransferase 2 [Source:HGNC Symbol;Acc:HGNC:26032]	6.08	3.32	0.81	4.08	4.42E-05	1.88E-04	UP
ENSG00000134698	AGO4	argonaute RISC component 4 [Source:HGNC Symbol;Acc:HGNC:18424]	9.64	2.41	0.59	4.08	4.45E-05	1.89E-04	UP
ENSG00000050628	PTGER3	prostaglandin E receptor 3 [Source:HGNC Symbol;Acc:HGNC:9595]	3.46	-4.52	1.11	-4.08	4.51E-05	1.91E-04	DN
ENSG00000125814	NAPB	NSF attachment protein beta [Source:HGNC Symbol;Acc:HGNC:15751]	5.43	4.57	1.12	4.08	4.51E-05	1.91E-04	UP
ENSG00000123342	MMP19	matrix metallopeptidase 19 [Source:HGNC Symbol;Acc:HGNC:7165]	6.01	4.10	1.00	4.08	4.52E-05	1.92E-04	UP
ENSG00000091129	NRCAM	neuronal cell adhesion molecule [Source:HGNC Symbol;Acc:HGNC:7994]	21.97	2.07	0.51	4.08	4.54E-05	1.92E-04	UP
ENSG00000136856	SLC2A8	solute carrier family 2 member 8 [Source:HGNC Symbol;Acc:HGNC:13812]	13.18	2.25	0.55	4.08	4.59E-05	1.94E-04	UP
ENSG00000174944	P2RY14	purinergic receptor P2Y14 [Source:HGNC Symbol;Acc:HGNC:16442]	5.40	4.54	1.12	4.07	4.72E-05	2.00E-04	UP
ENSG00000137968	SLC44A5	solute carrier family 44 member 5 [Source:HGNC Symbol;Acc:HGNC:28524]	2.72	5.04	1.24	4.07	4.76E-05	2.01E-04	UP
ENSG00000104447	TRPS1	transcriptional repressor GATA binding 1 [Source:HGNC Symbol;Acc:HGNC:12340]	2.75	5.05	1.24	4.07	4.78E-05	2.02E-04	UP
ENSG00000250565	ATP6V1E2	ATPase H+ transporting V1 subunit E2 [Source:HGNC Symbol;Acc:HGNC:18125]	2.75	5.05	1.24	4.07	4.78E-05	2.02E-04	UP
ENSG00000111405	ENDOU	endonuclease, poly(U) specific [Source:HGNC Symbol;Acc:HGNC:14369]	59.99	2.20	0.54	4.07	4.79E-05	2.02E-04	UP
ENSG00000146281	PM20D2	peptidase M20 domain containing 2 [Source:HGNC Symbol;Acc:HGNC:21408]	2.75	5.05	1.24	4.07	4.79E-05	2.02E-04	UP
ENSG00000119714	GPR68	G protein-coupled receptor 68 [Source:HGNC Symbol;Acc:HGNC:4519]	2.78	5.06	1.25	4.06	4.82E-05	2.04E-04	UP
ENSG00000143195	ILDR2	immunoglobulin like domain containing receptor 2 [Source:HGNC Symbol;Acc:HGNC:18131]	3.98	4.82	1.19	4.06	4.83E-05	2.04E-04	UP
ENSG00000163485	ADORA1	adenosine A1 receptor [Source:HGNC Symbol;Acc:HGNC:262]	6.50	2.94	0.72	4.06	4.87E-05	2.05E-04	UP
ENSG00000164045	CDC25A	cell division cycle 25A [Source:HGNC Symbol;Acc:HGNC:1725]	9.36	-3.10	0.76	-4.06	4.91E-05	2.07E-04	DN
ENSG00000178538	CA8	carbonic anhydrase 8 [Source:HGNC Symbol;Acc:HGNC:1382]	3.93	4.80	1.18	4.06	4.92E-05	2.07E-04	UP
ENSG00000181291	TMEM132E	transmembrane protein 132E [Source:HGNC Symbol;Acc:HGNC:26991]	5.25	-5.15	1.27	-4.05	5.05E-05	2.12E-04	DN
ENSG00000115290	GRB14	growth factor receptor bound protein 14 [Source:HGNC Symbol;Acc:HGNC:4565]	5.85	3.29	0.81	4.05	5.17E-05	2.17E-04	UP
ENSG00000125245	GPR18	G protein-coupled receptor 18 [Source:HGNC Symbol;Acc:HGNC:4472]	2.83	5.10	1.26	4.05	5.20E-05	2.18E-04	UP
ENSG00000132297	HHLA1	HERV-H LTR-associating 1 [Source:HGNC Symbol;Acc:HGNC:4904]	2.83	5.10	1.26	4.05	5.22E-05	2.19E-04	UP
ENSG00000172403	SYNPO2	synaptopodin 2 [Source:HGNC Symbol;Acc:HGNC:17732]	6.38	3.14	0.78	4.04	5.24E-05	2.20E-04	UP
ENSG00000048052	HDAC9	histone deacetylase 9 [Source:HGNC Symbol;Acc:HGNC:14065]	5.71	3.23	0.80	4.04	5.25E-05	2.20E-04	UP
ENSG00000132000	PODNL1	podocan like 1 [Source:HGNC Symbol;Acc:HGNC:26275]	2.77	5.06	1.25	4.04	5.32E-05	2.23E-04	UP
ENSG00000144451	SPAG16	sperm associated antigen 16 [Source:HGNC Symbol;Acc:HGNC:23225]	2.71	5.04	1.25	4.04	5.35E-05	2.24E-04	UP
ENSG00000164035	EMCN	endomucin [Source:HGNC Symbol;Acc:HGNC:16041]	5.80	-4.67	1.16	-4.04	5.43E-05	2.26E-04	DN
ENSG00000126467	TSKS	testis specific serine kinase substrate [Source:HGNC Symbol;Acc:HGNC:30719]	2.81	5.07	1.26	4.04	5.44E-05	2.27E-04	UP
ENSG00000170312	CDK1	cyclin dependent kinase 1 [Source:HGNC Symbol;Acc:HGNC:1722]	37.17	-3.19	0.79	-4.03	5.53E-05	2.31E-04	DN
ENSG00000164199	ADGRV1	adhesion G protein-coupled receptor V1 [Source:HGNC Symbol;Acc:HGNC:17416]	5.23	4.50	1.12	4.03	5.56E-05	2.31E-04	UP
ENSG00000197405	C5AR1	complement C5a receptor 1 [Source:HGNC Symbol;Acc:HGNC:1338]	5.24	4.50	1.12	4.03	5.56E-05	2.32E-04	UP
ENSG00000029153	ARNTL2	aryl hydrocarbon receptor nuclear translocator like 2 [Source:HGNC Symbol;Acc:HGNC:18984]	6.59	2.72	0.68	4.03	5.61E-05	2.33E-04	UP
ENSG00000140675	SLC5A2	solute carrier family 5 member 2 [Source:HGNC Symbol;Acc:HGNC:11037]	5.79	3.26	0.81	4.03	5.60E-05	2.33E-04	UP
ENSG00000117266	CDK18	cyclin dependent kinase 18 [Source:HGNC Symbol;Acc:HGNC:8751]	9.05	2.21	0.55	4.03	5.64E-05	2.34E-04	UP
ENSG00000163818	LZTFL1	leucine zipper transcription factor like 1 [Source:HGNC Symbol;Acc:HGNC:6741]	10.88	-2.14	0.53	-4.03	5.67E-05	2.36E-04	DN
ENSG00000155893	PXYLP1	2-phosphoxylose phosphatase 1 [Source:HGNC Symbol;Acc:HGNC:26303]	5.32	3.90	0.97	4.03	5.69E-05	2.36E-04	UP
ENSG00000106536	POU6F2	POU class 6 homeobox 2 [Source:HGNC Symbol;Acc:HGNC:21694]	2.70	5.04	1.25	4.02	5.79E-05	2.40E-04	UP
ENSG00000160767	FAM189B	family with sequence similarity 189 member B [Source:HGNC Symbol;Acc:HGNC:1233]	7.91	2.38	0.59	4.02	5.82E-05	2.41E-04	UP
ENSG00000161270	NPHS1	NPHS1 adhesion molecule, nephrin [Source:HGNC Symbol;Acc:HGNC:7908]	2.76	-4.83	1.20	-4.02	5.87E-05	2.43E-04	DN
ENSG00000221931	OR6X1	olfactory receptor family 6 subfamily X member 1 [Source:HGNC Symbol;Acc:HGNC:14737]	2.71	-4.78	1.19	-4.02	5.92E-05	2.45E-04	DN
[truncated: 1,074 more rows]
