# Supplementary material for: Transcriptomic analysis of primate placentas and novel rhesus trophoblast cell lines informs investigations of human placentation
Source: BMC Biol. 2021 Jun 21;19:127. doi: 10.1186/s12915-021-01056-7 (PMC8218487; doi:10.1186/s12915-021-01056-7)
Supplement: Supplementary file 8 — Additional file 8. TPM-based human versus rhesus placenta DEGs. [file 12915_2021_1056_MOESM8_ESM.txt]

H.Gene.ID	Gene.name	Gene.description	baseMean	log2FoldChange	lfcSE	stat	pvalue	padj	anotation
ENSG00000001461	NIPAL3	NIPA like domain containing 3 [Source:HGNC Symbol;Acc:HGNC:25233]	20.53	-2.95	0.35	-8.46	2.77E-17	6.87E-16	DN
ENSG00000001561	ENPP4	ectonucleotide pyrophosphatase/phosphodiesterase 4 [Source:HGNC Symbol;Acc:HGNC:3359]	6.22	-2.54	0.59	-4.28	1.86E-05	9.43E-05	DN
ENSG00000001617	SEMA3F	semaphorin 3F [Source:HGNC Symbol;Acc:HGNC:10728]	26.58	2.91	0.39	7.46	8.53E-14	1.48E-12	UP
ENSG00000002587	HS3ST1	heparan sulfate-glucosamine 3-sulfotransferase 1 [Source:HGNC Symbol;Acc:HGNC:5194]	69.59	-8.04	0.85	-9.45	3.54E-21	1.29E-19	DN
ENSG00000004399	PLXND1	plexin D1 [Source:HGNC Symbol;Acc:HGNC:9107]	121.51	3.11	0.19	16.02	9.03E-58	2.79E-55	UP
ENSG00000004468	CD38	CD38 molecule [Source:HGNC Symbol;Acc:HGNC:1667]	1.75	-3.10	1.19	-2.60	9.38E-03	2.45E-02	DN
ENSG00000004660	CAMKK1	calcium/calmodulin dependent protein kinase kinase 1 [Source:HGNC Symbol;Acc:HGNC:1469]	3.58	-2.46	0.79	-3.12	1.79E-03	5.78E-03	DN
ENSG00000004809	SLC22A16	solute carrier family 22 member 16 [Source:HGNC Symbol;Acc:HGNC:20302]	1.00	-3.62	1.46	-2.48	1.31E-02	3.25E-02	DN
ENSG00000004939	SLC4A1	solute carrier family 4 member 1 (Diego blood group) [Source:HGNC Symbol;Acc:HGNC:11027]	4.12	3.19	1.01	3.15	1.64E-03	5.33E-03	UP
ENSG00000005108	THSD7A	thrombospondin type 1 domain containing 7A [Source:HGNC Symbol;Acc:HGNC:22207]	36.27	4.52	0.47	9.58	9.46E-22	3.64E-20	UP
ENSG00000005249	PRKAR2B	protein kinase cAMP-dependent type II regulatory subunit beta [Source:HGNC Symbol;Acc:HGNC:9392]	8.64	2.80	0.60	4.66	3.18E-06	1.90E-05	UP
ENSG00000005469	CROT	carnitine O-octanoyltransferase [Source:HGNC Symbol;Acc:HGNC:2366]	12.14	2.23	0.47	4.77	1.82E-06	1.13E-05	UP
ENSG00000005471	ABCB4	ATP binding cassette subfamily B member 4 [Source:HGNC Symbol;Acc:HGNC:45]	42.53	-8.45	0.93	-9.13	6.75E-20	2.22E-18	DN
ENSG00000005486	RHBDD2	rhomboid domain containing 2 [Source:HGNC Symbol;Acc:HGNC:23082]	17.45	2.45	0.39	6.21	5.21E-10	5.80E-09	UP
ENSG00000005882	PDK2	pyruvate dehydrogenase kinase 2 [Source:HGNC Symbol;Acc:HGNC:8810]	9.12	2.09	0.50	4.18	2.95E-05	1.43E-04	UP
ENSG00000005884	ITGA3	integrin subunit alpha 3 [Source:HGNC Symbol;Acc:HGNC:6139]	43.20	2.31	0.25	9.16	5.04E-20	1.67E-18	UP
ENSG00000006016	CRLF1	cytokine receptor like factor 1 [Source:HGNC Symbol;Acc:HGNC:2364]	3.98	3.15	1.06	2.98	2.92E-03	8.88E-03	UP
ENSG00000006047	YBX2	Y-box binding protein 2 [Source:HGNC Symbol;Acc:HGNC:17948]	1.45	-4.15	1.32	-3.14	1.67E-03	5.42E-03	DN
ENSG00000006210	CX3CL1	C-X3-C motif chemokine ligand 1 [Source:HGNC Symbol;Acc:HGNC:10647]	52.63	-5.74	0.51	-11.29	1.47E-29	9.33E-28	DN
ENSG00000006432	MAP3K9	mitogen-activated protein kinase kinase kinase 9 [Source:HGNC Symbol;Acc:HGNC:6861]	3.84	2.61	0.86	3.03	2.48E-03	7.67E-03	UP
ENSG00000006530	AGK	acylglycerol kinase [Source:HGNC Symbol;Acc:HGNC:21869]	44.98	-3.21	0.26	-12.13	7.49E-34	6.33E-32	DN
ENSG00000006740	ARHGAP44	Rho GTPase activating protein 44 [Source:HGNC Symbol;Acc:HGNC:29096]	6.36	2.32	0.64	3.64	2.68E-04	1.05E-03	UP
ENSG00000006747	SCIN	scinderin [Source:HGNC Symbol;Acc:HGNC:21695]	120.65	5.03	0.38	13.28	2.88E-40	3.75E-38	UP
ENSG00000007171	NOS2	nitric oxide synthase 2 [Source:HGNC Symbol;Acc:HGNC:7873]	1.46	-3.48	1.37	-2.54	1.09E-02	2.79E-02	DN
ENSG00000007314	SCN4A	sodium voltage-gated channel alpha subunit 4 [Source:HGNC Symbol;Acc:HGNC:10591]	2.44	-3.63	1.12	-3.24	1.18E-03	3.97E-03	DN
ENSG00000007402	CACNA2D2	calcium voltage-gated channel auxiliary subunit alpha2delta 2 [Source:HGNC Symbol;Acc:HGNC:1400]	3.97	-2.94	0.96	-3.06	2.22E-03	6.97E-03	DN
ENSG00000007933	FMO3	flavin containing dimethylaniline monoxygenase 3 [Source:HGNC Symbol;Acc:HGNC:3771]	1.06	3.39	1.47	2.31	2.06E-02	4.78E-02	UP
ENSG00000008283	CYB561	cytochrome b561 [Source:HGNC Symbol;Acc:HGNC:2571]	15.96	2.47	0.42	5.94	2.80E-09	2.82E-08	UP
ENSG00000008710	PKD1	polycystin 1, transient receptor potential channel interacting [Source:HGNC Symbol;Acc:HGNC:9008]	30.98	3.38	0.38	8.91	5.22E-19	1.56E-17	UP
ENSG00000008735	MAPK8IP2	mitogen-activated protein kinase 8 interacting protein 2 [Source:HGNC Symbol;Acc:HGNC:6883]	6.10	-2.89	0.65	-4.48	7.47E-06	4.12E-05	DN
ENSG00000008853	RHOBTB2	Rho related BTB domain containing 2 [Source:HGNC Symbol;Acc:HGNC:18756]	6.43	2.33	0.62	3.73	1.89E-04	7.70E-04	UP
ENSG00000009413	REV3L	REV3 like, DNA directed polymerase zeta catalytic subunit [Source:HGNC Symbol;Acc:HGNC:9968]	28.09	3.90	0.47	8.23	1.87E-16	4.31E-15	UP
ENSG00000010219	DYRK4	dual specificity tyrosine phosphorylation regulated kinase 4 [Source:HGNC Symbol;Acc:HGNC:3095]	2.84	4.80	1.18	4.05	5.04E-05	2.33E-04	UP
ENSG00000010278	CD9	CD9 molecule [Source:HGNC Symbol;Acc:HGNC:1709]	53.84	-3.12	0.24	-13.02	9.61E-39	1.10E-36	DN
ENSG00000011007	ELOA	elongin A [Source:HGNC Symbol;Acc:HGNC:11620]	100.28	-4.40	0.23	-18.89	1.43E-79	1.29E-76	DN
ENSG00000011052	NME1-NME2	NME1-NME2 readthrough [Source:HGNC Symbol;Acc:HGNC:33531]	96.82	-4.20	0.24	-17.65	1.04E-69	6.42E-67	DN
ENSG00000011105	TSPAN9	tetraspanin 9 [Source:HGNC Symbol;Acc:HGNC:21640]	28.97	2.05	0.28	7.33	2.35E-13	3.88E-12	UP
ENSG00000011347	SYT7	synaptotagmin 7 [Source:HGNC Symbol;Acc:HGNC:11514]	22.72	5.33	0.75	7.14	9.39E-13	1.44E-11	UP
ENSG00000012171	SEMA3B	semaphorin 3B [Source:HGNC Symbol;Acc:HGNC:10724]	393.12	2.80	0.25	11.21	3.52E-29	2.20E-27	UP
ENSG00000012660	ELOVL5	ELOVL fatty acid elongase 5 [Source:HGNC Symbol;Acc:HGNC:21308]	33.32	-2.23	0.25	-8.86	8.29E-19	2.43E-17	DN
ENSG00000012779	ALOX5	arachidonate 5-lipoxygenase [Source:HGNC Symbol;Acc:HGNC:435]	10.38	2.91	0.59	4.95	7.59E-07	5.10E-06	UP
ENSG00000013297	CLDN11	claudin 11 [Source:HGNC Symbol;Acc:HGNC:8514]	2.73	3.96	1.17	3.37	7.39E-04	2.60E-03	UP
ENSG00000013392	RWDD2A	RWD domain containing 2A [Source:HGNC Symbol;Acc:HGNC:21385]	2.68	-2.27	0.88	-2.58	9.97E-03	2.58E-02	DN
ENSG00000014257	ACP3	acid phosphatase 3 [Source:HGNC Symbol;Acc:HGNC:125]	7.78	2.27	0.62	3.67	2.47E-04	9.80E-04	UP
ENSG00000016402	IL20RA	interleukin 20 receptor subunit alpha [Source:HGNC Symbol;Acc:HGNC:6003]	5.38	-5.43	1.01	-5.37	7.94E-08	6.33E-07	DN
ENSG00000017797	RALBP1	ralA binding protein 1 [Source:HGNC Symbol;Acc:HGNC:9841]	73.31	-2.49	0.19	-13.09	3.88E-39	4.60E-37	DN
ENSG00000018280	SLC11A1	solute carrier family 11 member 1 [Source:HGNC Symbol;Acc:HGNC:10907]	63.86	-4.33	0.29	-15.09	1.86E-51	4.04E-49	DN
ENSG00000019186	CYP24A1	cytochrome P450 family 24 subfamily A member 1 [Source:HGNC Symbol;Acc:HGNC:2602]	1.22	3.57	1.42	2.51	1.20E-02	3.02E-02	UP
ENSG00000019485	PRDM11	PR/SET domain 11 [Source:HGNC Symbol;Acc:HGNC:13996]	3.40	2.41	0.88	2.75	5.99E-03	1.67E-02	UP
ENSG00000021826	CPS1	carbamoyl-phosphate synthase 1 [Source:HGNC Symbol;Acc:HGNC:2323]	3.18	4.18	1.19	3.52	4.31E-04	1.61E-03	UP
ENSG00000022567	SLC45A4	solute carrier family 45 member 4 [Source:HGNC Symbol;Acc:HGNC:29196]	10.86	2.82	0.54	5.18	2.19E-07	1.61E-06	UP
ENSG00000023318	ERP44	endoplasmic reticulum protein 44 [Source:HGNC Symbol;Acc:HGNC:18311]	41.37	-2.26	0.22	-10.30	7.34E-25	3.50E-23	DN
ENSG00000023330	ALAS1	5'-aminolevulinate synthase 1 [Source:HGNC Symbol;Acc:HGNC:396]	155.55	-3.56	0.18	-20.03	3.28E-89	3.85E-86	DN
ENSG00000025423	HSD17B6	hydroxysteroid 17-beta dehydrogenase 6 [Source:HGNC Symbol;Acc:HGNC:23316]	2.19	-2.86	1.09	-2.61	9.02E-03	2.36E-02	DN
ENSG00000025772	TOMM34	translocase of outer mitochondrial membrane 34 [Source:HGNC Symbol;Acc:HGNC:15746]	7.96	2.29	0.56	4.09	4.24E-05	1.99E-04	UP
ENSG00000026559	KCNG1	potassium voltage-gated channel modifier subfamily G member 1 [Source:HGNC Symbol;Acc:HGNC:6248]	6.62	6.00	1.09	5.49	4.11E-08	3.43E-07	UP
ENSG00000026950	BTN3A1	butyrophilin subfamily 3 member A1 [Source:HGNC Symbol;Acc:HGNC:1138]	19.02	-2.02	0.31	-6.43	1.28E-10	1.54E-09	DN
ENSG00000029153	ARNTL2	aryl hydrocarbon receptor nuclear translocator like 2 [Source:HGNC Symbol;Acc:HGNC:18984]	5.34	3.15	0.82	3.83	1.28E-04	5.41E-04	UP
ENSG00000035499	DEPDC1B	DEP domain containing 1B [Source:HGNC Symbol;Acc:HGNC:24902]	50.28	2.97	0.29	10.17	2.76E-24	1.25E-22	UP
ENSG00000036672	USP2	ubiquitin specific peptidase 2 [Source:HGNC Symbol;Acc:HGNC:12618]	2.00	-3.97	1.16	-3.41	6.61E-04	2.36E-03	DN
ENSG00000036828	CASR	calcium sensing receptor [Source:HGNC Symbol;Acc:HGNC:1514]	3.19	4.98	1.17	4.25	2.13E-05	1.07E-04	UP
ENSG00000037280	FLT4	fms related receptor tyrosine kinase 4 [Source:HGNC Symbol;Acc:HGNC:3767]	51.33	6.52	0.75	8.70	3.28E-18	8.93E-17	UP
ENSG00000037897	METTL1	methyltransferase like 1 [Source:HGNC Symbol;Acc:HGNC:7030]	8.71	-2.21	0.48	-4.63	3.65E-06	2.15E-05	DN
ENSG00000038295	TLL1	tolloid like 1 [Source:HGNC Symbol;Acc:HGNC:11843]	3.93	2.65	0.87	3.06	2.19E-03	6.88E-03	UP
ENSG00000039068	CDH1	cadherin 1 [Source:HGNC Symbol;Acc:HGNC:1748]	50.73	5.32	0.51	10.50	8.26E-26	4.09E-24	UP
ENSG00000041880	PARP3	poly(ADP-ribose) polymerase family member 3 [Source:HGNC Symbol;Acc:HGNC:273]	15.34	-3.61	0.47	-7.74	1.00E-14	1.98E-13	DN
ENSG00000042286	AIFM2	apoptosis inducing factor mitochondria associated 2 [Source:HGNC Symbol;Acc:HGNC:21411]	5.53	-2.00	0.57	-3.49	4.83E-04	1.78E-03	DN
ENSG00000042493	CAPG	capping actin protein, gelsolin like [Source:HGNC Symbol;Acc:HGNC:1474]	35.61	-2.94	0.33	-8.91	4.94E-19	1.49E-17	DN
ENSG00000044090	CUL7	cullin 7 [Source:HGNC Symbol;Acc:HGNC:21024]	27.08	-2.02	0.27	-7.54	4.85E-14	8.81E-13	DN
ENSG00000044524	EPHA3	EPH receptor A3 [Source:HGNC Symbol;Acc:HGNC:3387]	5.74	2.61	0.71	3.69	2.25E-04	9.03E-04	UP
ENSG00000044574	HSPA5	heat shock protein family A (Hsp70) member 5 [Source:HGNC Symbol;Acc:HGNC:5238]	291.18	-2.16	0.19	-11.19	4.66E-29	2.88E-27	DN
ENSG00000047578	KIAA0556	KIAA0556 [Source:HGNC Symbol;Acc:HGNC:29068]	7.01	2.09	0.57	3.65	2.64E-04	1.04E-03	UP
ENSG00000047936	ROS1	ROS proto-oncogene 1, receptor tyrosine kinase [Source:HGNC Symbol;Acc:HGNC:10261]	11.11	-7.09	0.96	-7.42	1.14E-13	1.96E-12	DN
ENSG00000048052	HDAC9	histone deacetylase 9 [Source:HGNC Symbol;Acc:HGNC:14065]	4.37	5.42	1.11	4.87	1.13E-06	7.36E-06	UP
ENSG00000048342	CC2D2A	coiled-coil and C2 domain containing 2A [Source:HGNC Symbol;Acc:HGNC:29253]	6.60	2.60	0.65	3.97	7.13E-05	3.20E-04	UP
ENSG00000048471	SNX29	sorting nexin 29 [Source:HGNC Symbol;Acc:HGNC:30542]	14.49	2.63	0.45	5.89	3.78E-09	3.73E-08	UP
ENSG00000048540	LMO3	LIM domain only 3 [Source:HGNC Symbol;Acc:HGNC:6643]	4.15	-5.67	1.06	-5.37	7.73E-08	6.18E-07	DN
ENSG00000048707	VPS13D	vacuolar protein sorting 13 homolog D [Source:HGNC Symbol;Acc:HGNC:23595]	22.75	2.40	0.34	7.08	1.40E-12	2.11E-11	UP
ENSG00000049192	ADAMTS6	ADAM metallopeptidase with thrombospondin type 1 motif 6 [Source:HGNC Symbol;Acc:HGNC:222]	26.36	4.04	0.48	8.46	2.58E-17	6.42E-16	UP
ENSG00000049618	ARID1B	AT-rich interaction domain 1B [Source:HGNC Symbol;Acc:HGNC:18040]	32.26	2.46	0.29	8.42	3.82E-17	9.30E-16	UP
ENSG00000050327	ARHGEF5	Rho guanine nucleotide exchange factor 5 [Source:HGNC Symbol;Acc:HGNC:13209]	13.85	2.17	0.42	5.13	2.84E-07	2.05E-06	UP
ENSG00000050438	SLC4A8	solute carrier family 4 member 8 [Source:HGNC Symbol;Acc:HGNC:11034]	1.41	3.79	1.34	2.83	4.69E-03	1.34E-02	UP
ENSG00000050628	PTGER3	prostaglandin E receptor 3 [Source:HGNC Symbol;Acc:HGNC:9595]	2.75	-4.45	1.11	-4.00	6.32E-05	2.87E-04	DN
ENSG00000050820	BCAR1	BCAR1 scaffold protein, Cas family member [Source:HGNC Symbol;Acc:HGNC:971]	41.67	2.55	0.26	9.91	3.60E-23	1.53E-21	UP
ENSG00000051523	CYBA	cytochrome b-245 alpha chain [Source:HGNC Symbol;Acc:HGNC:2577]	29.32	3.45	0.38	8.95	3.45E-19	1.06E-17	UP
ENSG00000051825	MPHOSPH9	M-phase phosphoprotein 9 [Source:HGNC Symbol;Acc:HGNC:7215]	7.24	2.16	0.58	3.75	1.77E-04	7.24E-04	UP
ENSG00000054277	OPN3	opsin 3 [Source:HGNC Symbol;Acc:HGNC:14007]	12.54	2.37	0.47	5.08	3.83E-07	2.70E-06	UP
ENSG00000054654	SYNE2	spectrin repeat containing nuclear envelope protein 2 [Source:HGNC Symbol;Acc:HGNC:17084]	73.71	4.85	0.36	13.34	1.41E-40	1.89E-38	UP
ENSG00000054690	PLEKHH1	pleckstrin homology, MyTH4 and FERM domain containing H1 [Source:HGNC Symbol;Acc:HGNC:17733]	24.94	4.11	0.50	8.18	2.79E-16	6.41E-15	UP
ENSG00000055955	ITIH4	inter-alpha-trypsin inhibitor heavy chain 4 [Source:HGNC Symbol;Acc:HGNC:6169]	1.30	3.68	1.39	2.65	8.14E-03	2.16E-02	UP
ENSG00000056291	NPFFR2	neuropeptide FF receptor 2 [Source:HGNC Symbol;Acc:HGNC:4525]	1.08	3.41	1.44	2.37	1.79E-02	4.23E-02	UP
ENSG00000058335	RASGRF1	Ras protein specific guanine nucleotide releasing factor 1 [Source:HGNC Symbol;Acc:HGNC:9875]	3.21	-2.61	0.84	-3.10	1.95E-03	6.23E-03	DN
ENSG00000058804	NDC1	NDC1 transmembrane nucleoporin [Source:HGNC Symbol;Acc:HGNC:25525]	11.29	-2.28	0.42	-5.42	5.87E-08	4.80E-07	DN
ENSG00000058866	DGKG	diacylglycerol kinase gamma [Source:HGNC Symbol;Acc:HGNC:2853]	4.77	2.61	0.78	3.34	8.27E-04	2.88E-03	UP
ENSG00000059769	DNAJC25	DnaJ heat shock protein family (Hsp40) member C25 [Source:HGNC Symbol;Acc:HGNC:34187]	52.53	-5.73	0.46	-12.49	8.88E-36	8.47E-34	DN
ENSG00000060140	STYK1	serine/threonine/tyrosine kinase 1 [Source:HGNC Symbol;Acc:HGNC:18889]	5.47	-2.13	0.62	-3.46	5.43E-04	1.98E-03	DN
ENSG00000060656	PTPRU	protein tyrosine phosphatase receptor type U [Source:HGNC Symbol;Acc:HGNC:9683]	12.68	3.05	0.52	5.81	6.24E-09	5.98E-08	UP
ENSG00000061337	LZTS1	leucine zipper tumor suppressor 1 [Source:HGNC Symbol;Acc:HGNC:13861]	4.43	2.84	0.85	3.32	9.02E-04	3.11E-03	UP
ENSG00000062038	CDH3	cadherin 3 [Source:HGNC Symbol;Acc:HGNC:1762]	5.09	3.07	0.85	3.63	2.82E-04	1.10E-03	UP
ENSG00000062524	LTK	leukocyte receptor tyrosine kinase [Source:HGNC Symbol;Acc:HGNC:6721]	2.93	3.29	1.16	2.84	4.46E-03	1.29E-02	UP
ENSG00000063660	GPC1	glypican 1 [Source:HGNC Symbol;Acc:HGNC:4449]	29.59	4.89	0.57	8.53	1.47E-17	3.76E-16	UP
ENSG00000064270	ATP2C2	ATPase secretory pathway Ca2+ transporting 2 [Source:HGNC Symbol;Acc:HGNC:29103]	5.44	5.74	1.27	4.51	6.58E-06	3.67E-05	UP
ENSG00000064547	LPAR2	lysophosphatidic acid receptor 2 [Source:HGNC Symbol;Acc:HGNC:3168]	4.01	-2.40	0.73	-3.26	1.11E-03	3.75E-03	DN
ENSG00000065154	OAT	ornithine aminotransferase [Source:HGNC Symbol;Acc:HGNC:8091]	55.07	-2.18	0.20	-10.78	4.19E-27	2.26E-25	DN
ENSG00000065183	WDR3	WD repeat domain 3 [Source:HGNC Symbol;Acc:HGNC:12755]	30.91	-4.19	0.40	-10.51	7.81E-26	3.89E-24	DN
ENSG00000065308	TRAM2	translocation associated membrane protein 2 [Source:HGNC Symbol;Acc:HGNC:16855]	83.62	-2.51	0.19	-13.24	4.83E-40	6.16E-38	DN
ENSG00000065457	ADAT1	adenosine deaminase tRNA specific 1 [Source:HGNC Symbol;Acc:HGNC:228]	13.52	2.40	0.43	5.53	3.14E-08	2.67E-07	UP
ENSG00000065618	COL17A1	collagen type XVII alpha 1 chain [Source:HGNC Symbol;Acc:HGNC:2194]	13.59	2.12	0.61	3.47	5.19E-04	1.90E-03	UP
ENSG00000065717	TLE2	TLE family member 2, transcriptional corepressor [Source:HGNC Symbol;Acc:HGNC:11838]	118.48	-3.30	0.20	-16.46	7.60E-61	2.88E-58	DN
ENSG00000066056	TIE1	tyrosine kinase with immunoglobulin like and EGF like domains 1 [Source:HGNC Symbol;Acc:HGNC:11809]	38.29	2.87	0.29	9.88	5.15E-23	2.16E-21	UP
ENSG00000066185	ZMYND12	zinc finger MYND-type containing 12 [Source:HGNC Symbol;Acc:HGNC:21192]	1.79	-4.46	1.22	-3.66	2.50E-04	9.91E-04	DN
ENSG00000066923	STAG3	stromal antigen 3 [Source:HGNC Symbol;Acc:HGNC:11356]	3.54	5.13	1.16	4.42	9.97E-06	5.37E-05	UP
ENSG00000066933	MYO9A	myosin IXA [Source:HGNC Symbol;Acc:HGNC:7608]	25.68	3.33	0.40	8.42	3.74E-17	9.12E-16	UP
ENSG00000067113	PLPP1	phospholipid phosphatase 1 [Source:HGNC Symbol;Acc:HGNC:9228]	68.00	-3.47	0.32	-10.73	7.71E-27	4.02E-25	DN
ENSG00000067221	STOML1	stomatin like 1 [Source:HGNC Symbol;Acc:HGNC:14560]	4.11	2.04	0.75	2.73	6.31E-03	1.74E-02	UP
ENSG00000067715	SYT1	synaptotagmin 1 [Source:HGNC Symbol;Acc:HGNC:11509]	1.89	4.20	1.25	3.35	8.09E-04	2.83E-03	UP
ENSG00000067798	NAV3	neuron navigator 3 [Source:HGNC Symbol;Acc:HGNC:15998]	20.28	5.17	0.77	6.69	2.28E-11	3.01E-10	UP
ENSG00000068120	COASY	Coenzyme A synthase [Source:HGNC Symbol;Acc:HGNC:29932]	75.99	2.36	0.30	7.84	4.40E-15	9.05E-14	UP
ENSG00000068615	REEP1	receptor accessory protein 1 [Source:HGNC Symbol;Acc:HGNC:25786]	1.09	3.41	1.48	2.31	2.08E-02	4.82E-02	UP
ENSG00000068912	ERLEC1	endoplasmic reticulum lectin 1 [Source:HGNC Symbol;Acc:HGNC:25222]	66.51	-2.14	0.20	-10.78	4.44E-27	2.39E-25	DN
ENSG00000069011	PITX1	paired like homeodomain 1 [Source:HGNC Symbol;Acc:HGNC:9004]	1.31	3.68	1.36	2.71	6.69E-03	1.83E-02	UP
ENSG00000069020	MAST4	microtubule associated serine/threonine kinase family member 4 [Source:HGNC Symbol;Acc:HGNC:19037]	29.92	3.41	0.38	9.08	1.12E-19	3.58E-18	UP
ENSG00000069188	SDK2	sidekick cell adhesion molecule 2 [Source:HGNC Symbol;Acc:HGNC:19308]	1.71	4.08	1.29	3.17	1.52E-03	4.99E-03	UP
ENSG00000069431	ABCC9	ATP binding cassette subfamily C member 9 [Source:HGNC Symbol;Acc:HGNC:60]	6.34	3.42	0.82	4.19	2.75E-05	1.34E-04	UP
ENSG00000069482	GAL	galanin and GMAP prepropeptide [Source:HGNC Symbol;Acc:HGNC:4114]	1.77	-3.78	1.20	-3.14	1.68E-03	5.45E-03	DN
ENSG00000069667	RORA	RAR related orphan receptor A [Source:HGNC Symbol;Acc:HGNC:10258]	7.06	5.36	1.08	4.98	6.26E-07	4.28E-06	UP
ENSG00000069696	DRD4	dopamine receptor D4 [Source:HGNC Symbol;Acc:HGNC:3025]	1.79	4.15	1.38	3.00	2.67E-03	8.18E-03	UP
ENSG00000069764	PLA2G10	phospholipase A2 group X [Source:HGNC Symbol;Acc:HGNC:9029]	1.45	-4.16	1.29	-3.23	1.23E-03	4.12E-03	DN
ENSG00000069869	NEDD4	NEDD4 E3 ubiquitin protein ligase [Source:HGNC Symbol;Acc:HGNC:7727]	110.24	3.10	0.25	12.44	1.57E-35	1.47E-33	UP
ENSG00000070018	LRP6	LDL receptor related protein 6 [Source:HGNC Symbol;Acc:HGNC:6698]	16.09	2.59	0.41	6.25	4.13E-10	4.67E-09	UP
ENSG00000070087	PFN2	profilin 2 [Source:HGNC Symbol;Acc:HGNC:8882]	10.36	4.58	0.90	5.10	3.43E-07	2.44E-06	UP
ENSG00000070159	PTPN3	protein tyrosine phosphatase non-receptor type 3 [Source:HGNC Symbol;Acc:HGNC:9655]	42.99	-2.12	0.23	-9.08	1.06E-19	3.42E-18	DN
ENSG00000070182	SPTB	spectrin beta, erythrocytic [Source:HGNC Symbol;Acc:HGNC:11274]	3.57	5.13	1.14	4.49	7.25E-06	4.01E-05	UP
ENSG00000070193	FGF10	fibroblast growth factor 10 [Source:HGNC Symbol;Acc:HGNC:3666]	1.22	3.57	1.42	2.51	1.20E-02	3.02E-02	UP
ENSG00000070495	JMJD6	jumonji domain containing 6, arginine demethylase and lysine hydroxylase [Source:HGNC Symbol;Acc:HGNC:19355]	21.91	-2.28	0.34	-6.74	1.59E-11	2.13E-10	DN
ENSG00000070540	WIPI1	WD repeat domain, phosphoinositide interacting 1 [Source:HGNC Symbol;Acc:HGNC:25471]	31.47	2.50	0.30	8.44	3.12E-17	7.70E-16	UP
ENSG00000070601	FRMPD1	FERM and PDZ domain containing 1 [Source:HGNC Symbol;Acc:HGNC:29159]	6.99	6.11	1.09	5.62	1.90E-08	1.68E-07	UP
ENSG00000070669	ASNS	asparagine synthetase (glutamine-hydrolyzing) [Source:HGNC Symbol;Acc:HGNC:753]	9.45	-3.61	0.59	-6.10	1.09E-09	1.16E-08	DN
ENSG00000070729	CNGB1	cyclic nucleotide gated channel subunit beta 1 [Source:HGNC Symbol;Acc:HGNC:2151]	2.32	-3.55	1.12	-3.16	1.56E-03	5.08E-03	DN
ENSG00000070731	ST6GALNAC2	ST6 N-acetylgalactosaminide alpha-2,6-sialyltransferase 2 [Source:HGNC Symbol;Acc:HGNC:10867]	5.37	3.15	0.83	3.81	1.41E-04	5.90E-04	UP
ENSG00000070770	CSNK2A2	casein kinase 2 alpha 2 [Source:HGNC Symbol;Acc:HGNC:2459]	103.57	-2.36	0.17	-13.93	4.38E-44	6.86E-42	DN
ENSG00000071575	TRIB2	tribbles pseudokinase 2 [Source:HGNC Symbol;Acc:HGNC:30809]	14.12	2.18	0.42	5.16	2.53E-07	1.84E-06	UP
ENSG00000071626	DAZAP1	DAZ associated protein 1 [Source:HGNC Symbol;Acc:HGNC:2683]	102.50	-2.28	0.17	-13.10	3.21E-39	3.85E-37	DN
ENSG00000072080	SPP2	secreted phosphoprotein 2 [Source:HGNC Symbol;Acc:HGNC:11256]	5.52	5.77	1.11	5.19	2.10E-07	1.54E-06	UP
ENSG00000072195	SPEG	striated muscle enriched protein kinase [Source:HGNC Symbol;Acc:HGNC:16901]	3.59	2.13	0.82	2.59	9.67E-03	2.51E-02	UP
ENSG00000072201	LNX1	ligand of numb-protein X 1 [Source:HGNC Symbol;Acc:HGNC:6657]	13.61	2.75	0.47	5.84	5.34E-09	5.16E-08	UP
ENSG00000072401	UBE2D1	ubiquitin conjugating enzyme E2 D1 [Source:HGNC Symbol;Acc:HGNC:12474]	12.52	-2.15	0.39	-5.52	3.33E-08	2.83E-07	DN
ENSG00000072778	ACADVL	acyl-CoA dehydrogenase very long chain [Source:HGNC Symbol;Acc:HGNC:92]	288.07	2.06	0.17	11.91	1.08E-32	8.48E-31	UP
ENSG00000072818	ACAP1	ArfGAP with coiled-coil, ankyrin repeat and PH domains 1 [Source:HGNC Symbol;Acc:HGNC:16467]	3.74	2.60	0.90	2.90	3.70E-03	1.10E-02	UP
ENSG00000072832	CRMP1	collapsin response mediator protein 1 [Source:HGNC Symbol;Acc:HGNC:2365]	1.31	3.68	1.36	2.71	6.69E-03	1.83E-02	UP
ENSG00000072952	IRAG1	inositol 1,4,5-triphosphate receptor associated 1 [Source:HGNC Symbol;Acc:HGNC:7237]	4.25	2.78	0.86	3.23	1.26E-03	4.21E-03	UP
ENSG00000073614	KDM5A	lysine demethylase 5A [Source:HGNC Symbol;Acc:HGNC:9886]	31.58	2.42	0.29	8.41	4.24E-17	1.03E-15	UP
ENSG00000073754	CD5L	CD5 molecule like [Source:HGNC Symbol;Acc:HGNC:1690]	1.74	-3.09	1.22	-2.53	1.13E-02	2.87E-02	DN
ENSG00000073803	MAP3K13	mitogen-activated protein kinase kinase kinase 13 [Source:HGNC Symbol;Acc:HGNC:6852]	8.63	3.89	0.79	4.93	8.28E-07	5.53E-06	UP
ENSG00000074181	NOTCH3	notch receptor 3 [Source:HGNC Symbol;Acc:HGNC:7883]	80.25	3.25	0.23	14.41	4.73E-47	8.28E-45	UP
ENSG00000074410	CA12	carbonic anhydrase 12 [Source:HGNC Symbol;Acc:HGNC:1371]	14.04	-6.85	0.95	-7.20	6.03E-13	9.41E-12	DN
ENSG00000074416	MGLL	monoglyceride lipase [Source:HGNC Symbol;Acc:HGNC:17038]	106.21	-2.67	0.18	-14.60	2.76E-48	5.31E-46	DN
ENSG00000074621	SLC24A1	solute carrier family 24 member 1 [Source:HGNC Symbol;Acc:HGNC:10975]	3.53	2.47	0.87	2.84	4.54E-03	1.31E-02	UP
ENSG00000075142	SRI	sorcin [Source:HGNC Symbol;Acc:HGNC:11292]	103.63	-2.80	0.21	-13.35	1.22E-40	1.65E-38	DN
ENSG00000075275	CELSR1	cadherin EGF LAG seven-pass G-type receptor 1 [Source:HGNC Symbol;Acc:HGNC:1850]	4.97	-3.05	0.73	-4.17	3.05E-05	1.47E-04	DN
ENSG00000075539	FRYL	FRY like transcription coactivator [Source:HGNC Symbol;Acc:HGNC:29127]	24.39	2.46	0.34	7.31	2.67E-13	4.36E-12	UP
ENSG00000075643	MOCOS	molybdenum cofactor sulfurase [Source:HGNC Symbol;Acc:HGNC:18234]	3.34	2.02	0.84	2.40	1.66E-02	3.98E-02	UP
ENSG00000075702	WDR62	WD repeat domain 62 [Source:HGNC Symbol;Acc:HGNC:24502]	3.98	2.01	0.76	2.64	8.40E-03	2.22E-02	UP
ENSG00000076356	PLXNA2	plexin A2 [Source:HGNC Symbol;Acc:HGNC:9100]	16.43	2.44	0.40	6.12	9.24E-10	9.98E-09	UP
ENSG00000076555	ACACB	acetyl-CoA carboxylase beta [Source:HGNC Symbol;Acc:HGNC:85]	4.03	3.79	1.11	3.40	6.82E-04	2.43E-03	UP
ENSG00000076685	NT5C2	5'-nucleotidase, cytosolic II [Source:HGNC Symbol;Acc:HGNC:8022]	75.07	-2.24	0.22	-10.05	9.29E-24	4.10E-22	DN
ENSG00000077157	PPP1R12B	protein phosphatase 1 regulatory subunit 12B [Source:HGNC Symbol;Acc:HGNC:7619]	26.57	2.14	0.31	6.93	4.12E-12	5.90E-11	UP
ENSG00000077984	CST7	cystatin F [Source:HGNC Symbol;Acc:HGNC:2479]	3.37	-2.37	0.96	-2.48	1.32E-02	3.27E-02	DN
ENSG00000078098	FAP	fibroblast activation protein alpha [Source:HGNC Symbol;Acc:HGNC:3590]	32.75	-2.62	0.74	-3.53	4.23E-04	1.58E-03	DN
ENSG00000078237	TIGAR	TP53 induced glycolysis regulatory phosphatase [Source:HGNC Symbol;Acc:HGNC:1185]	14.65	-3.09	0.42	-7.29	3.14E-13	5.10E-12	DN
ENSG00000078295	ADCY2	adenylate cyclase 2 [Source:HGNC Symbol;Acc:HGNC:233]	1.48	3.87	1.35	2.88	4.01E-03	1.18E-02	UP
ENSG00000078674	PCM1	pericentriolar material 1 [Source:HGNC Symbol;Acc:HGNC:8727]	40.97	2.33	0.25	9.13	7.11E-20	2.33E-18	UP
ENSG00000078795	PKD2L2	polycystin 2 like 2, transient receptor potential cation channel [Source:HGNC Symbol;Acc:HGNC:9012]	3.77	5.22	1.14	4.58	4.62E-06	2.67E-05	UP
ENSG00000078814	MYH7B	myosin heavy chain 7B [Source:HGNC Symbol;Acc:HGNC:15906]	3.02	3.34	1.15	2.90	3.74E-03	1.11E-02	UP
ENSG00000078900	TP73	tumor protein p73 [Source:HGNC Symbol;Acc:HGNC:12003]	3.67	-4.88	1.05	-4.66	3.16E-06	1.89E-05	DN
ENSG00000079263	SP140	SP140 nuclear body protein [Source:HGNC Symbol;Acc:HGNC:17133]	4.39	-2.34	0.69	-3.40	6.70E-04	2.39E-03	DN
ENSG00000079616	KIF22	kinesin family member 22 [Source:HGNC Symbol;Acc:HGNC:6391]	13.12	2.06	0.41	4.97	6.61E-07	4.49E-06	UP
ENSG00000080298	RFX3	regulatory factor X3 [Source:HGNC Symbol;Acc:HGNC:9984]	3.07	2.24	0.89	2.51	1.20E-02	3.01E-02	UP
ENSG00000081059	TCF7	transcription factor 7 [Source:HGNC Symbol;Acc:HGNC:11639]	6.34	4.48	1.08	4.14	3.54E-05	1.69E-04	UP
ENSG00000081479	LRP2	LDL receptor related protein 2 [Source:HGNC Symbol;Acc:HGNC:6694]	34.68	3.63	0.41	8.84	9.36E-19	2.72E-17	UP
ENSG00000081985	IL12RB2	interleukin 12 receptor subunit beta 2 [Source:HGNC Symbol;Acc:HGNC:5972]	3.64	4.39	1.14	3.86	1.12E-04	4.78E-04	UP
ENSG00000082556	OPRK1	opioid receptor kappa 1 [Source:HGNC Symbol;Acc:HGNC:8154]	2.53	4.63	1.28	3.61	3.02E-04	1.18E-03	UP
ENSG00000083093	PALB2	partner and localizer of BRCA2 [Source:HGNC Symbol;Acc:HGNC:26144]	15.28	-3.48	0.46	-7.54	4.86E-14	8.81E-13	DN
ENSG00000083457	ITGAE	integrin subunit alpha E [Source:HGNC Symbol;Acc:HGNC:6147]	6.63	-2.19	0.55	-4.02	5.77E-05	2.63E-04	DN
ENSG00000084710	EFR3B	EFR3 homolog B [Source:HGNC Symbol;Acc:HGNC:29155]	16.24	-4.10	0.51	-8.05	8.42E-16	1.86E-14	DN
ENSG00000085276	MECOM	MDS1 and EVI1 complex locus [Source:HGNC Symbol;Acc:HGNC:3498]	8.33	2.24	0.55	4.10	4.10E-05	1.93E-04	UP
ENSG00000085465	OVGP1	oviductal glycoprotein 1 [Source:HGNC Symbol;Acc:HGNC:8524]	9.87	-2.04	0.43	-4.73	2.28E-06	1.39E-05	DN
ENSG00000085552	IGSF9	immunoglobulin superfamily member 9 [Source:HGNC Symbol;Acc:HGNC:18132]	5.39	-3.45	0.79	-4.37	1.23E-05	6.51E-05	DN
ENSG00000085662	AKR1B1	aldo-keto reductase family 1 member B [Source:HGNC Symbol;Acc:HGNC:381]	83.43	2.28	0.20	11.56	6.26E-31	4.40E-29	UP
ENSG00000085831	TTC39A	tetratricopeptide repeat domain 39A [Source:HGNC Symbol;Acc:HGNC:18657]	3.01	-2.48	0.84	-2.93	3.39E-03	1.01E-02	DN
ENSG00000086065	CHMP5	charged multivesicular body protein 5 [Source:HGNC Symbol;Acc:HGNC:26942]	65.51	-2.14	0.18	-11.97	4.99E-33	4.04E-31	DN
ENSG00000086289	EPDR1	ependymin related 1 [Source:HGNC Symbol;Acc:HGNC:17572]	5.29	-3.15	0.73	-4.34	1.46E-05	7.55E-05	DN
ENSG00000086991	NOX4	NADPH oxidase 4 [Source:HGNC Symbol;Acc:HGNC:7891]	1.09	3.41	1.48	2.31	2.08E-02	4.82E-02	UP
ENSG00000087008	ACOX3	acyl-CoA oxidase 3, pristanoyl [Source:HGNC Symbol;Acc:HGNC:121]	22.95	2.48	0.35	7.16	8.15E-13	1.26E-11	UP
ENSG00000087085	ACHE	acetylcholinesterase (Cartwright blood group) [Source:HGNC Symbol;Acc:HGNC:108]	33.44	-6.55	0.75	-8.78	1.68E-18	4.73E-17	DN
ENSG00000087266	SH3BP2	SH3 domain binding protein 2 [Source:HGNC Symbol;Acc:HGNC:10825]	44.34	2.85	0.36	7.96	1.72E-15	3.67E-14	UP
ENSG00000088002	SULT2B1	sulfotransferase family 2B member 1 [Source:HGNC Symbol;Acc:HGNC:11459]	3.67	5.16	1.14	4.53	5.94E-06	3.35E-05	UP
ENSG00000088386	SLC15A1	solute carrier family 15 member 1 [Source:HGNC Symbol;Acc:HGNC:10920]	37.85	-5.55	0.51	-10.89	1.29E-27	7.05E-26	DN
ENSG00000088451	TGDS	TDP-glucose 4,6-dehydratase [Source:HGNC Symbol;Acc:HGNC:20324]	9.64	-2.28	0.45	-5.05	4.40E-07	3.09E-06	DN
ENSG00000088899	LZTS3	leucine zipper tumor suppressor family member 3 [Source:HGNC Symbol;Acc:HGNC:30139]	4.04	2.33	0.79	2.94	3.31E-03	9.93E-03	UP
ENSG00000089091	DZANK1	double zinc ribbon and ankyrin repeat domains 1 [Source:HGNC Symbol;Acc:HGNC:15858]	8.78	-3.72	0.67	-5.59	2.32E-08	2.03E-07	DN
ENSG00000089154	GCN1	GCN1 activator of EIF2AK4 [Source:HGNC Symbol;Acc:HGNC:4199]	278.63	-3.04	0.21	-14.38	7.25E-47	1.25E-44	DN
ENSG00000089163	SIRT4	sirtuin 4 [Source:HGNC Symbol;Acc:HGNC:14932]	18.64	-5.36	0.76	-7.06	1.63E-12	2.44E-11	DN
ENSG00000089195	TRMT6	tRNA methyltransferase 6 [Source:HGNC Symbol;Acc:HGNC:20900]	6.65	-2.06	0.53	-3.91	9.36E-05	4.10E-04	DN
ENSG00000089775	ZBTB25	zinc finger and BTB domain containing 25 [Source:HGNC Symbol;Acc:HGNC:13112]	3.27	2.35	0.88	2.66	7.76E-03	2.08E-02	UP
ENSG00000090339	ICAM1	intercellular adhesion molecule 1 [Source:HGNC Symbol;Acc:HGNC:5344]	40.01	-2.02	0.25	-7.96	1.76E-15	3.74E-14	DN
ENSG00000090530	P3H2	prolyl 3-hydroxylase 2 [Source:HGNC Symbol;Acc:HGNC:19317]	10.13	3.50	0.65	5.35	8.60E-08	6.81E-07	UP
ENSG00000090661	CERS4	ceramide synthase 4 [Source:HGNC Symbol;Acc:HGNC:23747]	3.98	3.14	0.98	3.20	1.39E-03	4.59E-03	UP
ENSG00000090971	NAT14	N-acetyltransferase 14 (putative) [Source:HGNC Symbol;Acc:HGNC:28918]	4.79	2.96	0.84	3.51	4.54E-04	1.69E-03	UP
ENSG00000091129	NRCAM	neuronal cell adhesion molecule [Source:HGNC Symbol;Acc:HGNC:7994]	16.09	3.99	0.61	6.55	5.63E-11	7.08E-10	UP
ENSG00000091164	TXNL1	thioredoxin like 1 [Source:HGNC Symbol;Acc:HGNC:12436]	35.59	-2.02	0.24	-8.50	1.83E-17	4.62E-16	DN
ENSG00000091428	RAPGEF4	Rap guanine nucleotide exchange factor 4 [Source:HGNC Symbol;Acc:HGNC:16626]	7.13	-3.37	0.67	-5.00	5.62E-07	3.88E-06	DN
ENSG00000091490	SEL1L3	SEL1L family member 3 [Source:HGNC Symbol;Acc:HGNC:29108]	21.54	4.42	0.60	7.41	1.31E-13	2.23E-12	UP
ENSG00000091622	PITPNM3	PITPNM family member 3 [Source:HGNC Symbol;Acc:HGNC:21043]	8.62	-6.73	0.98	-6.89	5.72E-12	8.03E-11	DN
ENSG00000091651	ORC6	origin recognition complex subunit 6 [Source:HGNC Symbol;Acc:HGNC:17151]	18.43	2.40	0.39	6.12	9.21E-10	9.96E-09	UP
ENSG00000091879	ANGPT2	angiopoietin 2 [Source:HGNC Symbol;Acc:HGNC:485]	30.71	-2.25	0.37	-6.07	1.30E-09	1.37E-08	DN
ENSG00000092096	SLC22A17	solute carrier family 22 member 17 [Source:HGNC Symbol;Acc:HGNC:23095]	15.76	-2.25	0.36	-6.18	6.36E-10	7.03E-09	DN
ENSG00000092295	TGM1	transglutaminase 1 [Source:HGNC Symbol;Acc:HGNC:11777]	1.22	3.57	1.39	2.57	1.02E-02	2.62E-02	UP
ENSG00000092850	TEKT2	tektin 2 [Source:HGNC Symbol;Acc:HGNC:11725]	1.23	-3.91	1.36	-2.88	3.98E-03	1.17E-02	DN
ENSG00000093134	VNN3	vanin 3 [Source:HGNC Symbol;Acc:HGNC:16431]	3.85	5.23	1.15	4.56	5.15E-06	2.94E-05	UP
ENSG00000095066	HOOK2	hook microtubule tethering protein 2 [Source:HGNC Symbol;Acc:HGNC:19885]	37.66	2.89	0.31	9.25	2.24E-20	7.71E-19	UP
ENSG00000095585	BLNK	B cell linker [Source:HGNC Symbol;Acc:HGNC:14211]	17.99	-2.60	0.35	-7.41	1.28E-13	2.18E-12	DN
ENSG00000095752	IL11	interleukin 11 [Source:HGNC Symbol;Acc:HGNC:5966]	2.87	-2.07	0.87	-2.39	1.68E-02	4.00E-02	DN
ENSG00000096092	TMEM14A	transmembrane protein 14A [Source:HGNC Symbol;Acc:HGNC:21076]	16.24	-3.38	0.43	-7.86	3.94E-15	8.15E-14	DN
ENSG00000096093	EFHC1	EF-hand domain containing 1 [Source:HGNC Symbol;Acc:HGNC:16406]	9.34	2.14	0.50	4.26	2.04E-05	1.03E-04	UP
ENSG00000096968	JAK2	Janus kinase 2 [Source:HGNC Symbol;Acc:HGNC:6192]	33.40	-2.18	0.26	-8.30	1.05E-16	2.45E-15	DN
ENSG00000096996	IL12RB1	interleukin 12 receptor subunit beta 1 [Source:HGNC Symbol;Acc:HGNC:5971]	1.19	3.55	1.41	2.52	1.18E-02	2.97E-02	UP
ENSG00000099139	PCSK5	proprotein convertase subtilisin/kexin type 5 [Source:HGNC Symbol;Acc:HGNC:8747]	52.72	-4.18	0.30	-14.16	1.71E-45	2.87E-43	DN
ENSG00000099204	ABLIM1	actin binding LIM protein 1 [Source:HGNC Symbol;Acc:HGNC:78]	15.25	2.08	0.39	5.32	1.04E-07	8.10E-07	UP
ENSG00000099246	RAB18	RAB18, member RAS oncogene family [Source:HGNC Symbol;Acc:HGNC:14244]	68.88	-2.16	0.20	-11.06	1.98E-28	1.17E-26	DN
ENSG00000099250	NRP1	neuropilin 1 [Source:HGNC Symbol;Acc:HGNC:8004]	67.11	2.09	0.22	9.49	2.21E-21	8.25E-20	UP
ENSG00000099617	EFNA2	ephrin A2 [Source:HGNC Symbol;Acc:HGNC:3222]	1.34	-4.04	1.33	-3.04	2.34E-03	7.29E-03	DN
ENSG00000099834	CDHR5	cadherin related family member 5 [Source:HGNC Symbol;Acc:HGNC:7521]	1.36	3.76	1.41	2.67	7.57E-03	2.04E-02	UP
ENSG00000099840	IZUMO4	IZUMO family member 4 [Source:HGNC Symbol;Acc:HGNC:26950]	9.36	-4.67	0.79	-5.92	3.23E-09	3.23E-08	DN
ENSG00000099953	MMP11	matrix metallopeptidase 11 [Source:HGNC Symbol;Acc:HGNC:7157]	189.55	3.86	0.25	15.67	2.50E-55	6.68E-53	UP
ENSG00000099957	P2RX6	purinergic receptor P2X 6 [Source:HGNC Symbol;Acc:HGNC:8538]	8.31	-3.41	0.68	-4.98	6.43E-07	4.38E-06	DN
ENSG00000099958	DERL3	derlin 3 [Source:HGNC Symbol;Acc:HGNC:14236]	3.95	2.66	0.87	3.06	2.21E-03	6.95E-03	UP
ENSG00000099960	SLC7A4	solute carrier family 7 member 4 [Source:HGNC Symbol;Acc:HGNC:11062]	564.51	-6.73	0.33	-20.17	1.93E-90	2.52E-87	DN
ENSG00000100036	SLC35E4	solute carrier family 35 member E4 [Source:HGNC Symbol;Acc:HGNC:17058]	1.65	-3.00	1.22	-2.47	1.35E-02	3.34E-02	DN
ENSG00000100077	GRK3	G protein-coupled receptor kinase 3 [Source:HGNC Symbol;Acc:HGNC:290]	13.14	-2.48	0.40	-6.18	6.39E-10	7.05E-09	DN
ENSG00000100154	TTC28	tetratricopeptide repeat domain 28 [Source:HGNC Symbol;Acc:HGNC:29179]	9.18	2.90	0.59	4.92	8.71E-07	5.79E-06	UP
ENSG00000100167	SEPTIN3	septin 3 [Source:HGNC Symbol;Acc:HGNC:10750]	22.70	-3.12	0.35	-8.81	1.22E-18	3.50E-17	DN
ENSG00000100196	KDELR3	KDEL endoplasmic reticulum protein retention receptor 3 [Source:HGNC Symbol;Acc:HGNC:6306]	12.88	-2.22	0.40	-5.58	2.37E-08	2.07E-07	DN
ENSG00000100228	RAB36	RAB36, member RAS oncogene family [Source:HGNC Symbol;Acc:HGNC:9775]	5.99	5.13	1.09	4.70	2.54E-06	1.54E-05	UP
ENSG00000100253	MIOX	myo-inositol oxygenase [Source:HGNC Symbol;Acc:HGNC:14522]	1.62	3.17	1.29	2.46	1.39E-02	3.41E-02	UP
ENSG00000100271	TTLL1	tubulin tyrosine ligase like 1 [Source:HGNC Symbol;Acc:HGNC:1312]	4.77	-2.96	0.73	-4.07	4.62E-05	2.15E-04	DN
ENSG00000100290	BIK	BCL2 interacting killer [Source:HGNC Symbol;Acc:HGNC:1051]	1.68	-4.36	1.24	-3.51	4.41E-04	1.64E-03	DN
ENSG00000100292	HMOX1	heme oxygenase 1 [Source:HGNC Symbol;Acc:HGNC:5013]	116.70	-2.43	0.19	-13.03	8.40E-39	9.67E-37	DN
ENSG00000100299	ARSA	arylsulfatase A [Source:HGNC Symbol;Acc:HGNC:713]	70.10	-2.71	0.22	-12.54	4.67E-36	4.53E-34	DN
ENSG00000100345	MYH9	myosin heavy chain 9 [Source:HGNC Symbol;Acc:HGNC:7579]	316.25	2.31	0.14	16.91	3.60E-64	1.57E-61	UP
ENSG00000100354	TNRC6B	trinucleotide repeat containing adaptor 6B [Source:HGNC Symbol;Acc:HGNC:29190]	7.72	2.10	0.55	3.84	1.21E-04	5.17E-04	UP
ENSG00000100373	UPK3A	uroplakin 3A [Source:HGNC Symbol;Acc:HGNC:12580]	1.01	-3.63	1.46	-2.49	1.29E-02	3.22E-02	DN
ENSG00000100422	CERK	ceramide kinase [Source:HGNC Symbol;Acc:HGNC:19256]	15.33	-2.14	0.35	-6.11	1.01E-09	1.08E-08	DN
ENSG00000100427	MLC1	modulator of VRAC current 1 [Source:HGNC Symbol;Acc:HGNC:17082]	1.22	3.57	1.39	2.57	1.01E-02	2.62E-02	UP
ENSG00000100558	PLEK2	pleckstrin 2 [Source:HGNC Symbol;Acc:HGNC:19238]	2.02	-2.64	1.08	-2.43	1.50E-02	3.65E-02	DN
ENSG00000100564	PIGH	phosphatidylinositol glycan anchor biosynthesis class H [Source:HGNC Symbol;Acc:HGNC:8964]	9.43	2.14	0.50	4.27	2.00E-05	1.01E-04	UP
ENSG00000100593	ISM2	isthmin 2 [Source:HGNC Symbol;Acc:HGNC:23176]	833.06	-3.30	0.32	-10.35	3.98E-25	1.91E-23	DN
ENSG00000100599	RIN3	Ras and Rab interactor 3 [Source:HGNC Symbol;Acc:HGNC:18751]	13.66	2.76	0.47	5.85	4.88E-09	4.75E-08	UP
ENSG00000100628	ASB2	ankyrin repeat and SOCS box containing 2 [Source:HGNC Symbol;Acc:HGNC:16012]	4.74	3.39	1.00	3.37	7.45E-04	2.62E-03	UP
ENSG00000100652	SLC10A1	solute carrier family 10 member 1 [Source:HGNC Symbol;Acc:HGNC:10905]	5.60	-4.34	0.93	-4.65	3.33E-06	1.98E-05	DN
ENSG00000100867	DHRS2	dehydrogenase/reductase 2 [Source:HGNC Symbol;Acc:HGNC:18349]	6.47	3.09	0.80	3.88	1.06E-04	4.59E-04	UP
ENSG00000100918	REC8	REC8 meiotic recombination protein [Source:HGNC Symbol;Acc:HGNC:16879]	2.99	2.69	1.01	2.65	8.01E-03	2.13E-02	UP
ENSG00000100968	NFATC4	nuclear factor of activated T cells 4 [Source:HGNC Symbol;Acc:HGNC:7778]	8.09	2.91	0.63	4.59	4.38E-06	2.54E-05	UP
ENSG00000101003	GINS1	GINS complex subunit 1 [Source:HGNC Symbol;Acc:HGNC:28980]	6.98	-2.43	0.55	-4.40	1.09E-05	5.82E-05	DN
ENSG00000101079	NDRG3	NDRG family member 3 [Source:HGNC Symbol;Acc:HGNC:14462]	18.92	-2.08	0.31	-6.64	3.24E-11	4.18E-10	DN
ENSG00000101096	NFATC2	nuclear factor of activated T cells 2 [Source:HGNC Symbol;Acc:HGNC:7776]	5.86	2.38	0.67	3.57	3.62E-04	1.38E-03	UP
ENSG00000101144	BMP7	bone morphogenetic protein 7 [Source:HGNC Symbol;Acc:HGNC:1074]	25.43	2.51	0.34	7.46	8.36E-14	1.46E-12	UP
ENSG00000101187	SLCO4A1	solute carrier organic anion transporter family member 4A1 [Source:HGNC Symbol;Acc:HGNC:10953]	40.38	-4.88	0.40	-12.15	5.63E-34	4.79E-32	DN
ENSG00000101194	SLC17A9	solute carrier family 17 member 9 [Source:HGNC Symbol;Acc:HGNC:16192]	7.13	-3.15	0.63	-5.03	4.83E-07	3.37E-06	DN
ENSG00000101198	NKAIN4	sodium/potassium transporting ATPase interacting 4 [Source:HGNC Symbol;Acc:HGNC:16191]	1.40	3.79	1.38	2.75	5.99E-03	1.67E-02	UP
ENSG00000101336	HCK	HCK proto-oncogene, Src family tyrosine kinase [Source:HGNC Symbol;Acc:HGNC:4840]	5.05	3.05	0.83	3.68	2.33E-04	9.30E-04	UP
ENSG00000101384	JAG1	jagged canonical Notch ligand 1 [Source:HGNC Symbol;Acc:HGNC:6188]	41.83	2.14	0.25	8.74	2.39E-18	6.58E-17	UP
ENSG00000101443	WFDC2	WAP four-disulfide core domain 2 [Source:HGNC Symbol;Acc:HGNC:15939]	6710.93	-15.76	1.01	-15.65	3.42E-55	8.92E-53	DN
ENSG00000101470	TNNC2	troponin C2, fast skeletal type [Source:HGNC Symbol;Acc:HGNC:11944]	1.11	-3.78	1.41	-2.68	7.29E-03	1.97E-02	DN
ENSG00000102452	NALCN	sodium leak channel, non-selective [Source:HGNC Symbol;Acc:HGNC:19082]	1.85	3.37	1.26	2.67	7.54E-03	2.03E-02	UP
ENSG00000102524	TNFSF13B	TNF superfamily member 13b [Source:HGNC Symbol;Acc:HGNC:11929]	2.21	2.84	1.20	2.36	1.82E-02	4.28E-02	UP
ENSG00000102575	ACP5	acid phosphatase 5, tartrate resistant [Source:HGNC Symbol;Acc:HGNC:124]	44.15	-4.01	0.32	-12.60	2.02E-36	2.01E-34	DN
ENSG00000102760	RGCC	regulator of cell cycle [Source:HGNC Symbol;Acc:HGNC:20369]	242.77	-2.37	0.14	-17.27	7.43E-67	3.79E-64	DN
ENSG00000102780	DGKH	diacylglycerol kinase eta [Source:HGNC Symbol;Acc:HGNC:2854]	4.39	4.68	1.13	4.16	3.25E-05	1.56E-04	UP
ENSG00000102878	HSF4	heat shock transcription factor 4 [Source:HGNC Symbol;Acc:HGNC:5227]	6.72	2.02	0.59	3.44	5.75E-04	2.08E-03	UP
ENSG00000102901	CENPT	centromere protein T [Source:HGNC Symbol;Acc:HGNC:25787]	29.01	2.37	0.32	7.38	1.57E-13	2.65E-12	UP
ENSG00000103034	NDRG4	NDRG family member 4 [Source:HGNC Symbol;Acc:HGNC:14466]	18.70	-3.81	0.45	-8.57	1.08E-17	2.82E-16	DN
ENSG00000103335	PIEZO1	piezo type mechanosensitive ion channel component 1 [Source:HGNC Symbol;Acc:HGNC:28993]	40.52	2.88	0.30	9.47	2.73E-21	1.01E-19	UP
ENSG00000103485	QPRT	quinolinate phosphoribosyltransferase [Source:HGNC Symbol;Acc:HGNC:9755]	21.66	4.42	0.58	7.59	3.29E-14	6.09E-13	UP
ENSG00000103489	XYLT1	xylosyltransferase 1 [Source:HGNC Symbol;Acc:HGNC:15516]	4.94	3.47	0.93	3.71	2.03E-04	8.22E-04	UP
ENSG00000103534	TMC5	transmembrane channel like 5 [Source:HGNC Symbol;Acc:HGNC:22999]	3.51	5.10	1.15	4.43	9.32E-06	5.05E-05	UP
ENSG00000103657	HERC1	HECT and RLD domain containing E3 ubiquitin protein ligase family member 1 [Source:HGNC Symbol;Acc:HGNC:4867]	38.27	3.24	0.32	10.18	2.54E-24	1.15E-22	UP
ENSG00000103742	IGDCC4	immunoglobulin superfamily DCC subclass member 4 [Source:HGNC Symbol;Acc:HGNC:13770]	10.63	2.62	0.52	5.06	4.17E-07	2.93E-06	UP
ENSG00000103811	CTSH	cathepsin H [Source:HGNC Symbol;Acc:HGNC:2535]	44.16	-2.00	0.56	-3.58	3.48E-04	1.33E-03	DN
ENSG00000103876	FAH	fumarylacetoacetate hydrolase [Source:HGNC Symbol;Acc:HGNC:3579]	10.67	-2.36	0.45	-5.29	1.19E-07	9.22E-07	DN
ENSG00000103942	HOMER2	homer scaffold protein 2 [Source:HGNC Symbol;Acc:HGNC:17513]	6.64	-3.80	0.75	-5.10	3.43E-07	2.45E-06	DN
ENSG00000103995	CEP152	centrosomal protein 152 [Source:HGNC Symbol;Acc:HGNC:29298]	3.18	2.30	0.89	2.59	9.68E-03	2.52E-02	UP
ENSG00000104043	ATP8B4	ATPase phospholipid transporting 8B4 (putative) [Source:HGNC Symbol;Acc:HGNC:13536]	5.80	2.92	0.75	3.88	1.06E-04	4.58E-04	UP
ENSG00000104081	BMF	Bcl2 modifying factor [Source:HGNC Symbol;Acc:HGNC:24132]	4.06	2.03	0.75	2.71	6.79E-03	1.86E-02	UP
ENSG00000104093	DMXL2	Dmx like 2 [Source:HGNC Symbol;Acc:HGNC:2938]	11.69	2.52	0.49	5.14	2.78E-07	2.01E-06	UP
ENSG00000104112	SCG3	secretogranin III [Source:HGNC Symbol;Acc:HGNC:13707]	2.67	-5.04	1.11	-4.55	5.34E-06	3.04E-05	DN
ENSG00000104129	DNAJC17	DnaJ heat shock protein family (Hsp40) member C17 [Source:HGNC Symbol;Acc:HGNC:25556]	5.93	5.86	1.09	5.38	7.65E-08	6.13E-07	UP
ENSG00000104164	BLOC1S6	biogenesis of lysosomal organelles complex 1 subunit 6 [Source:HGNC Symbol;Acc:HGNC:8549]	59.76	2.33	0.25	9.28	1.67E-20	5.80E-19	UP
ENSG00000104290	FZD3	frizzled class receptor 3 [Source:HGNC Symbol;Acc:HGNC:4041]	5.53	-2.53	0.63	-4.03	5.48E-05	2.51E-04	DN
ENSG00000104325	DECR1	2,4-dienoyl-CoA reductase 1 [Source:HGNC Symbol;Acc:HGNC:2753]	41.17	-2.78	0.27	-10.19	2.31E-24	1.06E-22	DN
ENSG00000104327	CALB1	calbindin 1 [Source:HGNC Symbol;Acc:HGNC:1434]	2.08	4.35	1.24	3.51	4.49E-04	1.67E-03	UP
ENSG00000104341	LAPTM4B	lysosomal protein transmembrane 4 beta [Source:HGNC Symbol;Acc:HGNC:13646]	33.73	-3.53	0.32	-11.18	5.27E-29	3.24E-27	DN
ENSG00000104369	JPH1	junctophilin 1 [Source:HGNC Symbol;Acc:HGNC:14201]	1.00	-3.62	1.46	-2.48	1.31E-02	3.25E-02	DN
ENSG00000104375	STK3	serine/threonine kinase 3 [Source:HGNC Symbol;Acc:HGNC:11406]	51.39	2.38	0.23	10.45	1.54E-25	7.58E-24	UP
ENSG00000104447	TRPS1	transcriptional repressor GATA binding 1 [Source:HGNC Symbol;Acc:HGNC:12340]	2.40	3.77	1.20	3.14	1.70E-03	5.51E-03	UP
ENSG00000104518	GSDMD	gasdermin D [Source:HGNC Symbol;Acc:HGNC:25697]	126.23	-2.87	0.50	-5.76	8.34E-09	7.88E-08	DN
ENSG00000104613	INTS10	integrator complex subunit 10 [Source:HGNC Symbol;Acc:HGNC:25548]	24.76	2.48	0.33	7.52	5.33E-14	9.61E-13	UP
ENSG00000104714	ERICH1	glutamate rich 1 [Source:HGNC Symbol;Acc:HGNC:27234]	27.55	2.06	0.36	5.73	9.90E-09	9.27E-08	UP
ENSG00000104763	ASAH1	N-acylsphingosine amidohydrolase 1 [Source:HGNC Symbol;Acc:HGNC:735]	206.75	-2.13	0.15	-13.88	7.93E-44	1.21E-41	DN
ENSG00000104833	TUBB4A	tubulin beta 4A class IVa [Source:HGNC Symbol;Acc:HGNC:20774]	2.24	-4.13	1.19	-3.47	5.29E-04	1.93E-03	DN
ENSG00000104941	RSPH6A	radial spoke head 6 homolog A [Source:HGNC Symbol;Acc:HGNC:14241]	2.11	-4.04	1.16	-3.50	4.71E-04	1.74E-03	DN
ENSG00000104967	NOVA2	NOVA alternative splicing regulator 2 [Source:HGNC Symbol;Acc:HGNC:7887]	2.82	2.11	0.91	2.31	2.07E-02	4.79E-02	UP
ENSG00000105048	TNNT1	troponin T1, slow skeletal type [Source:HGNC Symbol;Acc:HGNC:11948]	4.22	-2.26	0.71	-3.17	1.51E-03	4.95E-03	DN
ENSG00000105171	POP4	POP4 homolog, ribonuclease P/MRP subunit [Source:HGNC Symbol;Acc:HGNC:30081]	8.11	2.33	0.56	4.14	3.46E-05	1.65E-04	UP
ENSG00000105173	CCNE1	cyclin E1 [Source:HGNC Symbol;Acc:HGNC:1589]	36.12	-2.22	0.26	-8.66	4.57E-18	1.23E-16	DN
ENSG00000105185	PDCD5	programmed cell death 5 [Source:HGNC Symbol;Acc:HGNC:8764]	155.38	-4.07	0.32	-12.85	8.15E-38	8.85E-36	DN
ENSG00000105251	SHD	Src homology 2 domain containing transforming protein D [Source:HGNC Symbol;Acc:HGNC:30633]	3.20	-5.30	1.09	-4.87	1.11E-06	7.25E-06	DN
ENSG00000105287	PRKD2	protein kinase D2 [Source:HGNC Symbol;Acc:HGNC:17293]	20.82	2.14	0.34	6.32	2.56E-10	2.97E-09	UP
ENSG00000105289	TJP3	tight junction protein 3 [Source:HGNC Symbol;Acc:HGNC:11829]	3.58	4.35	1.16	3.75	1.73E-04	7.12E-04	UP
ENSG00000105290	APLP1	amyloid beta precursor like protein 1 [Source:HGNC Symbol;Acc:HGNC:597]	7.91	-2.65	0.56	-4.73	2.27E-06	1.38E-05	DN
ENSG00000105339	DENND3	DENN domain containing 3 [Source:HGNC Symbol;Acc:HGNC:29134]	11.79	3.31	0.59	5.64	1.73E-08	1.55E-07	UP
ENSG00000105357	MYH14	myosin heavy chain 14 [Source:HGNC Symbol;Acc:HGNC:23212]	19.55	-6.74	0.94	-7.13	9.90E-13	1.51E-11	DN
ENSG00000105371	ICAM4	intercellular adhesion molecule 4 (Landsteiner-Wiener blood group) [Source:HGNC Symbol;Acc:HGNC:5347]	1.22	-3.20	1.33	-2.40	1.63E-02	3.92E-02	DN
ENSG00000105376	ICAM5	intercellular adhesion molecule 5 [Source:HGNC Symbol;Acc:HGNC:5348]	1.68	-3.69	1.24	-2.99	2.82E-03	8.60E-03	DN
ENSG00000105392	CRX	cone-rod homeobox [Source:HGNC Symbol;Acc:HGNC:2383]	1.18	3.54	1.41	2.52	1.19E-02	2.99E-02	UP
ENSG00000105549	THEG	theg spermatid protein [Source:HGNC Symbol;Acc:HGNC:13706]	3.91	-5.58	1.04	-5.36	8.38E-08	6.65E-07	DN
ENSG00000105613	MAST1	microtubule associated serine/threonine kinase 1 [Source:HGNC Symbol;Acc:HGNC:19034]	1.51	3.90	1.32	2.94	3.25E-03	9.76E-03	UP
ENSG00000105641	SLC5A5	solute carrier family 5 member 5 [Source:HGNC Symbol;Acc:HGNC:11040]	8.03	-4.88	0.91	-5.38	7.31E-08	5.87E-07	DN
ENSG00000105649	RAB3A	RAB3A, member RAS oncogene family [Source:HGNC Symbol;Acc:HGNC:9777]	2.31	-2.95	1.06	-2.78	5.50E-03	1.55E-02	DN
ENSG00000105655	ISYNA1	inositol-3-phosphate synthase 1 [Source:HGNC Symbol;Acc:HGNC:29821]	91.54	2.18	0.23	9.66	4.42E-22	1.72E-20	UP
ENSG00000105696	TMEM59L	transmembrane protein 59 like [Source:HGNC Symbol;Acc:HGNC:13237]	9.80	-6.91	0.97	-7.09	1.33E-12	2.01E-11	DN
ENSG00000105810	CDK6	cyclin dependent kinase 6 [Source:HGNC Symbol;Acc:HGNC:1777]	15.12	2.06	0.38	5.35	8.76E-08	6.92E-07	UP
ENSG00000105835	NAMPT	nicotinamide phosphoribosyltransferase [Source:HGNC Symbol;Acc:HGNC:30092]	26.51	2.38	0.33	7.27	3.58E-13	5.77E-12	UP
ENSG00000105852	PON3	paraoxonase 3 [Source:HGNC Symbol;Acc:HGNC:9206]	2.19	-2.34	0.98	-2.38	1.72E-02	4.10E-02	DN
ENSG00000105865	DUS4L	dihydrouridine synthase 4 like [Source:HGNC Symbol;Acc:HGNC:21517]	10.05	-3.35	0.55	-6.05	1.45E-09	1.52E-08	DN
ENSG00000105875	WDR91	WD repeat domain 91 [Source:HGNC Symbol;Acc:HGNC:24997]	14.63	2.25	0.45	4.98	6.51E-07	4.43E-06	UP
ENSG00000105894	PTN	pleiotrophin [Source:HGNC Symbol;Acc:HGNC:9630]	7.00	4.61	1.09	4.25	2.16E-05	1.08E-04	UP
ENSG00000105983	LMBR1	limb development membrane protein 1 [Source:HGNC Symbol;Acc:HGNC:13243]	10.32	2.43	0.50	4.85	1.23E-06	7.93E-06	UP
ENSG00000105991	HOXA1	homeobox A1 [Source:HGNC Symbol;Acc:HGNC:5099]	1.46	-4.16	1.30	-3.20	1.37E-03	4.55E-03	DN
ENSG00000106034	CPED1	cadherin like and PC-esterase domain containing 1 [Source:HGNC Symbol;Acc:HGNC:26159]	6.66	2.18	0.62	3.51	4.55E-04	1.69E-03	UP
ENSG00000106070	GRB10	growth factor receptor bound protein 10 [Source:HGNC Symbol;Acc:HGNC:4564]	33.87	-2.08	0.24	-8.82	1.12E-18	3.25E-17	DN
ENSG00000106268	NUDT1	nudix hydrolase 1 [Source:HGNC Symbol;Acc:HGNC:8048]	10.61	-2.08	0.46	-4.50	6.81E-06	3.79E-05	DN
ENSG00000106302	HYAL4	hyaluronidase 4 [Source:HGNC Symbol;Acc:HGNC:5323]	4.46	5.45	1.12	4.88	1.05E-06	6.91E-06	UP
ENSG00000106328	FSCN3	fascin actin-bundling protein 3 [Source:HGNC Symbol;Acc:HGNC:3961]	1.58	3.10	1.30	2.39	1.69E-02	4.04E-02	UP
ENSG00000106392	C1GALT1	core 1 synthase, glycoprotein-N-acetylgalactosamine 3-beta-galactosyltransferase 1 [Source:HGNC Symbol;Acc:HGNC:24337]	23.30	2.32	0.33	7.06	1.72E-12	2.55E-11	UP
ENSG00000106536	POU6F2	POU class 6 homeobox 2 [Source:HGNC Symbol;Acc:HGNC:21694]	2.25	4.47	1.22	3.65	2.58E-04	1.02E-03	UP
ENSG00000106571	GLI3	GLI family zinc finger 3 [Source:HGNC Symbol;Acc:HGNC:4319]	23.99	2.61	0.34	7.60	2.95E-14	5.52E-13	UP
ENSG00000106665	CLIP2	CAP-Gly domain containing linker protein 2 [Source:HGNC Symbol;Acc:HGNC:2586]	9.67	2.33	0.51	4.52	6.28E-06	3.52E-05	UP
ENSG00000106686	SPATA6L	spermatogenesis associated 6 like [Source:HGNC Symbol;Acc:HGNC:25472]	2.26	2.89	1.20	2.41	1.59E-02	3.84E-02	UP
ENSG00000106689	LHX2	LIM homeobox 2 [Source:HGNC Symbol;Acc:HGNC:6594]	3.34	-3.05	0.90	-3.39	7.06E-04	2.50E-03	DN
ENSG00000106789	CORO2A	coronin 2A [Source:HGNC Symbol;Acc:HGNC:2255]	8.23	-3.60	0.64	-5.63	1.79E-08	1.60E-07	DN
ENSG00000106799	TGFBR1	transforming growth factor beta receptor 1 [Source:HGNC Symbol;Acc:HGNC:11772]	155.25	-2.04	0.15	-13.25	4.62E-40	5.96E-38	DN
ENSG00000106809	OGN	osteoglycin [Source:HGNC Symbol;Acc:HGNC:8126]	5.69	-2.23	0.63	-3.56	3.66E-04	1.40E-03	DN
ENSG00000106819	ASPN	asporin [Source:HGNC Symbol;Acc:HGNC:14872]	7.80	-4.40	0.83	-5.31	1.07E-07	8.33E-07	DN
ENSG00000107249	GLIS3	GLIS family zinc finger 3 [Source:HGNC Symbol;Acc:HGNC:28510]	4.42	2.49	0.79	3.17	1.51E-03	4.95E-03	UP
ENSG00000107611	CUBN	cubilin [Source:HGNC Symbol;Acc:HGNC:2548]	2.10	4.35	1.25	3.49	4.84E-04	1.78E-03	UP
ENSG00000107742	SPOCK2	SPARC (osteonectin), cwcv and kazal like domains proteoglycan 2 [Source:HGNC Symbol;Acc:HGNC:13564]	19.58	-4.74	0.65	-7.25	4.11E-13	6.58E-12	DN
ENSG00000107798	LIPA	lipase A, lysosomal acid type [Source:HGNC Symbol;Acc:HGNC:6617]	82.67	-2.32	0.19	-12.28	1.21E-34	1.08E-32	DN
ENSG00000107821	KAZALD1	Kazal type serine peptidase inhibitor domain 1 [Source:HGNC Symbol;Acc:HGNC:25460]	5.00	-3.04	0.72	-4.21	2.59E-05	1.27E-04	DN
ENSG00000107949	BCCIP	BRCA2 and CDKN1A interacting protein [Source:HGNC Symbol;Acc:HGNC:978]	30.31	-2.17	0.26	-8.43	3.38E-17	8.32E-16	DN
ENSG00000107954	NEURL1	neuralized E3 ubiquitin protein ligase 1 [Source:HGNC Symbol;Acc:HGNC:7761]	14.39	2.14	0.45	4.78	1.77E-06	1.11E-05	UP
ENSG00000108239	TBC1D12	TBC1 domain family member 12 [Source:HGNC Symbol;Acc:HGNC:29082]	4.03	2.70	0.85	3.16	1.57E-03	5.12E-03	UP
ENSG00000108244	KRT23	keratin 23 [Source:HGNC Symbol;Acc:HGNC:6438]	109.73	2.32	0.19	12.26	1.43E-34	1.26E-32	UP
ENSG00000108469	RECQL5	RecQ like helicase 5 [Source:HGNC Symbol;Acc:HGNC:9950]	36.26	2.74	0.31	8.79	1.51E-18	4.29E-17	UP
ENSG00000108474	PIGL	phosphatidylinositol glycan anchor biosynthesis class L [Source:HGNC Symbol;Acc:HGNC:8966]	40.85	3.88	0.40	9.66	4.40E-22	1.72E-20	UP
ENSG00000108556	CHRNE	cholinergic receptor nicotinic epsilon subunit [Source:HGNC Symbol;Acc:HGNC:1966]	3.89	-2.62	0.76	-3.44	5.86E-04	2.12E-03	DN
ENSG00000108691	CCL2	C-C motif chemokine ligand 2 [Source:HGNC Symbol;Acc:HGNC:10618]	11.42	2.60	0.53	4.90	9.55E-07	6.32E-06	UP
ENSG00000108773	KAT2A	lysine acetyltransferase 2A [Source:HGNC Symbol;Acc:HGNC:4201]	41.07	-2.63	0.24	-11.17	6.04E-29	3.68E-27	DN
ENSG00000108786	HSD17B1	hydroxysteroid 17-beta dehydrogenase 1 [Source:HGNC Symbol;Acc:HGNC:5210]	322.02	3.00	0.27	11.04	2.44E-28	1.43E-26	UP
ENSG00000108813	DLX4	distal-less homeobox 4 [Source:HGNC Symbol;Acc:HGNC:2917]	7.44	3.66	0.80	4.55	5.43E-06	3.09E-05	UP
ENSG00000108821	COL1A1	collagen type I alpha 1 chain [Source:HGNC Symbol;Acc:HGNC:2197]	548.09	2.58	0.25	10.24	1.28E-24	5.95E-23	UP
ENSG00000108830	RND2	Rho family GTPase 2 [Source:HGNC Symbol;Acc:HGNC:18315]	1.00	-3.62	1.46	-2.48	1.32E-02	3.27E-02	DN
ENSG00000108846	ABCC3	ATP binding cassette subfamily C member 3 [Source:HGNC Symbol;Acc:HGNC:54]	25.62	-2.64	0.33	-7.96	1.72E-15	3.67E-14	DN
ENSG00000108924	HLF	HLF transcription factor, PAR bZIP family member [Source:HGNC Symbol;Acc:HGNC:4977]	8.58	4.91	1.08	4.54	5.70E-06	3.22E-05	UP
ENSG00000109062	SLC9A3R1	SLC9A3 regulator 1 [Source:HGNC Symbol;Acc:HGNC:11075]	20.54	2.55	0.38	6.68	2.42E-11	3.18E-10	UP
ENSG00000109063	MYH3	myosin heavy chain 3 [Source:HGNC Symbol;Acc:HGNC:7573]	1.42	3.80	1.34	2.83	4.64E-03	1.33E-02	UP
ENSG00000109107	ALDOC	aldolase, fructose-bisphosphate C [Source:HGNC Symbol;Acc:HGNC:418]	4.15	-3.87	1.05	-3.67	2.41E-04	9.57E-04	DN
ENSG00000109265	CRACD	capping protein inhibiting regulator of actin dynamics [Source:HGNC Symbol;Acc:HGNC:29219]	3.51	2.09	0.85	2.47	1.36E-02	3.36E-02	UP
ENSG00000109321	AREG	amphiregulin [Source:HGNC Symbol;Acc:HGNC:651]	16.43	4.01	0.62	6.47	9.74E-11	1.19E-09	UP
ENSG00000109339	MAPK10	mitogen-activated protein kinase 10 [Source:HGNC Symbol;Acc:HGNC:6872]	10.06	6.63	1.07	6.19	6.20E-10	6.87E-09	UP
ENSG00000109534	GAR1	GAR1 ribonucleoprotein [Source:HGNC Symbol;Acc:HGNC:14264]	19.35	-2.65	0.35	-7.50	6.30E-14	1.12E-12	DN
ENSG00000109576	AADAT	aminoadipate aminotransferase [Source:HGNC Symbol;Acc:HGNC:17929]	6.89	-3.56	0.69	-5.17	2.30E-07	1.69E-06	DN
ENSG00000109667	SLC2A9	solute carrier family 2 member 9 [Source:HGNC Symbol;Acc:HGNC:13446]	4.05	5.31	1.12	4.72	2.33E-06	1.42E-05	UP
ENSG00000109927	TECTA	tectorin alpha [Source:HGNC Symbol;Acc:HGNC:11720]	9.25	-6.83	0.97	-7.07	1.60E-12	2.39E-11	DN
ENSG00000110013	SIAE	sialic acid acetylesterase [Source:HGNC Symbol;Acc:HGNC:18187]	31.86	-3.49	0.31	-11.10	1.27E-28	7.56E-27	DN
ENSG00000110042	DTX4	deltex E3 ubiquitin ligase 4 [Source:HGNC Symbol;Acc:HGNC:29151]	14.12	4.62	0.76	6.07	1.30E-09	1.37E-08	UP
ENSG00000110400	NECTIN1	nectin cell adhesion molecule 1 [Source:HGNC Symbol;Acc:HGNC:9706]	14.27	2.29	0.43	5.32	1.02E-07	7.93E-07	UP
ENSG00000110427	KIAA1549L	KIAA1549 like [Source:HGNC Symbol;Acc:HGNC:24836]	1.75	-3.10	1.19	-2.61	9.04E-03	2.37E-02	DN
ENSG00000110628	SLC22A18	solute carrier family 22 member 18 [Source:HGNC Symbol;Acc:HGNC:10964]	26.84	-2.31	0.34	-6.88	6.17E-12	8.62E-11	DN
ENSG00000110693	SOX6	SRY-box transcription factor 6 [Source:HGNC Symbol;Acc:HGNC:16421]	2.91	4.07	1.17	3.49	4.90E-04	1.80E-03	UP
ENSG00000110799	VWF	von Willebrand factor [Source:HGNC Symbol;Acc:HGNC:12726]	64.11	2.03	0.27	7.47	8.28E-14	1.45E-12	UP
ENSG00000110876	SELPLG	selectin P ligand [Source:HGNC Symbol;Acc:HGNC:10722]	16.57	-3.04	0.40	-7.51	5.76E-14	1.04E-12	DN
ENSG00000110934	BIN2	bridging integrator 2 [Source:HGNC Symbol;Acc:HGNC:1053]	24.50	-2.44	0.30	-8.12	4.56E-16	1.02E-14	DN
ENSG00000111181	SLC6A12	solute carrier family 6 member 12 [Source:HGNC Symbol;Acc:HGNC:11045]	6.86	-3.10	0.62	-4.97	6.66E-07	4.52E-06	DN
ENSG00000111203	ITFG2	integrin alpha FG-GAP repeat containing 2 [Source:HGNC Symbol;Acc:HGNC:30879]	40.49	-2.05	0.23	-8.80	1.42E-18	4.05E-17	DN
ENSG00000111291	GPRC5D	G protein-coupled receptor class C group 5 member D [Source:HGNC Symbol;Acc:HGNC:13310]	1.42	3.80	1.33	2.85	4.34E-03	1.26E-02	UP
ENSG00000111341	MGP	matrix Gla protein [Source:HGNC Symbol;Acc:HGNC:7060]	166.86	-3.54	0.19	-19.09	2.93E-81	2.86E-78	DN
ENSG00000111432	FZD10	frizzled class receptor 10 [Source:HGNC Symbol;Acc:HGNC:4039]	2.29	4.46	1.27	3.52	4.31E-04	1.61E-03	UP
ENSG00000111664	GNB3	G protein subunit beta 3 [Source:HGNC Symbol;Acc:HGNC:4400]	1.11	-3.77	1.41	-2.68	7.37E-03	1.99E-02	DN
ENSG00000111799	COL12A1	collagen type XII alpha 1 chain [Source:HGNC Symbol;Acc:HGNC:2188]	11.38	-4.36	0.66	-6.58	4.56E-11	5.77E-10	DN
ENSG00000111816	FRK	fyn related Src family tyrosine kinase [Source:HGNC Symbol;Acc:HGNC:3955]	2.59	4.67	1.19	3.92	8.78E-05	3.87E-04	UP
ENSG00000111832	RWDD1	RWD domain containing 1 [Source:HGNC Symbol;Acc:HGNC:20993]	21.62	-2.03	0.29	-6.90	5.25E-12	7.41E-11	DN
ENSG00000111961	SASH1	SAM and SH3 domain containing 1 [Source:HGNC Symbol;Acc:HGNC:19182]	26.29	2.53	0.33	7.59	3.15E-14	5.87E-13	UP
ENSG00000112186	CAP2	cyclase associated actin cytoskeleton regulatory protein 2 [Source:HGNC Symbol;Acc:HGNC:20039]	11.14	3.92	0.70	5.57	2.51E-08	2.18E-07	UP
ENSG00000112195	TREML2	triggering receptor expressed on myeloid cells like 2 [Source:HGNC Symbol;Acc:HGNC:21092]	25.31	6.49	1.07	6.06	1.34E-09	1.42E-08	UP
ENSG00000112200	ZNF451	zinc finger protein 451 [Source:HGNC Symbol;Acc:HGNC:21091]	26.41	2.08	0.29	7.06	1.70E-12	2.53E-11	UP
ENSG00000112305	SMAP1	small ArfGAP 1 [Source:HGNC Symbol;Acc:HGNC:19651]	17.77	-2.84	0.37	-7.77	7.90E-15	1.57E-13	DN
ENSG00000112379	ARFGEF3	ARFGEF family member 3 [Source:HGNC Symbol;Acc:HGNC:21213]	6.15	-2.20	0.62	-3.56	3.73E-04	1.42E-03	DN
ENSG00000112419	PHACTR2	phosphatase and actin regulator 2 [Source:HGNC Symbol;Acc:HGNC:20956]	89.62	2.71	0.21	13.07	5.15E-39	6.04E-37	UP
ENSG00000112541	PDE10A	phosphodiesterase 10A [Source:HGNC Symbol;Acc:HGNC:8772]	3.04	2.24	0.90	2.49	1.26E-02	3.15E-02	UP
ENSG00000112562	SMOC2	SPARC related modular calcium binding 2 [Source:HGNC Symbol;Acc:HGNC:20323]	3.85	3.71	1.13	3.28	1.05E-03	3.58E-03	UP
ENSG00000112667	DNPH1	2'-deoxynucleoside 5'-phosphate N-hydrolase 1 [Source:HGNC Symbol;Acc:HGNC:21218]	2.57	4.64	1.20	3.87	1.07E-04	4.64E-04	UP
ENSG00000112715	VEGFA	vascular endothelial growth factor A [Source:HGNC Symbol;Acc:HGNC:12680]	104.28	-5.31	0.31	-17.34	2.50E-67	1.33E-64	DN
ENSG00000112782	CLIC5	chloride intracellular channel 5 [Source:HGNC Symbol;Acc:HGNC:13517]	24.91	2.36	0.36	6.59	4.32E-11	5.50E-10	UP
ENSG00000112796	ENPP5	ectonucleotide pyrophosphatase/phosphodiesterase family member 5 [Source:HGNC Symbol;Acc:HGNC:13717]	7.11	-4.25	0.81	-5.25	1.50E-07	1.14E-06	DN
ENSG00000112902	SEMA5A	semaphorin 5A [Source:HGNC Symbol;Acc:HGNC:10736]	4.25	2.11	0.75	2.80	5.11E-03	1.45E-02	UP
ENSG00000112936	C7	complement C7 [Source:HGNC Symbol;Acc:HGNC:1346]	102.51	3.80	0.28	13.57	5.64E-42	8.08E-40	UP
ENSG00000112964	GHR	growth hormone receptor [Source:HGNC Symbol;Acc:HGNC:4263]	3.52	3.59	1.14	3.14	1.69E-03	5.47E-03	UP
ENSG00000113083	LOX	lysyl oxidase [Source:HGNC Symbol;Acc:HGNC:6664]	5.70	-2.40	0.68	-3.53	4.20E-04	1.57E-03	DN
ENSG00000113088	GZMK	granzyme K [Source:HGNC Symbol;Acc:HGNC:4711]	1.83	-3.84	1.62	-2.36	1.81E-02	4.27E-02	DN
ENSG00000113327	GABRG2	gamma-aminobutyric acid type A receptor subunit gamma2 [Source:HGNC Symbol;Acc:HGNC:4087]	5.42	5.75	1.11	5.16	2.48E-07	1.81E-06	UP
ENSG00000113396	SLC27A6	solute carrier family 27 member 6 [Source:HGNC Symbol;Acc:HGNC:11000]	4.93	2.34	0.73	3.22	1.30E-03	4.34E-03	UP
ENSG00000113441	LNPEP	leucyl and cystinyl aminopeptidase [Source:HGNC Symbol;Acc:HGNC:6656]	94.06	3.24	0.30	10.75	5.78E-27	3.09E-25	UP
ENSG00000113492	AGXT2	alanine--glyoxylate aminotransferase 2 [Source:HGNC Symbol;Acc:HGNC:14412]	4.35	-5.74	1.03	-5.57	2.51E-08	2.18E-07	DN
ENSG00000113555	PCDH12	protocadherin 12 [Source:HGNC Symbol;Acc:HGNC:8657]	13.45	2.18	0.42	5.15	2.60E-07	1.89E-06	UP
ENSG00000113578	FGF1	fibroblast growth factor 1 [Source:HGNC Symbol;Acc:HGNC:3665]	15.51	-4.39	0.59	-7.39	1.42E-13	2.40E-12	DN
ENSG00000113594	LIFR	LIF receptor subunit alpha [Source:HGNC Symbol;Acc:HGNC:6597]	74.77	2.41	0.27	8.95	3.45E-19	1.06E-17	UP
ENSG00000113600	C9	complement C9 [Source:HGNC Symbol;Acc:HGNC:1358]	1.67	-3.69	1.22	-3.03	2.47E-03	7.65E-03	DN
ENSG00000113645	WWC1	WW and C2 domain containing 1 [Source:HGNC Symbol;Acc:HGNC:29435]	29.20	2.28	0.30	7.70	1.34E-14	2.62E-13	UP
ENSG00000113749	HRH2	histamine receptor H2 [Source:HGNC Symbol;Acc:HGNC:5183]	2.77	3.97	1.17	3.39	7.06E-04	2.50E-03	UP
ENSG00000114021	NIT2	nitrilase family member 2 [Source:HGNC Symbol;Acc:HGNC:29878]	19.97	-2.16	0.33	-6.51	7.37E-11	9.20E-10	DN
ENSG00000114023	FAM162A	family with sequence similarity 162 member A [Source:HGNC Symbol;Acc:HGNC:17865]	10.75	-3.16	0.50	-6.28	3.33E-10	3.80E-09	DN
ENSG00000114127	XRN1	5'-3' exoribonuclease 1 [Source:HGNC Symbol;Acc:HGNC:30654]	36.88	2.51	0.27	9.23	2.73E-20	9.29E-19	UP
ENSG00000114251	WNT5A	Wnt family member 5A [Source:HGNC Symbol;Acc:HGNC:12784]	335.41	-6.02	0.26	-22.99	6.01E-117	7.05E-113	DN
ENSG00000114346	ECT2	epithelial cell transforming 2 [Source:HGNC Symbol;Acc:HGNC:3155]	6.78	2.03	0.58	3.53	4.17E-04	1.57E-03	UP
ENSG00000114378	HYAL1	hyaluronidase 1 [Source:HGNC Symbol;Acc:HGNC:5320]	8.40	-3.43	0.60	-5.68	1.34E-08	1.23E-07	DN
ENSG00000114450	GNB4	G protein subunit beta 4 [Source:HGNC Symbol;Acc:HGNC:20731]	11.84	2.18	0.44	4.91	9.30E-07	6.16E-06	UP
ENSG00000114529	C3orf52	chromosome 3 open reading frame 52 [Source:HGNC Symbol;Acc:HGNC:26255]	15.82	-3.32	0.46	-7.29	3.03E-13	4.94E-12	DN
ENSG00000114541	FRMD4B	FERM domain containing 4B [Source:HGNC Symbol;Acc:HGNC:24886]	16.06	2.16	0.39	5.57	2.55E-08	2.20E-07	UP
ENSG00000114841	DNAH1	dynein axonemal heavy chain 1 [Source:HGNC Symbol;Acc:HGNC:2940]	3.47	5.09	1.15	4.44	8.85E-06	4.82E-05	UP
ENSG00000114859	CLCN2	chloride voltage-gated channel 2 [Source:HGNC Symbol;Acc:HGNC:2020]	2.53	2.40	1.03	2.34	1.95E-02	4.56E-02	UP
ENSG00000114933	INO80D	INO80 complex subunit D [Source:HGNC Symbol;Acc:HGNC:25997]	9.36	2.41	0.53	4.59	4.43E-06	2.56E-05	UP
ENSG00000115107	STEAP3	STEAP3 metalloreductase [Source:HGNC Symbol;Acc:HGNC:24592]	5.73	2.35	0.69	3.39	6.98E-04	2.48E-03	UP
ENSG00000115109	EPB41L5	erythrocyte membrane protein band 4.1 like 5 [Source:HGNC Symbol;Acc:HGNC:19819]	6.53	2.14	0.60	3.56	3.71E-04	1.41E-03	UP
ENSG00000115232	ITGA4	integrin subunit alpha 4 [Source:HGNC Symbol;Acc:HGNC:6140]	6.08	2.24	0.64	3.51	4.54E-04	1.69E-03	UP
ENSG00000115271	GCA	grancalcin [Source:HGNC Symbol;Acc:HGNC:15990]	6.62	2.83	0.69	4.13	3.68E-05	1.75E-04	UP
ENSG00000115355	CCDC88A	coiled-coil domain containing 88A [Source:HGNC Symbol;Acc:HGNC:25523]	10.72	2.51	0.51	4.89	9.88E-07	6.53E-06	UP
ENSG00000115425	PECR	peroxisomal trans-2-enoyl-CoA reductase [Source:HGNC Symbol;Acc:HGNC:18281]	7.23	-2.80	0.58	-4.87	1.09E-06	7.15E-06	DN
ENSG00000115461	IGFBP5	insulin like growth factor binding protein 5 [Source:HGNC Symbol;Acc:HGNC:5474]	81.24	2.33	0.22	10.36	3.86E-25	1.87E-23	UP
ENSG00000115464	USP34	ubiquitin specific peptidase 34 [Source:HGNC Symbol;Acc:HGNC:20066]	50.12	2.56	0.24	10.72	8.63E-27	4.48E-25	UP
ENSG00000115468	EFHD1	EF-hand domain family member D1 [Source:HGNC Symbol;Acc:HGNC:29556]	90.89	2.84	0.26	10.93	8.73E-28	4.90E-26	UP
ENSG00000115474	KCNJ13	potassium inwardly rectifying channel subfamily J member 13 [Source:HGNC Symbol;Acc:HGNC:6259]	3.12	4.17	1.16	3.58	3.43E-04	1.32E-03	UP
ENSG00000115556	PLCD4	phospholipase C delta 4 [Source:HGNC Symbol;Acc:HGNC:9062]	11.88	-4.41	0.65	-6.83	8.65E-12	1.19E-10	DN
ENSG00000115590	IL1R2	interleukin 1 receptor type 2 [Source:HGNC Symbol;Acc:HGNC:5994]	68.53	-5.77	0.42	-13.69	1.19E-42	1.79E-40	DN
ENSG00000115602	IL1RL1	interleukin 1 receptor like 1 [Source:HGNC Symbol;Acc:HGNC:5998]	12.03	2.84	0.62	4.60	4.29E-06	2.50E-05	UP
ENSG00000115657	ABCB6	ATP binding cassette subfamily B member 6 (Langereis blood group) [Source:HGNC Symbol;Acc:HGNC:47]	15.86	-2.38	0.36	-6.67	2.64E-11	3.43E-10	DN
ENSG00000115760	BIRC6	baculoviral IAP repeat containing 6 [Source:HGNC Symbol;Acc:HGNC:13516]	48.24	3.11	0.28	11.26	2.17E-29	1.37E-27	UP
ENSG00000115828	QPCT	glutaminyl-peptide cyclotransferase [Source:HGNC Symbol;Acc:HGNC:9753]	9.96	-3.51	0.57	-6.17	6.81E-10	7.47E-09	DN
ENSG00000115956	PLEK	pleckstrin [Source:HGNC Symbol;Acc:HGNC:9070]	5.92	2.19	0.64	3.41	6.44E-04	2.31E-03	UP
ENSG00000116014	KISS1R	KISS1 receptor [Source:HGNC Symbol;Acc:HGNC:4510]	1.11	-3.77	1.45	-2.60	9.42E-03	2.46E-02	DN
ENSG00000116035	VAX2	ventral anterior homeobox 2 [Source:HGNC Symbol;Acc:HGNC:12661]	3.17	4.96	1.16	4.27	1.96E-05	9.91E-05	UP
ENSG00000116106	EPHA4	EPH receptor A4 [Source:HGNC Symbol;Acc:HGNC:3388]	1.62	3.17	1.28	2.48	1.33E-02	3.29E-02	UP
ENSG00000116117	PARD3B	par-3 family cell polarity regulator beta [Source:HGNC Symbol;Acc:HGNC:14446]	3.54	2.97	0.99	3.01	2.64E-03	8.10E-03	UP
ENSG00000116120	FARSB	phenylalanyl-tRNA synthetase subunit beta [Source:HGNC Symbol;Acc:HGNC:17800]	7.08	-2.78	0.58	-4.82	1.40E-06	9.00E-06	DN
ENSG00000116127	ALMS1	ALMS1 centrosome and basal body associated protein [Source:HGNC Symbol;Acc:HGNC:428]	4.22	2.11	0.75	2.82	4.79E-03	1.37E-02	UP
ENSG00000116183	PAPPA2	pappalysin 2 [Source:HGNC Symbol;Acc:HGNC:14615]	298.57	11.51	1.34	8.56	1.10E-17	2.88E-16	UP
ENSG00000116191	RALGPS2	Ral GEF with PH domain and SH3 binding motif 2 [Source:HGNC Symbol;Acc:HGNC:30279]	30.23	-3.07	0.32	-9.67	3.99E-22	1.58E-20	DN
ENSG00000116396	KCNC4	potassium voltage-gated channel subfamily C member 4 [Source:HGNC Symbol;Acc:HGNC:6236]	4.85	3.00	0.84	3.57	3.61E-04	1.38E-03	UP
ENSG00000116514	RNF19B	ring finger protein 19B [Source:HGNC Symbol;Acc:HGNC:26886]	7.24	2.15	0.57	3.79	1.51E-04	6.26E-04	UP
ENSG00000116649	SRM	spermidine synthase [Source:HGNC Symbol;Acc:HGNC:11296]	9.05	5.72	1.07	5.37	7.68E-08	6.14E-07	UP
ENSG00000116661	FBXO2	F-box protein 2 [Source:HGNC Symbol;Acc:HGNC:13581]	9.39	-6.26	0.98	-6.37	1.88E-10	2.21E-09	DN
ENSG00000116667	C1orf21	chromosome 1 open reading frame 21 [Source:HGNC Symbol;Acc:HGNC:15494]	24.68	-2.87	0.33	-8.77	1.78E-18	5.00E-17	DN
ENSG00000116678	LEPR	leptin receptor [Source:HGNC Symbol;Acc:HGNC:6554]	667.91	-8.89	0.41	-21.68	3.23E-104	8.81E-101	DN
ENSG00000116679	IVNS1ABP	influenza virus NS1A binding protein [Source:HGNC Symbol;Acc:HGNC:16951]	110.79	-2.49	0.18	-14.01	1.34E-44	2.19E-42	DN
ENSG00000116711	PLA2G4A	phospholipase A2 group IVA [Source:HGNC Symbol;Acc:HGNC:9035]	12.86	-4.54	0.68	-6.70	2.07E-11	2.73E-10	DN
ENSG00000116717	GADD45A	growth arrest and DNA damage inducible alpha [Source:HGNC Symbol;Acc:HGNC:4095]	22.00	-2.04	0.29	-6.95	3.59E-12	5.19E-11	DN
ENSG00000116761	CTH	cystathionine gamma-lyase [Source:HGNC Symbol;Acc:HGNC:2501]	36.27	-7.64	0.94	-8.16	3.31E-16	7.53E-15	DN
ENSG00000117009	KMO	kynurenine 3-monooxygenase [Source:HGNC Symbol;Acc:HGNC:6381]	16.57	2.62	0.42	6.23	4.54E-10	5.10E-09	UP
ENSG00000117090	SLAMF1	signaling lymphocytic activation molecule family member 1 [Source:HGNC Symbol;Acc:HGNC:10903]	1.73	4.09	1.28	3.20	1.39E-03	4.59E-03	UP
ENSG00000117091	CD48	CD48 molecule [Source:HGNC Symbol;Acc:HGNC:1683]	5.94	-3.08	0.68	-4.54	5.62E-06	3.18E-05	DN
ENSG00000117143	UAP1	UDP-N-acetylglucosamine pyrophosphorylase 1 [Source:HGNC Symbol;Acc:HGNC:12457]	55.21	-2.29	0.20	-11.74	7.82E-32	5.89E-30	DN
ENSG00000117152	RGS4	regulator of G protein signaling 4 [Source:HGNC Symbol;Acc:HGNC:10000]	12.29	-6.65	0.97	-6.86	6.81E-12	9.47E-11	DN
ENSG00000117215	PLA2G2D	phospholipase A2 group IID [Source:HGNC Symbol;Acc:HGNC:9033]	1.63	-2.99	1.23	-2.43	1.51E-02	3.66E-02	DN
ENSG00000117245	KIF17	kinesin family member 17 [Source:HGNC Symbol;Acc:HGNC:19167]	154.73	-6.86	0.39	-17.60	2.47E-69	1.45E-66	DN
ENSG00000117266	CDK18	cyclin dependent kinase 18 [Source:HGNC Symbol;Acc:HGNC:8751]	6.88	3.54	0.80	4.42	9.77E-06	5.27E-05	UP
ENSG00000117318	ID3	inhibitor of DNA binding 3, HLH protein [Source:HGNC Symbol;Acc:HGNC:5362]	46.97	2.21	0.24	9.21	3.19E-20	1.08E-18	UP
ENSG00000117407	ARTN	artemin [Source:HGNC Symbol;Acc:HGNC:727]	2.99	3.31	1.16	2.86	4.18E-03	1.22E-02	UP
ENSG00000117480	FAAH	fatty acid amide hydrolase [Source:HGNC Symbol;Acc:HGNC:3553]	41.49	-3.32	0.27	-12.07	1.50E-33	1.24E-31	DN
ENSG00000117525	F3	coagulation factor III, tissue factor [Source:HGNC Symbol;Acc:HGNC:3541]	87.00	-2.60	0.52	-5.02	5.26E-07	3.64E-06	DN
ENSG00000117528	ABCD3	ATP binding cassette subfamily D member 3 [Source:HGNC Symbol;Acc:HGNC:67]	60.45	-2.38	0.20	-11.90	1.13E-32	8.83E-31	DN
ENSG00000117594	HSD11B1	hydroxysteroid 11-beta dehydrogenase 1 [Source:HGNC Symbol;Acc:HGNC:5208]	79.13	-3.94	0.28	-13.99	1.83E-44	2.95E-42	DN
ENSG00000117602	RCAN3	RCAN family member 3 [Source:HGNC Symbol;Acc:HGNC:3042]	16.76	-2.06	0.34	-6.11	1.01E-09	1.08E-08	DN
ENSG00000117751	PPP1R8	protein phosphatase 1 regulatory subunit 8 [Source:HGNC Symbol;Acc:HGNC:9296]	49.08	-3.01	0.24	-12.55	3.89E-36	3.83E-34	DN
ENSG00000117791	MTARC2	mitochondrial amidoxime reducing component 2 [Source:HGNC Symbol;Acc:HGNC:26064]	22.02	-2.56	0.32	-7.94	2.10E-15	4.42E-14	DN
ENSG00000118096	IFT46	intraflagellar transport 46 [Source:HGNC Symbol;Acc:HGNC:26146]	10.71	-2.38	0.44	-5.45	5.18E-08	4.26E-07	DN
ENSG00000118137	APOA1	apolipoprotein A1 [Source:HGNC Symbol;Acc:HGNC:600]	2.48	-4.30	1.43	-3.02	2.57E-03	7.91E-03	DN
ENSG00000118194	TNNT2	troponin T2, cardiac type [Source:HGNC Symbol;Acc:HGNC:11949]	16.04	-3.57	0.47	-7.59	3.16E-14	5.87E-13	DN
ENSG00000118197	DDX59	DEAD-box helicase 59 [Source:HGNC Symbol;Acc:HGNC:25360]	19.54	2.14	0.35	6.20	5.70E-10	6.33E-09	UP
ENSG00000118257	NRP2	neuropilin 2 [Source:HGNC Symbol;Acc:HGNC:8005]	36.91	2.02	0.27	7.53	5.17E-14	9.34E-13	UP
ENSG00000118322	ATP10B	ATPase phospholipid transporting 10B (putative) [Source:HGNC Symbol;Acc:HGNC:13543]	1.61	3.99	1.30	3.06	2.21E-03	6.94E-03	UP
ENSG00000118402	ELOVL4	ELOVL fatty acid elongase 4 [Source:HGNC Symbol;Acc:HGNC:14415]	4.24	-2.76	0.76	-3.64	2.69E-04	1.06E-03	DN
ENSG00000118707	TGIF2	TGFB induced factor homeobox 2 [Source:HGNC Symbol;Acc:HGNC:15764]	43.07	-3.72	0.29	-12.89	5.07E-38	5.56E-36	DN
ENSG00000118785	SPP1	secreted phosphoprotein 1 [Source:HGNC Symbol;Acc:HGNC:11255]	230.60	2.42	0.59	4.06	4.88E-05	2.26E-04	UP
ENSG00000118849	RARRES1	retinoic acid receptor responder 1 [Source:HGNC Symbol;Acc:HGNC:9867]	15.27	-3.73	0.53	-6.99	2.69E-12	3.93E-11	DN
ENSG00000118946	PCDH17	protocadherin 17 [Source:HGNC Symbol;Acc:HGNC:14267]	2.70	3.92	1.19	3.29	9.96E-04	3.40E-03	UP
ENSG00000119147	ECRG4	ECRG4 augurin precursor [Source:HGNC Symbol;Acc:HGNC:24642]	41.12	-5.97	1.53	-3.90	9.47E-05	4.15E-04	DN
ENSG00000119431	HDHD3	haloacid dehalogenase like hydrolase domain containing 3 [Source:HGNC Symbol;Acc:HGNC:28171]	4.65	3.37	0.94	3.59	3.34E-04	1.29E-03	UP
ENSG00000119630	PGF	placental growth factor [Source:HGNC Symbol;Acc:HGNC:8893]	167.60	4.43	0.25	17.41	6.68E-68	3.73E-65	UP
ENSG00000119632	IFI27L2	interferon alpha inducible protein 27 like 2 [Source:HGNC Symbol;Acc:HGNC:19753]	127.33	-6.58	0.40	-16.59	8.00E-62	3.24E-59	DN
ENSG00000119636	BBOF1	basal body orientation factor 1 [Source:HGNC Symbol;Acc:HGNC:19855]	2.52	-2.20	0.89	-2.47	1.35E-02	3.34E-02	DN
ENSG00000119684	MLH3	mutL homolog 3 [Source:HGNC Symbol;Acc:HGNC:7128]	10.09	2.02	0.47	4.31	1.63E-05	8.35E-05	UP
ENSG00000119705	SLIRP	SRA stem-loop interacting RNA binding protein [Source:HGNC Symbol;Acc:HGNC:20495]	52.41	-2.13	0.20	-10.69	1.12E-26	5.79E-25	DN
ENSG00000119771	KLHL29	kelch like family member 29 [Source:HGNC Symbol;Acc:HGNC:29404]	3.56	2.97	0.97	3.04	2.33E-03	7.28E-03	UP
ENSG00000119888	EPCAM	epithelial cell adhesion molecule [Source:HGNC Symbol;Acc:HGNC:11529]	4.85	-2.74	0.71	-3.88	1.06E-04	4.60E-04	DN
ENSG00000119938	PPP1R3C	protein phosphatase 1 regulatory subunit 3C [Source:HGNC Symbol;Acc:HGNC:9293]	8.62	-2.18	0.48	-4.57	4.80E-06	2.76E-05	DN
ENSG00000119977	TCTN3	tectonic family member 3 [Source:HGNC Symbol;Acc:HGNC:24519]	7.74	2.43	0.58	4.16	3.16E-05	1.52E-04	UP
ENSG00000120215	MLANA	melan-A [Source:HGNC Symbol;Acc:HGNC:7124]	1.29	3.67	1.39	2.64	8.22E-03	2.18E-02	UP
ENSG00000120262	CCDC170	coiled-coil domain containing 170 [Source:HGNC Symbol;Acc:HGNC:21177]	1.21	3.56	1.39	2.57	1.03E-02	2.64E-02	UP
ENSG00000120457	KCNJ5	potassium inwardly rectifying channel subfamily J member 5 [Source:HGNC Symbol;Acc:HGNC:6266]	2.85	4.80	1.19	4.05	5.06E-05	2.33E-04	UP
ENSG00000120594	PLXDC2	plexin domain containing 2 [Source:HGNC Symbol;Acc:HGNC:21013]	21.57	-3.31	0.42	-7.90	2.69E-15	5.60E-14	DN
ENSG00000120645	IQSEC3	IQ motif and Sec7 domain ArfGEF 3 [Source:HGNC Symbol;Acc:HGNC:29193]	1.68	-3.02	1.30	-2.32	2.05E-02	4.77E-02	DN
ENSG00000120708	TGFBI	transforming growth factor beta induced [Source:HGNC Symbol;Acc:HGNC:11771]	75.17	2.04	0.30	6.84	8.00E-12	1.11E-10	UP
ENSG00000120756	PLS1	plastin 1 [Source:HGNC Symbol;Acc:HGNC:9090]	2.20	-2.36	1.00	-2.37	1.79E-02	4.22E-02	DN
ENSG00000120860	WASHC3	WASH complex subunit 3 [Source:HGNC Symbol;Acc:HGNC:24256]	22.12	-2.29	0.30	-7.66	1.79E-14	3.43E-13	DN
ENSG00000121005	CRISPLD1	cysteine rich secretory protein LCCL domain containing 1 [Source:HGNC Symbol;Acc:HGNC:18206]	2.47	4.59	1.34	3.43	5.93E-04	2.14E-03	UP
ENSG00000121039	RDH10	retinol dehydrogenase 10 [Source:HGNC Symbol;Acc:HGNC:19975]	17.48	2.01	0.36	5.58	2.40E-08	2.09E-07	UP
ENSG00000121104	FAM117A	family with sequence similarity 117 member A [Source:HGNC Symbol;Acc:HGNC:24179]	25.09	-3.78	0.38	-9.98	1.96E-23	8.52E-22	DN
ENSG00000121289	CEP89	centrosomal protein 89 [Source:HGNC Symbol;Acc:HGNC:25907]	4.07	2.03	0.75	2.73	6.41E-03	1.77E-02	UP
ENSG00000121310	ECHDC2	enoyl-CoA hydratase domain containing 2 [Source:HGNC Symbol;Acc:HGNC:23408]	20.98	3.85	0.53	7.32	2.53E-13	4.16E-12	UP
ENSG00000121351	IAPP	islet amyloid polypeptide [Source:HGNC Symbol;Acc:HGNC:5329]	1.06	3.39	1.47	2.31	2.06E-02	4.78E-02	UP
ENSG00000121570	DPPA4	developmental pluripotency associated 4 [Source:HGNC Symbol;Acc:HGNC:19200]	2.49	4.61	1.20	3.85	1.17E-04	4.99E-04	UP
ENSG00000121594	CD80	CD80 molecule [Source:HGNC Symbol;Acc:HGNC:1700]	2.19	-3.46	1.14	-3.04	2.38E-03	7.41E-03	DN
ENSG00000121653	MAPK8IP1	mitogen-activated protein kinase 8 interacting protein 1 [Source:HGNC Symbol;Acc:HGNC:6882]	3.30	-2.06	0.77	-2.69	7.08E-03	1.93E-02	DN
ENSG00000121769	FABP3	fatty acid binding protein 3 [Source:HGNC Symbol;Acc:HGNC:3557]	78.82	-7.21	0.61	-11.79	4.38E-32	3.36E-30	DN
ENSG00000121797	CCRL2	C-C motif chemokine receptor like 2 [Source:HGNC Symbol;Acc:HGNC:1612]	2.99	-2.47	0.85	-2.91	3.62E-03	1.07E-02	DN
ENSG00000121858	TNFSF10	TNF superfamily member 10 [Source:HGNC Symbol;Acc:HGNC:11925]	107.48	-2.17	0.19	-11.43	2.82E-30	1.88E-28	DN
ENSG00000121892	PDS5A	PDS5 cohesin associated factor A [Source:HGNC Symbol;Acc:HGNC:29088]	39.42	2.22	0.25	8.87	7.25E-19	2.14E-17	UP
ENSG00000121905	HPCA	hippocalcin [Source:HGNC Symbol;Acc:HGNC:5144]	1.67	3.20	1.29	2.47	1.33E-02	3.30E-02	UP
ENSG00000121931	LRIF1	ligand dependent nuclear receptor interacting factor 1 [Source:HGNC Symbol;Acc:HGNC:30299]	29.88	-2.55	0.27	-9.39	6.20E-21	2.20E-19	DN
ENSG00000122042	UBL3	ubiquitin like 3 [Source:HGNC Symbol;Acc:HGNC:12504]	20.83	-2.18	0.30	-7.20	5.84E-13	9.13E-12	DN
ENSG00000122223	CD244	CD244 molecule [Source:HGNC Symbol;Acc:HGNC:18171]	1.00	-3.62	1.46	-2.48	1.31E-02	3.25E-02	DN
ENSG00000122335	SERAC1	serine active site containing 1 [Source:HGNC Symbol;Acc:HGNC:21061]	10.73	-2.69	0.46	-5.84	5.27E-09	5.11E-08	DN
ENSG00000122390	NAA60	N-alpha-acetyltransferase 60, NatF catalytic subunit [Source:HGNC Symbol;Acc:HGNC:25875]	76.00	-2.34	0.17	-13.61	3.36E-42	4.93E-40	DN
ENSG00000122420	PTGFR	prostaglandin F receptor [Source:HGNC Symbol;Acc:HGNC:9600]	1.54	3.91	1.32	2.97	2.93E-03	8.90E-03	UP
ENSG00000122566	HNRNPA2B1	heterogeneous nuclear ribonucleoprotein A2/B1 [Source:HGNC Symbol;Acc:HGNC:5033]	357.85	-2.13	0.17	-12.46	1.21E-35	1.14E-33	DN
ENSG00000122641	INHBA	inhibin subunit beta A [Source:HGNC Symbol;Acc:HGNC:6066]	68.91	2.09	0.31	6.67	2.52E-11	3.29E-10	UP
ENSG00000122678	POLM	DNA polymerase mu [Source:HGNC Symbol;Acc:HGNC:9185]	6.20	3.38	0.81	4.17	3.00E-05	1.45E-04	UP
ENSG00000122692	SMU1	SMU1 DNA replication regulator and spliceosomal factor [Source:HGNC Symbol;Acc:HGNC:18247]	12.50	-2.08	0.39	-5.36	8.32E-08	6.61E-07	DN
ENSG00000122733	PHF24	PHD finger protein 24 [Source:HGNC Symbol;Acc:HGNC:29180]	1.78	-4.45	1.22	-3.66	2.51E-04	9.94E-04	DN
ENSG00000122735	DNAI1	dynein axonemal intermediate chain 1 [Source:HGNC Symbol;Acc:HGNC:2954]	1.02	-3.64	1.54	-2.37	1.78E-02	4.22E-02	DN
ENSG00000122861	PLAU	plasminogen activator, urokinase [Source:HGNC Symbol;Acc:HGNC:9052]	96.84	-2.07	0.18	-11.46	2.22E-30	1.50E-28	DN
ENSG00000122863	CHST3	carbohydrate sulfotransferase 3 [Source:HGNC Symbol;Acc:HGNC:1971]	14.41	-2.80	0.40	-6.96	3.45E-12	5.01E-11	DN
ENSG00000123094	RASSF8	Ras association domain family member 8 [Source:HGNC Symbol;Acc:HGNC:13232]	12.19	2.22	0.45	4.92	8.67E-07	5.76E-06	UP
ENSG00000123104	ITPR2	inositol 1,4,5-trisphosphate receptor type 2 [Source:HGNC Symbol;Acc:HGNC:6181]	21.91	3.29	0.44	7.47	8.33E-14	1.45E-12	UP
ENSG00000123143	PKN1	protein kinase N1 [Source:HGNC Symbol;Acc:HGNC:9405]	31.42	2.08	0.28	7.51	6.02E-14	1.07E-12	UP
ENSG00000123178	SPRYD7	SPRY domain containing 7 [Source:HGNC Symbol;Acc:HGNC:14297]	17.75	-2.91	0.38	-7.58	3.36E-14	6.19E-13	DN
ENSG00000123191	ATP7B	ATPase copper transporting beta [Source:HGNC Symbol;Acc:HGNC:870]	10.60	2.12	0.48	4.42	9.78E-06	5.28E-05	UP
ENSG00000123384	LRP1	LDL receptor related protein 1 [Source:HGNC Symbol;Acc:HGNC:6692]	167.07	2.06	0.15	13.54	9.32E-42	1.32E-39	UP
ENSG00000123600	METTL8	methyltransferase like 8 [Source:HGNC Symbol;Acc:HGNC:25856]	2.93	2.17	0.91	2.38	1.75E-02	4.14E-02	UP
ENSG00000123607	TTC21B	tetratricopeptide repeat domain 21B [Source:HGNC Symbol;Acc:HGNC:25660]	5.79	2.15	0.64	3.35	8.07E-04	2.82E-03	UP
ENSG00000123636	BAZ2B	bromodomain adjacent to zinc finger domain 2B [Source:HGNC Symbol;Acc:HGNC:963]	42.72	2.74	0.27	10.10	5.55E-24	2.48E-22	UP
ENSG00000123689	G0S2	G0/G1 switch 2 [Source:HGNC Symbol;Acc:HGNC:30229]	14.65	-2.81	0.43	-6.48	8.93E-11	1.10E-09	DN
ENSG00000123892	RAB38	RAB38, member RAS oncogene family [Source:HGNC Symbol;Acc:HGNC:9776]	2.93	3.30	1.16	2.85	4.44E-03	1.28E-02	UP
ENSG00000123908	AGO2	argonaute RISC catalytic component 2 [Source:HGNC Symbol;Acc:HGNC:3263]	26.40	2.42	0.31	7.71	1.22E-14	2.40E-13	UP
ENSG00000123999	INHA	inhibin subunit alpha [Source:HGNC Symbol;Acc:HGNC:6065]	94.15	-3.76	0.25	-15.19	4.26E-52	9.63E-50	DN
ENSG00000124019	FAM124B	family with sequence similarity 124 member B [Source:HGNC Symbol;Acc:HGNC:26224]	3.11	2.28	0.90	2.53	1.13E-02	2.86E-02	UP
ENSG00000124145	SDC4	syndecan 4 [Source:HGNC Symbol;Acc:HGNC:10661]	39.29	-2.34	0.25	-9.22	3.11E-20	1.05E-18	DN
ENSG00000124212	PTGIS	prostaglandin I2 synthase [Source:HGNC Symbol;Acc:HGNC:9603]	73.95	-7.12	0.61	-11.62	3.26E-31	2.36E-29	DN
ENSG00000124374	PAIP2B	poly(A) binding protein interacting protein 2B [Source:HGNC Symbol;Acc:HGNC:29200]	1.77	-3.11	1.19	-2.60	9.27E-03	2.42E-02	DN
ENSG00000124440	HIF3A	hypoxia inducible factor 3 subunit alpha [Source:HGNC Symbol;Acc:HGNC:15825]	21.63	5.26	0.76	6.95	3.53E-12	5.13E-11	UP
ENSG00000124466	LYPD3	LY6/PLAUR domain containing 3 [Source:HGNC Symbol;Acc:HGNC:24880]	52.03	-2.15	0.20	-10.69	1.16E-26	5.98E-25	DN
ENSG00000124491	F13A1	coagulation factor XIII A chain [Source:HGNC Symbol;Acc:HGNC:3531]	191.69	2.93	0.21	13.91	5.16E-44	7.97E-42	UP
ENSG00000124575	H1-3	H1.3 linker histone, cluster member [Source:HGNC Symbol;Acc:HGNC:4717]	11.90	5.39	1.05	5.13	2.89E-07	2.08E-06	UP
ENSG00000124713	GNMT	glycine N-methyltransferase [Source:HGNC Symbol;Acc:HGNC:4415]	1.34	-4.04	1.33	-3.04	2.35E-03	7.33E-03	DN
ENSG00000124731	TREM1	triggering receptor expressed on myeloid cells 1 [Source:HGNC Symbol;Acc:HGNC:17760]	6.50	2.33	0.80	2.91	3.67E-03	1.09E-02	UP
ENSG00000124733	MEA1	male-enhanced antigen 1 [Source:HGNC Symbol;Acc:HGNC:6986]	30.78	-2.07	0.25	-8.38	5.46E-17	1.31E-15	DN
ENSG00000124772	CPNE5	copine 5 [Source:HGNC Symbol;Acc:HGNC:2318]	1.78	-3.79	1.22	-3.10	1.93E-03	6.16E-03	DN
ENSG00000124785	NRN1	neuritin 1 [Source:HGNC Symbol;Acc:HGNC:17972]	7.44	2.37	0.59	4.01	6.13E-05	2.78E-04	UP
ENSG00000124787	RPP40	ribonuclease P/MRP subunit p40 [Source:HGNC Symbol;Acc:HGNC:20992]	3.86	-2.34	0.73	-3.21	1.34E-03	4.45E-03	DN
ENSG00000124788	ATXN1	ataxin 1 [Source:HGNC Symbol;Acc:HGNC:10548]	7.95	2.90	0.65	4.45	8.54E-06	4.66E-05	UP
ENSG00000124875	CXCL6	C-X-C motif chemokine ligand 6 [Source:HGNC Symbol;Acc:HGNC:10643]	1.25	-3.93	1.47	-2.68	7.41E-03	2.00E-02	DN
ENSG00000125089	SH3TC1	SH3 domain and tetratricopeptide repeats 1 [Source:HGNC Symbol;Acc:HGNC:26009]	41.94	-2.60	0.28	-9.25	2.30E-20	7.88E-19	DN
ENSG00000125107	CNOT1	CCR4-NOT transcription complex subunit 1 [Source:HGNC Symbol;Acc:HGNC:7877]	51.39	2.05	0.21	9.56	1.19E-21	4.55E-20	UP
ENSG00000125434	SLC25A35	solute carrier family 25 member 35 [Source:HGNC Symbol;Acc:HGNC:31921]	16.82	4.05	0.61	6.62	3.59E-11	4.59E-10	UP
ENSG00000125534	PPDPF	pancreatic progenitor cell differentiation and proliferation factor [Source:HGNC Symbol;Acc:HGNC:16142]	50.44	-2.02	0.25	-8.23	1.82E-16	4.20E-15	DN
ENSG00000125538	IL1B	interleukin 1 beta [Source:HGNC Symbol;Acc:HGNC:5992]	3.43	2.07	0.84	2.48	1.31E-02	3.25E-02	UP
ENSG00000125629	INSIG2	insulin induced gene 2 [Source:HGNC Symbol;Acc:HGNC:20452]	30.91	-2.68	0.27	-9.93	3.17E-23	1.35E-21	DN
ENSG00000125740	FOSB	FosB proto-oncogene, AP-1 transcription factor subunit [Source:HGNC Symbol;Acc:HGNC:3797]	96.89	3.77	0.70	5.42	6.04E-08	4.92E-07	UP
ENSG00000125753	VASP	vasodilator stimulated phosphoprotein [Source:HGNC Symbol;Acc:HGNC:12652]	152.13	-2.37	0.15	-15.64	4.12E-55	1.05E-52	DN
ENSG00000125775	SDCBP2	syndecan binding protein 2 [Source:HGNC Symbol;Acc:HGNC:15756]	1.52	3.90	1.31	2.97	3.00E-03	9.08E-03	UP
ENSG00000125841	NRSN2	neurensin 2 [Source:HGNC Symbol;Acc:HGNC:16229]	5.76	2.60	0.70	3.71	2.05E-04	8.26E-04	UP
ENSG00000125868	DSTN	destrin, actin depolymerizing factor [Source:HGNC Symbol;Acc:HGNC:15750]	184.49	-2.87	0.16	-18.21	4.57E-74	3.35E-71	DN
ENSG00000125895	TMEM74B	transmembrane protein 74B [Source:HGNC Symbol;Acc:HGNC:15893]	9.93	5.13	1.12	4.57	4.89E-06	2.81E-05	UP
ENSG00000125945	ZNF436	zinc finger protein 436 [Source:HGNC Symbol;Acc:HGNC:20814]	19.01	-2.58	0.35	-7.34	2.10E-13	3.48E-12	DN
ENSG00000125977	EIF2S2	eukaryotic translation initiation factor 2 subunit beta [Source:HGNC Symbol;Acc:HGNC:3266]	45.61	-2.38	0.22	-11.04	2.35E-28	1.39E-26	DN
ENSG00000125999	BPIFB1	BPI fold containing family B member 1 [Source:HGNC Symbol;Acc:HGNC:16108]	3.08	-2.92	0.94	-3.11	1.87E-03	6.00E-03	DN
ENSG00000126067	PSMB2	proteasome 20S subunit beta 2 [Source:HGNC Symbol;Acc:HGNC:9539]	40.70	-2.09	0.22	-9.66	4.37E-22	1.72E-20	DN
ENSG00000126107	HECTD3	HECT domain E3 ubiquitin protein ligase 3 [Source:HGNC Symbol;Acc:HGNC:26117]	51.20	-2.72	0.21	-12.72	4.45E-37	4.62E-35	DN
ENSG00000126231	PROZ	protein Z, vitamin K dependent plasma glycoprotein [Source:HGNC Symbol;Acc:HGNC:9460]	1.12	-3.78	1.45	-2.61	9.17E-03	2.40E-02	DN
ENSG00000126353	CCR7	C-C motif chemokine receptor 7 [Source:HGNC Symbol;Acc:HGNC:1608]	5.76	-2.81	0.64	-4.36	1.31E-05	6.89E-05	DN
ENSG00000126460	PRRG2	proline rich and Gla domain 2 [Source:HGNC Symbol;Acc:HGNC:9470]	14.82	-3.11	0.43	-7.25	4.29E-13	6.85E-12	DN
ENSG00000126467	TSKS	testis specific serine kinase substrate [Source:HGNC Symbol;Acc:HGNC:30719]	2.34	4.51	1.23	3.67	2.38E-04	9.47E-04	UP
ENSG00000126602	TRAP1	TNF receptor associated protein 1 [Source:HGNC Symbol;Acc:HGNC:16264]	17.90	2.50	0.39	6.46	1.05E-10	1.28E-09	UP
ENSG00000126861	OMG	oligodendrocyte myelin glycoprotein [Source:HGNC Symbol;Acc:HGNC:8135]	3.48	5.11	1.18	4.35	1.38E-05	7.22E-05	UP
ENSG00000127080	IPPK	inositol-pentakisphosphate 2-kinase [Source:HGNC Symbol;Acc:HGNC:14645]	15.22	-2.65	0.39	-6.86	6.73E-12	9.37E-11	DN
ENSG00000127083	OMD	osteomodulin [Source:HGNC Symbol;Acc:HGNC:8134]	11.54	-5.07	2.06	-2.46	1.39E-02	3.41E-02	DN
ENSG00000127084	FGD3	FYVE, RhoGEF and PH domain containing 3 [Source:HGNC Symbol;Acc:HGNC:16027]	15.84	-2.31	0.37	-6.19	6.08E-10	6.74E-09	DN
ENSG00000127241	MASP1	mannan binding lectin serine peptidase 1 [Source:HGNC Symbol;Acc:HGNC:6901]	145.36	-6.87	0.42	-16.41	1.66E-60	6.09E-58	DN
ENSG00000127337	YEATS4	YEATS domain containing 4 [Source:HGNC Symbol;Acc:HGNC:24859]	12.58	-2.01	0.39	-5.13	2.94E-07	2.12E-06	DN
ENSG00000127412	TRPV5	transient receptor potential cation channel subfamily V member 5 [Source:HGNC Symbol;Acc:HGNC:3145]	2.11	-4.70	1.17	-4.03	5.52E-05	2.53E-04	DN
ENSG00000127472	PLA2G5	phospholipase A2 group V [Source:HGNC Symbol;Acc:HGNC:9038]	8.80	2.48	0.55	4.49	6.99E-06	3.88E-05	UP
ENSG00000127481	UBR4	ubiquitin protein ligase E3 component n-recognin 4 [Source:HGNC Symbol;Acc:HGNC:30313]	65.30	2.33	0.21	11.30	1.26E-29	8.07E-28	UP
ENSG00000127528	KLF2	Kruppel like factor 2 [Source:HGNC Symbol;Acc:HGNC:6347]	26.85	2.24	0.31	7.34	2.13E-13	3.53E-12	UP
ENSG00000127586	CHTF18	chromosome transmission fidelity factor 18 [Source:HGNC Symbol;Acc:HGNC:18435]	4.87	2.63	0.77	3.41	6.41E-04	2.30E-03	UP
ENSG00000127603	MACF1	microtubule actin crosslinking factor 1 [Source:HGNC Symbol;Acc:HGNC:13664]	73.66	2.47	0.21	11.51	1.19E-30	8.27E-29	UP
ENSG00000127720	METTL25	methyltransferase like 25 [Source:HGNC Symbol;Acc:HGNC:26228]	4.30	2.12	0.74	2.88	4.03E-03	1.18E-02	UP
ENSG00000127948	POR	cytochrome p450 oxidoreductase [Source:HGNC Symbol;Acc:HGNC:9208]	68.97	2.35	0.21	11.24	2.49E-29	1.56E-27	UP
ENSG00000127955	GNAI1	G protein subunit alpha i1 [Source:HGNC Symbol;Acc:HGNC:4384]	52.14	-2.10	0.21	-9.98	1.89E-23	8.26E-22	DN
ENSG00000128040	SPINK2	serine peptidase inhibitor Kazal type 2 [Source:HGNC Symbol;Acc:HGNC:11245]	1.78	-4.45	1.22	-3.66	2.52E-04	9.99E-04	DN
ENSG00000128512	DOCK4	dedicator of cytokinesis 4 [Source:HGNC Symbol;Acc:HGNC:19192]	6.21	2.27	0.64	3.57	3.55E-04	1.36E-03	UP
ENSG00000128524	ATP6V1F	ATPase H+ transporting V1 subunit F [Source:HGNC Symbol;Acc:HGNC:16832]	29.56	2.05	0.30	6.79	1.14E-11	1.56E-10	UP
ENSG00000128594	LRRC4	leucine rich repeat containing 4 [Source:HGNC Symbol;Acc:HGNC:15586]	4.56	2.54	0.78	3.25	1.17E-03	3.93E-03	UP
ENSG00000128805	ARHGAP22	Rho GTPase activating protein 22 [Source:HGNC Symbol;Acc:HGNC:30320]	11.63	3.29	0.60	5.51	3.57E-08	3.01E-07	UP
ENSG00000128881	TTBK2	tau tubulin kinase 2 [Source:HGNC Symbol;Acc:HGNC:19141]	13.97	3.20	0.52	6.16	7.09E-10	7.77E-09	UP
ENSG00000129048	ACKR4	atypical chemokine receptor 4 [Source:HGNC Symbol;Acc:HGNC:1611]	8.50	-4.97	0.95	-5.25	1.49E-07	1.13E-06	DN
ENSG00000129354	AP1M2	adaptor related protein complex 1 subunit mu 2 [Source:HGNC Symbol;Acc:HGNC:558]	19.00	2.50	0.40	6.32	2.70E-10	3.10E-09	UP
ENSG00000129451	KLK10	kallikrein related peptidase 10 [Source:HGNC Symbol;Acc:HGNC:6358]	1.18	3.54	1.41	2.52	1.19E-02	2.99E-02	UP
ENSG00000129480	DTD2	D-aminoacyl-tRNA deacylase 2 [Source:HGNC Symbol;Acc:HGNC:20277]	8.72	-2.10	0.47	-4.45	8.71E-06	4.75E-05	DN
ENSG00000129595	EPB41L4A	erythrocyte membrane protein band 4.1 like 4A [Source:HGNC Symbol;Acc:HGNC:13278]	9.68	2.99	0.59	5.09	3.57E-07	2.53E-06	UP
ENSG00000129625	REEP5	receptor accessory protein 5 [Source:HGNC Symbol;Acc:HGNC:30077]	196.01	-2.58	0.18	-14.45	2.45E-47	4.43E-45	DN
ENSG00000129696	TTI2	TELO2 interacting protein 2 [Source:HGNC Symbol;Acc:HGNC:26262]	8.74	-2.10	0.46	-4.56	5.13E-06	2.93E-05	DN
ENSG00000129925	PGAP6	post-glycosylphosphatidylinositol attachment to proteins 6 [Source:HGNC Symbol;Acc:HGNC:17205]	60.45	3.07	0.28	10.90	1.15E-27	6.35E-26	UP
ENSG00000130164	LDLR	low density lipoprotein receptor [Source:HGNC Symbol;Acc:HGNC:6547]	119.55	-3.28	0.19	-17.22	1.75E-66	8.21E-64	DN
ENSG00000130208	APOC1	apolipoprotein C1 [Source:HGNC Symbol;Acc:HGNC:607]	31.42	-3.17	0.57	-5.57	2.57E-08	2.22E-07	DN
ENSG00000130304	SLC27A1	solute carrier family 27 member 1 [Source:HGNC Symbol;Acc:HGNC:10995]	40.47	-3.10	0.35	-8.85	8.71E-19	2.54E-17	DN
ENSG00000130338	TULP4	TUB like protein 4 [Source:HGNC Symbol;Acc:HGNC:15530]	26.52	4.05	0.47	8.56	1.13E-17	2.94E-16	UP
ENSG00000130382	MLLT1	MLLT1 super elongation complex subunit [Source:HGNC Symbol;Acc:HGNC:7134]	148.77	2.76	0.18	15.02	5.64E-51	1.20E-48	UP
ENSG00000130413	STK33	serine/threonine kinase 33 [Source:HGNC Symbol;Acc:HGNC:14568]	2.12	4.39	1.25	3.52	4.36E-04	1.63E-03	UP
ENSG00000130427	EPO	erythropoietin [Source:HGNC Symbol;Acc:HGNC:3415]	2.01	-4.63	1.18	-3.91	9.36E-05	4.10E-04	DN
ENSG00000130518	IQCN	IQ motif containing N [Source:HGNC Symbol;Acc:HGNC:29350]	4.00	5.31	1.16	4.58	4.68E-06	2.70E-05	UP
ENSG00000130558	OLFM1	olfactomedin 1 [Source:HGNC Symbol;Acc:HGNC:17187]	2.89	-5.15	1.09	-4.73	2.23E-06	1.36E-05	DN
ENSG00000130595	TNNT3	troponin T3, fast skeletal type [Source:HGNC Symbol;Acc:HGNC:11950]	30.13	8.20	1.42	5.77	7.97E-09	7.56E-08	UP
ENSG00000130598	TNNI2	troponin I2, fast skeletal type [Source:HGNC Symbol;Acc:HGNC:11946]	16.46	-5.18	0.71	-7.32	2.39E-13	3.94E-12	DN
ENSG00000130703	OSBPL2	oxysterol binding protein like 2 [Source:HGNC Symbol;Acc:HGNC:15761]	72.08	-2.41	0.18	-13.40	6.10E-41	8.33E-39	DN
ENSG00000130717	UCK1	uridine-cytidine kinase 1 [Source:HGNC Symbol;Acc:HGNC:14859]	23.91	-2.05	0.30	-6.83	8.32E-12	1.14E-10	DN
ENSG00000130762	ARHGEF16	Rho guanine nucleotide exchange factor 16 [Source:HGNC Symbol;Acc:HGNC:15515]	6.52	3.11	0.74	4.19	2.76E-05	1.35E-04	UP
ENSG00000130775	THEMIS2	thymocyte selection associated family member 2 [Source:HGNC Symbol;Acc:HGNC:16839]	4.64	2.01	0.71	2.84	4.46E-03	1.29E-02	UP
ENSG00000130779	CLIP1	CAP-Gly domain containing linker protein 1 [Source:HGNC Symbol;Acc:HGNC:10461]	92.45	2.42	0.18	13.14	2.06E-39	2.51E-37	UP
ENSG00000130811	EIF3G	eukaryotic translation initiation factor 3 subunit G [Source:HGNC Symbol;Acc:HGNC:3274]	55.82	2.23	0.21	10.41	2.17E-25	1.05E-23	UP
ENSG00000130816	DNMT1	DNA methyltransferase 1 [Source:HGNC Symbol;Acc:HGNC:2976]	60.76	2.57	0.23	11.33	9.29E-30	5.99E-28	UP
ENSG00000130956	HABP4	hyaluronan binding protein 4 [Source:HGNC Symbol;Acc:HGNC:17062]	2.77	-2.33	0.86	-2.71	6.71E-03	1.84E-02	DN
ENSG00000131018	SYNE1	spectrin repeat containing nuclear envelope protein 1 [Source:HGNC Symbol;Acc:HGNC:17089]	7.11	3.25	0.74	4.43	9.54E-06	5.16E-05	UP
ENSG00000131097	HIGD1B	HIG1 hypoxia inducible domain family member 1B [Source:HGNC Symbol;Acc:HGNC:24318]	12.70	2.52	0.46	5.43	5.73E-08	4.68E-07	UP
ENSG00000131400	NAPSA	napsin A aspartic peptidase [Source:HGNC Symbol;Acc:HGNC:13395]	1.51	3.06	1.32	2.32	2.02E-02	4.71E-02	UP
ENSG00000131409	LRRC4B	leucine rich repeat containing 4B [Source:HGNC Symbol;Acc:HGNC:25042]	2.50	4.62	1.19	3.87	1.08E-04	4.66E-04	UP
ENSG00000131558	EXOC4	exocyst complex component 4 [Source:HGNC Symbol;Acc:HGNC:30389]	29.26	2.25	0.29	7.78	7.48E-15	1.50E-13	UP
ENSG00000131711	MAP1B	microtubule associated protein 1B [Source:HGNC Symbol;Acc:HGNC:6836]	8.00	2.90	0.64	4.55	5.44E-06	3.09E-05	UP
ENSG00000131844	MCCC2	methylcrotonoyl-CoA carboxylase 2 [Source:HGNC Symbol;Acc:HGNC:6937]	13.92	2.56	0.44	5.76	8.57E-09	8.08E-08	UP
ENSG00000131969	ABHD12B	abhydrolase domain containing 12B [Source:HGNC Symbol;Acc:HGNC:19837]	9.65	-3.46	0.58	-6.01	1.82E-09	1.89E-08	DN
ENSG00000132185	FCRLA	Fc receptor like A [Source:HGNC Symbol;Acc:HGNC:18504]	1.56	-4.26	1.26	-3.39	7.11E-04	2.52E-03	DN
ENSG00000132297	HHLA1	HERV-H LTR-associating 1 [Source:HGNC Symbol;Acc:HGNC:4904]	2.36	4.54	1.23	3.69	2.24E-04	8.98E-04	UP
ENSG00000132329	RAMP1	receptor activity modifying protein 1 [Source:HGNC Symbol;Acc:HGNC:9843]	9.30	-3.41	0.69	-4.92	8.54E-07	5.68E-06	DN
ENSG00000132437	DDC	dopa decarboxylase [Source:HGNC Symbol;Acc:HGNC:2719]	27.58	-8.41	0.94	-8.92	4.59E-19	1.39E-17	DN
ENSG00000132464	ENAM	enamelin [Source:HGNC Symbol;Acc:HGNC:3344]	7.07	-6.45	0.99	-6.53	6.80E-11	8.50E-10	DN
ENSG00000132470	ITGB4	integrin subunit beta 4 [Source:HGNC Symbol;Acc:HGNC:6158]	80.64	2.14	0.19	11.14	7.95E-29	4.81E-27	UP
ENSG00000132530	XAF1	XIAP associated factor 1 [Source:HGNC Symbol;Acc:HGNC:30932]	12.22	2.47	0.52	4.75	2.06E-06	1.27E-05	UP
ENSG00000132702	HAPLN2	hyaluronan and proteoglycan link protein 2 [Source:HGNC Symbol;Acc:HGNC:17410]	1.22	-3.91	1.37	-2.85	4.41E-03	1.28E-02	DN
ENSG00000132704	FCRL2	Fc receptor like 2 [Source:HGNC Symbol;Acc:HGNC:14875]	1.29	3.67	1.38	2.66	7.77E-03	2.08E-02	UP
ENSG00000132768	DPH2	diphthamide biosynthesis 2 [Source:HGNC Symbol;Acc:HGNC:3004]	44.93	-3.98	0.31	-12.80	1.71E-37	1.81E-35	DN
ENSG00000132849	PATJ	PATJ crumbs cell polarity complex component [Source:HGNC Symbol;Acc:HGNC:28881]	3.67	2.55	0.87	2.93	3.35E-03	1.00E-02	UP
ENSG00000132915	PDE6A	phosphodiesterase 6A [Source:HGNC Symbol;Acc:HGNC:8785]	1.06	3.39	1.47	2.31	2.06E-02	4.78E-02	UP
ENSG00000132938	MTUS2	microtubule associated scaffold protein 2 [Source:HGNC Symbol;Acc:HGNC:20595]	0.99	-3.60	1.54	-2.34	1.94E-02	4.53E-02	DN
ENSG00000132970	WASF3	WASP family member 3 [Source:HGNC Symbol;Acc:HGNC:12734]	1.66	-3.69	1.24	-2.98	2.86E-03	8.70E-03	DN
ENSG00000133063	CHIT1	chitinase 1 [Source:HGNC Symbol;Acc:HGNC:1936]	1.66	-2.98	1.26	-2.36	1.81E-02	4.27E-02	DN
ENSG00000133065	SLC41A1	solute carrier family 41 member 1 [Source:HGNC Symbol;Acc:HGNC:19429]	8.37	-2.02	0.48	-4.21	2.52E-05	1.24E-04	DN
ENSG00000133216	EPHB2	EPH receptor B2 [Source:HGNC Symbol;Acc:HGNC:3393]	6.30	2.26	0.66	3.44	5.90E-04	2.13E-03	UP
ENSG00000133313	CNDP2	carnosine dipeptidase 2 [Source:HGNC Symbol;Acc:HGNC:24437]	51.27	3.63	0.31	11.59	4.84E-31	3.47E-29	UP
ENSG00000133316	WDR74	WD repeat domain 74 [Source:HGNC Symbol;Acc:HGNC:25529]	461.51	5.72	0.33	17.18	3.83E-66	1.73E-63	UP
ENSG00000133401	PDZD2	PDZ domain containing 2 [Source:HGNC Symbol;Acc:HGNC:18486]	72.54	3.30	0.24	13.61	3.44E-42	4.99E-40	UP
ENSG00000133710	SPINK5	serine peptidase inhibitor Kazal type 5 [Source:HGNC Symbol;Acc:HGNC:15464]	1.29	3.67	1.38	2.66	7.72E-03	2.07E-02	UP
ENSG00000133818	RRAS2	RAS related 2 [Source:HGNC Symbol;Acc:HGNC:17271]	28.65	2.77	0.35	8.01	1.15E-15	2.49E-14	UP
ENSG00000133874	RNF122	ring finger protein 122 [Source:HGNC Symbol;Acc:HGNC:21147]	4.24	-3.06	0.81	-3.79	1.53E-04	6.36E-04	DN
ENSG00000133943	DGLUCY	D-glutamate cyclase [Source:HGNC Symbol;Acc:HGNC:20498]	16.43	2.28	0.42	5.48	4.37E-08	3.63E-07	UP
ENSG00000133962	CATSPERB	cation channel sperm associated auxiliary subunit beta [Source:HGNC Symbol;Acc:HGNC:20500]	4.40	5.41	1.13	4.78	1.73E-06	1.09E-05	UP
ENSG00000134013	LOXL2	lysyl oxidase like 2 [Source:HGNC Symbol;Acc:HGNC:6666]	26.71	2.05	0.30	6.76	1.42E-11	1.91E-10	UP
ENSG00000134070	IRAK2	interleukin 1 receptor associated kinase 2 [Source:HGNC Symbol;Acc:HGNC:6113]	4.68	-3.23	0.78	-4.13	3.70E-05	1.76E-04	DN
ENSG00000134183	GNAT2	G protein subunit alpha transducin 2 [Source:HGNC Symbol;Acc:HGNC:4394]	1.11	-3.77	1.41	-2.68	7.37E-03	1.99E-02	DN
ENSG00000134215	VAV3	vav guanine nucleotide exchange factor 3 [Source:HGNC Symbol;Acc:HGNC:12659]	35.85	2.45	0.28	8.65	5.32E-18	1.43E-16	UP
ENSG00000134253	TRIM45	tripartite motif containing 45 [Source:HGNC Symbol;Acc:HGNC:19018]	22.39	-3.10	0.35	-8.75	2.18E-18	6.03E-17	DN
ENSG00000134259	NGF	nerve growth factor [Source:HGNC Symbol;Acc:HGNC:7808]	198.24	-10.67	0.92	-11.57	5.67E-31	4.01E-29	DN
ENSG00000134324	LPIN1	lipin 1 [Source:HGNC Symbol;Acc:HGNC:13345]	10.69	2.13	0.47	4.50	6.84E-06	3.80E-05	UP
ENSG00000134326	CMPK2	cytidine/uridine monophosphate kinase 2 [Source:HGNC Symbol;Acc:HGNC:27015]	3.28	2.36	0.88	2.66	7.74E-03	2.07E-02	UP
ENSG00000134398	ERN2	endoplasmic reticulum to nucleus signaling 2 [Source:HGNC Symbol;Acc:HGNC:16942]	3.49	-5.42	1.09	-4.97	6.75E-07	4.58E-06	DN
ENSG00000134508	CABLES1	Cdk5 and Abl enzyme substrate 1 [Source:HGNC Symbol;Acc:HGNC:25097]	12.31	2.86	0.52	5.55	2.86E-08	2.46E-07	UP
ENSG00000134516	DOCK2	dedicator of cytokinesis 2 [Source:HGNC Symbol;Acc:HGNC:2988]	7.04	2.47	0.62	4.00	6.30E-05	2.86E-04	UP
ENSG00000134532	SOX5	SRY-box transcription factor 5 [Source:HGNC Symbol;Acc:HGNC:11201]	5.75	2.37	0.68	3.50	4.59E-04	1.70E-03	UP
ENSG00000134548	SPX	spexin hormone [Source:HGNC Symbol;Acc:HGNC:28139]	3.04	4.11	1.24	3.31	9.23E-04	3.18E-03	UP
ENSG00000134640	MTNR1B	melatonin receptor 1B [Source:HGNC Symbol;Acc:HGNC:7464]	1.99	4.30	1.36	3.15	1.63E-03	5.31E-03	UP
ENSG00000134668	SPOCD1	SPOC domain containing 1 [Source:HGNC Symbol;Acc:HGNC:26338]	1.78	-3.79	1.20	-3.15	1.66E-03	5.39E-03	DN
ENSG00000134762	DSC3	desmocollin 3 [Source:HGNC Symbol;Acc:HGNC:3037]	7.64	3.70	0.79	4.65	3.27E-06	1.95E-05	UP
ENSG00000134802	SLC43A3	solute carrier family 43 member 3 [Source:HGNC Symbol;Acc:HGNC:17466]	1170.50	-9.06	0.40	-22.39	4.61E-111	2.70E-107	DN
ENSG00000134864	GGACT	gamma-glutamylamine cyclotransferase [Source:HGNC Symbol;Acc:HGNC:25100]	4.01	-2.39	0.72	-3.31	9.32E-04	3.20E-03	DN
ENSG00000135048	CEMIP2	cell migration inducing hyaluronidase 2 [Source:HGNC Symbol;Acc:HGNC:11869]	117.74	3.16	0.26	11.99	4.10E-33	3.37E-31	UP
ENSG00000135077	HAVCR2	hepatitis A virus cellular receptor 2 [Source:HGNC Symbol;Acc:HGNC:18437]	4.81	2.06	0.70	2.93	3.38E-03	1.01E-02	UP
ENSG00000135097	MSI1	musashi RNA binding protein 1 [Source:HGNC Symbol;Acc:HGNC:7330]	1.67	-3.00	1.21	-2.48	1.33E-02	3.30E-02	DN
ENSG00000135220	UGT2A3	UDP glucuronosyltransferase family 2 member A3 [Source:HGNC Symbol;Acc:HGNC:28528]	1.24	-3.92	1.37	-2.86	4.30E-03	1.25E-02	DN
ENSG00000135297	MTO1	mitochondrial tRNA translation optimization 1 [Source:HGNC Symbol;Acc:HGNC:19261]	36.85	-3.43	0.31	-11.17	5.72E-29	3.49E-27	DN
ENSG00000135299	ANKRD6	ankyrin repeat domain 6 [Source:HGNC Symbol;Acc:HGNC:17280]	14.59	-2.17	0.36	-6.00	2.03E-09	2.09E-08	DN
ENSG00000135318	NT5E	5'-nucleotidase ecto [Source:HGNC Symbol;Acc:HGNC:8021]	31.26	3.64	0.44	8.30	1.02E-16	2.39E-15	UP
ENSG00000135346	CGA	glycoprotein hormones, alpha polypeptide [Source:HGNC Symbol;Acc:HGNC:1885]	1703.08	4.79	0.39	12.39	2.80E-35	2.57E-33	UP
ENSG00000135407	AVIL	advillin [Source:HGNC Symbol;Acc:HGNC:14188]	4.13	2.74	0.85	3.21	1.34E-03	4.45E-03	UP
ENSG00000135409	AMHR2	anti-Mullerian hormone receptor type 2 [Source:HGNC Symbol;Acc:HGNC:465]	1.90	-4.54	1.21	-3.77	1.64E-04	6.78E-04	DN
ENSG00000135423	GLS2	glutaminase 2 [Source:HGNC Symbol;Acc:HGNC:29570]	2.55	-2.60	0.95	-2.75	5.98E-03	1.67E-02	DN
ENSG00000135437	RDH5	retinol dehydrogenase 5 [Source:HGNC Symbol;Acc:HGNC:9940]	31.10	-4.49	0.43	-10.53	6.27E-26	3.14E-24	DN
ENSG00000135472	FAIM2	Fas apoptotic inhibitory molecule 2 [Source:HGNC Symbol;Acc:HGNC:17067]	5.11	-5.98	1.01	-5.93	2.97E-09	2.99E-08	DN
ENSG00000135480	KRT7	keratin 7 [Source:HGNC Symbol;Acc:HGNC:6445]	314.82	2.91	0.20	14.49	1.45E-47	2.66E-45	UP
ENSG00000135482	ZC3H10	zinc finger CCCH-type containing 10 [Source:HGNC Symbol;Acc:HGNC:25893]	42.97	-5.19	0.44	-11.74	8.15E-32	6.09E-30	DN
ENSG00000135540	NHSL1	NHS like 1 [Source:HGNC Symbol;Acc:HGNC:21021]	18.25	2.09	0.35	5.90	3.58E-09	3.56E-08	UP
ENSG00000135549	PKIB	cAMP-dependent protein kinase inhibitor beta [Source:HGNC Symbol;Acc:HGNC:9018]	48.09	2.24	0.32	6.94	3.82E-12	5.50E-11	UP
ENSG00000135604	STX11	syntaxin 11 [Source:HGNC Symbol;Acc:HGNC:11429]	22.54	-3.45	0.39	-8.87	7.35E-19	2.17E-17	DN
ENSG00000135749	PCNX2	pecanex 2 [Source:HGNC Symbol;Acc:HGNC:8736]	4.30	5.41	1.13	4.78	1.77E-06	1.11E-05	UP
ENSG00000135778	NTPCR	nucleoside-triphosphatase, cancer-related [Source:HGNC Symbol;Acc:HGNC:28204]	5.77	2.12	0.64	3.33	8.79E-04	3.04E-03	UP
ENSG00000135835	KIAA1614	KIAA1614 [Source:HGNC Symbol;Acc:HGNC:29327]	2.09	3.55	1.22	2.91	3.61E-03	1.07E-02	UP
ENSG00000135837	CEP350	centrosomal protein 350 [Source:HGNC Symbol;Acc:HGNC:24238]	22.93	2.90	0.38	7.70	1.32E-14	2.58E-13	UP
ENSG00000135862	LAMC1	laminin subunit gamma 1 [Source:HGNC Symbol;Acc:HGNC:6492]	195.62	2.15	0.14	15.34	3.89E-53	9.14E-51	UP
ENSG00000135870	RC3H1	ring finger and CCCH-type domains 1 [Source:HGNC Symbol;Acc:HGNC:29434]	9.88	2.10	0.48	4.34	1.43E-05	7.41E-05	UP
ENSG00000135914	HTR2B	5-hydroxytryptamine receptor 2B [Source:HGNC Symbol;Acc:HGNC:5294]	6.26	-2.76	0.62	-4.44	9.00E-06	4.89E-05	DN
ENSG00000135919	SERPINE2	serpin family E member 2 [Source:HGNC Symbol;Acc:HGNC:8951]	9231.63	-6.75	0.43	-15.69	1.78E-55	4.86E-53	DN
ENSG00000135968	GCC2	GRIP and coiled-coil domain containing 2 [Source:HGNC Symbol;Acc:HGNC:23218]	38.99	3.06	0.33	9.39	6.07E-21	2.17E-19	UP
ENSG00000136052	SLC41A2	solute carrier family 41 member 2 [Source:HGNC Symbol;Acc:HGNC:31045]	22.28	2.92	0.42	6.92	4.49E-12	6.38E-11	UP
ENSG00000136059	VILL	villin like [Source:HGNC Symbol;Acc:HGNC:30906]	1.87	4.19	1.25	3.35	8.21E-04	2.86E-03	UP
ENSG00000136155	SCEL	sciellin [Source:HGNC Symbol;Acc:HGNC:10573]	2.31	-4.19	1.14	-3.69	2.24E-04	8.97E-04	DN
ENSG00000136160	EDNRB	endothelin receptor type B [Source:HGNC Symbol;Acc:HGNC:3180]	145.07	-3.12	0.17	-18.02	1.39E-72	9.56E-70	DN
ENSG00000136237	RAPGEF5	Rap guanine nucleotide exchange factor 5 [Source:HGNC Symbol;Acc:HGNC:16862]	16.50	2.84	0.44	6.49	8.54E-11	1.05E-09	UP
ENSG00000136378	ADAMTS7	ADAM metallopeptidase with thrombospondin type 1 motif 7 [Source:HGNC Symbol;Acc:HGNC:223]	19.97	-4.14	0.48	-8.72	2.82E-18	7.71E-17	DN
ENSG00000136457	CHAD	chondroadherin [Source:HGNC Symbol;Acc:HGNC:1909]	8.15	-3.60	0.65	-5.49	3.97E-08	3.33E-07	DN
ENSG00000136514	RTP4	receptor transporter protein 4 [Source:HGNC Symbol;Acc:HGNC:23992]	3.44	-3.08	0.90	-3.43	5.96E-04	2.15E-03	DN
ENSG00000136689	IL1RN	interleukin 1 receptor antagonist [Source:HGNC Symbol;Acc:HGNC:6000]	47.16	-5.87	0.51	-11.53	9.54E-31	6.66E-29	DN
ENSG00000136695	IL36RN	interleukin 36 receptor antagonist [Source:HGNC Symbol;Acc:HGNC:15561]	31.24	-3.96	0.36	-10.93	8.08E-28	4.56E-26	DN
ENSG00000136717	BIN1	bridging integrator 1 [Source:HGNC Symbol;Acc:HGNC:1052]	33.81	-2.19	0.27	-8.15	3.71E-16	8.39E-15	DN
ENSG00000136888	ATP6V1G1	ATPase H+ transporting V1 subunit G1 [Source:HGNC Symbol;Acc:HGNC:864]	92.70	-2.78	0.18	-15.78	4.20E-56	1.20E-53	DN
ENSG00000136908	DPM2	dolichyl-phosphate mannosyltransferase subunit 2, regulatory [Source:HGNC Symbol;Acc:HGNC:3006]	33.46	-2.11	0.24	-8.85	8.63E-19	2.52E-17	DN
ENSG00000136950	ARPC5L	actin related protein 2/3 complex subunit 5 like [Source:HGNC Symbol;Acc:HGNC:23366]	20.45	-2.05	0.30	-6.76	1.34E-11	1.80E-10	DN
ENSG00000137033	IL33	interleukin 33 [Source:HGNC Symbol;Acc:HGNC:16028]	12.30	2.35	0.47	5.04	4.67E-07	3.27E-06	UP
ENSG00000137101	CD72	CD72 molecule [Source:HGNC Symbol;Acc:HGNC:1696]	4.57	-2.17	0.66	-3.28	1.05E-03	3.56E-03	DN
ENSG00000137133	HINT2	histidine triad nucleotide binding protein 2 [Source:HGNC Symbol;Acc:HGNC:18344]	16.62	-2.20	0.39	-5.60	2.16E-08	1.90E-07	DN
ENSG00000137145	DENND4C	DENN domain containing 4C [Source:HGNC Symbol;Acc:HGNC:26079]	18.93	2.10	0.36	5.88	4.08E-09	4.01E-08	UP
ENSG00000137266	SLC22A23	solute carrier family 22 member 23 [Source:HGNC Symbol;Acc:HGNC:21106]	10.82	2.66	0.51	5.16	2.43E-07	1.77E-06	UP
ENSG00000137270	GCM1	glial cells missing transcription factor 1 [Source:HGNC Symbol;Acc:HGNC:4197]	138.11	-2.61	0.17	-15.54	1.75E-54	4.28E-52	DN
ENSG00000137273	FOXF2	forkhead box F2 [Source:HGNC Symbol;Acc:HGNC:3810]	2.30	3.70	1.22	3.04	2.40E-03	7.46E-03	UP
ENSG00000137285	TUBB2B	tubulin beta 2B class IIb [Source:HGNC Symbol;Acc:HGNC:30829]	34.42	-4.12	0.35	-11.64	2.65E-31	1.94E-29	DN
ENSG00000137462	TLR2	toll like receptor 2 [Source:HGNC Symbol;Acc:HGNC:11848]	5.53	2.08	0.68	3.08	2.10E-03	6.62E-03	UP
ENSG00000137496	IL18BP	interleukin 18 binding protein [Source:HGNC Symbol;Acc:HGNC:5987]	19.24	-2.18	0.32	-6.86	6.72E-12	9.36E-11	DN
ENSG00000137628	DDX60	DExD/H-box helicase 60 [Source:HGNC Symbol;Acc:HGNC:25942]	19.57	3.72	0.52	7.13	9.98E-13	1.52E-11	UP
ENSG00000137634	NXPE4	neurexophilin and PC-esterase domain family member 4 [Source:HGNC Symbol;Acc:HGNC:23117]	67.36	-9.70	0.93	-10.44	1.60E-25	7.81E-24	DN
ENSG00000137642	SORL1	sortilin related receptor 1 [Source:HGNC Symbol;Acc:HGNC:11185]	4.51	3.34	0.95	3.53	4.12E-04	1.55E-03	UP
ENSG00000137709	POU2F3	POU class 2 homeobox 3 [Source:HGNC Symbol;Acc:HGNC:19864]	2.90	4.82	1.18	4.09	4.28E-05	2.00E-04	UP
ENSG00000137801	THBS1	thrombospondin 1 [Source:HGNC Symbol;Acc:HGNC:11785]	89.62	2.64	0.31	8.54	1.33E-17	3.42E-16	UP
ENSG00000137817	PARP6	poly(ADP-ribose) polymerase family member 6 [Source:HGNC Symbol;Acc:HGNC:26921]	65.82	-2.70	0.20	-13.21	7.28E-40	9.19E-38	DN
ENSG00000137824	RMDN3	regulator of microtubule dynamics 3 [Source:HGNC Symbol;Acc:HGNC:25550]	46.90	-2.02	0.22	-9.33	1.02E-20	3.57E-19	DN
ENSG00000137834	SMAD6	SMAD family member 6 [Source:HGNC Symbol;Acc:HGNC:6772]	15.33	2.51	0.42	5.92	3.16E-09	3.16E-08	UP
ENSG00000137857	DUOX1	dual oxidase 1 [Source:HGNC Symbol;Acc:HGNC:3062]	5.57	2.58	0.73	3.55	3.86E-04	1.46E-03	UP
ENSG00000137869	CYP19A1	cytochrome P450 family 19 subfamily A member 1 [Source:HGNC Symbol;Acc:HGNC:2594]	1359.06	5.06	0.29	17.23	1.56E-66	7.61E-64	UP
ENSG00000137880	GCHFR	GTP cyclohydrolase I feedback regulator [Source:HGNC Symbol;Acc:HGNC:4194]	12.76	-2.26	0.42	-5.34	9.06E-08	7.13E-07	DN
ENSG00000137942	FNBP1L	formin binding protein 1 like [Source:HGNC Symbol;Acc:HGNC:20851]	28.19	-2.14	0.26	-8.17	3.09E-16	7.07E-15	DN
ENSG00000137948	BRDT	bromodomain testis associated [Source:HGNC Symbol;Acc:HGNC:1105]	1.48	3.88	1.35	2.88	3.99E-03	1.17E-02	UP
ENSG00000137965	IFI44	interferon induced protein 44 [Source:HGNC Symbol;Acc:HGNC:16938]	5.71	2.91	0.76	3.82	1.31E-04	5.52E-04	UP
ENSG00000137976	DNASE2B	deoxyribonuclease 2 beta [Source:HGNC Symbol;Acc:HGNC:28875]	0.99	-3.61	1.49	-2.42	1.57E-02	3.78E-02	DN
ENSG00000138031	ADCY3	adenylate cyclase 3 [Source:HGNC Symbol;Acc:HGNC:234]	26.99	3.51	0.41	8.64	5.86E-18	1.56E-16	UP
ENSG00000138085	ATRAID	all-trans retinoic acid induced differentiation factor [Source:HGNC Symbol;Acc:HGNC:24090]	36.60	2.56	0.33	7.82	5.13E-15	1.04E-13	UP
ENSG00000138162	TACC2	transforming acidic coiled-coil containing protein 2 [Source:HGNC Symbol;Acc:HGNC:11523]	157.87	2.07	0.17	12.41	2.40E-35	2.22E-33	UP
ENSG00000138166	DUSP5	dual specificity phosphatase 5 [Source:HGNC Symbol;Acc:HGNC:3071]	25.64	2.99	0.39	7.71	1.24E-14	2.42E-13	UP
ENSG00000138175	ARL3	ADP ribosylation factor like GTPase 3 [Source:HGNC Symbol;Acc:HGNC:694]	7.20	-3.63	0.69	-5.29	1.21E-07	9.34E-07	DN
ENSG00000138346	DNA2	DNA replication helicase/nuclease 2 [Source:HGNC Symbol;Acc:HGNC:2939]	7.41	-2.69	0.55	-4.87	1.11E-06	7.25E-06	DN
ENSG00000138356	AOX1	aldehyde oxidase 1 [Source:HGNC Symbol;Acc:HGNC:553]	4.32	2.81	0.92	3.06	2.21E-03	6.95E-03	UP
ENSG00000138378	STAT4	signal transducer and activator of transcription 4 [Source:HGNC Symbol;Acc:HGNC:11365]	3.54	4.36	1.18	3.69	2.29E-04	9.15E-04	UP
ENSG00000138411	HECW2	HECT, C2 and WW domain containing E3 ubiquitin protein ligase 2 [Source:HGNC Symbol;Acc:HGNC:29853]	10.70	3.14	0.58	5.38	7.31E-08	5.87E-07	UP
ENSG00000138483	CCDC54	coiled-coil domain containing 54 [Source:HGNC Symbol;Acc:HGNC:30703]	1.17	3.53	1.46	2.41	1.58E-02	3.81E-02	UP
ENSG00000138615	CILP	cartilage intermediate layer protein [Source:HGNC Symbol;Acc:HGNC:1980]	1.98	-2.68	1.11	-2.40	1.62E-02	3.90E-02	DN
ENSG00000138640	FAM13A	family with sequence similarity 13 member A [Source:HGNC Symbol;Acc:HGNC:19367]	69.84	2.40	0.22	10.94	7.69E-28	4.36E-26	UP
ENSG00000138660	AP1AR	adaptor related protein complex 1 associated regulatory protein [Source:HGNC Symbol;Acc:HGNC:28808]	23.68	-2.29	0.30	-7.69	1.46E-14	2.83E-13	DN
ENSG00000138678	GPAT3	glycerol-3-phosphate acyltransferase 3 [Source:HGNC Symbol;Acc:HGNC:28157]	3.90	-2.09	0.71	-2.97	2.99E-03	9.06E-03	DN
ENSG00000138722	MMRN1	multimerin 1 [Source:HGNC Symbol;Acc:HGNC:7178]	5.78	5.83	1.10	5.28	1.28E-07	9.79E-07	UP
ENSG00000138738	PRDM5	PR/SET domain 5 [Source:HGNC Symbol;Acc:HGNC:9349]	2.93	2.65	1.00	2.65	8.08E-03	2.15E-02	UP
ENSG00000138759	FRAS1	Fraser extracellular matrix complex subunit 1 [Source:HGNC Symbol;Acc:HGNC:19185]	9.35	6.52	1.07	6.08	1.22E-09	1.30E-08	UP
ENSG00000138829	FBN2	fibrillin 2 [Source:HGNC Symbol;Acc:HGNC:3604]	218.71	4.77	0.26	18.59	3.80E-77	2.97E-74	UP
ENSG00000139116	KIF21A	kinesin family member 21A [Source:HGNC Symbol;Acc:HGNC:19349]	10.26	3.08	0.58	5.26	1.41E-07	1.08E-06	UP
ENSG00000139132	FGD4	FYVE, RhoGEF and PH domain containing 4 [Source:HGNC Symbol;Acc:HGNC:19125]	16.17	2.25	0.39	5.79	7.24E-09	6.91E-08	UP
ENSG00000139182	CLSTN3	calsyntenin 3 [Source:HGNC Symbol;Acc:HGNC:18371]	9.62	2.61	0.54	4.81	1.47E-06	9.43E-06	UP
ENSG00000139233	LLPH	LLP homolog, long-term synaptic facilitation factor [Source:HGNC Symbol;Acc:HGNC:28229]	11.22	-2.54	0.44	-5.83	5.45E-09	5.26E-08	DN
ENSG00000139263	LRIG3	leucine rich repeats and immunoglobulin like domains 3 [Source:HGNC Symbol;Acc:HGNC:30991]	4.67	2.56	0.77	3.31	9.47E-04	3.25E-03	UP
ENSG00000139287	TPH2	tryptophan hydroxylase 2 [Source:HGNC Symbol;Acc:HGNC:20692]	1.62	3.99	1.30	3.08	2.09E-03	6.60E-03	UP
ENSG00000139292	LGR5	leucine rich repeat containing G protein-coupled receptor 5 [Source:HGNC Symbol;Acc:HGNC:4504]	11.92	4.03	0.71	5.71	1.12E-08	1.04E-07	UP
ENSG00000139405	RITA1	RBPJ interacting and tubulin associated 1 [Source:HGNC Symbol;Acc:HGNC:25925]	18.89	-3.61	0.42	-8.61	7.49E-18	1.98E-16	DN
ENSG00000139517	LNX2	ligand of numb-protein X 2 [Source:HGNC Symbol;Acc:HGNC:20421]	11.64	-2.34	0.42	-5.58	2.45E-08	2.13E-07	DN
ENSG00000139725	RHOF	ras homolog family member F, filopodia associated [Source:HGNC Symbol;Acc:HGNC:15703]	4.93	2.10	0.68	3.07	2.16E-03	6.80E-03	UP
ENSG00000139832	RAB20	RAB20, member RAS oncogene family [Source:HGNC Symbol;Acc:HGNC:18260]	13.06	-2.37	0.41	-5.72	1.07E-08	9.98E-08	DN
ENSG00000139899	CBLN3	cerebellin 3 precursor [Source:HGNC Symbol;Acc:HGNC:20146]	1.73	3.28	1.28	2.57	1.02E-02	2.63E-02	UP
ENSG00000139973	SYT16	synaptotagmin 16 [Source:HGNC Symbol;Acc:HGNC:23142]	1.22	3.57	1.39	2.57	1.02E-02	2.62E-02	UP
ENSG00000139985	ADAM21	ADAM metallopeptidase domain 21 [Source:HGNC Symbol;Acc:HGNC:200]	2.21	-3.47	1.14	-3.04	2.35E-03	7.33E-03	DN
ENSG00000140006	WDR89	WD repeat domain 89 [Source:HGNC Symbol;Acc:HGNC:20489]	17.48	-2.68	0.36	-7.44	1.04E-13	1.78E-12	DN
ENSG00000140044	JDP2	Jun dimerization protein 2 [Source:HGNC Symbol;Acc:HGNC:17546]	11.90	-2.29	0.41	-5.55	2.93E-08	2.51E-07	DN
ENSG00000140105	WARS1	tryptophanyl-tRNA synthetase 1 [Source:HGNC Symbol;Acc:HGNC:12729]	119.85	2.07	0.17	12.08	1.36E-33	1.13E-31	UP
ENSG00000140107	SLC25A47	solute carrier family 25 member 47 [Source:HGNC Symbol;Acc:HGNC:20115]	1.11	-3.77	1.41	-2.68	7.43E-03	2.00E-02	DN
ENSG00000140285	FGF7	fibroblast growth factor 7 [Source:HGNC Symbol;Acc:HGNC:3685]	81.35	-5.04	0.31	-16.15	1.10E-58	3.70E-56	DN
ENSG00000140443	IGF1R	insulin like growth factor 1 receptor [Source:HGNC Symbol;Acc:HGNC:5465]	41.10	2.58	0.27	9.48	2.58E-21	9.57E-20	UP
ENSG00000140451	PIF1	PIF1 5'-to-3' DNA helicase [Source:HGNC Symbol;Acc:HGNC:26220]	2.58	3.89	1.19	3.26	1.10E-03	3.73E-03	UP
ENSG00000140481	CCDC33	coiled-coil domain containing 33 [Source:HGNC Symbol;Acc:HGNC:26552]	1.61	3.17	1.30	2.43	1.52E-02	3.68E-02	UP
ENSG00000140511	HAPLN3	hyaluronan and proteoglycan link protein 3 [Source:HGNC Symbol;Acc:HGNC:21446]	4.78	-2.47	0.70	-3.56	3.72E-04	1.41E-03	DN
ENSG00000140564	FURIN	furin, paired basic amino acid cleaving enzyme [Source:HGNC Symbol;Acc:HGNC:8568]	174.25	2.08	0.23	8.92	4.56E-19	1.38E-17	UP
ENSG00000140600	SH3GL3	SH3 domain containing GRB2 like 3, endophilin A3 [Source:HGNC Symbol;Acc:HGNC:10832]	1.46	-4.16	1.30	-3.20	1.37E-03	4.55E-03	DN
ENSG00000140743	CDR2	cerebellar degeneration related protein 2 [Source:HGNC Symbol;Acc:HGNC:1799]	20.60	-2.17	0.31	-7.10	1.29E-12	1.95E-11	DN
ENSG00000140853	NLRC5	NLR family CARD domain containing 5 [Source:HGNC Symbol;Acc:HGNC:29933]	24.06	-2.36	0.33	-7.22	5.32E-13	8.37E-12	DN
ENSG00000140859	KIFC3	kinesin family member C3 [Source:HGNC Symbol;Acc:HGNC:6326]	41.52	2.38	0.25	9.41	5.10E-21	1.84E-19	UP
ENSG00000140873	ADAMTS18	ADAM metallopeptidase with thrombospondin type 1 motif 18 [Source:HGNC Symbol;Acc:HGNC:17110]	8.17	2.73	0.62	4.37	1.27E-05	6.68E-05	UP
ENSG00000140939	NOL3	nucleolar protein 3 [Source:HGNC Symbol;Acc:HGNC:7869]	12.59	2.18	0.46	4.80	1.61E-06	1.03E-05	UP
ENSG00000140961	OSGIN1	oxidative stress induced growth inhibitor 1 [Source:HGNC Symbol;Acc:HGNC:30093]	3.13	-2.23	0.83	-2.69	7.12E-03	1.93E-02	DN
ENSG00000141012	GALNS	galactosamine (N-acetyl)-6-sulfatase [Source:HGNC Symbol;Acc:HGNC:4122]	33.32	-2.23	0.28	-8.05	8.46E-16	1.87E-14	DN
ENSG00000141096	DPEP3	dipeptidase 3 [Source:HGNC Symbol;Acc:HGNC:23029]	1.24	-3.92	1.37	-2.86	4.30E-03	1.25E-02	DN
ENSG00000141431	ASXL3	ASXL transcriptional regulator 3 [Source:HGNC Symbol;Acc:HGNC:29357]	2.13	4.37	1.36	3.21	1.32E-03	4.39E-03	UP
ENSG00000141499	WRAP53	WD repeat containing antisense to TP53 [Source:HGNC Symbol;Acc:HGNC:25522]	12.31	-3.52	0.51	-6.88	6.09E-12	8.52E-11	DN
ENSG00000141505	ASGR1	asialoglycoprotein receptor 1 [Source:HGNC Symbol;Acc:HGNC:742]	3.47	-3.11	0.94	-3.31	9.23E-04	3.18E-03	DN
ENSG00000141527	CARD14	caspase recruitment domain family member 14 [Source:HGNC Symbol;Acc:HGNC:16446]	4.56	2.24	0.76	2.96	3.07E-03	9.28E-03	UP
ENSG00000141540	TTYH2	tweety family member 2 [Source:HGNC Symbol;Acc:HGNC:13877]	34.77	-3.20	0.29	-10.96	6.09E-28	3.47E-26	DN
ENSG00000141556	TBCD	tubulin folding cofactor D [Source:HGNC Symbol;Acc:HGNC:11581]	49.06	2.02	0.23	8.61	7.39E-18	1.96E-16	UP
ENSG00000141665	FBXO15	F-box protein 15 [Source:HGNC Symbol;Acc:HGNC:13617]	2.93	4.85	1.17	4.16	3.18E-05	1.53E-04	UP
ENSG00000141837	CACNA1A	calcium voltage-gated channel subunit alpha1 A [Source:HGNC Symbol;Acc:HGNC:1388]	3.66	5.17	1.14	4.52	6.17E-06	3.46E-05	UP
ENSG00000142347	MYO1F	myosin IF [Source:HGNC Symbol;Acc:HGNC:7600]	11.46	2.13	0.46	4.66	3.21E-06	1.92E-05	UP
ENSG00000142623	PADI1	peptidyl arginine deiminase 1 [Source:HGNC Symbol;Acc:HGNC:18367]	4.71	-5.24	1.05	-5.01	5.54E-07	3.83E-06	DN
ENSG00000142627	EPHA2	EPH receptor A2 [Source:HGNC Symbol;Acc:HGNC:3386]	9.23	2.72	0.56	4.83	1.39E-06	8.94E-06	UP
ENSG00000142765	SYTL1	synaptotagmin like 1 [Source:HGNC Symbol;Acc:HGNC:15584]	3.91	2.64	0.86	3.06	2.23E-03	6.99E-03	UP
ENSG00000142798	HSPG2	heparan sulfate proteoglycan 2 [Source:HGNC Symbol;Acc:HGNC:5273]	93.94	3.13	0.34	9.20	3.44E-20	1.16E-18	UP
ENSG00000142856	ITGB3BP	integrin subunit beta 3 binding protein [Source:HGNC Symbol;Acc:HGNC:6157]	19.28	3.09	0.44	6.97	3.18E-12	4.63E-11	UP
ENSG00000142892	PIGK	phosphatidylinositol glycan anchor biosynthesis class K [Source:HGNC Symbol;Acc:HGNC:8965]	13.03	-2.23	0.40	-5.59	2.32E-08	2.03E-07	DN
ENSG00000142973	CYP4B1	cytochrome P450 family 4 subfamily B member 1 [Source:HGNC Symbol;Acc:HGNC:2644]	1.40	3.78	1.40	2.70	6.88E-03	1.88E-02	UP
ENSG00000143001	TMEM61	transmembrane protein 61 [Source:HGNC Symbol;Acc:HGNC:27296]	3.71	-5.51	1.08	-5.11	3.25E-07	2.32E-06	DN
ENSG00000143153	ATP1B1	ATPase Na+/K+ transporting subunit beta 1 [Source:HGNC Symbol;Acc:HGNC:804]	54.89	-3.26	0.58	-5.64	1.72E-08	1.54E-07	DN
ENSG00000143179	UCK2	uridine-cytidine kinase 2 [Source:HGNC Symbol;Acc:HGNC:12562]	39.90	3.55	0.39	9.02	1.90E-19	5.92E-18	UP
ENSG00000143190	POU2F1	POU class 2 homeobox 1 [Source:HGNC Symbol;Acc:HGNC:9212]	9.15	2.09	0.50	4.19	2.80E-05	1.36E-04	UP
ENSG00000143195	ILDR2	immunoglobulin like domain containing receptor 2 [Source:HGNC Symbol;Acc:HGNC:18131]	3.46	3.53	1.14	3.09	1.98E-03	6.31E-03	UP
ENSG00000143257	NR1I3	nuclear receptor subfamily 1 group I member 3 [Source:HGNC Symbol;Acc:HGNC:7969]	1.95	3.46	1.24	2.78	5.37E-03	1.51E-02	UP
ENSG00000143315	PIGM	phosphatidylinositol glycan anchor biosynthesis class M [Source:HGNC Symbol;Acc:HGNC:18858]	3.56	-2.17	0.74	-2.92	3.50E-03	1.04E-02	DN
ENSG00000143320	CRABP2	cellular retinoic acid binding protein 2 [Source:HGNC Symbol;Acc:HGNC:2339]	5.14	4.16	1.15	3.60	3.14E-04	1.21E-03	UP
ENSG00000143341	HMCN1	hemicentin 1 [Source:HGNC Symbol;Acc:HGNC:19194]	4.53	2.89	0.85	3.39	7.09E-04	2.51E-03	UP
ENSG00000143412	ANXA9	annexin A9 [Source:HGNC Symbol;Acc:HGNC:547]	5.11	-3.37	0.78	-4.34	1.43E-05	7.44E-05	DN
ENSG00000143502	SUSD4	sushi domain containing 4 [Source:HGNC Symbol;Acc:HGNC:25470]	2.23	-4.13	1.16	-3.57	3.56E-04	1.36E-03	DN
ENSG00000143546	S100A8	S100 calcium binding protein A8 [Source:HGNC Symbol;Acc:HGNC:10498]	7.58	2.81	0.64	4.38	1.21E-05	6.39E-05	UP
ENSG00000143590	EFNA3	ephrin A3 [Source:HGNC Symbol;Acc:HGNC:3223]	4.10	-5.66	1.04	-5.46	4.79E-08	3.96E-07	DN
ENSG00000143632	ACTA1	actin alpha 1, skeletal muscle [Source:HGNC Symbol;Acc:HGNC:129]	1.12	-3.78	1.50	-2.52	1.16E-02	2.94E-02	DN
ENSG00000143669	LYST	lysosomal trafficking regulator [Source:HGNC Symbol;Acc:HGNC:1968]	10.11	3.26	0.62	5.28	1.30E-07	9.91E-07	UP
ENSG00000143786	CNIH3	cornichon family AMPA receptor auxiliary protein 3 [Source:HGNC Symbol;Acc:HGNC:26802]	3.24	-3.51	1.13	-3.10	1.96E-03	6.23E-03	DN
ENSG00000143797	MBOAT2	membrane bound O-acyltransferase domain containing 2 [Source:HGNC Symbol;Acc:HGNC:25193]	4.31	2.15	0.74	2.89	3.86E-03	1.14E-02	UP
ENSG00000143942	CHAC2	ChaC glutathione specific gamma-glutamylcyclotransferase 2 [Source:HGNC Symbol;Acc:HGNC:32363]	1.43	-3.46	1.26	-2.74	6.11E-03	1.70E-02	DN
ENSG00000143951	WDPCP	WD repeat containing planar cell polarity effector [Source:HGNC Symbol;Acc:HGNC:28027]	11.66	3.74	0.66	5.62	1.86E-08	1.65E-07	UP
ENSG00000143971	ETAA1	ETAA1 activator of ATR kinase [Source:HGNC Symbol;Acc:HGNC:24648]	7.70	-2.74	0.56	-4.93	8.18E-07	5.47E-06	DN
ENSG00000143977	SNRPG	small nuclear ribonucleoprotein polypeptide G [Source:HGNC Symbol;Acc:HGNC:11163]	21.42	2.63	0.37	7.16	8.00E-13	1.24E-11	UP
ENSG00000144031	ANKRD53	ankyrin repeat domain 53 [Source:HGNC Symbol;Acc:HGNC:25691]	1.54	3.91	1.32	2.97	2.95E-03	8.96E-03	UP
ENSG00000144036	EXOC6B	exocyst complex component 6B [Source:HGNC Symbol;Acc:HGNC:17085]	59.92	3.14	0.25	12.30	8.95E-35	8.08E-33	UP
ENSG00000144045	DQX1	DEAQ-box RNA dependent ATPase 1 [Source:HGNC Symbol;Acc:HGNC:20410]	3.32	-2.06	0.76	-2.72	6.47E-03	1.78E-02	DN
ENSG00000144063	MALL	mal, T cell differentiation protein like [Source:HGNC Symbol;Acc:HGNC:6818]	2.89	4.03	1.17	3.45	5.57E-04	2.03E-03	UP
ENSG00000144115	THNSL2	threonine synthase like 2 [Source:HGNC Symbol;Acc:HGNC:25602]	7.71	2.41	0.63	3.81	1.36E-04	5.73E-04	UP
ENSG00000144218	AFF3	AF4/FMR2 family member 3 [Source:HGNC Symbol;Acc:HGNC:6473]	7.73	3.72	0.79	4.68	2.83E-06	1.70E-05	UP
ENSG00000144362	PHOSPHO2	phosphatase, orphan 2 [Source:HGNC Symbol;Acc:HGNC:28316]	6.30	-2.77	0.62	-4.47	7.78E-06	4.28E-05	DN
ENSG00000144366	GULP1	GULP PTB domain containing engulfment adaptor 1 [Source:HGNC Symbol;Acc:HGNC:18649]	58.06	5.51	0.51	10.73	7.01E-27	3.69E-25	UP
ENSG00000144406	UNC80	unc-80 homolog, NALCN channel complex subunit [Source:HGNC Symbol;Acc:HGNC:26582]	3.20	4.98	1.17	4.25	2.14E-05	1.07E-04	UP
ENSG00000144407	PTH2R	parathyroid hormone 2 receptor [Source:HGNC Symbol;Acc:HGNC:9609]	1.83	4.18	1.26	3.30	9.55E-04	3.27E-03	UP
ENSG00000144426	NBEAL1	neurobeachin like 1 [Source:HGNC Symbol;Acc:HGNC:20681]	21.91	3.29	0.43	7.72	1.19E-14	2.35E-13	UP
ENSG00000144504	ANKMY1	ankyrin repeat and MYND domain containing 1 [Source:HGNC Symbol;Acc:HGNC:20987]	7.70	4.15	0.90	4.61	4.11E-06	2.40E-05	UP
ENSG00000144596	GRIP2	glutamate receptor interacting protein 2 [Source:HGNC Symbol;Acc:HGNC:23841]	1.81	4.17	1.27	3.28	1.05E-03	3.57E-03	UP
ENSG00000144619	CNTN4	contactin 4 [Source:HGNC Symbol;Acc:HGNC:2174]	1.93	4.25	1.26	3.38	7.24E-04	2.56E-03	UP
ENSG00000144642	RBMS3	RNA binding motif single stranded interacting protein 3 [Source:HGNC Symbol;Acc:HGNC:13427]	10.88	3.39	0.62	5.44	5.23E-08	4.30E-07	UP
ENSG00000144645	OSBPL10	oxysterol binding protein like 10 [Source:HGNC Symbol;Acc:HGNC:16395]	21.91	2.61	0.37	7.07	1.50E-12	2.26E-11	UP
ENSG00000144668	ITGA9	integrin subunit alpha 9 [Source:HGNC Symbol;Acc:HGNC:6145]	8.32	2.07	0.53	3.93	8.67E-05	3.82E-04	UP
ENSG00000144810	COL8A1	collagen type VIII alpha 1 chain [Source:HGNC Symbol;Acc:HGNC:2215]	40.48	-4.26	0.72	-5.90	3.73E-09	3.69E-08	DN
ENSG00000144821	MYH15	myosin heavy chain 15 [Source:HGNC Symbol;Acc:HGNC:31073]	1.13	-3.79	1.50	-2.53	1.13E-02	2.87E-02	DN
ENSG00000144893	MED12L	mediator complex subunit 12L [Source:HGNC Symbol;Acc:HGNC:16050]	14.49	2.42	0.42	5.73	9.76E-09	9.15E-08	UP
ENSG00000144908	ALDH1L1	aldehyde dehydrogenase 1 family member L1 [Source:HGNC Symbol;Acc:HGNC:3978]	1.16	3.52	1.44	2.44	1.47E-02	3.57E-02	UP
ENSG00000144959	NCEH1	neutral cholesterol ester hydrolase 1 [Source:HGNC Symbol;Acc:HGNC:29260]	6.37	2.77	0.70	3.96	7.42E-05	3.32E-04	UP
ENSG00000145012	LPP	LIM domain containing preferred translocation partner in lipoma [Source:HGNC Symbol;Acc:HGNC:6679]	20.88	2.26	0.35	6.45	1.09E-10	1.33E-09	UP
ENSG00000145014	TMEM44	transmembrane protein 44 [Source:HGNC Symbol;Acc:HGNC:25120]	5.50	2.29	0.68	3.38	7.27E-04	2.56E-03	UP
ENSG00000145050	MANF	mesencephalic astrocyte derived neurotrophic factor [Source:HGNC Symbol;Acc:HGNC:15461]	78.80	-2.36	0.19	-12.20	3.01E-34	2.60E-32	DN
ENSG00000145103	ILDR1	immunoglobulin like domain containing receptor 1 [Source:HGNC Symbol;Acc:HGNC:28741]	31.23	-5.44	0.60	-9.13	6.76E-20	2.22E-18	DN
ENSG00000145147	SLIT2	slit guidance ligand 2 [Source:HGNC Symbol;Acc:HGNC:11086]	7.42	3.31	0.73	4.53	5.97E-06	3.37E-05	UP
ENSG00000145246	ATP10D	ATPase phospholipid transporting 10D (putative) [Source:HGNC Symbol;Acc:HGNC:13549]	56.05	2.49	0.25	10.13	4.17E-24	1.87E-22	UP
ENSG00000145287	PLAC8	placenta associated 8 [Source:HGNC Symbol;Acc:HGNC:19254]	190.58	-5.18	0.24	-21.50	1.64E-102	3.20E-99	DN
ENSG00000145348	TBCK	TBC1 domain containing kinase [Source:HGNC Symbol;Acc:HGNC:28261]	12.93	2.34	0.44	5.29	1.24E-07	9.55E-07	UP
ENSG00000145354	CISD2	CDGSH iron sulfur domain 2 [Source:HGNC Symbol;Acc:HGNC:24212]	15.95	-2.39	0.36	-6.69	2.19E-11	2.90E-10	DN
ENSG00000145358	DDIT4L	DNA damage inducible transcript 4 like [Source:HGNC Symbol;Acc:HGNC:30555]	9.32	-4.32	0.72	-6.01	1.87E-09	1.94E-08	DN
ENSG00000145649	GZMA	granzyme A [Source:HGNC Symbol;Acc:HGNC:4708]	55.32	-7.78	1.96	-3.96	7.57E-05	3.38E-04	DN
ENSG00000145687	SSBP2	single stranded DNA binding protein 2 [Source:HGNC Symbol;Acc:HGNC:15831]	26.24	2.47	0.33	7.49	6.85E-14	1.21E-12	UP
ENSG00000145708	CRHBP	corticotropin releasing hormone binding protein [Source:HGNC Symbol;Acc:HGNC:2356]	5.80	5.08	1.14	4.46	8.19E-06	4.48E-05	UP
ENSG00000145808	ADAMTS19	ADAM metallopeptidase with thrombospondin type 1 motif 19 [Source:HGNC Symbol;Acc:HGNC:17111]	4.08	2.72	0.89	3.07	2.16E-03	6.80E-03	UP
ENSG00000146006	LRRTM2	leucine rich repeat transmembrane neuronal 2 [Source:HGNC Symbol;Acc:HGNC:19409]	3.12	4.94	1.16	4.25	2.15E-05	1.07E-04	UP
ENSG00000146021	KLHL3	kelch like family member 3 [Source:HGNC Symbol;Acc:HGNC:6354]	4.45	5.44	1.11	4.88	1.08E-06	7.09E-06	UP
ENSG00000146070	PLA2G7	phospholipase A2 group VII [Source:HGNC Symbol;Acc:HGNC:9040]	18.54	-3.69	0.51	-7.25	4.07E-13	6.53E-12	DN
ENSG00000146122	DAAM2	dishevelled associated activator of morphogenesis 2 [Source:HGNC Symbol;Acc:HGNC:18143]	26.74	-2.31	0.28	-8.24	1.75E-16	4.05E-15	DN
ENSG00000146192	FGD2	FYVE, RhoGEF and PH domain containing 2 [Source:HGNC Symbol;Acc:HGNC:3664]	16.98	-2.11	0.42	-4.98	6.34E-07	4.33E-06	DN
ENSG00000146281	PM20D2	peptidase M20 domain containing 2 [Source:HGNC Symbol;Acc:HGNC:21408]	11.57	-2.34	0.43	-5.39	6.89E-08	5.56E-07	DN
ENSG00000146350	TBC1D32	TBC1 domain family member 32 [Source:HGNC Symbol;Acc:HGNC:21485]	8.81	3.06	0.64	4.79	1.65E-06	1.05E-05	UP
ENSG00000146410	MTFR2	mitochondrial fission regulator 2 [Source:HGNC Symbol;Acc:HGNC:21115]	2.65	-2.67	0.93	-2.86	4.29E-03	1.25E-02	DN
ENSG00000146411	SLC2A12	solute carrier family 2 member 12 [Source:HGNC Symbol;Acc:HGNC:18067]	7.25	-3.93	0.74	-5.31	1.10E-07	8.51E-07	DN
ENSG00000146648	EGFR	epidermal growth factor receptor [Source:HGNC Symbol;Acc:HGNC:3236]	251.26	2.32	0.20	11.84	2.36E-32	1.83E-30	UP
ENSG00000146678	IGFBP1	insulin like growth factor binding protein 1 [Source:HGNC Symbol;Acc:HGNC:5469]	1025.56	-5.86	2.15	-2.73	6.43E-03	1.77E-02	DN
ENSG00000146859	TMEM140	transmembrane protein 140 [Source:HGNC Symbol;Acc:HGNC:21870]	15.42	2.52	0.42	6.03	1.61E-09	1.68E-08	UP
ENSG00000147437	GNRH1	gonadotropin releasing hormone 1 [Source:HGNC Symbol;Acc:HGNC:4419]	1.87	-2.59	1.12	-2.31	2.10E-02	4.84E-02	DN
ENSG00000147465	STAR	steroidogenic acute regulatory protein [Source:HGNC Symbol;Acc:HGNC:11359]	15.05	-5.81	0.87	-6.67	2.56E-11	3.34E-10	DN
ENSG00000147475	ERLIN2	ER lipid raft associated 2 [Source:HGNC Symbol;Acc:HGNC:1356]	38.21	-2.01	0.22	-9.07	1.21E-19	3.84E-18	DN
ENSG00000147488	ST18	ST18 C2H2C-type zinc finger transcription factor [Source:HGNC Symbol;Acc:HGNC:18695]	1.83	4.14	1.31	3.17	1.53E-03	5.01E-03	UP
ENSG00000147606	SLC26A7	solute carrier family 26 member 7 [Source:HGNC Symbol;Acc:HGNC:14467]	25.10	-2.78	0.37	-7.45	9.40E-14	1.62E-12	DN
ENSG00000147676	MAL2	mal, T cell differentiation protein 2 (gene/pseudogene) [Source:HGNC Symbol;Acc:HGNC:13634]	4.33	3.88	1.11	3.50	4.60E-04	1.70E-03	UP
ENSG00000147813	NAPRT	nicotinate phosphoribosyltransferase [Source:HGNC Symbol;Acc:HGNC:30450]	21.35	2.35	0.36	6.58	4.84E-11	6.12E-10	UP
ENSG00000147852	VLDLR	very low density lipoprotein receptor [Source:HGNC Symbol;Acc:HGNC:12698]	20.09	-2.79	0.34	-8.15	3.73E-16	8.41E-15	DN
ENSG00000147862	NFIB	nuclear factor I B [Source:HGNC Symbol;Acc:HGNC:7785]	12.65	2.78	0.50	5.59	2.29E-08	2.01E-07	UP
ENSG00000147912	FBXO10	F-box protein 10 [Source:HGNC Symbol;Acc:HGNC:13589]	5.22	-3.41	0.76	-4.47	8.00E-06	4.39E-05	DN
ENSG00000148053	NTRK2	neurotrophic receptor tyrosine kinase 2 [Source:HGNC Symbol;Acc:HGNC:8032]	3.62	-5.48	1.10	-5.00	5.74E-07	3.96E-06	DN
ENSG00000148110	MFSD14B	major facilitator superfamily domain containing 14B [Source:HGNC Symbol;Acc:HGNC:23376]	79.17	-2.97	0.19	-15.37	2.53E-53	6.05E-51	DN
ENSG00000148143	ZNF462	zinc finger protein 462 [Source:HGNC Symbol;Acc:HGNC:21684]	13.39	2.86	0.49	5.86	4.54E-09	4.44E-08	UP
ENSG00000148218	ALAD	aminolevulinate dehydratase [Source:HGNC Symbol;Acc:HGNC:395]	13.81	3.74	0.60	6.25	4.24E-10	4.77E-09	UP
ENSG00000148219	ASTN2	astrotactin 2 [Source:HGNC Symbol;Acc:HGNC:17021]	6.34	3.42	0.82	4.19	2.75E-05	1.34E-04	UP
ENSG00000148296	SURF6	surfeit 6 [Source:HGNC Symbol;Acc:HGNC:11478]	18.00	-2.05	0.33	-6.14	8.45E-10	9.18E-09	DN
ENSG00000148308	GTF3C5	general transcription factor IIIC subunit 5 [Source:HGNC Symbol;Acc:HGNC:4668]	15.46	2.01	0.38	5.31	1.07E-07	8.33E-07	UP
ENSG00000148334	PTGES2	prostaglandin E synthase 2 [Source:HGNC Symbol;Acc:HGNC:17822]	16.07	2.40	0.40	5.98	2.26E-09	2.31E-08	UP
ENSG00000148346	LCN2	lipocalin 2 [Source:HGNC Symbol;Acc:HGNC:6526]	7.38	-4.74	0.91	-5.22	1.76E-07	1.32E-06	DN
ENSG00000148400	NOTCH1	notch receptor 1 [Source:HGNC Symbol;Acc:HGNC:7881]	11.86	2.66	0.50	5.36	8.15E-08	6.49E-07	UP
ENSG00000148655	LRMDA	leucine rich melanocyte differentiation associated [Source:HGNC Symbol;Acc:HGNC:23405]	4.52	2.89	0.85	3.39	7.01E-04	2.49E-03	UP
ENSG00000148841	ITPRIP	inositol 1,4,5-trisphosphate receptor interacting protein [Source:HGNC Symbol;Acc:HGNC:29370]	17.80	2.57	0.40	6.44	1.18E-10	1.43E-09	UP
ENSG00000148848	ADAM12	ADAM metallopeptidase domain 12 [Source:HGNC Symbol;Acc:HGNC:190]	1117.21	6.62	0.31	21.67	3.75E-104	8.81E-101	UP
ENSG00000149021	SCGB1A1	secretoglobin family 1A member 1 [Source:HGNC Symbol;Acc:HGNC:12523]	20.32	-7.97	3.03	-2.63	8.46E-03	2.23E-02	DN
ENSG00000149090	PAMR1	peptidase domain containing associated with muscle regeneration 1 [Source:HGNC Symbol;Acc:HGNC:24554]	66.26	-3.16	0.23	-13.96	2.67E-44	4.24E-42	DN
ENSG00000149131	SERPING1	serpin family G member 1 [Source:HGNC Symbol;Acc:HGNC:1228]	124.39	-2.28	0.17	-13.40	6.05E-41	8.33E-39	DN
ENSG00000149177	PTPRJ	protein tyrosine phosphatase receptor type J [Source:HGNC Symbol;Acc:HGNC:9673]	18.63	2.33	0.40	5.86	4.58E-09	4.47E-08	UP
ENSG00000149260	CAPN5	calpain 5 [Source:HGNC Symbol;Acc:HGNC:1482]	7.11	-3.16	0.63	-5.02	5.08E-07	3.54E-06	DN
ENSG00000149289	ZC3H12C	zinc finger CCCH-type containing 12C [Source:HGNC Symbol;Acc:HGNC:29362]	6.45	-2.28	0.58	-3.96	7.51E-05	3.35E-04	DN
ENSG00000149294	NCAM1	neural cell adhesion molecule 1 [Source:HGNC Symbol;Acc:HGNC:7656]	11.54	-7.15	0.98	-7.31	2.64E-13	4.32E-12	DN
ENSG00000149311	ATM	ATM serine/threonine kinase [Source:HGNC Symbol;Acc:HGNC:795]	16.51	2.84	0.44	6.51	7.70E-11	9.59E-10	UP
ENSG00000149328	GLB1L2	galactosidase beta 1 like 2 [Source:HGNC Symbol;Acc:HGNC:25129]	5.12	-4.19	0.95	-4.43	9.22E-06	5.01E-05	DN
ENSG00000149489	ROM1	retinal outer segment membrane protein 1 [Source:HGNC Symbol;Acc:HGNC:10254]	2.70	3.95	1.19	3.32	8.89E-04	3.07E-03	UP
ENSG00000149573	MPZL2	myelin protein zero like 2 [Source:HGNC Symbol;Acc:HGNC:3496]	8.17	-5.46	0.97	-5.63	1.83E-08	1.62E-07	DN
ENSG00000149575	SCN2B	sodium voltage-gated channel beta subunit 2 [Source:HGNC Symbol;Acc:HGNC:10589]	1.23	-3.91	1.36	-2.88	3.98E-03	1.17E-02	DN
ENSG00000149582	TMEM25	transmembrane protein 25 [Source:HGNC Symbol;Acc:HGNC:25890]	15.64	-2.23	0.35	-6.32	2.60E-10	3.01E-09	DN
ENSG00000149639	SOGA1	suppressor of glucose, autophagy associated 1 [Source:HGNC Symbol;Acc:HGNC:16111]	12.80	2.21	0.43	5.15	2.66E-07	1.93E-06	UP
ENSG00000150394	CDH8	cadherin 8 [Source:HGNC Symbol;Acc:HGNC:1767]	5.16	5.67	1.11	5.12	2.99E-07	2.15E-06	UP
ENSG00000150456	EEF1AKMT1	EEF1A lysine methyltransferase 1 [Source:HGNC Symbol;Acc:HGNC:27351]	8.96	-2.72	0.51	-5.31	1.10E-07	8.48E-07	DN
ENSG00000150471	ADGRL3	adhesion G protein-coupled receptor L3 [Source:HGNC Symbol;Acc:HGNC:20974]	5.43	5.73	1.12	5.11	3.29E-07	2.35E-06	UP
ENSG00000150477	KIAA1328	KIAA1328 [Source:HGNC Symbol;Acc:HGNC:29248]	29.26	4.08	0.46	8.82	1.12E-18	3.24E-17	UP
ENSG00000150556	LYPD6B	LY6/PLAUR domain containing 6B [Source:HGNC Symbol;Acc:HGNC:27018]	5.79	-6.15	1.01	-6.09	1.11E-09	1.18E-08	DN
ENSG00000150594	ADRA2A	adrenoceptor alpha 2A [Source:HGNC Symbol;Acc:HGNC:281]	2.03	3.49	1.25	2.80	5.14E-03	1.46E-02	UP
ENSG00000150656	CNDP1	carnosine dipeptidase 1 [Source:HGNC Symbol;Acc:HGNC:20675]	34.84	-7.58	0.93	-8.17	3.12E-16	7.14E-15	DN
ENSG00000150667	FSIP1	fibrous sheath interacting protein 1 [Source:HGNC Symbol;Acc:HGNC:21674]	1.07	3.40	1.48	2.30	2.13E-02	4.92E-02	UP
ENSG00000150756	ATPSCKMT	ATP synthase c subunit lysine N-methyltransferase [Source:HGNC Symbol;Acc:HGNC:27029]	12.03	-3.22	0.63	-5.15	2.63E-07	1.91E-06	DN
ENSG00000150787	PTS	6-pyruvoyltetrahydropterin synthase [Source:HGNC Symbol;Acc:HGNC:9689]	10.10	3.26	0.61	5.31	1.10E-07	8.52E-07	UP
ENSG00000150893	FREM2	FRAS1 related extracellular matrix 2 [Source:HGNC Symbol;Acc:HGNC:25396]	1.83	4.17	1.28	3.25	1.14E-03	3.86E-03	UP
ENSG00000150938	CRIM1	cysteine rich transmembrane BMP regulator 1 [Source:HGNC Symbol;Acc:HGNC:2359]	362.89	2.06	0.27	7.62	2.52E-14	4.74E-13	UP
ENSG00000150967	ABCB9	ATP binding cassette subfamily B member 9 [Source:HGNC Symbol;Acc:HGNC:50]	3.34	2.40	0.89	2.70	6.89E-03	1.88E-02	UP
ENSG00000150995	ITPR1	inositol 1,4,5-trisphosphate receptor type 1 [Source:HGNC Symbol;Acc:HGNC:6180]	8.68	2.15	0.53	4.10	4.07E-05	1.92E-04	UP
ENSG00000151006	PRSS53	serine protease 53 [Source:HGNC Symbol;Acc:HGNC:34407]	9.85	-5.74	0.96	-5.98	2.25E-09	2.31E-08	DN
ENSG00000151065	DCP1B	decapping mRNA 1B [Source:HGNC Symbol;Acc:HGNC:24451]	9.65	-2.38	0.46	-5.13	2.95E-07	2.12E-06	DN
ENSG00000151067	CACNA1C	calcium voltage-gated channel subunit alpha1 C [Source:HGNC Symbol;Acc:HGNC:1390]	3.30	2.39	0.91	2.64	8.40E-03	2.22E-02	UP
ENSG00000151150	ANK3	ankyrin 3 [Source:HGNC Symbol;Acc:HGNC:494]	121.81	4.60	0.28	16.54	1.84E-61	7.19E-59	UP
ENSG00000151276	MAGI1	membrane associated guanylate kinase, WW and PDZ domain containing 1 [Source:HGNC Symbol;Acc:HGNC:946]	8.30	2.56	0.58	4.39	1.14E-05	6.09E-05	UP
ENSG00000151338	MIPOL1	mirror-image polydactyly 1 [Source:HGNC Symbol;Acc:HGNC:21460]	6.21	2.76	0.71	3.89	1.02E-04	4.43E-04	UP
ENSG00000151360	ALLC	allantoicase [Source:HGNC Symbol;Acc:HGNC:17377]	7.07	-6.44	1.01	-6.38	1.79E-10	2.12E-09	DN
ENSG00000151413	NUBPL	nucleotide binding protein like [Source:HGNC Symbol;Acc:HGNC:20278]	9.98	2.53	0.53	4.78	1.74E-06	1.09E-05	UP
ENSG00000151468	CCDC3	coiled-coil domain containing 3 [Source:HGNC Symbol;Acc:HGNC:23813]	3.40	3.52	1.16	3.04	2.37E-03	7.36E-03	UP
ENSG00000151470	C4orf33	chromosome 4 open reading frame 33 [Source:HGNC Symbol;Acc:HGNC:27025]	10.66	-2.90	0.50	-5.83	5.54E-09	5.34E-08	DN
ENSG00000151474	FRMD4A	FERM domain containing 4A [Source:HGNC Symbol;Acc:HGNC:25491]	17.42	2.30	0.38	6.03	1.67E-09	1.74E-08	UP
ENSG00000151490	PTPRO	protein tyrosine phosphatase receptor type O [Source:HGNC Symbol;Acc:HGNC:9678]	1.31	3.68	1.36	2.71	6.69E-03	1.83E-02	UP
ENSG00000151491	EPS8	epidermal growth factor receptor pathway substrate 8 [Source:HGNC Symbol;Acc:HGNC:3420]	13.52	2.03	0.42	4.89	1.03E-06	6.78E-06	UP
ENSG00000151575	TEX9	testis expressed 9 [Source:HGNC Symbol;Acc:HGNC:29585]	2.68	3.16	1.19	2.66	7.86E-03	2.10E-02	UP
ENSG00000151612	ZNF827	zinc finger protein 827 [Source:HGNC Symbol;Acc:HGNC:27193]	3.07	2.24	0.89	2.51	1.22E-02	3.06E-02	UP
ENSG00000151729	SLC25A4	solute carrier family 25 member 4 [Source:HGNC Symbol;Acc:HGNC:10990]	14.73	-2.59	0.40	-6.55	5.67E-11	7.12E-10	DN
ENSG00000151746	BICD1	BICD cargo adaptor 1 [Source:HGNC Symbol;Acc:HGNC:1049]	5.54	4.28	1.10	3.90	9.70E-05	4.25E-04	UP
ENSG00000151779	NBAS	NBAS subunit of NRZ tethering complex [Source:HGNC Symbol;Acc:HGNC:15625]	12.35	2.60	0.48	5.47	4.59E-08	3.81E-07	UP
ENSG00000151876	FBXO4	F-box protein 4 [Source:HGNC Symbol;Acc:HGNC:13583]	14.16	-2.38	0.38	-6.25	3.98E-10	4.52E-09	DN
ENSG00000151882	CCL28	C-C motif chemokine ligand 28 [Source:HGNC Symbol;Acc:HGNC:17700]	1.95	4.26	1.25	3.41	6.50E-04	2.33E-03	UP
ENSG00000151893	CACUL1	CDK2 associated cullin domain 1 [Source:HGNC Symbol;Acc:HGNC:23727]	74.30	-2.01	0.18	-10.92	9.17E-28	5.13E-26	DN
ENSG00000152049	KCNE4	potassium voltage-gated channel subfamily E regulatory subunit 4 [Source:HGNC Symbol;Acc:HGNC:6244]	11.33	3.69	0.65	5.65	1.65E-08	1.48E-07	UP
ENSG00000152104	PTPN14	protein tyrosine phosphatase non-receptor type 14 [Source:HGNC Symbol;Acc:HGNC:9647]	18.01	2.69	0.40	6.67	2.60E-11	3.39E-10	UP
ENSG00000152133	GPATCH11	G-patch domain containing 11 [Source:HGNC Symbol;Acc:HGNC:26768]	7.51	-2.41	0.53	-4.53	5.81E-06	3.28E-05	DN
ENSG00000152213	ARL11	ADP ribosylation factor like GTPase 11 [Source:HGNC Symbol;Acc:HGNC:24046]	4.32	-3.10	0.79	-3.93	8.49E-05	3.75E-04	DN
ENSG00000152217	SETBP1	SET binding protein 1 [Source:HGNC Symbol;Acc:HGNC:15573]	4.68	2.28	0.73	3.11	1.89E-03	6.07E-03	UP
ENSG00000152219	ARL14EP	ADP ribosylation factor like GTPase 14 effector protein [Source:HGNC Symbol;Acc:HGNC:26798]	13.43	-2.00	0.37	-5.40	6.62E-08	5.37E-07	DN
ENSG00000152223	EPG5	ectopic P-granules autophagy protein 5 homolog [Source:HGNC Symbol;Acc:HGNC:29331]	15.93	2.78	0.44	6.34	2.26E-10	2.63E-09	UP
ENSG00000152270	PDE3B	phosphodiesterase 3B [Source:HGNC Symbol;Acc:HGNC:8779]	3.61	3.61	1.13	3.20	1.37E-03	4.55E-03	UP
ENSG00000152402	GUCY1A2	guanylate cyclase 1 soluble subunit alpha 2 [Source:HGNC Symbol;Acc:HGNC:4684]	16.53	3.07	0.46	6.62	3.55E-11	4.55E-10	UP
ENSG00000152422	XRCC4	X-ray repair cross complementing 4 [Source:HGNC Symbol;Acc:HGNC:12831]	5.88	-2.11	0.57	-3.73	1.95E-04	7.93E-04	DN
ENSG00000152580	IGSF10	immunoglobulin superfamily member 10 [Source:HGNC Symbol;Acc:HGNC:26384]	1.19	3.55	1.46	2.43	1.51E-02	3.67E-02	UP
ENSG00000152583	SPARCL1	SPARC like 1 [Source:HGNC Symbol;Acc:HGNC:11220]	54.60	3.21	0.27	11.73	8.58E-32	6.38E-30	UP
ENSG00000152689	RASGRP3	RAS guanyl releasing protein 3 [Source:HGNC Symbol;Acc:HGNC:14545]	10.56	2.48	0.51	4.87	1.09E-06	7.14E-06	UP
ENSG00000152760	TCTEX1D1	Tctex1 domain containing 1 [Source:HGNC Symbol;Acc:HGNC:26882]	2.17	4.41	1.24	3.57	3.55E-04	1.36E-03	UP
ENSG00000152763	WDR78	WD repeat domain 78 [Source:HGNC Symbol;Acc:HGNC:26252]	1.54	3.91	1.32	2.97	2.95E-03	8.96E-03	UP
ENSG00000152779	SLC16A12	solute carrier family 16 member 12 [Source:HGNC Symbol;Acc:HGNC:23094]	3.20	2.31	0.90	2.57	1.01E-02	2.61E-02	UP
ENSG00000152818	UTRN	utrophin [Source:HGNC Symbol;Acc:HGNC:12635]	48.73	3.61	0.31	11.62	3.17E-31	2.31E-29	UP
ENSG00000152952	PLOD2	procollagen-lysine,2-oxoglutarate 5-dioxygenase 2 [Source:HGNC Symbol;Acc:HGNC:9082]	100.13	-3.36	0.19	-17.94	5.30E-72	3.46E-69	DN
ENSG00000153012	LGI2	leucine rich repeat LGI family member 2 [Source:HGNC Symbol;Acc:HGNC:18710]	1.21	3.56	1.39	2.57	1.03E-02	2.64E-02	UP
ENSG00000153140	CETN3	centrin 3 [Source:HGNC Symbol;Acc:HGNC:1868]	17.78	-2.51	0.35	-7.28	3.28E-13	5.32E-12	DN
ENSG00000153157	SYCP2L	synaptonemal complex protein 2 like [Source:HGNC Symbol;Acc:HGNC:21537]	1.08	3.41	1.44	2.37	1.80E-02	4.26E-02	UP
ENSG00000153162	BMP6	bone morphogenetic protein 6 [Source:HGNC Symbol;Acc:HGNC:1073]	6.43	2.13	0.60	3.54	3.94E-04	1.49E-03	UP
ENSG00000153317	ASAP1	ArfGAP with SH3 domain, ankyrin repeat and PH domain 1 [Source:HGNC Symbol;Acc:HGNC:2720]	31.67	2.39	0.29	8.16	3.25E-16	7.41E-15	UP
ENSG00000153531	ADPRHL1	ADP-ribosylhydrolase like 1 [Source:HGNC Symbol;Acc:HGNC:21303]	23.81	-4.85	0.54	-8.93	4.11E-19	1.26E-17	DN
ENSG00000153707	PTPRD	protein tyrosine phosphatase receptor type D [Source:HGNC Symbol;Acc:HGNC:9668]	7.30	2.16	0.58	3.76	1.68E-04	6.92E-04	UP
ENSG00000153814	JAZF1	JAZF zinc finger 1 [Source:HGNC Symbol;Acc:HGNC:28917]	21.60	-2.51	0.33	-7.54	4.63E-14	8.43E-13	DN
ENSG00000153982	GDPD1	glycerophosphodiester phosphodiesterase domain containing 1 [Source:HGNC Symbol;Acc:HGNC:20883]	6.88	3.97	0.90	4.39	1.15E-05	6.10E-05	UP
ENSG00000154099	DNAAF1	dynein axonemal assembly factor 1 [Source:HGNC Symbol;Acc:HGNC:30539]	2.03	4.33	1.28	3.38	7.17E-04	2.54E-03	UP
ENSG00000154133	ROBO4	roundabout guidance receptor 4 [Source:HGNC Symbol;Acc:HGNC:17985]	25.78	3.25	0.39	8.24	1.76E-16	4.07E-15	UP
ENSG00000154175	ABI3BP	ABI family member 3 binding protein [Source:HGNC Symbol;Acc:HGNC:17265]	9.98	2.12	0.53	4.00	6.46E-05	2.92E-04	UP
ENSG00000154188	ANGPT1	angiopoietin 1 [Source:HGNC Symbol;Acc:HGNC:484]	4.60	5.49	1.12	4.92	8.77E-07	5.82E-06	UP
ENSG00000154227	CERS3	ceramide synthase 3 [Source:HGNC Symbol;Acc:HGNC:23752]	2.89	-5.15	1.09	-4.73	2.22E-06	1.36E-05	DN
ENSG00000154265	ABCA5	ATP binding cassette subfamily A member 5 [Source:HGNC Symbol;Acc:HGNC:35]	14.26	3.25	0.52	6.29	3.25E-10	3.72E-09	UP
ENSG00000154277	UCHL1	ubiquitin C-terminal hydrolase L1 [Source:HGNC Symbol;Acc:HGNC:12513]	28.97	-6.02	0.68	-8.87	7.06E-19	2.09E-17	DN
ENSG00000154342	WNT3A	Wnt family member 3A [Source:HGNC Symbol;Acc:HGNC:15983]	6.43	2.13	0.62	3.41	6.52E-04	2.33E-03	UP
ENSG00000154556	SORBS2	sorbin and SH3 domain containing 2 [Source:HGNC Symbol;Acc:HGNC:24098]	21.02	4.01	0.53	7.58	3.47E-14	6.38E-13	UP
ENSG00000154645	CHODL	chondrolectin [Source:HGNC Symbol;Acc:HGNC:17807]	2.96	3.30	1.16	2.85	4.40E-03	1.27E-02	UP
ENSG00000154710	RABGEF1	RAB guanine nucleotide exchange factor 1 [Source:HGNC Symbol;Acc:HGNC:17676]	22.78	-2.06	0.29	-7.06	1.67E-12	2.48E-11	DN
ENSG00000154764	WNT7A	Wnt family member 7A [Source:HGNC Symbol;Acc:HGNC:12786]	12.62	-2.50	0.42	-5.92	3.20E-09	3.19E-08	DN
ENSG00000154783	FGD5	FYVE, RhoGEF and PH domain containing 5 [Source:HGNC Symbol;Acc:HGNC:19117]	11.40	2.60	0.50	5.25	1.54E-07	1.16E-06	UP
ENSG00000154822	PLCL2	phospholipase C like 2 [Source:HGNC Symbol;Acc:HGNC:9064]	33.78	5.31	0.62	8.64	5.73E-18	1.53E-16	UP
ENSG00000154975	CA10	carbonic anhydrase 10 [Source:HGNC Symbol;Acc:HGNC:1369]	3.44	5.07	1.15	4.42	9.85E-06	5.31E-05	UP
ENSG00000155085	AK9	adenylate kinase 9 [Source:HGNC Symbol;Acc:HGNC:33814]	2.07	4.34	1.23	3.53	4.08E-04	1.54E-03	UP
ENSG00000155096	AZIN1	antizyme inhibitor 1 [Source:HGNC Symbol;Acc:HGNC:16432]	151.87	2.91	0.22	13.21	8.13E-40	1.02E-37	UP
ENSG00000155367	PPM1J	protein phosphatase, Mg2+/Mn2+ dependent 1J [Source:HGNC Symbol;Acc:HGNC:20785]	11.89	-6.60	0.96	-6.90	5.10E-12	7.22E-11	DN
ENSG00000155629	PIK3AP1	phosphoinositide-3-kinase adaptor protein 1 [Source:HGNC Symbol;Acc:HGNC:30034]	14.66	2.75	0.47	5.86	4.57E-09	4.47E-08	UP
ENSG00000155760	FZD7	frizzled class receptor 7 [Source:HGNC Symbol;Acc:HGNC:4045]	18.19	-3.02	0.38	-7.85	4.17E-15	8.60E-14	DN
ENSG00000155970	MICU3	mitochondrial calcium uptake family member 3 [Source:HGNC Symbol;Acc:HGNC:27820]	39.66	2.35	0.30	7.93	2.17E-15	4.56E-14	UP
ENSG00000156017	CARNMT1	carnosine N-methyltransferase 1 [Source:HGNC Symbol;Acc:HGNC:23435]	10.63	-2.18	0.43	-5.11	3.15E-07	2.26E-06	DN
ENSG00000156049	GNA14	G protein subunit alpha 14 [Source:HGNC Symbol;Acc:HGNC:4382]	8.33	-2.25	0.50	-4.47	7.83E-06	4.30E-05	DN
ENSG00000156113	KCNMA1	potassium calcium-activated channel subfamily M alpha 1 [Source:HGNC Symbol;Acc:HGNC:6284]	55.98	-5.47	0.41	-13.32	1.81E-40	2.39E-38	DN
ENSG00000156172	C8orf37	chromosome 8 open reading frame 37 [Source:HGNC Symbol;Acc:HGNC:27232]	5.09	-3.08	0.73	-4.21	2.57E-05	1.26E-04	DN
ENSG00000156345	CDK20	cyclin dependent kinase 20 [Source:HGNC Symbol;Acc:HGNC:21420]	4.64	-2.02	0.63	-3.20	1.40E-03	4.61E-03	DN
ENSG00000156411	ATP5MPL	ATP synthase membrane subunit 6.8PL [Source:HGNC Symbol;Acc:HGNC:1188]	83.44	-2.60	0.18	-14.55	6.10E-48	1.15E-45	DN
ENSG00000156453	PCDH1	protocadherin 1 [Source:HGNC Symbol;Acc:HGNC:8655]	59.22	2.77	0.25	11.03	2.79E-28	1.63E-26	UP
ENSG00000156463	SH3RF2	SH3 domain containing ring finger 2 [Source:HGNC Symbol;Acc:HGNC:26299]	1.12	-3.78	1.44	-2.63	8.54E-03	2.25E-02	DN
ENSG00000156466	GDF6	growth differentiation factor 6 [Source:HGNC Symbol;Acc:HGNC:4221]	15.55	-3.89	0.52	-7.51	5.94E-14	1.06E-12	DN
ENSG00000156467	UQCRB	ubiquinol-cytochrome c reductase binding protein [Source:HGNC Symbol;Acc:HGNC:12582]	62.11	-2.16	0.20	-10.91	9.97E-28	5.52E-26	DN
ENSG00000156853	ZNF689	zinc finger protein 689 [Source:HGNC Symbol;Acc:HGNC:25173]	8.00	-2.03	0.48	-4.21	2.54E-05	1.25E-04	DN
ENSG00000156966	B3GNT7	UDP-GlcNAc:betaGal beta-1,3-N-acetylglucosaminyltransferase 7 [Source:HGNC Symbol;Acc:HGNC:18811]	19.98	-3.52	0.41	-8.57	9.96E-18	2.62E-16	DN
ENSG00000157005	SST	somatostatin [Source:HGNC Symbol;Acc:HGNC:11329]	1.86	-4.52	1.33	-3.41	6.57E-04	2.35E-03	DN
ENSG00000157106	SMG1	SMG1 nonsense mediated mRNA decay associated PI3K related kinase [Source:HGNC Symbol;Acc:HGNC:30045]	54.95	2.71	0.27	10.23	1.49E-24	6.84E-23	UP
ENSG00000157152	SYN2	synapsin II [Source:HGNC Symbol;Acc:HGNC:11495]	1.64	3.18	1.30	2.45	1.41E-02	3.46E-02	UP
ENSG00000157303	SUSD3	sushi domain containing 3 [Source:HGNC Symbol;Acc:HGNC:28391]	13.38	-4.87	0.70	-6.95	3.58E-12	5.18E-11	DN
ENSG00000157343	ARMC12	armadillo repeat containing 12 [Source:HGNC Symbol;Acc:HGNC:21099]	2.01	-4.63	1.18	-3.93	8.50E-05	3.76E-04	DN
ENSG00000157368	IL34	interleukin 34 [Source:HGNC Symbol;Acc:HGNC:28529]	4.80	-5.88	1.02	-5.76	8.39E-09	7.92E-08	DN
ENSG00000157388	CACNA1D	calcium voltage-gated channel subunit alpha1 D [Source:HGNC Symbol;Acc:HGNC:1391]	3.55	3.60	1.13	3.18	1.50E-03	4.92E-03	UP
ENSG00000157404	KIT	KIT proto-oncogene, receptor tyrosine kinase [Source:HGNC Symbol;Acc:HGNC:6342]	22.47	-4.33	0.46	-9.34	1.00E-20	3.52E-19	DN
ENSG00000157470	FAM81A	family with sequence similarity 81 member A [Source:HGNC Symbol;Acc:HGNC:28379]	3.33	-4.11	1.07	-3.85	1.16E-04	4.96E-04	DN
ENSG00000157578	LCA5L	lebercilin LCA5 like [Source:HGNC Symbol;Acc:HGNC:1255]	2.90	2.16	0.92	2.35	1.87E-02	4.39E-02	UP
ENSG00000157680	DGKI	diacylglycerol kinase iota [Source:HGNC Symbol;Acc:HGNC:2855]	2.13	4.40	1.24	3.53	4.11E-04	1.55E-03	UP
ENSG00000157856	DRC1	dynein regulatory complex subunit 1 [Source:HGNC Symbol;Acc:HGNC:24245]	6.43	-6.31	0.99	-6.36	2.06E-10	2.41E-09	DN
ENSG00000157978	LDLRAP1	low density lipoprotein receptor adaptor protein 1 [Source:HGNC Symbol;Acc:HGNC:18640]	61.27	-2.25	0.20	-10.97	5.09E-28	2.92E-26	DN
ENSG00000158022	TRIM63	tripartite motif containing 63 [Source:HGNC Symbol;Acc:HGNC:16007]	2.24	-4.78	1.17	-4.10	4.15E-05	1.95E-04	DN
ENSG00000158125	XDH	xanthine dehydrogenase [Source:HGNC Symbol;Acc:HGNC:12805]	2.33	4.53	1.26	3.58	3.41E-04	1.31E-03	UP
ENSG00000158201	ABHD3	abhydrolase domain containing 3, phospholipase [Source:HGNC Symbol;Acc:HGNC:18718]	87.69	-4.14	0.25	-16.61	5.68E-62	2.38E-59	DN
ENSG00000158220	ESYT3	extended synaptotagmin 3 [Source:HGNC Symbol;Acc:HGNC:24295]	11.39	-5.40	0.89	-6.06	1.35E-09	1.42E-08	DN
ENSG00000158292	GPR153	G protein-coupled receptor 153 [Source:HGNC Symbol;Acc:HGNC:23618]	3.28	2.35	0.90	2.62	8.90E-03	2.34E-02	UP
ENSG00000158321	AUTS2	activator of transcription and developmental regulator AUTS2 [Source:HGNC Symbol;Acc:HGNC:14262]	11.13	3.03	0.56	5.44	5.39E-08	4.42E-07	UP
ENSG00000158457	TSPAN33	tetraspanin 33 [Source:HGNC Symbol;Acc:HGNC:28743]	3.42	3.52	1.13	3.10	1.91E-03	6.12E-03	UP
ENSG00000158715	SLC45A3	solute carrier family 45 member 3 [Source:HGNC Symbol;Acc:HGNC:8642]	1.23	-3.91	1.36	-2.88	3.98E-03	1.17E-02	DN
ENSG00000158786	PLA2G2F	phospholipase A2 group IIF [Source:HGNC Symbol;Acc:HGNC:30040]	2.49	-3.01	1.19	-2.54	1.10E-02	2.81E-02	DN
ENSG00000158856	DMTN	dematin actin binding protein [Source:HGNC Symbol;Acc:HGNC:3382]	3.10	2.25	0.93	2.42	1.54E-02	3.73E-02	UP
ENSG00000159147	DONSON	DNA replication fork stabilization factor DONSON [Source:HGNC Symbol;Acc:HGNC:2993]	30.93	-2.80	0.29	-9.66	4.38E-22	1.72E-20	DN
ENSG00000159176	CSRP1	cysteine and glycine rich protein 1 [Source:HGNC Symbol;Acc:HGNC:2469]	502.63	-2.57	0.21	-12.28	1.23E-34	1.09E-32	DN
ENSG00000159189	C1QC	complement C1q C chain [Source:HGNC Symbol;Acc:HGNC:1245]	74.69	2.14	0.20	10.68	1.23E-26	6.28E-25	UP
ENSG00000159217	IGF2BP1	insulin like growth factor 2 mRNA binding protein 1 [Source:HGNC Symbol;Acc:HGNC:28866]	7.38	2.55	0.61	4.17	3.01E-05	1.46E-04	UP
ENSG00000159231	CBR3	carbonyl reductase 3 [Source:HGNC Symbol;Acc:HGNC:1549]	10.05	-2.36	0.45	-5.24	1.64E-07	1.23E-06	DN
ENSG00000159423	ALDH4A1	aldehyde dehydrogenase 4 family member A1 [Source:HGNC Symbol;Acc:HGNC:406]	12.57	2.75	0.49	5.63	1.80E-08	1.61E-07	UP
ENSG00000159450	TCHH	trichohyalin [Source:HGNC Symbol;Acc:HGNC:11791]	3.74	5.19	1.14	4.57	4.79E-06	2.75E-05	UP
ENSG00000159479	MED8	mediator complex subunit 8 [Source:HGNC Symbol;Acc:HGNC:19971]	36.13	-2.30	0.24	-9.50	2.09E-21	7.82E-20	DN
ENSG00000159588	CCDC17	coiled-coil domain containing 17 [Source:HGNC Symbol;Acc:HGNC:26574]	20.57	-5.24	0.63	-8.35	7.05E-17	1.68E-15	DN
ENSG00000159753	CARMIL2	capping protein regulator and myosin 1 linker 2 [Source:HGNC Symbol;Acc:HGNC:27089]	1.87	-2.59	1.11	-2.32	2.01E-02	4.68E-02	DN
ENSG00000159788	RGS12	regulator of G protein signaling 12 [Source:HGNC Symbol;Acc:HGNC:9994]	4.99	2.69	0.77	3.50	4.67E-04	1.73E-03	UP
ENSG00000159871	LYPD5	LY6/PLAUR domain containing 5 [Source:HGNC Symbol;Acc:HGNC:26397]	11.31	6.77	1.11	6.11	1.01E-09	1.08E-08	UP
ENSG00000159884	CCDC107	coiled-coil domain containing 107 [Source:HGNC Symbol;Acc:HGNC:28465]	10.36	-2.51	0.48	-5.24	1.57E-07	1.19E-06	DN
ENSG00000159899	NPR2	natriuretic peptide receptor 2 [Source:HGNC Symbol;Acc:HGNC:7944]	16.48	-2.71	0.38	-7.05	1.74E-12	2.58E-11	DN
ENSG00000160094	ZNF362	zinc finger protein 362 [Source:HGNC Symbol;Acc:HGNC:18079]	69.96	-2.04	0.22	-9.27	1.84E-20	6.36E-19	DN
ENSG00000160180	TFF3	trefoil factor 3 [Source:HGNC Symbol;Acc:HGNC:11757]	3.27	-5.32	1.11	-4.80	1.57E-06	1.00E-05	DN
ENSG00000160224	AIRE	autoimmune regulator [Source:HGNC Symbol;Acc:HGNC:360]	3.23	-5.31	1.11	-4.81	1.54E-06	9.85E-06	DN
ENSG00000160285	LSS	lanosterol synthase [Source:HGNC Symbol;Acc:HGNC:6708]	23.48	2.01	0.41	4.88	1.05E-06	6.91E-06	UP
ENSG00000160298	C21orf58	chromosome 21 open reading frame 58 [Source:HGNC Symbol;Acc:HGNC:1300]	1.21	3.56	1.39	2.57	1.03E-02	2.64E-02	UP
ENSG00000160472	TMEM190	transmembrane protein 190 [Source:HGNC Symbol;Acc:HGNC:29632]	2.37	-4.86	1.18	-4.13	3.63E-05	1.73E-04	DN
ENSG00000160678	S100A1	S100 calcium binding protein A1 [Source:HGNC Symbol;Acc:HGNC:10486]	17.12	-5.59	1.52	-3.68	2.30E-04	9.21E-04	DN
ENSG00000160683	CXCR5	C-X-C motif chemokine receptor 5 [Source:HGNC Symbol;Acc:HGNC:1060]	2.53	4.63	1.19	3.90	9.74E-05	4.26E-04	UP
ENSG00000160867	FGFR4	fibroblast growth factor receptor 4 [Source:HGNC Symbol;Acc:HGNC:3691]	11.76	-3.95	0.58	-6.85	7.40E-12	1.02E-10	DN
ENSG00000160999	SH2B2	SH2B adaptor protein 2 [Source:HGNC Symbol;Acc:HGNC:17381]	5.35	2.22	0.72	3.09	1.99E-03	6.32E-03	UP
ENSG00000161010	MRNIP	MRN complex interacting protein [Source:HGNC Symbol;Acc:HGNC:30817]	52.49	3.96	0.34	11.50	1.25E-30	8.64E-29	UP
ENSG00000161542	PRPSAP1	phosphoribosyl pyrophosphate synthetase associated protein 1 [Source:HGNC Symbol;Acc:HGNC:9466]	51.67	-2.27	0.20	-11.41	3.77E-30	2.49E-28	DN
ENSG00000161642	ZNF385A	zinc finger protein 385A [Source:HGNC Symbol;Acc:HGNC:17521]	15.48	2.95	0.46	6.37	1.94E-10	2.28E-09	UP
ENSG00000161649	CD300LG	CD300 molecule like family member g [Source:HGNC Symbol;Acc:HGNC:30455]	9.36	3.66	0.74	4.97	6.59E-07	4.48E-06	UP
ENSG00000161652	IZUMO2	IZUMO family member 2 [Source:HGNC Symbol;Acc:HGNC:28518]	2.06	3.54	1.23	2.87	4.14E-03	1.21E-02	UP
ENSG00000161714	PLCD3	phospholipase C delta 3 [Source:HGNC Symbol;Acc:HGNC:9061]	16.51	2.13	0.40	5.26	1.42E-07	1.08E-06	UP
ENSG00000161835	TAMALIN	trafficking regulator and scaffold protein tamalin [Source:HGNC Symbol;Acc:HGNC:18707]	8.24	2.05	0.52	3.93	8.67E-05	3.82E-04	UP
ENSG00000161888	SPC24	SPC24 component of NDC80 kinetochore complex [Source:HGNC Symbol;Acc:HGNC:26913]	2.78	2.54	1.01	2.53	1.16E-02	2.93E-02	UP
ENSG00000161896	IP6K3	inositol hexakisphosphate kinase 3 [Source:HGNC Symbol;Acc:HGNC:17269]	1.67	3.20	1.31	2.45	1.44E-02	3.52E-02	UP
ENSG00000161911	TREML1	triggering receptor expressed on myeloid cells like 1 [Source:HGNC Symbol;Acc:HGNC:20434]	1.11	-3.77	1.41	-2.68	7.37E-03	1.99E-02	DN
ENSG00000162069	BICDL2	BICD family like cargo adaptor 2 [Source:HGNC Symbol;Acc:HGNC:33584]	3.70	-2.23	0.76	-2.95	3.17E-03	9.56E-03	DN
ENSG00000162104	ADCY9	adenylate cyclase 9 [Source:HGNC Symbol;Acc:HGNC:240]	8.09	2.51	0.58	4.34	1.44E-05	7.47E-05	UP
ENSG00000162105	SHANK2	SH3 and multiple ankyrin repeat domains 2 [Source:HGNC Symbol;Acc:HGNC:14295]	33.35	3.57	0.38	9.47	2.71E-21	1.00E-19	UP
ENSG00000162174	ASRGL1	asparaginase and isoaspartyl peptidase 1 [Source:HGNC Symbol;Acc:HGNC:16448]	9.18	-2.64	0.49	-5.37	7.74E-08	6.18E-07	DN
ENSG00000162337	LRP5	LDL receptor related protein 5 [Source:HGNC Symbol;Acc:HGNC:6697]	23.76	2.08	0.32	6.61	3.94E-11	5.05E-10	UP
ENSG00000162384	CZIB	CXXC motif containing zinc binding protein [Source:HGNC Symbol;Acc:HGNC:26059]	54.34	-2.95	0.23	-12.62	1.72E-36	1.72E-34	DN
ENSG00000162444	RBP7	retinol binding protein 7 [Source:HGNC Symbol;Acc:HGNC:30316]	5.00	-2.14	0.62	-3.45	5.67E-04	2.06E-03	DN
ENSG00000162460	TMEM82	transmembrane protein 82 [Source:HGNC Symbol;Acc:HGNC:32350]	1.12	-3.78	1.41	-2.69	7.23E-03	1.96E-02	DN
ENSG00000162493	PDPN	podoplanin [Source:HGNC Symbol;Acc:HGNC:29602]	18.25	2.61	0.43	6.04	1.52E-09	1.59E-08	UP
ENSG00000162520	SYNC	syncoilin, intermediate filament protein [Source:HGNC Symbol;Acc:HGNC:28897]	3.08	2.24	0.89	2.51	1.19E-02	3.01E-02	UP
ENSG00000162526	TSSK3	testis specific serine kinase 3 [Source:HGNC Symbol;Acc:HGNC:15473]	8.62	-2.19	0.47	-4.61	4.00E-06	2.34E-05	DN
ENSG00000162542	TMCO4	transmembrane and coiled-coil domains 4 [Source:HGNC Symbol;Acc:HGNC:27393]	10.87	2.81	0.54	5.23	1.68E-07	1.26E-06	UP
ENSG00000162551	ALPL	alkaline phosphatase, biomineralization associated [Source:HGNC Symbol;Acc:HGNC:438]	4.24	-3.06	0.80	-3.85	1.17E-04	4.98E-04	DN
ENSG00000162591	MEGF6	multiple EGF like domains 6 [Source:HGNC Symbol;Acc:HGNC:3232]	1.20	3.55	1.42	2.50	1.23E-02	3.09E-02	UP
ENSG00000162599	NFIA	nuclear factor I A [Source:HGNC Symbol;Acc:HGNC:7784]	6.51	2.57	0.66	3.88	1.05E-04	4.53E-04	UP
ENSG00000162641	AKNAD1	AKNA domain containing 1 [Source:HGNC Symbol;Acc:HGNC:28398]	3.00	2.19	0.90	2.44	1.48E-02	3.60E-02	UP
ENSG00000162664	ZNF326	zinc finger protein 326 [Source:HGNC Symbol;Acc:HGNC:14104]	16.38	-2.09	0.35	-6.06	1.39E-09	1.46E-08	DN
ENSG00000162692	VCAM1	vascular cell adhesion molecule 1 [Source:HGNC Symbol;Acc:HGNC:12663]	32.81	-2.30	0.82	-2.80	5.07E-03	1.44E-02	DN
ENSG00000162723	SLAMF9	SLAM family member 9 [Source:HGNC Symbol;Acc:HGNC:18430]	1.11	-3.77	1.41	-2.68	7.43E-03	2.00E-02	DN
ENSG00000162746	FCRLB	Fc receptor like B [Source:HGNC Symbol;Acc:HGNC:26431]	5.13	-4.76	1.01	-4.70	2.56E-06	1.55E-05	DN
ENSG00000162849	KIF26B	kinesin family member 26B [Source:HGNC Symbol;Acc:HGNC:25484]	2.21	3.64	1.24	2.93	3.38E-03	1.01E-02	UP
ENSG00000162924	REL	REL proto-oncogene, NF-kB subunit [Source:HGNC Symbol;Acc:HGNC:9954]	6.81	2.23	0.60	3.72	2.00E-04	8.11E-04	UP
ENSG00000162931	TRIM17	tripartite motif containing 17 [Source:HGNC Symbol;Acc:HGNC:13430]	3.30	2.83	0.98	2.89	3.89E-03	1.14E-02	UP
ENSG00000162944	RFTN2	raftlin family member 2 [Source:HGNC Symbol;Acc:HGNC:26402]	3.65	2.99	0.97	3.09	2.01E-03	6.39E-03	UP
ENSG00000162980	ARL5A	ADP ribosylation factor like GTPase 5A [Source:HGNC Symbol;Acc:HGNC:696]	22.53	2.21	0.33	6.77	1.30E-11	1.75E-10	UP
ENSG00000162994	CLHC1	clathrin heavy chain linker domain containing 1 [Source:HGNC Symbol;Acc:HGNC:26453]	3.93	2.68	0.89	3.00	2.67E-03	8.19E-03	UP
ENSG00000163002	NUP35	nucleoporin 35 [Source:HGNC Symbol;Acc:HGNC:29797]	9.86	-2.04	0.43	-4.73	2.25E-06	1.37E-05	DN
ENSG00000163053	SLC16A14	solute carrier family 16 member 14 [Source:HGNC Symbol;Acc:HGNC:26417]	2.21	-2.84	1.07	-2.66	7.74E-03	2.07E-02	DN
ENSG00000163071	SPATA18	spermatogenesis associated 18 [Source:HGNC Symbol;Acc:HGNC:29579]	1.24	3.58	1.39	2.58	9.88E-03	2.56E-02	UP
ENSG00000163145	C1QTNF7	C1q and TNF related 7 [Source:HGNC Symbol;Acc:HGNC:14342]	4.74	-2.08	0.64	-3.26	1.11E-03	3.75E-03	DN
ENSG00000163157	TMOD4	tropomodulin 4 [Source:HGNC Symbol;Acc:HGNC:11874]	1.32	-3.33	1.31	-2.55	1.09E-02	2.78E-02	DN
ENSG00000163219	ARHGAP25	Rho GTPase activating protein 25 [Source:HGNC Symbol;Acc:HGNC:28951]	6.09	2.24	0.63	3.53	4.13E-04	1.55E-03	UP
ENSG00000163293	NIPAL1	NIPA like domain containing 1 [Source:HGNC Symbol;Acc:HGNC:27194]	10.12	5.14	1.07	4.79	1.66E-06	1.05E-05	UP
ENSG00000163328	GPR155	G protein-coupled receptor 155 [Source:HGNC Symbol;Acc:HGNC:22951]	3.27	2.35	0.88	2.66	7.76E-03	2.08E-02	UP
ENSG00000163347	CLDN1	claudin 1 [Source:HGNC Symbol;Acc:HGNC:2032]	28.74	2.57	0.69	3.72	1.98E-04	8.04E-04	UP
ENSG00000163359	COL6A3	collagen type VI alpha 3 chain [Source:HGNC Symbol;Acc:HGNC:2213]	68.08	2.33	0.24	9.61	7.37E-22	2.84E-20	UP
ENSG00000163362	INAVA	innate immunity activator [Source:HGNC Symbol;Acc:HGNC:25599]	5.44	3.19	0.84	3.81	1.39E-04	5.82E-04	UP
ENSG00000163463	KRTCAP2	keratinocyte associated protein 2 [Source:HGNC Symbol;Acc:HGNC:28942]	87.32	-2.61	0.18	-14.91	2.90E-50	5.97E-48	DN
ENSG00000163467	TSACC	TSSK6 activating cochaperone [Source:HGNC Symbol;Acc:HGNC:30636]	2.10	-3.39	1.17	-2.91	3.67E-03	1.09E-02	DN
ENSG00000163482	STK36	serine/threonine kinase 36 [Source:HGNC Symbol;Acc:HGNC:17209]	4.26	2.42	0.79	3.06	2.18E-03	6.85E-03	UP
ENSG00000163499	CRYBA2	crystallin beta A2 [Source:HGNC Symbol;Acc:HGNC:2395]	3.32	-5.35	1.09	-4.89	9.85E-07	6.51E-06	DN
ENSG00000163568	AIM2	absent in melanoma 2 [Source:HGNC Symbol;Acc:HGNC:357]	2.31	-4.19	1.14	-3.69	2.24E-04	8.97E-04	DN
ENSG00000163590	PPM1L	protein phosphatase, Mg2+/Mn2+ dependent 1L [Source:HGNC Symbol;Acc:HGNC:16381]	6.88	2.90	0.69	4.24	2.24E-05	1.11E-04	UP
ENSG00000163625	WDFY3	WD repeat and FYVE domain containing 3 [Source:HGNC Symbol;Acc:HGNC:20751]	58.69	3.54	0.28	12.65	1.10E-36	1.12E-34	UP
ENSG00000163646	CLRN1	clarin 1 [Source:HGNC Symbol;Acc:HGNC:12605]	3.29	4.99	1.19	4.21	2.55E-05	1.25E-04	UP
ENSG00000163710	PCOLCE2	procollagen C-endopeptidase enhancer 2 [Source:HGNC Symbol;Acc:HGNC:8739]	309.52	-4.77	0.22	-22.04	1.17E-107	4.60E-104	DN
ENSG00000163794	UCN	urocortin [Source:HGNC Symbol;Acc:HGNC:12516]	6.30	-3.18	0.66	-4.79	1.64E-06	1.04E-05	DN
ENSG00000163806	SPDYA	speedy/RINGO cell cycle regulator family member A [Source:HGNC Symbol;Acc:HGNC:30613]	4.41	2.83	0.85	3.34	8.43E-04	2.93E-03	UP
ENSG00000163815	CLEC3B	C-type lectin domain family 3 member B [Source:HGNC Symbol;Acc:HGNC:11891]	36.70	4.08	0.41	9.88	4.93E-23	2.07E-21	UP
ENSG00000163864	NMNAT3	nicotinamide nucleotide adenylyltransferase 3 [Source:HGNC Symbol;Acc:HGNC:20989]	26.88	3.25	0.41	7.94	2.07E-15	4.36E-14	UP
ENSG00000163872	YEATS2	YEATS domain containing 2 [Source:HGNC Symbol;Acc:HGNC:25489]	27.53	-2.23	0.27	-8.18	2.85E-16	6.53E-15	DN
ENSG00000163898	LIPH	lipase H [Source:HGNC Symbol;Acc:HGNC:18483]	30.95	-7.41	0.93	-7.94	1.94E-15	4.12E-14	DN
ENSG00000163938	GNL3	G protein nucleolar 3 [Source:HGNC Symbol;Acc:HGNC:29931]	49.82	-2.07	0.20	-10.44	1.60E-25	7.81E-24	DN
ENSG00000163945	UVSSA	UV stimulated scaffold protein A [Source:HGNC Symbol;Acc:HGNC:29304]	10.02	2.13	0.49	4.32	1.53E-05	7.88E-05	UP
ENSG00000164007	CLDN19	claudin 19 [Source:HGNC Symbol;Acc:HGNC:2040]	17.73	-2.66	0.39	-6.77	1.32E-11	1.79E-10	DN
ENSG00000164011	ZNF691	zinc finger protein 691 [Source:HGNC Symbol;Acc:HGNC:28028]	10.98	-2.32	0.43	-5.39	6.87E-08	5.55E-07	DN
ENSG00000164047	CAMP	cathelicidin antimicrobial peptide [Source:HGNC Symbol;Acc:HGNC:1472]	22.72	-8.13	0.96	-8.50	1.92E-17	4.85E-16	DN
ENSG00000164050	PLXNB1	plexin B1 [Source:HGNC Symbol;Acc:HGNC:9103]	25.17	2.97	0.37	8.09	5.90E-16	1.32E-14	UP
ENSG00000164077	MON1A	MON1 homolog A, secretory trafficking associated [Source:HGNC Symbol;Acc:HGNC:28207]	9.10	-3.03	0.53	-5.71	1.10E-08	1.02E-07	DN
ENSG00000164078	MST1R	macrophage stimulating 1 receptor [Source:HGNC Symbol;Acc:HGNC:7381]	3.22	-2.99	0.90	-3.33	8.58E-04	2.98E-03	DN
ENSG00000164122	ASB5	ankyrin repeat and SOCS box containing 5 [Source:HGNC Symbol;Acc:HGNC:17180]	1.34	-4.04	1.33	-3.04	2.36E-03	7.33E-03	DN
ENSG00000164172	MOCS2	molybdenum cofactor synthesis 2 [Source:HGNC Symbol;Acc:HGNC:7193]	22.67	-2.24	0.29	-7.62	2.62E-14	4.93E-13	DN
ENSG00000164199	ADGRV1	adhesion G protein-coupled receptor V1 [Source:HGNC Symbol;Acc:HGNC:17416]	4.53	3.35	0.94	3.56	3.74E-04	1.42E-03	UP
ENSG00000164211	STARD4	StAR related lipid transfer domain containing 4 [Source:HGNC Symbol;Acc:HGNC:18058]	13.28	2.48	0.47	5.34	9.47E-08	7.42E-07	UP
ENSG00000164236	ANKRD33B	ankyrin repeat domain 33B [Source:HGNC Symbol;Acc:HGNC:35240]	1.09	3.42	1.44	2.37	1.76E-02	4.18E-02	UP
ENSG00000164241	C5orf63	chromosome 5 open reading frame 63 [Source:HGNC Symbol;Acc:HGNC:40051]	3.77	-2.30	0.75	-3.07	2.11E-03	6.67E-03	DN
ENSG00000164265	SCGB3A2	secretoglobin family 3A member 2 [Source:HGNC Symbol;Acc:HGNC:18391]	5.73	5.82	1.12	5.20	1.96E-07	1.45E-06	UP
ENSG00000164294	GPX8	glutathione peroxidase 8 (putative) [Source:HGNC Symbol;Acc:HGNC:33100]	37.34	-2.58	0.24	-10.65	1.80E-26	9.18E-25	DN
ENSG00000164300	SERINC5	serine incorporator 5 [Source:HGNC Symbol;Acc:HGNC:18825]	36.95	3.98	0.42	9.43	4.19E-21	1.52E-19	UP
ENSG00000164309	CMYA5	cardiomyopathy associated 5 [Source:HGNC Symbol;Acc:HGNC:14305]	4.97	5.61	1.11	5.05	4.32E-07	3.03E-06	UP
ENSG00000164342	TLR3	toll like receptor 3 [Source:HGNC Symbol;Acc:HGNC:11849]	11.40	3.05	0.57	5.36	8.18E-08	6.50E-07	UP
ENSG00000164418	GRIK2	glutamate ionotropic receptor kainate type subunit 2 [Source:HGNC Symbol;Acc:HGNC:4580]	1.08	3.41	1.44	2.37	1.79E-02	4.23E-02	UP
ENSG00000164451	CALHM4	calcium homeostasis modulator family member 4 [Source:HGNC Symbol;Acc:HGNC:21094]	3.18	4.96	1.15	4.30	1.71E-05	8.74E-05	UP
ENSG00000164488	DACT2	dishevelled binding antagonist of beta catenin 2 [Source:HGNC Symbol;Acc:HGNC:21231]	34.01	3.85	0.43	9.06	1.35E-19	4.25E-18	UP
ENSG00000164512	ANKRD55	ankyrin repeat domain 55 [Source:HGNC Symbol;Acc:HGNC:25681]	1.67	-3.69	1.24	-2.99	2.83E-03	8.63E-03	DN
ENSG00000164530	PI16	peptidase inhibitor 16 [Source:HGNC Symbol;Acc:HGNC:21245]	7.53	-2.72	0.58	-4.72	2.30E-06	1.40E-05	DN
ENSG00000164615	CAMLG	calcium modulating ligand [Source:HGNC Symbol;Acc:HGNC:1471]	22.43	-2.80	0.33	-8.41	4.25E-17	1.03E-15	DN
ENSG00000164687	FABP5	fatty acid binding protein 5 [Source:HGNC Symbol;Acc:HGNC:3560]	132.33	-2.30	0.21	-10.92	9.34E-28	5.20E-26	DN
ENSG00000164742	ADCY1	adenylate cyclase 1 [Source:HGNC Symbol;Acc:HGNC:232]	5.31	-6.03	1.89	-3.20	1.39E-03	4.58E-03	DN
ENSG00000164823	OSGIN2	oxidative stress induced growth inhibitor family member 2 [Source:HGNC Symbol;Acc:HGNC:1355]	4.75	-2.06	0.63	-3.28	1.03E-03	3.50E-03	DN
ENSG00000164867	NOS3	nitric oxide synthase 3 [Source:HGNC Symbol;Acc:HGNC:7876]	58.78	6.71	0.74	9.02	1.84E-19	5.76E-18	UP
ENSG00000164920	OSR2	odd-skipped related transciption factor 2 [Source:HGNC Symbol;Acc:HGNC:15830]	2.66	2.51	1.04	2.40	1.64E-02	3.92E-02	UP
ENSG00000164929	BAALC	BAALC binder of MAP3K1 and KLF4 [Source:HGNC Symbol;Acc:HGNC:14333]	2.08	3.55	1.23	2.88	3.95E-03	1.16E-02	UP
ENSG00000164989	CCDC171	coiled-coil domain containing 171 [Source:HGNC Symbol;Acc:HGNC:29828]	2.60	4.68	1.19	3.92	8.78E-05	3.87E-04	UP
ENSG00000165072	MAMDC2	MAM domain containing 2 [Source:HGNC Symbol;Acc:HGNC:23673]	8.71	-3.11	0.58	-5.36	8.11E-08	6.46E-07	DN
ENSG00000165091	TMC1	transmembrane channel like 1 [Source:HGNC Symbol;Acc:HGNC:16513]	6.27	5.96	1.10	5.41	6.31E-08	5.13E-07	UP
ENSG00000165105	RASEF	RAS and EF-hand domain containing [Source:HGNC Symbol;Acc:HGNC:26464]	8.51	5.65	1.07	5.28	1.31E-07	1.00E-06	UP
ENSG00000165115	KIF27	kinesin family member 27 [Source:HGNC Symbol;Acc:HGNC:18632]	3.40	2.41	0.88	2.75	6.00E-03	1.67E-02	UP
ENSG00000165124	SVEP1	sushi, von Willebrand factor type A, EGF and pentraxin domain containing 1 [Source:HGNC Symbol;Acc:HGNC:15985]	306.78	4.12	0.26	15.73	9.07E-56	2.54E-53	UP
ENSG00000165215	CLDN3	claudin 3 [Source:HGNC Symbol;Acc:HGNC:2045]	10.27	-2.28	0.45	-5.02	5.25E-07	3.64E-06	DN
ENSG00000165272	AQP3	aquaporin 3 (Gill blood group) [Source:HGNC Symbol;Acc:HGNC:636]	4.03	5.28	1.17	4.52	6.31E-06	3.53E-05	UP
ENSG00000165389	SPTSSA	serine palmitoyltransferase small subunit A [Source:HGNC Symbol;Acc:HGNC:20361]	50.24	-3.48	0.26	-13.53	1.02E-41	1.42E-39	DN
ENSG00000165458	INPPL1	inositol polyphosphate phosphatase like 1 [Source:HGNC Symbol;Acc:HGNC:6080]	77.47	2.19	0.19	11.43	3.01E-30	1.99E-28	UP
ENSG00000165695	AK8	adenylate kinase 8 [Source:HGNC Symbol;Acc:HGNC:26526]	1.23	-3.92	1.37	-2.85	4.34E-03	1.26E-02	DN
ENSG00000165698	SPACA9	sperm acrosome associated 9 [Source:HGNC Symbol;Acc:HGNC:1367]	5.54	-2.01	0.58	-3.45	5.63E-04	2.05E-03	DN
ENSG00000165716	DIPK1B	divergent protein kinase domain 1B [Source:HGNC Symbol;Acc:HGNC:28290]	7.82	2.11	0.54	3.87	1.09E-04	4.69E-04	UP
ENSG00000165731	RET	ret proto-oncogene [Source:HGNC Symbol;Acc:HGNC:9967]	1.53	-4.24	1.41	-3.01	2.60E-03	7.98E-03	DN
ENSG00000165757	JCAD	junctional cadherin 5 associated [Source:HGNC Symbol;Acc:HGNC:29283]	22.08	2.34	0.35	6.67	2.47E-11	3.23E-10	UP
ENSG00000165802	NSMF	NMDA receptor synaptonuclear signaling and neuronal migration factor [Source:HGNC Symbol;Acc:HGNC:29843]	6.44	-2.13	0.54	-3.93	8.43E-05	3.73E-04	DN
ENSG00000165805	C12orf50	chromosome 12 open reading frame 50 [Source:HGNC Symbol;Acc:HGNC:26665]	6.51	6.01	1.10	5.48	4.19E-08	3.49E-07	UP
ENSG00000165895	ARHGAP42	Rho GTPase activating protein 42 [Source:HGNC Symbol;Acc:HGNC:26545]	23.21	3.38	0.45	7.58	3.33E-14	6.14E-13	UP
ENSG00000165905	LARGE2	LARGE xylosyl- and glucuronyltransferase 2 [Source:HGNC Symbol;Acc:HGNC:16522]	27.48	2.32	0.33	7.12	1.04E-12	1.59E-11	UP
ENSG00000165914	TTC7B	tetratricopeptide repeat domain 7B [Source:HGNC Symbol;Acc:HGNC:19858]	37.92	2.22	0.25	8.72	2.76E-18	7.54E-17	UP
ENSG00000165929	TC2N	tandem C2 domains, nuclear [Source:HGNC Symbol;Acc:HGNC:19859]	12.95	4.91	0.87	5.62	1.95E-08	1.73E-07	UP
ENSG00000166002	SMCO4	single-pass membrane protein with coiled-coil domains 4 [Source:HGNC Symbol;Acc:HGNC:24810]	33.83	-3.88	0.38	-10.26	1.02E-24	4.82E-23	DN
ENSG00000166016	ABTB2	ankyrin repeat and BTB domain containing 2 [Source:HGNC Symbol;Acc:HGNC:23842]	38.83	-3.02	0.26	-11.46	2.09E-30	1.42E-28	DN
ENSG00000166105	GLB1L3	galactosidase beta 1 like 3 [Source:HGNC Symbol;Acc:HGNC:25147]	9.88	-3.17	0.53	-5.97	2.37E-09	2.41E-08	DN
ENSG00000166123	GPT2	glutamic--pyruvic transaminase 2 [Source:HGNC Symbol;Acc:HGNC:18062]	3.47	2.46	0.88	2.79	5.32E-03	1.50E-02	UP
ENSG00000166145	SPINT1	serine peptidase inhibitor, Kunitz type 1 [Source:HGNC Symbol;Acc:HGNC:11246]	157.47	3.20	0.22	14.77	2.38E-49	4.65E-47	UP
ENSG00000166220	TBATA	thymus, brain and testes associated [Source:HGNC Symbol;Acc:HGNC:23511]	1.34	-4.04	1.33	-3.04	2.35E-03	7.32E-03	DN
ENSG00000166228	PCBD1	pterin-4 alpha-carbinolamine dehydratase 1 [Source:HGNC Symbol;Acc:HGNC:8646]	30.66	-2.13	0.25	-8.42	3.63E-17	8.92E-16	DN
ENSG00000166265	CYYR1	cysteine and tyrosine rich 1 [Source:HGNC Symbol;Acc:HGNC:16274]	7.23	2.50	0.62	4.04	5.41E-05	2.49E-04	UP
ENSG00000166289	PLEKHF1	pleckstrin homology and FYVE domain containing 1 [Source:HGNC Symbol;Acc:HGNC:20764]	12.11	2.21	0.45	4.85	1.21E-06	7.84E-06	UP
ENSG00000166317	SYNPO2L	synaptopodin 2 like [Source:HGNC Symbol;Acc:HGNC:23532]	1.82	4.17	1.28	3.25	1.15E-03	3.87E-03	UP
ENSG00000166377	ATP9B	ATPase phospholipid transporting 9B (putative) [Source:HGNC Symbol;Acc:HGNC:13541]	40.54	3.96	0.39	10.09	6.27E-24	2.79E-22	UP
ENSG00000166405	RIC3	RIC3 acetylcholine receptor chaperone [Source:HGNC Symbol;Acc:HGNC:30338]	6.20	4.44	1.09	4.08	4.48E-05	2.09E-04	UP
ENSG00000166415	WDR72	WD repeat domain 72 [Source:HGNC Symbol;Acc:HGNC:26790]	2.16	4.41	1.22	3.61	3.08E-04	1.20E-03	UP
ENSG00000166426	CRABP1	cellular retinoic acid binding protein 1 [Source:HGNC Symbol;Acc:HGNC:2338]	16.42	-3.83	0.53	-7.22	5.15E-13	8.13E-12	DN
ENSG00000166435	XRRA1	X-ray radiation resistance associated 1 [Source:HGNC Symbol;Acc:HGNC:18868]	7.61	6.22	1.09	5.73	1.00E-08	9.37E-08	UP
ENSG00000166436	TRIM66	tripartite motif containing 66 [Source:HGNC Symbol;Acc:HGNC:29005]	2.72	4.74	1.19	3.98	6.84E-05	3.08E-04	UP
ENSG00000166501	PRKCB	protein kinase C beta [Source:HGNC Symbol;Acc:HGNC:9395]	20.09	-3.27	0.38	-8.69	3.78E-18	1.02E-16	DN
ENSG00000166510	CCDC68	coiled-coil domain containing 68 [Source:HGNC Symbol;Acc:HGNC:24350]	8.79	2.32	0.54	4.30	1.73E-05	8.83E-05	UP
ENSG00000166557	TMED3	transmembrane p24 trafficking protein 3 [Source:HGNC Symbol;Acc:HGNC:28889]	96.29	-2.81	0.24	-11.73	9.37E-32	6.92E-30	DN
ENSG00000166578	IQCD	IQ motif containing D [Source:HGNC Symbol;Acc:HGNC:25168]	21.67	-5.92	0.75	-7.91	2.54E-15	5.30E-14	DN
ENSG00000166710	B2M	beta-2-microglobulin [Source:HGNC Symbol;Acc:HGNC:914]	1513.38	-2.08	0.22	-9.41	4.85E-21	1.76E-19	DN
ENSG00000166741	NNMT	nicotinamide N-methyltransferase [Source:HGNC Symbol;Acc:HGNC:7861]	10.76	3.88	0.71	5.49	4.02E-08	3.35E-07	UP
ENSG00000166750	SLFN5	schlafen family member 5 [Source:HGNC Symbol;Acc:HGNC:28286]	8.70	2.01	0.51	3.93	8.45E-05	3.74E-04	UP
ENSG00000166816	LDHD	lactate dehydrogenase D [Source:HGNC Symbol;Acc:HGNC:19708]	1.49	3.88	1.37	2.84	4.58E-03	1.32E-02	UP
ENSG00000166845	C18orf54	chromosome 18 open reading frame 54 [Source:HGNC Symbol;Acc:HGNC:13796]	6.27	2.07	0.61	3.41	6.38E-04	2.29E-03	UP
ENSG00000166863	TAC3	tachykinin precursor 3 [Source:HGNC Symbol;Acc:HGNC:11521]	16.17	4.48	1.34	3.33	8.55E-04	2.97E-03	UP
ENSG00000166869	CHP2	calcineurin like EF-hand protein 2 [Source:HGNC Symbol;Acc:HGNC:24927]	19.32	-4.10	0.47	-8.79	1.56E-18	4.41E-17	DN
ENSG00000166886	NAB2	NGFI-A binding protein 2 [Source:HGNC Symbol;Acc:HGNC:7627]	13.69	2.89	0.49	5.95	2.68E-09	2.71E-08	UP
ENSG00000166896	ATP23	ATP23 metallopeptidase and ATP synthase assembly factor homolog [Source:HGNC Symbol;Acc:HGNC:29452]	7.84	-2.12	0.49	-4.33	1.48E-05	7.65E-05	DN
ENSG00000167065	DUSP18	dual specificity phosphatase 18 [Source:HGNC Symbol;Acc:HGNC:18484]	8.49	-3.09	0.56	-5.54	3.10E-08	2.64E-07	DN
ENSG00000167077	MEI1	meiotic double-stranded break formation protein 1 [Source:HGNC Symbol;Acc:HGNC:28613]	1.75	4.10	1.29	3.18	1.49E-03	4.89E-03	UP
ENSG00000167080	B4GALNT2	beta-1,4-N-acetyl-galactosaminyltransferase 2 [Source:HGNC Symbol;Acc:HGNC:24136]	1.51	3.90	1.31	2.97	3.02E-03	9.15E-03	UP
ENSG00000167100	SAMD14	sterile alpha motif domain containing 14 [Source:HGNC Symbol;Acc:HGNC:27312]	1.76	4.11	1.28	3.22	1.29E-03	4.30E-03	UP
ENSG00000167103	PIP5KL1	phosphatidylinositol-4-phosphate 5-kinase like 1 [Source:HGNC Symbol;Acc:HGNC:28711]	4.30	5.39	1.12	4.80	1.58E-06	1.01E-05	UP
ENSG00000167105	TMEM92	transmembrane protein 92 [Source:HGNC Symbol;Acc:HGNC:26579]	1.44	-4.15	1.30	-3.19	1.41E-03	4.65E-03	DN
ENSG00000167114	SLC27A4	solute carrier family 27 member 4 [Source:HGNC Symbol;Acc:HGNC:10998]	20.91	-2.68	0.33	-8.14	3.83E-16	8.63E-15	DN
ENSG00000167186	COQ7	coenzyme Q7, hydroxylase [Source:HGNC Symbol;Acc:HGNC:2244]	5.50	3.63	0.92	3.95	7.71E-05	3.43E-04	UP
ENSG00000167244	IGF2	insulin like growth factor 2 [Source:HGNC Symbol;Acc:HGNC:5466]	4431.20	-2.51	0.23	-10.74	6.49E-27	3.43E-25	DN
ENSG00000167311	ART5	ADP-ribosyltransferase 5 [Source:HGNC Symbol;Acc:HGNC:24049]	16.16	-7.63	1.16	-6.55	5.62E-11	7.08E-10	DN
ENSG00000167323	STIM1	stromal interaction molecule 1 [Source:HGNC Symbol;Acc:HGNC:11386]	21.71	2.52	0.36	7.04	1.92E-12	2.84E-11	UP
ENSG00000167363	FN3K	fructosamine 3 kinase [Source:HGNC Symbol;Acc:HGNC:24822]	4.18	2.38	0.79	3.03	2.48E-03	7.67E-03	UP
ENSG00000167378	IRGQ	immunity related GTPase Q [Source:HGNC Symbol;Acc:HGNC:24868]	9.33	3.14	0.62	5.07	3.99E-07	2.81E-06	UP
ENSG00000167476	JSRP1	junctional sarcoplasmic reticulum protein 1 [Source:HGNC Symbol;Acc:HGNC:24963]	1.44	3.81	1.33	2.86	4.22E-03	1.23E-02	UP
ENSG00000167515	TRAPPC2L	trafficking protein particle complex 2 like [Source:HGNC Symbol;Acc:HGNC:30887]	4.99	4.09	1.10	3.74	1.86E-04	7.59E-04	UP
ENSG00000167552	TUBA1A	tubulin alpha 1a [Source:HGNC Symbol;Acc:HGNC:20766]	230.06	-2.99	0.15	-20.58	4.18E-94	7.02E-91	DN
ENSG00000167588	GPD1	glycerol-3-phosphate dehydrogenase 1 [Source:HGNC Symbol;Acc:HGNC:4455]	1.58	-3.58	1.30	-2.75	6.00E-03	1.67E-02	DN
ENSG00000167595	PROSER3	proline and serine rich 3 [Source:HGNC Symbol;Acc:HGNC:25204]	7.32	3.29	0.73	4.49	7.11E-06	3.94E-05	UP
ENSG00000167600	CYP2S1	cytochrome P450 family 2 subfamily S member 1 [Source:HGNC Symbol;Acc:HGNC:15654]	7.82	-3.10	0.60	-5.21	1.89E-07	1.40E-06	DN
ENSG00000167612	ANKRD33	ankyrin repeat domain 33 [Source:HGNC Symbol;Acc:HGNC:13788]	10.34	2.58	0.59	4.38	1.20E-05	6.35E-05	UP
ENSG00000167614	TTYH1	tweety family member 1 [Source:HGNC Symbol;Acc:HGNC:13476]	1.51	3.90	1.32	2.94	3.25E-03	9.76E-03	UP
ENSG00000167641	PPP1R14A	protein phosphatase 1 regulatory inhibitor subunit 14A [Source:HGNC Symbol;Acc:HGNC:14871]	223.31	-4.15	0.20	-20.37	3.03E-92	4.45E-89	DN
ENSG00000167670	CHAF1A	chromatin assembly factor 1 subunit A [Source:HGNC Symbol;Acc:HGNC:1910]	8.26	2.05	0.52	3.93	8.47E-05	3.75E-04	UP
ENSG00000167680	SEMA6B	semaphorin 6B [Source:HGNC Symbol;Acc:HGNC:10739]	12.32	2.37	0.47	5.09	3.55E-07	2.52E-06	UP
ENSG00000167703	SLC43A2	solute carrier family 43 member 2 [Source:HGNC Symbol;Acc:HGNC:23087]	194.76	3.90	0.20	19.51	8.23E-85	8.78E-82	UP
ENSG00000167711	SERPINF2	serpin family F member 2 [Source:HGNC Symbol;Acc:HGNC:9075]	3.43	-4.78	1.06	-4.52	6.16E-06	3.45E-05	DN
ENSG00000167720	SRR	serine racemase [Source:HGNC Symbol;Acc:HGNC:14398]	12.67	-2.17	0.39	-5.53	3.18E-08	2.71E-07	DN
ENSG00000167723	TRPV3	transient receptor potential cation channel subfamily V member 3 [Source:HGNC Symbol;Acc:HGNC:18084]	1.08	3.41	1.46	2.33	2.00E-02	4.65E-02	UP
ENSG00000167771	RCOR2	REST corepressor 2 [Source:HGNC Symbol;Acc:HGNC:27455]	3.33	-3.51	0.99	-3.56	3.78E-04	1.43E-03	DN
ENSG00000167772	ANGPTL4	angiopoietin like 4 [Source:HGNC Symbol;Acc:HGNC:16039]	45.34	2.57	0.30	8.64	5.84E-18	1.56E-16	UP
ENSG00000167778	SPRYD3	SPRY domain containing 3 [Source:HGNC Symbol;Acc:HGNC:25920]	32.35	-2.14	0.24	-8.76	1.99E-18	5.52E-17	DN
ENSG00000167863	ATP5PD	ATP synthase peripheral stalk subunit d [Source:HGNC Symbol;Acc:HGNC:845]	23.84	4.02	0.50	8.02	1.03E-15	2.23E-14	UP
ENSG00000167895	TMC8	transmembrane channel like 8 [Source:HGNC Symbol;Acc:HGNC:20474]	3.37	3.51	1.14	3.09	2.01E-03	6.39E-03	UP
ENSG00000167968	DNASE1L2	deoxyribonuclease 1 like 2 [Source:HGNC Symbol;Acc:HGNC:2958]	2.67	-2.28	0.90	-2.54	1.10E-02	2.81E-02	DN
ENSG00000167995	BEST1	bestrophin 1 [Source:HGNC Symbol;Acc:HGNC:12703]	4.62	5.50	1.11	4.96	7.12E-07	4.81E-06	UP
ENSG00000168014	C2CD3	C2 domain containing 3 centriole elongation regulator [Source:HGNC Symbol;Acc:HGNC:24564]	33.13	3.40	0.38	8.86	7.89E-19	2.32E-17	UP
ENSG00000168060	NAALADL1	N-acetylated alpha-linked acidic dipeptidase like 1 [Source:HGNC Symbol;Acc:HGNC:23536]	2.21	-2.87	1.08	-2.65	7.97E-03	2.12E-02	DN
ENSG00000168282	MGAT2	alpha-1,6-mannosyl-glycoprotein 2-beta-N-acetylglucosaminyltransferase [Source:HGNC Symbol;Acc:HGNC:7045]	18.63	-2.79	0.35	-7.89	2.92E-15	6.07E-14	DN
ENSG00000168298	H1-4	H1.4 linker histone, cluster member [Source:HGNC Symbol;Acc:HGNC:4718]	46.10	5.76	0.61	9.39	6.05E-21	2.17E-19	UP
ENSG00000168476	REEP4	receptor accessory protein 4 [Source:HGNC Symbol;Acc:HGNC:26176]	16.14	2.49	0.42	6.01	1.90E-09	1.97E-08	UP
ENSG00000168556	ING2	inhibitor of growth family member 2 [Source:HGNC Symbol;Acc:HGNC:6063]	9.87	-2.64	0.47	-5.58	2.37E-08	2.07E-07	DN
ENSG00000168566	SNRNP48	small nuclear ribonucleoprotein U11/U12 subunit 48 [Source:HGNC Symbol;Acc:HGNC:21368]	9.43	-2.05	0.45	-4.55	5.44E-06	3.09E-05	DN
ENSG00000168575	SLC20A2	solute carrier family 20 member 2 [Source:HGNC Symbol;Acc:HGNC:10947]	14.51	2.42	0.42	5.74	9.52E-09	8.93E-08	UP
ENSG00000168676	KCTD19	potassium channel tetramerization domain containing 19 [Source:HGNC Symbol;Acc:HGNC:24753]	2.07	4.34	1.23	3.52	4.31E-04	1.61E-03	UP
ENSG00000168785	TSPAN5	tetraspanin 5 [Source:HGNC Symbol;Acc:HGNC:17753]	24.10	-3.35	0.36	-9.41	4.88E-21	1.76E-19	DN
ENSG00000168803	ADAL	adenosine deaminase like [Source:HGNC Symbol;Acc:HGNC:31853]	3.85	-2.10	0.71	-2.98	2.85E-03	8.68E-03	DN
ENSG00000168807	SNTB2	syntrophin beta 2 [Source:HGNC Symbol;Acc:HGNC:11169]	23.17	-2.17	0.29	-7.48	7.67E-14	1.34E-12	DN
ENSG00000168899	VAMP5	vesicle associated membrane protein 5 [Source:HGNC Symbol;Acc:HGNC:12646]	15.17	2.49	0.43	5.76	8.33E-09	7.88E-08	UP
ENSG00000168918	INPP5D	inositol polyphosphate-5-phosphatase D [Source:HGNC Symbol;Acc:HGNC:6079]	13.48	2.51	0.45	5.59	2.21E-08	1.94E-07	UP
ENSG00000168938	PPIC	peptidylprolyl isomerase C [Source:HGNC Symbol;Acc:HGNC:9256]	38.46	-2.59	0.27	-9.51	1.86E-21	7.01E-20	DN
ENSG00000169026	SLC49A3	solute carrier family 49 member 3 [Source:HGNC Symbol;Acc:HGNC:26177]	1.42	3.80	1.34	2.83	4.61E-03	1.32E-02	UP
ENSG00000169032	MAP2K1	mitogen-activated protein kinase kinase 1 [Source:HGNC Symbol;Acc:HGNC:6840]	34.04	-2.44	0.25	-9.89	4.47E-23	1.89E-21	DN
ENSG00000169174	PCSK9	proprotein convertase subtilisin/kexin type 9 [Source:HGNC Symbol;Acc:HGNC:20001]	4.76	-5.87	1.10	-5.33	9.58E-08	7.50E-07	DN
ENSG00000169213	RAB3B	RAB3B, member RAS oncogene family [Source:HGNC Symbol;Acc:HGNC:9778]	9.30	3.14	0.63	5.01	5.58E-07	3.86E-06	UP
ENSG00000169242	EFNA1	ephrin A1 [Source:HGNC Symbol;Acc:HGNC:3221]	111.45	-2.21	0.20	-11.21	3.61E-29	2.24E-27	DN
ENSG00000169432	SCN9A	sodium voltage-gated channel alpha subunit 9 [Source:HGNC Symbol;Acc:HGNC:10597]	4.46	5.45	1.12	4.87	1.11E-06	7.25E-06	UP
ENSG00000169442	CD52	CD52 molecule [Source:HGNC Symbol;Acc:HGNC:1804]	18.39	-3.58	0.52	-6.83	8.36E-12	1.15E-10	DN
ENSG00000169507	SLC38A11	solute carrier family 38 member 11 [Source:HGNC Symbol;Acc:HGNC:26836]	10.75	-3.63	0.56	-6.51	7.72E-11	9.60E-10	DN
ENSG00000169508	GPR183	G protein-coupled receptor 183 [Source:HGNC Symbol;Acc:HGNC:3128]	4.28	2.79	0.86	3.25	1.17E-03	3.94E-03	UP
ENSG00000169515	CCDC8	coiled-coil domain containing 8 [Source:HGNC Symbol;Acc:HGNC:25367]	7.34	-2.51	0.54	-4.66	3.18E-06	1.90E-05	DN
ENSG00000169550	MUC15	mucin 15, cell surface associated [Source:HGNC Symbol;Acc:HGNC:14956]	24.52	7.90	1.05	7.50	6.15E-14	1.10E-12	UP
ENSG00000169567	HINT1	histidine triad nucleotide binding protein 1 [Source:HGNC Symbol;Acc:HGNC:4912]	75.05	-2.71	0.21	-13.00	1.23E-38	1.38E-36	DN
ENSG00000169696	ASPSCR1	ASPSCR1 tether for SLC2A4, UBX domain containing [Source:HGNC Symbol;Acc:HGNC:13825]	63.14	-2.04	0.23	-8.73	2.60E-18	7.12E-17	DN
ENSG00000169783	LINGO1	leucine rich repeat and Ig domain containing 1 [Source:HGNC Symbol;Acc:HGNC:21205]	3.77	2.57	0.88	2.94	3.29E-03	9.88E-03	UP
ENSG00000169855	ROBO1	roundabout guidance receptor 1 [Source:HGNC Symbol;Acc:HGNC:10249]	3.75	2.20	0.81	2.73	6.41E-03	1.77E-02	UP
ENSG00000169894	MUC3A	mucin 3A, cell surface associated [Source:HGNC Symbol;Acc:HGNC:7513]	2.89	-5.15	1.09	-4.71	2.50E-06	1.51E-05	DN
ENSG00000169908	TM4SF1	transmembrane 4 L six family member 1 [Source:HGNC Symbol;Acc:HGNC:11853]	35.54	3.37	0.35	9.75	1.79E-22	7.23E-21	UP
ENSG00000169994	MYO7B	myosin VIIB [Source:HGNC Symbol;Acc:HGNC:7607]	1.61	3.99	1.35	2.95	3.18E-03	9.57E-03	UP
ENSG00000170049	KCNAB3	potassium voltage-gated channel subfamily A regulatory beta subunit 3 [Source:HGNC Symbol;Acc:HGNC:6230]	3.67	-2.51	0.77	-3.24	1.18E-03	3.98E-03	DN
ENSG00000170175	CHRNB1	cholinergic receptor nicotinic beta 1 subunit [Source:HGNC Symbol;Acc:HGNC:1961]	6.88	2.24	0.59	3.77	1.62E-04	6.71E-04	UP
ENSG00000170191	NANP	N-acetylneuraminic acid phosphatase [Source:HGNC Symbol;Acc:HGNC:16140]	3.88	-2.92	0.81	-3.62	2.98E-04	1.16E-03	DN
ENSG00000170412	GPRC5C	G protein-coupled receptor class C group 5 member C [Source:HGNC Symbol;Acc:HGNC:13309]	3.54	2.09	0.81	2.57	1.00E-02	2.60E-02	UP
ENSG00000170417	TMEM182	transmembrane protein 182 [Source:HGNC Symbol;Acc:HGNC:26391]	19.79	6.15	1.05	5.87	4.42E-09	4.33E-08	UP
ENSG00000170425	ADORA2B	adenosine A2b receptor [Source:HGNC Symbol;Acc:HGNC:264]	10.00	-3.07	0.70	-4.38	1.18E-05	6.27E-05	DN
ENSG00000170426	SDR9C7	short chain dehydrogenase/reductase family 9C member 7 [Source:HGNC Symbol;Acc:HGNC:29958]	1.87	-4.53	1.24	-3.65	2.58E-04	1.02E-03	DN
ENSG00000170445	HARS1	histidyl-tRNA synthetase 1 [Source:HGNC Symbol;Acc:HGNC:4816]	38.04	-2.64	0.25	-10.73	7.30E-27	3.83E-25	DN
ENSG00000170458	CD14	CD14 molecule [Source:HGNC Symbol;Acc:HGNC:1628]	71.96	3.16	0.24	13.04	6.81E-39	7.92E-37	UP
ENSG00000170476	MZB1	marginal zone B and B1 cell specific protein [Source:HGNC Symbol;Acc:HGNC:30125]	4.60	-4.04	0.97	-4.16	3.22E-05	1.55E-04	DN
ENSG00000170537	TMC7	transmembrane channel like 7 [Source:HGNC Symbol;Acc:HGNC:23000]	9.31	-2.32	0.46	-4.99	6.06E-07	4.15E-06	DN
ENSG00000170558	CDH2	cadherin 2 [Source:HGNC Symbol;Acc:HGNC:1759]	1.44	-3.46	1.26	-2.74	6.06E-03	1.68E-02	DN
ENSG00000170577	SIX2	SIX homeobox 2 [Source:HGNC Symbol;Acc:HGNC:10888]	1.00	-3.62	1.46	-2.48	1.31E-02	3.25E-02	DN
ENSG00000170634	ACYP2	acylphosphatase 2 [Source:HGNC Symbol;Acc:HGNC:180]	3.82	2.24	0.81	2.79	5.31E-03	1.50E-02	UP
ENSG00000170775	GPR37	G protein-coupled receptor 37 [Source:HGNC Symbol;Acc:HGNC:4494]	14.24	-3.16	0.53	-5.97	2.37E-09	2.41E-08	DN
ENSG00000170786	SDR16C5	short chain dehydrogenase/reductase family 16C member 5 [Source:HGNC Symbol;Acc:HGNC:30311]	10.88	-7.07	0.96	-7.35	1.93E-13	3.23E-12	DN
ENSG00000170801	HTRA3	HtrA serine peptidase 3 [Source:HGNC Symbol;Acc:HGNC:30406]	13.74	-2.05	0.45	-4.58	4.69E-06	2.70E-05	DN
ENSG00000170855	TRIAP1	TP53 regulated inhibitor of apoptosis 1 [Source:HGNC Symbol;Acc:HGNC:26937]	18.76	-2.12	0.35	-6.03	1.61E-09	1.68E-08	DN
ENSG00000170891	CYTL1	cytokine like 1 [Source:HGNC Symbol;Acc:HGNC:24435]	6.25	5.92	1.11	5.31	1.07E-07	8.33E-07	UP
ENSG00000170921	TANC2	tetratricopeptide repeat, ankyrin repeat and coiled-coil containing 2 [Source:HGNC Symbol;Acc:HGNC:30212]	11.66	2.16	0.45	4.78	1.74E-06	1.09E-05	UP
ENSG00000170927	PKHD1	PKHD1 ciliary IPT domain containing fibrocystin/polyductin [Source:HGNC Symbol;Acc:HGNC:9016]	2.53	-4.96	1.15	-4.32	1.57E-05	8.06E-05	DN
ENSG00000171051	FPR1	formyl peptide receptor 1 [Source:HGNC Symbol;Acc:HGNC:3826]	6.43	2.54	0.66	3.86	1.13E-04	4.83E-04	UP
ENSG00000171105	INSR	insulin receptor [Source:HGNC Symbol;Acc:HGNC:6091]	48.43	2.09	0.28	7.35	1.94E-13	3.23E-12	UP
ENSG00000171224	FAM241B	family with sequence similarity 241 member B [Source:HGNC Symbol;Acc:HGNC:23519]	3.22	-3.00	0.92	-3.25	1.14E-03	3.86E-03	DN
ENSG00000171298	GAA	glucosidase alpha, acid [Source:HGNC Symbol;Acc:HGNC:4065]	96.56	2.70	0.23	11.82	3.04E-32	2.34E-30	UP
ENSG00000171316	CHD7	chromodomain helicase DNA binding protein 7 [Source:HGNC Symbol;Acc:HGNC:20626]	12.88	2.22	0.43	5.17	2.40E-07	1.75E-06	UP
ENSG00000171603	CLSTN1	calsyntenin 1 [Source:HGNC Symbol;Acc:HGNC:17447]	119.10	-2.39	0.16	-14.51	9.93E-48	1.85E-45	DN
ENSG00000171608	PIK3CD	phosphatidylinositol-4,5-bisphosphate 3-kinase catalytic subunit delta [Source:HGNC Symbol;Acc:HGNC:8977]	17.69	-2.98	0.38	-7.78	7.54E-15	1.50E-13	DN
ENSG00000171631	P2RY6	pyrimidinergic receptor P2Y6 [Source:HGNC Symbol;Acc:HGNC:8543]	16.24	2.26	0.39	5.78	7.43E-09	7.08E-08	UP
ENSG00000171681	ATF7IP	activating transcription factor 7 interacting protein [Source:HGNC Symbol;Acc:HGNC:20092]	31.98	2.19	0.27	8.03	9.55E-16	2.09E-14	UP
ENSG00000171703	TCEA2	transcription elongation factor A2 [Source:HGNC Symbol;Acc:HGNC:11614]	10.34	2.43	0.50	4.82	1.41E-06	9.04E-06	UP
ENSG00000171724	VAT1L	vesicle amine transport 1 like [Source:HGNC Symbol;Acc:HGNC:29315]	2.32	-4.19	1.13	-3.72	2.02E-04	8.16E-04	DN
ENSG00000171747	LGALS4	galectin 4 [Source:HGNC Symbol;Acc:HGNC:6565]	1.72	4.08	1.28	3.19	1.44E-03	4.74E-03	UP
ENSG00000171806	METTL18	methyltransferase like 18 [Source:HGNC Symbol;Acc:HGNC:28793]	5.59	-2.34	0.61	-3.83	1.28E-04	5.41E-04	DN
ENSG00000171819	ANGPTL7	angiopoietin like 7 [Source:HGNC Symbol;Acc:HGNC:24078]	3.20	-2.27	0.81	-2.82	4.81E-03	1.37E-02	DN
ENSG00000171960	PPIH	peptidylprolyl isomerase H [Source:HGNC Symbol;Acc:HGNC:14651]	60.23	-3.63	0.24	-14.93	2.18E-50	4.56E-48	DN
ENSG00000172005	MAL	mal, T cell differentiation protein [Source:HGNC Symbol;Acc:HGNC:6817]	1.13	3.45	1.48	2.33	1.95E-02	4.57E-02	UP
ENSG00000172009	THOP1	thimet oligopeptidase 1 [Source:HGNC Symbol;Acc:HGNC:11793]	42.46	3.03	0.35	8.70	3.46E-18	9.41E-17	UP
ENSG00000172073	TEX37	testis expressed 37 [Source:HGNC Symbol;Acc:HGNC:26341]	1.34	-4.04	1.33	-3.04	2.34E-03	7.29E-03	DN
ENSG00000172159	FRMD3	FERM domain containing 3 [Source:HGNC Symbol;Acc:HGNC:24125]	4.81	5.56	1.11	5.03	4.89E-07	3.41E-06	UP
ENSG00000172197	MBOAT1	membrane bound O-acyltransferase domain containing 1 [Source:HGNC Symbol;Acc:HGNC:21579]	1.52	3.08	1.31	2.36	1.85E-02	4.35E-02	UP
ENSG00000172215	CXCR6	C-X-C motif chemokine receptor 6 [Source:HGNC Symbol;Acc:HGNC:16647]	2.90	4.06	1.19	3.42	6.22E-04	2.24E-03	UP
ENSG00000172244	C5orf34	chromosome 5 open reading frame 34 [Source:HGNC Symbol;Acc:HGNC:24738]	4.76	-3.27	0.78	-4.19	2.77E-05	1.35E-04	DN
ENSG00000172247	C1QTNF4	C1q and TNF related 4 [Source:HGNC Symbol;Acc:HGNC:14346]	7.24	-5.29	1.01	-5.25	1.54E-07	1.16E-06	DN
ENSG00000172264	MACROD2	mono-ADP ribosylhydrolase 2 [Source:HGNC Symbol;Acc:HGNC:16126]	1.44	3.81	1.33	2.86	4.22E-03	1.23E-02	UP
ENSG00000172331	BPGM	bisphosphoglycerate mutase [Source:HGNC Symbol;Acc:HGNC:1093]	61.17	4.40	0.38	11.43	2.82E-30	1.88E-28	UP
ENSG00000172348	RCAN2	regulator of calcineurin 2 [Source:HGNC Symbol;Acc:HGNC:3041]	2.78	-5.10	1.10	-4.65	3.35E-06	1.98E-05	DN
ENSG00000172379	ARNT2	aryl hydrocarbon receptor nuclear translocator 2 [Source:HGNC Symbol;Acc:HGNC:16876]	13.56	-4.18	0.57	-7.31	2.64E-13	4.32E-12	DN
ENSG00000172421	EFCAB3	EF-hand calcium binding domain 3 [Source:HGNC Symbol;Acc:HGNC:26379]	8.30	3.49	0.73	4.78	1.80E-06	1.12E-05	UP
ENSG00000172425	TTC36	tetratricopeptide repeat domain 36 [Source:HGNC Symbol;Acc:HGNC:33708]	2.32	-4.19	1.16	-3.60	3.12E-04	1.21E-03	DN
ENSG00000172482	AGXT	alanine--glyoxylate and serine--pyruvate aminotransferase [Source:HGNC Symbol;Acc:HGNC:341]	7.41	-3.97	0.74	-5.36	8.45E-08	6.69E-07	DN
ENSG00000172493	AFF1	AF4/FMR2 family member 1 [Source:HGNC Symbol;Acc:HGNC:7135]	222.13	2.23	0.21	10.56	4.67E-26	2.36E-24	UP
ENSG00000172575	RASGRP1	RAS guanyl releasing protein 1 [Source:HGNC Symbol;Acc:HGNC:9878]	4.25	3.24	0.97	3.34	8.41E-04	2.93E-03	UP
ENSG00000172586	CHCHD1	coiled-coil-helix-coiled-coil-helix domain containing 1 [Source:HGNC Symbol;Acc:HGNC:23518]	15.74	-2.14	0.44	-4.88	1.08E-06	7.06E-06	DN
ENSG00000172738	TMEM217	transmembrane protein 217 [Source:HGNC Symbol;Acc:HGNC:21238]	1.54	-3.57	1.24	-2.88	3.94E-03	1.16E-02	DN
ENSG00000172803	SNX32	sorting nexin 32 [Source:HGNC Symbol;Acc:HGNC:26423]	9.32	-4.04	0.68	-5.90	3.59E-09	3.56E-08	DN
ENSG00000172954	LCLAT1	lysocardiolipin acyltransferase 1 [Source:HGNC Symbol;Acc:HGNC:26756]	5.95	2.68	0.70	3.82	1.36E-04	5.71E-04	UP
ENSG00000173064	HECTD4	HECT domain E3 ubiquitin protein ligase 4 [Source:HGNC Symbol;Acc:HGNC:26611]	17.94	2.43	0.38	6.35	2.14E-10	2.51E-09	UP
ENSG00000173083	HPSE	heparanase [Source:HGNC Symbol;Acc:HGNC:5164]	29.88	-3.00	0.32	-9.28	1.69E-20	5.85E-19	DN
ENSG00000173137	ADCK5	aarF domain containing kinase 5 [Source:HGNC Symbol;Acc:HGNC:21738]	11.27	-3.24	0.52	-6.28	3.44E-10	3.92E-09	DN
ENSG00000173193	PARP14	poly(ADP-ribose) polymerase family member 14 [Source:HGNC Symbol;Acc:HGNC:29232]	19.80	2.52	0.39	6.48	8.90E-11	1.10E-09	UP
ENSG00000173227	SYT12	synaptotagmin 12 [Source:HGNC Symbol;Acc:HGNC:18381]	5.74	5.80	1.10	5.25	1.53E-07	1.16E-06	UP
ENSG00000173258	ZNF483	zinc finger protein 483 [Source:HGNC Symbol;Acc:HGNC:23384]	24.74	-4.47	0.49	-9.10	9.18E-20	2.98E-18	DN
ENSG00000173269	MMRN2	multimerin 2 [Source:HGNC Symbol;Acc:HGNC:19888]	37.39	3.32	0.33	10.16	2.94E-24	1.32E-22	UP
ENSG00000173517	PEAK1	pseudopodium enriched atypical kinase 1 [Source:HGNC Symbol;Acc:HGNC:29431]	17.84	2.97	0.44	6.77	1.30E-11	1.76E-10	UP
ENSG00000173531	MST1	macrophage stimulating 1 [Source:HGNC Symbol;Acc:HGNC:7380]	7.75	2.26	0.57	4.00	6.35E-05	2.88E-04	UP
ENSG00000173567	ADGRF3	adhesion G protein-coupled receptor F3 [Source:HGNC Symbol;Acc:HGNC:18989]	7.11	-4.25	0.80	-5.29	1.20E-07	9.24E-07	DN
ENSG00000173597	SULT1B1	sulfotransferase family 1B member 1 [Source:HGNC Symbol;Acc:HGNC:17845]	11.49	6.83	1.07	6.37	1.92E-10	2.26E-09	UP
ENSG00000173638	SLC19A1	solute carrier family 19 member 1 [Source:HGNC Symbol;Acc:HGNC:10937]	17.78	2.57	0.42	6.13	8.65E-10	9.39E-09	UP
ENSG00000173821	RNF213	ring finger protein 213 [Source:HGNC Symbol;Acc:HGNC:14539]	52.14	3.56	0.30	11.75	7.05E-32	5.34E-30	UP
ENSG00000173848	NET1	neuroepithelial cell transforming 1 [Source:HGNC Symbol;Acc:HGNC:14592]	230.53	-2.36	0.16	-15.11	1.34E-51	2.96E-49	DN
ENSG00000173889	PHC3	polyhomeotic homolog 3 [Source:HGNC Symbol;Acc:HGNC:15682]	27.21	2.18	0.30	7.24	4.64E-13	7.38E-12	UP
ENSG00000174021	GNG5	G protein subunit gamma 5 [Source:HGNC Symbol;Acc:HGNC:4408]	87.23	-3.06	0.19	-15.94	3.45E-57	1.01E-54	DN
ENSG00000174032	SLC25A30	solute carrier family 25 member 30 [Source:HGNC Symbol;Acc:HGNC:27371]	7.77	-2.22	0.50	-4.43	9.47E-06	5.12E-05	DN
ENSG00000174137	FAM53A	family with sequence similarity 53 member A [Source:HGNC Symbol;Acc:HGNC:31860]	1.01	-3.63	1.46	-2.49	1.29E-02	3.22E-02	DN
ENSG00000174175	SELP	selectin P [Source:HGNC Symbol;Acc:HGNC:10721]	15.20	-3.17	0.43	-7.39	1.45E-13	2.45E-12	DN
ENSG00000174236	REP15	RAB15 effector protein [Source:HGNC Symbol;Acc:HGNC:33748]	1.00	-3.62	1.46	-2.48	1.32E-02	3.27E-02	DN
ENSG00000174373	RALGAPA1	Ral GTPase activating protein catalytic subunit alpha 1 [Source:HGNC Symbol;Acc:HGNC:17770]	13.79	2.15	0.41	5.22	1.77E-07	1.33E-06	UP
ENSG00000174516	PELI3	pellino E3 ubiquitin protein ligase family member 3 [Source:HGNC Symbol;Acc:HGNC:30010]	5.35	-2.10	0.61	-3.44	5.73E-04	2.08E-03	DN
ENSG00000174607	UGT8	UDP glycosyltransferase 8 [Source:HGNC Symbol;Acc:HGNC:12555]	3.30	5.03	1.17	4.32	1.59E-05	8.15E-05	UP
ENSG00000174652	ZNF266	zinc finger protein 266 [Source:HGNC Symbol;Acc:HGNC:13059]	4.55	2.90	0.84	3.44	5.76E-04	2.09E-03	UP
ENSG00000174738	NR1D2	nuclear receptor subfamily 1 group D member 2 [Source:HGNC Symbol;Acc:HGNC:7963]	13.76	2.15	0.41	5.20	1.94E-07	1.44E-06	UP
ENSG00000174788	PCP2	Purkinje cell protein 2 [Source:HGNC Symbol;Acc:HGNC:30209]	1.88	-4.54	1.21	-3.74	1.82E-04	7.42E-04	DN
ENSG00000174837	ADGRE1	adhesion G protein-coupled receptor E1 [Source:HGNC Symbol;Acc:HGNC:3336]	2.61	-3.15	1.06	-2.98	2.88E-03	8.75E-03	DN
ENSG00000174946	GPR171	G protein-coupled receptor 171 [Source:HGNC Symbol;Acc:HGNC:30057]	2.16	2.82	1.21	2.33	2.01E-02	4.67E-02	UP
ENSG00000175040	CHST2	carbohydrate sulfotransferase 2 [Source:HGNC Symbol;Acc:HGNC:1970]	14.57	-2.60	0.61	-4.27	1.98E-05	9.98E-05	DN
ENSG00000175093	SPSB4	splA/ryanodine receptor domain and SOCS box containing 4 [Source:HGNC Symbol;Acc:HGNC:30630]	1.00	-3.62	1.46	-2.48	1.32E-02	3.27E-02	DN
ENSG00000175115	PACS1	phosphofurin acidic cluster sorting protein 1 [Source:HGNC Symbol;Acc:HGNC:30032]	26.40	2.17	0.30	7.23	4.68E-13	7.44E-12	UP
ENSG00000175264	CHST1	carbohydrate sulfotransferase 1 [Source:HGNC Symbol;Acc:HGNC:1969]	2.63	-3.14	1.06	-2.98	2.92E-03	8.88E-03	DN
ENSG00000175309	PHYKPL	5-phosphohydroxy-L-lysine phospho-lyase [Source:HGNC Symbol;Acc:HGNC:28249]	18.84	2.28	0.37	6.12	9.30E-10	1.00E-08	UP
ENSG00000175318	GRAMD2A	GRAM domain containing 2A [Source:HGNC Symbol;Acc:HGNC:27287]	44.33	2.33	0.25	9.14	5.99E-20	1.98E-18	UP
ENSG00000175356	SCUBE2	signal peptide, CUB domain and EGF like domain containing 2 [Source:HGNC Symbol;Acc:HGNC:30425]	2.49	3.80	1.22	3.11	1.85E-03	5.95E-03	UP
ENSG00000175471	MCTP1	multiple C2 and transmembrane domain containing 1 [Source:HGNC Symbol;Acc:HGNC:26183]	3.56	2.50	0.89	2.79	5.20E-03	1.47E-02	UP
ENSG00000175591	P2RY2	purinergic receptor P2Y2 [Source:HGNC Symbol;Acc:HGNC:8541]	30.02	-3.19	0.32	-9.97	1.98E-23	8.57E-22	DN
ENSG00000175600	SUGCT	succinyl-CoA:glutarate-CoA transferase [Source:HGNC Symbol;Acc:HGNC:16001]	5.82	-4.95	1.02	-4.85	1.21E-06	7.84E-06	DN
ENSG00000175643	RMI2	RecQ mediated genome instability 2 [Source:HGNC Symbol;Acc:HGNC:28349]	5.69	2.89	0.75	3.83	1.27E-04	5.39E-04	UP
ENSG00000175745	NR2F1	nuclear receptor subfamily 2 group F member 1 [Source:HGNC Symbol;Acc:HGNC:7975]	27.13	3.24	0.39	8.42	3.68E-17	9.01E-16	UP
ENSG00000175793	SFN	stratifin [Source:HGNC Symbol;Acc:HGNC:10773]	10.28	-6.39	0.97	-6.60	4.16E-11	5.31E-10	DN
ENSG00000175874	CREG2	cellular repressor of E1A stimulated genes 2 [Source:HGNC Symbol;Acc:HGNC:14272]	2.01	4.32	1.25	3.44	5.76E-04	2.09E-03	UP
ENSG00000175906	ARL4D	ADP ribosylation factor like GTPase 4D [Source:HGNC Symbol;Acc:HGNC:656]	7.96	-2.38	0.73	-3.25	1.17E-03	3.93E-03	DN
ENSG00000176170	SPHK1	sphingosine kinase 1 [Source:HGNC Symbol;Acc:HGNC:11240]	3.89	-2.10	0.71	-2.97	2.94E-03	8.91E-03	DN
ENSG00000176204	LRRTM4	leucine rich repeat transmembrane neuronal 4 [Source:HGNC Symbol;Acc:HGNC:19411]	4.97	5.62	1.13	4.96	7.07E-07	4.78E-06	UP
ENSG00000176273	SLC35G1	solute carrier family 35 member G1 [Source:HGNC Symbol;Acc:HGNC:26607]	4.73	-3.25	0.82	-3.94	8.12E-05	3.60E-04	DN
ENSG00000176386	CDC26	cell division cycle 26 [Source:HGNC Symbol;Acc:HGNC:17839]	23.92	-2.80	0.33	-8.43	3.36E-17	8.29E-16	DN
ENSG00000176406	RIMS2	regulating synaptic membrane exocytosis 2 [Source:HGNC Symbol;Acc:HGNC:17283]	1.62	3.99	1.30	3.08	2.09E-03	6.60E-03	UP
ENSG00000176454	LPCAT4	lysophosphatidylcholine acyltransferase 4 [Source:HGNC Symbol;Acc:HGNC:30059]	9.31	-2.02	0.45	-4.54	5.65E-06	3.20E-05	DN
ENSG00000176531	PHLDB3	pleckstrin homology like domain family B member 3 [Source:HGNC Symbol;Acc:HGNC:30499]	4.59	2.90	0.84	3.46	5.39E-04	1.97E-03	UP
ENSG00000176641	RNF152	ring finger protein 152 [Source:HGNC Symbol;Acc:HGNC:26811]	7.00	3.23	0.74	4.36	1.30E-05	6.86E-05	UP
ENSG00000176658	MYO1D	myosin ID [Source:HGNC Symbol;Acc:HGNC:7598]	18.57	2.19	0.37	5.97	2.37E-09	2.41E-08	UP
ENSG00000176697	BDNF	brain derived neurotrophic factor [Source:HGNC Symbol;Acc:HGNC:1033]	5.88	-3.96	0.82	-4.84	1.33E-06	8.54E-06	DN
ENSG00000176720	BOK	BCL2 family apoptosis regulator BOK [Source:HGNC Symbol;Acc:HGNC:1087]	29.27	-4.02	0.38	-10.50	8.48E-26	4.18E-24	DN
ENSG00000176945	MUC20	mucin 20, cell surface associated [Source:HGNC Symbol;Acc:HGNC:23282]	8.53	3.51	0.75	4.67	2.98E-06	1.79E-05	UP
ENSG00000176979	TRIM60	tripartite motif containing 60 [Source:HGNC Symbol;Acc:HGNC:21162]	2.46	-2.11	0.92	-2.30	2.15E-02	4.96E-02	DN
ENSG00000177182	CLVS1	clavesin 1 [Source:HGNC Symbol;Acc:HGNC:23139]	2.68	-2.27	0.88	-2.57	1.02E-02	2.62E-02	DN
ENSG00000177200	CHD9	chromodomain helicase DNA binding protein 9 [Source:HGNC Symbol;Acc:HGNC:25701]	12.55	2.17	0.43	5.02	5.23E-07	3.63E-06	UP
ENSG00000177570	SAMD12	sterile alpha motif domain containing 12 [Source:HGNC Symbol;Acc:HGNC:31750]	18.04	5.00	0.77	6.47	1.00E-10	1.23E-09	UP
ENSG00000177646	ACAD9	acyl-CoA dehydrogenase family member 9 [Source:HGNC Symbol;Acc:HGNC:21497]	11.82	2.08	0.44	4.75	2.00E-06	1.24E-05	UP
ENSG00000177694	NAALADL2	N-acetylated alpha-linked acidic dipeptidase like 2 [Source:HGNC Symbol;Acc:HGNC:23219]	5.58	3.21	0.82	3.91	9.25E-05	4.06E-04	UP
ENSG00000177707	NECTIN3	nectin cell adhesion molecule 3 [Source:HGNC Symbol;Acc:HGNC:17664]	85.89	5.15	0.43	11.93	8.69E-33	6.89E-31	UP
ENSG00000177791	MYOZ1	myozenin 1 [Source:HGNC Symbol;Acc:HGNC:13752]	2.54	-3.69	1.11	-3.33	8.67E-04	3.00E-03	DN
ENSG00000178038	ALS2CL	ALS2 C-terminal like [Source:HGNC Symbol;Acc:HGNC:20605]	26.17	-2.25	0.30	-7.48	7.38E-14	1.30E-12	DN
ENSG00000178078	STAP2	signal transducing adaptor family member 2 [Source:HGNC Symbol;Acc:HGNC:30430]	5.15	3.08	0.82	3.74	1.83E-04	7.46E-04	UP
ENSG00000178104	PDE4DIP	phosphodiesterase 4D interacting protein [Source:HGNC Symbol;Acc:HGNC:15580]	93.21	3.63	0.23	15.56	1.38E-54	3.44E-52	UP
ENSG00000178226	PRSS36	serine protease 36 [Source:HGNC Symbol;Acc:HGNC:26906]	8.64	-3.46	0.64	-5.44	5.31E-08	4.36E-07	DN
ENSG00000178338	ZNF354B	zinc finger protein 354B [Source:HGNC Symbol;Acc:HGNC:17197]	19.39	3.72	0.50	7.40	1.35E-13	2.30E-12	UP
ENSG00000178381	ZFAND2A	zinc finger AN1-type containing 2A [Source:HGNC Symbol;Acc:HGNC:28073]	34.84	-3.24	0.30	-10.63	2.19E-26	1.11E-24	DN
ENSG00000178538	CA8	carbonic anhydrase 8 [Source:HGNC Symbol;Acc:HGNC:1382]	3.19	4.96	1.16	4.27	1.98E-05	9.99E-05	UP
ENSG00000178562	CD28	CD28 molecule [Source:HGNC Symbol;Acc:HGNC:1653]	3.65	5.15	1.14	4.53	6.00E-06	3.38E-05	UP
ENSG00000178719	GRINA	glutamate ionotropic receptor NMDA type subunit associated protein 1 [Source:HGNC Symbol;Acc:HGNC:4589]	53.22	2.91	0.26	11.36	6.82E-30	4.42E-28	UP
ENSG00000178773	CPNE7	copine 7 [Source:HGNC Symbol;Acc:HGNC:2320]	1.01	-3.63	1.49	-2.43	1.50E-02	3.65E-02	DN
ENSG00000178814	OPLAH	5-oxoprolinase, ATP-hydrolysing [Source:HGNC Symbol;Acc:HGNC:8149]	17.75	-3.96	0.61	-6.46	1.08E-10	1.32E-09	DN
ENSG00000178852	EFCAB13	EF-hand calcium binding domain 13 [Source:HGNC Symbol;Acc:HGNC:26864]	4.80	2.98	0.84	3.53	4.22E-04	1.58E-03	UP
ENSG00000178860	MSC	musculin [Source:HGNC Symbol;Acc:HGNC:7321]	5.53	5.75	1.11	5.19	2.08E-07	1.53E-06	UP
ENSG00000178965	ERICH3	glutamate rich 3 [Source:HGNC Symbol;Acc:HGNC:25346]	2.22	-4.77	1.15	-4.17	3.07E-05	1.48E-04	DN
ENSG00000179046	TRIML2	tripartite motif family like 2 [Source:HGNC Symbol;Acc:HGNC:26378]	65.28	-4.01	0.31	-12.82	1.30E-37	1.39E-35	DN
ENSG00000179256	SMCO3	single-pass membrane protein with coiled-coil domains 3 [Source:HGNC Symbol;Acc:HGNC:34401]	1.79	-4.46	1.24	-3.60	3.12E-04	1.21E-03	DN
ENSG00000179403	VWA1	von Willebrand factor A domain containing 1 [Source:HGNC Symbol;Acc:HGNC:30910]	41.49	2.33	0.32	7.22	5.07E-13	8.02E-12	UP
ENSG00000179528	LBX2	ladybird homeobox 2 [Source:HGNC Symbol;Acc:HGNC:15525]	2.52	4.62	1.20	3.85	1.17E-04	4.99E-04	UP
ENSG00000179532	DNHD1	dynein heavy chain domain 1 [Source:HGNC Symbol;Acc:HGNC:26532]	2.57	4.67	1.19	3.91	9.34E-05	4.10E-04	UP
ENSG00000179846	NKPD1	NTPase KAP family P-loop domain containing 1 [Source:HGNC Symbol;Acc:HGNC:24739]	3.81	-5.55	1.06	-5.24	1.62E-07	1.22E-06	DN
ENSG00000179859	RNF227	ring finger protein 227 [Source:HGNC Symbol;Acc:HGNC:27571]	1.95	4.26	1.25	3.41	6.52E-04	2.33E-03	UP
ENSG00000179862	CITED4	Cbp/p300 interacting transactivator with Glu/Asp rich carboxy-terminal domain 4 [Source:HGNC Symbol;Acc:HGNC:18696]	12.18	2.31	0.58	4.02	5.90E-05	2.69E-04	UP
ENSG00000179914	ITLN1	intelectin 1 [Source:HGNC Symbol;Acc:HGNC:18259]	1.97	-3.28	1.27	-2.57	1.02E-02	2.63E-02	DN
ENSG00000179921	GPBAR1	G protein-coupled bile acid receptor 1 [Source:HGNC Symbol;Acc:HGNC:19680]	12.89	-3.60	0.51	-7.11	1.18E-12	1.80E-11	DN
ENSG00000179930	ZNF648	zinc finger protein 648 [Source:HGNC Symbol;Acc:HGNC:18190]	2.22	-4.77	1.15	-4.17	3.07E-05	1.48E-04	DN
ENSG00000180116	C12orf40	chromosome 12 open reading frame 40 [Source:HGNC Symbol;Acc:HGNC:26846]	2.01	-4.63	1.19	-3.89	1.00E-04	4.36E-04	DN
ENSG00000180251	SLC9A4	solute carrier family 9 member A4 [Source:HGNC Symbol;Acc:HGNC:11077]	1.51	3.90	1.32	2.94	3.25E-03	9.76E-03	UP
ENSG00000180432	CYP8B1	cytochrome P450 family 8 subfamily B member 1 [Source:HGNC Symbol;Acc:HGNC:2653]	10.15	2.28	0.53	4.27	1.97E-05	9.95E-05	UP
ENSG00000180644	PRF1	perforin 1 [Source:HGNC Symbol;Acc:HGNC:9360]	3.90	-2.36	0.98	-2.40	1.63E-02	3.92E-02	DN
ENSG00000180785	OR51E1	olfactory receptor family 51 subfamily E member 1 [Source:HGNC Symbol;Acc:HGNC:15194]	1.33	3.69	1.39	2.66	7.89E-03	2.11E-02	UP
ENSG00000180871	CXCR2	C-X-C motif chemokine receptor 2 [Source:HGNC Symbol;Acc:HGNC:6027]	6.77	-2.87	0.60	-4.79	1.64E-06	1.04E-05	DN
ENSG00000180875	GREM2	gremlin 2, DAN family BMP antagonist [Source:HGNC Symbol;Acc:HGNC:17655]	29.06	-4.48	0.45	-9.98	1.87E-23	8.18E-22	DN
ENSG00000180881	CAPS2	calcyphosine 2 [Source:HGNC Symbol;Acc:HGNC:16471]	1.60	3.98	1.32	3.01	2.61E-03	8.00E-03	UP
ENSG00000180914	OXTR	oxytocin receptor [Source:HGNC Symbol;Acc:HGNC:8529]	7.46	-4.78	0.92	-5.17	2.38E-07	1.74E-06	DN
ENSG00000180974	OR52E4	olfactory receptor family 52 subfamily E member 4 [Source:HGNC Symbol;Acc:HGNC:15213]	1.30	3.67	1.39	2.65	8.17E-03	2.17E-02	UP
ENSG00000181035	SLC25A42	solute carrier family 25 member 42 [Source:HGNC Symbol;Acc:HGNC:28380]	9.78	-2.41	0.47	-5.12	3.11E-07	2.23E-06	DN
ENSG00000181222	POLR2A	RNA polymerase II subunit A [Source:HGNC Symbol;Acc:HGNC:9187]	48.95	2.01	0.22	9.12	7.84E-20	2.55E-18	UP
ENSG00000181264	TLCD5	TLC domain containing 5 [Source:HGNC Symbol;Acc:HGNC:28280]	5.18	2.73	0.76	3.60	3.17E-04	1.23E-03	UP
ENSG00000181404	WASHC1	WASH complex subunit 1 [Source:HGNC Symbol;Acc:HGNC:24361]	21.01	-2.29	0.32	-7.06	1.66E-12	2.48E-11	DN
ENSG00000181634	TNFSF15	TNF superfamily member 15 [Source:HGNC Symbol;Acc:HGNC:11931]	1.65	3.19	1.28	2.50	1.24E-02	3.11E-02	UP
ENSG00000181652	ATG9B	autophagy related 9B [Source:HGNC Symbol;Acc:HGNC:21899]	55.43	5.14	0.64	8.03	9.73E-16	2.13E-14	UP
ENSG00000181722	ZBTB20	zinc finger and BTB domain containing 20 [Source:HGNC Symbol;Acc:HGNC:13503]	7.74	4.76	1.06	4.48	7.60E-06	4.19E-05	UP
ENSG00000181790	ADGRB1	adhesion G protein-coupled receptor B1 [Source:HGNC Symbol;Acc:HGNC:943]	1.20	3.56	1.41	2.53	1.16E-02	2.93E-02	UP
ENSG00000181982	CCDC149	coiled-coil domain containing 149 [Source:HGNC Symbol;Acc:HGNC:25405]	5.29	2.22	0.68	3.28	1.05E-03	3.58E-03	UP
ENSG00000182013	PNMA8A	PNMA family member 8A [Source:HGNC Symbol;Acc:HGNC:25578]	1.99	-2.66	1.09	-2.43	1.50E-02	3.65E-02	DN
ENSG00000182040	USH1G	USH1 protein network component sans [Source:HGNC Symbol;Acc:HGNC:16356]	1.12	-3.78	1.41	-2.69	7.23E-03	1.96E-02	DN
ENSG00000182107	TMEM30B	transmembrane protein 30B [Source:HGNC Symbol;Acc:HGNC:27254]	5.79	5.07	1.11	4.58	4.57E-06	2.64E-05	UP
ENSG00000182117	NOP10	NOP10 ribonucleoprotein [Source:HGNC Symbol;Acc:HGNC:14378]	62.92	-2.24	0.25	-9.03	1.79E-19	5.62E-18	DN
ENSG00000182170	MRGPRG	MAS related GPR family member G [Source:HGNC Symbol;Acc:HGNC:24829]	7.46	-3.99	0.88	-4.52	6.11E-06	3.43E-05	DN
ENSG00000182185	RAD51B	RAD51 paralog B [Source:HGNC Symbol;Acc:HGNC:9822]	5.21	3.11	0.83	3.76	1.71E-04	7.01E-04	UP
ENSG00000182256	GABRG3	gamma-aminobutyric acid type A receptor subunit gamma3 [Source:HGNC Symbol;Acc:HGNC:4088]	1.34	-4.04	1.33	-3.04	2.37E-03	7.36E-03	DN
ENSG00000182261	NLRP10	NLR family pyrin domain containing 10 [Source:HGNC Symbol;Acc:HGNC:21464]	4.76	-2.46	0.69	-3.58	3.40E-04	1.31E-03	DN
ENSG00000182263	FIGN	fidgetin, microtubule severing factor [Source:HGNC Symbol;Acc:HGNC:13285]	2.72	2.53	1.01	2.50	1.23E-02	3.07E-02	UP
ENSG00000182318	ZSCAN22	zinc finger and SCAN domain containing 22 [Source:HGNC Symbol;Acc:HGNC:4929]	1.31	3.68	1.36	2.71	6.69E-03	1.83E-02	UP
ENSG00000182333	LIPF	lipase F, gastric type [Source:HGNC Symbol;Acc:HGNC:6622]	132.93	-10.68	0.92	-11.58	5.43E-31	3.86E-29	DN
ENSG00000182379	NXPH4	neurexophilin 4 [Source:HGNC Symbol;Acc:HGNC:8078]	1.30	3.67	1.41	2.61	9.07E-03	2.37E-02	UP
ENSG00000182446	NPLOC4	NPL4 homolog, ubiquitin recognition factor [Source:HGNC Symbol;Acc:HGNC:18261]	56.72	2.00	0.20	9.95	2.43E-23	1.04E-21	UP
ENSG00000182450	KCNK4	potassium two pore domain channel subfamily K member 4 [Source:HGNC Symbol;Acc:HGNC:6279]	1.11	-3.78	1.41	-2.68	7.29E-03	1.97E-02	DN
ENSG00000182472	CAPN12	calpain 12 [Source:HGNC Symbol;Acc:HGNC:13249]	6.09	3.34	0.81	4.11	3.92E-05	1.85E-04	UP
ENSG00000182512	GLRX5	glutaredoxin 5 [Source:HGNC Symbol;Acc:HGNC:20134]	52.97	-2.15	0.21	-10.25	1.24E-24	5.78E-23	DN
ENSG00000182521	TBPL2	TATA-box binding protein like 2 [Source:HGNC Symbol;Acc:HGNC:19841]	4.45	5.45	1.14	4.78	1.74E-06	1.09E-05	UP
ENSG00000182551	ADI1	acireductone dioxygenase 1 [Source:HGNC Symbol;Acc:HGNC:30576]	16.81	2.08	0.37	5.58	2.38E-08	2.08E-07	UP
ENSG00000182580	EPHB3	EPH receptor B3 [Source:HGNC Symbol;Acc:HGNC:3394]	18.04	-2.14	0.33	-6.45	1.12E-10	1.36E-09	DN
ENSG00000182621	PLCB1	phospholipase C beta 1 [Source:HGNC Symbol;Acc:HGNC:15917]	10.85	2.99	0.57	5.23	1.74E-07	1.31E-06	UP
ENSG00000182670	TTC3	tetratricopeptide repeat domain 3 [Source:HGNC Symbol;Acc:HGNC:12393]	22.87	2.07	0.32	6.57	5.09E-11	6.43E-10	UP
ENSG00000182685	BRICD5	BRICHOS domain containing 5 [Source:HGNC Symbol;Acc:HGNC:28309]	1.83	4.17	1.27	3.28	1.05E-03	3.58E-03	UP
ENSG00000182752	PAPPA	pappalysin 1 [Source:HGNC Symbol;Acc:HGNC:8602]	1026.84	2.53	0.38	6.58	4.74E-11	6.00E-10	UP
ENSG00000182866	LCK	LCK proto-oncogene, Src family tyrosine kinase [Source:HGNC Symbol;Acc:HGNC:6524]	3.11	-2.21	0.80	-2.75	5.93E-03	1.65E-02	DN
ENSG00000183077	AFMID	arylformamidase [Source:HGNC Symbol;Acc:HGNC:20910]	8.15	2.72	0.60	4.51	6.49E-06	3.63E-05	UP
ENSG00000183087	GAS6	growth arrest specific 6 [Source:HGNC Symbol;Acc:HGNC:4168]	23.37	2.64	0.35	7.49	6.63E-14	1.17E-12	UP
ENSG00000183111	ARHGEF37	Rho guanine nucleotide exchange factor 37 [Source:HGNC Symbol;Acc:HGNC:34430]	8.65	4.93	1.06	4.64	3.43E-06	2.03E-05	UP
ENSG00000183117	CSMD1	CUB and Sushi multiple domains 1 [Source:HGNC Symbol;Acc:HGNC:14026]	1.18	3.54	1.48	2.39	1.67E-02	4.00E-02	UP
ENSG00000183134	PTGDR2	prostaglandin D2 receptor 2 [Source:HGNC Symbol;Acc:HGNC:4502]	1.66	-3.68	1.22	-3.03	2.48E-03	7.67E-03	DN
ENSG00000183207	RUVBL2	RuvB like AAA ATPase 2 [Source:HGNC Symbol;Acc:HGNC:10475]	75.76	-3.01	0.20	-14.83	9.77E-50	1.94E-47	DN
ENSG00000183255	PTTG1IP	PTTG1 interacting protein [Source:HGNC Symbol;Acc:HGNC:13524]	119.39	2.23	0.21	10.76	5.22E-27	2.80E-25	UP
ENSG00000183323	CCDC125	coiled-coil domain containing 125 [Source:HGNC Symbol;Acc:HGNC:28924]	33.31	-2.15	0.24	-8.91	5.07E-19	1.52E-17	DN
ENSG00000183378	OVCH2	ovochymase 2 (gene/pseudogene) [Source:HGNC Symbol;Acc:HGNC:29970]	1.06	3.39	1.47	2.31	2.06E-02	4.78E-02	UP
ENSG00000183569	SERHL2	serine hydrolase like 2 [Source:HGNC Symbol;Acc:HGNC:29446]	1.31	3.68	1.36	2.71	6.69E-03	1.83E-02	UP
ENSG00000183621	ZNF438	zinc finger protein 438 [Source:HGNC Symbol;Acc:HGNC:21029]	3.56	-2.18	0.75	-2.91	3.62E-03	1.08E-02	DN
ENSG00000183625	CCR3	C-C motif chemokine receptor 3 [Source:HGNC Symbol;Acc:HGNC:1604]	5.32	-4.26	0.93	-4.57	4.96E-06	2.84E-05	DN
ENSG00000183691	NOG	noggin [Source:HGNC Symbol;Acc:HGNC:7866]	72.46	-5.16	0.74	-6.94	3.97E-12	5.71E-11	DN
ENSG00000183696	UPP1	uridine phosphorylase 1 [Source:HGNC Symbol;Acc:HGNC:12576]	19.35	4.06	0.55	7.34	2.11E-13	3.49E-12	UP
ENSG00000183734	ASCL2	achaete-scute family bHLH transcription factor 2 [Source:HGNC Symbol;Acc:HGNC:739]	12.07	-2.63	0.96	-2.73	6.39E-03	1.76E-02	DN
ENSG00000183773	AIFM3	apoptosis inducing factor mitochondria associated 3 [Source:HGNC Symbol;Acc:HGNC:26398]	15.11	-5.05	0.69	-7.35	1.91E-13	3.20E-12	DN
ENSG00000183785	TUBA8	tubulin alpha 8 [Source:HGNC Symbol;Acc:HGNC:12410]	2.39	-2.49	1.07	-2.32	2.01E-02	4.69E-02	DN
ENSG00000183807	FAM162B	family with sequence similarity 162 member B [Source:HGNC Symbol;Acc:HGNC:21549]	14.26	3.10	0.50	6.17	6.67E-10	7.33E-09	UP
ENSG00000183979	NPB	neuropeptide B [Source:HGNC Symbol;Acc:HGNC:30099]	2.03	3.49	1.24	2.81	4.96E-03	1.41E-02	UP
ENSG00000184113	CLDN5	claudin 5 [Source:HGNC Symbol;Acc:HGNC:2047]	7.62	2.06	0.55	3.75	1.80E-04	7.38E-04	UP
ENSG00000184144	CNTN2	contactin 2 [Source:HGNC Symbol;Acc:HGNC:2172]	1.18	3.54	1.41	2.52	1.19E-02	2.99E-02	UP
ENSG00000184160	ADRA2C	adrenoceptor alpha 2C [Source:HGNC Symbol;Acc:HGNC:283]	1.63	3.18	1.33	2.39	1.69E-02	4.04E-02	UP
ENSG00000184270	H2AC21	H2A clustered histone 21 [Source:HGNC Symbol;Acc:HGNC:20508]	10.83	3.87	0.71	5.46	4.68E-08	3.88E-07	UP
ENSG00000184357	H1-5	H1.5 linker histone, cluster member [Source:HGNC Symbol;Acc:HGNC:4719]	18.51	7.49	1.07	7.00	2.54E-12	3.72E-11	UP
ENSG00000184363	PKP3	plakophilin 3 [Source:HGNC Symbol;Acc:HGNC:9025]	39.33	3.21	0.33	9.70	3.05E-22	1.21E-20	UP
ENSG00000184374	COLEC10	collectin subfamily member 10 [Source:HGNC Symbol;Acc:HGNC:2220]	8.30	-2.23	0.48	-4.60	4.30E-06	2.50E-05	DN
ENSG00000184428	TOP1MT	DNA topoisomerase I mitochondrial [Source:HGNC Symbol;Acc:HGNC:29787]	16.22	-3.37	0.43	-7.81	5.78E-15	1.16E-13	DN
ENSG00000184445	KNTC1	kinetochore associated 1 [Source:HGNC Symbol;Acc:HGNC:17255]	6.13	2.73	0.71	3.87	1.09E-04	4.70E-04	UP
ENSG00000184465	WDR27	WD repeat domain 27 [Source:HGNC Symbol;Acc:HGNC:21248]	5.87	3.75	0.93	4.03	5.47E-05	2.51E-04	UP
ENSG00000184500	PROS1	protein S [Source:HGNC Symbol;Acc:HGNC:9456]	28.25	-2.63	0.99	-2.65	7.96E-03	2.12E-02	DN
ENSG00000184647	PRSS55	serine protease 55 [Source:HGNC Symbol;Acc:HGNC:30824]	5.12	-5.98	1.01	-5.93	3.07E-09	3.08E-08	DN
ENSG00000184730	APOBR	apolipoprotein B receptor [Source:HGNC Symbol;Acc:HGNC:24087]	7.22	-3.64	0.68	-5.34	9.43E-08	7.40E-07	DN
ENSG00000184898	RBM43	RNA binding motif protein 43 [Source:HGNC Symbol;Acc:HGNC:24790]	7.19	-2.80	0.58	-4.79	1.67E-06	1.06E-05	DN
ENSG00000184922	FMNL1	formin like 1 [Source:HGNC Symbol;Acc:HGNC:1212]	17.35	2.81	0.44	6.38	1.73E-10	2.05E-09	UP
ENSG00000184925	LCN12	lipocalin 12 [Source:HGNC Symbol;Acc:HGNC:28733]	3.37	-5.37	1.14	-4.72	2.35E-06	1.43E-05	DN
ENSG00000185008	ROBO2	roundabout guidance receptor 2 [Source:HGNC Symbol;Acc:HGNC:10250]	1.24	3.58	1.39	2.58	9.88E-03	2.56E-02	UP
ENSG00000185043	CIB1	calcium and integrin binding 1 [Source:HGNC Symbol;Acc:HGNC:16920]	34.24	-2.02	0.25	-8.25	1.64E-16	3.82E-15	DN
ENSG00000185070	FLRT2	fibronectin leucine rich transmembrane protein 2 [Source:HGNC Symbol;Acc:HGNC:3761]	48.28	-7.51	0.85	-8.79	1.47E-18	4.19E-17	DN
ENSG00000185149	NPY2R	neuropeptide Y receptor Y2 [Source:HGNC Symbol;Acc:HGNC:7957]	13.67	-7.39	0.97	-7.63	2.34E-14	4.45E-13	DN
ENSG00000185238	PRMT3	protein arginine methyltransferase 3 [Source:HGNC Symbol;Acc:HGNC:30163]	18.51	-2.31	0.33	-7.08	1.40E-12	2.11E-11	DN
ENSG00000185246	PRPF39	pre-mRNA processing factor 39 [Source:HGNC Symbol;Acc:HGNC:20314]	40.22	-2.31	0.26	-9.06	1.32E-19	4.17E-18	DN
ENSG00000185269	NOTUM	notum, palmitoleoyl-protein carboxylesterase [Source:HGNC Symbol;Acc:HGNC:27106]	1011.91	-4.51	0.70	-6.42	1.36E-10	1.63E-09	DN
ENSG00000185271	KLHL33	kelch like family member 33 [Source:HGNC Symbol;Acc:HGNC:31952]	2.44	4.60	1.22	3.77	1.65E-04	6.80E-04	UP
ENSG00000185278	ZBTB37	zinc finger and BTB domain containing 37 [Source:HGNC Symbol;Acc:HGNC:28365]	4.25	2.78	0.85	3.29	1.01E-03	3.45E-03	UP
ENSG00000185306	C12orf56	chromosome 12 open reading frame 56 [Source:HGNC Symbol;Acc:HGNC:26967]	4.47	-2.86	0.78	-3.68	2.36E-04	9.39E-04	DN
ENSG00000185345	PRKN	parkin RBR E3 ubiquitin protein ligase [Source:HGNC Symbol;Acc:HGNC:8607]	1.71	4.08	1.29	3.17	1.52E-03	4.99E-03	UP
ENSG00000185507	IRF7	interferon regulatory factor 7 [Source:HGNC Symbol;Acc:HGNC:6122]	7.07	3.24	0.74	4.40	1.09E-05	5.81E-05	UP
ENSG00000185527	PDE6G	phosphodiesterase 6G [Source:HGNC Symbol;Acc:HGNC:8789]	1.99	4.28	1.27	3.38	7.33E-04	2.58E-03	UP
ENSG00000185532	PRKG1	protein kinase cGMP-dependent 1 [Source:HGNC Symbol;Acc:HGNC:9414]	4.65	2.93	0.85	3.46	5.31E-04	1.94E-03	UP
ENSG00000185559	DLK1	delta like non-canonical Notch ligand 1 [Source:HGNC Symbol;Acc:HGNC:2907]	406.47	3.00	0.24	12.68	7.28E-37	7.49E-35	UP
ENSG00000185633	NDUFA4L2	NDUFA4 mitochondrial complex associated like 2 [Source:HGNC Symbol;Acc:HGNC:29836]	16.44	4.00	0.60	6.67	2.48E-11	3.23E-10	UP
ENSG00000185634	SHC4	SHC adaptor protein 4 [Source:HGNC Symbol;Acc:HGNC:16743]	2.99	4.89	1.17	4.16	3.19E-05	1.54E-04	UP
ENSG00000185658	BRWD1	bromodomain and WD repeat domain containing 1 [Source:HGNC Symbol;Acc:HGNC:12760]	72.17	3.17	0.25	12.82	1.20E-37	1.29E-35	UP
ENSG00000185664	PMEL	premelanosome protein [Source:HGNC Symbol;Acc:HGNC:10880]	5.79	-2.08	0.59	-3.53	4.20E-04	1.57E-03	DN
ENSG00000185880	TRIM69	tripartite motif containing 69 [Source:HGNC Symbol;Acc:HGNC:17857]	3.15	4.95	1.15	4.29	1.76E-05	8.97E-05	UP
ENSG00000185942	NKAIN3	sodium/potassium transporting ATPase interacting 3 [Source:HGNC Symbol;Acc:HGNC:26829]	1.71	4.08	1.29	3.17	1.52E-03	4.99E-03	UP
ENSG00000185988	PLK5	polo like kinase 5 (inactive) [Source:HGNC Symbol;Acc:HGNC:27001]	1.56	-4.26	1.26	-3.38	7.14E-04	2.53E-03	DN
ENSG00000186047	DLEU7	deleted in lymphocytic leukemia 7 [Source:HGNC Symbol;Acc:HGNC:17567]	1.62	3.99	1.30	3.08	2.09E-03	6.60E-03	UP
ENSG00000186081	KRT5	keratin 5 [Source:HGNC Symbol;Acc:HGNC:6442]	1.78	-4.45	1.22	-3.66	2.52E-04	9.99E-04	DN
ENSG00000186132	C2orf76	chromosome 2 open reading frame 76 [Source:HGNC Symbol;Acc:HGNC:27017]	8.62	-2.81	0.54	-5.21	1.90E-07	1.41E-06	DN
ENSG00000186153	WWOX	WW domain containing oxidoreductase [Source:HGNC Symbol;Acc:HGNC:12799]	5.46	2.04	0.65	3.17	1.55E-03	5.06E-03	UP
ENSG00000186265	BTLA	B and T lymphocyte associated [Source:HGNC Symbol;Acc:HGNC:21087]	1.31	3.69	1.39	2.65	8.01E-03	2.13E-02	UP
ENSG00000186329	TMEM212	transmembrane protein 212 [Source:HGNC Symbol;Acc:HGNC:34295]	10.55	6.70	1.07	6.25	4.16E-10	4.70E-09	UP
ENSG00000186417	GLDN	gliomedin [Source:HGNC Symbol;Acc:HGNC:29514]	44.48	6.31	0.74	8.55	1.22E-17	3.16E-16	UP
ENSG00000186474	KLK12	kallikrein related peptidase 12 [Source:HGNC Symbol;Acc:HGNC:6360]	1.22	-3.91	1.36	-2.88	4.01E-03	1.18E-02	DN
ENSG00000186480	INSIG1	insulin induced gene 1 [Source:HGNC Symbol;Acc:HGNC:6083]	221.39	-3.01	0.18	-16.33	6.42E-60	2.29E-57	DN
ENSG00000186603	HPDL	4-hydroxyphenylpyruvate dioxygenase like [Source:HGNC Symbol;Acc:HGNC:28242]	1.07	3.40	1.48	2.30	2.14E-02	4.93E-02	UP
ENSG00000186812	ZNF397	zinc finger protein 397 [Source:HGNC Symbol;Acc:HGNC:18818]	9.58	2.46	0.53	4.67	3.01E-06	1.80E-05	UP
ENSG00000186815	TPCN1	two pore segment channel 1 [Source:HGNC Symbol;Acc:HGNC:18182]	87.20	-2.21	0.16	-13.69	1.21E-42	1.79E-40	DN
ENSG00000186827	TNFRSF4	TNF receptor superfamily member 4 [Source:HGNC Symbol;Acc:HGNC:11918]	1.63	3.18	1.30	2.45	1.42E-02	3.47E-02	UP
ENSG00000186907	RTN4RL2	reticulon 4 receptor like 2 [Source:HGNC Symbol;Acc:HGNC:23053]	7.09	-4.24	0.81	-5.21	1.90E-07	1.41E-06	DN
ENSG00000186973	FAM183A	family with sequence similarity 183 member A [Source:HGNC Symbol;Acc:HGNC:34347]	1.11	3.44	1.44	2.38	1.71E-02	4.07E-02	UP
ENSG00000187017	ESPN	espin [Source:HGNC Symbol;Acc:HGNC:13281]	8.75	-2.68	0.51	-5.29	1.24E-07	9.55E-07	DN
ENSG00000187049	TMEM216	transmembrane protein 216 [Source:HGNC Symbol;Acc:HGNC:25018]	7.53	-2.04	0.49	-4.12	3.77E-05	1.79E-04	DN
ENSG00000187094	CCK	cholecystokinin [Source:HGNC Symbol;Acc:HGNC:1569]	14.92	2.13	0.89	2.39	1.70E-02	4.06E-02	UP
ENSG00000187123	LYPD6	LY6/PLAUR domain containing 6 [Source:HGNC Symbol;Acc:HGNC:28751]	3.54	2.10	0.81	2.58	9.91E-03	2.57E-02	UP
ENSG00000187210	GCNT1	glucosaminyl (N-acetyl) transferase 1 [Source:HGNC Symbol;Acc:HGNC:4203]	21.36	-4.87	0.55	-8.80	1.33E-18	3.81E-17	DN
ENSG00000187240	DYNC2H1	dynein cytoplasmic 2 heavy chain 1 [Source:HGNC Symbol;Acc:HGNC:2962]	4.04	2.70	0.86	3.12	1.79E-03	5.77E-03	UP
ENSG00000187242	KRT12	keratin 12 [Source:HGNC Symbol;Acc:HGNC:6414]	2.78	-5.10	1.10	-4.65	3.34E-06	1.98E-05	DN
ENSG00000187288	CIDEC	cell death inducing DFFA like effector c [Source:HGNC Symbol;Acc:HGNC:24229]	5.31	-6.03	1.01	-5.98	2.19E-09	2.26E-08	DN
ENSG00000187475	H1-6	H1.6 linker histone, cluster member [Source:HGNC Symbol;Acc:HGNC:4720]	1.19	3.55	1.41	2.52	1.17E-02	2.96E-02	UP
ENSG00000187522	HSPA14	heat shock protein family A (Hsp70) member 14 [Source:HGNC Symbol;Acc:HGNC:29526]	11.09	-2.25	0.42	-5.38	7.58E-08	6.07E-07	DN
ENSG00000187608	ISG15	ISG15 ubiquitin like modifier [Source:HGNC Symbol;Acc:HGNC:4053]	11.80	2.80	0.53	5.31	1.10E-07	8.48E-07	UP
ENSG00000187699	C2orf88	chromosome 2 open reading frame 88 [Source:HGNC Symbol;Acc:HGNC:28191]	6.65	2.17	0.65	3.35	8.22E-04	2.87E-03	UP
ENSG00000187726	DNAJB13	DnaJ heat shock protein family (Hsp40) member B13 [Source:HGNC Symbol;Acc:HGNC:30718]	2.99	-5.20	1.09	-4.79	1.65E-06	1.04E-05	DN
ENSG00000187840	EIF4EBP1	eukaryotic translation initiation factor 4E binding protein 1 [Source:HGNC Symbol;Acc:HGNC:3288]	30.70	-2.48	0.27	-9.07	1.19E-19	3.80E-18	DN
ENSG00000187855	ASCL4	achaete-scute family bHLH transcription factor 4 [Source:HGNC Symbol;Acc:HGNC:24311]	1.24	-3.93	1.58	-2.49	1.28E-02	3.18E-02	DN
ENSG00000187957	DNER	delta/notch like EGF repeat containing [Source:HGNC Symbol;Acc:HGNC:24456]	5.77	-6.15	1.00	-6.16	7.44E-10	8.13E-09	DN
ENSG00000188010	MORN2	MORN repeat containing 2 [Source:HGNC Symbol;Acc:HGNC:30166]	3.86	-2.09	0.71	-2.93	3.40E-03	1.02E-02	DN
ENSG00000188086	PRSS45P	serine protease 45, pseudogene [Source:HGNC Symbol;Acc:HGNC:30717]	2.92	-5.16	1.11	-4.63	3.59E-06	2.12E-05	DN
ENSG00000188089	PLA2G4E	phospholipase A2 group IVE [Source:HGNC Symbol;Acc:HGNC:24791]	9.04	-6.80	0.97	-6.99	2.79E-12	4.08E-11	DN
ENSG00000188191	PRKAR1B	protein kinase cAMP-dependent type I regulatory subunit beta [Source:HGNC Symbol;Acc:HGNC:9390]	3.92	2.24	0.84	2.67	7.69E-03	2.06E-02	UP
ENSG00000188257	PLA2G2A	phospholipase A2 group IIA [Source:HGNC Symbol;Acc:HGNC:9031]	239.50	-2.91	0.34	-8.67	4.35E-18	1.17E-16	DN
ENSG00000188277	C15orf62	chromosome 15 open reading frame 62 [Source:HGNC Symbol;Acc:HGNC:34489]	4.11	-2.21	0.70	-3.14	1.66E-03	5.40E-03	DN
ENSG00000188315	C3orf62	chromosome 3 open reading frame 62 [Source:HGNC Symbol;Acc:HGNC:24771]	10.85	-2.31	0.44	-5.29	1.23E-07	9.44E-07	DN
ENSG00000188338	SLC38A3	solute carrier family 38 member 3 [Source:HGNC Symbol;Acc:HGNC:18044]	2.24	-2.84	1.08	-2.62	8.69E-03	2.29E-02	DN
ENSG00000188352	FOCAD	focadhesin [Source:HGNC Symbol;Acc:HGNC:23377]	11.75	2.18	0.45	4.86	1.19E-06	7.76E-06	UP
ENSG00000188396	TCTEX1D4	Tctex1 domain containing 4 [Source:HGNC Symbol;Acc:HGNC:32315]	6.22	3.05	0.76	3.98	6.78E-05	3.06E-04	UP
ENSG00000188505	NCCRP1	NCCRP1, F-box associated domain containing [Source:HGNC Symbol;Acc:HGNC:33739]	3.53	5.11	1.15	4.43	9.27E-06	5.03E-05	UP
ENSG00000188549	CCDC9B	coiled-coil domain containing 9B [Source:HGNC Symbol;Acc:HGNC:33488]	5.56	-2.20	0.68	-3.24	1.20E-03	4.03E-03	DN
ENSG00000188596	CFAP54	cilia and flagella associated protein 54 [Source:HGNC Symbol;Acc:HGNC:26456]	5.33	5.72	1.11	5.14	2.72E-07	1.97E-06	UP
ENSG00000188613	NANOS1	nanos C2HC-type zinc finger 1 [Source:HGNC Symbol;Acc:HGNC:23044]	2.40	4.56	1.20	3.79	1.50E-04	6.25E-04	UP
ENSG00000188643	S100A16	S100 calcium binding protein A16 [Source:HGNC Symbol;Acc:HGNC:20441]	50.58	-2.44	0.21	-11.78	4.94E-32	3.77E-30	DN
ENSG00000188676	IDO2	indoleamine 2,3-dioxygenase 2 [Source:HGNC Symbol;Acc:HGNC:27269]	6.20	3.39	0.84	4.05	5.08E-05	2.34E-04	UP
ENSG00000188738	FSIP2	fibrous sheath interacting protein 2 [Source:HGNC Symbol;Acc:HGNC:21675]	15.19	7.23	1.06	6.82	8.92E-12	1.22E-10	UP
ENSG00000188760	TMEM198	transmembrane protein 198 [Source:HGNC Symbol;Acc:HGNC:33704]	1.32	3.69	1.36	2.71	6.63E-03	1.82E-02	UP
ENSG00000188761	BCL2L15	BCL2 like 15 [Source:HGNC Symbol;Acc:HGNC:33624]	1.06	3.39	1.47	2.31	2.06E-02	4.78E-02	UP
ENSG00000188782	CATSPER4	cation channel sperm associated 4 [Source:HGNC Symbol;Acc:HGNC:23220]	2.69	-5.05	1.14	-4.43	9.29E-06	5.04E-05	DN
ENSG00000188916	INSYN2A	inhibitory synaptic factor 2A [Source:HGNC Symbol;Acc:HGNC:33859]	1.16	3.53	1.43	2.47	1.37E-02	3.37E-02	UP
ENSG00000188921	HACD4	3-hydroxyacyl-CoA dehydratase 4 [Source:HGNC Symbol;Acc:HGNC:20920]	5.75	-2.24	0.58	-3.84	1.23E-04	5.23E-04	DN
ENSG00000188959	C9orf152	chromosome 9 open reading frame 152 [Source:HGNC Symbol;Acc:HGNC:31455]	59.42	-9.51	0.93	-10.18	2.54E-24	1.15E-22	DN
ENSG00000188992	LIPI	lipase I [Source:HGNC Symbol;Acc:HGNC:18821]	3.89	-5.58	1.06	-5.29	1.25E-07	9.56E-07	DN
ENSG00000188993	LRRC66	leucine rich repeat containing 66 [Source:HGNC Symbol;Acc:HGNC:34299]	2.87	-5.14	1.10	-4.67	3.02E-06	1.81E-05	DN
ENSG00000188994	ZNF292	zinc finger protein 292 [Source:HGNC Symbol;Acc:HGNC:18410]	53.00	3.43	0.28	12.09	1.25E-33	1.05E-31	UP
ENSG00000189058	APOD	apolipoprotein D [Source:HGNC Symbol;Acc:HGNC:612]	136.73	-2.50	0.69	-3.61	3.12E-04	1.21E-03	DN
ENSG00000189067	LITAF	lipopolysaccharide induced TNF factor [Source:HGNC Symbol;Acc:HGNC:16841]	32.69	4.83	0.55	8.73	2.56E-18	7.04E-17	UP
ENSG00000189120	SP6	Sp6 transcription factor [Source:HGNC Symbol;Acc:HGNC:14530]	9.86	2.65	0.55	4.79	1.63E-06	1.04E-05	UP
ENSG00000189143	CLDN4	claudin 4 [Source:HGNC Symbol;Acc:HGNC:2046]	162.36	-2.35	0.20	-11.96	5.71E-33	4.59E-31	DN
ENSG00000189171	S100A13	S100 calcium binding protein A13 [Source:HGNC Symbol;Acc:HGNC:10490]	53.48	-2.72	0.64	-4.27	1.97E-05	9.96E-05	DN
ENSG00000189184	PCDH18	protocadherin 18 [Source:HGNC Symbol;Acc:HGNC:14268]	14.38	2.72	0.46	5.97	2.36E-09	2.41E-08	UP
ENSG00000189334	S100A14	S100 calcium binding protein A14 [Source:HGNC Symbol;Acc:HGNC:18901]	17.13	-6.54	0.94	-6.95	3.72E-12	5.37E-11	DN
ENSG00000196072	BLOC1S2	biogenesis of lysosomal organelles complex 1 subunit 2 [Source:HGNC Symbol;Acc:HGNC:20984]	14.79	-2.18	0.36	-6.03	1.59E-09	1.66E-08	DN
ENSG00000196074	SYCP2	synaptonemal complex protein 2 [Source:HGNC Symbol;Acc:HGNC:11490]	1.70	4.07	1.31	3.12	1.81E-03	5.82E-03	UP
ENSG00000196159	FAT4	FAT atypical cadherin 4 [Source:HGNC Symbol;Acc:HGNC:23109]	3.41	2.89	0.97	2.97	2.97E-03	9.01E-03	UP
ENSG00000196187	TMEM63A	transmembrane protein 63A [Source:HGNC Symbol;Acc:HGNC:29118]	29.38	2.35	0.30	7.95	1.83E-15	3.88E-14	UP
ENSG00000196218	RYR1	ryanodine receptor 1 [Source:HGNC Symbol;Acc:HGNC:10483]	1.11	3.44	1.44	2.38	1.71E-02	4.07E-02	UP
ENSG00000196220	SRGAP3	SLIT-ROBO Rho GTPase activating protein 3 [Source:HGNC Symbol;Acc:HGNC:19744]	1.84	4.18	1.26	3.32	9.01E-04	3.11E-03	UP
ENSG00000196296	ATP2A1	ATPase sarcoplasmic/endoplasmic reticulum Ca2+ transporting 1 [Source:HGNC Symbol;Acc:HGNC:811]	13.79	-3.44	0.48	-7.18	7.15E-13	1.11E-11	DN
ENSG00000196407	THEM5	thioesterase superfamily member 5 [Source:HGNC Symbol;Acc:HGNC:26755]	6.75	-4.16	0.82	-5.10	3.39E-07	2.42E-06	DN
ENSG00000196411	EPHB4	EPH receptor B4 [Source:HGNC Symbol;Acc:HGNC:3395]	43.62	3.22	0.31	10.31	6.47E-25	3.10E-23	UP
ENSG00000196517	SLC6A9	solute carrier family 6 member 9 [Source:HGNC Symbol;Acc:HGNC:11056]	24.76	-4.91	0.52	-9.51	1.91E-21	7.16E-20	DN
ENSG00000196549	MME	membrane metalloendopeptidase [Source:HGNC Symbol;Acc:HGNC:7154]	152.92	-2.55	0.27	-9.56	1.21E-21	4.62E-20	DN
ENSG00000196628	TCF4	transcription factor 4 [Source:HGNC Symbol;Acc:HGNC:11634]	28.05	2.64	0.33	7.98	1.42E-15	3.06E-14	UP
ENSG00000196684	HSH2D	hematopoietic SH2 domain containing [Source:HGNC Symbol;Acc:HGNC:24920]	11.38	-2.67	0.48	-5.61	2.03E-08	1.79E-07	DN
ENSG00000196689	TRPV1	transient receptor potential cation channel subfamily V member 1 [Source:HGNC Symbol;Acc:HGNC:12716]	2.87	4.83	1.19	4.07	4.66E-05	2.16E-04	UP
ENSG00000196712	NF1	neurofibromin 1 [Source:HGNC Symbol;Acc:HGNC:7765]	37.11	2.19	0.25	8.61	7.57E-18	2.00E-16	UP
ENSG00000196715	VKORC1L1	vitamin K epoxide reductase complex subunit 1 like 1 [Source:HGNC Symbol;Acc:HGNC:21492]	13.06	-2.02	0.38	-5.34	9.44E-08	7.40E-07	DN
ENSG00000196730	DAPK1	death associated protein kinase 1 [Source:HGNC Symbol;Acc:HGNC:2674]	153.46	2.54	0.21	11.94	7.23E-33	5.77E-31	UP
ENSG00000196743	GM2A	GM2 ganglioside activator [Source:HGNC Symbol;Acc:HGNC:4367]	76.03	2.14	0.22	9.74	1.96E-22	7.91E-21	UP
ENSG00000196754	S100A2	S100 calcium binding protein A2 [Source:HGNC Symbol;Acc:HGNC:10492]	5.82	-5.56	1.04	-5.34	9.26E-08	7.27E-07	DN
ENSG00000196793	ZNF239	zinc finger protein 239 [Source:HGNC Symbol;Acc:HGNC:13031]	2.12	-4.05	1.17	-3.46	5.49E-04	2.00E-03	DN
ENSG00000196900	TEX43	testis expressed 43 [Source:HGNC Symbol;Acc:HGNC:33767]	1.00	-3.62	1.46	-2.48	1.31E-02	3.25E-02	DN
ENSG00000196937	FAM3C	FAM3 metabolism regulating signaling molecule C [Source:HGNC Symbol;Acc:HGNC:18664]	85.84	-2.20	0.18	-12.53	5.07E-36	4.87E-34	DN
ENSG00000197019	SERTAD1	SERTA domain containing 1 [Source:HGNC Symbol;Acc:HGNC:17932]	12.25	-2.04	0.41	-5.00	5.69E-07	3.93E-06	DN
ENSG00000197043	ANXA6	annexin A6 [Source:HGNC Symbol;Acc:HGNC:544]	115.86	3.43	0.22	15.34	4.45E-53	1.02E-50	UP
ENSG00000197093	GAL3ST4	galactose-3-O-sulfotransferase 4 [Source:HGNC Symbol;Acc:HGNC:24145]	3.61	5.12	1.15	4.47	7.77E-06	4.27E-05	UP
ENSG00000197102	DYNC1H1	dynein cytoplasmic 1 heavy chain 1 [Source:HGNC Symbol;Acc:HGNC:2961]	90.99	2.31	0.18	12.54	4.40E-36	4.31E-34	UP
ENSG00000197111	PCBP2	poly(rC) binding protein 2 [Source:HGNC Symbol;Acc:HGNC:8648]	120.65	2.81	0.17	16.17	7.69E-59	2.65E-56	UP
ENSG00000197150	ABCB8	ATP binding cassette subfamily B member 8 [Source:HGNC Symbol;Acc:HGNC:49]	18.40	2.54	0.39	6.55	5.86E-11	7.35E-10	UP
ENSG00000197191	CYSRT1	cysteine rich tail 1 [Source:HGNC Symbol;Acc:HGNC:30529]	13.86	-5.26	0.78	-6.75	1.46E-11	1.97E-10	DN
ENSG00000197273	GUCA2A	guanylate cyclase activator 2A [Source:HGNC Symbol;Acc:HGNC:4682]	2.77	4.76	1.20	3.97	7.05E-05	3.17E-04	UP
ENSG00000197444	OGDHL	oxoglutarate dehydrogenase like [Source:HGNC Symbol;Acc:HGNC:25590]	1.13	-3.79	1.50	-2.53	1.13E-02	2.87E-02	DN
ENSG00000197563	PIGN	phosphatidylinositol glycan anchor biosynthesis class N [Source:HGNC Symbol;Acc:HGNC:8967]	26.96	2.63	0.34	7.82	5.37E-15	1.09E-13	UP
ENSG00000197594	ENPP1	ectonucleotide pyrophosphatase/phosphodiesterase 1 [Source:HGNC Symbol;Acc:HGNC:3356]	20.62	2.58	0.42	6.11	9.98E-10	1.07E-08	UP
ENSG00000197599	CCDC154	coiled-coil domain containing 154 [Source:HGNC Symbol;Acc:HGNC:34454]	6.84	-5.19	1.01	-5.16	2.50E-07	1.82E-06	DN
ENSG00000197632	SERPINB2	serpin family B member 2 [Source:HGNC Symbol;Acc:HGNC:8584]	84.30	7.23	0.75	9.61	7.12E-22	2.76E-20	UP
ENSG00000197774	EME2	essential meiotic structure-specific endonuclease subunit 2 [Source:HGNC Symbol;Acc:HGNC:27289]	4.38	2.16	0.73	2.94	3.30E-03	9.91E-03	UP
ENSG00000197852	INKA2	inka box actin regulator 2 [Source:HGNC Symbol;Acc:HGNC:28045]	4.27	3.24	0.94	3.43	6.06E-04	2.18E-03	UP
ENSG00000197872	CYRIA	CYFIP related Rac1 interactor A [Source:HGNC Symbol;Acc:HGNC:25373]	16.60	3.33	0.49	6.78	1.21E-11	1.64E-10	UP
ENSG00000197891	SLC22A12	solute carrier family 22 member 12 [Source:HGNC Symbol;Acc:HGNC:17989]	4.33	-5.74	1.03	-5.59	2.27E-08	2.00E-07	DN
ENSG00000197928	ZNF677	zinc finger protein 677 [Source:HGNC Symbol;Acc:HGNC:28730]	4.67	4.01	1.10	3.63	2.85E-04	1.11E-03	UP
ENSG00000197943	PLCG2	phospholipase C gamma 2 [Source:HGNC Symbol;Acc:HGNC:9066]	10.36	2.18	0.48	4.58	4.73E-06	2.72E-05	UP
ENSG00000197953	AADACL2	arylacetamide deacetylase like 2 [Source:HGNC Symbol;Acc:HGNC:24427]	1.47	-4.17	1.43	-2.93	3.41E-03	1.02E-02	DN
ENSG00000197956	S100A6	S100 calcium binding protein A6 [Source:HGNC Symbol;Acc:HGNC:10496]	792.44	-3.62	0.25	-14.41	4.27E-47	7.59E-45	DN
ENSG00000198003	CCDC151	coiled-coil domain containing 151 [Source:HGNC Symbol;Acc:HGNC:28303]	0.99	-3.60	1.54	-2.34	1.94E-02	4.53E-02	DN
ENSG00000198010	DLGAP2	DLG associated protein 2 [Source:HGNC Symbol;Acc:HGNC:2906]	2.66	-3.76	1.11	-3.38	7.30E-04	2.57E-03	DN
ENSG00000198270	TMEM116	transmembrane protein 116 [Source:HGNC Symbol;Acc:HGNC:25084]	2.38	3.76	1.20	3.14	1.71E-03	5.55E-03	UP
ENSG00000198515	CNGA1	cyclic nucleotide gated channel subunit alpha 1 [Source:HGNC Symbol;Acc:HGNC:2148]	1.63	4.00	1.30	3.07	2.16E-03	6.82E-03	UP
ENSG00000198520	ARMH1	armadillo like helical domain containing 1 [Source:HGNC Symbol;Acc:HGNC:34345]	1.12	3.44	1.44	2.39	1.69E-02	4.04E-02	UP
ENSG00000198542	ITGBL1	integrin subunit beta like 1 [Source:HGNC Symbol;Acc:HGNC:6164]	3.89	3.72	1.14	3.27	1.09E-03	3.69E-03	UP
ENSG00000198569	SLC34A3	solute carrier family 34 member 3 [Source:HGNC Symbol;Acc:HGNC:20305]	7.06	-6.44	1.01	-6.40	1.57E-10	1.88E-09	DN
ENSG00000198589	LRBA	LPS responsive beige-like anchor protein [Source:HGNC Symbol;Acc:HGNC:1742]	11.27	2.10	0.45	4.67	3.05E-06	1.83E-05	UP
ENSG00000198624	CCDC69	coiled-coil domain containing 69 [Source:HGNC Symbol;Acc:HGNC:24487]	21.05	2.68	0.38	7.11	1.19E-12	1.81E-11	UP
ENSG00000198680	TUSC1	tumor suppressor candidate 1 [Source:HGNC Symbol;Acc:HGNC:31010]	4.68	2.26	0.73	3.08	2.10E-03	6.65E-03	UP
ENSG00000198682	PAPSS2	3'-phosphoadenosine 5'-phosphosulfate synthase 2 [Source:HGNC Symbol;Acc:HGNC:8604]	37.68	-2.11	0.23	-9.36	7.61E-21	2.70E-19	DN
ENSG00000198732	SMOC1	SPARC related modular calcium binding 1 [Source:HGNC Symbol;Acc:HGNC:20318]	4.77	3.41	0.97	3.50	4.62E-04	1.71E-03	UP
ENSG00000198765	SYCP1	synaptonemal complex protein 1 [Source:HGNC Symbol;Acc:HGNC:11487]	2.79	4.78	1.19	4.02	5.77E-05	2.63E-04	UP
ENSG00000198780	FAM169A	family with sequence similarity 169 member A [Source:HGNC Symbol;Acc:HGNC:29138]	3.56	-2.46	0.78	-3.14	1.68E-03	5.44E-03	DN
ENSG00000198795	ZNF521	zinc finger protein 521 [Source:HGNC Symbol;Acc:HGNC:24605]	5.77	2.62	0.71	3.72	1.99E-04	8.04E-04	UP
ENSG00000198832	SELENOM	selenoprotein M [Source:HGNC Symbol;Acc:HGNC:30397]	44.99	-2.58	0.28	-9.12	7.85E-20	2.55E-18	DN
ENSG00000198865	CCDC152	coiled-coil domain containing 152 [Source:HGNC Symbol;Acc:HGNC:34438]	11.58	6.82	1.07	6.39	1.61E-10	1.92E-09	UP
ENSG00000198873	GRK5	G protein-coupled receptor kinase 5 [Source:HGNC Symbol;Acc:HGNC:4544]	21.66	-2.70	0.33	-8.22	2.06E-16	4.73E-15	DN
ENSG00000198879	SFMBT2	Scm like with four mbt domains 2 [Source:HGNC Symbol;Acc:HGNC:20256]	3.36	2.40	0.88	2.73	6.39E-03	1.76E-02	UP
ENSG00000198933	TBKBP1	TBK1 binding protein 1 [Source:HGNC Symbol;Acc:HGNC:30140]	2.87	2.12	0.90	2.35	1.90E-02	4.46E-02	UP
ENSG00000198959	TGM2	transglutaminase 2 [Source:HGNC Symbol;Acc:HGNC:11778]	487.79	2.53	0.24	10.52	7.34E-26	3.67E-24	UP
ENSG00000203618	GP1BB	glycoprotein Ib platelet subunit beta [Source:HGNC Symbol;Acc:HGNC:4440]	3.68	-3.67	0.99	-3.72	2.00E-04	8.10E-04	DN
ENSG00000203667	COX20	cytochrome c oxidase assembly factor COX20 [Source:HGNC Symbol;Acc:HGNC:26970]	24.49	-2.20	0.29	-7.46	8.40E-14	1.46E-12	DN
ENSG00000203710	CR1	complement C3b/C4b receptor 1 (Knops blood group) [Source:HGNC Symbol;Acc:HGNC:2334]	5.92	5.86	1.09	5.35	8.84E-08	6.98E-07	UP
ENSG00000203727	SAMD5	sterile alpha motif domain containing 5 [Source:HGNC Symbol;Acc:HGNC:21180]	3.38	4.28	1.14	3.74	1.84E-04	7.49E-04	UP
ENSG00000203852	H3C15	H3 clustered histone 15 [Source:HGNC Symbol;Acc:HGNC:20505]	9.64	3.41	0.67	5.09	3.50E-07	2.49E-06	UP
ENSG00000203867	RBM20	RNA binding motif protein 20 [Source:HGNC Symbol;Acc:HGNC:27424]	1.08	3.41	1.44	2.37	1.80E-02	4.26E-02	UP
ENSG00000203872	C6orf163	chromosome 6 open reading frame 163 [Source:HGNC Symbol;Acc:HGNC:21403]	1.15	3.52	1.44	2.44	1.47E-02	3.57E-02	UP
ENSG00000203883	SOX18	SRY-box transcription factor 18 [Source:HGNC Symbol;Acc:HGNC:11194]	11.21	2.85	0.54	5.28	1.26E-07	9.67E-07	UP
ENSG00000204006	C1orf185	chromosome 1 open reading frame 185 [Source:HGNC Symbol;Acc:HGNC:28096]	1.21	-3.90	1.37	-2.84	4.48E-03	1.29E-02	DN
ENSG00000204060	FOXO6	forkhead box O6 [Source:HGNC Symbol;Acc:HGNC:24814]	4.05	2.70	0.86	3.14	1.67E-03	5.43E-03	UP
ENSG00000204128	C2orf72	chromosome 2 open reading frame 72 [Source:HGNC Symbol;Acc:HGNC:27418]	35.71	2.75	0.31	8.96	3.38E-19	1.04E-17	UP
ENSG00000204220	PFDN6	prefoldin subunit 6 [Source:HGNC Symbol;Acc:HGNC:4926]	33.81	-2.45	0.26	-9.32	1.17E-20	4.10E-19	DN
ENSG00000204228	HSD17B8	hydroxysteroid 17-beta dehydrogenase 8 [Source:HGNC Symbol;Acc:HGNC:3554]	16.90	-3.42	0.45	-7.54	4.61E-14	8.41E-13	DN
ENSG00000204291	COL15A1	collagen type XV alpha 1 chain [Source:HGNC Symbol;Acc:HGNC:2192]	66.76	9.35	1.04	8.98	2.68E-19	8.31E-18	UP
ENSG00000204308	RNF5	ring finger protein 5 [Source:HGNC Symbol;Acc:HGNC:10068]	34.96	-2.08	0.25	-8.39	4.81E-17	1.16E-15	DN
ENSG00000204315	FKBPL	FKBP prolyl isomerase like [Source:HGNC Symbol;Acc:HGNC:13949]	4.91	-2.30	0.64	-3.58	3.47E-04	1.33E-03	DN
ENSG00000204323	SMIM5	small integral membrane protein 5 [Source:HGNC Symbol;Acc:HGNC:40030]	7.02	3.22	0.73	4.38	1.18E-05	6.23E-05	UP
ENSG00000204406	MBD5	methyl-CpG binding domain protein 5 [Source:HGNC Symbol;Acc:HGNC:20444]	11.88	2.30	0.46	5.04	4.76E-07	3.32E-06	UP
ENSG00000204444	APOM	apolipoprotein M [Source:HGNC Symbol;Acc:HGNC:13916]	2.46	-2.50	0.95	-2.63	8.63E-03	2.27E-02	DN
ENSG00000204580	DDR1	discoidin domain receptor tyrosine kinase 1 [Source:HGNC Symbol;Acc:HGNC:2730]	57.01	2.34	0.23	10.26	1.03E-24	4.84E-23	UP
ENSG00000204644	ZFP57	ZFP57 zinc finger protein [Source:HGNC Symbol;Acc:HGNC:18791]	3.37	-4.11	1.07	-3.83	1.27E-04	5.37E-04	DN
ENSG00000204671	IL31	interleukin 31 [Source:HGNC Symbol;Acc:HGNC:19372]	1.11	-3.78	1.41	-2.68	7.29E-03	1.97E-02	DN
ENSG00000204695	OR14J1	olfactory receptor family 14 subfamily J member 1 [Source:HGNC Symbol;Acc:HGNC:13971]	4.80	5.57	1.12	4.99	6.03E-07	4.13E-06	UP
ENSG00000204764	RANBP17	RAN binding protein 17 [Source:HGNC Symbol;Acc:HGNC:14428]	5.40	2.81	0.77	3.67	2.47E-04	9.80E-04	UP
ENSG00000204899	MZT1	mitotic spindle organizing protein 1 [Source:HGNC Symbol;Acc:HGNC:33830]	6.70	-2.05	0.53	-3.86	1.11E-04	4.77E-04	DN
ENSG00000204930	FAM221B	family with sequence similarity 221 member B [Source:HGNC Symbol;Acc:HGNC:30762]	1.42	3.80	1.33	2.85	4.34E-03	1.26E-02	UP
ENSG00000204991	SPIRE2	spire type actin nucleation factor 2 [Source:HGNC Symbol;Acc:HGNC:30623]	57.62	2.78	0.28	9.88	5.32E-23	2.21E-21	UP
ENSG00000205084	TMEM231	transmembrane protein 231 [Source:HGNC Symbol;Acc:HGNC:37234]	7.89	-2.79	0.54	-5.12	3.04E-07	2.18E-06	DN
ENSG00000205336	ADGRG1	adhesion G protein-coupled receptor G1 [Source:HGNC Symbol;Acc:HGNC:4512]	75.56	2.80	0.22	12.64	1.31E-36	1.32E-34	UP
ENSG00000205356	TECPR1	tectonin beta-propeller repeat containing 1 [Source:HGNC Symbol;Acc:HGNC:22214]	18.75	3.26	0.45	7.25	4.14E-13	6.63E-12	UP
ENSG00000205476	CCDC85C	coiled-coil domain containing 85C [Source:HGNC Symbol;Acc:HGNC:35459]	6.01	2.21	0.63	3.51	4.41E-04	1.65E-03	UP
ENSG00000205593	DENND6B	DENN domain containing 6B [Source:HGNC Symbol;Acc:HGNC:32690]	5.67	-3.25	0.71	-4.56	5.23E-06	2.98E-05	DN
ENSG00000205669	ACOT6	acyl-CoA thioesterase 6 [Source:HGNC Symbol;Acc:HGNC:33159]	5.02	-5.95	1.01	-5.87	4.47E-09	4.38E-08	DN
ENSG00000205726	ITSN1	intersectin 1 [Source:HGNC Symbol;Acc:HGNC:6183]	14.57	2.87	0.48	6.04	1.53E-09	1.60E-08	UP
ENSG00000205730	ITPRIPL2	ITPRIP like 2 [Source:HGNC Symbol;Acc:HGNC:27257]	18.55	2.47	0.38	6.48	9.47E-11	1.16E-09	UP
ENSG00000212864	RNF208	ring finger protein 208 [Source:HGNC Symbol;Acc:HGNC:25420]	2.79	-2.34	0.87	-2.71	6.83E-03	1.86E-02	DN
ENSG00000213160	KLHL23	kelch like family member 23 [Source:HGNC Symbol;Acc:HGNC:27506]	44.91	-3.83	0.29	-13.13	2.27E-39	2.74E-37	DN
ENSG00000213199	ASIC3	acid sensing ion channel subunit 3 [Source:HGNC Symbol;Acc:HGNC:101]	1.30	3.67	1.41	2.61	9.07E-03	2.37E-02	UP
ENSG00000213265	TSGA13	testis specific 13 [Source:HGNC Symbol;Acc:HGNC:12369]	1.18	3.54	1.41	2.52	1.19E-02	2.99E-02	UP
ENSG00000213366	GSTM2	glutathione S-transferase mu 2 [Source:HGNC Symbol;Acc:HGNC:4634]	118.18	-4.75	0.25	-18.65	1.29E-77	1.08E-74	DN
ENSG00000213853	EMP2	epithelial membrane protein 2 [Source:HGNC Symbol;Acc:HGNC:3334]	24.84	2.94	0.37	7.92	2.39E-15	5.00E-14	UP
ENSG00000213886	UBD	ubiquitin D [Source:HGNC Symbol;Acc:HGNC:18795]	12.97	-7.31	0.96	-7.63	2.34E-14	4.45E-13	DN
ENSG00000213906	LTB4R2	leukotriene B4 receptor 2 [Source:HGNC Symbol;Acc:HGNC:19260]	1.42	3.80	1.33	2.85	4.34E-03	1.26E-02	UP
ENSG00000213996	TM6SF2	transmembrane 6 superfamily member 2 [Source:HGNC Symbol;Acc:HGNC:11861]	2.44	-4.91	1.13	-4.34	1.44E-05	7.46E-05	DN
ENSG00000213999	MEF2B	myocyte enhancer factor 2B [Source:HGNC Symbol;Acc:HGNC:6995]	5.79	-3.57	0.76	-4.73	2.26E-06	1.38E-05	DN
ENSG00000214193	SH3D21	SH3 domain containing 21 [Source:HGNC Symbol;Acc:HGNC:26236]	17.30	4.93	0.77	6.41	1.43E-10	1.71E-09	UP
ENSG00000214237	MINDY4B	MINDY family member 4B [Source:HGNC Symbol;Acc:HGNC:35475]	1.26	3.60	1.42	2.53	1.14E-02	2.89E-02	UP
ENSG00000214357	NEURL1B	neuralized E3 ubiquitin protein ligase 1B [Source:HGNC Symbol;Acc:HGNC:35422]	3.74	2.57	0.87	2.95	3.23E-03	9.71E-03	UP
ENSG00000214435	AS3MT	arsenite methyltransferase [Source:HGNC Symbol;Acc:HGNC:17452]	4.88	-3.30	0.77	-4.29	1.82E-05	9.22E-05	DN
ENSG00000214944	ARHGEF28	Rho guanine nucleotide exchange factor 28 [Source:HGNC Symbol;Acc:HGNC:30322]	2.99	-4.57	1.08	-4.25	2.15E-05	1.07E-04	DN
ENSG00000215009	ACSM4	acyl-CoA synthetase medium chain family member 4 [Source:HGNC Symbol;Acc:HGNC:32016]	1.97	-4.61	1.23	-3.76	1.71E-04	7.02E-04	DN
ENSG00000215018	COL28A1	collagen type XXVIII alpha 1 chain [Source:HGNC Symbol;Acc:HGNC:22442]	5.01	4.87	1.10	4.41	1.03E-05	5.52E-05	UP
ENSG00000215644	GCGR	glucagon receptor [Source:HGNC Symbol;Acc:HGNC:4192]	4.34	-5.74	1.03	-5.58	2.41E-08	2.09E-07	DN
ENSG00000219435	CATSPERZ	catsper channel auxiliary subunit zeta [Source:HGNC Symbol;Acc:HGNC:19231]	2.78	-4.46	1.10	-4.07	4.64E-05	2.16E-04	DN
ENSG00000221968	FADS3	fatty acid desaturase 3 [Source:HGNC Symbol;Acc:HGNC:3576]	129.86	-2.51	0.21	-11.97	4.96E-33	4.04E-31	DN
ENSG00000224383	PRR29	proline rich 29 [Source:HGNC Symbol;Acc:HGNC:25673]	17.41	-3.69	0.52	-7.07	1.56E-12	2.33E-11	DN
ENSG00000225828	FAM229A	family with sequence similarity 229 member A [Source:HGNC Symbol;Acc:HGNC:44652]	1.95	4.26	1.25	3.41	6.50E-04	2.33E-03	UP
ENSG00000227868	TEX46	testis expressed 46 [Source:HGNC Symbol;Acc:HGNC:44651]	1.01	-3.63	1.46	-2.49	1.29E-02	3.22E-02	DN
ENSG00000228486	C2orf92	chromosome 2 open reading frame 92 [Source:HGNC Symbol;Acc:HGNC:49272]	3.30	5.03	1.16	4.33	1.46E-05	7.59E-05	UP
ENSG00000232112	TMA7	translation machinery associated 7 homolog [Source:HGNC Symbol;Acc:HGNC:26932]	102.62	-2.70	0.18	-14.89	3.58E-50	7.24E-48	DN
ENSG00000234616	JRK	Jrk helix-turn-helix protein [Source:HGNC Symbol;Acc:HGNC:6199]	9.49	2.29	0.51	4.49	7.20E-06	3.98E-05	UP
ENSG00000235098	ANKRD65	ankyrin repeat domain 65 [Source:HGNC Symbol;Acc:HGNC:42950]	2.81	2.10	0.91	2.30	2.14E-02	4.93E-02	UP
ENSG00000235162	C12orf75	chromosome 12 open reading frame 75 [Source:HGNC Symbol;Acc:HGNC:35164]	4.22	4.62	1.13	4.09	4.31E-05	2.01E-04	UP
ENSG00000235169	SMIM1	small integral membrane protein 1 (Vel blood group) [Source:HGNC Symbol;Acc:HGNC:44204]	6.26	-2.21	0.57	-3.89	1.00E-04	4.38E-04	DN
ENSG00000235194	PPP1R3E	protein phosphatase 1 regulatory subunit 3E [Source:HGNC Symbol;Acc:HGNC:14943]	3.83	3.07	0.96	3.18	1.45E-03	4.77E-03	UP
ENSG00000235387	SPAAR	small regulatory polypeptide of amino acid response [Source:HGNC Symbol;Acc:HGNC:27244]	3.23	2.81	0.99	2.84	4.45E-03	1.29E-02	UP
ENSG00000236383	CCDC200	coiled-coil domain containing 200 [Source:HGNC Symbol;Acc:HGNC:43658]	7.82	2.87	0.65	4.42	9.69E-06	5.24E-05	UP
ENSG00000236699	ARHGEF38	Rho guanine nucleotide exchange factor 38 [Source:HGNC Symbol;Acc:HGNC:25968]	5.95	-3.62	0.77	-4.72	2.39E-06	1.45E-05	DN
ENSG00000237515	SHISA9	shisa family member 9 [Source:HGNC Symbol;Acc:HGNC:37231]	8.96	6.47	1.08	6.00	2.01E-09	2.08E-08	UP
ENSG00000237651	C2orf74	chromosome 2 open reading frame 74 [Source:HGNC Symbol;Acc:HGNC:34439]	1.46	3.82	1.35	2.83	4.68E-03	1.34E-02	UP
ENSG00000239474	KLHL41	kelch like family member 41 [Source:HGNC Symbol;Acc:HGNC:16905]	1.56	-4.26	1.26	-3.38	7.14E-04	2.53E-03	DN
ENSG00000241468	ATP5MF	ATP synthase membrane subunit f [Source:HGNC Symbol;Acc:HGNC:848]	27.26	3.01	0.36	8.27	1.29E-16	3.01E-15	UP
ENSG00000242028	HYPK	huntingtin interacting protein K [Source:HGNC Symbol;Acc:HGNC:18418]	10.55	-3.13	0.52	-6.05	1.41E-09	1.48E-08	DN
ENSG00000242265	PEG10	paternally expressed 10 [Source:HGNC Symbol;Acc:HGNC:14005]	316.80	4.09	0.25	16.12	1.89E-58	6.16E-56	UP
ENSG00000242550	SERPINB10	serpin family B member 10 [Source:HGNC Symbol;Acc:HGNC:8942]	23.07	6.35	1.06	6.02	1.74E-09	1.81E-08	UP
ENSG00000242866	STRC	stereocilin [Source:HGNC Symbol;Acc:HGNC:16035]	2.77	-2.74	0.92	-2.96	3.06E-03	9.24E-03	DN
ENSG00000243317	STMP1	short transmembrane mitochondrial protein 1 [Source:HGNC Symbol;Acc:HGNC:41909]	29.20	-2.08	0.29	-7.10	1.29E-12	1.95E-11	DN
ENSG00000243449	C4orf48	chromosome 4 open reading frame 48 [Source:HGNC Symbol;Acc:HGNC:34437]	3.61	2.12	0.84	2.53	1.14E-02	2.90E-02	UP
ENSG00000244405	ETV5	ETS variant transcription factor 5 [Source:HGNC Symbol;Acc:HGNC:3494]	39.73	2.26	0.26	8.82	1.17E-18	3.36E-17	UP
ENSG00000248905	FMN1	formin 1 [Source:HGNC Symbol;Acc:HGNC:3768]	8.95	3.95	0.80	4.91	9.00E-07	5.97E-06	UP
ENSG00000250067	YJEFN3	YjeF N-terminal domain containing 3 [Source:HGNC Symbol;Acc:HGNC:24785]	28.01	-4.67	0.47	-9.96	2.36E-23	1.01E-21	DN
ENSG00000250305	TRMT9B	tRNA methyltransferase 9B (putative) [Source:HGNC Symbol;Acc:HGNC:26725]	7.87	6.27	1.10	5.68	1.34E-08	1.23E-07	UP
ENSG00000251247	ZNF345	zinc finger protein 345 [Source:HGNC Symbol;Acc:HGNC:16367]	6.89	2.25	0.60	3.73	1.93E-04	7.84E-04	UP
ENSG00000251692	PTX4	pentraxin 4 [Source:HGNC Symbol;Acc:HGNC:14171]	1.68	-4.37	1.24	-3.52	4.39E-04	1.64E-03	DN
ENSG00000254535	PABPC4L	poly(A) binding protein cytoplasmic 4 like [Source:HGNC Symbol;Acc:HGNC:31955]	82.78	-6.40	0.45	-14.08	4.87E-45	8.05E-43	DN
ENSG00000254858	MPV17L2	MPV17 mitochondrial inner membrane protein like 2 [Source:HGNC Symbol;Acc:HGNC:28177]	9.07	-2.73	0.52	-5.29	1.21E-07	9.34E-07	DN
ENSG00000255690	TRIL	TLR4 interactor with leucine rich repeats [Source:HGNC Symbol;Acc:HGNC:22200]	3.66	-2.82	0.81	-3.48	4.96E-04	1.83E-03	DN
ENSG00000256269	HMBS	hydroxymethylbilane synthase [Source:HGNC Symbol;Acc:HGNC:4982]	11.68	-2.26	0.42	-5.40	6.80E-08	5.51E-07	DN
ENSG00000256453	DND1	DND microRNA-mediated repression inhibitor 1 [Source:HGNC Symbol;Acc:HGNC:23799]	3.90	-2.62	0.77	-3.42	6.32E-04	2.27E-03	DN
ENSG00000257987	TEX49	testis expressed 49 [Source:HGNC Symbol;Acc:HGNC:48628]	6.69	-6.36	0.99	-6.45	1.12E-10	1.36E-09	DN
ENSG00000258429	PDF	peptide deformylase, mitochondrial [Source:HGNC Symbol;Acc:HGNC:30012]	5.31	-2.09	0.59	-3.51	4.43E-04	1.65E-03	DN
ENSG00000258484	SPESP1	sperm equatorial segment protein 1 [Source:HGNC Symbol;Acc:HGNC:15570]	8.90	5.70	1.12	5.07	4.01E-07	2.82E-06	UP
ENSG00000258644	SYNJ2BP-COX16	SYNJ2BP-COX16 readthrough [Source:HGNC Symbol;Acc:HGNC:48350]	24.61	-2.76	0.31	-8.76	1.96E-18	5.45E-17	DN
ENSG00000258818	RNASE4	ribonuclease A family member 4 [Source:HGNC Symbol;Acc:HGNC:10047]	40.88	-6.85	0.86	-8.01	1.14E-15	2.48E-14	DN
ENSG00000258839	MC1R	melanocortin 1 receptor [Source:HGNC Symbol;Acc:HGNC:6929]	15.95	7.29	1.08	6.78	1.24E-11	1.68E-10	UP
ENSG00000263001	GTF2I	general transcription factor IIi [Source:HGNC Symbol;Acc:HGNC:4659]	104.72	2.13	0.16	13.01	1.01E-38	1.14E-36	UP
ENSG00000263639	MSMB	microseminoprotein beta [Source:HGNC Symbol;Acc:HGNC:7372]	1.45	-4.15	1.29	-3.23	1.24E-03	4.14E-03	DN
ENSG00000264364	DYNLL2	dynein light chain LC8-type 2 [Source:HGNC Symbol;Acc:HGNC:24596]	73.33	-3.39	0.21	-16.10	2.52E-58	7.98E-56	DN
ENSG00000267534	S1PR2	sphingosine-1-phosphate receptor 2 [Source:HGNC Symbol;Acc:HGNC:3169]	10.78	3.59	0.65	5.49	4.01E-08	3.35E-07	UP
ENSG00000269190	FBXO17	F-box protein 17 [Source:HGNC Symbol;Acc:HGNC:18754]	8.51	-2.51	0.50	-4.99	5.94E-07	4.08E-06	DN
ENSG00000270757	HSPE1-MOB4	HSPE1-MOB4 readthrough [Source:HGNC Symbol;Acc:HGNC:49184]	58.78	-5.54	0.42	-13.18	1.10E-39	1.36E-37	DN
ENSG00000270800	RPS10-NUDT3	RPS10-NUDT3 readthrough [Source:HGNC Symbol;Acc:HGNC:49181]	215.73	-4.02	0.25	-15.94	3.20E-57	9.63E-55	DN
ENSG00000270885	RASL10B	RAS like family 10 member B [Source:HGNC Symbol;Acc:HGNC:30295]	5.00	3.04	0.83	3.66	2.55E-04	1.01E-03	UP
ENSG00000271303	SRXN1	sulfiredoxin 1 [Source:HGNC Symbol;Acc:HGNC:16132]	7.51	-2.13	0.52	-4.13	3.64E-05	1.73E-04	DN
ENSG00000272047	GTF2H5	general transcription factor IIH subunit 5 [Source:HGNC Symbol;Acc:HGNC:21157]	18.21	-3.88	0.47	-8.33	8.24E-17	1.96E-15	DN
ENSG00000272899	ATP6V1FNB	ATP6V1F neighbor [Source:HGNC Symbol;Acc:HGNC:52392]	6.18	-3.39	0.71	-4.78	1.75E-06	1.10E-05	DN
ENSG00000273703	H2BC14	H2B clustered histone 14 [Source:HGNC Symbol;Acc:HGNC:4750]	3.13	4.93	1.19	4.15	3.26E-05	1.56E-04	UP
ENSG00000273802	H2BC8	H2B clustered histone 8 [Source:HGNC Symbol;Acc:HGNC:4746]	28.45	-2.60	0.28	-9.39	6.08E-21	2.17E-19	DN
ENSG00000273983	H3C8	H3 clustered histone 8 [Source:HGNC Symbol;Acc:HGNC:4772]	2.13	4.37	1.26	3.48	5.06E-04	1.86E-03	UP
ENSG00000275832	ARHGAP23	Rho GTPase activating protein 23 [Source:HGNC Symbol;Acc:HGNC:29293]	38.27	2.87	0.29	9.87	5.64E-23	2.34E-21	UP
ENSG00000276547	PCDHGB5	protocadherin gamma subfamily B, 5 [Source:HGNC Symbol;Acc:HGNC:8712]	11.04	-2.63	0.45	-5.84	5.23E-09	5.07E-08	DN
ENSG00000277224	H2BC7	H2B clustered histone 7 [Source:HGNC Symbol;Acc:HGNC:4752]	4.52	4.69	1.12	4.18	2.97E-05	1.44E-04	UP
ENSG00000277363	SRCIN1	SRC kinase signaling inhibitor 1 [Source:HGNC Symbol;Acc:HGNC:29506]	5.24	2.76	0.79	3.51	4.50E-04	1.67E-03	UP
ENSG00000277775	H3C7	H3 clustered histone 7 [Source:HGNC Symbol;Acc:HGNC:4773]	17.14	7.38	1.07	6.91	4.88E-12	6.93E-11	UP
ENSG00000278540	ACACA	acetyl-CoA carboxylase alpha [Source:HGNC Symbol;Acc:HGNC:84]	11.47	2.48	0.49	5.02	5.20E-07	3.61E-06	UP
ENSG00000278619	MRM1	mitochondrial rRNA methyltransferase 1 [Source:HGNC Symbol;Acc:HGNC:26202]	4.43	-2.84	0.74	-3.83	1.28E-04	5.41E-04	DN
ENSG00000283516	LITAFD	LITAF domain containing [Source:HGNC Symbol;Acc:HGNC:53927]	1.31	3.68	1.36	2.71	6.69E-03	1.83E-02	UP
ENSG00000283526	PRRT1B	proline rich transmembrane protein 1B [Source:HGNC Symbol;Acc:HGNC:53642]	2.65	-4.40	1.14	-3.86	1.14E-04	4.87E-04	DN
ENSG00000285708	AC097634.4	novel protein	3.53	-2.76	0.84	-3.31	9.43E-04	3.24E-03	DN
ENSG00000286169	PDCD6-AHRR	PDCD6-AHRR readthrough (NMD candidate) [Source:HGNC Symbol;Acc:HGNC:54724]	16.46	-7.07	0.94	-7.52	5.45E-14	9.81E-13	DN
