# Supplementary material for: Transcriptomic analysis of primate placentas and novel rhesus trophoblast cell lines informs investigations of human placentation
Source: BMC Biol. 2021 Jun 21;19:127. doi: 10.1186/s12915-021-01056-7 (PMC8218487; doi:10.1186/s12915-021-01056-7)
Supplement: Supplementary file 9 — Additional file 9. DE results of human versus rhesus bulk placenta (190 HPGs). [file 12915_2021_1056_MOESM9_ESM.txt]

Human.Placenta.Marker	Placenta.RNA.tissue.specificity	GeneID	Gene.name.x	Macaque.gene.stable.ID	Macaque.gene.name	Last.common.ancestor.with.Macaque	Macaque.homology.type	Macaque.orthology.confidence..0.low..1.high.	baseMean.avg.DE1	log2FoldChange.avg.DE1	pvalue.avg.DE1	padj.avg.DE1	baseMean.avg.DE2	log2FoldChange.avg.DE2	pvalue.avg.DE2	padj.avg.DE2	baseMean.DE3	log2FoldChange.DE3	pvalue.DE3	padj.DE3	baseMean.avg.DE1.DE2.DE3.avg	log2FoldChange.avg.DE1.DE2.DE3.avg	pvalue.avg.DE1.DE2.DE3.avg	padj.avg.DE1.DE2.DE3.avg	DEG_Direction_DE1/DE2/DE3	excluded_annotation	DE_annotation	Annotations
ADAM12	Tissue enriched	ENSG00000148848	ADAM12	ENSMMUG00000009661	ADAM12	Catarrhini	ortholog_one2one	1	28721.9	5.88	1.81E-128	7.70E-126	63375.7	6.78	6.50E-154	3.57E-151	25523.0	6.43	7.30E-117	5.61E-114	39206.9	6.36	2.43E-117	1.87E-114	UP/UP/UP		Human upregulated	Human upregulated
BPGM	Tissue enriched	ENSG00000172331	BPGM	ENSMMUG00000004598	BPGM	Catarrhini	ortholog_one2one	1	2196.2	4.89	3.57E-79	5.27E-77	6771.8	6.45	4.35E-195	3.93E-192	2585.2	5.82	7.43E-115	5.41E-112	3851.1	5.72	1.19E-79	1.76E-77	UP/UP/UP		Human upregulated	Human upregulated
CYP19A1	Tissue enriched	ENSG00000137869	CYP19A1	ENSMMUG00000002553	CYP19A1	Catarrhini	ortholog_one2one	1	26990.8	4.72	8.99E-76	1.17E-73	75241.9	6.14	2.94E-129	1.08E-126	24121.7	5.27	8.52E-110	6.64E-107	42118.1	5.37	3.00E-76	3.90E-74	UP/UP/UP		Human upregulated	Human upregulated
SVEP1	Tissue enriched	ENSG00000165124	SVEP1	ENSMMUG00000047960	SVEP1	Catarrhini	ortholog_one2one	1	39745.3	4.28	5.61E-72	6.23E-70	62274.5	4.87	1.22E-80	1.62E-78	13490.7	3.23	1.91E-56	3.39E-54	38503.5	4.13	6.36E-57	1.13E-54	UP/UP/UP		Human upregulated	Human upregulated
INSL4	Tissue enriched	ENSG00000120211	INSL4	ENSMMUG00000058221	INSL4	Catarrhini	ortholog_one2one	1	21009.1	-6.42	2.22E-130	9.71E-128	19339.1	-4.87	6.86E-49	2.88E-47	30982.9	-5.36	2.30E-59	4.68E-57	23777.1	-5.55	2.29E-49	9.60E-48	DN/DN/DN		Rhesus Upregulated	Rhesus Upregulated
GPC3	Tissue enriched	ENSG00000147257	GPC3	ENSMMUG00000009622	GPC3	Catarrhini	ortholog_one2one	1	6651.2	4.45	1.23E-44	4.76E-43	16907.0	5.76	2.45E-62	1.86E-60	7138.4	5.26	3.89E-43	4.27E-41	10232.2	5.16	1.34E-43	1.44E-41	UP/UP/UP		Human upregulated	Human upregulated
PGF	Tissue enriched	ENSG00000119630	PGF	ENSMMUG00000002909	PGF	Catarrhini	ortholog_one2one	1	3747.3	4.83	2.58E-78	3.00E-76	7966.6	5.88	1.15E-100	2.50E-98	5257.6	6.06	2.27E-42	2.47E-40	5657.2	5.59	7.56E-43	8.22E-41	UP/UP/UP		Human upregulated	Human upregulated
FBN2	Tissue enriched	ENSG00000138829	FBN2	ENSMMUG00000010682	FBN2	Catarrhini	ortholog_one2one	1	13706.6	3.90	7.83E-78	1.11E-75	15794.2	4.04	5.72E-140	2.38E-137	6059.6	3.25	1.70E-41	1.74E-39	11853.5	3.73	5.67E-42	5.81E-40	UP/UP/UP		Human upregulated	Human upregulated
PAPPA2	Tissue enriched	ENSG00000116183	PAPPA2	ENSMMUG00000023214	PAPPA2	Catarrhini	ortholog_one2one	1	22288.5	10.98	5.21E-39	1.53E-37	72904.1	12.56	2.23E-128	9.23E-126	7606.9	10.07	2.48E-44	3.00E-42	34266.5	11.20	1.74E-39	5.10E-38	UP/UP/UP		Human upregulated	Human upregulated
LGALS13	Tissue enriched	ENSG00000105198	LGALS13	ENSMMUG00000004245	LGALS13	Catarrhini	ortholog_one2one	1	249.4	5.26	9.24E-67	7.60E-65	370.3	5.64	4.37E-50	2.02E-48	167.6	5.42	2.23E-37	1.96E-35	262.4	5.44	7.45E-38	6.53E-36	UP/UP/UP		Human upregulated	Human upregulated
SERPINE2	Tissue enriched	ENSG00000135919	SERPINE2	ENSMMUG00000006161	SERPINE2	Catarrhini	ortholog_one2one	1	184621.0	-6.33	3.02E-36	6.55E-35	164578.0	-6.03	5.93E-52	2.97E-50	271355.3	-6.52	9.22E-59	2.02E-56	206851.4	-6.29	1.01E-36	2.18E-35	DN/DN/DN		Rhesus Upregulated	Rhesus Upregulated
SEMA3B	Tissue enriched	ENSG00000012171	SEMA3B	ENSMMUG00000020117	SEMA3B	Catarrhini	ortholog_one2one	1	9135.3	2.74	2.25E-30	4.10E-29	15926.2	3.55	3.20E-51	1.50E-49	10197.3	3.56	1.21E-41	1.25E-39	11753.0	3.28	7.50E-31	1.37E-29	UP/UP/UP		Human upregulated	Human upregulated
SPESP1	Group enriched	ENSG00000258484	SPESP1	ENSMMUG00000063939	SPESP1	Catarrhini	ortholog_one2one	1	152.1	5.82	7.46E-24	8.97E-23	275.6	6.63	1.34E-41	4.10E-40	93.3	5.83	3.35E-26	1.39E-24	173.7	6.09	2.50E-24	3.04E-23	UP/UP/UP		Human upregulated	Human upregulated
ATG9B	Tissue enriched	ENSG00000181652	ATG9B	ENSMMUG00000054441	ATG9B	Catarrhini	ortholog_one2one	1	1385.0	4.76	5.78E-23	5.82E-22	831.0	3.74	5.36E-31	9.54E-30	1302.8	5.41	7.96E-45	9.80E-43	1172.9	4.64	1.93E-23	1.94E-22	UP/UP/UP		Human upregulated	Human upregulated
KISS1	Tissue enriched	ENSG00000170498	KISS1	ENSMMUG00000003647	KISS1	Catarrhini	ortholog_one2one	1	9138.9	5.93	9.65E-24	1.02E-22	9307.9	5.86	1.84E-54	9.78E-53	22399.1	8.18	8.21E-22	2.77E-20	13615.3	6.66	2.77E-22	9.25E-21	UP/UP/UP		Human upregulated	Human upregulated
HSD17B1	Tissue enriched	ENSG00000108786	HSD17B1	ENSMMUG00000009884	HSD17B1	Catarrhini	ortholog_one2one	1	4810.5	3.57	3.73E-26	4.60E-25	5724.9	3.81	3.98E-28	6.06E-27	3984.6	4.06	1.50E-21	4.96E-20	4840.0	3.81	4.99E-22	1.65E-20	UP/UP/UP		Human upregulated	Human upregulated
P2RY6	Group enriched	ENSG00000171631	P2RY6	ENSMMUG00000003138	P2RY6	Catarrhini	ortholog_one2one	1	376.2	3.18	8.83E-37	1.97E-35	501.0	3.59	4.26E-57	2.46E-55	263.0	3.28	9.44E-20	2.72E-18	380.0	3.35	3.15E-20	9.07E-19	UP/UP/UP		Human upregulated	Human upregulated
ISM2	Tissue enriched	ENSG00000100593	ISM2	ENSMMUG00000013555	ISM2	Catarrhini	ortholog_one2one	1	14170.2	-4.02	6.11E-18	4.82E-17	13577.6	-3.17	3.08E-28	4.80E-27	19449.1	-4.31	1.50E-21	4.34E-20	15732.3	-3.83	2.04E-18	1.61E-17	DN/DN/DN		Rhesus Upregulated	Rhesus Upregulated
ERVW-1	Tissue enriched	ENSG00000242950	ERVW-1	ENSMMUG00000049959	ERVW-1	Catarrhini	ortholog_one2one	1	3355.8	6.97	6.70E-21	5.88E-20	5287.8	7.71	3.44E-62	2.43E-60	2424.5	7.06	2.34E-18	6.01E-17	3689.4	7.25	7.82E-19	2.01E-17	UP/UP/UP		Human upregulated	Human upregulated
NAA11	Group enriched	ENSG00000156269	NAA11	ENSMMUG00000021988	NAA11	Catarrhini	ortholog_one2one	1	177.2	6.11	3.83E-33	8.13E-32	303.3	6.80	1.98E-49	8.57E-48	56.2	5.12	3.89E-18	9.73E-17	178.9	6.01	1.30E-18	3.24E-17	UP/UP/UP		Human upregulated	Human upregulated
SIGLEC6	Tissue enriched	ENSG00000105492	SIGLEC6	ENSMMUG00000044652	SIGLEC6	Catarrhini	ortholog_one2one	1	1390.7	5.93	1.49E-29	2.56E-28	1861.0	6.33	2.43E-77	2.89E-75	1231.0	6.60	4.94E-17	9.63E-16	1494.2	6.29	1.65E-17	3.21E-16	UP/UP/UP		Human upregulated	Human upregulated
TRIML2	Group enriched	ENSG00000179046	TRIML2	ENSMMUG00000010967	TRIML2	Catarrhini	ortholog_one2one	1	871.6	-4.04	1.51E-32	3.13E-31	776.2	-4.04	5.34E-27	7.70E-26	1296.8	-3.53	9.83E-17	1.83E-15	981.5	-3.87	3.28E-17	6.10E-16	DN/DN/DN		Rhesus Upregulated	Rhesus Upregulated
MORC4	Tissue enriched	ENSG00000133131	MORC4	ENSMMUG00000013150	MORC4	Catarrhini	ortholog_one2one	1	9530.0	-1.82	3.44E-23	3.52E-22	9501.4	-1.50	1.02E-26	1.43E-25	11879.6	-1.94	1.12E-16	2.46E-15	10303.7	-1.76	3.73E-17	8.20E-16	//		Not DE	Not DE
ANKRD33	Group enriched	ENSG00000167612	ANKRD33	ENSMMUG00000004978	ANKRD33	Catarrhini	ortholog_one2one	1	270.7	3.20	1.04E-15	6.33E-15	229.2	2.85	1.23E-15	8.21E-15	191.7	3.28	5.27E-16	1.09E-14	230.5	3.11	9.33E-16	8.50E-15	UP/UP/UP		Human upregulated	Human upregulated
DACT2	Group enriched	ENSG00000164488	DACT2	ENSMMUG00000004230	DACT2	Catarrhini	ortholog_one2one	1	1229.2	3.79	4.38E-27	5.71E-26	1989.8	4.43	4.14E-37	9.92E-36	721.6	3.63	2.34E-15	4.59E-14	1313.5	3.95	7.80E-16	1.53E-14	UP/UP/UP		Human upregulated	Human upregulated
IDO2	Group enriched	ENSG00000188676	IDO2	ENSMMUG00000019306	IDO2	Catarrhini	ortholog_one2one	1	231.5	4.53	4.18E-25	4.86E-24	128.7	3.57	9.40E-15	5.74E-14	269.3	5.53	1.00E-48	1.49E-46	209.8	4.54	3.13E-15	1.91E-14	UP/UP/UP		Human upregulated	Human upregulated
CLDN19	Group enriched	ENSG00000164007	CLDN19	ENSMMUG00000057076	CLDN19	Catarrhini	ortholog_one2one	1	553.1	-2.94	7.82E-14	4.43E-13	549.1	-2.34	9.46E-32	1.76E-30	701.3	-4.27	7.61E-26	3.04E-24	601.2	-3.19	2.61E-14	1.48E-13	DN/DN/DN		Rhesus Upregulated	Rhesus Upregulated
HSD3B1	Tissue enriched	ENSG00000203857	HSD3B1	ENSMMUG00000047765	HSD3B1	Catarrhini	ortholog_one2one	1	3093.6	4.94	1.44E-12	6.92E-12	7435.7	5.56	9.89E-14	5.64E-13	3015.5	6.24	8.68E-23	3.08E-21	4515.0	5.58	5.12E-13	2.49E-12	/UP/UP		Not DE	Not DE
MAGEA4	Group enriched	ENSG00000147381	MAGEA4	ENSMMUG00000040274	MAGEA4	Catarrhini	ortholog_one2one	1	581.5	-4.74	7.68E-23	8.68E-22	560.4	-3.31	8.65E-12	4.48E-11	901.1	-4.58	2.82E-32	1.77E-30	681.0	-4.21	2.88E-12	1.49E-11	DN/DN/DN		Rhesus Upregulated	Rhesus Upregulated
SLC52A1	Group enriched	ENSG00000132517	SLC52A1	ENSMMUG00000011344	SLC52A1	Catarrhini	ortholog_one2one	1	472.7	1.73	3.20E-13	1.64E-12	574.6	2.02	5.44E-24	6.38E-23	401.5	1.94	3.91E-12	5.24E-11	482.9	1.90	1.41E-12	1.80E-11	//		Not DE	Not DE
ADAMTSL4	Tissue enriched	ENSG00000143382	ADAMTSL4	ENSMMUG00000008218	ADAMTSL4	Catarrhini	ortholog_one2one	1	7294.0	1.59	7.27E-12	3.49E-11	9570.3	2.02	5.93E-21	5.92E-20	7137.8	2.05	6.57E-12	6.93E-11	8000.7	1.88	4.61E-12	3.47E-11	//		Not DE	Not DE
LYPD5	Group enriched	ENSG00000159871	LYPD5	ENSMMUG00000059642	LYPD5	Catarrhini	ortholog_one2one	1	150.6	6.11	8.69E-18	6.70E-17	315.8	6.99	1.31E-10	5.63E-10	96.9	6.37	1.43E-22	5.03E-21	187.8	6.49	4.37E-11	1.88E-10	UP/UP/UP		Human upregulated	Human upregulated
FURIN	Group enriched	ENSG00000140564	FURIN	ENSMMUG00000004657	FURIN	Catarrhini	ortholog_one2one	1	8062.3	1.84	1.83E-10	7.68E-10	12517.7	2.53	1.99E-21	2.05E-20	7344.1	2.20	2.81E-19	6.64E-18	9308.0	2.19	6.10E-11	2.56E-10	/UP/		Not DE	Not DE
NOTUM	Tissue enriched	ENSG00000185269	NOTUM	ENSMMUG00000049343	NOTUM	Catarrhini	ortholog_one2one	1	18502.9	-4.65	1.99E-10	8.34E-10	16241.9	-5.12	1.84E-27	2.74E-26	26906.0	-5.28	6.05E-32	3.72E-30	20550.3	-5.02	6.64E-11	2.78E-10	DN/DN/DN		Rhesus Upregulated	Rhesus Upregulated
INHBA	Tissue enriched	ENSG00000122641	INHBA	ENSMMUG00000061466	INHBA	Catarrhini	ortholog_one2one	1	4036.5	2.47	1.24E-09	4.78E-09	12918.1	4.21	4.74E-22	5.12E-21	2897.6	2.44	1.00E-16	1.87E-15	6617.4	3.04	4.14E-10	1.59E-09	/UP/UP		Not DE	Not DE
IL22RA2	Group enriched	ENSG00000164485	IL22RA2	ENSMMUG00000013562	IL22RA2	Catarrhini	ortholog_one2one	1	24.2	4.99	5.49E-10	2.20E-09	62.5	6.28	1.04E-14	6.78E-14	30.5	6.03	3.87E-10	3.34E-09	39.0	5.77	3.12E-10	1.85E-09	UP/UP/UP		Human upregulated	Human upregulated
SYNPO	Group enriched	ENSG00000171992	SYNPO	ENSMMUG00000005414	NDST1	Catarrhini	ortholog_one2one	1	4053.3	1.75	1.50E-27	2.26E-26	4736.9	1.97	1.63E-15	1.12E-14	2620.6	1.29	1.22E-09	1.04E-08	3803.6	1.67	4.05E-10	3.48E-09	//		Not DE	Not DE
DLK1	Group enriched	ENSG00000185559	DLK1	ENSMMUG00000020038	DLK1	Catarrhini	ortholog_one2one	1	11119.2	2.98	1.44E-35	3.51E-34	5619.7	1.80	5.98E-09	2.36E-08	7987.5	3.06	9.03E-25	3.39E-23	8242.1	2.61	1.99E-09	7.86E-09	UP//UP		Not DE	Not DE
GCM1	Tissue enriched	ENSG00000137270	GCM1	ENSMMUG00000022083	GCM1	Catarrhini	ortholog_one2one	1	5046.8	-2.02	1.13E-34	2.63E-33	6198.0	-0.87	6.53E-09	2.57E-08	6482.9	-2.28	9.78E-30	5.22E-28	5909.2	-1.72	2.18E-09	8.58E-09	//DN		Not DE	Not DE
INHA	Group enriched	ENSG00000123999	INHA	ENSMMUG00000007483	INHA	Catarrhini	ortholog_one2one	1	3148.9	-3.76	4.68E-64	3.80E-62	3358.7	-2.19	7.54E-09	2.74E-08	4636.2	-2.80	5.60E-17	1.11E-15	3714.6	-2.92	2.51E-09	9.12E-09	DN//DN		Not DE	Not DE
ADAMTS6	Tissue enriched	ENSG00000049192	ADAMTS6	ENSMMUG00000018100	ADAMTS6	Catarrhini	ortholog_one2one	1	1238.0	3.47	1.10E-30	2.03E-29	1387.1	3.57	2.50E-18	2.10E-17	491.9	2.43	8.78E-09	6.41E-08	1039.0	3.16	2.93E-09	2.14E-08	UP/UP/		Not DE	Not DE
XAGE2	Tissue enriched	ENSG00000155622	XAGE2	ENSMMUG00000040002	XAGE2	Catarrhini	ortholog_one2one	1	166.2	2.97	3.97E-12	1.84E-11	228.2	3.05	4.61E-08	1.54E-07	222.7	4.03	2.15E-10	2.33E-09	205.7	3.35	1.54E-08	5.20E-08	UP//UP		Not DE	Not DE
CSF3R	Group enriched	ENSG00000119535	CSF3R	ENSMMUG00000020434	CSF3R	Catarrhini	ortholog_one2one	1	6887.8	1.13	2.72E-07	8.20E-07	10144.8	1.81	1.90E-15	1.31E-14	7459.4	1.77	2.03E-12	2.79E-11	8164.0	1.57	9.08E-08	2.73E-07	//		Not DE	Not DE
IL1RAP	Group enriched	ENSG00000196083	IL1RAP	ENSMMUG00000022562	IL1RAP	Catarrhini	ortholog_one2one	1	1434.6	1.58	2.23E-13	1.22E-12	3203.7	2.88	1.42E-21	1.48E-20	1083.5	1.46	2.33E-07	1.56E-06	1907.3	1.97	7.76E-08	5.20E-07	/UP/		Not DE	Not DE
MAGEA10	Tissue enriched	ENSG00000124260	MAGEA10	ENSMMUG00000063217	MAGEA10	Catarrhini	ortholog_one2one	1	478.8	1.60	8.64E-07	2.48E-06	746.9	2.32	2.82E-24	3.46E-23	442.4	1.94	1.08E-11	1.18E-10	556.0	1.95	2.88E-07	8.26E-07	//		Not DE	Not DE
LIN28B	Tissue enriched	ENSG00000187772	LIN28B	ENSMMUG00000064609	LIN28B	Catarrhini	ortholog_one2one	1	3989.3	-1.15	7.41E-11	3.06E-10	4328.1	-0.69	1.31E-06	3.99E-06	4714.3	-1.34	8.19E-09	7.17E-08	4343.9	-1.06	4.39E-07	1.35E-06	//		Not DE	Not DE
CYP11A1	Group enriched	ENSG00000140459	CYP11A1	ENSMMUG00000003239	CYP11A1	Catarrhini	ortholog_one2one	1	3505.5	0.92	2.58E-06	7.10E-06	4192.9	-5.84	1.90E-19	1.63E-18	2963.6	-6.21	1.63E-20	4.96E-19	3554.0	-3.71	8.59E-07	2.37E-06	//		Not DE	Not DE
LNPEP	Tissue enriched	ENSG00000113441	LNPEP	ENSMMUG00000018542	LNPEP	Catarrhini	ortholog_one2one	1	9865.4	3.00	2.68E-21	2.71E-20	22274.2	4.19	4.43E-49	1.89E-47	3776.3	1.72	4.25E-06	2.31E-05	11972.0	2.97	1.42E-06	7.69E-06	UP/UP/		Not DE	Not DE
IGF2	Tissue enriched	ENSG00000167244	IGF2	ENSMMUG00000047449	IGF2	Catarrhini	ortholog_one2one	1	199274.6	-1.33	1.62E-05	3.90E-05	144172.1	-2.75	2.88E-18	2.41E-17	226863.3	-2.34	1.16E-16	2.15E-15	190103.3	-2.14	5.39E-06	1.30E-05	/DN/		Not DE	Not DE
SLC13A4	Group enriched	ENSG00000164707	SLC13A4	ENSMMUG00000016386	SLC13A4	Primates	ortholog_one2one	1	922.5	1.04	1.10E-04	2.37E-04	1170.5	1.47	2.01E-09	8.34E-09	965.5	1.60	3.43E-06	1.66E-05	1019.5	1.37	3.78E-05	8.44E-05	//		Not DE	Not DE
IGFBP1	Group enriched	ENSG00000146678	IGFBP1	ENSMMUG00000059330	IGFBP1	Catarrhini	ortholog_one2one	1	60679.9	-7.35	9.38E-05	2.10E-04	53821.5	-6.77	1.29E-05	3.55E-05	91564.4	-9.81	2.23E-06	1.29E-05	68688.6	-7.98	3.63E-05	8.62E-05	DN/DN/DN		Rhesus Upregulated	Rhesus Upregulated
CALHM4	Group enriched	ENSG00000164451	CALHM4	ENSMMUG00000007414	CALHM4	Catarrhini	ortholog_one2one	1	63.1	6.63	2.76E-18	2.24E-17	50.3	6.24	1.85E-13	1.09E-12	44.8	6.91	6.81E-05	2.86E-04	52.7	6.59	2.27E-05	9.52E-05	UP/UP/UP		Human upregulated	Human upregulated
DUSP9	Group enriched	ENSG00000130829	DUSP9	ENSMMUG00000056988	DUSP9	Catarrhini	ortholog_one2one	1	2037.0	0.98	2.04E-07	6.12E-07	2031.8	0.96	6.62E-09	2.49E-08	1694.7	0.85	1.41E-04	5.56E-04	1921.2	0.93	4.72E-05	1.86E-04	//		Not DE	Not DE
PLAC1	Tissue enriched	ENSG00000170965	PLAC1	ENSMMUG00000023039	PLAC1	Catarrhini	ortholog_one2one	1	7112.7	-2.42	2.28E-17	1.56E-16	8359.2	-1.22	2.99E-04	6.34E-04	9670.6	-2.07	9.15E-11	1.05E-09	8380.8	-1.90	9.96E-05	2.11E-04	DN//		Not DE	Not DE
OLAH	Group enriched	ENSG00000152463	OLAH	ENSMMUG00000052297	OLAH	Catarrhini	ortholog_one2one	1	140.6	5.09	3.89E-08	1.22E-07	250.7	5.27	5.51E-05	1.29E-04	229.0	6.96	2.66E-04	9.59E-04	206.7	5.77	1.07E-04	3.63E-04	UP/UP/UP		Human upregulated	Human upregulated
WNT3A	Group enriched	ENSG00000154342	WNT3A	ENSMMUG00000050712	WNT3A	Catarrhini	ortholog_one2one	1	269.0	3.35	3.69E-23	4.27E-22	96.5	1.52	5.77E-04	1.26E-03	159.0	3.11	5.90E-10	6.06E-09	174.9	2.66	1.92E-04	4.20E-04	UP//UP		Not DE	Not DE
FHDC1	Tissue enriched	ENSG00000137460	FHDC1	ENSMMUG00000018493	FHDC1	Catarrhini	ortholog_one2one	1	3078.5	1.32	2.15E-18	1.76E-17	3727.1	1.60	3.10E-13	1.80E-12	2100.1	0.73	3.84E-04	1.33E-03	2968.6	1.22	1.28E-04	4.44E-04	//		Not DE	Not DE
PSKH2	Group enriched	ENSG00000147613	PSKH2	ENSMMUG00000053642	PSKH2	Catarrhini	ortholog_one2one	1	10.4	-4.88	4.67E-06	1.18E-05	10.1	-3.35	6.91E-04	1.39E-03	15.1	-4.97	1.20E-04	4.87E-04	11.9	-4.40	2.72E-04	6.31E-04	DN/DN/DN		Rhesus Upregulated	Rhesus Upregulated
ADAMTS18	Group enriched	ENSG00000140873	ADAMTS18	ENSMMUG00000000824	ADAMTS18	Boreoeutheria	ortholog_one2one	1	322.0	2.09	3.66E-10	1.49E-09	194.6	1.15	9.74E-04	2.01E-03	246.4	2.13	2.67E-08	1.82E-07	254.4	1.79	3.25E-04	6.71E-04	//		Not DE	Not DE
GJA5	Tissue enriched	ENSG00000265107	GJA5	ENSMMUG00000001803	GJA5	Catarrhini	ortholog_one2one	1	2093.4	1.18	4.34E-11	1.95E-10	3327.1	1.98	2.14E-36	5.01E-35	1589.4	0.89	7.99E-04	2.57E-03	2336.7	1.35	2.66E-04	8.57E-04	//		Not DE	Not DE
KRT24	Group enriched	ENSG00000167916	KRT24	ENSMMUG00000023592	KRT24	Catarrhini	ortholog_one2one	1	20.0	-6.25	2.96E-07	8.48E-07	18.8	-4.50	9.27E-07	2.92E-06	30.3	-3.71	1.25E-03	3.83E-03	23.0	-4.82	4.17E-04	1.28E-03	DN/DN/DN		Rhesus Upregulated	Rhesus Upregulated
SH2D5	Group enriched	ENSG00000189410	SH2D5	ENSMMUG00000008847	SH2D5	Catarrhini	ortholog_one2one	1	1684.5	-1.91	1.60E-11	7.45E-11	1724.6	-1.53	3.27E-07	1.07E-06	2324.0	-1.09	1.45E-03	3.94E-03	1911.1	-1.51	4.83E-04	1.31E-03	//		Not DE	Not DE
LVRN	Tissue enriched	ENSG00000172901	LVRN	ENSMMUG00000022191	LVRN	Catarrhini	ortholog_one2one	1	4721.6	-2.07	1.58E-03	2.90E-03	5168.0	-1.28	5.85E-04	1.25E-03	6229.5	-2.32	6.66E-13	8.01E-12	5373.0	-1.89	7.22E-04	1.38E-03	//		Not DE	Not DE
PAPPA	Tissue enriched	ENSG00000182752	PAPPA	ENSMMUG00000013099	PAPPA	Catarrhini	ortholog_one2one	1	124402.7	2.34	1.96E-05	4.66E-05	265827.9	3.48	3.01E-23	3.48E-22	65482.0	1.36	1.53E-03	4.17E-03	151904.2	2.39	5.18E-04	1.41E-03	/UP/		Not DE	Not DE
ERVFRD-1	Tissue enriched	ENSG00000244476	ERVFRD-1	ENSMMUG00000043161	ERVFRD-1	Catarrhini	ortholog_one2one	1	2421.9	-1.84	1.68E-11	7.78E-11	2969.4	-0.78	2.42E-03	4.72E-03	3315.5	-1.18	1.20E-03	3.35E-03	2902.3	-1.27	1.20E-03	2.69E-03	//		Not DE	Not DE
FOXI3	Group enriched	ENSG00000214336	FOXI3	ENSMMUG00000014248	FOXI3	Catarrhini	ortholog_one2one	1	93.6	2.51	1.06E-13	5.96E-13	113.6	2.73	2.06E-15	1.41E-14	49.1	1.79	3.27E-03	9.13E-03	85.4	2.35	1.09E-03	3.04E-03	UP/UP/		Not DE	Not DE
TRIM60	Group enriched	ENSG00000176979	TRIM60	ENSMMUG00000000102	TRIM60	Catarrhini	ortholog_one2one	1	46.2	-1.69	5.55E-05	1.24E-04	39.8	-2.08	3.99E-06	1.09E-05	57.2	-1.75	3.90E-03	1.07E-02	47.7	-1.84	1.32E-03	3.60E-03	/DN/		Not DE	Not DE
CAPN6	Group enriched	ENSG00000077274	CAPN6	ENSMMUG00000015308	CAPN6	Catarrhini	ortholog_one2one	1	22554.9	-1.87	5.71E-11	2.36E-10	25733.5	-1.03	7.94E-03	1.33E-02	29851.9	-1.40	1.92E-08	1.58E-07	26046.8	-1.43	2.65E-03	4.44E-03	//		Not DE	Not DE
LRRC15	Tissue enriched	ENSG00000172061	LRRC15	ENSMMUG00000007866	LRRC15	Catarrhini	ortholog_one2one	1	33.4	-2.93	9.76E-03	1.60E-02	38.0	-1.60	8.84E-03	1.54E-02	41.7	-6.80	8.24E-07	5.12E-06	37.7	-3.78	6.20E-03	1.05E-02	DN//DN		Not DE	Not DE
IL1RL1	Group enriched	ENSG00000115602	IL1RL1	ENSMMUG00000009238	IL1RL1	Catarrhini	ortholog_one2one	1	306.6	3.02	8.73E-04	1.61E-03	259.5	2.71	5.59E-03	9.65E-03	239.1	3.31	1.47E-02	3.21E-02	268.4	3.01	7.04E-03	1.44E-02	UP/UP/		Not DE	Not DE
MYH13	Group enriched	ENSG00000006788	MYH13	ENSMMUG00000009759	MYH13	Catarrhini	ortholog_one2one	1	5.1	3.11	1.70E-03	3.19E-03	5.8	3.22	1.96E-03	3.93E-03	4.2	3.38	4.37E-02	8.07E-02	5.0	3.23	1.58E-02	2.93E-02	UP/UP/		Not DE	Not DE
HBM	Group enriched	ENSG00000206177	HBM	ENSMMUG00000057274	HBM	Catarrhini	ortholog_one2one	1	17.1	2.56	1.56E-03	2.85E-03	14.0	2.12	5.84E-03	1.06E-02	11.0	2.34	4.28E-02	7.65E-02	14.0	2.34	1.67E-02	3.00E-02	UP/UP/		Not DE	Not DE
C1QTNF6	Group enriched	ENSG00000133466	C1QTNF6	ENSMMUG00000044029	C1QTNF6	Catarrhini	ortholog_one2one	1	1387.0	0.22	4.06E-03	6.75E-03	1309.5	0.15	8.40E-03	1.41E-02	1426.5	0.40	4.61E-02	8.12E-02	1374.3	0.26	1.95E-02	3.40E-02	//		Not DE	Not DE
PEG10	Group enriched	ENSG00000242265	PEG10	ENSMMUG00000032524	PEG10	Catarrhini	ortholog_one2one	1	20081.5	2.66	1.59E-06	4.41E-06	25046.8	2.89	1.90E-12	1.04E-11	9785.1	1.22	6.73E-02	1.06E-01	18304.5	2.26	2.24E-02	3.53E-02	//		Not DE	Not DE
KL	Group enriched	ENSG00000133116	KL	ENSMMUG00000017048	KL	Catarrhini	ortholog_one2one	1	1011.5	1.66	2.43E-09	9.10E-09	738.4	1.03	5.89E-02	8.40E-02	593.7	0.87	2.21E-02	4.16E-02	781.2	1.19	2.70E-02	4.19E-02	//		Not DE	Not DE
XAGE3	Tissue enriched	ENSG00000171402	XAGE3	ENSMMUG00000003251	XAGE3	Catarrhini	ortholog_one2one	1	686.1	-3.75	4.69E-02	6.48E-02	609.0	-3.65	5.12E-02	7.43E-02	1143.2	-1.41	3.18E-05	1.28E-04	812.8	-2.94	3.27E-02	4.64E-02	//		Not DE	Not DE
LEP	Group enriched	ENSG00000174697	LEP	ENSMMUG00000005322	LEP	Catarrhini	ortholog_one2one	1	87.0	3.73	3.22E-02	4.52E-02	1094.3	7.45	4.92E-08	1.64E-07	60.7	3.90	5.83E-02	9.80E-02	414.0	5.03	3.02E-02	4.77E-02	/UP/		Not DE	Not DE
NFE2L3	Tissue enriched	ENSG00000050344	NFE2L3	ENSMMUG00000003615	NFE2L3	Catarrhini	ortholog_one2one	1	1465.3	1.55	4.96E-02	6.67E-02	1905.3	2.00	9.85E-07	2.85E-06	1263.1	1.53	6.26E-02	1.04E-01	1544.6	1.69	3.74E-02	5.68E-02	//		Not DE	Not DE
DKK1	Tissue enriched	ENSG00000107984	DKK1	ENSMMUG00000010847	DKK1	Catarrhini	ortholog_one2one	1	733.4	-2.44	3.53E-02	5.03E-02	741.7	-1.87	7.78E-02	1.08E-01	922.7	-3.71	7.92E-03	1.96E-02	799.2	-2.67	4.03E-02	5.94E-02	//DN		Not DE	Not DE
VGLL1	Tissue enriched	ENSG00000102243	VGLL1	ENSMMUG00000047144	VGLL1	Catarrhini	ortholog_one2one	1	1063.9	0.14	1.18E-02	1.85E-02	1428.0	0.82	2.00E-02	3.19E-02	1179.7	0.62	1.10E-01	1.58E-01	1223.9	0.53	4.73E-02	6.94E-02	//		Not DE	Not DE
LRRC36	Group enriched	ENSG00000159708	LRRC36	ENSMMUG00000009821	LRRC36	Catarrhini	ortholog_one2one	1	126.9	1.45	5.82E-06	1.50E-05	85.3	0.66	1.65E-01	2.18E-01	185.3	2.72	1.40E-12	1.61E-11	132.5	1.61	5.49E-02	7.25E-02	//UP		Not DE	Not DE
NOX5	Group enriched	ENSG00000255346	NOX5	ENSMMUG00000006230	NOX5	Catarrhini	ortholog_one2one	1	140.6	2.09	2.56E-04	5.11E-04	111.5	1.61	1.82E-03	3.43E-03	64.4	1.13	2.25E-01	2.81E-01	105.5	1.61	7.56E-02	9.50E-02	//		Not DE	Not DE
CRH	Tissue enriched	ENSG00000147571	CRH	ENSMMUG00000021587	CRH	Catarrhini	ortholog_one2one	1	5337.3	1.36	2.72E-01	3.07E-01	10697.7	2.49	3.32E-03	6.23E-03	10640.3	3.19	1.10E-03	3.15E-03	8891.8	2.35	9.21E-02	1.05E-01	/UP/UP		Not DE	Not DE
STS	Tissue enriched	ENSG00000101846	STS	ENSMMUG00000017378	STS	Catarrhini	ortholog_one2one	1	5555.8	0.39	2.16E-01	2.55E-01	11701.6	1.84	1.84E-05	4.93E-05	6085.1	0.92	3.71E-02	7.41E-02	7780.9	1.05	8.44E-02	1.10E-01	//		Not DE	Not DE
LAMB4	Group enriched	ENSG00000091128	LAMB4	ENSMMUG00000021289	LAMB4	Catarrhini	ortholog_one2one	1	180.5	1.52	1.59E-05	3.83E-05	120.2	0.72	3.65E-02	5.55E-02	139.4	1.45	2.03E-01	2.99E-01	146.7	1.23	7.98E-02	1.18E-01	//		Not DE	Not DE
TFPI2	Tissue enriched	ENSG00000105825	TFPI2	ENSMMUG00000020581	TFPI2	Catarrhini	ortholog_one2one	1	38880.2	0.38	3.14E-01	3.59E-01	87147.1	1.85	1.31E-10	6.09E-10	87748.1	2.58	4.45E-12	4.82E-11	71258.4	1.60	1.05E-01	1.20E-01	//UP		Not DE	Not DE
PTGES	Group enriched	ENSG00000148344	PTGES	ENSMMUG00000059501	PTGES	Catarrhini	ortholog_one2one	1	274.0	1.36	2.47E-01	2.77E-01	349.4	1.73	1.57E-02	2.48E-02	236.2	1.58	4.77E-02	8.34E-02	286.5	1.56	1.04E-01	1.28E-01	//		Not DE	Not DE
APLNR	Group enriched	ENSG00000134817	APLNR	ENSMMUG00000010627	APLNR	Catarrhini	ortholog_one2one	1	1773.7	1.55	5.59E-10	2.23E-09	1057.2	0.49	3.73E-01	4.00E-01	1263.1	1.27	2.30E-05	9.51E-05	1364.7	1.10	1.24E-01	1.33E-01	//		Not DE	Not DE
ZNF777	Tissue enriched	ENSG00000196453	ZNF777	ENSMMUG00000002497	ZNF777	Catarrhini	ortholog_one2one	1	593.9	0.06	2.17E-03	3.92E-03	677.9	0.41	2.32E-01	2.72E-01	564.2	-0.12	8.76E-02	1.45E-01	612.0	0.12	1.07E-01	1.40E-01	//		Not DE	Not DE
EXPH5	Group enriched	ENSG00000110723	EXPH5	ENSMMUG00000000797	EXPH5	Catarrhini	ortholog_one2one	1	9061.6	1.49	7.94E-05	1.74E-04	17969.8	2.61	2.39E-12	1.30E-11	5126.2	0.44	3.93E-01	4.26E-01	10719.2	1.51	1.31E-01	1.42E-01	/UP/		Not DE	Not DE
ADGRG6	Group enriched	ENSG00000112414	ADGRG6	ENSMMUG00000044958	ADGRG6	Catarrhini	ortholog_one2one	1	8532.9	-0.77	1.31E-01	1.58E-01	12466.9	0.39	2.22E-01	2.63E-01	9164.9	-0.98	5.38E-03	1.33E-02	10054.9	-0.45	1.19E-01	1.45E-01	//		Not DE	Not DE
HTRA4	Tissue enriched	ENSG00000169495	HTRA4	ENSMMUG00000006037	HTRA4	Catarrhini	ortholog_one2one	1	392.7	1.14	1.68E-01	2.07E-01	916.6	2.52	9.03E-10	3.59E-09	272.9	0.62	1.99E-01	2.57E-01	527.4	1.42	1.22E-01	1.55E-01	/UP/		Not DE	Not DE
SH3TC2	Group enriched	ENSG00000169247	SH3TC2	ENSMMUG00000019820	SH3TC2	Catarrhini	ortholog_one2one	1	3433.1	1.58	5.44E-15	3.41E-14	3258.0	1.43	2.00E-06	6.04E-06	1770.1	0.26	4.85E-01	5.04E-01	2820.4	1.09	1.62E-01	1.68E-01	//		Not DE	Not DE
HS3ST3B1	Group enriched	ENSG00000125430	HS3ST3B1	ENSMMUG00000053284	HS3ST3B1	Catarrhini	ortholog_one2one	1	1142.6	0.64	9.21E-02	1.19E-01	1721.3	1.36	5.67E-10	2.36E-09	870.5	-0.14	3.02E-01	3.96E-01	1244.8	0.62	1.31E-01	1.71E-01	//		Not DE	Not DE
FLT1	Tissue enriched	ENSG00000102755	FLT1	ENSMMUG00000021538	FLT1	Catarrhini	ortholog_one2one	1	8307.2	0.34	4.68E-01	4.74E-01	20028.0	2.03	2.01E-05	5.38E-05	8425.6	0.60	3.92E-02	6.91E-02	12253.6	0.99	1.69E-01	1.81E-01	//		Not DE	Not DE
PAGE4	Group enriched	ENSG00000101951	PAGE4	ENSMMUG00000003082	PAGE4	Catarrhini	ortholog_one2one	1	840.4	-1.93	2.84E-02	4.12E-02	924.6	-1.44	4.24E-01	4.42E-01	1717.9	0.85	3.19E-02	6.35E-02	1161.0	-0.84	1.61E-01	1.82E-01	//		Not DE	Not DE
MORN3	Group enriched	ENSG00000139714	MORN3	ENSMMUG00000041124	MORN3	Catarrhini	ortholog_one2one	1	231.0	0.89	1.76E-04	3.62E-04	201.7	0.83	4.84E-01	4.88E-01	146.0	0.10	3.94E-02	7.29E-02	192.9	0.61	1.75E-01	1.87E-01	//		Not DE	Not DE
BMP1	Group enriched	ENSG00000168487	BMP1	ENSMMUG00000013031	BMP1	Catarrhini	ortholog_one2one	1	10847.3	-0.74	3.35E-02	4.69E-02	10884.2	-0.62	2.11E-02	3.25E-02	14926.7	0.31	4.31E-01	4.91E-01	12219.4	-0.35	1.62E-01	1.90E-01	//		Not DE	Not DE
RTL1	Group enriched	ENSG00000254656	RTL1	ENSMMUG00000005473	RTL1	Catarrhini	ortholog_one2one	1	365.7	0.49	2.07E-01	2.43E-01	232.9	-0.61	3.19E-01	3.60E-01	225.9	-1.87	4.14E-05	1.86E-04	274.8	-0.66	1.76E-01	2.01E-01	//		Not DE	Not DE
SLC2A1	Tissue enriched	ENSG00000117394	SLC2A1	ENSMMUG00000000373	SLC2A1	Catarrhini	ortholog_one2one	1	18194.5	-0.45	1.96E-01	2.26E-01	28464.0	0.68	8.07E-02	1.11E-01	21299.8	-0.03	1.79E-01	2.70E-01	22652.8	0.06	1.52E-01	2.02E-01	//		Not DE	Not DE
IGF2BP1	Group enriched	ENSG00000159217	IGF2BP1	ENSMMUG00000011533	IGF2BP1	Catarrhini	ortholog_one2one	1	312.5	1.33	2.43E-05	5.71E-05	213.0	0.54	2.54E-01	2.94E-01	178.8	0.08	2.55E-01	3.59E-01	234.8	0.65	1.70E-01	2.18E-01	//		Not DE	Not DE
DLX3	Group enriched	ENSG00000064195	DLX3	ENSMMUG00000000157	DLX3	Catarrhini	ortholog_one2one	1	370.4	0.66	2.37E-01	2.68E-01	416.8	0.88	1.14E-01	1.51E-01	349.4	0.72	1.81E-01	2.35E-01	378.9	0.76	1.77E-01	2.18E-01	//		Not DE	Not DE
EPYC	Tissue enriched	ENSG00000083782	EPYC	ENSMMUG00000011300	EPYC	Catarrhini	ortholog_one2one	1	4.5	-2.25	1.70E-02	2.70E-02	5.8	-0.88	3.03E-01	3.65E-01	6.2	-1.69	1.78E-01	2.64E-01	5.5	-1.61	1.66E-01	2.19E-01	DN//		Not DE	Not DE
ACKR2	Group enriched	ENSG00000144648	ACKR2	ENSMMUG00000063596	ACKR2	Catarrhini	ortholog_one2one	1	1807.1	1.33	1.30E-08	4.56E-08	2026.7	1.51	1.85E-09	7.74E-09	1022.1	0.17	5.77E-01	6.62E-01	1618.7	1.00	1.92E-01	2.21E-01	//		Not DE	Not DE
EPB42	Group enriched	ENSG00000166947	EPB42	ENSMMUG00000022255	EPB42	Catarrhini	ortholog_one2one	1	13.9	1.21	7.24E-02	9.84E-02	22.6	2.03	1.09E-03	2.27E-03	9.9	0.70	5.03E-01	5.92E-01	15.5	1.31	1.92E-01	2.31E-01	//		Not DE	Not DE
VGLL3	Tissue enriched	ENSG00000206538	VGLL3	ENSMMUG00000000519	VGLL3	Catarrhini	ortholog_one2one	1	17484.6	0.87	1.37E-01	1.67E-01	31668.5	1.86	1.11E-11	5.71E-11	13088.8	-0.27	4.54E-01	5.30E-01	20747.3	0.82	1.97E-01	2.32E-01	//		Not DE	Not DE
PAEP	Group enriched	ENSG00000122133	PAEP	ENSMMUG00000017915	PAEP	Catarrhini	ortholog_one2one	1	35.9	-3.97	3.73E-01	3.93E-01	35.7	-2.96	2.63E-01	3.02E-01	47.4	-5.34	2.89E-03	7.88E-03	39.7	-4.09	2.13E-01	2.34E-01	//DN		Not DE	Not DE
CEACAM8	Group enriched	ENSG00000124469	CEACAM8	ENSMMUG00000044353	CEACAM8	Catarrhini	ortholog_one2one	1	2358.6	-6.20	2.51E-01	2.80E-01	2118.4	-5.72	3.51E-01	3.75E-01	3160.0	-3.58	2.99E-02	5.70E-02	2545.7	-5.17	2.11E-01	2.37E-01	//		Not DE	Not DE
GLDC	Group enriched	ENSG00000178445	GLDC	ENSMMUG00000031755	GLDC	Catarrhini	ortholog_one2one	1	723.5	-0.49	3.68E-01	3.89E-01	688.2	-0.53	2.57E-01	2.97E-01	826.2	-0.78	1.58E-02	3.12E-02	746.0	-0.60	2.14E-01	2.39E-01	//		Not DE	Not DE
TBX4	Group enriched	ENSG00000121075	TBX4	ENSMMUG00000051933	TBX4	Catarrhini	ortholog_one2one	1	209.2	0.98	8.73E-05	1.95E-04	129.0	-0.10	7.49E-01	7.94E-01	191.3	1.21	8.91E-04	2.78E-03	176.5	0.70	2.50E-01	2.66E-01	//		Not DE	Not DE
MAGEA8	Tissue enriched	ENSG00000156009	MAGEA8	ENSMMUG00000046702	MAGEA8	Catarrhini	ortholog_one2one	1	144.5	0.65	3.26E-03	5.50E-03	226.4	1.57	2.97E-01	3.26E-01	131.0	1.41	4.67E-01	4.77E-01	167.3	1.21	2.56E-01	2.70E-01	//		Not DE	Not DE
GPR78	Tissue enriched	ENSG00000155269	GPR78	ENSMMUG00000006236	GPR78	Catarrhini	ortholog_one2one	1	2675.0	-0.83	1.90E-01	2.22E-01	2462.7	-1.05	4.63E-01	4.74E-01	2298.9	-1.79	1.15E-01	1.63E-01	2478.9	-1.22	2.56E-01	2.86E-01	//		Not DE	Not DE
ALAS2	Group enriched	ENSG00000158578	ALAS2	ENSMMUG00000008429	ALAS2	Catarrhini	ortholog_one2one	1	296.4	0.42	4.44E-01	4.79E-01	431.2	1.20	1.30E-01	1.70E-01	253.3	0.07	1.51E-01	2.33E-01	327.0	0.56	2.42E-01	2.94E-01	//		Not DE	Not DE
STRA6	Group enriched	ENSG00000137868	STRA6	ENSMMUG00000001837	STRA6	Catarrhini	ortholog_one2one	1	2924.2	-0.10	4.02E-01	4.50E-01	1613.1	-7.59	4.49E-04	9.27E-04	2378.1	-7.38	4.03E-01	4.32E-01	2305.1	-5.02	2.69E-01	2.94E-01	//		Not DE	Not DE
EGFL6	Tissue enriched	ENSG00000198759	EGFL6	ENSMMUG00000022615	EGFL6	Catarrhini	ortholog_one2one	1	2520.7	0.47	1.31E-01	1.63E-01	1927.8	-0.14	6.74E-01	7.19E-01	2947.0	1.15	4.48E-04	1.43E-03	2465.2	0.49	2.68E-01	2.94E-01	//		Not DE	Not DE
IGF2BP3	Tissue enriched	ENSG00000136231	IGF2BP3	ENSMMUG00000004839	IGF2BP3	Catarrhini	ortholog_one2one	1	2050.1	0.19	3.88E-01	4.13E-01	2511.9	0.63	7.20E-03	1.22E-02	1733.2	-0.30	4.48E-01	4.89E-01	2098.4	0.18	2.81E-01	3.05E-01	//		Not DE	Not DE
MAN1A2	Tissue enriched	ENSG00000198162	MAN1A2	ENSMMUG00000047035	MAN1A2	Catarrhini	ortholog_one2one	1	8107.5	0.69	3.21E-01	3.46E-01	14893.1	1.85	4.84E-10	2.14E-09	6420.3	0.14	5.04E-01	5.91E-01	9807.0	0.89	2.75E-01	3.12E-01	//		Not DE	Not DE
SPTLC3	Tissue enriched	ENSG00000172296	SPTLC3	ENSMMUG00000000089	SPTLC3	Catarrhini	ortholog_one2one	1	5198.9	-0.05	4.54E-01	5.14E-01	9430.8	1.24	4.57E-06	1.32E-05	4963.2	-0.27	3.36E-01	4.44E-01	6531.0	0.31	2.63E-01	3.19E-01	//		Not DE	Not DE
TAC3	Tissue enriched	ENSG00000166863	TAC3	ENSMMUG00000003203	TAC3	Catarrhini	ortholog_one2one	1	128.4	3.43	3.68E-03	6.53E-03	291.0	4.59	8.22E-07	2.60E-06	20.2	0.03	9.33E-01	9.54E-01	146.5	2.69	3.12E-01	3.20E-01	UP/UP/		Not DE	Not DE
ERVMER34-1	Group enriched	ENSG00000226887	ERVMER34-1	ENSMMUG00000007951	ERVMER34-1	Catarrhini	ortholog_one2one	1	508.5	-0.12	5.90E-01	6.28E-01	756.2	0.81	1.33E-05	3.62E-05	499.2	-0.28	2.69E-01	3.72E-01	588.0	0.13	2.86E-01	3.33E-01	//		Not DE	Not DE
LUM	Tissue enriched	ENSG00000139329	LUM	ENSMMUG00000016995	LUM	Catarrhini	ortholog_one2one	1	4401.8	0.14	1.06E-01	1.37E-01	4819.2	0.38	3.58E-01	3.91E-01	3886.9	-0.34	4.33E-01	4.84E-01	4369.3	0.06	2.99E-01	3.37E-01	//		Not DE	Not DE
ATP6V1B1	Group enriched	ENSG00000116039	ATP6V1B1	ENSMMUG00000002090	ATP6V1B1	Catarrhini	ortholog_one2one	1	264.7	-0.51	1.34E-01	1.75E-01	247.9	-0.62	8.70E-02	1.26E-01	330.0	0.19	6.83E-01	7.55E-01	280.9	-0.31	3.01E-01	3.52E-01	//		Not DE	Not DE
GDF15	Tissue enriched	ENSG00000130513	GDF15	ENSMMUG00000050122	GDF15	Catarrhini	ortholog_one2one	1	19204.0	-0.22	3.69E-01	4.28E-01	24482.4	0.40	1.29E-01	1.77E-01	23071.2	0.37	3.59E-01	4.52E-01	22252.5	0.18	2.86E-01	3.52E-01	//		Not DE	Not DE
AOC1	Group enriched	ENSG00000002726	AOC1	ENSMMUG00000020435	AOC1	Catarrhini	ortholog_one2one	1	12193.2	0.02	7.90E-01	8.25E-01	14919.9	0.52	1.98E-01	2.49E-01	8937.4	-2.29	3.87E-10	4.06E-09	12016.8	-0.58	3.29E-01	3.58E-01	//DN		Not DE	Not DE
CHAT	Group enriched	ENSG00000070748	CHAT	ENSMMUG00000004692	CHAT	Catarrhini	ortholog_one2one	1	37.1	-0.11	6.27E-01	6.75E-01	28.4	-0.83	6.99E-02	9.94E-02	32.1	-1.04	2.36E-01	3.36E-01	32.5	-0.66	3.11E-01	3.70E-01	//		Not DE	Not DE
RASA1	Tissue enriched	ENSG00000145715	RASA1	ENSMMUG00000003245	RASA1	Catarrhini	ortholog_one2one	1	14086.5	-0.33	3.24E-01	3.49E-01	17123.5	0.22	4.86E-01	4.94E-01	16275.3	0.09	3.45E-01	4.44E-01	15828.4	-0.01	3.85E-01	4.29E-01	//		Not DE	Not DE
HAPLN1	Tissue enriched	ENSG00000145681	HAPLN1	ENSMMUG00000061282	HAPLN1	Catarrhini	ortholog_one2one	1	711.7	-0.17	2.99E-01	3.42E-01	647.2	-0.35	4.36E-01	4.65E-01	798.8	0.19	4.44E-01	5.07E-01	719.2	-0.11	3.93E-01	4.38E-01	//		Not DE	Not DE
ADAMTS20	Group enriched	ENSG00000173157	ADAMTS20	ENSMMUG00000013942	ADAMTS20	Catarrhini	ortholog_one2one	1	39.2	2.25	7.74E-05	1.74E-04	15.0	0.41	4.60E-01	5.22E-01	12.3	-0.12	8.98E-01	9.28E-01	22.2	0.85	4.53E-01	4.84E-01	UP//		Not DE	Not DE
NPW	Group enriched	ENSG00000183971	NPW	ENSMMUG00000020017	NPW	Catarrhini	ortholog_one2one	1	3.0	1.25	3.58E-01	4.01E-01	1.7	-0.46	5.33E-01	6.04E-01	2.5	1.31	5.22E-01	6.19E-01	2.4	0.70	4.71E-01	5.41E-01	//		Not DE	Not DE
CXorf67	Group enriched	ENSG00000187690	EZHIP	ENSMMUG00000063652	EZHIP	Catarrhini	ortholog_one2one	1	42.2	-0.09	7.26E-01	7.63E-01	40.0	-0.18	6.80E-01	7.18E-01	45.7	0.17	5.41E-01	6.27E-01	42.7	-0.04	6.49E-01	7.03E-01	//		Not DE	Not DE
AL049629.2	Tissue enriched	ENSG00000284969	AL049629.2	ENSMMUG00000055602	CD59	Catarrhini	ortholog_one2many	0	NA	NA	NA	NA	NA	NA	NA	NA	NA	NA	NA	NA	NA	NA	NA	NA	NA/NA/NA	low confidence rhesus orthology	excluded	low confidence rhesus orthology
CGA	Group enriched	ENSG00000135346	CGA	ENSMMUG00000000222	CGA	Catarrhini	ortholog_one2one	0	NA	NA	NA	NA	NA	NA	NA	NA	NA	NA	NA	NA	NA	NA	NA	NA	NA/NA/NA	low confidence rhesus orthology	excluded	low confidence rhesus orthology
DPPA2	Group enriched	ENSG00000163530	DPPA2	ENSMMUG00000015269		Catarrhini	ortholog_one2many	0	NA	NA	NA	NA	NA	NA	NA	NA	NA	NA	NA	NA	NA	NA	NA	NA	NA/NA/NA	low confidence rhesus orthology	excluded	low confidence rhesus orthology
FSTL3	Tissue enriched	ENSG00000070404	FSTL3	ENSMMUG00000056220		Eutheria	ortholog_one2one	0	NA	NA	NA	NA	NA	NA	NA	NA	NA	NA	NA	NA	NA	NA	NA	NA	NA/NA/NA	low confidence rhesus orthology	excluded	low confidence rhesus orthology
HLA-G	Tissue enriched	ENSG00000204632	HLA-G	ENSMMUG00000053776		Catarrhini	ortholog_one2one	0	NA	NA	NA	NA	NA	NA	NA	NA	NA	NA	NA	NA	NA	NA	NA	NA	NA/NA/NA	low confidence rhesus orthology	excluded	low confidence rhesus orthology
LAIR2	Group enriched	ENSG00000167618	LAIR2	ENSMMUG00000063611		Catarrhini	ortholog_one2one	0	NA	NA	NA	NA	NA	NA	NA	NA	NA	NA	NA	NA	NA	NA	NA	NA	NA/NA/NA	low confidence rhesus orthology	excluded	low confidence rhesus orthology
LGALS14	Tissue enriched	ENSG00000006659	LGALS14	ENSMMUG00000048215		Catarrhini	ortholog_one2one	0	NA	NA	NA	NA	NA	NA	NA	NA	NA	NA	NA	NA	NA	NA	NA	NA	NA/NA/NA	low confidence rhesus orthology	excluded	low confidence rhesus orthology
NNAT	Group enriched	ENSG00000053438	NNAT	ENSMMUG00000063957		Catarrhini	ortholog_one2many	0	NA	NA	NA	NA	NA	NA	NA	NA	NA	NA	NA	NA	NA	NA	NA	NA	NA/NA/NA	low confidence rhesus orthology	excluded	low confidence rhesus orthology
PSG1	Tissue enriched	ENSG00000231924	PSG1	ENSMMUG00000047533		Catarrhini	ortholog_many2many	0	NA	NA	NA	NA	NA	NA	NA	NA	NA	NA	NA	NA	NA	NA	NA	NA	NA/NA/NA	low confidence rhesus orthology	excluded	low confidence rhesus orthology
PSG2	Tissue enriched	ENSG00000242221	PSG2	ENSMMUG00000047533		Catarrhini	ortholog_many2many	0	NA	NA	NA	NA	NA	NA	NA	NA	NA	NA	NA	NA	NA	NA	NA	NA	NA/NA/NA	low confidence rhesus orthology	excluded	low confidence rhesus orthology
PSG3	Tissue enriched	ENSG00000221826	PSG3	ENSMMUG00000047533		Catarrhini	ortholog_many2many	0	NA	NA	NA	NA	NA	NA	NA	NA	NA	NA	NA	NA	NA	NA	NA	NA	NA/NA/NA	low confidence rhesus orthology	excluded	low confidence rhesus orthology
PSG5	Tissue enriched	ENSG00000204941	PSG5	ENSMMUG00000047533		Catarrhini	ortholog_many2many	0	NA	NA	NA	NA	NA	NA	NA	NA	NA	NA	NA	NA	NA	NA	NA	NA	NA/NA/NA	low confidence rhesus orthology	excluded	low confidence rhesus orthology
PSG6	Tissue enriched	ENSG00000170848	PSG6	ENSMMUG00000047533		Catarrhini	ortholog_many2many	0	NA	NA	NA	NA	NA	NA	NA	NA	NA	NA	NA	NA	NA	NA	NA	NA	NA/NA/NA	low confidence rhesus orthology	excluded	low confidence rhesus orthology
PSG8	Tissue enriched	ENSG00000124467	PSG8	ENSMMUG00000047533		Catarrhini	ortholog_many2many	0	NA	NA	NA	NA	NA	NA	NA	NA	NA	NA	NA	NA	NA	NA	NA	NA	NA/NA/NA	low confidence rhesus orthology	excluded	low confidence rhesus orthology
PSG9	Tissue enriched	ENSG00000183668	PSG9	ENSMMUG00000047533		Catarrhini	ortholog_many2many	0	NA	NA	NA	NA	NA	NA	NA	NA	NA	NA	NA	NA	NA	NA	NA	NA	NA/NA/NA	low confidence rhesus orthology	excluded	low confidence rhesus orthology
TRIM64	Group enriched	ENSG00000204450	TRIM64	ENSMMUG00000051536		Catarrhini	ortholog_many2many	0	NA	NA	NA	NA	NA	NA	NA	NA	NA	NA	NA	NA	NA	NA	NA	NA	NA/NA/NA	low confidence rhesus orthology	excluded	low confidence rhesus orthology
TRIM64B	Group enriched	ENSG00000189253	TRIM64B	ENSMMUG00000051536		Catarrhini	ortholog_many2many	0	NA	NA	NA	NA	NA	NA	NA	NA	NA	NA	NA	NA	NA	NA	NA	NA	NA/NA/NA	low confidence rhesus orthology	excluded	low confidence rhesus orthology
ALPP	Tissue enriched	ENSG00000163283	ALPP	ENSMMUG00000016871	ALPI	Catarrhini	ortholog_one2many	1	NA	NA	NA	NA	NA	NA	NA	NA	NA	NA	NA	NA	NA	NA	NA	NA	NA/NA/NA	NO one2one ortholog	excluded	NO one2one ortholog
CGB5	Tissue enriched	ENSG00000189052	CGB5	ENSMMUG00000063643		Catarrhini	ortholog_many2many	1	NA	NA	NA	NA	NA	NA	NA	NA	NA	NA	NA	NA	NA	NA	NA	NA	NA/NA/NA	NO one2one ortholog	excluded	NO one2one ortholog
CGB8	Group enriched	ENSG00000213030	CGB8	ENSMMUG00000063643		Catarrhini	ortholog_many2many	1	NA	NA	NA	NA	NA	NA	NA	NA	NA	NA	NA	NA	NA	NA	NA	NA	NA/NA/NA	NO one2one ortholog	excluded	NO one2one ortholog
CSH1	Tissue enriched	ENSG00000136488	CSH1	ENSMMUG00000023706	CSH4	Catarrhini	ortholog_many2many	1	NA	NA	NA	NA	NA	NA	NA	NA	NA	NA	NA	NA	NA	NA	NA	NA	NA/NA/NA	NO one2one ortholog	excluded	NO one2one ortholog
CSH2	Tissue enriched	ENSG00000213218	CSH2	ENSMMUG00000023706	CSH4	Catarrhini	ortholog_many2many	1	NA	NA	NA	NA	NA	NA	NA	NA	NA	NA	NA	NA	NA	NA	NA	NA	NA/NA/NA	NO one2one ortholog	excluded	NO one2one ortholog
CSHL1	Group enriched	ENSG00000204414	CSHL1	ENSMMUG00000023706	CSH4	Catarrhini	ortholog_many2many	1	NA	NA	NA	NA	NA	NA	NA	NA	NA	NA	NA	NA	NA	NA	NA	NA	NA/NA/NA	NO one2one ortholog	excluded	NO one2one ortholog
ERVV-1	Tissue enriched	ENSG00000269526	ERVV-1	ENSMMUG00000046400	envV1	Catarrhini	ortholog_many2many	1	NA	NA	NA	NA	NA	NA	NA	NA	NA	NA	NA	NA	NA	NA	NA	NA	NA/NA/NA	NO one2one ortholog	excluded	NO one2one ortholog
ERVV-2	Tissue enriched	ENSG00000268964	ERVV-2	ENSMMUG00000046400	envV1	Catarrhini	ortholog_many2many	1	NA	NA	NA	NA	NA	NA	NA	NA	NA	NA	NA	NA	NA	NA	NA	NA	NA/NA/NA	NO one2one ortholog	excluded	NO one2one ortholog
FCGR2B	Group enriched	ENSG00000072694	FCGR2B	ENSMMUG00000003775	FCGR2B	Catarrhini	ortholog_one2many	1	NA	NA	NA	NA	NA	NA	NA	NA	NA	NA	NA	NA	NA	NA	NA	NA	NA/NA/NA	NO one2one ortholog	excluded	NO one2one ortholog
KRTAP26-1	Group enriched	ENSG00000197683	KRTAP26-1	ENSMMUG00000059605		Catarrhini	ortholog_one2many	1	NA	NA	NA	NA	NA	NA	NA	NA	NA	NA	NA	NA	NA	NA	NA	NA	NA/NA/NA	NO one2one ortholog	excluded	NO one2one ortholog
PSG11	Tissue enriched	ENSG00000243130	PSG11	ENSMMUG00000047533		Catarrhini	ortholog_many2many	1	NA	NA	NA	NA	NA	NA	NA	NA	NA	NA	NA	NA	NA	NA	NA	NA	NA/NA/NA	NO one2one ortholog	excluded	NO one2one ortholog
PSG4	Tissue enriched	ENSG00000243137	PSG4	ENSMMUG00000047533		Catarrhini	ortholog_many2many	1	NA	NA	NA	NA	NA	NA	NA	NA	NA	NA	NA	NA	NA	NA	NA	NA	NA/NA/NA	NO one2one ortholog	excluded	NO one2one ortholog
TCAF2C	Group enriched	ENSG00000283528	TCAF2C	ENSMMUG00000013955	TCAF2	Catarrhini	ortholog_one2many	1	NA	NA	NA	NA	NA	NA	NA	NA	NA	NA	NA	NA	NA	NA	NA	NA	NA/NA/NA	NO one2one ortholog	excluded	NO one2one ortholog
AC007846.2	Group enriched	ENSG00000285471	AC007846.2					NA	NA	NA	NA	NA	NA	NA	NA	NA	NA	NA	NA	NA	NA	NA	NA	NA	NA/NA/NA	NO rhesus ortholog	excluded	NO rhesus ortholog
AC064853.5	Tissue enriched	ENSG00000284667	SCYGR5					NA	NA	NA	NA	NA	NA	NA	NA	NA	NA	NA	NA	NA	NA	NA	NA	NA	NA/NA/NA	NO rhesus ortholog	excluded	NO rhesus ortholog
AC064853.6	Tissue enriched	ENSG00000284704	SCYGR3					NA	NA	NA	NA	NA	NA	NA	NA	NA	NA	NA	NA	NA	NA	NA	NA	NA	NA/NA/NA	NO rhesus ortholog	excluded	NO rhesus ortholog
AC096582.3	Group enriched	ENSG00000283247	CCDC201					NA	NA	NA	NA	NA	NA	NA	NA	NA	NA	NA	NA	NA	NA	NA	NA	NA	NA/NA/NA	NO rhesus ortholog	excluded	NO rhesus ortholog
AC104389.5	Tissue enriched	ENSG00000284931	AC104389.6					NA	NA	NA	NA	NA	NA	NA	NA	NA	NA	NA	NA	NA	NA	NA	NA	NA	NA/NA/NA	NO rhesus ortholog	excluded	NO rhesus ortholog
ANO2	Group enriched	ENSG00000047617	ANO2					NA	NA	NA	NA	NA	NA	NA	NA	NA	NA	NA	NA	NA	NA	NA	NA	NA	NA/NA/NA	NO rhesus ortholog	excluded	NO rhesus ortholog
ARMS2	Group enriched	ENSG00000254636	ARMS2					NA	NA	NA	NA	NA	NA	NA	NA	NA	NA	NA	NA	NA	NA	NA	NA	NA	NA/NA/NA	NO rhesus ortholog	excluded	NO rhesus ortholog
C2orf83	Tissue enriched	ENSG00000042304	C2orf83					NA	NA	NA	NA	NA	NA	NA	NA	NA	NA	NA	NA	NA	NA	NA	NA	NA	NA/NA/NA	NO rhesus ortholog	excluded	NO rhesus ortholog
EBI3	Tissue enriched	ENSG00000105246	EBI3					NA	NA	NA	NA	NA	NA	NA	NA	NA	NA	NA	NA	NA	NA	NA	NA	NA	NA/NA/NA	NO rhesus ortholog	excluded	NO rhesus ortholog
GH2	Group enriched	ENSG00000136487	GH2					NA	NA	NA	NA	NA	NA	NA	NA	NA	NA	NA	NA	NA	NA	NA	NA	NA	NA/NA/NA	NO rhesus ortholog	excluded	NO rhesus ortholog
GJB7	Group enriched	ENSG00000164411	GJB7					NA	NA	NA	NA	NA	NA	NA	NA	NA	NA	NA	NA	NA	NA	NA	NA	NA	NA/NA/NA	NO rhesus ortholog	excluded	NO rhesus ortholog
HBG1	Tissue enriched	ENSG00000213934	HBG1					NA	NA	NA	NA	NA	NA	NA	NA	NA	NA	NA	NA	NA	NA	NA	NA	NA	NA/NA/NA	NO rhesus ortholog	excluded	NO rhesus ortholog
HBG2	Tissue enriched	ENSG00000196565	HBG2					NA	NA	NA	NA	NA	NA	NA	NA	NA	NA	NA	NA	NA	NA	NA	NA	NA	NA/NA/NA	NO rhesus ortholog	excluded	NO rhesus ortholog
IFIT1B	Group enriched	ENSG00000204010	IFIT1B					NA	NA	NA	NA	NA	NA	NA	NA	NA	NA	NA	NA	NA	NA	NA	NA	NA	NA/NA/NA	NO rhesus ortholog	excluded	NO rhesus ortholog
KRBOX1	Group enriched	ENSG00000240747	KRBOX1					NA	NA	NA	NA	NA	NA	NA	NA	NA	NA	NA	NA	NA	NA	NA	NA	NA	NA/NA/NA	NO rhesus ortholog	excluded	NO rhesus ortholog
KRTAP5-6	Group enriched	ENSG00000205864	KRTAP5-6					NA	NA	NA	NA	NA	NA	NA	NA	NA	NA	NA	NA	NA	NA	NA	NA	NA	NA/NA/NA	NO rhesus ortholog	excluded	NO rhesus ortholog
LGALS16	Tissue enriched	ENSG00000249861	LGALS16					NA	NA	NA	NA	NA	NA	NA	NA	NA	NA	NA	NA	NA	NA	NA	NA	NA	NA/NA/NA	NO rhesus ortholog	excluded	NO rhesus ortholog
NFE4	Group enriched	ENSG00000230257	NFE4					NA	NA	NA	NA	NA	NA	NA	NA	NA	NA	NA	NA	NA	NA	NA	NA	NA	NA/NA/NA	NO rhesus ortholog	excluded	NO rhesus ortholog
ODAPH	Group enriched	ENSG00000174792	ODAPH					NA	NA	NA	NA	NA	NA	NA	NA	NA	NA	NA	NA	NA	NA	NA	NA	NA	NA/NA/NA	NO rhesus ortholog	excluded	NO rhesus ortholog
PRG2	Tissue enriched	ENSG00000186652	PRG2					NA	NA	NA	NA	NA	NA	NA	NA	NA	NA	NA	NA	NA	NA	NA	NA	NA	NA/NA/NA	NO rhesus ortholog	excluded	NO rhesus ortholog
PSG7	Tissue enriched	ENSG00000221878	PSG7					NA	NA	NA	NA	NA	NA	NA	NA	NA	NA	NA	NA	NA	NA	NA	NA	NA	NA/NA/NA	NO rhesus ortholog	excluded	NO rhesus ortholog
SLC22A11	Group enriched	ENSG00000168065	SLC22A11					NA	NA	NA	NA	NA	NA	NA	NA	NA	NA	NA	NA	NA	NA	NA	NA	NA	NA/NA/NA	NO rhesus ortholog	excluded	NO rhesus ortholog
TINCR	Group enriched	ENSG00000223573	TINCR					NA	NA	NA	NA	NA	NA	NA	NA	NA	NA	NA	NA	NA	NA	NA	NA	NA	NA/NA/NA	NO rhesus ortholog	excluded	NO rhesus ortholog
AADACL2	Group enriched	ENSG00000197953	AADACL2	ENSMMUG00000018774	AADACL2	Catarrhini	ortholog_one2one	1	14.3	0.58	1.27E-02	1.99E-02	12.2	0.22	1.57E-02	2.57E-02	19.2	-2.34	2.05E-01	NA	15.2	-0.51	7.79E-02	NA	//NA		Not DE	Not DE
AADACL3	Group enriched	ENSG00000188984	AADACL3	ENSMMUG00000057874	AADACL3	Catarrhini	ortholog_one2one	1	3.4	1.27	4.53E-01	4.73E-01	18.2	4.19	1.80E-02	2.81E-02	1.5	-0.49	4.71E-01	NA	7.7	1.65	3.14E-01	NA	//NA		Not DE	Not DE
MMP11	Group enriched	ENSG00000099953	MMP11	ENSMMUG00000009097	MMP11	Catarrhini	ortholog_one2one	1	1217.1	2.03	4.65E-01	NA	2557.3	NA	NA	NA	1249.4	NA	NA	NA	1674.6	NA	NA	NA	/NA/NA		Not DE	Not DE
LY6G6C	Group enriched	ENSG00000204421	LY6G6C	ENSMMUG00000015693	LY6G6C	Catarrhini	ortholog_one2one	1	41.9	NA	NA	NA	44.0	NA	NA	NA	63.8	NA	NA	NA	49.9	NA	NA	NA	NA/NA/NA		Not DE	Not DE
NLRP10	Group enriched	ENSG00000182261	NLRP10	ENSMMUG00000058180	NLRP10	Catarrhini	ortholog_one2one	1	68.8	NA	NA	NA	118.0	NA	NA	NA	88.6	NA	NA	NA	91.8	NA	NA	NA	NA/NA/NA		Not DE	Not DE
PHLDA2	Tissue enriched	ENSG00000181649	PHLDA2	ENSMMUG00000007752	PHLDA2	Catarrhini	ortholog_one2one	1	801.0	NA	NA	NA	708.1	NA	NA	NA	1087.9	NA	NA	NA	865.7	NA	NA	NA	NA/NA/NA		Not DE	Not DE
TRIM40	Group enriched	ENSG00000204614	TRIM40	ENSMMUG00000058580	TRIM40	Catarrhini	ortholog_one2one	1	513.9	NA	NA	NA	733.5	NA	NA	NA	639.5	NA	NA	NA	629.0	NA	NA	NA	NA/NA/NA		Not DE	Not DE
