# Supplementary material for: Transcriptomic analysis of primate placentas and novel rhesus trophoblast cell lines informs investigations of human placentation
Source: BMC Biol. 2021 Jun 21;19:127. doi: 10.1186/s12915-021-01056-7 (PMC8218487; doi:10.1186/s12915-021-01056-7)
Supplement: Supplementary file 10 — Additional file 10. ORA results of human and rhesus upregulated DEGs. [file 12915_2021_1056_MOESM10_ESM.txt]

# version: e101_eg48_p14_baf17f0
# organism: hsapiens
# all results: false
# ordered: false
# no iea: false
# sources: Jensen-DISEASES (https://maayanlab.cloud/Enrichr/geneSetLibrary?mode=text&libraryName=Jensen_DISEASES)
# combined: true
# numeric ns: ENSG
# domain scope: custom_annotated
# measure underrepresentation: false
# significance threshold method: g_SCS
# user threshold: 0.5
# no evidences: false
# query genes included: Human upregulated<ADAM12,GULP1,SERPINB2,BPGM,NOS3,CYP19A1,MUC15,CDH1,SYT7,SVEP1,GLDN,QPRT,MC1R,GPC3,PGF,FLT4,FBN2,FAM49A,CMYA5,DNAH1,ANXA6,CAP2,PAPPA2,LGALS13,BGN,ABCA5,ZNF354B,SPTB,DEPDC1B,ZNF91,GPC1,ALAD,KCNG1,TCHH,OPN3,EPHB4,MMRN2,THSD7A,TOMM34,ZNF266,DUSP5,SPARCL1,ARHGAP42,SPESP1,ARHGEF16,MAFF,SMAD6,LGR5,TCTN3,SMOC2,EMP2,RAB3B,KISS1,TLR3,STK17A,TMEM30B,BMP7,DSC3,FAM13A,EPHA2,SP6,STAG3,P2RY6,RPS6KA5,CA8,FAM124B,RRAS2,ZSCAN4,GM2A,TTBK2,PKIB,SH3D21,MOB3B,TRPV1,ERVW-1,TMCO4,ARHGEF37,NAA11,TGM2,GAL3ST4,PTPRU,SLC45A4,NNMT,S100A9,FRMD3,SIGLEC6,PIGH,SAMD9,ENOSF1,ANGPT1,EPHA3,IGFBP5,NRN1,CD28,ZNF554,DTNB,XDH,ZSCAN30,SCIN,UCK2,DACT2,IDO2,NAB2,LRRC4B,CLDN11,SYNPO2L,FZD10,PLEKHH1,SULT2B1,NRSN2,DNHD1,LNX1,HYAL4,NCCRP1,POU2F3,ARNTL2,SERINC5,ANO3,HIF3A,SLC7A5,SYCP2,ZNF292,FRAS1,CLDN8,TMC5,DNAH2,CNGA1,PAK3,PIK3AP1,SPINK5,PIP5KL1,STEAP3,FOXF2,SLC16A12,ITM2A,CCDC3,PTS,TSKS,ADCY2,NCEH1,KIF27,ANKFN1,DTX4,SEL1L3,PTN,SYT1,TMCC3,SMOC1,CDH19,ST18,IL22RA2,KLHL3,ASIC3,KCNJ5,GPR155,MMRN1,NPFFR2,PLEKHF1,LGI2,VSIG2,OR51E1,HMGCS2,VNN2,LRIG3,SLC2A9,HMGCLL1,GIMAP2,CRMP1,CYTL1,AQP3,MAP3K15,HRH2,LRRTM2,ANKRD53,FREM2,ZNF530,SYT12,S1PR2,TMC1,ILDR1,SLAMF1,CHODL,HLF,DYRK4,ABCA12,SPATA18,CPS1,TLR7,CALCR,SLC27A6,FGF10,CCDC171,ADRA2C,KLHL29,NTF4,CNTN4,GPR183,RMI2,MOCOS,STAT4,PTGFR,MSH4,ABHD16B,GRIK2,PDE6G,SCN9A,GPR158,PDE3B,OR2W3,PIWIL4,SAMD14,ADH6,SAMD5,CRISPLD1,MYH3,LZTS1,CDH3,CLDN1,FGF13,C7ORF31,BICD1,METTL21C,KIF6,BAALC,SYCP2L,CHRM3,MSC,OPTC,FSIP2,RFTN2,BSPRY,ARTN,FPR1,DENND5B,NRXN3,PANX1,MBOAT1,PRSS36,MOXD1,PTCHD4,IL12RB2,RAB36,DNALI1,SLC6A1,RASGRP1,ATP1A4,GPR143,IGSF21,TMC3,CCIN,CA10,SGK2,DDX43,PHYHIP,ROBO2,SELE,POU6F2,CR1,ERAP2,NANOS1,TRIM66,NPY5R,KCNA7,MYO7B,CARD18,TNFSF15,GRIK1,GABRR2,TPMT,ZSWIM2,CSMD1,GPR85,SDCBP2,PDZRN4,ASPRV1,NXPH4,CCL28,SRRM4,FAM183A,IGSF1,RALYL,CLEC9A,ACRBP,STK31,WNT10A,IBSP,SCG2,MAEL,KLHL14,NT5E,GJD3,NPPA,OR51E2,SYT3,VWA2,CTLA4,GABRG2,ZNF620,UCP3,TRIML1,FMO1,IL27,CRHBP,UNC5C,PGBD5,RAG1,A1BG,UPP1,SPTA1,NOX4,ZSCAN22,PTPRQ,DDX3Y,CYP4B1,CYP24A1,MAL,TFAP2B,SGSM1,IQCH,CDH8,SATL1,CDH6,GABRB3,LRG1,ASB4,CNTN5,FOXB1,PLD5,GABRR1,KCNH5,MYO15A,NLGN1,TAS2R5,SLC28A1,ZNF257,FANK1,MATN1,KDM5D,GPR61,CRCT1,CRABP2,HES7,IGSF11,CCDC116,LTF,ST8SIA6,GDNF,TNMD,KCNS2,SLC4A8,MUC5B,CCK,LMOD2,RORA,DPP10,SGCA,STRA8,PMCH,ZFY,ACTL9,CDH15,MLC1,RPS4Y1,SCGN,LRRC6>;Rhesus upregulated<LEPR,NGF,WNT5A,HS3ST1,IGSF5,PCSK5,MASP1,TRABD2A,KCNMA1,CTH,NXPE4,EFR3B,SLC6A9,IL1RN,PLOD2,PTGIS,FABP3,HECTD3,INSL4,FBXO6,TSPAN5,RALGPS2,PABPC4L,FGF1,NCAM1,PCOLCE2,CHST6,IQCD,SH3BGRL,CX3CL1,PPP1R14A,SH3TC1,ACP5,ALAS1,IL13RA2,PARP3,TTYH2,SERPINE2,NDRG4,WDR3,VASP,DNER,CAPN5,ATG4A,NLRC5,LOXL1,PRPSAP1,SLC38A11,INSIG2,DDC,WFDC2,ABCC3,PFKP,LIPH,SELP,LDLR,ARHGEF38,ABCD3,C5ORF34,ABCA2,SERAC1,MST1R,GPM6B,FLRT2,NIPAL3,ZNF343,GCNT1,SLC15A1,ALPK1,PLXDC2,GRB10,MAP1S,ABTB2,SCN4A,ZDHHC9,ASRGL1,FGFR4,KIT,ADAMTS7,CCR3,RCAN2,WRAP53,DZANK1,PRKCB,PAMR1,GDF6,PIK3CD,MYH14,SLC34A3,LCN2,ZNF222,NAP1L3,CCNE1,KIAA1549L,AGK,EDNRB,SPOCK2,FGF7,UCHL1,LIPF,HSD11B1,MGLL,CDR2,IL7R,PLA2G4A,SFN,SDR16C5,SPOCD1,FLNC,CAMP,TRIM45,CELSR1,ISM2,ENPP5,HYAL1,LMO3,VWCE,DEFB1,IFT46,SLC27A1,ALPL,SCNN1A,FCRLB,TRIML2,MMP2,PLA2G2A,GABRP,RGS4,ABHD12B,SLC25A42,SGK1,METTL21A,ADAMTS12,ASNS,MAOB,CATSPER4,ASPN,LPCAT4,DDIT4L,CA12,FDXR,PLA2G4E,AADAT,NPR2,NPY2R,NLGN3,CYP2S1,CLDN19,B3GNT7,OXTR,SLC2A5,BOK,APLP1,AS3MT,TM6SF2,IL31RA,SLC5A5,ABCA13,SLC10A1,HTRA3,PHOSPHO2,SPSB4,IGSF9,RSPH6A,PLS1,FCRLA,THEG,NPC2,SHD,TNNI2,IL1R2,C3ORF52,WASF3,RGS14,MME,IRAK2,S100A2,MAGEA4,C9ORF152,MYH15,SCG3,CLDN2,AGXT,GPR50,SLC35G1,CAPG,DPEP2,SIRT4,LYPD6B,PKHD1,ESYT3,FTHL17,SLC17A9,NOTUM,GCGR,PADI1,CD38,RCOR2,PLA2G7,USP2,RAB3A,SLC39A4,IL20RA,TCEAL2,EPDR1,PIEZO2,DNAJB13,SLC16A14,GP1BB,PCSK6,FADS3,ASGR1,USH1G,ANKDD1B,SUSD4,CERS3,C12ORF40,AIM2,SERPINA7,CXCL5,GABRQ,HOXA1,PCSK9,CDKL2,MYO16,COL8A1,LCN12,CRYBA2,KIAA0408,ICAM5,MYOC,MTUS2,ACSM4,ANKRD55,AIRE,MUC3A,MZB1,GNMT,CD52,CABYR,CIDEC,SH3RF2,KCNJ15,PTPRZ1,ITGA8,NAALADL1,LRFN2,ZNF648,RBM44,TRHDE,LOX,PADI4,GPA33,SRI,CORO2A,BPIFB1,PTGER3,GABRG3,DIRAS3,CXCL6,GLB1L2,CHST1,ADRA1B,SST,SDR9C7,SFRP4,SMIM1,ARNT2,PRKCQ,TMEM61,KLK3,PTX4,LRRC7,NLRP12,SLC22A13,PTGDR2,ALDOC,NOG,SLC22A16,TESPA1,CD5L,SLC17A8,EQTN,DNASE2B,TNNT2,OGDHL,GRIK5,PCDH7,C12ORF56,CARD11,TEKT2,LPAR2,EPO,SIX2,NPY,ART5,CST5,COL12A1,CYP27B1,SCEL,FBXO2,PROZ,RGS7,KCTD8,NKX1-2,KCNB1,ZNF239,SLC47A1,DPYSL4,MYOZ1,SPINK9,TMOD4,SLC16A9,VWA3A,NOL4,BPIFC,STRC,SH3GL3,ADCY1,SPOCK3,UPK3A,CPA5,CASP5,IGFBP1,DNAI1,SLAMF9,IL11,TRIM67,CDH10,SERPINB5,SCN10A,MAMDC2,COL19A1,SLC36A2,TEX33,BIK,GRM4,GABRA5,PCDH19,ASCL4,PEX5L,SHISA2,ARHGEF28,CYP7A1,P2RX3,SYT13,CDH2,RUNDC3B,OTOA,CACNA1B,HTR7,MYOM3,SLC26A5,IGFBP2,MAGEC2,YBX2,KISS1R,TFDP3,PON3,BARX1,LMAN1L,C1ORF116,DCHS2,IGSF22,PSKH2,CHIT1,TTR,IL22RA1,ATP2B3,IGFBP6,GNB3,ST8SIA2,HTR5A,ATP1B1,GZMB,TMEM47,SLC35F1,KRT24,ENPP3,OTOP2,RAMP1,RET,SCNN1G,ARMC12,SLC43A3,EFHC2,GMNC,MAT1A,FSTL4,POU4F1,SLCO4A1,WDR93,NOS2,POT1,TNN,CPN2,JAKMIP3,HGD,FAP,NUGGC,ESX1,F12,TFF3,OR2AT4,CD8A,OR5AP2,AK7,TNFSF11,IL19,NOX1,HHIP,NAP1L2,GRIN1,SLC35F3,IL1RL2,SPDEF,SCGB1A1,STAC2,SLC39A2,GZMA,S100A1,INA,ANKRD34B,CRISP3,SERPINA3,COL6A5,OMD,VCAM1,THBS2>
# query genes not included: TREML2,NECTIN3,DIPK2B,NIPAL1,SEMA3B,SLC9A3R1,SMIM5,LZTS3,ATG9B,EFHD1,SEMA3F,HSD17B1,TPPP3,GASK1A,CISH,HDHD3,ANKRD33,CEMIP2,DLX4,GDPD1,TMEM74B,EVA1B,VXN,SLC25A35,AREG,CYYR1,TLCD5,TCTEX1D1,LYPD5,MARCHF4,RADX,CCDC183,CXCR6,C2ORF74,DNPH1,ADGRL3,AK9,CALHM5,CFAP58,TMEM225B,KCNE5,CLEC3B,ZSCAN9,LURAP1,CCDC149,SLC43A2,RASL11B,FAM229B,P3H2,C20ORF202,PCNX2,ANKEF1,TMEM116,CALHM4,LRRC23,FAM71F2,GJB5,MSANTD3-TMEFF1,OLAH,LSMEM1,CCDC194,TM4SF18,CCDC184,TRAPPC3L,PVRIG,CCDC54,ZNF497,C6ORF163,OR8G5,CAPN8,TIMP4,ANKRD33B,AC008687.4,NPB,SP5,TBC1D30,TEX52,SLC49A3,MBOAT4,LBX2,ARMH1,STPG3,ACHE,ABHD3,SLC7A4,ADGRF3,RITA1,TMEM25,INTS6L,SMCO4,BLNK,CHP2,IZUMO4,CATSPERZ,CYSRT1,MPZL2,ADCK5,CRABP1,PLPP1,CPNE5,TFB1M,RAPGEF4,LHX2,AC008870.1,C1QTNF4,QPCT,FAM178B,MYOCOS,C14ORF132,P2RX6,NXNL2,CEP19,RIPPLY1,SUGCT,PRSS41,PRSS45P,SLC35E4,CCDC154,CARMIL2,PGAP4,RNASE4,PLAC8,KAZALD1,RTL9,RARRES1,FAM180B,OPLAH,TRPC5OS,RTN4RL2,SLC38A3,CD244,C16ORF90,LIPM,TREML1,LANCL3,RAB44,PRR36,CXCL8,C6ORF52,CCDC9B,RASSF10,NUDT11,AC008397.1,CCDC187,PIMREG,LRRC74A,EFCAB9,MS4A8,GPR82,RHEX,BCO1,KCNN1,SPINT3,OMP,TERB1,ECRG4,MIOX,TMEM190
# query genes duplicates: none
source,term_name,term_id,term_size,effective_domain_size,p_adj_color,adjusted_p_value__Human upregulated,query_size__Human upregulated,intersection_size__Human upregulated,p_adj_color,adjusted_p_value__Rhesus upregulated,query_size__Rhesus upregulated,intersection_size__Rhesus upregulated
Jensen-DISEASES,pre-eclampsia,Jensen-DISEASES-1801,30,12202,0.000673148216772397,0.000673148216772397,365,8,1,1,-1,-1
Jensen-DISEASES,Intestinal obstruction,Jensen-DISEASES-0859,10,12202,1,1,-1,-1,0.0034632414028258913,0.0034632414028258913,429,5
Jensen-DISEASES,Hypertension,Jensen-DISEASES-0796,253,12202,1,1,365,10,0.026032637225760494,0.026032637225760494,429,22
Jensen-DISEASES,Nephrogenic adenoma,Jensen-DISEASES-1137,8,12202,1,1,-1,-1,0.0285619572969564,0.0285619572969564,429,4
Jensen-DISEASES,Burning mouth syndrome,Jensen-DISEASES-0248,4,12202,0.035809790648137066,0.035809790648137066,365,3,1,1,-1,-1
Jensen-DISEASES,Thrombocytopenia,Jensen-DISEASES-1638,79,12202,1,1,365,2,0.12950216859968092,0.12950216859968092,429,10
Jensen-DISEASES,Short bowel syndrome,Jensen-DISEASES-1527,13,12202,1,1,-1,-1,0.25353543251060673,0.25353543251060673,429,4
Jensen-DISEASES,Xanthinuria,Jensen-DISEASES-1759,7,12202,0.29293541567315995,0.29293541567315995,365,3,1,1,-1,-1
Jensen-DISEASES,Liver cancer,Jensen-DISEASES-0966,519,12202,0.31402528232039284,0.31402528232039284,365,29,1,1,429,23
Jensen-DISEASES,Male infertility,Jensen-DISEASES-1008,102,12202,0.3231235399708817,0.3231235399708817,365,10,1,1,429,4

# version: e101_eg48_p14_baf17f0
# organism: hsapiens
# all results: false
# ordered: false
# no iea: false
# sources: RareDisease-GeneRIF (https://maayanlab.cloud/Enrichr/geneSetLibrary?mode=text&libraryName=Rare_Diseases_GeneRIF_Gene_Lists)
# combined: true
# numeric ns: ENSG
# domain scope: custom_annotated
# measure underrepresentation: false
# significance threshold method: g_SCS
# user threshold: 0.5
# no evidences: false
# query genes included: Human upregulated<ADAM12,SERPINB2,TREML2,NOS3,CYP19A1,NECTIN3,CDH1,SVEP1,GLDN,MC1R,GPC3,PGF,FLT4,FBN2,CMYA5,DNAH1,ANXA6,CAP2,PAPPA2,LGALS13,BGN,SPTB,GPC1,ALAD,NIPAL1,TCHH,OPN3,SEMA3B,EPHB4,SLC9A3R1,THSD7A,SPARCL1,LZTS3,MAFF,SMAD6,LGR5,ATG9B,TCTN3,SMOC2,EMP2,SEMA3F,KISS1,HSD17B1,TLR3,STK17A,BMP7,DSC3,FAM13A,EPHA2,STAG3,P2RY6,RPS6KA5,CA8,FAM124B,GM2A,TTBK2,TRPV1,ERVW-1,TGM2,GAL3ST4,NNMT,S100A9,SIGLEC6,CISH,SAMD9,ANGPT1,EPHA3,IGFBP5,NRN1,CD28,DTNB,XDH,SCIN,CEMIP2,DACT2,DLX4,NAB2,GDPD1,CLDN11,FZD10,SULT2B1,LNX1,POU2F3,ANO3,HIF3A,SLC7A5,SYCP2,FRAS1,CLDN8,CNGA1,AREG,PAK3,SPINK5,CYYR1,STEAP3,FOXF2,SLC16A12,PTS,ANKFN1,PTN,SYT1,SMOC1,ST18,IL22RA2,KLHL3,ASIC3,KCNJ5,MMRN1,LGI2,OR51E1,HMGCS2,LRIG3,SLC2A9,CRMP1,CYTL1,AQP3,HRH2,FREM2,S1PR2,TMC1,ILDR1,SLAMF1,CXCR6,HLF,ADGRL3,ABCA12,SPATA18,CPS1,TLR7,AK9,FGF10,ADRA2C,NTF4,CNTN4,GPR183,RMI2,STAT4,PTGFR,MSH4,KCNE5,GRIK2,SCN9A,PDE3B,PIWIL4,CLEC3B,MYH3,LZTS1,CDH3,CLDN1,FGF13,KIF6,BAALC,CHRM3,OPTC,P3H2,ARTN,FPR1,NRXN3,PANX1,IL12RB2,SLC6A1,RASGRP1,GPR143,CA10,SGK2,DDX43,PHYHIP,ROBO2,SELE,POU6F2,CR1,ERAP2,NANOS1,NPY5R,MYO7B,TNFSF15,GRIK1,GABRR2,TPMT,CSMD1,CCL28,GJB5,IGSF1,CLEC9A,ACRBP,WNT10A,IBSP,SCG2,KLHL14,NT5E,NPPA,OR51E2,CTLA4,GABRG2,UCP3,FMO1,IL27,UNC5C,PVRIG,PGBD5,RAG1,A1BG,SPTA1,NOX4,PTPRQ,DDX3Y,CYP24A1,MAL,TFAP2B,CDH8,GABRB3,LRG1,PLD5,GABRR1,TIMP4,MYO15A,NLGN1,SLC28A1,MATN1,CRABP2,HES7,LTF,GDNF,TNMD,MUC5B,CCK,LMOD2,RORA,DPP10,SGCA,STRA8,PMCH,MLC1,SCGN,LRRC6>;Rhesus upregulated<LEPR,NGF,WNT5A,ACHE,PCSK5,MASP1,KCNMA1,CTH,SLC6A9,IL1RN,PLOD2,PTGIS,FABP3,SLC7A4,FGF1,NCAM1,CHST6,CX3CL1,PPP1R14A,ADGRF3,ACP5,ALAS1,IL13RA2,TTYH2,SERPINE2,NDRG4,WDR3,VASP,CAPN5,NLRC5,LOXL1,DDC,WFDC2,ABCC3,PFKP,LIPH,SELP,LDLR,ARHGEF38,ABCD3,ABCA2,SERAC1,MST1R,GPM6B,NIPAL3,GCNT1,SLC15A1,ALPK1,PLXDC2,GRB10,MAP1S,SCN4A,ZDHHC9,FGFR4,KIT,ADAMTS7,CCR3,RCAN2,WRAP53,PRKCB,PAMR1,GDF6,PIK3CD,MYH14,SLC34A3,LCN2,CCNE1,AGK,EDNRB,SPOCK2,FGF7,UCHL1,LIPF,HSD11B1,MGLL,CDR2,IL7R,PLA2G4A,SFN,SPOCD1,FLNC,CAMP,CELSR1,ISM2,HYAL1,LMO3,BLNK,CHP2,VWCE,DEFB1,SLC27A1,ALPL,SCNN1A,MMP2,PLA2G2A,RGS4,SGK1,METTL21A,MPZL2,ADAMTS12,ASNS,MAOB,ASPN,CA12,FDXR,AADAT,CRABP1,NPR2,NPY2R,NLGN3,CLDN19,OXTR,SLC2A5,BOK,PLPP1,APLP1,AS3MT,TM6SF2,TFB1M,IL31RA,SLC5A5,ABCA13,SLC10A1,HTRA3,RAPGEF4,LHX2,FCRLA,NPC2,TNNI2,IL1R2,WASF3,MME,IRAK2,S100A2,MAGEA4,MYH15,SCG3,CLDN2,AGXT,GPR50,CAPG,SIRT4,PKHD1,CEP19,SLC17A9,GCGR,CD38,SUGCT,PLA2G7,USP2,SLC39A4,PIEZO2,DNAJB13,GP1BB,PCSK6,ASGR1,USH1G,SUSD4,CERS3,AIM2,SERPINA7,CXCL5,GABRQ,HOXA1,PCSK9,CCDC154,CDKL2,MYO16,COL8A1,CRYBA2,ICAM5,MYOC,ANKRD55,AIRE,MZB1,GNMT,CD52,CIDEC,KCNJ15,PTPRZ1,ITGA8,NAALADL1,RNASE4,PLAC8,KAZALD1,LOX,PADI4,GPA33,SRI,BPIFB1,PTGER3,GABRG3,DIRAS3,CXCL6,RARRES1,CHST1,SST,SFRP4,ARNT2,PRKCQ,OPLAH,KLK3,NLRP12,SLC22A13,PTGDR2,NOG,SLC22A16,CD5L,SLC17A8,EQTN,TNNT2,GRIK5,SLC38A3,CARD11,LPAR2,EPO,SIX2,NPY,CD244,COL12A1,CYP27B1,FBXO2,PROZ,RGS7,KCNB1,SLC47A1,MYOZ1,SPINK9,SLC16A9,NOL4,TREML1,STRC,ADCY1,SPOCK3,UPK3A,CASP5,IGFBP1,DNAI1,IL11,CDH10,SERPINB5,SCN10A,COL19A1,BIK,GRM4,GABRA5,PCDH19,ARHGEF28,CYP7A1,P2RX3,CDH2,CACNA1B,CXCL8,HTR7,MYOM3,SLC26A5,IGFBP2,MAGEC2,YBX2,KISS1R,TFDP3,PON3,BARX1,LMAN1L,CHIT1,TTR,IL22RA1,ATP2B3,IGFBP6,GNB3,ST8SIA2,HTR5A,ATP1B1,RASSF10,GZMB,TMEM47,KRT24,ENPP3,RAMP1,RET,SCNN1G,EFHC2,MAT1A,POU4F1,SLCO4A1,NOS2,POT1,HGD,FAP,ESX1,F12,TFF3,CD8A,AK7,TNFSF11,IL19,NOX1,HHIP,NAP1L2,GRIN1,BCO1,IL1RL2,SPDEF,SCGB1A1,SLC39A2,GZMA,S100A1,INA,CRISP3,SERPINA3,COL6A5,MIOX,VCAM1,THBS2>
# query genes not included: GULP1,BPGM,MUC15,SYT7,QPRT,FAM49A,ABCA5,ZNF354B,DIPK2B,DEPDC1B,ZNF91,KCNG1,MMRN2,SMIM5,TOMM34,ZNF266,DUSP5,ARHGAP42,SPESP1,ARHGEF16,EFHD1,RAB3B,TMEM30B,TPPP3,SP6,RRAS2,ZSCAN4,PKIB,SH3D21,MOB3B,TMCO4,ARHGEF37,NAA11,PTPRU,SLC45A4,GASK1A,FRMD3,PIGH,ENOSF1,HDHD3,ZNF554,ZSCAN30,ANKRD33,UCK2,IDO2,LRRC4B,SYNPO2L,PLEKHH1,NRSN2,DNHD1,TMEM74B,HYAL4,EVA1B,NCCRP1,ARNTL2,SERINC5,VXN,ZNF292,SLC25A35,TMC5,DNAH2,PIK3AP1,TLCD5,PIP5KL1,ITM2A,CCDC3,TSKS,ADCY2,TCTEX1D1,LYPD5,NCEH1,MARCHF4,KIF27,DTX4,SEL1L3,TMCC3,RADX,CDH19,GPR155,NPFFR2,PLEKHF1,VSIG2,CCDC183,VNN2,HMGCLL1,GIMAP2,MAP3K15,LRRTM2,ANKRD53,ZNF530,SYT12,CHODL,C2ORF74,DNPH1,DYRK4,CALHM5,CALCR,SLC27A6,CCDC171,KLHL29,CFAP58,TMEM225B,MOCOS,ABHD16B,PDE6G,GPR158,OR2W3,ZSCAN9,SAMD14,ADH6,SAMD5,CRISPLD1,LURAP1,CCDC149,C7ORF31,SLC43A2,RASL11B,BICD1,METTL21C,SYCP2L,MSC,FAM229B,FSIP2,RFTN2,C20ORF202,PCNX2,BSPRY,DENND5B,MBOAT1,ANKEF1,PRSS36,MOXD1,PTCHD4,RAB36,TMEM116,DNALI1,ATP1A4,IGSF21,TMC3,CCIN,CALHM4,TRIM66,KCNA7,CARD18,ZSWIM2,GPR85,SDCBP2,PDZRN4,ASPRV1,LRRC23,NXPH4,SRRM4,FAM71F2,MSANTD3-TMEFF1,OLAH,FAM183A,RALYL,LSMEM1,STK31,CCDC194,MAEL,GJD3,SYT3,TM4SF18,CCDC184,VWA2,ZNF620,TRIML1,TRAPPC3L,CRHBP,UPP1,CCDC54,ZNF497,ZSCAN22,CYP4B1,C6ORF163,SGSM1,IQCH,OR8G5,SATL1,CDH6,ASB4,CNTN5,FOXB1,CAPN8,KCNH5,ANKRD33B,TAS2R5,ZNF257,FANK1,KDM5D,GPR61,CRCT1,IGSF11,AC008687.4,CCDC116,NPB,SP5,ST8SIA6,KCNS2,SLC4A8,TBC1D30,TEX52,SLC49A3,MBOAT4,LBX2,ARMH1,ZFY,ACTL9,STPG3,CDH15,RPS4Y1,HS3ST1,IGSF5,TRABD2A,NXPE4,EFR3B,ABHD3,HECTD3,INSL4,FBXO6,TSPAN5,RALGPS2,PABPC4L,PCOLCE2,IQCD,SH3BGRL,SH3TC1,PARP3,RITA1,DNER,ATG4A,PRPSAP1,SLC38A11,INSIG2,C5ORF34,FLRT2,ZNF343,ABTB2,ASRGL1,TMEM25,DZANK1,ZNF222,NAP1L3,KIAA1549L,INTS6L,SMCO4,SDR16C5,TRIM45,ENPP5,IZUMO4,IFT46,CATSPERZ,FCRLB,TRIML2,CYSRT1,GABRP,ABHD12B,SLC25A42,CATSPER4,LPCAT4,DDIT4L,ADCK5,PLA2G4E,CYP2S1,B3GNT7,CPNE5,PHOSPHO2,SPSB4,IGSF9,RSPH6A,PLS1,AC008870.1,THEG,SHD,C1QTNF4,C3ORF52,RGS14,C9ORF152,QPCT,FAM178B,SLC35G1,MYOCOS,C14ORF132,DPEP2,P2RX6,LYPD6B,NXNL2,ESYT3,FTHL17,NOTUM,RIPPLY1,PADI1,RCOR2,RAB3A,IL20RA,TCEAL2,EPDR1,PRSS41,PRSS45P,SLC16A14,FADS3,SLC35E4,ANKDD1B,C12ORF40,LCN12,KIAA0408,MTUS2,CARMIL2,ACSM4,MUC3A,PGAP4,CABYR,SH3RF2,LRFN2,ZNF648,RBM44,TRHDE,RTL9,CORO2A,GLB1L2,ADRA1B,SDR9C7,SMIM1,TMEM61,FAM180B,PTX4,LRRC7,TRPC5OS,ALDOC,TESPA1,RTN4RL2,DNASE2B,OGDHL,PCDH7,C12ORF56,TEKT2,ART5,CST5,SCEL,KCTD8,NKX1-2,C16ORF90,ZNF239,DPYSL4,TMOD4,LIPM,VWA3A,BPIFC,SH3GL3,CPA5,SLAMF9,TRIM67,LANCL3,MAMDC2,SLC36A2,RAB44,TEX33,ASCL4,PEX5L,SHISA2,PRR36,SYT13,RUNDC3B,OTOA,C1ORF116,DCHS2,IGSF22,C6ORF52,PSKH2,CCDC9B,NUDT11,SLC35F1,OTOP2,ARMC12,SLC43A3,GMNC,FSTL4,AC008397.1,WDR93,CCDC187,TNN,PIMREG,CPN2,JAKMIP3,NUGGC,OR2AT4,OR5AP2,LRRC74A,EFCAB9,MS4A8,GPR82,RHEX,SLC35F3,KCNN1,SPINT3,STAC2,OMP,TERB1,ECRG4,ANKRD34B,OMD,TMEM190
# query genes duplicates: none
source,term_name,term_id,term_size,effective_domain_size,p_adj_color,adjusted_p_value__Human upregulated,query_size__Human upregulated,intersection_size__Human upregulated,p_adj_color,adjusted_p_value__Rhesus upregulated,query_size__Rhesus upregulated,intersection_size__Rhesus upregulated
Rare_Diseases_GeneRIF_Gene_Lists,RareDiseasesGeneRIF,Cystic fibrosis,243,8276,1,1,235,8,0.07274033231794293,0.07274033231794293,314,22
Rare_Diseases_GeneRIF_Gene_Lists,RareDiseasesGeneRIF,HELLP syndrome,94,8276,0.14831674787225826,0.14831674787225826,235,10,1,1,314,9
Rare_Diseases_GeneRIF_Gene_Lists,RareDiseasesGeneRIF,Gestational trophoblastic tumor,112,8276,0.15159448917243895,0.15159448917243895,235,11,1,1,314,5
Rare_Diseases_GeneRIF_Gene_Lists,RareDiseasesGeneRIF,Basilar migraine,190,8276,1,1,235,10,0.17074572580897623,0.17074572580897623,314,18
Rare_Diseases_GeneRIF_Gene_Lists,RareDiseasesGeneRIF,Cardiac rupture,100,8276,1,1,235,5,0.21010279466277565,0.21010279466277565,314,12
Rare_Diseases_GeneRIF_Gene_Lists,RareDiseasesGeneRIF,Pyridoxine deficiency,18,8276,1,1,-1,-1,0.24106143155202286,0.24106143155202286,314,5
Rare_Diseases_GeneRIF_Gene_Lists,RareDiseasesGeneRIF,Glycine N-methyltransferase deficiency,5,8276,1,1,-1,-1,0.2839450329488953,0.2839450329488953,314,3
Rare_Diseases_GeneRIF_Gene_Lists,RareDiseasesGeneRIF,Eclampsia,127,8276,0.4425686566353529,0.4425686566353529,235,11,1,1,314,10
