# Supplementary material for: Transcriptomic analysis of primate placentas and novel rhesus trophoblast cell lines informs investigations of human placentation
Source: BMC Biol. 2021 Jun 21;19:127. doi: 10.1186/s12915-021-01056-7 (PMC8218487; doi:10.1186/s12915-021-01056-7)
Supplement: Supplementary file 11 — Additional file 11. Significant DEGs in male versus female human bulk placenta. [file 12915_2021_1056_MOESM11_ESM.txt]

H.GeneID	H.Gene.name	Macaque.GeneID	Macaque.Gene.name	Macaque.homology.type	X.id..target.Macaque.gene.identical.to.query.gene	X.id..query.gene.identical.to.target.Macaque.gene	Macaque.orthology.confidence..0.low..1.high.	baseMean	log2FoldChange	lfcSE	stat	pvalue	padj
ENSG00000012817	KDM5D	ENSMMUG00000045017	KDM5D	ortholog_one2one	95.6465	95.7087	1	363.82	9.38	0.66	14.24	5.25E-46	1.60E-42
ENSG00000067048	DDX3Y	ENSMMUG00000043966	DDX3Y	ortholog_one2one	97.8788	98.0273	1	1073.31	8.34	0.95	8.79	1.43E-18	3.10E-15
ENSG00000067646	ZFY	ENSMMUG00000046378	ZFY	ortholog_one2one	98.377	98.377	1	557.02	8.88	0.55	16.25	2.25E-59	1.71E-55
ENSG00000083782	EPYC	ENSMMUG00000011300	EPYC	ortholog_one2one	98.1366	98.1366	1	23.62	-4.61	1.11	-4.14	3.49E-05	2.79E-02
ENSG00000114374	USP9Y	ENSMMUG00000045991	USP9Y	ortholog_one2one	96.2035	96.0156	1	844.57	8.33	0.54	15.43	1.09E-53	5.50E-50
ENSG00000129824	RPS4Y1	ENSMMUG00000038331	RPS4Y1	ortholog_one2one	96.5779	96.5779	1	307.93	8.88	0.6	14.71	5.65E-49	2.14E-45
ENSG00000165246	NLGN4Y	ENSMMUG00000040210	NLGN4Y	ortholog_one2one	97.6716	95.3349	1	41.88	8.67	1.06	8.14	3.80E-16	7.21E-13
ENSG00000183878	UTY	ENSMMUG00000038182	UTY	ortholog_one2one	95.3601	95.2282	1	748.32	8.35	0.37	22.36	1.01E-110	1.53E-106
ENSG00000184895	SRY	ENSMMUG00000041853	SRY	ortholog_one2one	88.7255	89.1626	1	4.29	5.39	1.33	4.05	5.14E-05	3.72E-02
ENSG00000187094	CCK	ENSMMUG00000001077	CCK	ortholog_one2one	95.6522	95.6522	1	440.44	2.15	0.5	4.32	1.56E-05	1.40E-02
ENSG00000198692	EIF1AY	ENSMMUG00000043715	EIF1AY	ortholog_one2one	100	100	1	81.71	7.55	0.77	9.86	6.11E-23	1.55E-19
