# Supplementary material for: Transcriptomic analysis of primate placentas and novel rhesus trophoblast cell lines informs investigations of human placentation
Source: BMC Biol. 2021 Jun 21;19:127. doi: 10.1186/s12915-021-01056-7 (PMC8218487; doi:10.1186/s12915-021-01056-7)
Supplement: Supplementary file 12 — Additional file 12. DE results of iRP-D26 versus RPT (all 21,578 genes). [file 12915_2021_1056_MOESM12_ESM.txt]

Macaque.GeneID	Macaque.Gene.name	Human.GeneID	Human.Gene.name	baseMean	log2FoldChange	lfcSE	stat	pvalue	padj	DE
ENSMMUG00000043161	ERVFRD-1	ENSG00000244476	ERVFRD-1	4533.91	-7.18	0.18	-40.46	0.00E+00	0.00E+00	iRP-D26 Downregulated
ENSMMUG00000062749	SH3BGRL2	ENSG00000198478	SH3BGRL2	7348.33	-5.76	0.13	-43.42	0.00E+00	0.00E+00	iRP-D26 Downregulated
ENSMMUG00000055669	PEG3	ENSG00000198300	PEG3	39724.00	-9.13	0.16	-58.08	0.00E+00	0.00E+00	iRP-D26 Downregulated
ENSMMUG00000016925	LAMB3	ENSG00000196878	LAMB3	5388.94	6.53	0.17	38.49	0.00E+00	0.00E+00	iRP-D26 Upregulated
ENSMMUG00000002037	MMP1	ENSG00000196611	MMP1	22180.95	10.03	0.20	50.12	0.00E+00	0.00E+00	iRP-D26 Upregulated
ENSMMUG00000007400	SIAH1	ENSG00000196470	SIAH1	8820.24	-4.68	0.12	-39.77	0.00E+00	0.00E+00	iRP-D26 Downregulated
ENSMMUG00000000963	SDC2	ENSG00000169439	SDC2	4523.78	6.63	0.17	39.09	0.00E+00	0.00E+00	iRP-D26 Upregulated
ENSMMUG00000056637	HTRA1	ENSG00000166033	HTRA1	32953.63	4.86	0.11	45.11	0.00E+00	0.00E+00	iRP-D26 Upregulated
ENSMMUG00000018274	FRMD6	ENSG00000139926	FRMD6	6474.55	-4.91	0.12	-39.69	0.00E+00	0.00E+00	iRP-D26 Downregulated
ENSMMUG00000016995	LUM	ENSG00000139329	LUM	6709.97	7.08	0.17	41.33	0.00E+00	0.00E+00	iRP-D26 Upregulated
ENSMMUG00000012144	SEMA6D	ENSG00000137872	SEMA6D	4385.02	-7.69	0.20	-38.69	0.00E+00	0.00E+00	iRP-D26 Downregulated
ENSMMUG00000005772	MPP1	ENSG00000130830	MPP1	4056.63	-5.88	0.15	-40.35	0.00E+00	0.00E+00	iRP-D26 Downregulated
ENSMMUG00000003265	LEPR	ENSG00000116678	LEPR	5461.92	-8.11	0.21	-38.81	0.00E+00	0.00E+00	iRP-D26 Downregulated
ENSMMUG00000012321	FN1	ENSG00000115414	FN1	802151.99	3.79	0.10	37.74	0.00E+00	0.00E+00	iRP-D26 Upregulated
ENSMMUG00000002122	SPOCK2	ENSG00000107742	SPOCK2	4280.60	-6.66	0.17	-40.01	0.00E+00	0.00E+00	iRP-D26 Downregulated
ENSMMUG00000011245	CRISPLD2	ENSG00000103196	CRISPLD2	10657.94	4.28	0.11	37.66	0.00E+00	0.00E+00	iRP-D26 Upregulated
ENSMMUG00000003082	PAGE4	ENSG00000101951	PAGE4	8482.73	-7.19	0.17	-42.37	0.00E+00	0.00E+00	iRP-D26 Downregulated
ENSMMUG00000006567	LAMB1	ENSG00000091136	LAMB1	10315.58	-6.52	0.14	-47.25	0.00E+00	0.00E+00	iRP-D26 Downregulated
ENSMMUG00000003071	MBNL3	ENSG00000076770	MBNL3	26070.93	-4.48	0.10	-42.72	0.00E+00	0.00E+00	iRP-D26 Downregulated
ENSMMUG00000003615	NFE2L3	ENSG00000050344	NFE2L3	20434.83	-7.14	0.14	-52.57	0.00E+00	0.00E+00	iRP-D26 Downregulated
ENSMMUG00000011898	PCDH7	ENSG00000169851	PCDH7	3952.71	6.73	0.18	36.84	3.90E-297	3.44E-294	iRP-D26 Upregulated
ENSMMUG00000001915	CLDN1	ENSG00000163347	CLDN1	3294.11	-6.60	0.18	-36.05	1.55E-284	1.31E-281	iRP-D26 Downregulated
ENSMMUG00000019879	DAB2	ENSG00000153071	DAB2	3282.86	-4.99	0.14	-35.34	1.67E-273	1.35E-270	iRP-D26 Downregulated
ENSMMUG00000059326	JUN	ENSG00000177606	JUN	9171.30	-4.11	0.12	-35.02	1.00E-268	7.80E-266	iRP-D26 Downregulated
ENSMMUG00000003974	GREB1L	ENSG00000141449	GREB1L	5421.29	4.12	0.12	34.84	5.70E-266	4.26E-263	iRP-D26 Upregulated
ENSMMUG00000060188	FDX1	ENSG00000137714	FDX1	5959.44	-4.61	0.13	-34.45	3.82E-260	2.75E-257	iRP-D26 Downregulated
ENSMMUG00000046124	SLC2A3	ENSG00000059804	SLC2A3	35819.19	4.58	0.13	34.44	6.27E-260	4.35E-257	iRP-D26 Upregulated
ENSMMUG00000060210	KCTD12	ENSG00000178695	KCTD12	3199.88	-6.40	0.19	-34.04	5.64E-254	3.78E-251	iRP-D26 Downregulated
ENSMMUG00000020663	MPP7	ENSG00000150054	MPP7	4516.65	-5.84	0.17	-33.79	3.10E-250	2.00E-247	iRP-D26 Downregulated
ENSMMUG00000011214	SLC12A2	ENSG00000064651	SLC12A2	2704.34	5.08	0.15	33.78	3.75E-250	2.35E-247	iRP-D26 Upregulated
ENSMMUG00000014430	FOSB	ENSG00000125740	FOSB	3001.69	-7.08	0.21	-33.59	2.55E-247	1.55E-244	iRP-D26 Downregulated
ENSMMUG00000061758	CDO1	ENSG00000129596	CDO1	2371.81	-6.71	0.20	-33.30	3.49E-243	2.06E-240	iRP-D26 Downregulated
ENSMMUG00000016386	SLC13A4	ENSG00000164707	SLC13A4	3548.73	-8.30	0.25	-32.93	8.80E-238	5.02E-235	iRP-D26 Downregulated
ENSMMUG00000011809	PECAM1	ENSG00000261371	PECAM1	7464.14	-3.65	0.11	-32.89	2.86E-237	1.59E-234	iRP-D26 Downregulated
ENSMMUG00000010598	REPS2	ENSG00000169891	REPS2	2756.55	4.39	0.13	32.84	1.74E-236	9.40E-234	iRP-D26 Upregulated
ENSMMUG00000003113	PATJ	ENSG00000132849	PATJ	2096.32	5.81	0.18	32.68	3.00E-234	1.57E-231	iRP-D26 Upregulated
ENSMMUG00000011582		NA	NA	2410.53	-7.12	0.22	-32.63	1.75E-233	8.94E-231	iRP-D26 Downregulated
ENSMMUG00000002702	FREM2	ENSG00000150893	FREM2	2166.64	5.72	0.18	32.50	9.39E-232	4.67E-229	iRP-D26 Upregulated
ENSMMUG00000015325	COL17A1	ENSG00000065618	COL17A1	7802.27	3.61	0.11	32.47	3.14E-231	1.53E-228	iRP-D26 Upregulated
ENSMMUG00000004321	LAMA3	ENSG00000053747	LAMA3	2275.02	5.28	0.16	32.32	3.65E-229	1.73E-226	iRP-D26 Upregulated
ENSMMUG00000051498		ENSG00000127328	RAB3IP	1917.23	5.20	0.16	32.28	1.51E-228	6.99E-226	iRP-D26 Upregulated
ENSMMUG00000015246	TBC1D9	ENSG00000109436	TBC1D9	2854.06	-7.89	0.25	-32.15	9.62E-227	4.35E-224	iRP-D26 Downregulated
ENSMMUG00000064141	OXGR1	ENSG00000165621	OXGR1	3353.11	8.49	0.26	32.15	1.01E-226	4.46E-224	iRP-D26 Upregulated
ENSMMUG00000008926	LAPTM4B	ENSG00000104341	LAPTM4B	12586.09	3.52	0.11	32.12	2.66E-226	1.15E-223	iRP-D26 Upregulated
ENSMMUG00000002935	COL8A1	ENSG00000144810	COL8A1	3227.56	-8.10	0.25	-32.03	4.53E-225	1.91E-222	iRP-D26 Downregulated
ENSMMUG00000017881	INTS6L	ENSG00000165359	INTS6L	2774.76	-4.33	0.14	-31.47	1.92E-217	7.93E-215	iRP-D26 Downregulated
ENSMMUG00000006898	ITGB8	ENSG00000105855	ITGB8	1963.56	-5.18	0.17	-31.05	1.26E-211	5.00E-209	iRP-D26 Downregulated
ENSMMUG00000050549	LOXL2	ENSG00000134013	LOXL2	3756.07	6.54	0.21	30.94	3.81E-210	1.48E-207	iRP-D26 Upregulated
ENSMMUG00000049343	NOTUM	ENSG00000185269	NOTUM	8495.51	-5.70	0.19	-30.71	4.59E-207	1.75E-204	iRP-D26 Downregulated
ENSMMUG00000009738	SLC25A29	ENSG00000197119	SLC25A29	1734.24	-5.44	0.18	-30.47	6.29E-204	2.35E-201	iRP-D26 Downregulated
ENSMMUG00000023400	CPE	ENSG00000109472	CPE	9859.63	4.94	0.16	30.22	1.37E-200	5.03E-198	iRP-D26 Upregulated
ENSMMUG00000000129	SH2D4A	ENSG00000104611	SH2D4A	3058.99	3.80	0.13	30.21	1.88E-200	6.77E-198	iRP-D26 Upregulated
ENSMMUG00000007661	EDIL3	ENSG00000164176	EDIL3	1692.11	6.88	0.23	30.16	7.74E-200	2.73E-197	iRP-D26 Upregulated
ENSMMUG00000003744	SLC44A2	ENSG00000129353	SLC44A2	14351.75	3.34	0.11	30.13	2.10E-199	7.27E-197	iRP-D26 Upregulated
ENSMMUG00000008486	ESAM	ENSG00000149564	ESAM	13489.08	4.08	0.14	30.05	2.08E-198	7.07E-196	iRP-D26 Upregulated
ENSMMUG00000045775	MPEG1	ENSG00000197629	MPEG1	1826.37	-5.41	0.18	-29.94	5.69E-197	1.91E-194	iRP-D26 Downregulated
ENSMMUG00000053229	DEFB1	ENSG00000164825	DEFB1	9858.59	3.79	0.13	29.78	6.91E-195	2.27E-192	iRP-D26 Upregulated
ENSMMUG00000019689	CCDC141	ENSG00000163492	CCDC141	1598.45	6.22	0.21	29.78	7.86E-195	2.54E-192	iRP-D26 Upregulated
ENSMMUG00000055446	CKAP4	ENSG00000136026	CKAP4	9102.39	3.53	0.12	29.65	3.80E-193	1.21E-190	iRP-D26 Upregulated
ENSMMUG00000062353	C1H1orf21	ENSG00000116667	C1orf21	3081.17	-8.62	0.29	-29.59	1.81E-192	5.67E-190	iRP-D26 Downregulated
ENSMMUG00000013966	LGMN	ENSG00000100600	LGMN	19329.03	3.55	0.12	29.53	1.12E-191	3.45E-189	iRP-D26 Upregulated
ENSMMUG00000010846	ARL4A	ENSG00000122644	ARL4A	1715.07	-5.40	0.18	-29.50	3.14E-191	9.51E-189	iRP-D26 Downregulated
ENSMMUG00000014396	FRZB	ENSG00000162998	FRZB	20206.55	4.69	0.16	29.39	7.44E-190	2.22E-187	iRP-D26 Upregulated
ENSMMUG00000002114	TFRC	NA	NA	31047.49	-3.54	0.12	-28.88	1.92E-183	5.66E-181	iRP-D26 Downregulated
ENSMMUG00000000546	KIAA0040	ENSG00000235750	KIAA0040	7904.38	-3.27	0.11	-28.69	4.48E-181	1.30E-178	iRP-D26 Downregulated
ENSMMUG00000006224	PIK3CD	ENSG00000171608	PIK3CD	4897.44	3.51	0.12	28.66	1.14E-180	3.26E-178	iRP-D26 Upregulated
ENSMMUG00000002058	TAGLN	ENSG00000149591	TAGLN	10848.29	4.70	0.16	28.56	2.13E-179	5.98E-177	iRP-D26 Upregulated
ENSMMUG00000021942	ANKH	ENSG00000154122	ANKH	2689.93	-3.87	0.14	-28.49	1.49E-178	4.12E-176	iRP-D26 Downregulated
ENSMMUG00000004657	FURIN	ENSG00000140564	FURIN	13075.39	3.29	0.12	28.47	2.70E-178	7.38E-176	iRP-D26 Upregulated
ENSMMUG00000018961	MEAK7	ENSG00000140950	MEAK7	4894.67	-3.38	0.12	-28.39	2.85E-177	7.69E-175	iRP-D26 Downregulated
ENSMMUG00000037735	SRGN	ENSG00000122862	SRGN	3468.64	-9.18	0.33	-28.10	1.10E-173	2.92E-171	iRP-D26 Downregulated
ENSMMUG00000006952	PTPRD	ENSG00000153707	PTPRD	1817.79	7.76	0.28	28.06	3.38E-173	8.86E-171	iRP-D26 Upregulated
ENSMMUG00000003697	INPP4B	ENSG00000109452	INPP4B	1829.03	4.13	0.15	28.02	8.35E-173	2.16E-170	iRP-D26 Upregulated
ENSMMUG00000000387	FRMD4B	ENSG00000114541	FRMD4B	1378.43	-6.49	0.23	-27.83	1.76E-170	4.49E-168	iRP-D26 Downregulated
ENSMMUG00000042643	GPX3	ENSG00000211445	GPX3	2361.45	-4.29	0.15	-27.77	8.98E-170	2.27E-167	iRP-D26 Downregulated
ENSMMUG00000010141	FAM13A	ENSG00000138640	FAM13A	3540.95	-4.08	0.15	-27.60	1.25E-167	3.10E-165	iRP-D26 Downregulated
ENSMMUG00000011785	SEMA3C	ENSG00000075223	SEMA3C	3181.37	4.11	0.15	27.55	4.46E-167	1.10E-164	iRP-D26 Upregulated
ENSMMUG00000042895	SYT16	ENSG00000139973	SYT16	1298.12	6.54	0.24	27.52	1.07E-166	2.59E-164	iRP-D26 Upregulated
ENSMMUG00000000457	GALNT1	ENSG00000141429	GALNT1	23628.41	2.86	0.10	27.41	2.22E-165	5.32E-163	iRP-D26 Upregulated
ENSMMUG00000021280	LRTOMT	ENSG00000184154	LRTOMT	2203.28	-4.10	0.15	-27.35	1.10E-164	2.60E-162	iRP-D26 Downregulated
ENSMMUG00000000623	P3H2	ENSG00000090530	P3H2	2249.69	5.23	0.19	27.26	1.36E-163	3.19E-161	iRP-D26 Upregulated
ENSMMUG00000007483	INHA	ENSG00000123999	INHA	1964.97	5.53	0.20	27.21	4.38E-163	1.01E-160	iRP-D26 Upregulated
ENSMMUG00000014130	ALDH3A2	ENSG00000072210	ALDH3A2	1667.12	-4.42	0.16	-27.18	1.11E-162	2.53E-160	iRP-D26 Downregulated
ENSMMUG00000016399	RGL1	ENSG00000143344	RGL1	9434.53	2.95	0.11	27.07	2.33E-161	5.26E-159	iRP-D26 Upregulated
ENSMMUG00000001780	CPT1A	ENSG00000110090	CPT1A	2708.67	-8.82	0.33	-27.00	1.43E-160	3.20E-158	iRP-D26 Downregulated
ENSMMUG00000020160	SEMA5A	ENSG00000112902	SEMA5A	1148.12	5.61	0.21	26.99	2.07E-160	4.56E-158	iRP-D26 Upregulated
ENSMMUG00000058619	ABTB2	ENSG00000166016	ABTB2	1773.47	-5.33	0.20	-26.86	5.64E-159	1.23E-156	iRP-D26 Downregulated
ENSMMUG00000003301	ADAMTS15	ENSG00000166106	ADAMTS15	1194.20	5.40	0.20	26.83	1.30E-158	2.80E-156	iRP-D26 Upregulated
ENSMMUG00000029776	SLC26A2	ENSG00000155850	SLC26A2	12659.38	-2.93	0.11	-26.81	2.40E-158	5.12E-156	iRP-D26 Downregulated
ENSMMUG00000062847	PRNP	ENSG00000171867	PRNP	1905.80	4.31	0.16	26.80	3.20E-158	6.75E-156	iRP-D26 Upregulated
ENSMMUG00000016900	PTGFRN	ENSG00000134247	PTGFRN	2331.41	3.57	0.13	26.79	3.80E-158	7.93E-156	iRP-D26 Upregulated
ENSMMUG00000046237	ABAT	ENSG00000183044	ABAT	2336.54	-4.81	0.18	-26.79	4.80E-158	9.92E-156	iRP-D26 Downregulated
ENSMMUG00000019949	PRNP	NA	NA	1902.15	4.31	0.16	26.72	2.50E-157	5.11E-155	iRP-D26 Upregulated
ENSMMUG00000014211	ELOVL7	ENSG00000164181	ELOVL7	1253.46	-5.01	0.19	-26.70	4.42E-157	8.94E-155	iRP-D26 Downregulated
ENSMMUG00000044756	ADRB1	ENSG00000043591	ADRB1	1642.08	-5.51	0.21	-26.68	8.01E-157	1.60E-154	iRP-D26 Downregulated
ENSMMUG00000059364	QSOX1	ENSG00000116260	QSOX1	35538.69	3.10	0.12	26.46	2.69E-154	5.33E-152	iRP-D26 Upregulated
ENSMMUG00000022124	STON2	ENSG00000140022	STON2	2452.53	-4.37	0.17	-26.44	5.22E-154	1.02E-151	iRP-D26 Downregulated
ENSMMUG00000002197	GABARAPL1	ENSG00000139112	GABARAPL1	13308.08	-2.84	0.11	-26.40	1.23E-153	2.39E-151	iRP-D26 Downregulated
ENSMMUG00000011142	CAPN2	ENSG00000162909	CAPN2	7587.06	2.92	0.11	26.05	1.34E-149	2.55E-147	iRP-D26 Upregulated
ENSMMUG00000006547	ATP6V0A4	ENSG00000105929	ATP6V0A4	1470.51	-7.32	0.28	-25.98	7.76E-149	1.46E-146	iRP-D26 Downregulated
ENSMMUG00000023163	BIN2	ENSG00000110934	BIN2	1375.18	-5.21	0.20	-25.91	4.93E-148	9.21E-146	iRP-D26 Downregulated
ENSMMUG00000047365	CACNA2D3	ENSG00000157445	CACNA2D3	1307.13	6.38	0.25	25.87	1.45E-147	2.68E-145	iRP-D26 Upregulated
ENSMMUG00000018186	SOWAHB	ENSG00000186212	SOWAHB	2290.61	3.56	0.14	25.84	2.87E-147	5.26E-145	iRP-D26 Upregulated
ENSMMUG00000016099	HHAT	ENSG00000054392	HHAT	1321.50	4.22	0.16	25.71	9.09E-146	1.65E-143	iRP-D26 Upregulated
ENSMMUG00000056794	CST6	ENSG00000175315	CST6	4713.52	3.74	0.15	25.57	3.71E-144	6.67E-142	iRP-D26 Upregulated
ENSMMUG00000059336	DUSP1	ENSG00000120129	DUSP1	4291.99	-2.99	0.12	-25.55	4.89E-144	8.71E-142	iRP-D26 Downregulated
ENSMMUG00000013405	ADAMTS5	ENSG00000154736	ADAMTS5	1183.93	-6.40	0.25	-25.52	1.26E-143	2.22E-141	iRP-D26 Downregulated
ENSMMUG00000022139	CTSC	ENSG00000109861	CTSC	3304.01	-3.20	0.13	-25.31	2.34E-141	4.09E-139	iRP-D26 Downregulated
ENSMMUG00000048560	H1F0	ENSG00000189060	H1-0	3411.44	3.27	0.13	25.28	5.21E-141	9.03E-139	iRP-D26 Upregulated
ENSMMUG00000020408	HPGD	ENSG00000164120	HPGD	25827.05	3.36	0.13	25.27	6.24E-141	1.07E-138	iRP-D26 Upregulated
ENSMMUG00000050596	CST3	ENSG00000101439	CST3	2228.12	-3.51	0.14	-25.26	8.94E-141	1.52E-138	iRP-D26 Downregulated
ENSMMUG00000023274	SULF1	ENSG00000137573	SULF1	1169.98	4.38	0.17	25.16	1.21E-139	2.05E-137	iRP-D26 Upregulated
ENSMMUG00000018399	ENDOU	ENSG00000111405	ENDOU	965.37	-4.96	0.20	-25.13	2.51E-139	4.20E-137	iRP-D26 Downregulated
ENSMMUG00000050192	PTRF	ENSG00000177469	CAVIN1	988.97	-5.80	0.23	-25.08	8.14E-139	1.35E-136	iRP-D26 Downregulated
ENSMMUG00000019696	GPD1L	ENSG00000152642	GPD1L	5389.93	-3.02	0.12	-24.99	7.36E-138	1.21E-135	iRP-D26 Downregulated
ENSMMUG00000022218	ANXA3	ENSG00000138772	ANXA3	2382.05	3.78	0.15	24.97	1.32E-137	2.14E-135	iRP-D26 Upregulated
ENSMMUG00000004470	CD9	ENSG00000010278	CD9	5058.17	3.05	0.12	24.96	1.77E-137	2.84E-135	iRP-D26 Upregulated
ENSMMUG00000046400	envV1	ENSG00000269526	ERVV-1	1058.93	-6.42	0.26	-24.93	3.41E-137	5.43E-135	iRP-D26 Downregulated
ENSMMUG00000016976	DOCK8	ENSG00000107099	DOCK8	1922.49	-4.16	0.17	-24.90	7.02E-137	1.11E-134	iRP-D26 Downregulated
ENSMMUG00000016190	TAF4B	ENSG00000141384	TAF4B	1484.89	-3.69	0.15	-24.86	2.09E-136	3.27E-134	iRP-D26 Downregulated
ENSMMUG00000013696	MYOZ1	ENSG00000177791	MYOZ1	1207.63	5.22	0.21	24.78	1.57E-135	2.44E-133	iRP-D26 Upregulated
ENSMMUG00000037816	SERPINB6	ENSG00000124570	SERPINB6	29788.05	2.71	0.11	24.75	3.16E-135	4.87E-133	iRP-D26 Upregulated
ENSMMUG00000001049	SLC15A2	ENSG00000163406	SLC15A2	1495.12	3.69	0.15	24.74	3.71E-135	5.67E-133	iRP-D26 Upregulated
ENSMMUG00000007588	TUBB6	ENSG00000176014	TUBB6	5981.34	3.21	0.13	24.71	8.39E-135	1.27E-132	iRP-D26 Upregulated
ENSMMUG00000022311	PLAC8	ENSG00000145287	PLAC8	10445.65	2.81	0.11	24.67	2.37E-134	3.57E-132	iRP-D26 Upregulated
ENSMMUG00000004233	LRIG3	ENSG00000139263	LRIG3	1576.75	4.91	0.20	24.59	1.72E-133	2.56E-131	iRP-D26 Upregulated
ENSMMUG00000011819	CHSY1	ENSG00000131873	CHSY1	3570.62	-2.90	0.12	-24.58	2.12E-133	3.15E-131	iRP-D26 Downregulated
ENSMMUG00000006147	AGPAT4	ENSG00000026652	AGPAT4	977.95	-5.80	0.24	-24.57	2.99E-133	4.39E-131	iRP-D26 Downregulated
ENSMMUG00000008101	SPATS2L	ENSG00000196141	SPATS2L	1802.37	3.42	0.14	24.53	6.71E-133	9.80E-131	iRP-D26 Upregulated
ENSMMUG00000050425	DNAJB4	ENSG00000162616	DNAJB4	3037.53	-3.52	0.14	-24.46	3.97E-132	5.75E-130	iRP-D26 Downregulated
ENSMMUG00000061648		NA	NA	1244.86	-7.26	0.30	-24.42	1.01E-131	1.45E-129	iRP-D26 Downregulated
ENSMMUG00000008218	ADAMTSL4	ENSG00000143382	ADAMTSL4	1225.21	4.12	0.17	24.33	8.64E-131	1.23E-128	iRP-D26 Upregulated
ENSMMUG00000013895	TSPAN14	ENSG00000108219	TSPAN14	7274.73	2.65	0.11	24.28	3.47E-130	4.88E-128	iRP-D26 Upregulated
ENSMMUG00000061414	WNT4	ENSG00000162552	WNT4	1040.31	6.80	0.28	24.27	4.57E-130	6.39E-128	iRP-D26 Upregulated
ENSMMUG00000015910	MBNL1	ENSG00000152601	MBNL1	5611.94	-2.97	0.12	-24.25	7.25E-130	1.01E-127	iRP-D26 Downregulated
ENSMMUG00000020951	NUAK1	ENSG00000074590	NUAK1	2783.50	4.38	0.18	24.20	2.50E-129	3.44E-127	iRP-D26 Upregulated
ENSMMUG00000019293	KIF3C	ENSG00000084731	KIF3C	2478.28	3.28	0.14	24.17	4.98E-129	6.81E-127	iRP-D26 Upregulated
ENSMMUG00000002675	CAPG	ENSG00000042493	CAPG	4939.52	2.88	0.12	24.09	2.85E-128	3.88E-126	iRP-D26 Upregulated
ENSMMUG00000013446		ENSG00000265190	ANXA8	37749.87	3.00	0.13	23.93	1.56E-126	2.11E-124	iRP-D26 Upregulated
ENSMMUG00000000690	CTNNAL1	ENSG00000119326	CTNNAL1	3911.83	2.77	0.12	23.90	2.96E-126	3.96E-124	iRP-D26 Upregulated
ENSMMUG00000002876	SLC27A2	ENSG00000140284	SLC27A2	1794.49	-8.50	0.36	-23.85	9.84E-126	1.31E-123	iRP-D26 Downregulated
ENSMMUG00000010767	ACTN1	ENSG00000072110	ACTN1	8178.43	2.91	0.12	23.80	3.25E-125	4.29E-123	iRP-D26 Upregulated
ENSMMUG00000065091	MPZL2	ENSG00000149573	MPZL2	2512.20	-3.45	0.15	-23.80	3.55E-125	4.66E-123	iRP-D26 Downregulated
ENSMMUG00000012661	PDZRN3	ENSG00000121440	PDZRN3	2434.26	3.72	0.16	23.78	4.92E-125	6.41E-123	iRP-D26 Upregulated
ENSMMUG00000020434	CSF3R	ENSG00000119535	CSF3R	1937.74	-8.69	0.37	-23.76	8.93E-125	1.16E-122	iRP-D26 Downregulated
ENSMMUG00000009837	SECISBP2L	ENSG00000138593	SECISBP2L	4370.81	-2.77	0.12	-23.75	1.04E-124	1.34E-122	iRP-D26 Downregulated
ENSMMUG00000005886	C1H1orf198	ENSG00000119280	C1orf198	3734.93	3.12	0.13	23.75	1.10E-124	1.41E-122	iRP-D26 Upregulated
ENSMMUG00000022173	C1H1orf116	ENSG00000182795	C1orf116	970.78	-6.38	0.27	-23.70	3.50E-124	4.44E-122	iRP-D26 Downregulated
ENSMMUG00000008438	ZBTB10	ENSG00000205189	ZBTB10	4854.86	-2.71	0.11	-23.69	4.15E-124	5.23E-122	iRP-D26 Downregulated
ENSMMUG00000017204	PDCD4	ENSG00000150593	PDCD4	5458.90	-2.91	0.12	-23.64	1.54E-123	1.93E-121	iRP-D26 Downregulated
ENSMMUG00000004351	HMGN3	ENSG00000118418	HMGN3	2802.72	-4.27	0.18	-23.63	1.76E-123	2.20E-121	iRP-D26 Downregulated
ENSMMUG00000004907	TENT5C	ENSG00000183508	TENT5C	1327.07	-7.78	0.33	-23.51	3.33E-122	4.12E-120	iRP-D26 Downregulated
ENSMMUG00000012777		ENSG00000099715	PCDH11Y	1720.39	8.57	0.36	23.49	5.38E-122	6.61E-120	iRP-D26 Upregulated
ENSMMUG00000010257	SLC5A6	ENSG00000138074	SLC5A6	3132.65	2.85	0.12	23.47	8.46E-122	1.03E-119	iRP-D26 Upregulated
ENSMMUG00000022253	CCNDBP1	ENSG00000166946	CCNDBP1	1940.19	-3.26	0.14	-23.39	5.42E-121	6.58E-119	iRP-D26 Downregulated
ENSMMUG00000005669	OPN3	ENSG00000054277	OPN3	2138.99	3.61	0.15	23.37	8.67E-121	1.05E-118	iRP-D26 Upregulated
ENSMMUG00000012406	PCOLCE2	ENSG00000163710	PCOLCE2	2895.77	3.50	0.15	23.36	1.06E-120	1.27E-118	iRP-D26 Upregulated
ENSMMUG00000013553	DCP2	ENSG00000172795	DCP2	7765.58	-2.53	0.11	-23.33	1.97E-120	2.34E-118	iRP-D26 Downregulated
ENSMMUG00000007486	FZD3	ENSG00000104290	FZD3	2836.70	-3.29	0.14	-23.33	2.07E-120	2.45E-118	iRP-D26 Downregulated
ENSMMUG00000013071	UCHL1	ENSG00000154277	UCHL1	3541.23	-10.14	0.43	-23.33	2.21E-120	2.61E-118	iRP-D26 Downregulated
ENSMMUG00000013131	SYTL5	ENSG00000147041	SYTL5	1086.03	4.48	0.19	23.32	2.87E-120	3.36E-118	iRP-D26 Upregulated
ENSMMUG00000057610	MGST1	ENSG00000008394	MGST1	866.77	5.15	0.22	23.30	4.54E-120	5.28E-118	iRP-D26 Upregulated
ENSMMUG00000019443	STX11	ENSG00000135604	STX11	850.76	-4.42	0.19	-23.26	1.19E-119	1.38E-117	iRP-D26 Downregulated
ENSMMUG00000001731	GFPT2	ENSG00000131459	GFPT2	1920.55	4.28	0.18	23.23	2.22E-119	2.55E-117	iRP-D26 Upregulated
ENSMMUG00000012094	RAB17	ENSG00000124839	RAB17	879.12	-4.34	0.19	-23.23	2.47E-119	2.82E-117	iRP-D26 Downregulated
ENSMMUG00000005903	MAPK13	ENSG00000156711	MAPK13	1438.77	3.43	0.15	23.12	2.97E-118	3.37E-116	iRP-D26 Upregulated
ENSMMUG00000019963	ADGRA3	ENSG00000152990	ADGRA3	1181.82	-3.72	0.16	-23.10	4.63E-118	5.23E-116	iRP-D26 Downregulated
ENSMMUG00000013857	GCLM	ENSG00000023909	GCLM	1264.56	-3.74	0.16	-23.00	5.17E-117	5.81E-115	iRP-D26 Downregulated
ENSMMUG00000019515	NIBAN1	ENSG00000135842	NIBAN1	804.01	-5.96	0.26	-22.99	5.89E-117	6.58E-115	iRP-D26 Downregulated
ENSMMUG00000017546	EMILIN2	ENSG00000132205	EMILIN2	951.91	-5.22	0.23	-22.97	9.19E-117	1.02E-114	iRP-D26 Downregulated
ENSMMUG00000002539	TCP11L1	ENSG00000176148	TCP11L1	2346.65	4.01	0.17	22.93	2.32E-116	2.56E-114	iRP-D26 Upregulated
ENSMMUG00000020374	NFKBIA	ENSG00000100906	NFKBIA	4019.36	-2.77	0.12	-22.92	3.26E-116	3.58E-114	iRP-D26 Downregulated
ENSMMUG00000009428	MTMR10	ENSG00000166912	MTMR10	1262.10	-3.44	0.15	-22.84	1.81E-115	1.97E-113	iRP-D26 Downregulated
ENSMMUG00000039847	GHV	NA	NA	1752.25	-8.63	0.38	-22.84	1.86E-115	2.02E-113	iRP-D26 Downregulated
ENSMMUG00000039972	STEAP3	ENSG00000115107	STEAP3	910.25	-5.48	0.24	-22.84	1.90E-115	2.05E-113	iRP-D26 Downregulated
ENSMMUG00000021543	CADPS2	ENSG00000081803	CADPS2	1898.37	4.66	0.20	22.80	4.23E-115	4.54E-113	iRP-D26 Upregulated
ENSMMUG00000000951	ITGB2	ENSG00000160255	ITGB2	1679.24	-4.72	0.21	-22.75	1.28E-114	1.37E-112	iRP-D26 Downregulated
ENSMMUG00000016219	TRPV6	ENSG00000165125	TRPV6	830.74	-6.13	0.27	-22.75	1.59E-114	1.69E-112	iRP-D26 Downregulated
ENSMMUG00000001803	GJA5	ENSG00000265107	GJA5	27654.09	2.59	0.11	22.71	3.46E-114	3.65E-112	iRP-D26 Upregulated
ENSMMUG00000015144	DLC1	ENSG00000164741	DLC1	1964.65	-3.06	0.13	-22.64	1.69E-113	1.78E-111	iRP-D26 Downregulated
ENSMMUG00000022409	SLC10A1	ENSG00000100652	SLC10A1	749.46	-5.63	0.25	-22.64	1.74E-113	1.82E-111	iRP-D26 Downregulated
ENSMMUG00000022909	MGAT4A	ENSG00000071073	MGAT4A	3867.17	3.26	0.14	22.59	6.00E-113	6.23E-111	iRP-D26 Upregulated
ENSMMUG00000005229	HIP1	ENSG00000127946	HIP1	3209.73	3.30	0.15	22.57	7.95E-113	8.22E-111	iRP-D26 Upregulated
ENSMMUG00000048424	SDC4	ENSG00000124145	SDC4	5817.05	2.62	0.12	22.57	8.14E-113	8.36E-111	iRP-D26 Upregulated
ENSMMUG00000016102	KCNH1	ENSG00000143473	KCNH1	1335.05	8.28	0.37	22.57	8.38E-113	8.56E-111	iRP-D26 Upregulated
ENSMMUG00000053116		NA	NA	78255.20	-2.52	0.11	-22.56	9.95E-113	1.01E-110	iRP-D26 Downregulated
ENSMMUG00000011425	NXN	ENSG00000167693	NXN	1247.44	3.34	0.15	22.55	1.46E-112	1.47E-110	iRP-D26 Upregulated
ENSMMUG00000062232	SYDE2	ENSG00000097096	SYDE2	3130.79	2.70	0.12	22.48	6.14E-112	6.17E-110	iRP-D26 Upregulated
ENSMMUG00000003569	ARRDC3	ENSG00000113369	ARRDC3	8595.79	-2.93	0.13	-22.45	1.36E-111	1.36E-109	iRP-D26 Downregulated
ENSMMUG00000011850	CDH1	ENSG00000039068	CDH1	7221.85	2.45	0.11	22.40	3.99E-111	3.98E-109	iRP-D26 Upregulated
ENSMMUG00000007570	UACA	ENSG00000137831	UACA	6003.32	2.47	0.11	22.37	7.96E-111	7.89E-109	iRP-D26 Upregulated
ENSMMUG00000012036	RBM47	ENSG00000163694	RBM47	8861.88	-2.67	0.12	-22.34	1.49E-110	1.47E-108	iRP-D26 Downregulated
ENSMMUG00000023022	PLP2	ENSG00000102007	PLP2	1615.44	3.05	0.14	22.26	8.69E-110	8.52E-108	iRP-D26 Upregulated
ENSMMUG00000012185	ATF3	ENSG00000162772	ATF3	1603.21	-3.30	0.15	-22.24	1.27E-109	1.24E-107	iRP-D26 Downregulated
ENSMMUG00000004577	VEGFA	NA	NA	7082.46	2.42	0.11	22.21	2.46E-109	2.39E-107	iRP-D26 Upregulated
ENSMMUG00000007515		NA	NA	794.21	-5.93	0.27	-22.18	5.17E-109	5.00E-107	iRP-D26 Downregulated
ENSMMUG00000018579	SPECC1	ENSG00000128487	SPECC1	7546.52	2.52	0.11	22.10	3.49E-108	3.36E-106	iRP-D26 Upregulated
ENSMMUG00000023378	ATP2B1	ENSG00000070961	ATP2B1	4897.13	-2.51	0.11	-22.07	5.75E-108	5.50E-106	iRP-D26 Downregulated
ENSMMUG00000013566	IL20RA	ENSG00000016402	IL20RA	2846.57	3.62	0.16	22.06	7.88E-108	7.50E-106	iRP-D26 Upregulated
ENSMMUG00000006037	HTRA4	ENSG00000169495	HTRA4	1012.76	-7.39	0.34	-22.03	1.45E-107	1.37E-105	iRP-D26 Downregulated
ENSMMUG00000017630	RELL1	ENSG00000181826	RELL1	4514.30	-2.52	0.11	-22.03	1.62E-107	1.52E-105	iRP-D26 Downregulated
ENSMMUG00000008127	RAB11FIP4	ENSG00000131242	RAB11FIP4	1203.46	3.72	0.17	22.00	2.64E-107	2.48E-105	iRP-D26 Upregulated
ENSMMUG00000007514	ZBED1	ENSG00000214717	ZBED1	5916.86	-2.64	0.12	-21.97	5.20E-107	4.86E-105	iRP-D26 Downregulated
ENSMMUG00000022614		ENSG00000171943	SRGAP2C	2774.00	2.91	0.13	21.97	5.52E-107	5.13E-105	iRP-D26 Upregulated
ENSMMUG00000004688	NCAM1	ENSG00000149294	NCAM1	9242.71	3.43	0.16	21.95	8.89E-107	8.22E-105	iRP-D26 Upregulated
ENSMMUG00000019761	GNA14	ENSG00000156049	GNA14	1650.84	4.01	0.18	21.93	1.37E-106	1.26E-104	iRP-D26 Upregulated
ENSMMUG00000039331	KCTD11	ENSG00000213859	KCTD11	867.92	4.26	0.19	21.92	1.85E-106	1.69E-104	iRP-D26 Upregulated
ENSMMUG00000057345	CPPED1	ENSG00000103381	CPPED1	1464.85	-8.45	0.39	-21.91	2.10E-106	1.91E-104	iRP-D26 Downregulated
ENSMMUG00000045179	AGPAT3	ENSG00000160216	AGPAT3	729.60	-5.75	0.26	-21.89	3.09E-106	2.80E-104	iRP-D26 Downregulated
ENSMMUG00000012645	RHOF	ENSG00000139725	RHOF	1128.79	3.35	0.15	21.87	4.93E-106	4.46E-104	iRP-D26 Upregulated
ENSMMUG00000003409	DBNDD2	ENSG00000244274	DBNDD2	1106.05	3.39	0.16	21.84	9.97E-106	8.96E-104	iRP-D26 Upregulated
ENSMMUG00000019254	PLA2G7	ENSG00000146070	PLA2G7	767.08	-6.22	0.29	-21.79	2.70E-105	2.42E-103	iRP-D26 Downregulated
ENSMMUG00000016497	CCNL1	ENSG00000163660	CCNL1	6037.87	-2.67	0.12	-21.77	4.41E-105	3.93E-103	iRP-D26 Downregulated
ENSMMUG00000000698	ANGPTL4	ENSG00000167772	ANGPTL4	1112.22	-3.87	0.18	-21.75	7.48E-105	6.63E-103	iRP-D26 Downregulated
ENSMMUG00000059587	HSD11B1	ENSG00000117594	HSD11B1	947.70	3.60	0.17	21.72	1.43E-104	1.26E-102	iRP-D26 Upregulated
ENSMMUG00000003565	LGALS3	ENSG00000131981	LGALS3	8348.80	2.35	0.11	21.71	1.78E-104	1.57E-102	iRP-D26 Upregulated
ENSMMUG00000005697	MLLT1	ENSG00000130382	MLLT1	1259.33	-3.50	0.16	-21.69	2.32E-104	2.03E-102	iRP-D26 Downregulated
ENSMMUG00000014858	KCNMB4	ENSG00000135643	KCNMB4	679.91	5.10	0.24	21.69	2.37E-104	2.06E-102	iRP-D26 Upregulated
ENSMMUG00000014150	CCN2	ENSG00000118523	CCN2	698.72	-4.50	0.21	-21.68	3.47E-104	3.01E-102	iRP-D26 Downregulated
ENSMMUG00000007481	OBSL1	ENSG00000124006	OBSL1	1277.38	3.62	0.17	21.66	4.45E-104	3.84E-102	iRP-D26 Upregulated
ENSMMUG00000012737	PLXND1	ENSG00000004399	PLXND1	1499.17	3.17	0.15	21.61	1.60E-103	1.38E-101	iRP-D26 Upregulated
ENSMMUG00000007590	CNNM4	ENSG00000158158	CNNM4	2008.53	-2.81	0.13	-21.57	3.29E-103	2.82E-101	iRP-D26 Downregulated
ENSMMUG00000020114	CDH13	ENSG00000140945	CDH13	1464.66	8.68	0.40	21.56	4.63E-103	3.95E-101	iRP-D26 Upregulated
ENSMMUG00000010345	RIMS1	ENSG00000079841	RIMS1	775.01	6.96	0.32	21.56	4.74E-103	4.02E-101	iRP-D26 Upregulated
ENSMMUG00000019571	TIAM1	ENSG00000156299	TIAM1	1985.13	3.04	0.14	21.54	6.60E-103	5.57E-101	iRP-D26 Upregulated
ENSMMUG00000006617	LBH	NA	NA	953.11	3.50	0.16	21.46	3.78E-102	3.18E-100	iRP-D26 Upregulated
ENSMMUG00000000192	MAP7D2	ENSG00000184368	MAP7D2	648.98	-5.80	0.27	-21.42	9.35E-102	7.82E-100	iRP-D26 Downregulated
ENSMMUG00000003245	RASA1	ENSG00000145715	RASA1	13552.22	-2.34	0.11	-21.37	2.41E-101	2.01E-99	iRP-D26 Downregulated
ENSMMUG00000047960	SVEP1	ENSG00000165124	SVEP1	2348.06	-3.34	0.16	-21.33	6.47E-101	5.37E-99	iRP-D26 Downregulated
ENSMMUG00000022184	CEP85L	ENSG00000111860	CEP85L	1543.87	-3.44	0.16	-21.33	6.55E-101	5.41E-99	iRP-D26 Downregulated
ENSMMUG00000002873	ITGBL1	ENSG00000198542	ITGBL1	1015.98	4.45	0.21	21.27	1.95E-100	1.60E-98	iRP-D26 Upregulated
ENSMMUG00000029927	ADAM11	ENSG00000073670	ADAM11	687.45	6.48	0.30	21.27	2.08E-100	1.70E-98	iRP-D26 Upregulated
ENSMMUG00000054068	COMT	ENSG00000093010	COMT	6072.87	-2.77	0.13	-21.25	3.20E-100	2.61E-98	iRP-D26 Downregulated
ENSMMUG00000006811	STK10	ENSG00000072786	STK10	3496.56	2.55	0.12	21.20	9.37E-100	7.61E-98	iRP-D26 Upregulated
ENSMMUG00000021426	SLC41A1	ENSG00000133065	SLC41A1	2168.04	-2.69	0.13	-21.20	9.44E-100	7.63E-98	iRP-D26 Downregulated
ENSMMUG00000007305	PDE5A	ENSG00000138735	PDE5A	1842.74	-3.03	0.14	-21.18	1.47E-99	1.18E-97	iRP-D26 Downregulated
ENSMMUG00000041104	GLB1L2	ENSG00000149328	GLB1L2	1134.99	-4.05	0.19	-21.17	1.97E-99	1.58E-97	iRP-D26 Downregulated
ENSMMUG00000020608	ABCA1	ENSG00000165029	ABCA1	6495.20	-11.80	0.56	-21.15	2.75E-99	2.20E-97	iRP-D26 Downregulated
ENSMMUG00000016076	CD200	ENSG00000091972	CD200	5389.75	2.81	0.13	21.12	4.80E-99	3.82E-97	iRP-D26 Upregulated
ENSMMUG00000031049	KIAA1671	ENSG00000197077	KIAA1671	1666.08	-2.86	0.14	-21.11	5.95E-99	4.72E-97	iRP-D26 Downregulated
ENSMMUG00000019932	IRAK2	ENSG00000134070	IRAK2	801.96	-3.91	0.19	-21.06	1.87E-98	1.48E-96	iRP-D26 Downregulated
ENSMMUG00000012694	THSD7A	ENSG00000005108	THSD7A	1047.28	-7.80	0.37	-21.04	2.74E-98	2.15E-96	iRP-D26 Downregulated
ENSMMUG00000005355		ENSG00000035862	TIMP2	4668.40	2.58	0.12	21.00	6.50E-98	5.09E-96	iRP-D26 Upregulated
ENSMMUG00000023165	GALNT6	ENSG00000139629	GALNT6	2219.60	3.25	0.15	20.98	1.09E-97	8.53E-96	iRP-D26 Upregulated
ENSMMUG00000057343	UPK1B	ENSG00000114638	UPK1B	1635.99	3.04	0.15	20.91	4.04E-97	3.14E-95	iRP-D26 Upregulated
ENSMMUG00000023764	ABCC2	ENSG00000023839	ABCC2	1549.01	-8.83	0.42	-20.91	4.15E-97	3.21E-95	iRP-D26 Downregulated
ENSMMUG00000007565	CBLB	ENSG00000114423	CBLB	1204.83	-3.10	0.15	-20.87	1.05E-96	8.07E-95	iRP-D26 Downregulated
ENSMMUG00000055389		NA	NA	980.93	3.44	0.17	20.73	1.99E-95	1.52E-93	iRP-D26 Upregulated
ENSMMUG00000008829	TFCP2L1	ENSG00000115112	TFCP2L1	3843.12	-10.85	0.52	-20.70	3.60E-95	2.74E-93	iRP-D26 Downregulated
ENSMMUG00000020203	NSG1	ENSG00000168824	NSG1	4451.83	3.71	0.18	20.68	4.93E-95	3.74E-93	iRP-D26 Upregulated
ENSMMUG00000008919	RAB6B	ENSG00000154917	RAB6B	985.00	3.49	0.17	20.65	1.07E-94	8.09E-93	iRP-D26 Upregulated
ENSMMUG00000000524	SCNN1B	ENSG00000168447	SCNN1B	1583.34	4.36	0.21	20.64	1.13E-94	8.51E-93	iRP-D26 Upregulated
ENSMMUG00000001028	SNRK	ENSG00000163788	SNRK	2633.97	-2.78	0.13	-20.64	1.16E-94	8.68E-93	iRP-D26 Downregulated
ENSMMUG00000050043	ADRA1B	ENSG00000170214	ADRA1B	946.68	7.36	0.36	20.64	1.21E-94	9.02E-93	iRP-D26 Upregulated
ENSMMUG00000015604	MYBPC3	ENSG00000134571	MYBPC3	762.72	4.20	0.20	20.54	9.86E-94	7.34E-92	iRP-D26 Upregulated
ENSMMUG00000011153	ACTB	NA	NA	5953.04	2.71	0.13	20.54	1.01E-93	7.49E-92	iRP-D26 Upregulated
ENSMMUG00000001228	LLGL2	ENSG00000073350	LLGL2	1115.27	3.11	0.15	20.53	1.11E-93	8.23E-92	iRP-D26 Upregulated
ENSMMUG00000016593	AP1M2	ENSG00000129354	AP1M2	2626.34	2.61	0.13	20.51	1.91E-93	1.40E-91	iRP-D26 Upregulated
ENSMMUG00000017665	FLVCR2	ENSG00000119686	FLVCR2	2222.60	2.94	0.14	20.50	2.05E-93	1.50E-91	iRP-D26 Upregulated
ENSMMUG00000020184	CPVL	ENSG00000106066	CPVL	1155.18	4.60	0.22	20.50	2.11E-93	1.54E-91	iRP-D26 Upregulated
ENSMMUG00000010881	CYP26A1	ENSG00000095596	CYP26A1	705.41	6.31	0.31	20.49	2.71E-93	1.97E-91	iRP-D26 Upregulated
ENSMMUG00000050542		NA	NA	606.16	-5.99	0.29	-20.40	1.56E-92	1.13E-90	iRP-D26 Downregulated
ENSMMUG00000004188	ACSL4	ENSG00000068366	ACSL4	2939.64	-3.09	0.15	-20.39	2.08E-92	1.50E-90	iRP-D26 Downregulated
ENSMMUG00000007683	ERBIN	ENSG00000112851	ERBIN	5798.87	2.62	0.13	20.38	2.66E-92	1.91E-90	iRP-D26 Upregulated
ENSMMUG00000002945	FILIP1L	ENSG00000168386	FILIP1L	664.08	-3.97	0.19	-20.36	3.87E-92	2.77E-90	iRP-D26 Downregulated
ENSMMUG00000007365	PALLD	ENSG00000129116	PALLD	2605.12	2.69	0.13	20.35	4.48E-92	3.20E-90	iRP-D26 Upregulated
ENSMMUG00000009447	CALCRL	ENSG00000064989	CALCRL	618.73	-6.02	0.30	-20.35	4.57E-92	3.25E-90	iRP-D26 Downregulated
ENSMMUG00000037580	HSD17B2	ENSG00000086696	HSD17B2	3116.71	2.57	0.13	20.34	5.37E-92	3.80E-90	iRP-D26 Upregulated
ENSMMUG00000042864	DSEL	ENSG00000171451	DSEL	2506.75	2.58	0.13	20.34	6.19E-92	4.37E-90	iRP-D26 Upregulated
ENSMMUG00000023365	TLE4	ENSG00000106829	TLE4	752.60	-3.67	0.18	-20.33	6.62E-92	4.66E-90	iRP-D26 Downregulated
ENSMMUG00000056731	TMEM47	ENSG00000147027	TMEM47	1277.81	3.16	0.16	20.32	8.12E-92	5.69E-90	iRP-D26 Upregulated
ENSMMUG00000017761	ZNF518B	ENSG00000178163	ZNF518B	13167.58	-2.79	0.14	-20.31	9.60E-92	6.71E-90	iRP-D26 Downregulated
ENSMMUG00000007490	PDE4B	ENSG00000184588	PDE4B	1479.06	-8.88	0.44	-20.28	1.90E-91	1.32E-89	iRP-D26 Downregulated
ENSMMUG00000001172		ENSG00000250709	CCDC169-SOHLH2	661.66	-6.59	0.33	-20.23	4.87E-91	3.38E-89	iRP-D26 Downregulated
ENSMMUG00000010926		ENSG00000168994	PXDC1	1097.93	-3.41	0.17	-20.20	9.58E-91	6.62E-89	iRP-D26 Downregulated
ENSMMUG00000017378	STS	ENSG00000101846	STS	2338.78	-2.71	0.13	-20.19	1.29E-90	8.87E-89	iRP-D26 Downregulated
ENSMMUG00000053254	AK4	ENSG00000162433	AK4	1731.87	3.78	0.19	20.17	1.63E-90	1.12E-88	iRP-D26 Upregulated
ENSMMUG00000023207	FXYD5	ENSG00000089327	FXYD5	788.71	3.48	0.17	20.12	4.55E-90	3.11E-88	iRP-D26 Upregulated
ENSMMUG00000006080	TEK	ENSG00000120156	TEK	1426.60	-8.83	0.44	-20.12	4.64E-90	3.16E-88	iRP-D26 Downregulated
ENSMMUG00000000777	DST	ENSG00000151914	DST	19280.59	2.30	0.12	20.02	3.65E-89	2.47E-87	iRP-D26 Upregulated
ENSMMUG00000061761	IFIT2	ENSG00000119922	IFIT2	1572.30	2.73	0.14	20.02	3.63E-89	2.47E-87	iRP-D26 Upregulated
ENSMMUG00000004576	CCR3	ENSG00000183625	CCR3	687.69	4.31	0.22	19.98	7.54E-89	5.08E-87	iRP-D26 Upregulated
ENSMMUG00000014604	DNMT1	ENSG00000130816	DNMT1	6951.17	-2.35	0.12	-19.97	9.53E-89	6.40E-87	iRP-D26 Downregulated
ENSMMUG00000038358	SLC37A2	ENSG00000134955	SLC37A2	579.63	-5.20	0.26	-19.91	3.43E-88	2.30E-86	iRP-D26 Downregulated
ENSMMUG00000005909	CREBRF	ENSG00000164463	CREBRF	1974.02	-2.63	0.13	-19.85	1.04E-87	6.92E-86	iRP-D26 Downregulated
ENSMMUG00000060575	EIF4EBP1	ENSG00000187840	EIF4EBP1	1718.97	2.80	0.14	19.80	3.26E-87	2.17E-85	iRP-D26 Upregulated
ENSMMUG00000000595	PKP2	ENSG00000057294	PKP2	6028.00	2.31	0.12	19.78	4.18E-87	2.77E-85	iRP-D26 Upregulated
ENSMMUG00000006225	CTNNBIP1	ENSG00000171603	CLSTN1	13200.07	2.09	0.11	19.75	7.32E-87	4.84E-85	iRP-D26 Upregulated
ENSMMUG00000016520	ATP7B	ENSG00000123191	ATP7B	3634.38	-3.76	0.19	-19.73	1.24E-86	8.14E-85	iRP-D26 Downregulated
ENSMMUG00000020503	ZSCAN18	ENSG00000121413	ZSCAN18	1054.83	-3.65	0.19	-19.71	1.61E-86	1.05E-84	iRP-D26 Downregulated
ENSMMUG00000023406	HID1	ENSG00000167861	HID1	1011.82	-3.75	0.19	-19.71	1.80E-86	1.18E-84	iRP-D26 Downregulated
ENSMMUG00000021267	KCNN4	ENSG00000104783	KCNN4	647.81	-6.68	0.34	-19.69	2.86E-86	1.86E-84	iRP-D26 Downregulated
ENSMMUG00000062825	TIMP3	ENSG00000100234	TIMP3	40752.21	3.47	0.18	19.66	4.58E-86	2.98E-84	iRP-D26 Upregulated
ENSMMUG00000018292	SPRY2	ENSG00000136158	SPRY2	521.30	-4.60	0.23	-19.65	5.47E-86	3.54E-84	iRP-D26 Downregulated
ENSMMUG00000017713	SLC39A14	ENSG00000104635	SLC39A14	5236.18	3.31	0.17	19.64	7.17E-86	4.62E-84	iRP-D26 Upregulated
ENSMMUG00000010002	KRT80	ENSG00000167767	KRT80	995.76	3.09	0.16	19.64	7.55E-86	4.85E-84	iRP-D26 Upregulated
ENSMMUG00000002081	BEND7	ENSG00000165626	BEND7	986.32	3.52	0.18	19.61	1.19E-85	7.65E-84	iRP-D26 Upregulated
ENSMMUG00000008336	ACAD10	ENSG00000111271	ACAD10	2329.64	-3.16	0.16	-19.61	1.25E-85	7.96E-84	iRP-D26 Downregulated
ENSMMUG00000056083	GPC1	ENSG00000063660	GPC1	1985.03	3.11	0.16	19.59	2.01E-85	1.28E-83	iRP-D26 Upregulated
ENSMMUG00000000025	ZNRF3	ENSG00000183579	ZNRF3	682.58	-3.83	0.20	-19.57	2.71E-85	1.72E-83	iRP-D26 Downregulated
ENSMMUG00000015704	ZBTB7C	ENSG00000184828	ZBTB7C	736.33	-7.21	0.37	-19.56	3.44E-85	2.18E-83	iRP-D26 Downregulated
ENSMMUG00000022608	ATP12A	ENSG00000075673	ATP12A	1051.03	3.15	0.16	19.49	1.25E-84	7.87E-83	iRP-D26 Upregulated
ENSMMUG00000021186	ANLN	ENSG00000011426	ANLN	11632.09	2.15	0.11	19.47	1.89E-84	1.19E-82	iRP-D26 Upregulated
ENSMMUG00000039515	KIF13B	ENSG00000197892	KIF13B	1196.46	-2.86	0.15	-19.45	3.19E-84	1.99E-82	iRP-D26 Downregulated
ENSMMUG00000007857	PAQR7	ENSG00000182749	PAQR7	1145.42	-3.67	0.19	-19.42	5.72E-84	3.55E-82	iRP-D26 Downregulated
ENSMMUG00000010747	MFAP5	ENSG00000197614	MFAP5	1901.59	2.63	0.14	19.40	7.68E-84	4.75E-82	iRP-D26 Upregulated
ENSMMUG00000007773	SLCO4C1	ENSG00000173930	SLCO4C1	1052.43	4.09	0.21	19.39	8.69E-84	5.36E-82	iRP-D26 Upregulated
ENSMMUG00000003515	SLC6A4	ENSG00000108576	SLC6A4	2820.71	-2.60	0.13	-19.39	9.98E-84	6.13E-82	iRP-D26 Downregulated
ENSMMUG00000001375	RETREG1	ENSG00000154153	RETREG1	1174.56	-3.09	0.16	-19.36	1.83E-83	1.12E-81	iRP-D26 Downregulated
ENSMMUG00000016938	GSDME	ENSG00000105928	GSDME	2397.90	-10.17	0.53	-19.34	2.56E-83	1.56E-81	iRP-D26 Downregulated
ENSMMUG00000020072	MATN2	ENSG00000132561	MATN2	1049.54	4.92	0.25	19.33	3.30E-83	2.01E-81	iRP-D26 Upregulated
ENSMMUG00000003115	NLRP2	NA	NA	3216.21	-2.38	0.12	-19.32	3.40E-83	2.06E-81	iRP-D26 Downregulated
ENSMMUG00000017031	SLC27A6	ENSG00000113396	SLC27A6	608.33	4.57	0.24	19.31	4.25E-83	2.57E-81	iRP-D26 Upregulated
ENSMMUG00000004552	DDT	NA	NA	1587.97	2.84	0.15	19.30	5.09E-83	3.07E-81	iRP-D26 Upregulated
ENSMMUG00000011416	MAB21L4	ENSG00000172478	MAB21L4	554.83	6.08	0.32	19.29	6.08E-83	3.65E-81	iRP-D26 Upregulated
ENSMMUG00000022065	IRF6	ENSG00000117595	IRF6	5769.59	-2.72	0.14	-19.27	8.96E-83	5.37E-81	iRP-D26 Downregulated
ENSMMUG00000008542	DHX32	ENSG00000089876	DHX32	5918.76	2.11	0.11	19.21	2.79E-82	1.67E-80	iRP-D26 Upregulated
ENSMMUG00000023491	LGR4	ENSG00000205213	LGR4	8921.39	-2.21	0.12	-19.19	4.57E-82	2.72E-80	iRP-D26 Downregulated
ENSMMUG00000007751	SLC22A18	ENSG00000110628	SLC22A18	1446.31	-3.71	0.19	-19.17	6.14E-82	3.65E-80	iRP-D26 Downregulated
ENSMMUG00000021183	ISYNA1	ENSG00000105655	ISYNA1	7875.34	-2.35	0.12	-19.12	1.70E-81	1.00E-79	iRP-D26 Downregulated
ENSMMUG00000021165	RHOBTB3	ENSG00000164292	RHOBTB3	3527.40	-2.66	0.14	-19.06	4.94E-81	2.90E-79	iRP-D26 Downregulated
ENSMMUG00000021073	RASAL2	ENSG00000075391	RASAL2	4767.68	-2.91	0.15	-19.02	1.27E-80	7.43E-79	iRP-D26 Downregulated
ENSMMUG00000001587	TPM1	NA	NA	18713.90	2.25	0.12	18.98	2.58E-80	1.51E-78	iRP-D26 Upregulated
ENSMMUG00000007528	CHRD	ENSG00000090539	CHRD	530.90	5.97	0.32	18.95	4.37E-80	2.55E-78	iRP-D26 Upregulated
ENSMMUG00000039762	MYORG	ENSG00000164976	MYORG	18089.68	2.80	0.15	18.93	5.89E-80	3.42E-78	iRP-D26 Upregulated
ENSMMUG00000022262	TNIK	ENSG00000154310	TNIK	665.88	-7.14	0.38	-18.93	6.52E-80	3.78E-78	iRP-D26 Downregulated
ENSMMUG00000038920		ENSG00000086548	CEACAM6	696.80	4.31	0.23	18.93	6.73E-80	3.89E-78	iRP-D26 Upregulated
ENSMMUG00000047793	ENDOD1	ENSG00000149218	ENDOD1	4939.92	-2.59	0.14	-18.92	7.50E-80	4.32E-78	iRP-D26 Downregulated
ENSMMUG00000054328	GABRQ	ENSG00000268089	GABRQ	796.13	-3.23	0.17	-18.92	8.38E-80	4.82E-78	iRP-D26 Downregulated
ENSMMUG00000008120	CRYBG1	ENSG00000112297	CRYBG1	20538.88	-2.23	0.12	-18.91	8.78E-80	5.03E-78	iRP-D26 Downregulated
ENSMMUG00000006563	NPC2	ENSG00000119655	NPC2	2527.65	2.54	0.13	18.90	1.05E-79	6.01E-78	iRP-D26 Upregulated
ENSMMUG00000016321	TPM2	ENSG00000198467	TPM2	904.52	3.04	0.16	18.90	1.08E-79	6.12E-78	iRP-D26 Upregulated
ENSMMUG00000022023	PCSK5	ENSG00000099139	PCSK5	2317.24	2.54	0.13	18.90	1.24E-79	7.02E-78	iRP-D26 Upregulated
ENSMMUG00000017845	OXR1	ENSG00000164830	OXR1	5297.46	-2.28	0.12	-18.87	2.02E-79	1.14E-77	iRP-D26 Downregulated
ENSMMUG00000009113	CD74	ENSG00000019582	CD74	927.48	-8.09	0.43	-18.86	2.56E-79	1.44E-77	iRP-D26 Downregulated
ENSMMUG00000017551	RALGPS2	ENSG00000116191	RALGPS2	4679.73	-2.58	0.14	-18.84	3.89E-79	2.19E-77	iRP-D26 Downregulated
ENSMMUG00000011719	SERPINB9	ENSG00000170542	SERPINB9	67289.34	1.92	0.10	18.81	5.90E-79	3.31E-77	iRP-D26 Upregulated
ENSMMUG00000042260	ENPP4	ENSG00000001561	ENPP4	1628.76	-2.77	0.15	-18.81	6.23E-79	3.49E-77	iRP-D26 Downregulated
ENSMMUG00000021759	TRIB1	ENSG00000173334	TRIB1	1842.77	-2.65	0.14	-18.80	7.57E-79	4.22E-77	iRP-D26 Downregulated
ENSMMUG00000005742	CDCP1	ENSG00000163814	CDCP1	1474.18	2.66	0.14	18.79	8.65E-79	4.81E-77	iRP-D26 Upregulated
ENSMMUG00000017143	LRP2	ENSG00000081479	LRP2	33001.18	-1.97	0.10	-18.76	1.49E-78	8.24E-77	iRP-D26 Downregulated
ENSMMUG00000000681	CLMN	ENSG00000165959	CLMN	1366.42	2.78	0.15	18.75	1.96E-78	1.08E-76	iRP-D26 Upregulated
ENSMMUG00000002751	WFDC2	ENSG00000101443	WFDC2	11386.03	2.96	0.16	18.73	2.64E-78	1.46E-76	iRP-D26 Upregulated
ENSMMUG00000022429	KCNK1	ENSG00000135750	KCNK1	528.76	-6.17	0.33	-18.72	3.72E-78	2.05E-76	iRP-D26 Downregulated
ENSMMUG00000050418	SOD2	ENSG00000112096	SOD2	2723.75	-2.37	0.13	-18.71	3.88E-78	2.13E-76	iRP-D26 Downregulated
ENSMMUG00000045106	S100A16	ENSG00000188643	S100A16	1941.92	-3.41	0.18	-18.70	5.15E-78	2.82E-76	iRP-D26 Downregulated
ENSMMUG00000000275	OGDHL	ENSG00000197444	OGDHL	1185.86	3.11	0.17	18.69	6.14E-78	3.35E-76	iRP-D26 Upregulated
ENSMMUG00000050631	BTG1	ENSG00000133639	BTG1	6727.94	-2.74	0.15	-18.68	7.14E-78	3.88E-76	iRP-D26 Downregulated
ENSMMUG00000015761	MTCL1	ENSG00000168502	MTCL1	584.75	-4.23	0.23	-18.68	7.53E-78	4.08E-76	iRP-D26 Downregulated
ENSMMUG00000028946	GPX4	ENSG00000167468	GPX4	2195.65	2.51	0.13	18.65	1.21E-77	6.53E-76	iRP-D26 Upregulated
ENSMMUG00000045908	RNF144A	ENSG00000151692	RNF144A	465.44	-4.73	0.25	-18.65	1.23E-77	6.61E-76	iRP-D26 Downregulated
ENSMMUG00000018911	PRKCZ	ENSG00000067606	PRKCZ	2066.22	-2.39	0.13	-18.63	1.73E-77	9.32E-76	iRP-D26 Downregulated
ENSMMUG00000008145	S100A1	ENSG00000160678	S100A1	480.26	-4.41	0.24	-18.62	2.40E-77	1.29E-75	iRP-D26 Downregulated
ENSMMUG00000021182	SSBP4	ENSG00000130511	SSBP4	8539.98	-2.22	0.12	-18.61	2.92E-77	1.56E-75	iRP-D26 Downregulated
ENSMMUG00000047109	LRATD2	ENSG00000168672	LRATD2	2035.26	2.57	0.14	18.57	5.99E-77	3.19E-75	iRP-D26 Upregulated
ENSMMUG00000001292	SACS	ENSG00000151835	SACS	487.86	-5.12	0.28	-18.56	7.29E-77	3.88E-75	iRP-D26 Downregulated
ENSMMUG00000023056	CLCN5	ENSG00000171365	CLCN5	1373.74	-2.58	0.14	-18.55	8.14E-77	4.32E-75	iRP-D26 Downregulated
ENSMMUG00000002916	FLRT3	ENSG00000125848	FLRT3	835.20	-7.94	0.43	-18.54	9.37E-77	4.96E-75	iRP-D26 Downregulated
ENSMMUG00000050172		NA	NA	647.63	3.51	0.19	18.54	9.72E-77	5.13E-75	iRP-D26 Upregulated
ENSMMUG00000019751	PPFIBP2	ENSG00000166387	PPFIBP2	1122.68	-3.16	0.17	-18.53	1.10E-76	5.80E-75	iRP-D26 Downregulated
ENSMMUG00000000327	FADS2	ENSG00000134824	FADS2	549.20	-4.58	0.25	-18.52	1.32E-76	6.92E-75	iRP-D26 Downregulated
ENSMMUG00000022237	ADK	ENSG00000156110	ADK	3870.42	2.31	0.13	18.49	2.32E-76	1.21E-74	iRP-D26 Upregulated
ENSMMUG00000023622	BCR	ENSG00000186716	BCR	589.87	-3.75	0.20	-18.49	2.68E-76	1.40E-74	iRP-D26 Downregulated
ENSMMUG00000001090	DACT1	ENSG00000165617	DACT1	850.31	3.38	0.18	18.49	2.70E-76	1.41E-74	iRP-D26 Upregulated
ENSMMUG00000023140	CSRP2BP	ENSG00000149474	KAT14	2444.14	2.25	0.12	18.48	2.97E-76	1.54E-74	iRP-D26 Upregulated
ENSMMUG00000020919	SHROOM3	ENSG00000138771	SHROOM3	1382.91	2.69	0.15	18.43	6.89E-76	3.57E-74	iRP-D26 Upregulated
ENSMMUG00000058108	BAMBI	ENSG00000095739	BAMBI	972.81	-3.07	0.17	-18.39	1.55E-75	8.01E-74	iRP-D26 Downregulated
ENSMMUG00000007375	EPHB4	ENSG00000196411	EPHB4	1786.93	-9.74	0.53	-18.38	1.86E-75	9.58E-74	iRP-D26 Downregulated
ENSMMUG00000058462	SCD	ENSG00000099194	SCD	10319.07	2.59	0.14	18.37	2.40E-75	1.23E-73	iRP-D26 Upregulated
ENSMMUG00000006615	YPEL5	ENSG00000119801	YPEL5	5052.86	-2.26	0.12	-18.36	2.52E-75	1.29E-73	iRP-D26 Downregulated
ENSMMUG00000002416	CLIC4	ENSG00000169504	CLIC4	50375.77	2.43	0.13	18.36	2.58E-75	1.32E-73	iRP-D26 Upregulated
ENSMMUG00000064364	SUOX	ENSG00000139531	SUOX	506.92	-6.32	0.34	-18.34	3.70E-75	1.89E-73	iRP-D26 Downregulated
ENSMMUG00000045506	MAFF	ENSG00000185022	MAFF	1770.52	-2.49	0.14	-18.32	5.41E-75	2.75E-73	iRP-D26 Downregulated
ENSMMUG00000006296	FLNC	ENSG00000128591	FLNC	1708.12	2.55	0.14	18.31	6.52E-75	3.31E-73	iRP-D26 Upregulated
ENSMMUG00000015590	SIAH2	ENSG00000181788	SIAH2	3575.51	-2.65	0.15	-18.28	1.12E-74	5.66E-73	iRP-D26 Downregulated
ENSMMUG00000053412	OVOL2	ENSG00000125850	OVOL2	404.70	5.17	0.28	18.28	1.23E-74	6.23E-73	iRP-D26 Upregulated
ENSMMUG00000007517		NA	NA	926.63	3.17	0.17	18.26	1.79E-74	8.99E-73	iRP-D26 Upregulated
ENSMMUG00000008018	AKNA	ENSG00000106948	AKNA	572.40	-3.95	0.22	-18.25	2.09E-74	1.05E-72	iRP-D26 Downregulated
ENSMMUG00000011094	SLC16A6	ENSG00000108932	SLC16A6	460.87	-5.23	0.29	-18.23	3.16E-74	1.58E-72	iRP-D26 Downregulated
ENSMMUG00000006582	PLK3	ENSG00000173846	PLK3	858.46	-3.15	0.17	-18.22	3.28E-74	1.64E-72	iRP-D26 Downregulated
ENSMMUG00000065198	GDF6	ENSG00000156466	GDF6	488.57	5.24	0.29	18.21	3.94E-74	1.96E-72	iRP-D26 Upregulated
ENSMMUG00000009425		ENSG00000075624	ACTB	27697.23	2.07	0.11	18.21	4.25E-74	2.11E-72	iRP-D26 Upregulated
ENSMMUG00000015589	TIFA	ENSG00000145365	TIFA	725.19	-3.70	0.20	-18.21	4.49E-74	2.22E-72	iRP-D26 Downregulated
ENSMMUG00000005131	EDNRB	ENSG00000136160	EDNRB	10122.29	2.21	0.12	18.21	4.50E-74	2.22E-72	iRP-D26 Upregulated
ENSMMUG00000004911	PNMA1	ENSG00000176903	PNMA1	499.84	-4.19	0.23	-18.20	5.21E-74	2.57E-72	iRP-D26 Downregulated
ENSMMUG00000020121	HYAL1	ENSG00000114378	HYAL1	1138.64	-2.79	0.15	-18.18	6.81E-74	3.35E-72	iRP-D26 Downregulated
ENSMMUG00000022900	PDGFC	ENSG00000145431	PDGFC	2441.31	2.48	0.14	18.13	2.00E-73	9.80E-72	iRP-D26 Upregulated
ENSMMUG00000001742	TGFBR3	ENSG00000069702	TGFBR3	5707.02	-2.59	0.14	-18.12	2.09E-73	1.02E-71	iRP-D26 Downregulated
ENSMMUG00000008825	OCRL	ENSG00000122126	OCRL	2949.77	2.19	0.12	18.12	2.23E-73	1.09E-71	iRP-D26 Upregulated
ENSMMUG00000013545	HCLS1	ENSG00000180353	HCLS1	651.56	-7.37	0.41	-18.12	2.32E-73	1.13E-71	iRP-D26 Downregulated
ENSMMUG00000043509	CERS6	ENSG00000172292	CERS6	488.11	-3.97	0.22	-18.11	2.63E-73	1.28E-71	iRP-D26 Downregulated
ENSMMUG00000006143	MAP3K4	ENSG00000085511	MAP3K4	3198.96	-2.15	0.12	-18.10	3.05E-73	1.48E-71	iRP-D26 Downregulated
ENSMMUG00000004538	TRIM71	ENSG00000206557	TRIM71	728.34	3.54	0.20	18.10	3.17E-73	1.53E-71	iRP-D26 Upregulated
ENSMMUG00000016745	ACSM3	ENSG00000005187	ACSM3	656.42	-3.37	0.19	-18.08	4.59E-73	2.21E-71	iRP-D26 Downregulated
ENSMMUG00000055069	EGR1	ENSG00000120738	EGR1	442.93	-5.42	0.30	-18.07	5.62E-73	2.69E-71	iRP-D26 Downregulated
ENSMMUG00000009895	KRT16	ENSG00000186832	KRT16	1068.82	2.87	0.16	18.06	7.08E-73	3.39E-71	iRP-D26 Upregulated
ENSMMUG00000058594	BIRC3	ENSG00000023445	BIRC3	931.27	-3.09	0.17	-18.03	1.14E-72	5.45E-71	iRP-D26 Downregulated
ENSMMUG00000031605	B3GNT5	ENSG00000176597	B3GNT5	2054.68	-10.14	0.56	-18.02	1.30E-72	6.18E-71	iRP-D26 Downregulated
ENSMMUG00000032156	C3AR1	ENSG00000171860	C3AR1	598.17	-7.15	0.40	-18.01	1.59E-72	7.53E-71	iRP-D26 Downregulated
ENSMMUG00000022569	PARP14	ENSG00000173193	PARP14	421.90	-4.97	0.28	-17.96	4.05E-72	1.92E-70	iRP-D26 Downregulated
ENSMMUG00000010269	CAD	ENSG00000084774	CAD	4352.38	2.27	0.13	17.94	5.60E-72	2.65E-70	iRP-D26 Upregulated
ENSMMUG00000003511	CLIC5	ENSG00000112782	CLIC5	466.41	6.01	0.33	17.94	6.14E-72	2.89E-70	iRP-D26 Upregulated
ENSMMUG00000022884	GLUL	ENSG00000135821	GLUL	9381.43	-7.02	0.39	-17.93	6.32E-72	2.97E-70	iRP-D26 Downregulated
ENSMMUG00000008797		NA	NA	3525.38	2.06	0.12	17.89	1.44E-71	6.74E-70	iRP-D26 Upregulated
ENSMMUG00000005861	PTPRJ	ENSG00000149177	PTPRJ	459.93	-4.46	0.25	-17.86	2.51E-71	1.17E-69	iRP-D26 Downregulated
ENSMMUG00000003193	VIM	ENSG00000026025	VIM	8818.03	-13.05	0.73	-17.86	2.55E-71	1.19E-69	iRP-D26 Downregulated
ENSMMUG00000020372	SDR42E1	ENSG00000184860	SDR42E1	1847.95	2.82	0.16	17.86	2.60E-71	1.21E-69	iRP-D26 Upregulated
ENSMMUG00000019714	VAV3	ENSG00000134215	VAV3	2218.92	-2.54	0.14	-17.85	2.83E-71	1.32E-69	iRP-D26 Downregulated
ENSMMUG00000017668	KAZALD1	ENSG00000107821	KAZALD1	461.40	4.80	0.27	17.85	2.97E-71	1.38E-69	iRP-D26 Upregulated
ENSMMUG00000056608	DDIT4L	ENSG00000145358	DDIT4L	638.89	3.38	0.19	17.85	3.09E-71	1.43E-69	iRP-D26 Upregulated
ENSMMUG00000013400	CXCR2	ENSG00000180871	CXCR2	790.82	-3.05	0.17	-17.77	1.13E-70	5.22E-69	iRP-D26 Downregulated
ENSMMUG00000015748	WWC2	ENSG00000151718	WWC2	946.92	2.89	0.16	17.77	1.20E-70	5.54E-69	iRP-D26 Upregulated
ENSMMUG00000004574	SLC20A1	ENSG00000144136	SLC20A1	4801.33	-2.41	0.14	-17.77	1.21E-70	5.54E-69	iRP-D26 Downregulated
ENSMMUG00000003747	CNNM2	ENSG00000148842	CNNM2	914.31	-3.02	0.17	-17.77	1.28E-70	5.86E-69	iRP-D26 Downregulated
ENSMMUG00000011829	PCSK6	ENSG00000140479	PCSK6	1269.81	3.07	0.17	17.77	1.31E-70	5.97E-69	iRP-D26 Upregulated
ENSMMUG00000017351	STAB1	ENSG00000010327	STAB1	424.45	-5.01	0.28	-17.76	1.53E-70	6.95E-69	iRP-D26 Downregulated
ENSMMUG00000004949	PDGFA	ENSG00000197461	PDGFA	899.45	3.34	0.19	17.76	1.57E-70	7.12E-69	iRP-D26 Upregulated
ENSMMUG00000002976	SYNRG	ENSG00000275066	SYNRG	2081.95	-2.24	0.13	-17.70	3.91E-70	1.77E-68	iRP-D26 Downregulated
ENSMMUG00000014076	AFF1	ENSG00000172493	AFF1	946.37	-3.36	0.19	-17.68	5.60E-70	2.54E-68	iRP-D26 Downregulated
ENSMMUG00000013186	SRD5A1	ENSG00000145545	SRD5A1	490.29	4.19	0.24	17.67	7.20E-70	3.25E-68	iRP-D26 Upregulated
ENSMMUG00000020851	GSTM2	ENSG00000213366	GSTM2	988.95	-3.85	0.22	-17.66	9.03E-70	4.07E-68	iRP-D26 Downregulated
ENSMMUG00000011410	NR4A3	ENSG00000119508	NR4A3	583.73	-6.95	0.39	-17.65	1.10E-69	4.95E-68	iRP-D26 Downregulated
ENSMMUG00000018487	KLHL30	ENSG00000168427	KLHL30	492.18	6.92	0.39	17.62	1.62E-69	7.26E-68	iRP-D26 Upregulated
ENSMMUG00000010337	SEMA3F	ENSG00000001617	SEMA3F	483.58	-6.20	0.35	-17.59	2.84E-69	1.27E-67	iRP-D26 Downregulated
ENSMMUG00000003535	SQLE	ENSG00000104549	SQLE	1731.09	2.36	0.13	17.54	6.67E-69	2.98E-67	iRP-D26 Upregulated
ENSMMUG00000014235	MALT1	ENSG00000172175	MALT1	1370.64	2.44	0.14	17.53	8.05E-69	3.59E-67	iRP-D26 Upregulated
ENSMMUG00000021330	KYNU	ENSG00000115919	KYNU	478.32	-5.03	0.29	-17.53	8.38E-69	3.72E-67	iRP-D26 Downregulated
ENSMMUG00000021830	DENND2B	ENSG00000166444	DENND2B	1392.05	-2.68	0.15	-17.48	1.92E-68	8.51E-67	iRP-D26 Downregulated
ENSMMUG00000015221	HIP1R	ENSG00000130787	HIP1R	7483.21	2.57	0.15	17.47	2.38E-68	1.05E-66	iRP-D26 Upregulated
ENSMMUG00000005143	RDH10	ENSG00000121039	RDH10	564.37	3.67	0.21	17.44	3.97E-68	1.75E-66	iRP-D26 Upregulated
ENSMMUG00000044304	AASS	ENSG00000008311	AASS	3353.29	-2.06	0.12	-17.40	8.22E-68	3.62E-66	iRP-D26 Downregulated
ENSMMUG00000019041	HSD17B11	ENSG00000198189	HSD17B11	1069.44	-2.82	0.16	-17.39	9.89E-68	4.35E-66	iRP-D26 Downregulated
ENSMMUG00000003771	UBL3	ENSG00000122042	UBL3	7008.74	2.68	0.15	17.36	1.58E-67	6.93E-66	iRP-D26 Upregulated
ENSMMUG00000018976	ADGRV1	ENSG00000164199	ADGRV1	3569.68	-7.21	0.42	-17.34	2.33E-67	1.02E-65	iRP-D26 Downregulated
ENSMMUG00000057586	S100A13	ENSG00000189171	S100A13	1316.17	-2.48	0.14	-17.33	2.58E-67	1.13E-65	iRP-D26 Downregulated
ENSMMUG00000016927	SLC2A10	ENSG00000197496	SLC2A10	1474.76	2.44	0.14	17.33	3.02E-67	1.31E-65	iRP-D26 Upregulated
ENSMMUG00000042112	THEM6	ENSG00000130193	THEM6	860.80	-3.50	0.20	-17.32	3.32E-67	1.44E-65	iRP-D26 Downregulated
ENSMMUG00000021694	AMOTL2	ENSG00000114019	AMOTL2	9520.30	2.35	0.14	17.31	3.89E-67	1.69E-65	iRP-D26 Upregulated
ENSMMUG00000016708	MFHAS1	ENSG00000147324	MFHAS1	936.75	2.66	0.15	17.29	5.96E-67	2.58E-65	iRP-D26 Upregulated
ENSMMUG00000006929	ST3GAL4	ENSG00000110080	ST3GAL4	886.59	-3.23	0.19	-17.26	8.94E-67	3.86E-65	iRP-D26 Downregulated
ENSMMUG00000011533	IGF2BP1	ENSG00000159217	IGF2BP1	706.41	3.16	0.18	17.23	1.48E-66	6.36E-65	iRP-D26 Upregulated
ENSMMUG00000010538	ACADVL	ENSG00000072778	ACADVL	3242.22	-2.29	0.13	-17.22	1.84E-66	7.88E-65	iRP-D26 Downregulated
ENSMMUG00000022403	LRRC32	ENSG00000137507	LRRC32	1628.43	2.84	0.17	17.21	2.17E-66	9.29E-65	iRP-D26 Upregulated
ENSMMUG00000005145	PHLPP1	ENSG00000081913	PHLPP1	2246.96	-2.18	0.13	-17.21	2.22E-66	9.48E-65	iRP-D26 Downregulated
ENSMMUG00000011745	TC2N	ENSG00000165929	TC2N	490.36	3.88	0.23	17.20	2.44E-66	1.04E-64	iRP-D26 Upregulated
ENSMMUG00000008697	TRIP10	ENSG00000125733	TRIP10	1192.82	2.76	0.16	17.20	2.68E-66	1.14E-64	iRP-D26 Upregulated
ENSMMUG00000006829	DAPP1	ENSG00000070190	DAPP1	522.17	3.60	0.21	17.19	3.23E-66	1.37E-64	iRP-D26 Upregulated
ENSMMUG00000004471	FAM114A1	ENSG00000197712	FAM114A1	1049.24	2.85	0.17	17.18	3.52E-66	1.49E-64	iRP-D26 Upregulated
ENSMMUG00000022922	NR4A1	ENSG00000123358	NR4A1	1132.79	-3.05	0.18	-17.18	3.52E-66	1.49E-64	iRP-D26 Downregulated
ENSMMUG00000028907	INSR	ENSG00000171105	INSR	547.12	-3.88	0.23	-17.18	4.08E-66	1.72E-64	iRP-D26 Downregulated
ENSMMUG00000056040	MSMO1	ENSG00000052802	MSMO1	3496.12	2.00	0.12	17.17	4.58E-66	1.93E-64	iRP-D26 Upregulated
ENSMMUG00000011706	EML1	ENSG00000066629	EML1	642.29	-7.67	0.45	-17.16	5.16E-66	2.17E-64	iRP-D26 Downregulated
ENSMMUG00000003333	ANTXR2	ENSG00000163297	ANTXR2	1771.12	2.24	0.13	17.16	5.53E-66	2.32E-64	iRP-D26 Upregulated
ENSMMUG00000000168	MGLL	ENSG00000074416	MGLL	4230.52	2.06	0.12	17.15	5.84E-66	2.45E-64	iRP-D26 Upregulated
ENSMMUG00000001479	LAMC2	ENSG00000058085	LAMC2	5320.56	1.94	0.11	17.13	9.37E-66	3.91E-64	iRP-D26 Upregulated
ENSMMUG00000002709	GPRC5B	ENSG00000167191	GPRC5B	1029.93	2.89	0.17	17.12	1.09E-65	4.56E-64	iRP-D26 Upregulated
ENSMMUG00000061751	BASP1	ENSG00000176788	BASP1	3455.73	2.19	0.13	17.12	1.15E-65	4.77E-64	iRP-D26 Upregulated
ENSMMUG00000005063	CDKL5	ENSG00000008086	CDKL5	2049.24	-2.15	0.13	-17.11	1.30E-65	5.41E-64	iRP-D26 Downregulated
ENSMMUG00000005527	PPM1F	ENSG00000100034	PPM1F	1678.45	-2.52	0.15	-17.10	1.37E-65	5.66E-64	iRP-D26 Downregulated
ENSMMUG00000000306	RMDN3	ENSG00000137824	RMDN3	2766.07	-2.82	0.17	-17.06	2.81E-65	1.16E-63	iRP-D26 Downregulated
ENSMMUG00000000089	SPTLC3	ENSG00000172296	SPTLC3	909.50	-3.46	0.20	-17.06	2.84E-65	1.17E-63	iRP-D26 Downregulated
ENSMMUG00000001245	ZNF532	ENSG00000074657	ZNF532	2388.11	2.08	0.12	17.05	3.73E-65	1.53E-63	iRP-D26 Upregulated
ENSMMUG00000018653	KRT19	ENSG00000171345	KRT19	16014.70	2.38	0.14	17.00	8.54E-65	3.50E-63	iRP-D26 Upregulated
ENSMMUG00000013721	SLC46A3	ENSG00000139508	SLC46A3	388.49	-5.66	0.33	-16.99	8.99E-65	3.67E-63	iRP-D26 Downregulated
ENSMMUG00000016631	GRIP1	ENSG00000155974	GRIP1	621.51	-7.63	0.45	-16.99	9.06E-65	3.69E-63	iRP-D26 Downregulated
ENSMMUG00000009097	MMP11	ENSG00000099953	MMP11	687.24	-7.90	0.47	-16.96	1.76E-64	7.18E-63	iRP-D26 Downregulated
ENSMMUG00000051142	LDLRAP1	ENSG00000157978	LDLRAP1	6821.62	-2.69	0.16	-16.95	1.78E-64	7.21E-63	iRP-D26 Downregulated
ENSMMUG00000011574	CAVIN2	ENSG00000168497	CAVIN2	1398.55	-2.70	0.16	-16.93	2.58E-64	1.05E-62	iRP-D26 Downregulated
ENSMMUG00000012114	USP3	ENSG00000140455	USP3	919.27	-2.69	0.16	-16.93	2.90E-64	1.18E-62	iRP-D26 Downregulated
ENSMMUG00000022862	DKK3	ENSG00000050165	DKK3	530.17	-7.18	0.42	-16.89	5.45E-64	2.20E-62	iRP-D26 Downregulated
ENSMMUG00000063237		ENSG00000278828	H3C10	1704.39	-2.59	0.15	-16.89	5.75E-64	2.32E-62	iRP-D26 Downregulated
ENSMMUG00000063261	PTAFR	ENSG00000169403	PTAFR	377.46	5.47	0.32	16.86	8.26E-64	3.32E-62	iRP-D26 Upregulated
ENSMMUG00000022572	HSPBAP1	ENSG00000169087	HSPBAP1	793.60	-2.76	0.16	-16.86	8.28E-64	3.32E-62	iRP-D26 Downregulated
ENSMMUG00000017053	DAPK1	ENSG00000196730	DAPK1	2126.58	2.22	0.13	16.84	1.24E-63	4.98E-62	iRP-D26 Upregulated
ENSMMUG00000054702	H3C8	ENSG00000273983	H3C8	10988.52	2.23	0.13	16.83	1.39E-63	5.57E-62	iRP-D26 Upregulated
ENSMMUG00000000001	CCNF	ENSG00000162063	CCNF	1446.86	2.44	0.15	16.82	1.66E-63	6.61E-62	iRP-D26 Upregulated
ENSMMUG00000008093	STARD9	ENSG00000159433	STARD9	435.19	-3.97	0.24	-16.80	2.45E-63	9.75E-62	iRP-D26 Downregulated
ENSMMUG00000010647		ENSG00000160223	ICOSLG	354.53	4.97	0.30	16.80	2.59E-63	1.03E-61	iRP-D26 Upregulated
ENSMMUG00000043556		ENSG00000213626	LBH	520.19	3.85	0.23	16.78	3.17E-63	1.25E-61	iRP-D26 Upregulated
ENSMMUG00000061282	HAPLN1	ENSG00000145681	HAPLN1	525.87	-7.16	0.43	-16.78	3.37E-63	1.33E-61	iRP-D26 Downregulated
ENSMMUG00000057981	GPRC5A	ENSG00000013588	GPRC5A	1084.85	2.85	0.17	16.78	3.69E-63	1.45E-61	iRP-D26 Upregulated
ENSMMUG00000016486	SCARB1	ENSG00000073060	SCARB1	538.99	3.20	0.19	16.74	6.84E-63	2.69E-61	iRP-D26 Upregulated
ENSMMUG00000059897	MYL9	ENSG00000101335	MYL9	566.50	3.55	0.21	16.73	7.82E-63	3.07E-61	iRP-D26 Upregulated
ENSMMUG00000022083	GCM1	ENSG00000137270	GCM1	10083.75	-2.75	0.16	-16.72	1.01E-62	3.96E-61	iRP-D26 Downregulated
ENSMMUG00000009890	FARP1	ENSG00000152767	FARP1	2440.69	2.05	0.12	16.71	1.07E-62	4.17E-61	iRP-D26 Upregulated
ENSMMUG00000051532	EDN1	ENSG00000078401	EDN1	467.68	-3.95	0.24	-16.69	1.65E-62	6.45E-61	iRP-D26 Downregulated
ENSMMUG00000021534	SLC16A10	ENSG00000112394	SLC16A10	1386.20	-2.45	0.15	-16.67	2.32E-62	9.01E-61	iRP-D26 Downregulated
ENSMMUG00000010279	SLC1A4	ENSG00000115902	SLC1A4	1588.87	3.61	0.22	16.66	2.41E-62	9.35E-61	iRP-D26 Upregulated
ENSMMUG00000003475	STK26	ENSG00000134602	STK26	4403.28	-2.46	0.15	-16.66	2.71E-62	1.05E-60	iRP-D26 Downregulated
ENSMMUG00000019358	AHCYL2	ENSG00000158467	AHCYL2	1022.78	-2.54	0.15	-16.63	4.59E-62	1.77E-60	iRP-D26 Downregulated
ENSMMUG00000057258		NA	NA	652.81	-7.82	0.47	-16.62	4.83E-62	1.86E-60	iRP-D26 Downregulated
ENSMMUG00000000974	MSH2	ENSG00000095002	MSH2	2326.74	2.60	0.16	16.61	6.07E-62	2.34E-60	iRP-D26 Upregulated
ENSMMUG00000054038	Mamu-B	NA	NA	360.39	-4.80	0.29	-16.61	6.34E-62	2.43E-60	iRP-D26 Downregulated
ENSMMUG00000017527	STAT6	ENSG00000166888	STAT6	2399.93	2.61	0.16	16.61	6.33E-62	2.43E-60	iRP-D26 Upregulated
ENSMMUG00000052578	MGAT3	ENSG00000128268	MGAT3	367.76	-5.68	0.34	-16.59	8.76E-62	3.35E-60	iRP-D26 Downregulated
ENSMMUG00000058294		ENSG00000072274	TFRC	519.91	-3.32	0.20	-16.59	8.76E-62	3.35E-60	iRP-D26 Downregulated
ENSMMUG00000010194	A4GALT	ENSG00000128274	A4GALT	2096.61	2.44	0.15	16.57	1.09E-61	4.17E-60	iRP-D26 Upregulated
ENSMMUG00000017017	FYN	ENSG00000010810	FYN	376.97	-6.02	0.36	-16.56	1.29E-61	4.92E-60	iRP-D26 Downregulated
ENSMMUG00000008763	WDR64	ENSG00000162843	WDR64	351.42	4.20	0.25	16.56	1.44E-61	5.49E-60	iRP-D26 Upregulated
ENSMMUG00000017904	MAP1B	ENSG00000131711	MAP1B	575.43	-3.52	0.21	-16.55	1.49E-61	5.64E-60	iRP-D26 Downregulated
ENSMMUG00000020898	CTIF	ENSG00000134030	CTIF	1112.45	2.62	0.16	16.55	1.54E-61	5.82E-60	iRP-D26 Upregulated
ENSMMUG00000045208		NA	NA	1186.02	2.57	0.16	16.55	1.61E-61	6.10E-60	iRP-D26 Upregulated
ENSMMUG00000002182	PISD	ENSG00000241878	PISD	7466.07	-2.70	0.16	-16.54	1.76E-61	6.65E-60	iRP-D26 Downregulated
ENSMMUG00000052139	UBTD2	ENSG00000168246	UBTD2	2752.35	2.25	0.14	16.54	1.96E-61	7.36E-60	iRP-D26 Upregulated
ENSMMUG00000010670	CTSS	ENSG00000163131	CTSS	365.86	-5.91	0.36	-16.53	2.08E-61	7.83E-60	iRP-D26 Downregulated
ENSMMUG00000010139	ANGPT2	ENSG00000091879	ANGPT2	607.20	-7.72	0.47	-16.53	2.20E-61	8.25E-60	iRP-D26 Downregulated
ENSMMUG00000012807	HOXA1	ENSG00000105991	HOXA1	344.53	4.34	0.26	16.52	2.82E-61	1.06E-59	iRP-D26 Upregulated
ENSMMUG00000004639	DAB2IP	ENSG00000136848	DAB2IP	1064.69	-3.16	0.19	-16.51	3.27E-61	1.22E-59	iRP-D26 Downregulated
ENSMMUG00000009204	SWAP70	ENSG00000133789	SWAP70	5294.11	-1.81	0.11	-16.49	4.29E-61	1.60E-59	iRP-D26 Downregulated
ENSMMUG00000021002	HIF1A	ENSG00000100644	HIF1A	36933.25	1.90	0.12	16.47	6.14E-61	2.29E-59	iRP-D26 Upregulated
ENSMMUG00000008934	MARCKS	ENSG00000277443	MARCKS	593.15	4.33	0.26	16.47	6.38E-61	2.37E-59	iRP-D26 Upregulated
ENSMMUG00000008241	UPF2	ENSG00000151461	UPF2	8085.85	2.45	0.15	16.46	7.36E-61	2.73E-59	iRP-D26 Upregulated
ENSMMUG00000009201	ABHD12	ENSG00000100997	ABHD12	4217.54	1.90	0.12	16.44	9.62E-61	3.56E-59	iRP-D26 Upregulated
ENSMMUG00000021299	RTN4	ENSG00000115310	RTN4	6821.02	-1.92	0.12	-16.44	9.71E-61	3.59E-59	iRP-D26 Downregulated
ENSMMUG00000058568	ACHE	ENSG00000087085	ACHE	1294.09	-2.90	0.18	-16.43	1.22E-60	4.51E-59	iRP-D26 Downregulated
ENSMMUG00000022865	JPH2	ENSG00000149596	JPH2	517.54	7.49	0.46	16.42	1.33E-60	4.90E-59	iRP-D26 Upregulated
ENSMMUG00000013668	FLNA	ENSG00000196924	FLNA	36124.85	2.14	0.13	16.41	1.50E-60	5.51E-59	iRP-D26 Upregulated
ENSMMUG00000010967	TRIML2	ENSG00000179046	TRIML2	2278.74	2.05	0.12	16.41	1.51E-60	5.54E-59	iRP-D26 Upregulated
ENSMMUG00000020023	MR1	ENSG00000153029	MR1	348.69	-4.36	0.27	-16.41	1.58E-60	5.77E-59	iRP-D26 Downregulated
ENSMMUG00000002868	CDC42EP1	ENSG00000128283	CDC42EP1	491.74	3.57	0.22	16.39	2.20E-60	8.02E-59	iRP-D26 Upregulated
ENSMMUG00000047008		NA	NA	2488.36	2.52	0.15	16.35	4.72E-60	1.72E-58	iRP-D26 Upregulated
ENSMMUG00000020183	TRIL	ENSG00000255690	TRIL	2711.15	2.47	0.15	16.34	5.13E-60	1.87E-58	iRP-D26 Upregulated
ENSMMUG00000022481	CYP1A1	ENSG00000140465	CYP1A1	3103.60	7.71	0.47	16.34	5.14E-60	1.87E-58	iRP-D26 Upregulated
ENSMMUG00000007097	TES	ENSG00000135269	TES	8389.33	2.65	0.16	16.33	6.23E-60	2.26E-58	iRP-D26 Upregulated
ENSMMUG00000004624	SYNJ1	ENSG00000159082	SYNJ1	1555.61	-2.23	0.14	-16.33	6.27E-60	2.27E-58	iRP-D26 Downregulated
ENSMMUG00000011198	FAM169A	ENSG00000198780	FAM169A	4288.08	1.87	0.11	16.33	6.53E-60	2.36E-58	iRP-D26 Upregulated
ENSMMUG00000049565	NUAK2	ENSG00000163545	NUAK2	1309.68	3.01	0.18	16.32	6.71E-60	2.42E-58	iRP-D26 Upregulated
ENSMMUG00000050472	DTD2	ENSG00000129480	DTD2	3113.63	2.38	0.15	16.32	7.24E-60	2.60E-58	iRP-D26 Upregulated
ENSMMUG00000017510	MAGI1	ENSG00000151276	MAGI1	1004.39	2.57	0.16	16.30	1.03E-59	3.69E-58	iRP-D26 Upregulated
ENSMMUG00000003076		NA	NA	384.91	6.56	0.40	16.29	1.22E-59	4.36E-58	iRP-D26 Upregulated
ENSMMUG00000049727	DUSP4	ENSG00000120875	DUSP4	1829.09	-2.49	0.15	-16.28	1.46E-59	5.23E-58	iRP-D26 Downregulated
ENSMMUG00000010152	TACC1	ENSG00000147526	TACC1	2421.96	-2.11	0.13	-16.26	1.86E-59	6.65E-58	iRP-D26 Downregulated
ENSMMUG00000009496	CEP41	ENSG00000106477	CEP41	330.09	-5.01	0.31	-16.26	1.96E-59	6.99E-58	iRP-D26 Downregulated
ENSMMUG00000056988	DUSP9	ENSG00000130829	DUSP9	10656.21	-9.04	0.56	-16.25	2.06E-59	7.34E-58	iRP-D26 Downregulated
ENSMMUG00000006714	CLPX	ENSG00000166855	CLPX	3082.57	-2.00	0.12	-16.25	2.26E-59	8.03E-58	iRP-D26 Downregulated
ENSMMUG00000013135	SRPX	ENSG00000101955	SRPX	545.91	3.06	0.19	16.24	2.60E-59	9.21E-58	iRP-D26 Upregulated
ENSMMUG00000031237	LRP5	ENSG00000162337	LRP5	1335.76	-2.38	0.15	-16.24	2.82E-59	9.97E-58	iRP-D26 Downregulated
ENSMMUG00000019776	MDFIC	ENSG00000135272	MDFIC	810.71	2.78	0.17	16.18	7.15E-59	2.52E-57	iRP-D26 Upregulated
ENSMMUG00000007478	TNKS2	ENSG00000107854	TNKS2	5542.10	-1.93	0.12	-16.16	9.90E-59	3.49E-57	iRP-D26 Downregulated
ENSMMUG00000007254	PIEZO1	ENSG00000103335	PIEZO1	1947.69	2.18	0.13	16.12	1.72E-58	6.05E-57	iRP-D26 Upregulated
ENSMMUG00000013764	IGFBP3	ENSG00000146674	IGFBP3	25823.47	1.91	0.12	16.12	1.74E-58	6.10E-57	iRP-D26 Upregulated
ENSMMUG00000015306	CNN2	ENSG00000064666	CNN2	733.69	2.78	0.17	16.10	2.49E-58	8.71E-57	iRP-D26 Upregulated
ENSMMUG00000020317	SLC7A11	ENSG00000151012	SLC7A11	1260.23	2.62	0.16	16.09	2.80E-58	9.78E-57	iRP-D26 Upregulated
ENSMMUG00000023555	GABRG3	ENSG00000182256	GABRG3	884.87	2.48	0.15	16.08	3.73E-58	1.30E-56	iRP-D26 Upregulated
ENSMMUG00000061872	RAB7B	ENSG00000276600	RAB7B	607.62	2.90	0.18	16.07	3.86E-58	1.34E-56	iRP-D26 Upregulated
ENSMMUG00000011216	MEIS1	ENSG00000143995	MEIS1	564.68	-3.20	0.20	-16.06	5.25E-58	1.82E-56	iRP-D26 Downregulated
ENSMMUG00000011454	IFI6	ENSG00000126709	IFI6	6129.93	-2.46	0.15	-16.05	5.71E-58	1.98E-56	iRP-D26 Downregulated
ENSMMUG00000001387	PAK1	ENSG00000149269	PAK1	430.21	-6.87	0.43	-16.05	6.14E-58	2.12E-56	iRP-D26 Downregulated
ENSMMUG00000010162	AP1S1	ENSG00000106367	AP1S1	4994.72	1.81	0.11	16.03	8.30E-58	2.87E-56	iRP-D26 Upregulated
ENSMMUG00000002321	SLC24A3	ENSG00000185052	SLC24A3	394.89	6.60	0.41	16.00	1.27E-57	4.39E-56	iRP-D26 Upregulated
ENSMMUG00000039099	SKIL	ENSG00000136603	SKIL	3892.43	1.84	0.12	16.00	1.35E-57	4.63E-56	iRP-D26 Upregulated
ENSMMUG00000019022	STK17A	ENSG00000164543	STK17A	1121.01	-2.70	0.17	-15.99	1.46E-57	5.01E-56	iRP-D26 Downregulated
ENSMMUG00000009575	PTPN21	ENSG00000070778	PTPN21	1083.79	-2.49	0.16	-15.98	1.64E-57	5.64E-56	iRP-D26 Downregulated
ENSMMUG00000017249	EPN3	ENSG00000049283	EPN3	340.56	-5.41	0.34	-15.98	1.66E-57	5.70E-56	iRP-D26 Downregulated
ENSMMUG00000032524	PEG10	ENSG00000242265	PEG10	10389.41	-2.02	0.13	-15.98	1.69E-57	5.77E-56	iRP-D26 Downregulated
ENSMMUG00000022628	MMD	ENSG00000108960	MMD	1684.67	-2.84	0.18	-15.97	1.97E-57	6.73E-56	iRP-D26 Downregulated
ENSMMUG00000004793	NAP1L2	ENSG00000186462	NAP1L2	773.16	2.93	0.18	15.96	2.27E-57	7.75E-56	iRP-D26 Upregulated
ENSMMUG00000015070	TBX3	ENSG00000135111	TBX3	3415.40	-11.68	0.73	-15.96	2.28E-57	7.75E-56	iRP-D26 Downregulated
ENSMMUG00000042510	F5	ENSG00000198734	F5	6867.58	-8.50	0.53	-15.96	2.52E-57	8.55E-56	iRP-D26 Downregulated
ENSMMUG00000004350	OSBPL1A	ENSG00000141447	OSBPL1A	549.01	3.23	0.20	15.94	3.24E-57	1.10E-55	iRP-D26 Upregulated
ENSMMUG00000012029	SULF2	ENSG00000196562	SULF2	3497.18	2.65	0.17	15.94	3.39E-57	1.15E-55	iRP-D26 Upregulated
ENSMMUG00000006221	PRDX1	ENSG00000117450	PRDX1	11890.60	-1.80	0.11	-15.94	3.41E-57	1.15E-55	iRP-D26 Downregulated
ENSMMUG00000017425	MBOAT1	ENSG00000172197	MBOAT1	358.34	6.08	0.38	15.90	6.33E-57	2.13E-55	iRP-D26 Upregulated
ENSMMUG00000011584	CHD7	ENSG00000171316	CHD7	884.89	-2.48	0.16	-15.89	7.19E-57	2.42E-55	iRP-D26 Downregulated
ENSMMUG00000042620		NA	NA	1255.54	-2.24	0.14	-15.88	8.46E-57	2.84E-55	iRP-D26 Downregulated
ENSMMUG00000011408		ENSG00000101680	LAMA1	926.16	-8.99	0.57	-15.88	8.77E-57	2.94E-55	iRP-D26 Downregulated
ENSMMUG00000012605	SLCO2A1	ENSG00000174640	SLCO2A1	405.22	3.86	0.24	15.88	8.94E-57	2.99E-55	iRP-D26 Upregulated
ENSMMUG00000015269		ENSG00000163530	DPPA2	344.57	6.40	0.40	15.87	1.04E-56	3.48E-55	iRP-D26 Upregulated
ENSMMUG00000005245	ITGB7	ENSG00000139626	ITGB7	374.35	-4.00	0.25	-15.87	1.11E-56	3.69E-55	iRP-D26 Downregulated
ENSMMUG00000053525	MCL1	ENSG00000143384	MCL1	20168.58	-1.80	0.11	-15.84	1.59E-56	5.30E-55	iRP-D26 Downregulated
ENSMMUG00000002357	CEMIP2	ENSG00000135048	CEMIP2	2140.23	-2.26	0.14	-15.82	2.13E-56	7.08E-55	iRP-D26 Downregulated
ENSMMUG00000005225	GJA1	ENSG00000152661	GJA1	19319.08	1.82	0.11	15.80	2.89E-56	9.58E-55	iRP-D26 Upregulated
ENSMMUG00000017631	GPRC5A	NA	NA	1063.98	2.88	0.18	15.80	3.11E-56	1.03E-54	iRP-D26 Upregulated
ENSMMUG00000018100	ADAMTS6	ENSG00000049192	ADAMTS6	549.96	-2.99	0.19	-15.77	4.66E-56	1.54E-54	iRP-D26 Downregulated
ENSMMUG00000005596	ALAS1	ENSG00000023330	ALAS1	1852.16	-2.03	0.13	-15.77	5.10E-56	1.68E-54	iRP-D26 Downregulated
ENSMMUG00000047256		ENSG00000267041	ZNF850	619.46	2.97	0.19	15.76	6.33E-56	2.09E-54	iRP-D26 Upregulated
ENSMMUG00000012240	PIGS	ENSG00000087111	PIGS	4294.39	1.82	0.12	15.75	6.50E-56	2.14E-54	iRP-D26 Upregulated
ENSMMUG00000013980	MAT2B	ENSG00000038274	MAT2B	1495.77	-2.24	0.14	-15.75	7.16E-56	2.35E-54	iRP-D26 Downregulated
ENSMMUG00000004327	CD44	ENSG00000026508	CD44	2714.06	3.13	0.20	15.75	7.23E-56	2.37E-54	iRP-D26 Upregulated
ENSMMUG00000006191	TBL1X	ENSG00000101849	TBL1X	1361.84	-2.41	0.15	-15.74	8.29E-56	2.71E-54	iRP-D26 Downregulated
ENSMMUG00000011702	TSPAN5	ENSG00000168785	TSPAN5	369.60	-6.45	0.41	-15.72	1.08E-55	3.53E-54	iRP-D26 Downregulated
ENSMMUG00000019054	LIPG	ENSG00000101670	LIPG	572.63	3.85	0.25	15.70	1.43E-55	4.65E-54	iRP-D26 Upregulated
ENSMMUG00000002043	CD81	ENSG00000110651	CD81	689.01	-2.67	0.17	-15.70	1.55E-55	5.07E-54	iRP-D26 Downregulated
ENSMMUG00000005517	ENPEP	ENSG00000138792	ENPEP	11350.41	1.96	0.12	15.70	1.60E-55	5.20E-54	iRP-D26 Upregulated
ENSMMUG00000009439	STIM2	ENSG00000109689	STIM2	1333.17	2.41	0.15	15.70	1.60E-55	5.20E-54	iRP-D26 Upregulated
ENSMMUG00000023649	DNAJC1	ENSG00000136770	DNAJC1	1924.93	2.26	0.14	15.69	1.75E-55	5.66E-54	iRP-D26 Upregulated
ENSMMUG00000009967	SERTAD4	ENSG00000082497	SERTAD4	336.88	4.55	0.29	15.68	1.92E-55	6.21E-54	iRP-D26 Upregulated
ENSMMUG00000007193	PABPC4L	ENSG00000254535	PABPC4L	2472.31	-2.86	0.18	-15.68	2.09E-55	6.74E-54	iRP-D26 Downregulated
ENSMMUG00000012592	ME1	ENSG00000065833	ME1	389.15	3.97	0.25	15.67	2.30E-55	7.42E-54	iRP-D26 Upregulated
ENSMMUG00000004924		ENSG00000173457	PPP1R14B	1710.09	2.15	0.14	15.65	3.24E-55	1.04E-53	iRP-D26 Upregulated
ENSMMUG00000009184	MPZL1	ENSG00000197965	MPZL1	5291.19	1.73	0.11	15.65	3.58E-55	1.15E-53	iRP-D26 Upregulated
ENSMMUG00000005939	SERPINI1	ENSG00000163536	SERPINI1	371.37	-3.72	0.24	-15.65	3.57E-55	1.15E-53	iRP-D26 Downregulated
ENSMMUG00000044474	TNFRSF12A	ENSG00000006327	TNFRSF12A	2383.72	2.29	0.15	15.63	4.52E-55	1.45E-53	iRP-D26 Upregulated
ENSMMUG00000016135	NEDD9	ENSG00000111859	NEDD9	6393.68	-1.80	0.12	-15.63	4.55E-55	1.46E-53	iRP-D26 Downregulated
ENSMMUG00000012933	MYO1E	ENSG00000157483	MYO1E	3899.41	-2.38	0.15	-15.61	6.04E-55	1.93E-53	iRP-D26 Downregulated
ENSMMUG00000023450	TPST2	ENSG00000128294	TPST2	651.08	-2.81	0.18	-15.61	6.63E-55	2.11E-53	iRP-D26 Downregulated
ENSMMUG00000051251		NA	NA	335.99	-4.01	0.26	-15.60	7.44E-55	2.37E-53	iRP-D26 Downregulated
ENSMMUG00000053344	SPSB4	ENSG00000175093	SPSB4	836.92	-8.84	0.57	-15.59	8.43E-55	2.68E-53	iRP-D26 Downregulated
ENSMMUG00000005414	NDST1	ENSG00000171992	SYNPO	2552.03	2.28	0.15	15.59	8.51E-55	2.70E-53	iRP-D26 Upregulated
ENSMMUG00000020282	SLC25A43	ENSG00000077713	SLC25A43	13986.10	-2.18	0.14	-15.58	1.05E-54	3.33E-53	iRP-D26 Downregulated
ENSMMUG00000003383	NXPH3	ENSG00000182575	NXPH3	388.41	5.17	0.33	15.57	1.14E-54	3.59E-53	iRP-D26 Upregulated
ENSMMUG00000020831	ZNF165	ENSG00000197279	ZNF165	760.24	-3.14	0.20	-15.55	1.64E-54	5.19E-53	iRP-D26 Downregulated
ENSMMUG00000013604	POF1B	ENSG00000124429	POF1B	816.25	-3.13	0.20	-15.53	2.28E-54	7.16E-53	iRP-D26 Downregulated
ENSMMUG00000021547	MARCHF3	ENSG00000173926	MARCHF3	510.77	-3.19	0.21	-15.52	2.46E-54	7.74E-53	iRP-D26 Downregulated
ENSMMUG00000001537	APOL2	ENSG00000128335	APOL2	359.32	-4.28	0.28	-15.51	3.06E-54	9.60E-53	iRP-D26 Downregulated
ENSMMUG00000011038	FZD2	ENSG00000180340	FZD2	342.61	6.48	0.42	15.50	3.26E-54	1.02E-52	iRP-D26 Upregulated
ENSMMUG00000007289	MFSD6	ENSG00000151690	MFSD6	983.23	2.55	0.16	15.50	3.33E-54	1.04E-52	iRP-D26 Upregulated
ENSMMUG00000020431	EPS8	ENSG00000151491	EPS8	465.03	3.22	0.21	15.49	3.86E-54	1.20E-52	iRP-D26 Upregulated
ENSMMUG00000009194	ANXA5	ENSG00000164111	ANXA5	17899.28	-1.67	0.11	-15.49	3.98E-54	1.24E-52	iRP-D26 Downregulated
ENSMMUG00000006101	MYH9	ENSG00000100345	MYH9	43111.73	1.65	0.11	15.49	4.06E-54	1.26E-52	iRP-D26 Upregulated
ENSMMUG00000012587	ZNF700	ENSG00000196757	ZNF700	1786.42	2.16	0.14	15.47	5.46E-54	1.70E-52	iRP-D26 Upregulated
ENSMMUG00000004431		NA	NA	1625.27	2.63	0.17	15.46	6.31E-54	1.96E-52	iRP-D26 Upregulated
ENSMMUG00000000413	SLC7A7	ENSG00000155465	SLC7A7	376.38	3.67	0.24	15.46	6.95E-54	2.15E-52	iRP-D26 Upregulated
ENSMMUG00000047729	ITPR3	ENSG00000096433	ITPR3	1646.56	2.34	0.15	15.43	1.07E-53	3.30E-52	iRP-D26 Upregulated
ENSMMUG00000016758	TMEM159	ENSG00000011638	TMEM159	4248.26	-2.08	0.13	-15.42	1.11E-53	3.44E-52	iRP-D26 Downregulated
ENSMMUG00000019261	COL12A1	ENSG00000111799	COL12A1	338.75	-4.10	0.27	-15.38	2.18E-53	6.72E-52	iRP-D26 Downregulated
ENSMMUG00000015031	EDA2R	ENSG00000131080	EDA2R	389.30	4.23	0.27	15.37	2.42E-53	7.44E-52	iRP-D26 Upregulated
ENSMMUG00000003846	EHD4	ENSG00000103966	EHD4	2096.04	-2.08	0.14	-15.37	2.50E-53	7.67E-52	iRP-D26 Downregulated
ENSMMUG00000010358	SLC35F2	ENSG00000110660	SLC35F2	1272.90	2.15	0.14	15.36	2.93E-53	8.98E-52	iRP-D26 Upregulated
ENSMMUG00000023632	PROSER2	ENSG00000148426	PROSER2	917.82	2.61	0.17	15.36	3.01E-53	9.22E-52	iRP-D26 Upregulated
ENSMMUG00000017114	PLEKHA6	ENSG00000143850	PLEKHA6	547.43	-2.90	0.19	-15.36	3.11E-53	9.49E-52	iRP-D26 Downregulated
ENSMMUG00000057453		NA	NA	4798.60	1.72	0.11	15.35	3.69E-53	1.13E-51	iRP-D26 Upregulated
ENSMMUG00000011380	CNST	ENSG00000162852	CNST	2675.11	1.98	0.13	15.32	5.97E-53	1.82E-51	iRP-D26 Upregulated
ENSMMUG00000018360	RCN1	ENSG00000285283	AL035078.4	11619.92	-1.67	0.11	-15.28	1.06E-52	3.24E-51	iRP-D26 Downregulated
ENSMMUG00000006118	THSD4	ENSG00000187720	THSD4	1707.67	2.71	0.18	15.28	1.09E-52	3.30E-51	iRP-D26 Upregulated
ENSMMUG00000013785	TNS1	ENSG00000079308	TNS1	284.19	-4.83	0.32	-15.26	1.35E-52	4.08E-51	iRP-D26 Downregulated
ENSMMUG00000009499	MEST	ENSG00000106484	MEST	17684.52	-1.74	0.11	-15.26	1.42E-52	4.28E-51	iRP-D26 Downregulated
ENSMMUG00000054076		NA	NA	608.15	-8.18	0.54	-15.25	1.58E-52	4.78E-51	iRP-D26 Downregulated
ENSMMUG00000002768	NREP	ENSG00000134986	NREP	607.68	-8.18	0.54	-15.25	1.67E-52	5.02E-51	iRP-D26 Downregulated
ENSMMUG00000044344	VASN	ENSG00000168140	VASN	1442.46	2.47	0.16	15.24	1.93E-52	5.82E-51	iRP-D26 Upregulated
ENSMMUG00000009386	TNS4	ENSG00000131746	TNS4	281.70	4.73	0.31	15.23	2.25E-52	6.76E-51	iRP-D26 Upregulated
ENSMMUG00000009663	C9H10orf90	ENSG00000154493	C10orf90	415.56	3.31	0.22	15.19	3.89E-52	1.17E-50	iRP-D26 Upregulated
ENSMMUG00000021730	SEMA3D	ENSG00000153993	SEMA3D	630.89	8.37	0.55	15.19	4.41E-52	1.32E-50	iRP-D26 Upregulated
ENSMMUG00000008847	SH2D5	ENSG00000189410	SH2D5	318.41	4.36	0.29	15.18	4.52E-52	1.35E-50	iRP-D26 Upregulated
ENSMMUG00000003060	REEP6	ENSG00000115255	REEP6	437.00	-3.48	0.23	-15.17	6.00E-52	1.79E-50	iRP-D26 Downregulated
ENSMMUG00000016585	DLG1	ENSG00000075711	DLG1	3257.30	-1.96	0.13	-15.16	6.49E-52	1.94E-50	iRP-D26 Downregulated
ENSMMUG00000015689	ADGRG1	ENSG00000205336	ADGRG1	3030.35	-1.90	0.13	-15.15	8.05E-52	2.40E-50	iRP-D26 Downregulated
ENSMMUG00000058771	PHF13	ENSG00000116273	PHF13	1678.97	-2.04	0.13	-15.13	1.07E-51	3.19E-50	iRP-D26 Downregulated
ENSMMUG00000014689	MYO1D	ENSG00000176658	MYO1D	296.83	-4.36	0.29	-15.13	1.11E-51	3.28E-50	iRP-D26 Downregulated
ENSMMUG00000020067	SIPA1L1	ENSG00000197555	SIPA1L1	2302.00	-2.08	0.14	-15.11	1.40E-51	4.14E-50	iRP-D26 Downregulated
ENSMMUG00000057993		ENSG00000284981	UPK3BL2	3213.32	8.36	0.55	15.11	1.47E-51	4.34E-50	iRP-D26 Upregulated
ENSMMUG00000061483	PCDHB2	ENSG00000112852	PCDHB2	281.51	5.53	0.37	15.10	1.60E-51	4.72E-50	iRP-D26 Upregulated
ENSMMUG00000030144		ENSG00000250722	SELENOP	285.81	-4.96	0.33	-15.09	1.75E-51	5.18E-50	iRP-D26 Downregulated
ENSMMUG00000018137	MYBL2	ENSG00000101057	MYBL2	2172.60	2.07	0.14	15.08	2.08E-51	6.12E-50	iRP-D26 Upregulated
ENSMMUG00000017262	ADIPOR2	ENSG00000006831	ADIPOR2	6661.31	-1.63	0.11	-15.08	2.18E-51	6.40E-50	iRP-D26 Downregulated
ENSMMUG00000010653	MFSD12	ENSG00000161091	MFSD12	1721.95	1.99	0.13	15.07	2.48E-51	7.29E-50	iRP-D26 Upregulated
ENSMMUG00000049785		NA	NA	300.38	-5.17	0.34	-15.07	2.61E-51	7.64E-50	iRP-D26 Downregulated
ENSMMUG00000005902	FRMPD1	ENSG00000070601	FRMPD1	339.94	-6.43	0.43	-15.06	2.87E-51	8.40E-50	iRP-D26 Downregulated
ENSMMUG00000006527	CALD1	ENSG00000122786	CALD1	11635.19	1.70	0.11	15.06	2.92E-51	8.52E-50	iRP-D26 Upregulated
ENSMMUG00000052921	H1-2	ENSG00000187837	H1-2	31249.95	1.82	0.12	15.05	3.35E-51	9.78E-50	iRP-D26 Upregulated
ENSMMUG00000021567	NXPE3	ENSG00000144802	NFKBIZ	3890.93	-1.77	0.12	-15.04	3.81E-51	1.11E-49	iRP-D26 Downregulated
ENSMMUG00000022326	GDAP1	ENSG00000104381	GDAP1	507.83	-3.16	0.21	-15.04	3.83E-51	1.11E-49	iRP-D26 Downregulated
ENSMMUG00000005942	LCMT1	ENSG00000205629	LCMT1	1108.58	-2.19	0.15	-15.04	3.98E-51	1.15E-49	iRP-D26 Downregulated
ENSMMUG00000004615	CADM4	ENSG00000105767	CADM4	296.95	4.19	0.28	15.04	4.00E-51	1.16E-49	iRP-D26 Upregulated
ENSMMUG00000016188	NR5A2	ENSG00000116833	NR5A2	294.91	-4.65	0.31	-15.04	4.20E-51	1.22E-49	iRP-D26 Downregulated
ENSMMUG00000013304	MAN1A1	ENSG00000111885	MAN1A1	1697.23	2.07	0.14	15.03	4.50E-51	1.30E-49	iRP-D26 Upregulated
ENSMMUG00000004198	HS6ST2	ENSG00000171004	HS6ST2	1289.94	-9.95	0.66	-15.02	5.60E-51	1.61E-49	iRP-D26 Downregulated
ENSMMUG00000004381	HADHB	ENSG00000138029	HADHB	4745.60	-1.70	0.11	-15.02	5.68E-51	1.64E-49	iRP-D26 Downregulated
ENSMMUG00000022112	DPPA2	NA	NA	340.17	6.66	0.44	14.98	1.02E-50	2.95E-49	iRP-D26 Upregulated
ENSMMUG00000000143	AK3	ENSG00000147853	AK3	3554.83	-1.94	0.13	-14.98	1.06E-50	3.04E-49	iRP-D26 Downregulated
ENSMMUG00000000885	AKAP17A	ENSG00000197976	AKAP17A	1128.44	-2.17	0.15	-14.96	1.35E-50	3.87E-49	iRP-D26 Downregulated
ENSMMUG00000007799	LASP1	ENSG00000002834	LASP1	5451.45	1.72	0.12	14.96	1.44E-50	4.13E-49	iRP-D26 Upregulated
ENSMMUG00000001739	ATP2A2	ENSG00000174437	ATP2A2	7274.61	-1.87	0.13	-14.95	1.52E-50	4.36E-49	iRP-D26 Downregulated
ENSMMUG00000008869	TNFAIP3	ENSG00000118503	TNFAIP3	2853.52	-2.34	0.16	-14.95	1.54E-50	4.39E-49	iRP-D26 Downregulated
ENSMMUG00000056331	PRKX	ENSG00000183943	PRKX	273.00	-4.77	0.32	-14.95	1.59E-50	4.52E-49	iRP-D26 Downregulated
ENSMMUG00000003437	STAT5B	ENSG00000173757	STAT5B	979.12	-2.25	0.15	-14.94	1.92E-50	5.45E-49	iRP-D26 Downregulated
ENSMMUG00000040348	HIST1H2BJ	ENSG00000124635	H2BC11	8937.79	2.17	0.15	14.94	1.94E-50	5.50E-49	iRP-D26 Upregulated
ENSMMUG00000050996		ENSG00000102870	ZNF629	274.62	4.53	0.30	14.94	1.94E-50	5.50E-49	iRP-D26 Upregulated
ENSMMUG00000004837	SYT8	ENSG00000149043	SYT8	398.66	4.73	0.32	14.93	2.07E-50	5.88E-49	iRP-D26 Upregulated
ENSMMUG00000022227	ZNF445	ENSG00000185219	ZNF445	1709.73	1.96	0.13	14.92	2.31E-50	6.53E-49	iRP-D26 Upregulated
ENSMMUG00000010738	HYKK	ENSG00000188266	HYKK	368.78	-3.59	0.24	-14.91	2.73E-50	7.72E-49	iRP-D26 Downregulated
ENSMMUG00000021259	CGN	NA	NA	1462.58	2.40	0.16	14.91	2.87E-50	8.11E-49	iRP-D26 Upregulated
ENSMMUG00000011639	BMP2K	ENSG00000138756	BMP2K	1790.33	2.08	0.14	14.88	4.50E-50	1.27E-48	iRP-D26 Upregulated
ENSMMUG00000008343	MAMDC2	ENSG00000165072	MAMDC2	411.34	6.35	0.43	14.87	5.03E-50	1.41E-48	iRP-D26 Upregulated
ENSMMUG00000010102	SH3PXD2B	ENSG00000174705	SH3PXD2B	454.95	3.37	0.23	14.87	5.06E-50	1.42E-48	iRP-D26 Upregulated
ENSMMUG00000016668	EHBP1	ENSG00000115504	EHBP1	2617.51	1.81	0.12	14.86	5.92E-50	1.66E-48	iRP-D26 Upregulated
ENSMMUG00000005312	GLRX	ENSG00000173221	GLRX	2645.45	2.04	0.14	14.84	7.54E-50	2.11E-48	iRP-D26 Upregulated
ENSMMUG00000001635	ZNF703	ENSG00000183779	ZNF703	302.86	-5.25	0.35	-14.84	8.11E-50	2.27E-48	iRP-D26 Downregulated
ENSMMUG00000001531	LRIG1	ENSG00000144749	LRIG1	1091.85	2.69	0.18	14.83	8.73E-50	2.43E-48	iRP-D26 Upregulated
ENSMMUG00000000153	ITGA3	ENSG00000005884	ITGA3	3447.72	1.99	0.13	14.81	1.25E-49	3.49E-48	iRP-D26 Upregulated
ENSMMUG00000007181	RGS3	ENSG00000138835	RGS3	275.71	-4.63	0.31	-14.81	1.27E-49	3.53E-48	iRP-D26 Downregulated
ENSMMUG00000029176	ARHGAP17	ENSG00000140750	ARHGAP17	831.00	-2.50	0.17	-14.80	1.42E-49	3.95E-48	iRP-D26 Downregulated
ENSMMUG00000000067	THRB	ENSG00000151090	THRB	3059.33	2.07	0.14	14.78	1.85E-49	5.13E-48	iRP-D26 Upregulated
ENSMMUG00000059630	CYSTM1	ENSG00000120306	CYSTM1	912.33	-2.70	0.18	-14.78	1.96E-49	5.43E-48	iRP-D26 Downregulated
ENSMMUG00000000187	UVRAG	ENSG00000198382	UVRAG	1338.41	-2.19	0.15	-14.78	2.00E-49	5.54E-48	iRP-D26 Downregulated
ENSMMUG00000015904	PPARD	ENSG00000112033	PPARD	2085.24	-1.99	0.13	-14.78	2.12E-49	5.85E-48	iRP-D26 Downregulated
ENSMMUG00000029421	PTPRK	ENSG00000152894	PTPRK	3004.60	1.90	0.13	14.77	2.17E-49	5.99E-48	iRP-D26 Upregulated
ENSMMUG00000060242	LDHAL6B	ENSG00000171989	LDHAL6B	395.08	-3.42	0.23	-14.77	2.26E-49	6.24E-48	iRP-D26 Downregulated
ENSMMUG00000061689	PHLDA3	ENSG00000174307	PHLDA3	1254.40	2.51	0.17	14.76	2.54E-49	6.99E-48	iRP-D26 Upregulated
ENSMMUG00000004974	TRIM21	ENSG00000132109	TRIM21	840.17	2.38	0.16	14.75	2.95E-49	8.09E-48	iRP-D26 Upregulated
ENSMMUG00000001562	KLHL7	ENSG00000122550	KLHL7	1883.68	-1.98	0.13	-14.75	3.16E-49	8.68E-48	iRP-D26 Downregulated
ENSMMUG00000004932	MSX2	ENSG00000120149	MSX2	532.15	-3.00	0.20	-14.74	3.49E-49	9.57E-48	iRP-D26 Downregulated
ENSMMUG00000004250	MMP12	ENSG00000262406	MMP12	418.44	4.78	0.32	14.74	3.55E-49	9.71E-48	iRP-D26 Upregulated
ENSMMUG00000006661	SH3BP5	ENSG00000131370	SH3BP5	1023.57	2.53	0.17	14.74	3.58E-49	9.79E-48	iRP-D26 Upregulated
ENSMMUG00000017817	MAGI3	ENSG00000081026	MAGI3	1412.79	2.00	0.14	14.74	3.74E-49	1.02E-47	iRP-D26 Upregulated
ENSMMUG00000001876	PIK3AP1	ENSG00000155629	PIK3AP1	450.23	-7.58	0.51	-14.74	3.84E-49	1.05E-47	iRP-D26 Downregulated
ENSMMUG00000049583	RRAD	ENSG00000166592	RRAD	397.90	-3.76	0.26	-14.72	4.74E-49	1.29E-47	iRP-D26 Downregulated
ENSMMUG00000003896	ARHGAP6	ENSG00000047648	ARHGAP6	669.84	4.27	0.29	14.71	5.58E-49	1.52E-47	iRP-D26 Upregulated
ENSMMUG00000001427	MYH14	ENSG00000105357	MYH14	1009.53	2.37	0.16	14.70	6.84E-49	1.86E-47	iRP-D26 Upregulated
ENSMMUG00000029799	HLA-DRB5	ENSG00000198502	HLA-DRB5	403.61	-7.27	0.49	-14.69	7.58E-49	2.05E-47	iRP-D26 Downregulated
ENSMMUG00000051471		ENSG00000185842	DNAH14	259.54	5.67	0.39	14.69	7.68E-49	2.08E-47	iRP-D26 Upregulated
ENSMMUG00000057835	TMSB15B	NA	NA	273.14	4.06	0.28	14.68	8.39E-49	2.27E-47	iRP-D26 Upregulated
ENSMMUG00000007198	N4BP2L1	ENSG00000139597	N4BP2L1	303.96	-3.87	0.26	-14.68	8.57E-49	2.31E-47	iRP-D26 Downregulated
ENSMMUG00000013364	FBXL7	ENSG00000183580	FBXL7	714.49	2.43	0.17	14.65	1.26E-48	3.38E-47	iRP-D26 Upregulated
ENSMMUG00000021778	ATP10D	ENSG00000145246	ATP10D	3361.97	1.72	0.12	14.65	1.27E-48	3.40E-47	iRP-D26 Upregulated
ENSMMUG00000010943	PRKAG2	ENSG00000106617	PRKAG2	711.71	2.68	0.18	14.63	1.73E-48	4.64E-47	iRP-D26 Upregulated
ENSMMUG00000014519	NBN	ENSG00000104320	NBN	3638.47	-1.86	0.13	-14.63	1.73E-48	4.64E-47	iRP-D26 Downregulated
ENSMMUG00000058901	CSTF2T	ENSG00000177613	CSTF2T	1735.73	1.91	0.13	14.61	2.33E-48	6.23E-47	iRP-D26 Upregulated
ENSMMUG00000064486	MAPK8IP2	ENSG00000008735	MAPK8IP2	594.13	-3.52	0.24	-14.61	2.33E-48	6.23E-47	iRP-D26 Downregulated
ENSMMUG00000022056	DENND4A	ENSG00000174485	DENND4A	1284.79	-2.24	0.15	-14.61	2.48E-48	6.62E-47	iRP-D26 Downregulated
ENSMMUG00000016594	FHL2	ENSG00000115641	FHL2	3509.04	1.73	0.12	14.61	2.57E-48	6.85E-47	iRP-D26 Upregulated
ENSMMUG00000014122	CAV1	ENSG00000105974	CAV1	2480.95	-2.75	0.19	-14.60	2.78E-48	7.42E-47	iRP-D26 Downregulated
ENSMMUG00000017296	SDCBP	ENSG00000137575	SDCBP	14868.59	-1.85	0.13	-14.58	3.64E-48	9.67E-47	iRP-D26 Downregulated
ENSMMUG00000005084	SCML2	ENSG00000102098	SCML2	287.72	-5.92	0.41	-14.58	3.73E-48	9.92E-47	iRP-D26 Downregulated
ENSMMUG00000042665		ENSG00000196747	H2AC13	2709.92	1.88	0.13	14.57	4.17E-48	1.11E-46	iRP-D26 Upregulated
ENSMMUG00000020801	MICAL3	ENSG00000243156	MICAL3	659.07	-2.50	0.17	-14.56	4.86E-48	1.29E-46	iRP-D26 Downregulated
ENSMMUG00000008993	KCNK5	ENSG00000164626	KCNK5	2517.06	-1.98	0.14	-14.56	5.19E-48	1.37E-46	iRP-D26 Downregulated
ENSMMUG00000022921	SLC2A12	ENSG00000146411	SLC2A12	289.15	-4.05	0.28	-14.56	5.21E-48	1.37E-46	iRP-D26 Downregulated
ENSMMUG00000055852		NA	NA	270.56	-4.49	0.31	-14.54	6.54E-48	1.72E-46	iRP-D26 Downregulated
ENSMMUG00000004997	SETBP1	ENSG00000152217	SETBP1	674.28	2.46	0.17	14.54	6.71E-48	1.76E-46	iRP-D26 Upregulated
ENSMMUG00000017809	TNKS1BP1	ENSG00000149115	TNKS1BP1	4818.87	1.64	0.11	14.52	9.30E-48	2.44E-46	iRP-D26 Upregulated
ENSMMUG00000051450	PLA2R1	ENSG00000153246	PLA2R1	861.98	2.76	0.19	14.52	9.62E-48	2.52E-46	iRP-D26 Upregulated
ENSMMUG00000010696	KLF6	ENSG00000067082	KLF6	9347.82	-1.70	0.12	-14.51	1.01E-47	2.65E-46	iRP-D26 Downregulated
ENSMMUG00000028882	QTRT1	ENSG00000213339	QTRT1	274.69	-5.48	0.38	-14.50	1.28E-47	3.34E-46	iRP-D26 Downregulated
ENSMMUG00000004346	CABYR	ENSG00000154040	CABYR	620.58	2.67	0.18	14.49	1.38E-47	3.61E-46	iRP-D26 Upregulated
ENSMMUG00000014987	CCDC126	ENSG00000169193	CCDC126	719.44	-3.21	0.22	-14.49	1.40E-47	3.65E-46	iRP-D26 Downregulated
ENSMMUG00000008705	USP53	ENSG00000145390	USP53	3294.66	-1.68	0.12	-14.47	1.81E-47	4.71E-46	iRP-D26 Downregulated
ENSMMUG00000053101	FEM1C	ENSG00000145780	FEM1C	1113.82	-2.21	0.15	-14.46	2.08E-47	5.42E-46	iRP-D26 Downregulated
ENSMMUG00000001809	GPCPD1	ENSG00000125772	GPCPD1	1414.97	-2.37	0.16	-14.44	2.74E-47	7.12E-46	iRP-D26 Downregulated
ENSMMUG00000007757	ESYT3	ENSG00000158220	ESYT3	684.40	-2.42	0.17	-14.43	3.24E-47	8.42E-46	iRP-D26 Downregulated
ENSMMUG00000018842	GTF2IRD1	ENSG00000006704	GTF2IRD1	455.83	3.01	0.21	14.42	3.64E-47	9.45E-46	iRP-D26 Upregulated
ENSMMUG00000003755	ITGA5	ENSG00000161638	ITGA5	17899.04	1.64	0.11	14.42	4.01E-47	1.04E-45	iRP-D26 Upregulated
ENSMMUG00000016243	AEBP2	ENSG00000139154	AEBP2	1979.76	-2.37	0.16	-14.42	4.07E-47	1.05E-45	iRP-D26 Downregulated
ENSMMUG00000019559	ST3GAL5	ENSG00000115525	ST3GAL5	2630.06	2.82	0.20	14.40	5.15E-47	1.33E-45	iRP-D26 Upregulated
ENSMMUG00000043369	PGAP1	ENSG00000197121	PGAP1	1205.00	-2.95	0.20	-14.40	5.54E-47	1.43E-45	iRP-D26 Downregulated
ENSMMUG00000017797	MED12	ENSG00000184634	MED12	2157.59	-1.77	0.12	-14.38	6.59E-47	1.70E-45	iRP-D26 Downregulated
ENSMMUG00000022174	PIK3C2G	ENSG00000139144	PIK3C2G	616.41	2.81	0.20	14.38	7.33E-47	1.89E-45	iRP-D26 Upregulated
ENSMMUG00000004404	RBMS3	ENSG00000144642	RBMS3	268.67	4.29	0.30	14.37	8.06E-47	2.07E-45	iRP-D26 Upregulated
ENSMMUG00000058033	PIM3	ENSG00000198355	PIM3	1987.40	-2.30	0.16	-14.37	8.40E-47	2.15E-45	iRP-D26 Downregulated
ENSMMUG00000023748	H1-4	ENSG00000168298	H1-4	26715.23	1.71	0.12	14.37	8.57E-47	2.19E-45	iRP-D26 Upregulated
ENSMMUG00000022618	RAB9A	ENSG00000123595	RAB9A	2447.90	-1.86	0.13	-14.36	9.28E-47	2.37E-45	iRP-D26 Downregulated
ENSMMUG00000053206	MEX3D	ENSG00000181588	MEX3D	2161.66	-1.91	0.13	-14.36	9.33E-47	2.38E-45	iRP-D26 Downregulated
ENSMMUG00000016920	SNX27	ENSG00000143376	SNX27	971.91	-2.17	0.15	-14.35	1.04E-46	2.65E-45	iRP-D26 Downregulated
ENSMMUG00000064297	IER3	ENSG00000137331	IER3	680.65	-8.76	0.61	-14.35	1.11E-46	2.83E-45	iRP-D26 Downregulated
ENSMMUG00000007758	EPB41L2	ENSG00000079819	EPB41L2	1860.81	2.52	0.18	14.34	1.16E-46	2.94E-45	iRP-D26 Upregulated
ENSMMUG00000026981	EGFL7	ENSG00000172889	EGFL7	382.54	-3.56	0.25	-14.34	1.24E-46	3.16E-45	iRP-D26 Downregulated
ENSMMUG00000058750	NRIP1	ENSG00000180530	NRIP1	20096.44	1.81	0.13	14.34	1.30E-46	3.31E-45	iRP-D26 Upregulated
ENSMMUG00000003753	TSC22D1	ENSG00000102804	TSC22D1	7122.55	-2.11	0.15	-14.31	1.81E-46	4.58E-45	iRP-D26 Downregulated
ENSMMUG00000013333	DIRAS3	ENSG00000162595	DIRAS3	399.85	3.43	0.24	14.30	2.28E-46	5.78E-45	iRP-D26 Upregulated
ENSMMUG00000064971	GPR157	ENSG00000180758	GPR157	247.69	-5.27	0.37	-14.29	2.57E-46	6.50E-45	iRP-D26 Downregulated
ENSMMUG00000005455	RNF213	ENSG00000173821	RNF213	4905.60	2.21	0.15	14.28	2.84E-46	7.17E-45	iRP-D26 Upregulated
ENSMMUG00000021232	HSPB8	ENSG00000152137	HSPB8	5550.23	-6.28	0.44	-14.28	2.98E-46	7.50E-45	iRP-D26 Downregulated
ENSMMUG00000002936	GMPR	ENSG00000137198	GMPR	367.80	-3.22	0.23	-14.28	3.04E-46	7.66E-45	iRP-D26 Downregulated
ENSMMUG00000001511	KIF20A	ENSG00000112984	KIF20A	2774.05	2.03	0.14	14.27	3.20E-46	8.04E-45	iRP-D26 Upregulated
ENSMMUG00000012848	XPR1	ENSG00000143324	XPR1	3016.19	-2.15	0.15	-14.27	3.34E-46	8.37E-45	iRP-D26 Downregulated
ENSMMUG00000017301	TMEM54	ENSG00000121900	TMEM54	1038.33	2.29	0.16	14.27	3.57E-46	8.95E-45	iRP-D26 Upregulated
ENSMMUG00000000901	AHSP	ENSG00000169877	AHSP	914.45	-9.45	0.66	-14.26	3.72E-46	9.31E-45	iRP-D26 Downregulated
ENSMMUG00000018157	FTH1	NA	NA	1168.49	2.09	0.15	14.26	3.76E-46	9.41E-45	iRP-D26 Upregulated
ENSMMUG00000021412	RNF128	ENSG00000133135	RNF128	2823.15	-2.04	0.14	-14.25	4.60E-46	1.15E-44	iRP-D26 Downregulated
ENSMMUG00000023364	ATP8B2	ENSG00000143515	ATP8B2	282.71	-3.84	0.27	-14.24	5.55E-46	1.38E-44	iRP-D26 Downregulated
ENSMMUG00000003518	SNX25	ENSG00000109762	SNX25	541.91	2.66	0.19	14.22	6.62E-46	1.65E-44	iRP-D26 Upregulated
ENSMMUG00000015772	CNTNAP2	ENSG00000174469	CNTNAP2	279.96	-5.97	0.42	-14.22	6.72E-46	1.67E-44	iRP-D26 Downregulated
ENSMMUG00000058902	LRRTM2	ENSG00000146006	LRRTM2	484.63	-3.22	0.23	-14.22	6.84E-46	1.70E-44	iRP-D26 Downregulated
ENSMMUG00000003248	CCNH	ENSG00000134480	CCNH	3716.76	-1.90	0.13	-14.21	7.91E-46	1.96E-44	iRP-D26 Downregulated
ENSMMUG00000023282	AKR1C1	ENSG00000196139	AKR1C3	402.23	3.37	0.24	14.21	8.16E-46	2.02E-44	iRP-D26 Upregulated
ENSMMUG00000009060	FAM135A	ENSG00000082269	FAM135A	2011.22	-1.80	0.13	-14.20	8.72E-46	2.16E-44	iRP-D26 Downregulated
ENSMMUG00000007240	TENM3	ENSG00000218336	TENM3	1025.46	-2.32	0.16	-14.16	1.53E-45	3.79E-44	iRP-D26 Downregulated
ENSMMUG00000006330	PAIP2B	ENSG00000124374	PAIP2B	727.34	-2.88	0.20	-14.16	1.57E-45	3.87E-44	iRP-D26 Downregulated
ENSMMUG00000012349	TST	ENSG00000128311	TST	435.41	-7.70	0.54	-14.16	1.65E-45	4.06E-44	iRP-D26 Downregulated
ENSMMUG00000000706	FLNB	ENSG00000136068	FLNB	30972.07	1.60	0.11	14.16	1.66E-45	4.08E-44	iRP-D26 Upregulated
ENSMMUG00000054098	SMPDL3A	ENSG00000172594	SMPDL3A	622.85	-2.55	0.18	-14.14	2.29E-45	5.63E-44	iRP-D26 Downregulated
ENSMMUG00000021153	SGK3	ENSG00000104205	SGK3	254.33	-4.99	0.35	-14.13	2.50E-45	6.13E-44	iRP-D26 Downregulated
ENSMMUG00000016123	ARHGAP21	ENSG00000107863	ARHGAP21	5674.15	1.61	0.11	14.12	2.94E-45	7.20E-44	iRP-D26 Upregulated
ENSMMUG00000019670	ABHD15	ENSG00000168792	ABHD15	853.84	-2.63	0.19	-14.11	3.21E-45	7.86E-44	iRP-D26 Downregulated
ENSMMUG00000019109		NA	NA	245.05	5.99	0.42	14.11	3.31E-45	8.08E-44	iRP-D26 Upregulated
ENSMMUG00000063700	DNAJB9	ENSG00000128590	DNAJB9	2025.03	-1.90	0.13	-14.11	3.38E-45	8.24E-44	iRP-D26 Downregulated
ENSMMUG00000059578	CX3CL1	ENSG00000006210	CX3CL1	831.63	-3.13	0.22	-14.11	3.40E-45	8.29E-44	iRP-D26 Downregulated
ENSMMUG00000022982	IQGAP2	ENSG00000145703	IQGAP2	490.26	-3.32	0.24	-14.11	3.49E-45	8.50E-44	iRP-D26 Downregulated
ENSMMUG00000013150	MORC4	ENSG00000133131	MORC4	15514.65	-1.47	0.10	-14.09	4.21E-45	1.02E-43	iRP-D26 Downregulated
ENSMMUG00000011671	LIN7A	ENSG00000111052	LIN7A	1287.68	10.40	0.74	14.08	4.80E-45	1.16E-43	iRP-D26 Upregulated
ENSMMUG00000039654	COL1A2	ENSG00000164692	COL1A2	1114.42	2.25	0.16	14.08	4.88E-45	1.18E-43	iRP-D26 Upregulated
ENSMMUG00000023803	MYH10	ENSG00000133026	MYH10	10020.82	1.86	0.13	14.08	5.10E-45	1.23E-43	iRP-D26 Upregulated
ENSMMUG00000012350	MPST	ENSG00000128309	MPST	307.13	-6.60	0.47	-14.08	5.40E-45	1.31E-43	iRP-D26 Downregulated
ENSMMUG00000002564	FRAS1	ENSG00000138759	FRAS1	2390.82	2.35	0.17	14.07	5.59E-45	1.35E-43	iRP-D26 Upregulated
ENSMMUG00000008600	ZNF521	ENSG00000198795	ZNF521	270.95	-5.99	0.43	-14.06	6.77E-45	1.63E-43	iRP-D26 Downregulated
ENSMMUG00000003176	DNAJB6	ENSG00000105993	DNAJB6	7752.50	1.66	0.12	14.06	6.76E-45	1.63E-43	iRP-D26 Upregulated
ENSMMUG00000021286	COL3A1	ENSG00000168542	COL3A1	570.41	-2.87	0.20	-14.06	7.00E-45	1.68E-43	iRP-D26 Downregulated
ENSMMUG00000013556	SPTLC2	ENSG00000100596	SPTLC2	5702.00	1.62	0.12	14.05	7.33E-45	1.76E-43	iRP-D26 Upregulated
ENSMMUG00000020808	CMAS	ENSG00000111726	CMAS	2500.27	-1.86	0.13	-14.05	7.36E-45	1.77E-43	iRP-D26 Downregulated
ENSMMUG00000010228	CLCN3	ENSG00000109572	CLCN3	4902.62	-1.58	0.11	-14.05	7.89E-45	1.89E-43	iRP-D26 Downregulated
ENSMMUG00000009801	ZFX	ENSG00000005889	ZFX	4430.10	-1.66	0.12	-14.05	8.07E-45	1.93E-43	iRP-D26 Downregulated
ENSMMUG00000015653	MSN	ENSG00000147065	MSN	3294.93	-1.96	0.14	-14.04	8.52E-45	2.04E-43	iRP-D26 Downregulated
ENSMMUG00000063375	ZNF534	ENSG00000198633	ZNF534	435.93	2.88	0.21	14.04	8.95E-45	2.14E-43	iRP-D26 Upregulated
ENSMMUG00000023340	ADAM15	ENSG00000143537	ADAM15	1614.95	1.93	0.14	14.03	1.03E-44	2.45E-43	iRP-D26 Upregulated
ENSMMUG00000062591	INSIG1	ENSG00000186480	INSIG1	3121.73	-1.71	0.12	-14.03	1.04E-44	2.47E-43	iRP-D26 Downregulated
ENSMMUG00000002227	ENAH	ENSG00000154380	ENAH	3339.03	1.66	0.12	14.01	1.30E-44	3.10E-43	iRP-D26 Upregulated
ENSMMUG00000018148	CDC42EP4	ENSG00000179604	CDC42EP4	1532.10	-2.23	0.16	-14.01	1.36E-44	3.24E-43	iRP-D26 Downregulated
ENSMMUG00000040609	TAGLN2	ENSG00000158710	TAGLN2	15163.31	1.61	0.12	14.01	1.44E-44	3.41E-43	iRP-D26 Upregulated
ENSMMUG00000003736	NFKB1	ENSG00000109320	NFKB1	1183.85	-2.03	0.15	-14.00	1.55E-44	3.67E-43	iRP-D26 Downregulated
ENSMMUG00000050109	EPDR1	ENSG00000086289	EPDR1	361.28	-7.26	0.52	-13.99	1.91E-44	4.53E-43	iRP-D26 Downregulated
ENSMMUG00000012618	SERPING1	ENSG00000149131	SERPING1	1378.96	2.45	0.17	13.98	2.04E-44	4.82E-43	iRP-D26 Upregulated
ENSMMUG00000031755	GLDC	ENSG00000178445	GLDC	309.25	-6.74	0.48	-13.98	2.17E-44	5.14E-43	iRP-D26 Downregulated
ENSMMUG00000061321	HCFC1R1	NA	NA	2826.83	1.91	0.14	13.96	2.62E-44	6.18E-43	iRP-D26 Upregulated
ENSMMUG00000062063		ENSG00000221867	MAGEA3	356.31	3.14	0.22	13.96	2.88E-44	6.78E-43	iRP-D26 Upregulated
ENSMMUG00000012235	CD274	ENSG00000120217	CD274	1094.43	3.33	0.24	13.95	3.20E-44	7.53E-43	iRP-D26 Upregulated
ENSMMUG00000016939	OSBPL3	ENSG00000070882	OSBPL3	2587.17	2.49	0.18	13.93	3.91E-44	9.19E-43	iRP-D26 Upregulated
ENSMMUG00000019363	SYAP1	ENSG00000169895	SYAP1	2790.67	-1.69	0.12	-13.93	4.08E-44	9.57E-43	iRP-D26 Downregulated
ENSMMUG00000000190	KLF7	ENSG00000118263	KLF7	335.41	-3.49	0.25	-13.93	4.08E-44	9.57E-43	iRP-D26 Downregulated
ENSMMUG00000010599	TBX18	ENSG00000112837	TBX18	258.74	4.12	0.30	13.92	4.52E-44	1.06E-42	iRP-D26 Upregulated
ENSMMUG00000008575	TRPM7	ENSG00000092439	TRPM7	4068.41	-1.62	0.12	-13.92	4.65E-44	1.09E-42	iRP-D26 Downregulated
ENSMMUG00000001900	GOLM1	ENSG00000135052	GOLM1	1202.86	1.97	0.14	13.89	7.71E-44	1.80E-42	iRP-D26 Upregulated
ENSMMUG00000016128	SIK3	ENSG00000160584	SIK3	1178.04	-2.36	0.17	-13.88	8.90E-44	2.07E-42	iRP-D26 Downregulated
ENSMMUG00000006450	HTATSF1	ENSG00000102241	HTATSF1	4820.09	-1.55	0.11	-13.87	9.73E-44	2.27E-42	iRP-D26 Downregulated
ENSMMUG00000023381	DNAH8	ENSG00000124721	DNAH8	230.54	-5.23	0.38	-13.86	1.09E-43	2.53E-42	iRP-D26 Downregulated
ENSMMUG00000000527	ARHGAP20	ENSG00000137727	ARHGAP20	241.31	-5.51	0.40	-13.86	1.10E-43	2.56E-42	iRP-D26 Downregulated
ENSMMUG00000017360	NT5DC2	ENSG00000168268	NT5DC2	327.03	-6.96	0.50	-13.86	1.17E-43	2.71E-42	iRP-D26 Downregulated
ENSMMUG00000000135	SLC1A1	ENSG00000106688	SLC1A1	664.43	3.58	0.26	13.84	1.49E-43	3.45E-42	iRP-D26 Upregulated
ENSMMUG00000006180	TANC1	ENSG00000115183	TANC1	4342.26	-2.21	0.16	-13.84	1.53E-43	3.53E-42	iRP-D26 Downregulated
ENSMMUG00000015908	RBBP6	ENSG00000122257	RBBP6	3912.87	-1.65	0.12	-13.83	1.66E-43	3.82E-42	iRP-D26 Downregulated
ENSMMUG00000009156	LIMS1	ENSG00000256671	LIMS4	2923.99	-1.84	0.13	-13.83	1.79E-43	4.13E-42	iRP-D26 Downregulated
ENSMMUG00000010277	DTX4	ENSG00000110042	DTX4	370.86	3.38	0.24	13.82	1.99E-43	4.59E-42	iRP-D26 Upregulated
ENSMMUG00000021399	RERE	ENSG00000142599	RERE	1555.69	-2.04	0.15	-13.80	2.46E-43	5.65E-42	iRP-D26 Downregulated
ENSMMUG00000019914	CEP170	ENSG00000143702	CEP170	3216.33	-1.73	0.13	-13.80	2.51E-43	5.78E-42	iRP-D26 Downregulated
ENSMMUG00000030099	PLPP1	ENSG00000067113	PLPP1	1657.71	-1.94	0.14	-13.80	2.65E-43	6.07E-42	iRP-D26 Downregulated
ENSMMUG00000013665	MMP14	ENSG00000157227	MMP14	12669.78	1.56	0.11	13.80	2.66E-43	6.09E-42	iRP-D26 Upregulated
ENSMMUG00000008855	TRABD2A	ENSG00000186854	TRABD2A	646.66	3.87	0.28	13.78	3.34E-43	7.66E-42	iRP-D26 Upregulated
ENSMMUG00000063339		ENSG00000275713	H2BC9	13566.59	1.71	0.12	13.77	4.00E-43	9.14E-42	iRP-D26 Upregulated
ENSMMUG00000009198	BCL6	ENSG00000113916	BCL6	1076.66	-2.13	0.15	-13.77	4.09E-43	9.35E-42	iRP-D26 Downregulated
ENSMMUG00000012672	MYO10	ENSG00000145555	MYO10	2966.02	-7.71	0.56	-13.76	4.15E-43	9.46E-42	iRP-D26 Downregulated
ENSMMUG00000013324	GPRC5C	ENSG00000170412	GPRC5C	1067.11	2.79	0.20	13.76	4.41E-43	1.01E-41	iRP-D26 Upregulated
ENSMMUG00000000009	PTPRC	ENSG00000081237	PTPRC	554.34	-8.47	0.62	-13.76	4.44E-43	1.01E-41	iRP-D26 Downregulated
ENSMMUG00000002269	SCPEP1	ENSG00000121064	SCPEP1	4062.03	1.55	0.11	13.76	4.48E-43	1.02E-41	iRP-D26 Upregulated
ENSMMUG00000014703	HACE1	ENSG00000085382	HACE1	4783.18	-1.71	0.12	-13.76	4.60E-43	1.05E-41	iRP-D26 Downregulated
ENSMMUG00000003497	FAT2	ENSG00000086570	FAT2	688.73	-2.46	0.18	-13.73	6.54E-43	1.48E-41	iRP-D26 Downregulated
ENSMMUG00000054481	DLX5	ENSG00000105880	DLX5	597.40	-2.58	0.19	-13.72	7.34E-43	1.66E-41	iRP-D26 Downregulated
ENSMMUG00000019992	GRB10	ENSG00000106070	GRB10	3259.19	-1.59	0.12	-13.72	7.89E-43	1.79E-41	iRP-D26 Downregulated
ENSMMUG00000001905	ATRNL1	ENSG00000107518	ATRNL1	2171.59	-2.27	0.17	-13.71	8.47E-43	1.92E-41	iRP-D26 Downregulated
ENSMMUG00000062972	HEXIM1	ENSG00000186834	HEXIM1	4285.30	-1.56	0.11	-13.71	8.70E-43	1.96E-41	iRP-D26 Downregulated
ENSMMUG00000063437	TPBG	ENSG00000146242	TPBG	971.58	2.04	0.15	13.71	8.77E-43	1.98E-41	iRP-D26 Upregulated
ENSMMUG00000011607	NR4A2	ENSG00000153234	NR4A2	243.95	-4.15	0.30	-13.71	8.91E-43	2.01E-41	iRP-D26 Downregulated
ENSMMUG00000005601	OPTN	ENSG00000123240	OPTN	3079.95	-1.74	0.13	-13.71	9.06E-43	2.04E-41	iRP-D26 Downregulated
ENSMMUG00000000654	LPAR2	ENSG00000064547	LPAR2	297.99	3.76	0.27	13.70	9.96E-43	2.24E-41	iRP-D26 Upregulated
ENSMMUG00000040746	ICAM5	ENSG00000105376	ICAM5	236.69	5.76	0.42	13.69	1.17E-42	2.63E-41	iRP-D26 Upregulated
ENSMMUG00000003506	SLC40A1	ENSG00000138449	SLC40A1	25799.72	-8.27	0.60	-13.68	1.28E-42	2.87E-41	iRP-D26 Downregulated
ENSMMUG00000015334	GSTO1	ENSG00000148834	GSTO1	809.65	2.57	0.19	13.67	1.58E-42	3.54E-41	iRP-D26 Upregulated
ENSMMUG00000056891	APCDD1	ENSG00000154856	APCDD1	625.06	-2.54	0.19	-13.66	1.66E-42	3.71E-41	iRP-D26 Downregulated
ENSMMUG00000000880	SCIN	ENSG00000006747	SCIN	2287.58	-11.51	0.84	-13.66	1.77E-42	3.95E-41	iRP-D26 Downregulated
ENSMMUG00000016674	B4GALT6	ENSG00000118276	B4GALT6	762.20	-3.01	0.22	-13.66	1.86E-42	4.15E-41	iRP-D26 Downregulated
ENSMMUG00000040274	MAGEA4	ENSG00000147381	MAGEA4	6014.54	1.55	0.11	13.66	1.88E-42	4.19E-41	iRP-D26 Upregulated
ENSMMUG00000029652	MAPK6	ENSG00000069956	MAPK6	3006.55	-2.13	0.16	-13.65	2.06E-42	4.60E-41	iRP-D26 Downregulated
ENSMMUG00000058920	LYPD1	ENSG00000150551	LYPD1	722.04	2.43	0.18	13.64	2.18E-42	4.85E-41	iRP-D26 Upregulated
ENSMMUG00000002794	GTF2B	ENSG00000137947	GTF2B	1687.28	-2.36	0.17	-13.63	2.49E-42	5.52E-41	iRP-D26 Downregulated
ENSMMUG00000012310	CFLAR	ENSG00000003402	CFLAR	1711.79	-1.99	0.15	-13.63	2.56E-42	5.68E-41	iRP-D26 Downregulated
ENSMMUG00000015434	EVL	ENSG00000196405	EVL	1071.97	-1.97	0.14	-13.63	2.59E-42	5.73E-41	iRP-D26 Downregulated
ENSMMUG00000004644	ETFDH	ENSG00000171503	ETFDH	1046.05	-2.11	0.15	-13.63	2.61E-42	5.78E-41	iRP-D26 Downregulated
ENSMMUG00000010213	GLIPR2	ENSG00000122694	GLIPR2	537.95	2.46	0.18	13.63	2.75E-42	6.07E-41	iRP-D26 Upregulated
ENSMMUG00000017467	C10H20orf194	ENSG00000088854	C20orf194	244.39	-5.85	0.43	-13.62	2.91E-42	6.42E-41	iRP-D26 Downregulated
ENSMMUG00000008516	SPECC1L	ENSG00000100014	SPECC1L	3453.34	-1.58	0.12	-13.62	2.96E-42	6.52E-41	iRP-D26 Downregulated
ENSMMUG00000014509	IMPDH1	ENSG00000106348	IMPDH1	1054.43	2.26	0.17	13.60	4.17E-42	9.17E-41	iRP-D26 Upregulated
ENSMMUG00000063678	INAVA	ENSG00000163362	INAVA	263.74	3.61	0.27	13.59	4.39E-42	9.64E-41	iRP-D26 Upregulated
ENSMMUG00000011670	PTK7	ENSG00000112655	PTK7	3853.36	2.07	0.15	13.59	4.82E-42	1.06E-40	iRP-D26 Upregulated
ENSMMUG00000065242	HIST1H3D	ENSG00000275379	H3C11	3118.25	2.18	0.16	13.58	5.41E-42	1.19E-40	iRP-D26 Upregulated
ENSMMUG00000017535	SLC16A12	ENSG00000152779	SLC16A12	360.81	-7.43	0.55	-13.58	5.52E-42	1.21E-40	iRP-D26 Downregulated
ENSMMUG00000002822	UNC13D	ENSG00000092929	UNC13D	3561.07	-2.15	0.16	-13.57	6.37E-42	1.39E-40	iRP-D26 Downregulated
ENSMMUG00000009289		ENSG00000160200	CBS	384.27	7.84	0.58	13.55	7.71E-42	1.69E-40	iRP-D26 Upregulated
ENSMMUG00000023531	ETFB	ENSG00000105379	ETFB	923.48	-2.45	0.18	-13.54	8.60E-42	1.88E-40	iRP-D26 Downregulated
ENSMMUG00000062089	RNF144B	ENSG00000137393	RNF144B	786.72	-2.91	0.21	-13.54	9.01E-42	1.96E-40	iRP-D26 Downregulated
ENSMMUG00000021192	KIF21A	ENSG00000139116	KIF21A	2700.51	-1.87	0.14	-13.53	9.88E-42	2.15E-40	iRP-D26 Downregulated
ENSMMUG00000000662	GBP3	ENSG00000117226	GBP3	1283.94	-1.98	0.15	-13.53	1.00E-41	2.17E-40	iRP-D26 Downregulated
ENSMMUG00000003711	TCP11L2	ENSG00000166046	TCP11L2	1800.92	-2.20	0.16	-13.53	1.02E-41	2.23E-40	iRP-D26 Downregulated
ENSMMUG00000022372	CYB561A3	ENSG00000162144	CYB561A3	2198.23	-1.80	0.13	-13.53	1.09E-41	2.36E-40	iRP-D26 Downregulated
ENSMMUG00000055990	PLS1	ENSG00000120756	PLS1	2228.21	2.28	0.17	13.51	1.45E-41	3.15E-40	iRP-D26 Upregulated
ENSMMUG00000002116	BTG3	ENSG00000154640	BTG3	2740.17	-2.85	0.21	-13.50	1.59E-41	3.45E-40	iRP-D26 Downregulated
ENSMMUG00000029062	SPIRE2	ENSG00000204991	SPIRE2	593.77	-2.45	0.18	-13.49	1.78E-41	3.84E-40	iRP-D26 Downregulated
ENSMMUG00000014884	USP8	ENSG00000138592	USP8	2022.14	-1.79	0.13	-13.49	1.78E-41	3.85E-40	iRP-D26 Downregulated
ENSMMUG00000006392	AIFM2	ENSG00000042286	AIFM2	602.22	-2.50	0.19	-13.47	2.26E-41	4.88E-40	iRP-D26 Downregulated
ENSMMUG00000009366	DOCK2	ENSG00000134516	DOCK2	229.02	-5.66	0.42	-13.47	2.27E-41	4.90E-40	iRP-D26 Downregulated
ENSMMUG00000002975	DUSP14	ENSG00000276023	DUSP14	2626.72	2.26	0.17	13.47	2.35E-41	5.07E-40	iRP-D26 Upregulated
ENSMMUG00000018358	ZNF217	ENSG00000171940	ZNF217	8207.30	-1.43	0.11	-13.46	2.62E-41	5.64E-40	iRP-D26 Downregulated
ENSMMUG00000009038	TTN	ENSG00000155657	TTN	30287.81	1.64	0.12	13.45	2.97E-41	6.37E-40	iRP-D26 Upregulated
ENSMMUG00000062425	THEG	ENSG00000105549	THEG	349.16	-7.38	0.55	-13.45	3.13E-41	6.71E-40	iRP-D26 Downregulated
ENSMMUG00000015616	TNK1	ENSG00000174292	TNK1	548.87	2.89	0.22	13.45	3.24E-41	6.94E-40	iRP-D26 Upregulated
ENSMMUG00000043581	AFAP1	ENSG00000196526	AFAP1	2270.42	1.69	0.13	13.43	3.79E-41	8.11E-40	iRP-D26 Upregulated
ENSMMUG00000021074	RASGEF1B	ENSG00000138670	RASGEF1B	2572.97	-1.62	0.12	-13.43	3.89E-41	8.31E-40	iRP-D26 Downregulated
ENSMMUG00000012531	ST3GAL1	ENSG00000008513	ST3GAL1	3031.04	1.60	0.12	13.43	3.96E-41	8.45E-40	iRP-D26 Upregulated
ENSMMUG00000045065		NA	NA	687.47	2.46	0.18	13.43	4.27E-41	9.11E-40	iRP-D26 Upregulated
ENSMMUG00000016262	TTC38	ENSG00000075234	TTC38	786.84	2.25	0.17	13.42	4.83E-41	1.03E-39	iRP-D26 Upregulated
ENSMMUG00000018520	PDLIM2	ENSG00000120913	PDLIM2	3412.44	2.07	0.15	13.42	4.90E-41	1.04E-39	iRP-D26 Upregulated
ENSMMUG00000009133	RAD51C	ENSG00000108384	RAD51C	1962.47	1.70	0.13	13.41	5.08E-41	1.08E-39	iRP-D26 Upregulated
ENSMMUG00000021672	LPIN1	ENSG00000134324	LPIN1	294.19	-3.41	0.25	-13.41	5.15E-41	1.09E-39	iRP-D26 Downregulated
ENSMMUG00000002181	SFI1	ENSG00000198089	SFI1	812.44	-2.12	0.16	-13.41	5.35E-41	1.13E-39	iRP-D26 Downregulated
ENSMMUG00000015877	GBE1	ENSG00000114480	GBE1	6165.00	2.49	0.19	13.39	6.50E-41	1.38E-39	iRP-D26 Upregulated
ENSMMUG00000056004	TMSB10	ENSG00000034510	TMSB10	18864.99	1.45	0.11	13.38	7.96E-41	1.69E-39	iRP-D26 Upregulated
ENSMMUG00000022407	SRSF5	ENSG00000100650	SRSF5	6499.41	-1.59	0.12	-13.38	8.45E-41	1.79E-39	iRP-D26 Downregulated
ENSMMUG00000005737	SLC9A3R1	ENSG00000109062	SLC9A3R1	1547.89	1.91	0.14	13.37	8.78E-41	1.86E-39	iRP-D26 Upregulated
ENSMMUG00000022514	CCDC186	ENSG00000165813	CCDC186	2569.71	-1.61	0.12	-13.37	9.21E-41	1.94E-39	iRP-D26 Downregulated
ENSMMUG00000055593	GPR63	ENSG00000112218	GPR63	946.13	2.03	0.15	13.37	9.36E-41	1.97E-39	iRP-D26 Upregulated
ENSMMUG00000052150	HIST1H2AJ	ENSG00000276368	H2AC14	962.91	-9.85	0.74	-13.37	9.50E-41	2.00E-39	iRP-D26 Downregulated
ENSMMUG00000056764	ZNF750	ENSG00000141579	ZNF750	317.51	-3.26	0.24	-13.36	1.09E-40	2.30E-39	iRP-D26 Downregulated
ENSMMUG00000015522	GRAMD1B	ENSG00000023171	GRAMD1B	622.61	-8.90	0.67	-13.35	1.16E-40	2.43E-39	iRP-D26 Downregulated
ENSMMUG00000022194	SERPINF1	ENSG00000132386	SERPINF1	4787.87	-5.42	0.41	-13.34	1.31E-40	2.76E-39	iRP-D26 Downregulated
ENSMMUG00000002573	CARMIL1	ENSG00000079691	CARMIL1	1641.08	-1.79	0.13	-13.34	1.38E-40	2.88E-39	iRP-D26 Downregulated
ENSMMUG00000021252	TRIP6	NA	NA	444.80	-2.71	0.20	-13.33	1.57E-40	3.28E-39	iRP-D26 Downregulated
ENSMMUG00000003118	ADCY7	ENSG00000121281	ADCY7	5795.05	1.54	0.12	13.33	1.57E-40	3.30E-39	iRP-D26 Upregulated
ENSMMUG00000022603	ARHGAP42	ENSG00000165895	ARHGAP42	203.48	5.12	0.38	13.33	1.58E-40	3.31E-39	iRP-D26 Upregulated
ENSMMUG00000007606	CPT2	ENSG00000157184	CPT2	1506.82	-1.78	0.13	-13.33	1.65E-40	3.44E-39	iRP-D26 Downregulated
ENSMMUG00000052392		NA	NA	227.76	-4.34	0.33	-13.32	1.78E-40	3.72E-39	iRP-D26 Downregulated
ENSMMUG00000051397	DCUN1D3	ENSG00000188215	DCUN1D3	931.70	-2.04	0.15	-13.31	1.93E-40	4.02E-39	iRP-D26 Downregulated
ENSMMUG00000014197	DDHD1	ENSG00000100523	DDHD1	1333.32	-1.95	0.15	-13.31	1.95E-40	4.05E-39	iRP-D26 Downregulated
ENSMMUG00000007067	SH3PXD2A	ENSG00000107957	SH3PXD2A	782.10	2.49	0.19	13.31	2.04E-40	4.24E-39	iRP-D26 Upregulated
ENSMMUG00000022843	FBXO11	ENSG00000138081	FBXO11	1388.79	-2.03	0.15	-13.31	2.13E-40	4.42E-39	iRP-D26 Downregulated
ENSMMUG00000018242	TMCC3	ENSG00000057704	TMCC3	218.69	-5.35	0.40	-13.30	2.44E-40	5.05E-39	iRP-D26 Downregulated
ENSMMUG00000022303	SLC7A2	ENSG00000003989	SLC7A2	2931.44	-2.09	0.16	-13.28	3.21E-40	6.65E-39	iRP-D26 Downregulated
ENSMMUG00000012400	ASB2	ENSG00000100628	ASB2	292.15	-4.21	0.32	-13.27	3.45E-40	7.13E-39	iRP-D26 Downregulated
ENSMMUG00000021447	TNFRSF1B	ENSG00000028137	TNFRSF1B	375.34	-7.67	0.58	-13.25	4.33E-40	8.94E-39	iRP-D26 Downregulated
ENSMMUG00000010834	REL	ENSG00000162924	REL	403.68	-2.74	0.21	-13.25	4.54E-40	9.36E-39	iRP-D26 Downregulated
ENSMMUG00000017492	ZNF22	ENSG00000165512	ZNF22	595.65	-2.76	0.21	-13.24	4.86E-40	1.00E-38	iRP-D26 Downregulated
ENSMMUG00000005508	IFNGR2	ENSG00000159128	IFNGR2	2885.96	1.79	0.14	13.24	5.43E-40	1.12E-38	iRP-D26 Upregulated
ENSMMUG00000010240	CD52	ENSG00000169442	CD52	214.72	-4.37	0.33	-13.24	5.48E-40	1.13E-38	iRP-D26 Downregulated
ENSMMUG00000056370	ERVV-2	NA	NA	4673.91	-7.91	0.60	-13.22	6.68E-40	1.37E-38	iRP-D26 Downregulated
ENSMMUG00000017876	TNFSF11	ENSG00000120659	TNFSF11	920.77	1.98	0.15	13.22	6.99E-40	1.43E-38	iRP-D26 Upregulated
ENSMMUG00000016872	EFEMP1	ENSG00000115380	EFEMP1	38446.32	-2.05	0.15	-13.22	7.03E-40	1.44E-38	iRP-D26 Downregulated
ENSMMUG00000018029	APLP2	ENSG00000084234	APLP2	21193.19	-1.36	0.10	-13.21	7.22E-40	1.48E-38	iRP-D26 Downregulated
ENSMMUG00000014021	ECI2	ENSG00000198721	ECI2	544.75	-2.47	0.19	-13.19	9.65E-40	1.97E-38	iRP-D26 Downregulated
ENSMMUG00000008776	PRDX6	ENSG00000117592	PRDX6	18443.36	1.63	0.12	13.19	1.06E-39	2.17E-38	iRP-D26 Upregulated
ENSMMUG00000000332	TGFBI	ENSG00000120708	TGFBI	205.40	-4.82	0.37	-13.18	1.11E-39	2.26E-38	iRP-D26 Downregulated
ENSMMUG00000000811	CD53	ENSG00000143119	CD53	260.33	-3.52	0.27	-13.18	1.17E-39	2.39E-38	iRP-D26 Downregulated
ENSMMUG00000013511	SAT2	ENSG00000141504	SAT2	212.88	-4.99	0.38	-13.18	1.22E-39	2.47E-38	iRP-D26 Downregulated
ENSMMUG00000061392	TUB	ENSG00000166402	TUB	215.88	-5.66	0.43	-13.16	1.46E-39	2.96E-38	iRP-D26 Downregulated
ENSMMUG00000016491	DPEP2	ENSG00000167261	DPEP2	207.97	-4.58	0.35	-13.16	1.51E-39	3.06E-38	iRP-D26 Downregulated
ENSMMUG00000057264	PPTC7	ENSG00000196850	PPTC7	2165.96	-2.06	0.16	-13.15	1.66E-39	3.36E-38	iRP-D26 Downregulated
ENSMMUG00000041217	GPAT3	ENSG00000138678	GPAT3	380.32	-3.14	0.24	-13.15	1.78E-39	3.60E-38	iRP-D26 Downregulated
ENSMMUG00000006302	PRLR	ENSG00000113494	PRLR	232.63	-6.08	0.46	-13.15	1.80E-39	3.64E-38	iRP-D26 Downregulated
ENSMMUG00000009690	ARNTL	ENSG00000133794	ARNTL	786.87	-2.24	0.17	-13.14	1.92E-39	3.87E-38	iRP-D26 Downregulated
ENSMMUG00000017000	TBC1D14	ENSG00000132405	TBC1D14	3766.60	-1.50	0.11	-13.14	1.93E-39	3.89E-38	iRP-D26 Downregulated
ENSMMUG00000055344	TLCD3A	ENSG00000167695	TLCD3A	784.20	2.61	0.20	13.13	2.17E-39	4.37E-38	iRP-D26 Upregulated
ENSMMUG00000048076	TNFRSF10B	ENSG00000120889	TNFRSF10B	1241.26	3.12	0.24	13.12	2.38E-39	4.79E-38	iRP-D26 Upregulated
ENSMMUG00000002285	GALNT2	ENSG00000143641	GALNT2	2234.91	1.64	0.13	13.10	3.20E-39	6.44E-38	iRP-D26 Upregulated
ENSMMUG00000010390	GPR137	ENSG00000173264	GPR137	1848.24	-1.76	0.13	-13.09	3.84E-39	7.72E-38	iRP-D26 Downregulated
ENSMMUG00000001116	SUZ12	ENSG00000178691	SUZ12	4962.71	-1.74	0.13	-13.08	4.19E-39	8.42E-38	iRP-D26 Downregulated
ENSMMUG00000008460	SOX13	ENSG00000143842	SOX13	836.90	2.17	0.17	13.08	4.54E-39	9.09E-38	iRP-D26 Upregulated
ENSMMUG00000012343	ZNF12	ENSG00000164631	ZNF12	902.00	2.08	0.16	13.05	6.61E-39	1.32E-37	iRP-D26 Upregulated
ENSMMUG00000045038	HIST1H2BH	ENSG00000185130	H2BC13	1625.93	-11.02	0.85	-13.04	6.95E-39	1.39E-37	iRP-D26 Downregulated
ENSMMUG00000022287	ASCC3	ENSG00000112249	ASCC3	11226.84	1.42	0.11	13.04	7.43E-39	1.48E-37	iRP-D26 Upregulated
ENSMMUG00000017813	P2RX3	ENSG00000109991	P2RX3	587.81	3.15	0.24	13.02	9.46E-39	1.89E-37	iRP-D26 Upregulated
ENSMMUG00000010755	CXADR	ENSG00000154639	CXADR	486.38	2.86	0.22	13.01	1.01E-38	2.01E-37	iRP-D26 Upregulated
ENSMMUG00000022019	CTSO	ENSG00000256043	CTSO	414.80	-8.04	0.62	-13.01	1.05E-38	2.09E-37	iRP-D26 Downregulated
ENSMMUG00000008004	TYROBP	ENSG00000011600	TYROBP	500.27	-2.66	0.20	-13.01	1.12E-38	2.22E-37	iRP-D26 Downregulated
ENSMMUG00000010241	CRYBG2	ENSG00000176092	CRYBG2	837.11	-2.89	0.22	-13.00	1.19E-38	2.36E-37	iRP-D26 Downregulated
ENSMMUG00000039871	PXDN	ENSG00000130508	PXDN	1885.62	-2.01	0.16	-12.99	1.47E-38	2.93E-37	iRP-D26 Downregulated
ENSMMUG00000002745	ARHGAP40	ENSG00000124143	ARHGAP40	305.68	5.98	0.46	12.97	1.87E-38	3.72E-37	iRP-D26 Upregulated
ENSMMUG00000014541	DLL4	ENSG00000128917	DLL4	202.16	-4.79	0.37	-12.97	1.93E-38	3.82E-37	iRP-D26 Downregulated
ENSMMUG00000004647	RXFP1	ENSG00000171509	RXFP1	204.00	-5.49	0.42	-12.96	2.10E-38	4.16E-37	iRP-D26 Downregulated
ENSMMUG00000017401	LNX1	ENSG00000072201	LNX1	442.40	-3.04	0.23	-12.96	2.10E-38	4.16E-37	iRP-D26 Downregulated
ENSMMUG00000017553	ANGPTL1	ENSG00000116194	ANGPTL1	266.73	-4.65	0.36	-12.96	2.12E-38	4.19E-37	iRP-D26 Downregulated
ENSMMUG00000000273	SH3GL1	ENSG00000141985	SH3GL1	3493.20	1.71	0.13	12.95	2.22E-38	4.37E-37	iRP-D26 Upregulated
ENSMMUG00000002102	CCR7	ENSG00000126353	CCR7	1545.09	-10.95	0.85	-12.95	2.25E-38	4.44E-37	iRP-D26 Downregulated
ENSMMUG00000001341	HS3ST1	ENSG00000002587	HS3ST1	1248.87	1.92	0.15	12.95	2.41E-38	4.75E-37	iRP-D26 Upregulated
ENSMMUG00000021783	IGDCC3	ENSG00000174498	IGDCC3	348.83	-7.57	0.59	-12.95	2.49E-38	4.90E-37	iRP-D26 Downregulated
ENSMMUG00000056744	HSPB1	ENSG00000106211	HSPB1	2674.33	-1.67	0.13	-12.94	2.58E-38	5.08E-37	iRP-D26 Downregulated
ENSMMUG00000010309	SEPTIN8	ENSG00000164402	SEPTIN8	12339.43	1.64	0.13	12.94	2.72E-38	5.35E-37	iRP-D26 Upregulated
ENSMMUG00000054006	NKX1-2	ENSG00000229544	NKX1-2	411.34	2.96	0.23	12.94	2.81E-38	5.52E-37	iRP-D26 Upregulated
ENSMMUG00000056730	PPIL1	ENSG00000137168	PPIL1	2141.80	-1.60	0.12	-12.93	2.95E-38	5.77E-37	iRP-D26 Downregulated
ENSMMUG00000018681	IFFO1	ENSG00000010295	IFFO1	202.45	-4.54	0.35	-12.93	3.13E-38	6.13E-37	iRP-D26 Downregulated
ENSMMUG00000004485	LHFPL6	ENSG00000183722	LHFPL6	1236.03	2.09	0.16	12.92	3.40E-38	6.64E-37	iRP-D26 Upregulated
ENSMMUG00000003502	TCEAL4	ENSG00000133142	TCEAL4	2480.95	1.85	0.14	12.91	3.73E-38	7.28E-37	iRP-D26 Upregulated
ENSMMUG00000014288	EIF3J	ENSG00000104131	EIF3J	1516.43	-1.83	0.14	-12.91	3.82E-38	7.46E-37	iRP-D26 Downregulated
ENSMMUG00000056557	CLEC2B	ENSG00000110852	CLEC2B	523.81	-8.65	0.67	-12.91	3.87E-38	7.55E-37	iRP-D26 Downregulated
ENSMMUG00000019605	NSMF	ENSG00000165802	NSMF	1238.84	2.36	0.18	12.90	4.61E-38	8.97E-37	iRP-D26 Upregulated
ENSMMUG00000018178	MYO7A	ENSG00000137474	MYO7A	771.30	-9.53	0.74	-12.89	4.92E-38	9.58E-37	iRP-D26 Downregulated
ENSMMUG00000016949	MAP9	ENSG00000164114	MAP9	388.16	-2.79	0.22	-12.89	5.21E-38	1.01E-36	iRP-D26 Downregulated
ENSMMUG00000005396	FAM53C	ENSG00000120709	FAM53C	1949.85	-1.63	0.13	-12.88	5.76E-38	1.12E-36	iRP-D26 Downregulated
ENSMMUG00000005612	GLS	ENSG00000115419	GLS	1992.42	1.66	0.13	12.88	5.91E-38	1.15E-36	iRP-D26 Upregulated
ENSMMUG00000019678	MPHOSPH9	ENSG00000051825	MPHOSPH9	882.48	-1.97	0.15	-12.88	5.96E-38	1.15E-36	iRP-D26 Downregulated
ENSMMUG00000008914	MYO1G	ENSG00000136286	MYO1G	227.77	-6.05	0.47	-12.88	6.11E-38	1.18E-36	iRP-D26 Downregulated
ENSMMUG00000000172	SLC31A2	ENSG00000136867	SLC31A2	601.64	-2.34	0.18	-12.87	6.28E-38	1.21E-36	iRP-D26 Downregulated
ENSMMUG00000037540	H2AC20	ENSG00000184260	H2AC20	6630.62	1.60	0.12	12.87	6.37E-38	1.23E-36	iRP-D26 Upregulated
ENSMMUG00000046639	OAS3	ENSG00000111331	OAS3	322.66	-2.97	0.23	-12.87	6.61E-38	1.27E-36	iRP-D26 Downregulated
ENSMMUG00000057243	ISOC1	ENSG00000066583	ISOC1	2049.20	1.71	0.13	12.86	7.85E-38	1.51E-36	iRP-D26 Upregulated
ENSMMUG00000022901	GLRB	ENSG00000109738	GLRB	267.10	-6.82	0.53	-12.84	9.41E-38	1.81E-36	iRP-D26 Downregulated
ENSMMUG00000023814	MAP3K13	ENSG00000073803	MAP3K13	308.78	-3.03	0.24	-12.84	9.58E-38	1.84E-36	iRP-D26 Downregulated
ENSMMUG00000016029	SLC4A4	ENSG00000080493	SLC4A4	367.38	8.00	0.62	12.84	9.77E-38	1.88E-36	iRP-D26 Upregulated
ENSMMUG00000012353	PJA2	ENSG00000198961	PJA2	8016.93	-1.43	0.11	-12.84	9.83E-38	1.89E-36	iRP-D26 Downregulated
ENSMMUG00000016963	MICU1	ENSG00000107745	MICU1	2362.50	1.84	0.14	12.84	1.04E-37	2.00E-36	iRP-D26 Upregulated
ENSMMUG00000004735	OSBPL9	ENSG00000117859	OSBPL9	6633.77	1.43	0.11	12.83	1.09E-37	2.08E-36	iRP-D26 Upregulated
ENSMMUG00000017078	TP53BP1	ENSG00000067369	TP53BP1	2854.77	-1.56	0.12	-12.83	1.18E-37	2.26E-36	iRP-D26 Downregulated
ENSMMUG00000064139		NA	NA	744.89	-9.48	0.74	-12.82	1.26E-37	2.41E-36	iRP-D26 Downregulated
ENSMMUG00000054078	HIST2H3A	ENSG00000203852	H3C15	214.90	-5.66	0.44	-12.81	1.38E-37	2.64E-36	iRP-D26 Downregulated
ENSMMUG00000017659	FBLN2	ENSG00000163520	FBLN2	4920.60	-8.96	0.70	-12.81	1.40E-37	2.66E-36	iRP-D26 Downregulated
ENSMMUG00000004954	AIFM1	ENSG00000156709	AIFM1	1618.87	-1.80	0.14	-12.80	1.66E-37	3.16E-36	iRP-D26 Downregulated
ENSMMUG00000001505	KRT23	ENSG00000108244	KRT23	3590.10	-5.87	0.46	-12.79	1.80E-37	3.43E-36	iRP-D26 Downregulated
ENSMMUG00000007628	CDON	ENSG00000064309	CDON	636.69	2.48	0.19	12.79	1.87E-37	3.56E-36	iRP-D26 Upregulated
ENSMMUG00000018465	HSD17B12	ENSG00000149084	HSD17B12	2785.63	-1.81	0.14	-12.79	1.91E-37	3.63E-36	iRP-D26 Downregulated
ENSMMUG00000053717	RASSF3	ENSG00000153179	RASSF3	1608.29	2.04	0.16	12.78	2.20E-37	4.16E-36	iRP-D26 Upregulated
ENSMMUG00000031911		ENSG00000111057	KRT18	13609.26	2.30	0.18	12.78	2.19E-37	4.16E-36	iRP-D26 Upregulated
ENSMMUG00000012351	CSF2RB	ENSG00000100368	CSF2RB	614.51	-2.45	0.19	-12.76	2.61E-37	4.94E-36	iRP-D26 Downregulated
ENSMMUG00000010296	ERG	ENSG00000157554	ERG	270.32	-3.24	0.25	-12.76	2.72E-37	5.14E-36	iRP-D26 Downregulated
ENSMMUG00000030531	SIRT1	ENSG00000096717	SIRT1	1587.71	-1.81	0.14	-12.75	3.14E-37	5.92E-36	iRP-D26 Downregulated
ENSMMUG00000057828	FGF1	ENSG00000113578	FGF1	6577.34	1.68	0.13	12.75	3.17E-37	5.98E-36	iRP-D26 Upregulated
ENSMMUG00000011503	TLN2	ENSG00000171914	TLN2	1499.32	2.58	0.20	12.75	3.28E-37	6.19E-36	iRP-D26 Upregulated
ENSMMUG00000020994	SUSD2	ENSG00000099994	SUSD2	1394.83	-10.80	0.85	-12.74	3.40E-37	6.40E-36	iRP-D26 Downregulated
ENSMMUG00000051745	Mamu-AG4	NA	NA	8707.67	1.59	0.12	12.74	3.64E-37	6.84E-36	iRP-D26 Upregulated
ENSMMUG00000051126	RFX5	ENSG00000143390	RFX5	909.14	-1.92	0.15	-12.73	3.80E-37	7.14E-36	iRP-D26 Downregulated
ENSMMUG00000008100	IRF1	ENSG00000125347	IRF1	1023.03	-1.88	0.15	-12.73	3.94E-37	7.40E-36	iRP-D26 Downregulated
ENSMMUG00000005442	NT5E	ENSG00000135318	NT5E	247.67	-4.07	0.32	-12.73	4.06E-37	7.62E-36	iRP-D26 Downregulated
ENSMMUG00000061600	VSTM5	ENSG00000214376	VSTM5	199.49	-5.01	0.39	-12.73	4.07E-37	7.63E-36	iRP-D26 Downregulated
ENSMMUG00000018092	GAS7	ENSG00000007237	AC005747.1	314.79	-7.43	0.58	-12.71	5.27E-37	9.88E-36	iRP-D26 Downregulated
ENSMMUG00000058919		NA	NA	2508.94	1.79	0.14	12.70	5.82E-37	1.09E-35	iRP-D26 Upregulated
ENSMMUG00000056072	HASPIN	ENSG00000177602	HASPIN	679.42	2.25	0.18	12.70	5.83E-37	1.09E-35	iRP-D26 Upregulated
ENSMMUG00000012390	EPCAM	ENSG00000119888	EPCAM	5064.65	1.49	0.12	12.70	5.85E-37	1.09E-35	iRP-D26 Upregulated
ENSMMUG00000022208	SCCPDH	ENSG00000143653	SCCPDH	2163.94	1.68	0.13	12.70	6.08E-37	1.13E-35	iRP-D26 Upregulated
ENSMMUG00000012227	WDR26	ENSG00000162923	WDR26	2574.68	-1.64	0.13	-12.70	6.26E-37	1.17E-35	iRP-D26 Downregulated
ENSMMUG00000004239	FBN1	ENSG00000166147	FBN1	109162.70	1.39	0.11	12.69	6.62E-37	1.23E-35	iRP-D26 Upregulated
ENSMMUG00000000246	COBL	ENSG00000106078	COBL	1087.63	2.59	0.20	12.68	7.59E-37	1.41E-35	iRP-D26 Upregulated
ENSMMUG00000002621	IQGAP3	ENSG00000183856	IQGAP3	1662.27	1.65	0.13	12.68	7.68E-37	1.43E-35	iRP-D26 Upregulated
ENSMMUG00000058427		NA	NA	800.52	1.97	0.16	12.68	7.78E-37	1.44E-35	iRP-D26 Upregulated
ENSMMUG00000000946	CPM	ENSG00000135678	CPM	1658.21	-1.64	0.13	-12.67	9.24E-37	1.71E-35	iRP-D26 Downregulated
ENSMMUG00000002540	DHRS7	ENSG00000100612	DHRS7	201.54	-5.76	0.45	-12.66	9.28E-37	1.72E-35	iRP-D26 Downregulated
ENSMMUG00000006524	PPP1R10	ENSG00000204569	PPP1R10	3710.38	-1.49	0.12	-12.66	9.39E-37	1.74E-35	iRP-D26 Downregulated
ENSMMUG00000014606	RADX	ENSG00000147231	RADX	191.51	-5.08	0.40	-12.66	9.41E-37	1.74E-35	iRP-D26 Downregulated
ENSMMUG00000014880	SORL1	ENSG00000137642	SORL1	191.10	-4.66	0.37	-12.66	9.60E-37	1.77E-35	iRP-D26 Downregulated
ENSMMUG00000001226	HMGCS1	ENSG00000112972	HMGCS1	3773.64	1.46	0.12	12.66	9.84E-37	1.81E-35	iRP-D26 Upregulated
ENSMMUG00000011544	WASL	ENSG00000106299	WASL	2012.89	-1.87	0.15	-12.66	9.90E-37	1.82E-35	iRP-D26 Downregulated
ENSMMUG00000005757	CST7	ENSG00000077984	CST7	272.77	-7.02	0.56	-12.65	1.12E-36	2.05E-35	iRP-D26 Downregulated
ENSMMUG00000009961	NIBAN2	ENSG00000136830	NIBAN2	13960.13	-1.43	0.11	-12.65	1.14E-36	2.10E-35	iRP-D26 Downregulated
ENSMMUG00000003673	PM20D1	ENSG00000162877	PM20D1	307.25	-7.39	0.58	-12.65	1.18E-36	2.17E-35	iRP-D26 Downregulated
ENSMMUG00000023610	TENT5A	ENSG00000112773	TENT5A	1891.76	2.59	0.20	12.64	1.22E-36	2.25E-35	iRP-D26 Upregulated
ENSMMUG00000001633	GSDMD	ENSG00000104518	GSDMD	195.13	-4.69	0.37	-12.64	1.30E-36	2.38E-35	iRP-D26 Downregulated
ENSMMUG00000018420	NUP58	ENSG00000139496	NUP58	3767.83	-1.49	0.12	-12.64	1.33E-36	2.44E-35	iRP-D26 Downregulated
ENSMMUG00000020699	ZDHHC9	ENSG00000188706	ZDHHC9	1522.98	1.91	0.15	12.63	1.42E-36	2.60E-35	iRP-D26 Upregulated
ENSMMUG00000045449	GLCCI1	ENSG00000106415	GLCCI1	387.44	-2.96	0.23	-12.62	1.63E-36	2.99E-35	iRP-D26 Downregulated
ENSMMUG00000038371	JUND	ENSG00000130522	JUND	3741.30	-1.56	0.12	-12.61	1.94E-36	3.54E-35	iRP-D26 Downregulated
ENSMMUG00000015273	NMRK2	ENSG00000077009	NMRK2	236.62	6.62	0.53	12.60	2.05E-36	3.74E-35	iRP-D26 Upregulated
ENSMMUG00000002913	TLE2	ENSG00000065717	TLE2	3868.36	-1.57	0.12	-12.60	2.18E-36	3.97E-35	iRP-D26 Downregulated
ENSMMUG00000015298	CD38	ENSG00000004468	CD38	387.99	-3.34	0.27	-12.59	2.51E-36	4.57E-35	iRP-D26 Downregulated
ENSMMUG00000022425	ANKRD44	ENSG00000065413	ANKRD44	212.88	-4.37	0.35	-12.58	2.71E-36	4.93E-35	iRP-D26 Downregulated
ENSMMUG00000010704	SPRED1	ENSG00000166068	SPRED1	1009.62	2.25	0.18	12.57	3.09E-36	5.61E-35	iRP-D26 Upregulated
ENSMMUG00000011333	MBP	ENSG00000197971	MBP	573.65	2.25	0.18	12.57	3.20E-36	5.81E-35	iRP-D26 Upregulated
ENSMMUG00000021610	RGS10	ENSG00000148908	RGS10	627.71	2.15	0.17	12.55	4.06E-36	7.36E-35	iRP-D26 Upregulated
ENSMMUG00000032005	HEG1	ENSG00000173706	HEG1	1634.45	2.15	0.17	12.54	4.40E-36	7.98E-35	iRP-D26 Upregulated
ENSMMUG00000003190	CCDC8	ENSG00000169515	CCDC8	246.47	-6.70	0.53	-12.54	4.47E-36	8.10E-35	iRP-D26 Downregulated
ENSMMUG00000015826	TLL2	ENSG00000095587	TLL2	231.54	-4.21	0.34	-12.54	4.80E-36	8.69E-35	iRP-D26 Downregulated
ENSMMUG00000012521	PANK3	ENSG00000120137	PANK3	5737.87	-1.50	0.12	-12.53	5.11E-36	9.24E-35	iRP-D26 Downregulated
ENSMMUG00000050179	TMEM45B	ENSG00000151715	TMEM45B	657.93	3.44	0.27	12.52	5.73E-36	1.04E-34	iRP-D26 Upregulated
ENSMMUG00000013302	FAM184A	ENSG00000111879	FAM184A	600.33	-2.19	0.17	-12.50	7.15E-36	1.29E-34	iRP-D26 Downregulated
ENSMMUG00000017822	PPL	ENSG00000118898	PPL	3757.44	1.51	0.12	12.49	8.24E-36	1.49E-34	iRP-D26 Upregulated
ENSMMUG00000011345	PRPS2	ENSG00000101911	PRPS2	244.63	3.35	0.27	12.49	8.39E-36	1.51E-34	iRP-D26 Upregulated
ENSMMUG00000060487	ACKR3	ENSG00000144476	ACKR3	1059.10	1.90	0.15	12.49	8.47E-36	1.52E-34	iRP-D26 Upregulated
ENSMMUG00000019669	SLC25A42	ENSG00000181035	SLC25A42	398.84	-2.73	0.22	-12.48	9.10E-36	1.64E-34	iRP-D26 Downregulated
ENSMMUG00000006422	ELOVL5	ENSG00000012660	ELOVL5	3676.44	2.03	0.16	12.48	9.15E-36	1.64E-34	iRP-D26 Upregulated
ENSMMUG00000050884	CCDC69	ENSG00000198624	CCDC69	445.01	-8.41	0.67	-12.47	1.04E-35	1.87E-34	iRP-D26 Downregulated
ENSMMUG00000018677	NCAPD2	ENSG00000010292	NCAPD2	3071.21	1.56	0.12	12.47	1.11E-35	1.99E-34	iRP-D26 Upregulated
ENSMMUG00000022594	SLC22A12	ENSG00000197891	SLC22A12	1174.96	-10.55	0.85	-12.46	1.25E-35	2.25E-34	iRP-D26 Downregulated
ENSMMUG00000055773		NA	NA	2401.72	1.72	0.14	12.46	1.29E-35	2.30E-34	iRP-D26 Upregulated
ENSMMUG00000056914	MAMU-A	NA	NA	4187.13	-1.55	0.12	-12.45	1.42E-35	2.54E-34	iRP-D26 Downregulated
ENSMMUG00000002174	TRAF3IP2	ENSG00000056972	TRAF3IP2	705.30	-2.08	0.17	-12.45	1.47E-35	2.63E-34	iRP-D26 Downregulated
ENSMMUG00000003984	ISL1	ENSG00000016082	ISL1	619.04	-9.21	0.74	-12.44	1.58E-35	2.82E-34	iRP-D26 Downregulated
ENSMMUG00000020172	KIAA1755	ENSG00000149633	KIAA1755	238.63	6.96	0.56	12.42	2.10E-35	3.75E-34	iRP-D26 Upregulated
ENSMMUG00000022573	SLC49A4	ENSG00000138463	SLC49A4	2358.77	-2.17	0.18	-12.41	2.28E-35	4.06E-34	iRP-D26 Downregulated
ENSMMUG00000018257	CSRP2	ENSG00000175183	CSRP2	907.80	-2.81	0.23	-12.40	2.63E-35	4.67E-34	iRP-D26 Downregulated
ENSMMUG00000039346	APOBEC3F	ENSG00000239713	APOBEC3G	188.85	-4.76	0.38	-12.40	2.68E-35	4.77E-34	iRP-D26 Downregulated
ENSMMUG00000008191	FAM89A	ENSG00000182118	FAM89A	1751.06	-2.02	0.16	-12.40	2.74E-35	4.87E-34	iRP-D26 Downregulated
ENSMMUG00000013039	SLC19A2	ENSG00000117479	SLC19A2	1613.23	-1.93	0.16	-12.39	2.85E-35	5.06E-34	iRP-D26 Downregulated
ENSMMUG00000008028	DOCK5	ENSG00000147459	DOCK5	3745.21	1.74	0.14	12.39	2.86E-35	5.07E-34	iRP-D26 Upregulated
ENSMMUG00000021247	ALS2CL	ENSG00000178038	ALS2CL	896.71	2.04	0.17	12.38	3.42E-35	6.06E-34	iRP-D26 Upregulated
ENSMMUG00000022524	ABLIM1	ENSG00000099204	ABLIM1	934.73	2.50	0.20	12.38	3.43E-35	6.07E-34	iRP-D26 Upregulated
ENSMMUG00000008481	NRGN	ENSG00000154146	NRGN	406.23	3.89	0.31	12.38	3.53E-35	6.25E-34	iRP-D26 Upregulated
ENSMMUG00000021418	ATP6V1D	ENSG00000100554	ATP6V1D	1792.64	-1.59	0.13	-12.37	3.71E-35	6.55E-34	iRP-D26 Downregulated
ENSMMUG00000006377	PLS3	ENSG00000102024	PLS3	3565.71	1.77	0.14	12.36	4.07E-35	7.18E-34	iRP-D26 Upregulated
ENSMMUG00000009616	CALU	ENSG00000128595	CALU	28566.51	1.32	0.11	12.36	4.12E-35	7.27E-34	iRP-D26 Upregulated
ENSMMUG00000010062	SHISA5	ENSG00000164054	SHISA5	15479.27	1.36	0.11	12.36	4.14E-35	7.29E-34	iRP-D26 Upregulated
ENSMMUG00000008634	BDNF	ENSG00000176697	BDNF	210.57	3.76	0.30	12.36	4.23E-35	7.44E-34	iRP-D26 Upregulated
ENSMMUG00000037662	SELENOM	ENSG00000198832	SELENOM	566.47	2.25	0.18	12.36	4.33E-35	7.61E-34	iRP-D26 Upregulated
ENSMMUG00000005327	GRAP	ENSG00000189152	GRAPL	186.31	-5.45	0.44	-12.35	4.61E-35	8.11E-34	iRP-D26 Downregulated
ENSMMUG00000022191	LVRN	ENSG00000172901	LVRN	205.01	-6.14	0.50	-12.34	5.83E-35	1.02E-33	iRP-D26 Downregulated
ENSMMUG00000009838	COPS2	ENSG00000166200	COPS2	1119.98	-2.10	0.17	-12.34	5.86E-35	1.03E-33	iRP-D26 Downregulated
ENSMMUG00000007453	ARL5B	ENSG00000165997	ARL5B	2902.60	-1.78	0.14	-12.32	6.71E-35	1.18E-33	iRP-D26 Downregulated
ENSMMUG00000044928		NA	NA	810.31	-2.02	0.16	-12.32	7.50E-35	1.31E-33	iRP-D26 Downregulated
ENSMMUG00000022860	USP47	ENSG00000170242	USP47	8575.99	-1.30	0.11	-12.31	7.79E-35	1.36E-33	iRP-D26 Downregulated
ENSMMUG00000011516	ARL4C	ENSG00000188042	ARL4C	817.39	-1.99	0.16	-12.31	8.02E-35	1.40E-33	iRP-D26 Downregulated
ENSMMUG00000006640	CLK1	ENSG00000013441	CLK1	4048.07	-1.44	0.12	-12.31	8.10E-35	1.41E-33	iRP-D26 Downregulated
ENSMMUG00000001362	VPS13C	ENSG00000129003	VPS13C	5550.10	-1.37	0.11	-12.31	8.37E-35	1.46E-33	iRP-D26 Downregulated
ENSMMUG00000004918	ZFAT	ENSG00000066827	ZFAT	7959.55	-1.73	0.14	-12.30	8.81E-35	1.53E-33	iRP-D26 Downregulated
ENSMMUG00000014326	MVD	ENSG00000167508	MVD	1096.03	2.00	0.16	12.30	9.03E-35	1.57E-33	iRP-D26 Upregulated
ENSMMUG00000012283	SCG5	ENSG00000166922	SCG5	202.47	-3.96	0.32	-12.29	9.70E-35	1.69E-33	iRP-D26 Downregulated
ENSMMUG00000000932	PPP2R3A	ENSG00000073711	PPP2R3A	2421.04	1.49	0.12	12.29	9.87E-35	1.71E-33	iRP-D26 Upregulated
ENSMMUG00000010997	CYFIP2	ENSG00000055163	CYFIP2	3828.31	-1.75	0.14	-12.29	1.06E-34	1.85E-33	iRP-D26 Downregulated
ENSMMUG00000050053	GID8	ENSG00000101193	GID8	2603.08	-1.60	0.13	-12.28	1.18E-34	2.04E-33	iRP-D26 Downregulated
ENSMMUG00000003020	USP16	ENSG00000156256	USP16	2409.69	-1.48	0.12	-12.28	1.19E-34	2.06E-33	iRP-D26 Downregulated
ENSMMUG00000013610	ETV5	ENSG00000244405	ETV5	1694.12	-2.26	0.18	-12.27	1.38E-34	2.38E-33	iRP-D26 Downregulated
ENSMMUG00000004046	TYMS	ENSG00000176890	TYMS	4336.73	1.47	0.12	12.25	1.66E-34	2.87E-33	iRP-D26 Upregulated
ENSMMUG00000010351	KANK4	ENSG00000132854	KANK4	315.86	-7.65	0.62	-12.25	1.72E-34	2.97E-33	iRP-D26 Downregulated
ENSMMUG00000018978	N4BP1	ENSG00000102921	N4BP1	2403.99	-1.54	0.13	-12.24	1.92E-34	3.31E-33	iRP-D26 Downregulated
ENSMMUG00000008633	ANK2	ENSG00000145362	ANK2	192.16	-5.70	0.47	-12.23	2.03E-34	3.49E-33	iRP-D26 Downregulated
ENSMMUG00000008229	TCFL5	ENSG00000101190	TCFL5	290.88	3.30	0.27	12.23	2.06E-34	3.54E-33	iRP-D26 Upregulated
ENSMMUG00000004801	COPG2	ENSG00000158623	COPG2	7343.66	-1.35	0.11	-12.23	2.16E-34	3.71E-33	iRP-D26 Downregulated
ENSMMUG00000004898	STOX2	ENSG00000173320	STOX2	314.14	-3.07	0.25	-12.23	2.25E-34	3.86E-33	iRP-D26 Downregulated
ENSMMUG00000006792	ARSB	ENSG00000113273	ARSB	1394.69	1.72	0.14	12.23	2.25E-34	3.86E-33	iRP-D26 Upregulated
ENSMMUG00000022170	PFKFB2	ENSG00000123836	PFKFB2	2500.31	-2.09	0.17	-12.20	2.96E-34	5.06E-33	iRP-D26 Downregulated
ENSMMUG00000051457	H2BC15	ENSG00000233822	H2BC15	5982.84	1.50	0.12	12.18	3.93E-34	6.73E-33	iRP-D26 Upregulated
ENSMMUG00000052533	S100A10	ENSG00000197747	S100A10	9343.25	1.30	0.11	12.18	4.06E-34	6.95E-33	iRP-D26 Upregulated
ENSMMUG00000057995	RHOU	ENSG00000116574	RHOU	806.70	2.00	0.16	12.17	4.31E-34	7.36E-33	iRP-D26 Upregulated
ENSMMUG00000012032	ATP13A3	ENSG00000133657	ATP13A3	10491.70	1.43	0.12	12.17	4.32E-34	7.38E-33	iRP-D26 Upregulated
ENSMMUG00000023470	GNAI1	ENSG00000127955	GNAI1	9055.96	1.36	0.11	12.17	4.45E-34	7.59E-33	iRP-D26 Upregulated
ENSMMUG00000023116	LDB2	ENSG00000169744	LDB2	261.77	-7.16	0.59	-12.16	5.13E-34	8.75E-33	iRP-D26 Downregulated
ENSMMUG00000018639	MEX3B	ENSG00000183496	MEX3B	413.13	-2.51	0.21	-12.15	5.81E-34	9.90E-33	iRP-D26 Downregulated
ENSMMUG00000009394	SESN3	ENSG00000149212	SESN3	3548.26	2.00	0.16	12.14	6.54E-34	1.11E-32	iRP-D26 Upregulated
ENSMMUG00000014748	SLC22A17	ENSG00000092096	SLC22A17	876.85	-2.11	0.17	-12.13	7.13E-34	1.21E-32	iRP-D26 Downregulated
ENSMMUG00000007540	RHOBTB2	ENSG00000008853	RHOBTB2	480.38	3.00	0.25	12.13	7.13E-34	1.21E-32	iRP-D26 Upregulated
ENSMMUG00000060276	PID1	ENSG00000153823	PID1	1895.51	1.53	0.13	12.13	7.41E-34	1.26E-32	iRP-D26 Upregulated
ENSMMUG00000055544	LHX4	ENSG00000121454	LHX4	274.81	3.48	0.29	12.13	7.73E-34	1.31E-32	iRP-D26 Upregulated
ENSMMUG00000022762	OMA1	ENSG00000162600	OMA1	1374.25	1.93	0.16	12.12	8.29E-34	1.41E-32	iRP-D26 Upregulated
ENSMMUG00000004472	COL18A1	ENSG00000182871	COL18A1	4692.04	1.50	0.12	12.11	8.98E-34	1.52E-32	iRP-D26 Upregulated
ENSMMUG00000011386	GIMAP4	ENSG00000133574	GIMAP4	259.17	-7.14	0.59	-12.11	9.29E-34	1.57E-32	iRP-D26 Downregulated
ENSMMUG00000003840	LAT2	ENSG00000086730	LAT2	208.79	-3.73	0.31	-12.10	1.02E-33	1.72E-32	iRP-D26 Downregulated
ENSMMUG00000018816	PMEL	ENSG00000185664	PMEL	1113.56	1.77	0.15	12.09	1.25E-33	2.12E-32	iRP-D26 Upregulated
ENSMMUG00000062509	TMEM150A	ENSG00000168890	TMEM150A	821.52	-1.89	0.16	-12.08	1.40E-33	2.37E-32	iRP-D26 Downregulated
ENSMMUG00000008269	PDE3A	ENSG00000172572	PDE3A	185.04	-5.64	0.47	-12.07	1.45E-33	2.44E-32	iRP-D26 Downregulated
ENSMMUG00000008759	WEE1	ENSG00000166483	WEE1	4020.27	-1.52	0.13	-12.06	1.73E-33	2.91E-32	iRP-D26 Downregulated
ENSMMUG00000052273	GMFB	ENSG00000197045	GMFB	6306.93	-1.75	0.15	-12.06	1.77E-33	2.99E-32	iRP-D26 Downregulated
ENSMMUG00000017214	VAV2	ENSG00000160293	VAV2	1522.16	1.58	0.13	12.06	1.80E-33	3.03E-32	iRP-D26 Upregulated
ENSMMUG00000031572	SELPLG	ENSG00000110876	SELPLG	196.67	-3.76	0.31	-12.05	1.90E-33	3.19E-32	iRP-D26 Downregulated
ENSMMUG00000022516	AEN	ENSG00000181026	AEN	3245.63	1.97	0.16	12.05	1.90E-33	3.20E-32	iRP-D26 Upregulated
ENSMMUG00000004330	PAMR1	ENSG00000149090	PAMR1	172.13	-5.08	0.42	-12.05	2.00E-33	3.36E-32	iRP-D26 Downregulated
ENSMMUG00000018011	SPHK1	ENSG00000176170	SPHK1	415.30	2.44	0.20	12.05	2.01E-33	3.37E-32	iRP-D26 Upregulated
ENSMMUG00000038702	ZFP36	ENSG00000128016	ZFP36	501.48	-2.33	0.19	-12.05	2.01E-33	3.37E-32	iRP-D26 Downregulated
ENSMMUG00000010501	TCEAL9	ENSG00000185222	TCEAL9	11638.08	1.53	0.13	12.03	2.38E-33	3.98E-32	iRP-D26 Upregulated
ENSMMUG00000002625	CHMP4C	ENSG00000164695	CHMP4C	1239.18	1.67	0.14	12.03	2.46E-33	4.11E-32	iRP-D26 Upregulated
ENSMMUG00000014425	PRKCE	ENSG00000171132	PRKCE	428.41	-2.41	0.20	-12.03	2.55E-33	4.27E-32	iRP-D26 Downregulated
ENSMMUG00000006682	CHPF2	ENSG00000033100	CHPF2	2104.96	1.59	0.13	12.03	2.61E-33	4.35E-32	iRP-D26 Upregulated
ENSMMUG00000021906	SNX12	ENSG00000147164	SNX12	2463.17	-1.45	0.12	-12.03	2.62E-33	4.36E-32	iRP-D26 Downregulated
ENSMMUG00000019323	ATP11B	ENSG00000058063	ATP11B	4122.85	1.62	0.13	12.02	2.63E-33	4.38E-32	iRP-D26 Upregulated
ENSMMUG00000022616	TCEANC	ENSG00000176896	TCEANC	2489.97	-1.57	0.13	-12.02	2.72E-33	4.53E-32	iRP-D26 Downregulated
ENSMMUG00000049169	DLX6	ENSG00000006377	DLX6	398.02	-2.59	0.22	-12.01	3.17E-33	5.27E-32	iRP-D26 Downregulated
ENSMMUG00000065248	PRR5	ENSG00000186654	PRR5	521.32	2.28	0.19	12.00	3.42E-33	5.68E-32	iRP-D26 Upregulated
ENSMMUG00000001250	PTPN3	ENSG00000070159	PTPN3	6568.39	1.36	0.11	12.00	3.43E-33	5.70E-32	iRP-D26 Upregulated
ENSMMUG00000014508	KCTD20	ENSG00000112078	KCTD20	3424.31	1.42	0.12	12.00	3.61E-33	5.99E-32	iRP-D26 Upregulated
ENSMMUG00000003842	PLA2G4B	ENSG00000243708	PLA2G4B	387.51	-2.54	0.21	-12.00	3.72E-33	6.17E-32	iRP-D26 Downregulated
ENSMMUG00000000966	TPX2	ENSG00000088325	TPX2	3237.38	1.43	0.12	11.99	3.85E-33	6.38E-32	iRP-D26 Upregulated
ENSMMUG00000014002	CDK16	ENSG00000102225	CDK16	1832.62	1.57	0.13	11.98	4.52E-33	7.48E-32	iRP-D26 Upregulated
ENSMMUG00000062894		NA	NA	2660.50	-12.32	1.03	-11.98	4.62E-33	7.63E-32	iRP-D26 Downregulated
ENSMMUG00000056769	CCR1	ENSG00000163823	CCR1	616.04	2.51	0.21	11.97	5.30E-33	8.75E-32	iRP-D26 Upregulated
ENSMMUG00000014462	IVD	ENSG00000128928	IVD	719.54	-1.94	0.16	-11.96	5.60E-33	9.24E-32	iRP-D26 Downregulated
ENSMMUG00000011831	PNPLA8	ENSG00000135241	PNPLA8	2299.02	-1.57	0.13	-11.96	5.78E-33	9.52E-32	iRP-D26 Downregulated
ENSMMUG00000023221	MICAL1	ENSG00000135596	MICAL1	652.71	2.07	0.17	11.96	5.88E-33	9.68E-32	iRP-D26 Upregulated
ENSMMUG00000008248	GALM	ENSG00000143891	GALM	1960.34	1.69	0.14	11.96	5.89E-33	9.70E-32	iRP-D26 Upregulated
ENSMMUG00000002021	BDH1	ENSG00000161267	BDH1	509.62	-2.23	0.19	-11.96	5.93E-33	9.75E-32	iRP-D26 Downregulated
ENSMMUG00000021051	TNIP1	ENSG00000145901	TNIP1	1305.83	-2.19	0.18	-11.95	6.13E-33	1.01E-31	iRP-D26 Downregulated
ENSMMUG00000016193	CBWD1	ENSG00000147996	CBWD5	1098.36	-1.73	0.14	-11.95	6.47E-33	1.06E-31	iRP-D26 Downregulated
ENSMMUG00000064514	KRT81	ENSG00000205426	KRT81	264.69	-3.09	0.26	-11.95	6.71E-33	1.10E-31	iRP-D26 Downregulated
ENSMMUG00000006581	SHC1	ENSG00000160691	SHC1	5310.55	1.40	0.12	11.93	7.97E-33	1.31E-31	iRP-D26 Upregulated
ENSMMUG00000019983	IL6	ENSG00000136244	IL6	198.36	4.20	0.35	11.93	8.23E-33	1.35E-31	iRP-D26 Upregulated
ENSMMUG00000046992	CNRIP1	ENSG00000119865	CNRIP1	178.53	-4.30	0.36	-11.93	8.74E-33	1.43E-31	iRP-D26 Downregulated
ENSMMUG00000062848		NA	NA	260.60	-3.24	0.27	-11.92	9.13E-33	1.49E-31	iRP-D26 Downregulated
ENSMMUG00000015617	PLSCR3	ENSG00000187838	PLSCR3	327.71	2.99	0.25	11.92	9.42E-33	1.54E-31	iRP-D26 Upregulated
ENSMMUG00000001224	NIM1K	ENSG00000177453	NIM1K	443.09	3.19	0.27	11.92	9.48E-33	1.55E-31	iRP-D26 Upregulated
ENSMMUG00000017383	LMO4	ENSG00000143013	LMO4	2427.85	-1.46	0.12	-11.92	9.79E-33	1.60E-31	iRP-D26 Downregulated
ENSMMUG00000054323	LYPD3	ENSG00000124466	LYPD3	218.43	-3.41	0.29	-11.91	1.02E-32	1.67E-31	iRP-D26 Downregulated
ENSMMUG00000015355	RSPO3	ENSG00000146374	RSPO3	196.57	-6.21	0.52	-11.91	1.09E-32	1.78E-31	iRP-D26 Downregulated
ENSMMUG00000012364	EPHA4	ENSG00000116106	EPHA4	2032.03	1.59	0.13	11.91	1.10E-32	1.79E-31	iRP-D26 Upregulated
ENSMMUG00000053859	UCK2	ENSG00000143179	UCK2	2400.35	1.45	0.12	11.90	1.16E-32	1.88E-31	iRP-D26 Upregulated
ENSMMUG00000040113	MFAP3L	ENSG00000198948	MFAP3L	267.16	-3.11	0.26	-11.90	1.17E-32	1.90E-31	iRP-D26 Downregulated
ENSMMUG00000009479	ASCC1	ENSG00000138303	ASCC1	976.26	1.82	0.15	11.90	1.17E-32	1.90E-31	iRP-D26 Upregulated
ENSMMUG00000007338	TXNIP	ENSG00000265972	TXNIP	545.37	-2.48	0.21	-11.89	1.31E-32	2.12E-31	iRP-D26 Downregulated
ENSMMUG00000054954	ZKSCAN4	ENSG00000187626	ZKSCAN4	182.11	4.04	0.34	11.88	1.44E-32	2.33E-31	iRP-D26 Upregulated
ENSMMUG00000005842	UGGT2	ENSG00000102595	UGGT2	1427.90	-1.70	0.14	-11.88	1.47E-32	2.38E-31	iRP-D26 Downregulated
ENSMMUG00000044046		NA	NA	1978.40	-1.58	0.13	-11.87	1.63E-32	2.64E-31	iRP-D26 Downregulated
ENSMMUG00000001711	SOD1	ENSG00000142168	SOD1	3248.27	-1.39	0.12	-11.87	1.64E-32	2.64E-31	iRP-D26 Downregulated
ENSMMUG00000003582	MXRA8	ENSG00000162576	MXRA8	1242.39	-1.92	0.16	-11.87	1.73E-32	2.79E-31	iRP-D26 Downregulated
ENSMMUG00000037980	CDKN1C	ENSG00000129757	CDKN1C	8501.57	-2.07	0.17	-11.86	1.92E-32	3.09E-31	iRP-D26 Downregulated
ENSMMUG00000049728		ENSG00000022556	NLRP2	294.95	-2.98	0.25	-11.86	1.96E-32	3.15E-31	iRP-D26 Downregulated
ENSMMUG00000023556	SGPP1	ENSG00000126821	SGPP1	1577.72	-1.59	0.13	-11.85	2.16E-32	3.48E-31	iRP-D26 Downregulated
ENSMMUG00000005185	RGS4	ENSG00000117152	RGS4	844.02	-2.05	0.17	-11.85	2.18E-32	3.51E-31	iRP-D26 Downregulated
ENSMMUG00000023081	SCHIP1	ENSG00000283154	IQCJ-SCHIP1	1007.74	1.83	0.15	11.84	2.51E-32	4.03E-31	iRP-D26 Upregulated
ENSMMUG00000013347	RNF130	ENSG00000113269	RNF130	311.36	-2.86	0.24	-11.84	2.51E-32	4.03E-31	iRP-D26 Downregulated
ENSMMUG00000000338	TRIM22	ENSG00000132274	TRIM22	684.77	-2.04	0.17	-11.83	2.74E-32	4.39E-31	iRP-D26 Downregulated
ENSMMUG00000003239	CYP11A1	ENSG00000140459	CYP11A1	985.08	-2.09	0.18	-11.83	2.76E-32	4.42E-31	iRP-D26 Downregulated
ENSMMUG00000049151		NA	NA	4748.16	-1.37	0.12	-11.83	2.83E-32	4.54E-31	iRP-D26 Downregulated
ENSMMUG00000001347	PGAP3	ENSG00000161395	PGAP3	319.89	-2.66	0.22	-11.82	2.92E-32	4.67E-31	iRP-D26 Downregulated
ENSMMUG00000000972	TNK2	ENSG00000061938	TNK2	1203.85	-1.67	0.14	-11.82	2.97E-32	4.75E-31	iRP-D26 Downregulated
ENSMMUG00000009448	TFPI	ENSG00000003436	TFPI	4551.22	1.39	0.12	11.82	2.97E-32	4.75E-31	iRP-D26 Upregulated
ENSMMUG00000015179	PAWR	ENSG00000177425	PAWR	1335.39	1.71	0.14	11.82	3.20E-32	5.11E-31	iRP-D26 Upregulated
ENSMMUG00000017477	GAB2	ENSG00000033327	GAB2	5108.02	1.40	0.12	11.81	3.31E-32	5.28E-31	iRP-D26 Upregulated
ENSMMUG00000022667	UBE2A	ENSG00000077721	UBE2A	3087.20	-1.50	0.13	-11.81	3.62E-32	5.76E-31	iRP-D26 Downregulated
ENSMMUG00000008341	ARHGAP24	ENSG00000138639	ARHGAP24	2496.27	1.42	0.12	11.79	4.27E-32	6.80E-31	iRP-D26 Upregulated
ENSMMUG00000060663	HIST1H2AE	ENSG00000278463	H2AC4	8812.57	1.49	0.13	11.79	4.43E-32	7.04E-31	iRP-D26 Upregulated
ENSMMUG00000011851	MMRN2	ENSG00000173269	MMRN2	189.25	-4.83	0.41	-11.79	4.50E-32	7.15E-31	iRP-D26 Downregulated
ENSMMUG00000057462		NA	NA	13891.26	1.50	0.13	11.79	4.59E-32	7.29E-31	iRP-D26 Upregulated
ENSMMUG00000052556		NA	NA	244.81	-3.26	0.28	-11.79	4.66E-32	7.39E-31	iRP-D26 Downregulated
ENSMMUG00000011520	FKBP5	ENSG00000096060	FKBP5	162.35	-5.16	0.44	-11.78	4.78E-32	7.57E-31	iRP-D26 Downregulated
ENSMMUG00000013099	PAPPA	ENSG00000182752	PAPPA	3628.97	5.58	0.47	11.78	4.94E-32	7.82E-31	iRP-D26 Upregulated
ENSMMUG00000021036	KIDINS220	ENSG00000134313	KIDINS220	8371.33	-1.26	0.11	-11.77	5.30E-32	8.38E-31	iRP-D26 Downregulated
ENSMMUG00000002925	FSTL1	ENSG00000163430	FSTL1	78992.31	-1.50	0.13	-11.77	5.36E-32	8.47E-31	iRP-D26 Downregulated
ENSMMUG00000006253	ADCY6	ENSG00000174233	ADCY6	1160.55	1.72	0.15	11.76	6.04E-32	9.53E-31	iRP-D26 Upregulated
ENSMMUG00000010858	P4HA2	ENSG00000072682	P4HA2	1966.58	2.26	0.19	11.76	6.04E-32	9.53E-31	iRP-D26 Upregulated
ENSMMUG00000004296		ENSG00000147676	MAL2	174.39	6.18	0.53	11.76	6.27E-32	9.88E-31	iRP-D26 Upregulated
ENSMMUG00000050313		NA	NA	3085.03	-1.50	0.13	-11.76	6.37E-32	1.00E-30	iRP-D26 Downregulated
ENSMMUG00000011782	CHD2	ENSG00000173575	CHD2	4432.81	-1.37	0.12	-11.76	6.55E-32	1.03E-30	iRP-D26 Downregulated
ENSMMUG00000018580	DUSP16	ENSG00000111266	DUSP16	5330.47	-1.40	0.12	-11.74	7.95E-32	1.25E-30	iRP-D26 Downregulated
ENSMMUG00000011761	MINDY4	ENSG00000106125	MINDY4	183.37	-6.12	0.52	-11.74	8.22E-32	1.29E-30	iRP-D26 Downregulated
ENSMMUG00000021338	CA12	ENSG00000074410	CA12	12465.44	-16.99	1.45	-11.74	8.25E-32	1.29E-30	iRP-D26 Downregulated
ENSMMUG00000018124	LYSMD4	ENSG00000183060	LYSMD4	457.64	2.30	0.20	11.73	9.20E-32	1.44E-30	iRP-D26 Upregulated
ENSMMUG00000021312	SYT11	ENSG00000132718	SYT11	163.24	-5.35	0.46	-11.72	9.96E-32	1.56E-30	iRP-D26 Downregulated
ENSMMUG00000050124	TMEM266	ENSG00000169758	TMEM266	220.86	-4.17	0.36	-11.72	1.03E-31	1.62E-30	iRP-D26 Downregulated
ENSMMUG00000018335	TBC1D25	ENSG00000068354	TBC1D25	1493.27	1.64	0.14	11.70	1.28E-31	2.00E-30	iRP-D26 Upregulated
ENSMMUG00000009901	HMOX2	ENSG00000103415	HMOX2	2033.83	1.57	0.13	11.70	1.29E-31	2.01E-30	iRP-D26 Upregulated
ENSMMUG00000008033	IFRD1	NA	NA	1839.94	-1.72	0.15	-11.70	1.34E-31	2.09E-30	iRP-D26 Downregulated
ENSMMUG00000003839	MAPKBP1	ENSG00000137802	MAPKBP1	357.51	-2.51	0.21	-11.69	1.37E-31	2.14E-30	iRP-D26 Downregulated
ENSMMUG00000015308	CAPN6	ENSG00000077274	CAPN6	10764.35	1.37	0.12	11.69	1.38E-31	2.15E-30	iRP-D26 Upregulated
ENSMMUG00000023258	FBXO34	ENSG00000178974	FBXO34	2630.94	-1.45	0.12	-11.69	1.39E-31	2.16E-30	iRP-D26 Downregulated
ENSMMUG00000012238	GALNT11	ENSG00000178234	GALNT11	5663.04	-1.40	0.12	-11.68	1.56E-31	2.43E-30	iRP-D26 Downregulated
ENSMMUG00000019111	TRIM29	ENSG00000137699	TRIM29	5828.78	1.82	0.16	11.67	1.75E-31	2.72E-30	iRP-D26 Upregulated
ENSMMUG00000003919	SIMC1	ENSG00000170085	SIMC1	284.07	2.87	0.25	11.67	1.86E-31	2.89E-30	iRP-D26 Upregulated
ENSMMUG00000006940	QPCTL	ENSG00000011478	QPCTL	534.38	2.11	0.18	11.67	1.89E-31	2.94E-30	iRP-D26 Upregulated
ENSMMUG00000015155	B4GALT2	ENSG00000117411	B4GALT2	1096.84	1.89	0.16	11.66	1.93E-31	3.00E-30	iRP-D26 Upregulated
ENSMMUG00000048745	RAP2C	ENSG00000123728	RAP2C	1635.27	-1.92	0.16	-11.66	2.02E-31	3.14E-30	iRP-D26 Downregulated
ENSMMUG00000045531	SLC35G1	ENSG00000176273	SLC35G1	669.35	2.39	0.21	11.66	2.13E-31	3.30E-30	iRP-D26 Upregulated
ENSMMUG00000019715	ARL10	ENSG00000175414	ARL10	738.64	2.38	0.20	11.66	2.16E-31	3.34E-30	iRP-D26 Upregulated
ENSMMUG00000015932	SSH3	ENSG00000172830	SSH3	560.44	2.64	0.23	11.65	2.18E-31	3.37E-30	iRP-D26 Upregulated
ENSMMUG00000010838	ZNF473	ENSG00000142528	ZNF473	1112.76	1.88	0.16	11.65	2.24E-31	3.46E-30	iRP-D26 Upregulated
ENSMMUG00000005646	DGKD	ENSG00000077044	DGKD	1721.47	-1.64	0.14	-11.65	2.35E-31	3.63E-30	iRP-D26 Downregulated
ENSMMUG00000002909	PGF	ENSG00000119630	PGF	589.33	-3.02	0.26	-11.64	2.44E-31	3.76E-30	iRP-D26 Downregulated
ENSMMUG00000020416	MTSS2	ENSG00000132613	MTSS2	2961.15	1.40	0.12	11.63	2.79E-31	4.30E-30	iRP-D26 Upregulated
ENSMMUG00000011084	ADAM21	ENSG00000139985	ADAM21	500.03	2.24	0.19	11.63	3.07E-31	4.74E-30	iRP-D26 Upregulated
ENSMMUG00000015146	FTH1	NA	NA	1017.37	1.69	0.15	11.62	3.24E-31	4.99E-30	iRP-D26 Upregulated
ENSMMUG00000020765	RRM2B	ENSG00000048392	RRM2B	2495.07	2.03	0.17	11.62	3.28E-31	5.04E-30	iRP-D26 Upregulated
ENSMMUG00000001050	APOL6	ENSG00000221963	APOL6	176.30	-3.88	0.33	-11.61	3.63E-31	5.58E-30	iRP-D26 Downregulated
ENSMMUG00000017700	EXTL3	ENSG00000012232	EXTL3	6596.89	1.28	0.11	11.61	3.79E-31	5.83E-30	iRP-D26 Upregulated
ENSMMUG00000022246	PDLIM5	ENSG00000163110	PDLIM5	11023.59	1.25	0.11	11.59	4.42E-31	6.79E-30	iRP-D26 Upregulated
ENSMMUG00000009528	THSD1	ENSG00000136114	THSD1	167.67	-5.61	0.48	-11.59	4.43E-31	6.80E-30	iRP-D26 Downregulated
ENSMMUG00000004435	TPCN1	ENSG00000186815	TPCN1	2044.69	-1.56	0.13	-11.59	4.80E-31	7.36E-30	iRP-D26 Downregulated
ENSMMUG00000017690	CHRNB1	ENSG00000170175	CHRNB1	412.78	2.31	0.20	11.58	5.07E-31	7.77E-30	iRP-D26 Upregulated
ENSMMUG00000002242	MECOM	ENSG00000085276	MECOM	416.79	-8.64	0.75	-11.58	5.39E-31	8.24E-30	iRP-D26 Downregulated
ENSMMUG00000054929		NA	NA	450.25	2.29	0.20	11.57	5.56E-31	8.51E-30	iRP-D26 Upregulated
ENSMMUG00000023604	ARMCX1	ENSG00000126947	ARMCX1	1177.47	-1.70	0.15	-11.57	5.75E-31	8.78E-30	iRP-D26 Downregulated
ENSMMUG00000019925	DGCR2	ENSG00000070413	DGCR2	3099.96	1.50	0.13	11.57	5.81E-31	8.87E-30	iRP-D26 Upregulated
ENSMMUG00000037977	PPP1R14B	NA	NA	1674.78	1.60	0.14	11.56	6.28E-31	9.59E-30	iRP-D26 Upregulated
ENSMMUG00000000124	CYP2C76	NA	NA	1997.66	-1.72	0.15	-11.56	6.37E-31	9.71E-30	iRP-D26 Downregulated
ENSMMUG00000058189	HIST1H2BK	ENSG00000197903	H2BC12	14847.87	1.41	0.12	11.55	7.19E-31	1.09E-29	iRP-D26 Upregulated
ENSMMUG00000019754	VPS13A	ENSG00000197969	VPS13A	4881.82	-1.28	0.11	-11.55	7.40E-31	1.13E-29	iRP-D26 Downregulated
ENSMMUG00000017056	SUN1	ENSG00000164828	SUN1	3484.74	1.50	0.13	11.55	7.42E-31	1.13E-29	iRP-D26 Upregulated
ENSMMUG00000049824		ENSG00000136379	ABHD17C	709.61	2.03	0.18	11.55	7.51E-31	1.14E-29	iRP-D26 Upregulated
ENSMMUG00000010197	SLA	ENSG00000155926	SLA	185.68	-6.29	0.55	-11.55	7.79E-31	1.18E-29	iRP-D26 Downregulated
ENSMMUG00000042063		NA	NA	1123.61	1.99	0.17	11.54	7.84E-31	1.19E-29	iRP-D26 Upregulated
ENSMMUG00000030785	VAMP8	ENSG00000118640	VAMP8	4434.46	-1.34	0.12	-11.53	9.13E-31	1.38E-29	iRP-D26 Downregulated
ENSMMUG00000014620	TRIM33	ENSG00000197323	TRIM33	2689.95	-1.45	0.13	-11.53	9.18E-31	1.39E-29	iRP-D26 Downregulated
ENSMMUG00000022301	AHNAK	ENSG00000124942	AHNAK	109448.16	1.24	0.11	11.53	9.32E-31	1.41E-29	iRP-D26 Upregulated
ENSMMUG00000008265	GULP1	ENSG00000144366	GULP1	182.40	-5.41	0.47	-11.53	9.45E-31	1.43E-29	iRP-D26 Downregulated
ENSMMUG00000003414	ABCC3	ENSG00000108846	ABCC3	157.27	-5.30	0.46	-11.51	1.16E-30	1.76E-29	iRP-D26 Downregulated
ENSMMUG00000031993	MKRN2OS	ENSG00000225526	MKRN2OS	170.43	4.04	0.35	11.51	1.17E-30	1.77E-29	iRP-D26 Upregulated
ENSMMUG00000001690	CNN3	ENSG00000117519	CNN3	1846.36	-1.45	0.13	-11.50	1.30E-30	1.97E-29	iRP-D26 Downregulated
ENSMMUG00000007176	DYSF	ENSG00000135636	DYSF	166.40	-5.58	0.49	-11.50	1.34E-30	2.02E-29	iRP-D26 Downregulated
ENSMMUG00000013835	DHRS9	ENSG00000073737	DHRS9	153.65	-4.69	0.41	-11.50	1.36E-30	2.05E-29	iRP-D26 Downregulated
ENSMMUG00000008661	SLC7A1	ENSG00000139514	SLC7A1	4898.06	1.63	0.14	11.49	1.43E-30	2.15E-29	iRP-D26 Upregulated
ENSMMUG00000010226	MXD1	ENSG00000059728	MXD1	703.41	-1.89	0.16	-11.49	1.46E-30	2.20E-29	iRP-D26 Downregulated
ENSMMUG00000020398	EXO5	ENSG00000164002	EXO5	308.63	2.58	0.22	11.49	1.51E-30	2.27E-29	iRP-D26 Upregulated
ENSMMUG00000009562	MACF1	ENSG00000127603	MACF1	40183.24	-1.16	0.10	-11.48	1.62E-30	2.43E-29	iRP-D26 Downregulated
ENSMMUG00000007526	GPAM	ENSG00000119927	GPAM	2594.13	-1.37	0.12	-11.48	1.62E-30	2.44E-29	iRP-D26 Downregulated
ENSMMUG00000004403	ID1	ENSG00000125968	ID1	819.66	1.83	0.16	11.48	1.70E-30	2.54E-29	iRP-D26 Upregulated
ENSMMUG00000012449	SYTL2	ENSG00000137501	SYTL2	257.69	-2.97	0.26	-11.47	1.81E-30	2.71E-29	iRP-D26 Downregulated
ENSMMUG00000002376	SCARF1	ENSG00000074660	SCARF1	159.55	-4.69	0.41	-11.45	2.42E-30	3.62E-29	iRP-D26 Downregulated
ENSMMUG00000031526	ZBTB38	ENSG00000177311	ZBTB38	5845.10	-1.25	0.11	-11.43	3.11E-30	4.64E-29	iRP-D26 Downregulated
ENSMMUG00000056594	DTX3L	ENSG00000163840	DTX3L	159.92	-5.64	0.49	-11.43	3.12E-30	4.65E-29	iRP-D26 Downregulated
ENSMMUG00000009418	RASA2	ENSG00000155903	RASA2	1215.07	-1.94	0.17	-11.42	3.24E-30	4.84E-29	iRP-D26 Downregulated
ENSMMUG00000008723	JAM2	ENSG00000154721	JAM2	165.36	3.79	0.33	11.42	3.30E-30	4.91E-29	iRP-D26 Upregulated
ENSMMUG00000038349	ARL6	ENSG00000080200	CRYBG3	2620.82	1.96	0.17	11.42	3.34E-30	4.97E-29	iRP-D26 Upregulated
ENSMMUG00000016206		ENSG00000203747	FCGR3A	223.01	-3.11	0.27	-11.42	3.42E-30	5.08E-29	iRP-D26 Downregulated
ENSMMUG00000000376	BIN1	ENSG00000136717	BIN1	1776.73	-11.73	1.03	-11.40	3.99E-30	5.93E-29	iRP-D26 Downregulated
ENSMMUG00000056967	SLC25A6	ENSG00000169100	SLC25A6	2342.75	-1.45	0.13	-11.40	4.42E-30	6.56E-29	iRP-D26 Downregulated
ENSMMUG00000002987	RAPGEF5	ENSG00000136237	RAPGEF5	508.75	-2.40	0.21	-11.40	4.42E-30	6.56E-29	iRP-D26 Downregulated
ENSMMUG00000015352	ECHDC1	ENSG00000093144	ECHDC1	2080.12	-1.55	0.14	-11.39	4.74E-30	7.02E-29	iRP-D26 Downregulated
ENSMMUG00000039397	TBCEL	ENSG00000109927	TECTA	416.80	-2.30	0.20	-11.39	4.90E-30	7.25E-29	iRP-D26 Downregulated
ENSMMUG00000032370		NA	NA	383.93	-2.34	0.21	-11.38	4.99E-30	7.39E-29	iRP-D26 Downregulated
ENSMMUG00000013603	ZNF711	ENSG00000147180	ZNF711	186.71	-3.99	0.35	-11.38	5.39E-30	7.97E-29	iRP-D26 Downregulated
ENSMMUG00000017443	NET1	ENSG00000173848	NET1	8046.71	-1.64	0.14	-11.38	5.48E-30	8.10E-29	iRP-D26 Downregulated
ENSMMUG00000008761	EXO1	ENSG00000174371	EXO1	2415.28	1.62	0.14	11.37	5.89E-30	8.70E-29	iRP-D26 Upregulated
ENSMMUG00000011893	KIAA0513	ENSG00000135709	KIAA0513	283.55	2.81	0.25	11.37	6.08E-30	8.97E-29	iRP-D26 Upregulated
ENSMMUG00000043229	CHST14	ENSG00000169105	CHST14	287.51	-7.78	0.68	-11.37	6.22E-30	9.16E-29	iRP-D26 Downregulated
ENSMMUG00000010682	FBN2	ENSG00000138829	FBN2	24562.63	-5.56	0.49	-11.36	6.31E-30	9.30E-29	iRP-D26 Downregulated
ENSMMUG00000019156	PARD3	ENSG00000148498	PARD3	6034.96	-1.32	0.12	-11.35	7.11E-30	1.05E-28	iRP-D26 Downregulated
ENSMMUG00000045470	TNFRSF6B	ENSG00000243509	TNFRSF6B	189.94	-3.83	0.34	-11.35	7.29E-30	1.07E-28	iRP-D26 Downregulated
ENSMMUG00000008890	GTPBP2	ENSG00000172432	GTPBP2	1557.71	1.51	0.13	11.35	7.24E-30	1.07E-28	iRP-D26 Upregulated
ENSMMUG00000018542	LNPEP	ENSG00000113441	LNPEP	814.29	-1.76	0.16	-11.35	7.54E-30	1.11E-28	iRP-D26 Downregulated
ENSMMUG00000011329	ZNF236	ENSG00000130856	ZNF236	1524.16	-1.49	0.13	-11.34	7.92E-30	1.16E-28	iRP-D26 Downregulated
ENSMMUG00000059267	PELI1	ENSG00000197329	PELI1	532.69	-2.37	0.21	-11.34	8.05E-30	1.18E-28	iRP-D26 Downregulated
ENSMMUG00000032243	FBLIM1	ENSG00000162458	FBLIM1	1892.40	1.84	0.16	11.34	8.09E-30	1.18E-28	iRP-D26 Upregulated
ENSMMUG00000049558	BRI3	NA	NA	2603.36	1.37	0.12	11.34	8.33E-30	1.22E-28	iRP-D26 Upregulated
ENSMMUG00000003521	P2RX4	ENSG00000135124	P2RX4	1053.54	-1.75	0.15	-11.34	8.46E-30	1.24E-28	iRP-D26 Downregulated
ENSMMUG00000017619	LPAR5	ENSG00000184574	LPAR5	174.76	-3.79	0.33	-11.33	8.84E-30	1.29E-28	iRP-D26 Downregulated
ENSMMUG00000012054	ACTG1	ENSG00000184009	ACTG1	84973.45	1.44	0.13	11.33	9.02E-30	1.32E-28	iRP-D26 Upregulated
ENSMMUG00000022927	RCAN3	ENSG00000117602	RCAN3	1314.27	-1.71	0.15	-11.33	9.17E-30	1.34E-28	iRP-D26 Downregulated
ENSMMUG00000049470	DENND2D	ENSG00000162777	DENND2D	220.79	-3.21	0.28	-11.33	9.79E-30	1.43E-28	iRP-D26 Downregulated
ENSMMUG00000046520	SMIM13	ENSG00000224531	SMIM13	1465.51	-1.63	0.14	-11.32	1.01E-29	1.47E-28	iRP-D26 Downregulated
ENSMMUG00000013020	GSN	ENSG00000148180	GSN	15794.97	1.48	0.13	11.31	1.23E-29	1.79E-28	iRP-D26 Upregulated
ENSMMUG00000007688	AMOT	ENSG00000126016	AMOT	8870.88	-1.24	0.11	-11.30	1.27E-29	1.85E-28	iRP-D26 Downregulated
ENSMMUG00000045609	CNOT6L	ENSG00000138767	CNOT6L	2580.51	-1.68	0.15	-11.30	1.33E-29	1.93E-28	iRP-D26 Downregulated
ENSMMUG00000016880	SLC39A8	ENSG00000138821	SLC39A8	1513.04	2.58	0.23	11.29	1.50E-29	2.19E-28	iRP-D26 Upregulated
ENSMMUG00000021762	TLR3	ENSG00000164342	TLR3	602.58	-9.59	0.85	-11.29	1.55E-29	2.25E-28	iRP-D26 Downregulated
ENSMMUG00000011498	DOCK11	ENSG00000147251	DOCK11	739.23	-1.83	0.16	-11.28	1.58E-29	2.29E-28	iRP-D26 Downregulated
ENSMMUG00000023070	KAZN	ENSG00000189337	KAZN	148.11	-5.02	0.44	-11.28	1.58E-29	2.30E-28	iRP-D26 Downregulated
ENSMMUG00000021070	DAAM1	ENSG00000100592	DAAM1	1586.53	1.80	0.16	11.28	1.63E-29	2.36E-28	iRP-D26 Upregulated
ENSMMUG00000007742	KCNQ1	ENSG00000053918	KCNQ1	185.84	-3.74	0.33	-11.27	1.81E-29	2.63E-28	iRP-D26 Downregulated
ENSMMUG00000005092	ARHGEF2	ENSG00000116584	ARHGEF2	1126.95	1.58	0.14	11.26	1.97E-29	2.85E-28	iRP-D26 Upregulated
ENSMMUG00000022562	IL1RAP	ENSG00000196083	IL1RAP	773.73	1.76	0.16	11.26	2.13E-29	3.07E-28	iRP-D26 Upregulated
ENSMMUG00000007227	ZSCAN26	ENSG00000197062	ZSCAN26	420.01	2.25	0.20	11.26	2.14E-29	3.10E-28	iRP-D26 Upregulated
ENSMMUG00000005346	PHACTR2	ENSG00000112419	PHACTR2	2097.64	-1.85	0.16	-11.26	2.15E-29	3.10E-28	iRP-D26 Downregulated
ENSMMUG00000022369	TPD52	ENSG00000076554	TPD52	2924.47	-1.38	0.12	-11.25	2.20E-29	3.17E-28	iRP-D26 Downregulated
ENSMMUG00000051859	PYCARD	ENSG00000103490	PYCARD	154.18	-5.59	0.50	-11.25	2.32E-29	3.34E-28	iRP-D26 Downregulated
ENSMMUG00000017795	IL2RG	ENSG00000285171	AL590764.2	160.19	-4.76	0.42	-11.25	2.40E-29	3.45E-28	iRP-D26 Downregulated
ENSMMUG00000000188	NXF1	ENSG00000162231	NXF1	1497.37	-1.52	0.14	-11.24	2.47E-29	3.56E-28	iRP-D26 Downregulated
ENSMMUG00000008967	VANGL1	ENSG00000173218	VANGL1	634.94	1.99	0.18	11.23	2.95E-29	4.25E-28	iRP-D26 Upregulated
ENSMMUG00000045421	TMED5	ENSG00000117500	TMED5	2568.94	-1.73	0.15	-11.22	3.26E-29	4.68E-28	iRP-D26 Downregulated
ENSMMUG00000004382	ABHD3	ENSG00000158201	ABHD3	1587.42	-2.05	0.18	-11.22	3.30E-29	4.74E-28	iRP-D26 Downregulated
ENSMMUG00000009399	CFAP52	ENSG00000166596	CFAP52	148.96	-5.43	0.48	-11.21	3.60E-29	5.16E-28	iRP-D26 Downregulated
ENSMMUG00000015182	NCOA4	ENSG00000266412	NCOA4	19436.47	-1.31	0.12	-11.21	3.69E-29	5.29E-28	iRP-D26 Downregulated
ENSMMUG00000004379	DUSP10	ENSG00000143507	DUSP10	219.97	-3.05	0.27	-11.20	4.17E-29	5.97E-28	iRP-D26 Downregulated
ENSMMUG00000009228	CUEDC1	ENSG00000180891	CUEDC1	223.79	3.17	0.28	11.19	4.50E-29	6.45E-28	iRP-D26 Upregulated
ENSMMUG00000047768	PPAPDC3	ENSG00000160539	PLPP7	630.36	2.84	0.25	11.19	4.59E-29	6.57E-28	iRP-D26 Upregulated
ENSMMUG00000060294	HIST1H2AC	ENSG00000180573	H2AC6	15545.38	1.40	0.13	11.19	4.71E-29	6.74E-28	iRP-D26 Upregulated
ENSMMUG00000002432	ELF5	ENSG00000135374	ELF5	259.44	-7.63	0.68	-11.19	4.77E-29	6.81E-28	iRP-D26 Downregulated
ENSMMUG00000015922	FNBP1L	ENSG00000137942	FNBP1L	5606.66	-1.33	0.12	-11.18	5.04E-29	7.20E-28	iRP-D26 Downregulated
ENSMMUG00000014558	JAK2	ENSG00000096968	JAK2	1346.71	-1.71	0.15	-11.17	5.46E-29	7.79E-28	iRP-D26 Downregulated
ENSMMUG00000016370	CACUL1	ENSG00000151893	CACUL1	5521.76	-1.25	0.11	-11.17	5.65E-29	8.06E-28	iRP-D26 Downregulated
ENSMMUG00000005829	BST2	ENSG00000130303	BST2	566.74	-9.50	0.85	-11.16	6.14E-29	8.74E-28	iRP-D26 Downregulated
ENSMMUG00000064554	LRRN4	ENSG00000125872	LRRN4	177.62	3.52	0.32	11.16	6.25E-29	8.90E-28	iRP-D26 Upregulated
ENSMMUG00000000918	ATP9A	ENSG00000054793	ATP9A	144.13	-4.89	0.44	-11.16	6.58E-29	9.36E-28	iRP-D26 Downregulated
ENSMMUG00000013780	DIAPH3	ENSG00000139734	DIAPH3	1574.77	1.45	0.13	11.16	6.69E-29	9.51E-28	iRP-D26 Upregulated
ENSMMUG00000040506	H2BC18	ENSG00000203814	H2BC18	2723.66	-2.00	0.18	-11.15	6.99E-29	9.93E-28	iRP-D26 Downregulated
ENSMMUG00000010627	APLNR	ENSG00000134817	APLNR	582.79	3.09	0.28	11.15	7.42E-29	1.05E-27	iRP-D26 Upregulated
ENSMMUG00000009892	EFNB2	ENSG00000125266	EFNB2	1664.45	2.17	0.19	11.15	7.36E-29	1.05E-27	iRP-D26 Upregulated
ENSMMUG00000013136		NA	NA	6014.78	1.27	0.11	11.15	7.57E-29	1.07E-27	iRP-D26 Upregulated
ENSMMUG00000043411	ZBTB39	ENSG00000166860	ZBTB39	395.83	2.41	0.22	11.14	8.15E-29	1.15E-27	iRP-D26 Upregulated
ENSMMUG00000004463	GRHL3	ENSG00000158055	GRHL3	228.08	-3.28	0.30	-11.13	9.33E-29	1.32E-27	iRP-D26 Downregulated
ENSMMUG00000015275	SUMF2	ENSG00000129103	SUMF2	564.78	-1.98	0.18	-11.12	9.91E-29	1.40E-27	iRP-D26 Downregulated
ENSMMUG00000013962	DENND1B	ENSG00000213047	DENND1B	852.01	1.90	0.17	11.12	9.96E-29	1.41E-27	iRP-D26 Upregulated
ENSMMUG00000015302	HK1	ENSG00000156515	HK1	6351.49	1.38	0.12	11.12	1.02E-28	1.45E-27	iRP-D26 Upregulated
ENSMMUG00000004544	MRPL17	ENSG00000158042	MRPL17	2547.32	1.47	0.13	11.11	1.08E-28	1.53E-27	iRP-D26 Upregulated
ENSMMUG00000006268	JAML	ENSG00000160593	JAML	1040.30	-1.80	0.16	-11.11	1.19E-28	1.67E-27	iRP-D26 Downregulated
ENSMMUG00000013331	GDE1	ENSG00000006007	GDE1	2886.06	1.31	0.12	11.10	1.27E-28	1.78E-27	iRP-D26 Upregulated
ENSMMUG00000023773	USP28	ENSG00000048028	USP28	838.68	1.78	0.16	11.10	1.31E-28	1.84E-27	iRP-D26 Upregulated
ENSMMUG00000019684	NQO1	ENSG00000181019	NQO1	183.56	-3.57	0.32	-11.09	1.38E-28	1.94E-27	iRP-D26 Downregulated
ENSMMUG00000015872	ZDHHC14	ENSG00000175048	ZDHHC14	197.12	-3.52	0.32	-11.09	1.39E-28	1.95E-27	iRP-D26 Downregulated
ENSMMUG00000010712	SYT10	ENSG00000110975	SYT10	1303.22	11.42	1.03	11.09	1.39E-28	1.95E-27	iRP-D26 Upregulated
ENSMMUG00000005688	JUNB	ENSG00000171223	JUNB	2104.12	-2.13	0.19	-11.08	1.50E-28	2.10E-27	iRP-D26 Downregulated
ENSMMUG00000001608	PLCE1	ENSG00000138193	PLCE1	219.01	-3.10	0.28	-11.08	1.50E-28	2.10E-27	iRP-D26 Downregulated
ENSMMUG00000031214	RHOD	ENSG00000173156	RHOD	149.66	4.13	0.37	11.08	1.53E-28	2.15E-27	iRP-D26 Upregulated
ENSMMUG00000015540	BTBD11	ENSG00000151136	BTBD11	474.74	-2.52	0.23	-11.08	1.65E-28	2.30E-27	iRP-D26 Downregulated
ENSMMUG00000017678	KLHL28	ENSG00000179454	KLHL28	617.89	-2.09	0.19	-11.07	1.72E-28	2.40E-27	iRP-D26 Downregulated
ENSMMUG00000009009	BMPR2	ENSG00000204217	BMPR2	3287.95	1.48	0.13	11.06	1.89E-28	2.64E-27	iRP-D26 Upregulated
ENSMMUG00000012895	PYCR1	ENSG00000183010	PYCR1	1044.26	1.77	0.16	11.06	1.91E-28	2.67E-27	iRP-D26 Upregulated
ENSMMUG00000007891	RB1	ENSG00000139687	RB1	3071.89	1.50	0.14	11.05	2.12E-28	2.95E-27	iRP-D26 Upregulated
ENSMMUG00000016317	SLITRK6	ENSG00000184564	SLITRK6	141.69	4.34	0.39	11.05	2.18E-28	3.04E-27	iRP-D26 Upregulated
ENSMMUG00000031051		NA	NA	157.76	3.89	0.35	11.05	2.22E-28	3.08E-27	iRP-D26 Upregulated
ENSMMUG00000045607	RASSF5	ENSG00000266094	RASSF5	236.12	-2.96	0.27	-11.04	2.34E-28	3.25E-27	iRP-D26 Downregulated
ENSMMUG00000014381	GZMB	ENSG00000100453	GZMB	6178.63	-15.97	1.45	-11.04	2.56E-28	3.56E-27	iRP-D26 Downregulated
ENSMMUG00000006015		ENSG00000134308	YWHAQ	2230.67	1.34	0.12	11.03	2.61E-28	3.62E-27	iRP-D26 Upregulated
ENSMMUG00000052913	SGO2	ENSG00000163535	SGO2	1095.85	1.57	0.14	11.03	2.71E-28	3.76E-27	iRP-D26 Upregulated
ENSMMUG00000002062	CAST	ENSG00000153113	CAST	5594.97	-1.34	0.12	-11.03	2.86E-28	3.96E-27	iRP-D26 Downregulated
ENSMMUG00000050694	ELOVL6	ENSG00000170522	ELOVL6	148.65	4.64	0.42	11.02	2.92E-28	4.04E-27	iRP-D26 Upregulated
ENSMMUG00000009985	HINT1	ENSG00000169567	HINT1	3570.30	1.34	0.12	11.02	2.93E-28	4.05E-27	iRP-D26 Upregulated
ENSMMUG00000002436	PHOSPHO1	ENSG00000173868	PHOSPHO1	1365.43	-11.35	1.03	-11.02	2.98E-28	4.12E-27	iRP-D26 Downregulated
ENSMMUG00000013808	SH3BP4	ENSG00000130147	SH3BP4	1789.04	1.68	0.15	11.02	3.11E-28	4.30E-27	iRP-D26 Upregulated
ENSMMUG00000016548	CASP12	NA	NA	241.80	-7.53	0.68	-11.01	3.36E-28	4.64E-27	iRP-D26 Downregulated
ENSMMUG00000005292	BCOR	ENSG00000183337	BCOR	770.85	1.73	0.16	11.01	3.37E-28	4.64E-27	iRP-D26 Upregulated
ENSMMUG00000012161	ANGPTL2	ENSG00000136859	ANGPTL2	150.03	-4.24	0.38	-11.01	3.37E-28	4.64E-27	iRP-D26 Downregulated
ENSMMUG00000054025	TEX49	ENSG00000257987	TEX49	1216.08	1.59	0.14	11.01	3.59E-28	4.95E-27	iRP-D26 Upregulated
ENSMMUG00000013143	RASL10B	ENSG00000270885	RASL10B	148.73	-5.66	0.51	-11.00	3.75E-28	5.16E-27	iRP-D26 Downregulated
ENSMMUG00000040202	TMEM218	ENSG00000150433	TMEM218	504.10	-2.00	0.18	-11.00	3.75E-28	5.16E-27	iRP-D26 Downregulated
ENSMMUG00000017505	TTC3	ENSG00000182670	TTC3	2226.07	1.50	0.14	11.00	3.93E-28	5.41E-27	iRP-D26 Upregulated
ENSMMUG00000023200	FHL3	ENSG00000183386	FHL3	436.81	2.13	0.19	10.99	4.28E-28	5.89E-27	iRP-D26 Upregulated
ENSMMUG00000015369	NKG7	ENSG00000105374	NKG7	1334.74	-11.32	1.03	-10.99	4.29E-28	5.90E-27	iRP-D26 Downregulated
ENSMMUG00000001597	GZMA	ENSG00000145649	GZMA	5896.22	-15.91	1.45	-10.99	4.31E-28	5.91E-27	iRP-D26 Downregulated
ENSMMUG00000045740	ACER2	ENSG00000177076	ACER2	10769.35	-1.60	0.15	-10.99	4.39E-28	6.03E-27	iRP-D26 Downregulated
ENSMMUG00000004103	COL11A1	ENSG00000060718	COL11A1	150.04	-4.58	0.42	-10.98	4.59E-28	6.28E-27	iRP-D26 Downregulated
ENSMMUG00000002554	TOB2	ENSG00000183864	TOB2	1585.84	-1.49	0.14	-10.98	4.61E-28	6.30E-27	iRP-D26 Downregulated
ENSMMUG00000022961	SLC11A2	ENSG00000110911	SLC11A2	3541.75	1.27	0.12	10.98	4.61E-28	6.30E-27	iRP-D26 Upregulated
ENSMMUG00000059829	TMSB15B	ENSG00000269226	TMSB15B	137.20	4.80	0.44	10.98	4.71E-28	6.44E-27	iRP-D26 Upregulated
ENSMMUG00000008060	ZNF184	ENSG00000096654	ZNF184	1139.52	-1.66	0.15	-10.98	4.79E-28	6.54E-27	iRP-D26 Downregulated
ENSMMUG00000015632	PTPN14	ENSG00000152104	PTPN14	2137.38	1.39	0.13	10.98	4.87E-28	6.64E-27	iRP-D26 Upregulated
ENSMMUG00000012860	ZNF646	ENSG00000167395	ZNF646	641.55	1.92	0.17	10.97	5.19E-28	7.08E-27	iRP-D26 Upregulated
ENSMMUG00000001680	TANK	ENSG00000136560	TANK	1653.12	-1.55	0.14	-10.97	5.36E-28	7.30E-27	iRP-D26 Downregulated
ENSMMUG00000000424	ARID5B	ENSG00000150347	ARID5B	7860.45	-1.27	0.12	-10.97	5.62E-28	7.66E-27	iRP-D26 Downregulated
ENSMMUG00000003592	B4GALT4	ENSG00000121578	B4GALT4	1655.17	1.46	0.13	10.96	5.67E-28	7.71E-27	iRP-D26 Upregulated
ENSMMUG00000009594	FGFR2	ENSG00000066468	FGFR2	4148.17	1.27	0.12	10.96	5.85E-28	7.96E-27	iRP-D26 Upregulated
ENSMMUG00000017483	EPS8L2	ENSG00000177106	EPS8L2	1062.81	1.92	0.18	10.96	5.90E-28	8.02E-27	iRP-D26 Upregulated
ENSMMUG00000002588	ADGRL3	ENSG00000150471	ADGRL3	1479.37	1.84	0.17	10.95	6.83E-28	9.27E-27	iRP-D26 Upregulated
ENSMMUG00000006778		NA	NA	2683.91	1.30	0.12	10.94	7.15E-28	9.70E-27	iRP-D26 Upregulated
ENSMMUG00000009652	CCSER1	ENSG00000184305	CCSER1	2133.29	1.44	0.13	10.94	7.24E-28	9.81E-27	iRP-D26 Upregulated
ENSMMUG00000007534	PRC1	ENSG00000198901	PRC1	4603.00	1.33	0.12	10.94	7.28E-28	9.85E-27	iRP-D26 Upregulated
ENSMMUG00000000368	TSPAN18	ENSG00000157570	TSPAN18	183.16	-3.32	0.30	-10.94	7.59E-28	1.03E-26	iRP-D26 Downregulated
ENSMMUG00000015363	DTNBP1	ENSG00000047579	DTNBP1	734.65	-1.98	0.18	-10.94	7.58E-28	1.03E-26	iRP-D26 Downregulated
ENSMMUG00000016813	CD93	ENSG00000125810	CD93	5589.27	-15.83	1.45	-10.93	7.85E-28	1.06E-26	iRP-D26 Downregulated
ENSMMUG00000014265	TAPBPL	ENSG00000139192	TAPBPL	419.44	-2.18	0.20	-10.93	8.19E-28	1.11E-26	iRP-D26 Downregulated
ENSMMUG00000006786	PTPN22	ENSG00000134242	PTPN22	154.06	-3.86	0.35	-10.93	8.25E-28	1.11E-26	iRP-D26 Downregulated
ENSMMUG00000014073	ALPK1	ENSG00000073331	ALPK1	271.90	-2.65	0.24	-10.93	8.63E-28	1.16E-26	iRP-D26 Downregulated
ENSMMUG00000006529	ASIC1	ENSG00000110881	ASIC1	192.82	4.56	0.42	10.93	8.65E-28	1.17E-26	iRP-D26 Upregulated
ENSMMUG00000004935	PFKP	ENSG00000067057	PFKP	2943.65	1.27	0.12	10.92	8.83E-28	1.19E-26	iRP-D26 Upregulated
ENSMMUG00000037975	SLC7A6	ENSG00000103064	SLC7A6	4926.47	1.25	0.11	10.92	9.53E-28	1.28E-26	iRP-D26 Upregulated
ENSMMUG00000040343		ENSG00000067225	PKM	5238.16	1.65	0.15	10.92	9.59E-28	1.29E-26	iRP-D26 Upregulated
ENSMMUG00000065026	AP1AR	ENSG00000138660	AP1AR	820.34	-1.75	0.16	-10.91	9.87E-28	1.33E-26	iRP-D26 Downregulated
ENSMMUG00000017375	CMPK1	ENSG00000162368	CMPK1	2315.26	-1.76	0.16	-10.91	9.99E-28	1.34E-26	iRP-D26 Downregulated
ENSMMUG00000008702	SYNPO2	ENSG00000172403	SYNPO2	136.65	-4.99	0.46	-10.91	1.01E-27	1.36E-26	iRP-D26 Downregulated
ENSMMUG00000007234	ATP11C	ENSG00000101974	ATP11C	1434.67	1.94	0.18	10.91	1.05E-27	1.41E-26	iRP-D26 Upregulated
ENSMMUG00000008941	TOP2A	ENSG00000131747	TOP2A	10503.20	1.38	0.13	10.91	1.06E-27	1.43E-26	iRP-D26 Upregulated
ENSMMUG00000010335	CNIH3	ENSG00000143786	CNIH3	163.68	6.60	0.61	10.90	1.15E-27	1.54E-26	iRP-D26 Upregulated
ENSMMUG00000018378	PRKCA	ENSG00000154229	PRKCA	972.39	-1.60	0.15	-10.89	1.24E-27	1.65E-26	iRP-D26 Downregulated
ENSMMUG00000039317	CREB5	ENSG00000146592	CREB5	195.38	-3.19	0.29	-10.89	1.29E-27	1.72E-26	iRP-D26 Downregulated
ENSMMUG00000020147	CSRNP1	ENSG00000144655	CSRNP1	3504.64	-1.25	0.11	-10.89	1.29E-27	1.72E-26	iRP-D26 Downregulated
ENSMMUG00000001568	ARID3B	ENSG00000179361	ARID3B	2789.30	-1.33	0.12	-10.89	1.32E-27	1.76E-26	iRP-D26 Downregulated
ENSMMUG00000043966	DDX3Y	ENSG00000067048	DDX3Y	5312.69	-15.76	1.45	-10.88	1.37E-27	1.82E-26	iRP-D26 Downregulated
ENSMMUG00000008151	ATP1A1	ENSG00000163399	ATP1A1	6529.42	1.53	0.14	10.88	1.39E-27	1.85E-26	iRP-D26 Upregulated
ENSMMUG00000060384	ANKRD65	ENSG00000235098	ANKRD65	167.18	4.30	0.40	10.88	1.42E-27	1.89E-26	iRP-D26 Upregulated
ENSMMUG00000063979		NA	NA	792.72	-2.25	0.21	-10.87	1.53E-27	2.04E-26	iRP-D26 Downregulated
ENSMMUG00000038331	RPS4Y1	ENSG00000129824	RPS4Y1	5252.34	-15.74	1.45	-10.87	1.54E-27	2.05E-26	iRP-D26 Downregulated
ENSMMUG00000021417	MPP5	ENSG00000072415	MPP5	1330.84	-1.57	0.14	-10.87	1.54E-27	2.05E-26	iRP-D26 Downregulated
ENSMMUG00000062927	ARRDC4	ENSG00000140450	ARRDC4	174.49	3.52	0.32	10.87	1.59E-27	2.11E-26	iRP-D26 Upregulated
ENSMMUG00000008658	MTUS2	ENSG00000132938	MTUS2	1341.48	-1.50	0.14	-10.87	1.58E-27	2.11E-26	iRP-D26 Downregulated
ENSMMUG00000010405	FAM171B	ENSG00000144369	FAM171B	600.70	-1.86	0.17	-10.87	1.62E-27	2.15E-26	iRP-D26 Downregulated
ENSMMUG00000020695	SASH3	ENSG00000122122	SASH3	152.24	-4.43	0.41	-10.87	1.62E-27	2.15E-26	iRP-D26 Downregulated
ENSMMUG00000019590	GCA	ENSG00000115271	GCA	732.71	2.03	0.19	10.86	1.74E-27	2.30E-26	iRP-D26 Upregulated
ENSMMUG00000017426	RABAC1	ENSG00000105404	RABAC1	1461.46	1.53	0.14	10.86	1.82E-27	2.41E-26	iRP-D26 Upregulated
ENSMMUG00000016898		NA	NA	948.67	-1.88	0.17	-10.86	1.88E-27	2.49E-26	iRP-D26 Downregulated
ENSMMUG00000005854	CPNE5	ENSG00000124772	CPNE5	141.23	-4.25	0.39	-10.85	1.98E-27	2.61E-26	iRP-D26 Downregulated
ENSMMUG00000016471	CERS5	ENSG00000050405	LIMA1	10519.99	1.30	0.12	10.85	1.99E-27	2.63E-26	iRP-D26 Upregulated
ENSMMUG00000006071	PLD3	ENSG00000105223	PLD3	3336.55	-1.63	0.15	-10.85	2.00E-27	2.64E-26	iRP-D26 Downregulated
ENSMMUG00000004982	ACVRL1	ENSG00000139567	ACVRL1	227.27	-7.44	0.69	-10.85	2.07E-27	2.73E-26	iRP-D26 Downregulated
ENSMMUG00000020965	EFNB1	ENSG00000090776	EFNB1	1601.30	1.57	0.14	10.84	2.20E-27	2.90E-26	iRP-D26 Upregulated
ENSMMUG00000059280		NA	NA	15509.67	1.37	0.13	10.84	2.21E-27	2.92E-26	iRP-D26 Upregulated
ENSMMUG00000008136	GTSE1	ENSG00000075218	GTSE1	972.49	1.68	0.16	10.84	2.25E-27	2.96E-26	iRP-D26 Upregulated
ENSMMUG00000020597	ACSS1	ENSG00000154930	ACSS1	5082.93	-15.69	1.45	-10.84	2.28E-27	3.00E-26	iRP-D26 Downregulated
ENSMMUG00000018982	WWTR1	ENSG00000018408	WWTR1	1262.39	-1.95	0.18	-10.84	2.28E-27	3.00E-26	iRP-D26 Downregulated
ENSMMUG00000018572	GHITM	ENSG00000165678	GHITM	6128.39	-1.17	0.11	-10.84	2.30E-27	3.03E-26	iRP-D26 Downregulated
ENSMMUG00000062270	PCDHB3	ENSG00000113205	PCDHB3	136.31	4.87	0.45	10.84	2.35E-27	3.08E-26	iRP-D26 Upregulated
ENSMMUG00000007220	ACADM	ENSG00000117054	ACADM	908.89	-1.81	0.17	-10.83	2.37E-27	3.11E-26	iRP-D26 Downregulated
ENSMMUG00000009938	MYO18A	ENSG00000196535	MYO18A	2063.93	1.63	0.15	10.83	2.52E-27	3.31E-26	iRP-D26 Upregulated
ENSMMUG00000003410	PIGT	ENSG00000124155	PIGT	2057.30	1.44	0.13	10.83	2.61E-27	3.42E-26	iRP-D26 Upregulated
ENSMMUG00000002437	ABI3	ENSG00000108798	ABI3	1194.17	-11.16	1.03	-10.82	2.62E-27	3.44E-26	iRP-D26 Downregulated
ENSMMUG00000064521	PLEKHG4B	ENSG00000153404	PLEKHG4B	1069.90	1.79	0.17	10.82	2.67E-27	3.49E-26	iRP-D26 Upregulated
ENSMMUG00000022109	CD163L1	ENSG00000177675	CD163L1	335.87	-2.40	0.22	-10.82	2.79E-27	3.65E-26	iRP-D26 Downregulated
ENSMMUG00000009608	CYP2S1	ENSG00000167600	CYP2S1	192.52	-6.94	0.64	-10.82	2.86E-27	3.73E-26	iRP-D26 Downregulated
ENSMMUG00000000005	NAGA	ENSG00000198951	NAGA	2425.69	1.41	0.13	10.82	2.90E-27	3.79E-26	iRP-D26 Upregulated
ENSMMUG00000018333	RASGRP1	ENSG00000172575	RASGRP1	153.66	-3.89	0.36	-10.81	2.96E-27	3.86E-26	iRP-D26 Downregulated
ENSMMUG00000052788	CDC42EP3	ENSG00000163171	CDC42EP3	2333.10	1.49	0.14	10.81	3.13E-27	4.09E-26	iRP-D26 Upregulated
ENSMMUG00000014043	SNAP23	ENSG00000092531	SNAP23	2710.27	-1.45	0.13	-10.81	3.15E-27	4.10E-26	iRP-D26 Downregulated
ENSMMUG00000052324	MARVELD3	ENSG00000140832	MARVELD3	1249.15	-1.55	0.14	-10.81	3.16E-27	4.11E-26	iRP-D26 Downregulated
ENSMMUG00000000481	TMTC4	ENSG00000125247	TMTC4	1260.03	1.73	0.16	10.81	3.19E-27	4.15E-26	iRP-D26 Upregulated
ENSMMUG00000011112	TOP1	ENSG00000198900	TOP1	3921.74	-1.38	0.13	-10.81	3.23E-27	4.20E-26	iRP-D26 Downregulated
ENSMMUG00000007209	GPER1	ENSG00000164850	GPER1	214.21	3.40	0.31	10.80	3.38E-27	4.39E-26	iRP-D26 Upregulated
ENSMMUG00000002940	ATXN1	ENSG00000124788	ATXN1	237.34	2.86	0.26	10.80	3.52E-27	4.57E-26	iRP-D26 Upregulated
ENSMMUG00000011446	MGMT	ENSG00000170430	MGMT	133.81	-5.05	0.47	-10.78	4.36E-27	5.65E-26	iRP-D26 Downregulated
ENSMMUG00000020592	GSE1	ENSG00000131149	GSE1	2427.22	-1.35	0.13	-10.78	4.44E-27	5.75E-26	iRP-D26 Downregulated
ENSMMUG00000028843	SLC5A5	ENSG00000105641	SLC5A5	156.16	-6.04	0.56	-10.77	4.64E-27	6.01E-26	iRP-D26 Downregulated
ENSMMUG00000023265	AKAP12	ENSG00000131016	AKAP12	5503.74	1.19	0.11	10.76	5.18E-27	6.70E-26	iRP-D26 Upregulated
ENSMMUG00000018445	WNT7A	ENSG00000154764	WNT7A	2714.46	1.33	0.12	10.75	5.70E-27	7.37E-26	iRP-D26 Upregulated
ENSMMUG00000019764	DCTN4	ENSG00000132912	DCTN4	4327.72	-1.24	0.11	-10.75	5.81E-27	7.50E-26	iRP-D26 Downregulated
ENSMMUG00000019462	ITGAV	ENSG00000138448	ITGAV	14706.69	1.61	0.15	10.75	6.13E-27	7.92E-26	iRP-D26 Upregulated
ENSMMUG00000019068	HACD4	ENSG00000188921	HACD4	188.89	-3.29	0.31	-10.75	6.25E-27	8.07E-26	iRP-D26 Downregulated
ENSMMUG00000021798	PER1	ENSG00000179094	PER1	611.72	-2.13	0.20	-10.74	6.48E-27	8.36E-26	iRP-D26 Downregulated
ENSMMUG00000015740	PIR	ENSG00000087842	PIR	273.71	-2.58	0.24	-10.74	6.77E-27	8.72E-26	iRP-D26 Downregulated
ENSMMUG00000005161	NDN	ENSG00000182636	NDN	180.17	-3.54	0.33	-10.73	7.20E-27	9.27E-26	iRP-D26 Downregulated
ENSMMUG00000012739	HAUS7	ENSG00000213397	HAUS7	1069.42	-1.83	0.17	-10.73	7.68E-27	9.89E-26	iRP-D26 Downregulated
ENSMMUG00000003400	BIRC2	ENSG00000110330	BIRC2	4425.15	-1.24	0.12	-10.72	7.81E-27	1.00E-25	iRP-D26 Downregulated
ENSMMUG00000040273	ZNF257	ENSG00000197134	ZNF257	298.41	2.54	0.24	10.72	7.83E-27	1.01E-25	iRP-D26 Upregulated
ENSMMUG00000021041	ZFHX3	ENSG00000140836	ZFHX3	808.02	-1.76	0.16	-10.72	7.88E-27	1.01E-25	iRP-D26 Downregulated
ENSMMUG00000060343		NA	NA	2653.94	-1.40	0.13	-10.72	8.00E-27	1.03E-25	iRP-D26 Downregulated
ENSMMUG00000006656	TMEM258	ENSG00000134825	TMEM258	198.79	3.01	0.28	10.70	1.01E-26	1.29E-25	iRP-D26 Upregulated
ENSMMUG00000013782	LAMA4	ENSG00000112769	LAMA4	4172.70	-1.45	0.14	-10.70	1.03E-26	1.32E-25	iRP-D26 Downregulated
ENSMMUG00000056402	S100A11	ENSG00000163191	S100A11	1833.95	1.37	0.13	10.69	1.15E-26	1.47E-25	iRP-D26 Upregulated
ENSMMUG00000046352	PTTG1IP	ENSG00000183255	PTTG1IP	2480.59	-1.33	0.12	-10.69	1.17E-26	1.50E-25	iRP-D26 Downregulated
ENSMMUG00000062039	C15orf62	ENSG00000188277	C15orf62	498.24	-2.00	0.19	-10.69	1.18E-26	1.51E-25	iRP-D26 Downregulated
ENSMMUG00000018289	PRRT3	ENSG00000163704	PRRT3	155.94	4.43	0.42	10.68	1.22E-26	1.56E-25	iRP-D26 Upregulated
ENSMMUG00000009041	NSD1	ENSG00000165671	NSD1	3474.55	-1.26	0.12	-10.68	1.26E-26	1.61E-25	iRP-D26 Downregulated
ENSMMUG00000062721	TSPYL5	ENSG00000180543	TSPYL5	148.15	-5.32	0.50	-10.67	1.37E-26	1.75E-25	iRP-D26 Downregulated
ENSMMUG00000023775	PLCL2	ENSG00000154822	PLCL2	139.29	-4.13	0.39	-10.67	1.44E-26	1.84E-25	iRP-D26 Downregulated
ENSMMUG00000009500	LONRF1	ENSG00000154359	LONRF1	380.29	-2.21	0.21	-10.66	1.60E-26	2.04E-25	iRP-D26 Downregulated
ENSMMUG00000010589	NEBL	ENSG00000078114	NEBL	634.55	2.48	0.23	10.65	1.67E-26	2.13E-25	iRP-D26 Upregulated
ENSMMUG00000054127		NA	NA	6031.03	1.38	0.13	10.65	1.81E-26	2.30E-25	iRP-D26 Upregulated
ENSMMUG00000015297	CD69	ENSG00000110848	CD69	270.99	-8.02	0.75	-10.64	2.03E-26	2.58E-25	iRP-D26 Downregulated
ENSMMUG00000000381	IKZF2	ENSG00000030419	IKZF2	988.31	-1.94	0.18	-10.63	2.10E-26	2.66E-25	iRP-D26 Downregulated
ENSMMUG00000064609	LIN28B	ENSG00000187772	LIN28B	33123.30	-1.18	0.11	-10.63	2.18E-26	2.76E-25	iRP-D26 Downregulated
ENSMMUG00000001758	CSNK1A1	ENSG00000113712	CSNK1A1	12140.13	-1.19	0.11	-10.63	2.19E-26	2.78E-25	iRP-D26 Downregulated
ENSMMUG00000012528	FKBP14	ENSG00000106080	FKBP14	390.55	2.13	0.20	10.63	2.20E-26	2.79E-25	iRP-D26 Upregulated
ENSMMUG00000005627	HECW2	ENSG00000138411	HECW2	532.68	1.99	0.19	10.63	2.22E-26	2.81E-25	iRP-D26 Upregulated
ENSMMUG00000062180	NGF	ENSG00000134259	NGF	300.50	2.85	0.27	10.62	2.31E-26	2.92E-25	iRP-D26 Upregulated
ENSMMUG00000004146	RBBP9	ENSG00000089050	RBBP9	647.34	1.75	0.16	10.62	2.35E-26	2.98E-25	iRP-D26 Upregulated
ENSMMUG00000002912	TLE6	ENSG00000104953	TLE6	136.51	-5.55	0.52	-10.62	2.44E-26	3.09E-25	iRP-D26 Downregulated
ENSMMUG00000008375	RFWD3	ENSG00000168411	RFWD3	2326.70	1.28	0.12	10.62	2.46E-26	3.11E-25	iRP-D26 Upregulated
ENSMMUG00000059530		NA	NA	932.48	1.62	0.15	10.62	2.49E-26	3.14E-25	iRP-D26 Upregulated
ENSMMUG00000019898	FOXN3	ENSG00000053254	FOXN3	1452.89	1.73	0.16	10.62	2.48E-26	3.14E-25	iRP-D26 Upregulated
ENSMMUG00000008942	CNDP1	ENSG00000150656	CNDP1	2588.09	-1.28	0.12	-10.61	2.58E-26	3.25E-25	iRP-D26 Downregulated
ENSMMUG00000063758	LGALS2	ENSG00000100079	LGALS2	163.22	3.49	0.33	10.59	3.25E-26	4.10E-25	iRP-D26 Upregulated
ENSMMUG00000000180	WNT7B	ENSG00000188064	WNT7B	134.54	3.97	0.37	10.59	3.47E-26	4.37E-25	iRP-D26 Upregulated
ENSMMUG00000032429	FOXO4	ENSG00000184481	FOXO4	31202.65	-4.09	0.39	-10.59	3.49E-26	4.39E-25	iRP-D26 Downregulated
ENSMMUG00000002501	RNF182	ENSG00000180537	RNF182	230.20	-3.86	0.36	-10.58	3.58E-26	4.51E-25	iRP-D26 Downregulated
ENSMMUG00000060950		ENSG00000197238	H4C11	11809.46	1.50	0.14	10.58	3.66E-26	4.60E-25	iRP-D26 Upregulated
ENSMMUG00000000302	WDHD1	ENSG00000198554	WDHD1	1638.86	1.38	0.13	10.57	3.96E-26	4.98E-25	iRP-D26 Upregulated
ENSMMUG00000012589	PGM3	ENSG00000013375	PGM3	2949.05	1.24	0.12	10.57	4.19E-26	5.26E-25	iRP-D26 Upregulated
ENSMMUG00000064489	TMED9	ENSG00000184840	TMED9	7394.39	1.18	0.11	10.56	4.49E-26	5.63E-25	iRP-D26 Upregulated
ENSMMUG00000010297	CTTNBP2	ENSG00000077063	CTTNBP2	1018.63	-1.54	0.15	-10.56	4.70E-26	5.89E-25	iRP-D26 Downregulated
ENSMMUG00000023136	ZNF613	ENSG00000176024	ZNF613	420.18	2.03	0.19	10.55	4.91E-26	6.15E-25	iRP-D26 Upregulated
ENSMMUG00000014515	TMEM87A	ENSG00000103978	TMEM87A	1833.19	-1.44	0.14	-10.55	5.22E-26	6.53E-25	iRP-D26 Downregulated
ENSMMUG00000015092	CDH12	ENSG00000154162	CDH12	280.09	2.55	0.24	10.54	5.63E-26	7.04E-25	iRP-D26 Upregulated
ENSMMUG00000017940	GSS	ENSG00000100983	GSS	940.11	-1.62	0.15	-10.54	5.91E-26	7.39E-25	iRP-D26 Downregulated
ENSMMUG00000004564	TTC39A	ENSG00000085831	TTC39A	227.18	-3.59	0.34	-10.53	6.02E-26	7.52E-25	iRP-D26 Downregulated
ENSMMUG00000012716	NID1	ENSG00000116962	NID1	3488.36	1.37	0.13	10.53	6.21E-26	7.75E-25	iRP-D26 Upregulated
ENSMMUG00000010161	GPSM2	ENSG00000121957	GPSM2	3677.29	-1.20	0.11	-10.52	6.69E-26	8.34E-25	iRP-D26 Downregulated
ENSMMUG00000059737		NA	NA	14911.67	1.67	0.16	10.52	6.96E-26	8.67E-25	iRP-D26 Upregulated
ENSMMUG00000053973		NA	NA	453.02	-2.31	0.22	-10.52	7.04E-26	8.77E-25	iRP-D26 Downregulated
ENSMMUG00000058999	FLRT2	ENSG00000185070	FLRT2	460.61	2.46	0.23	10.51	7.42E-26	9.24E-25	iRP-D26 Upregulated
ENSMMUG00000047276	GIMAP6	ENSG00000133561	GIMAP6	205.58	-7.30	0.69	-10.51	7.51E-26	9.35E-25	iRP-D26 Downregulated
ENSMMUG00000009374	HPS6	ENSG00000166189	HPS6	980.02	1.57	0.15	10.51	7.63E-26	9.49E-25	iRP-D26 Upregulated
ENSMMUG00000006949	PLOD3	ENSG00000106397	PLOD3	1597.93	1.44	0.14	10.51	8.12E-26	1.01E-24	iRP-D26 Upregulated
ENSMMUG00000017055	DIPK2A	ENSG00000181744	DIPK2A	697.96	2.02	0.19	10.49	9.13E-26	1.13E-24	iRP-D26 Upregulated
ENSMMUG00000012177	ACSL1	ENSG00000151726	ACSL1	133.67	-5.51	0.53	-10.49	9.21E-26	1.14E-24	iRP-D26 Downregulated
ENSMMUG00000017242	MYCBPAP	ENSG00000136449	MYCBPAP	173.48	-6.79	0.65	-10.49	9.72E-26	1.20E-24	iRP-D26 Downregulated
ENSMMUG00000023669	MAD2L2	ENSG00000116670	MAD2L2	833.35	-1.68	0.16	-10.49	9.76E-26	1.21E-24	iRP-D26 Downregulated
ENSMMUG00000002005	ARHGAP30	ENSG00000186517	ARHGAP30	255.24	-2.74	0.26	-10.49	9.90E-26	1.22E-24	iRP-D26 Downregulated
ENSMMUG00000061532	PCDHB10	ENSG00000120324	PCDHB10	141.84	3.80	0.36	10.48	1.06E-25	1.31E-24	iRP-D26 Upregulated
ENSMMUG00000017609	CTSL	ENSG00000135047	CTSL	14912.55	1.15	0.11	10.48	1.08E-25	1.34E-24	iRP-D26 Upregulated
ENSMMUG00000032009	UMPS	ENSG00000114491	UMPS	1205.54	-1.51	0.14	-10.47	1.13E-25	1.40E-24	iRP-D26 Downregulated
ENSMMUG00000061536		NA	NA	1010.92	-1.57	0.15	-10.47	1.17E-25	1.44E-24	iRP-D26 Downregulated
ENSMMUG00000019780	ANXA11	ENSG00000122359	ANXA11	3125.06	1.39	0.13	10.47	1.23E-25	1.52E-24	iRP-D26 Upregulated
ENSMMUG00000010510	UCN	ENSG00000163794	UCN	157.58	-3.51	0.34	-10.47	1.25E-25	1.54E-24	iRP-D26 Downregulated
ENSMMUG00000009593	WIPF1	ENSG00000115935	WIPF1	460.87	-2.65	0.25	-10.46	1.29E-25	1.59E-24	iRP-D26 Downregulated
ENSMMUG00000013232	CD63	ENSG00000135404	CD63	8993.73	1.29	0.12	10.46	1.32E-25	1.62E-24	iRP-D26 Upregulated
ENSMMUG00000003589	ANK3	ENSG00000151150	ANK3	3322.91	-1.86	0.18	-10.46	1.33E-25	1.63E-24	iRP-D26 Downregulated
ENSMMUG00000002911	MLH3	ENSG00000119684	MLH3	1549.41	1.36	0.13	10.46	1.34E-25	1.65E-24	iRP-D26 Upregulated
ENSMMUG00000029827	CLIC1	ENSG00000213719	CLIC1	6358.69	1.16	0.11	10.46	1.37E-25	1.69E-24	iRP-D26 Upregulated
ENSMMUG00000018824	ACOT9	ENSG00000123130	ACOT9	648.53	1.90	0.18	10.45	1.45E-25	1.78E-24	iRP-D26 Upregulated
ENSMMUG00000023181	PUM2	ENSG00000055917	PUM2	4811.29	-1.24	0.12	-10.45	1.46E-25	1.79E-24	iRP-D26 Downregulated
ENSMMUG00000021078	ATP1B1	ENSG00000143153	ATP1B1	616.92	2.01	0.19	10.45	1.47E-25	1.80E-24	iRP-D26 Upregulated
ENSMMUG00000044809	PPP1CB	ENSG00000213639	PPP1CB	10654.51	-1.43	0.14	-10.44	1.70E-25	2.08E-24	iRP-D26 Downregulated
ENSMMUG00000012620	YPEL4	ENSG00000166793	YPEL4	178.81	3.15	0.30	10.43	1.72E-25	2.11E-24	iRP-D26 Upregulated
ENSMMUG00000005964		NA	NA	2135.66	-1.50	0.14	-10.43	1.77E-25	2.17E-24	iRP-D26 Downregulated
ENSMMUG00000065139		ENSG00000284797	AC008397.1	155.47	3.53	0.34	10.43	1.90E-25	2.32E-24	iRP-D26 Upregulated
ENSMMUG00000021707	NEU1	ENSG00000204386	NEU1	4768.55	1.65	0.16	10.42	1.93E-25	2.36E-24	iRP-D26 Upregulated
ENSMMUG00000004406	PGPEP1	ENSG00000130517	PGPEP1	838.08	1.63	0.16	10.41	2.12E-25	2.59E-24	iRP-D26 Upregulated
ENSMMUG00000000979	JPT2	ENSG00000206053	JPT2	9544.95	1.14	0.11	10.41	2.14E-25	2.61E-24	iRP-D26 Upregulated
ENSMMUG00000016115	GPR39	ENSG00000183840	GPR39	268.24	2.44	0.23	10.41	2.16E-25	2.63E-24	iRP-D26 Upregulated
ENSMMUG00000005729	GIPC1	ENSG00000123159	GIPC1	1337.23	1.44	0.14	10.41	2.30E-25	2.80E-24	iRP-D26 Upregulated
ENSMMUG00000058373	ARL6IP5	ENSG00000144746	ARL6IP5	5959.13	1.36	0.13	10.40	2.36E-25	2.87E-24	iRP-D26 Upregulated
ENSMMUG00000017838	PEA15	ENSG00000162734	PEA15	4919.78	1.27	0.12	10.40	2.50E-25	3.04E-24	iRP-D26 Upregulated
ENSMMUG00000008903	POLH	ENSG00000170734	POLH	1927.81	1.63	0.16	10.40	2.53E-25	3.08E-24	iRP-D26 Upregulated
ENSMMUG00000028866	DNASE2	ENSG00000105612	DNASE2	1460.31	1.51	0.15	10.39	2.63E-25	3.19E-24	iRP-D26 Upregulated
ENSMMUG00000045396	SELENBP1	ENSG00000143416	SELENBP1	247.47	-7.89	0.76	-10.39	2.77E-25	3.36E-24	iRP-D26 Downregulated
ENSMMUG00000029765	ZBTB9	ENSG00000213588	ZBTB9	398.58	2.12	0.20	10.39	2.79E-25	3.38E-24	iRP-D26 Upregulated
ENSMMUG00000011711		ENSG00000196352	CD55	15308.41	-1.29	0.12	-10.39	2.87E-25	3.48E-24	iRP-D26 Downregulated
ENSMMUG00000000775	ZNF132	ENSG00000131849	ZNF132	149.73	3.67	0.35	10.38	3.01E-25	3.64E-24	iRP-D26 Upregulated
ENSMMUG00000064761	CKS2	ENSG00000123975	CKS2	2612.71	-1.32	0.13	-10.38	3.03E-25	3.67E-24	iRP-D26 Downregulated
ENSMMUG00000055425		ENSG00000197409	H3C4	4473.74	1.35	0.13	10.37	3.31E-25	4.01E-24	iRP-D26 Upregulated
ENSMMUG00000021389	PDK4	ENSG00000004799	PDK4	3184.54	-15.02	1.45	-10.37	3.34E-25	4.03E-24	iRP-D26 Downregulated
ENSMMUG00000052269	DNAJC15	ENSG00000120675	DNAJC15	262.23	-2.74	0.26	-10.37	3.40E-25	4.11E-24	iRP-D26 Downregulated
ENSMMUG00000002061	PCSK7	ENSG00000160613	PCSK7	1848.84	1.38	0.13	10.37	3.53E-25	4.26E-24	iRP-D26 Upregulated
ENSMMUG00000009852	CASP1	ENSG00000137752	CASP1	239.90	-7.84	0.76	-10.36	3.59E-25	4.33E-24	iRP-D26 Downregulated
ENSMMUG00000018444	DUSP23	ENSG00000158716	DUSP23	129.49	-4.36	0.42	-10.36	3.66E-25	4.42E-24	iRP-D26 Downregulated
ENSMMUG00000031191		NA	NA	413.90	2.04	0.20	10.36	3.79E-25	4.57E-24	iRP-D26 Upregulated
ENSMMUG00000011932	TMC6	ENSG00000141524	TMC6	657.17	1.73	0.17	10.35	4.03E-25	4.85E-24	iRP-D26 Upregulated
ENSMMUG00000001649	RUNX1	ENSG00000159216	RUNX1	601.13	2.05	0.20	10.35	4.05E-25	4.87E-24	iRP-D26 Upregulated
ENSMMUG00000010308	CCNI2	ENSG00000205089	CCNI2	163.37	-3.64	0.35	-10.35	4.16E-25	5.01E-24	iRP-D26 Downregulated
ENSMMUG00000019291	DPYSL3	ENSG00000113657	DPYSL3	185.32	-3.87	0.37	-10.35	4.20E-25	5.05E-24	iRP-D26 Downregulated
ENSMMUG00000060580	SAT1	ENSG00000130066	SAT1	25308.56	-1.45	0.14	-10.35	4.23E-25	5.07E-24	iRP-D26 Downregulated
ENSMMUG00000023611	FIGN	ENSG00000182263	FIGN	289.26	2.41	0.23	10.35	4.23E-25	5.08E-24	iRP-D26 Upregulated
ENSMMUG00000017906	DNAJB1	ENSG00000132002	DNAJB1	5282.84	-1.17	0.11	-10.35	4.40E-25	5.28E-24	iRP-D26 Downregulated
ENSMMUG00000016641	UBE2B	ENSG00000119048	UBE2B	761.50	-1.92	0.19	-10.33	5.06E-25	6.06E-24	iRP-D26 Downregulated
ENSMMUG00000015494	MTSS1	ENSG00000170873	MTSS1	587.46	-1.78	0.17	-10.33	5.27E-25	6.31E-24	iRP-D26 Downregulated
ENSMMUG00000022528	SPAG9	ENSG00000008294	SPAG9	5308.28	-1.22	0.12	-10.33	5.28E-25	6.32E-24	iRP-D26 Downregulated
ENSMMUG00000003081	GPSM1	ENSG00000160360	GPSM1	448.34	2.81	0.27	10.32	5.45E-25	6.52E-24	iRP-D26 Upregulated
ENSMMUG00000005740	USP24	ENSG00000162402	USP24	2589.04	1.24	0.12	10.32	5.59E-25	6.68E-24	iRP-D26 Upregulated
ENSMMUG00000023003	FAM118A	ENSG00000100376	FAM118A	871.77	-1.65	0.16	-10.32	5.62E-25	6.71E-24	iRP-D26 Downregulated
ENSMMUG00000012989	HNRNPA1	ENSG00000135486	HNRNPA1	2906.31	-1.25	0.12	-10.32	5.77E-25	6.89E-24	iRP-D26 Downregulated
ENSMMUG00000007841	DDIAS	ENSG00000165490	DDIAS	1358.30	1.38	0.13	10.30	7.05E-25	8.41E-24	iRP-D26 Upregulated
ENSMMUG00000002200	PPAP2B	ENSG00000162407	PLPP3	3514.88	-6.61	0.64	-10.30	7.28E-25	8.68E-24	iRP-D26 Downregulated
ENSMMUG00000004420	INCENP	ENSG00000149503	INCENP	858.02	1.66	0.16	10.30	7.27E-25	8.68E-24	iRP-D26 Upregulated
ENSMMUG00000063583		NA	NA	6899.32	-14.69	1.43	-10.29	7.73E-25	9.21E-24	iRP-D26 Downregulated
ENSMMUG00000020402	MCU	ENSG00000156026	MCU	1415.13	1.37	0.13	10.29	7.80E-25	9.28E-24	iRP-D26 Upregulated
ENSMMUG00000016082		NA	NA	1026.52	1.47	0.14	10.29	7.82E-25	9.30E-24	iRP-D26 Upregulated
ENSMMUG00000016742	CTDSPL2	ENSG00000137770	CTDSPL2	1099.46	-1.54	0.15	-10.29	7.89E-25	9.37E-24	iRP-D26 Downregulated
ENSMMUG00000003540	PPM1L	ENSG00000163590	PPM1L	263.26	-2.51	0.24	-10.29	7.95E-25	9.45E-24	iRP-D26 Downregulated
ENSMMUG00000023454	PARP6	ENSG00000137817	PARP6	3658.04	1.54	0.15	10.29	8.05E-25	9.56E-24	iRP-D26 Upregulated
ENSMMUG00000021053	ANXA6	ENSG00000197043	ANXA6	231.57	-7.79	0.76	-10.29	8.14E-25	9.66E-24	iRP-D26 Downregulated
ENSMMUG00000006161	SERPINE2	ENSG00000135919	SERPINE2	6352.11	1.34	0.13	10.27	9.64E-25	1.14E-23	iRP-D26 Upregulated
ENSMMUG00000058074	SYTL3	ENSG00000164674	SYTL3	270.31	-2.42	0.24	-10.26	1.02E-24	1.20E-23	iRP-D26 Downregulated
ENSMMUG00000006643	ETNK1	ENSG00000139163	ETNK1	2914.74	-1.67	0.16	-10.26	1.04E-24	1.23E-23	iRP-D26 Downregulated
ENSMMUG00000053625	SC5D	ENSG00000109929	SC5D	1040.58	1.62	0.16	10.26	1.08E-24	1.27E-23	iRP-D26 Upregulated
ENSMMUG00000001689	SH3BGRL	ENSG00000131171	SH3BGRL	3574.33	-1.66	0.16	-10.26	1.08E-24	1.28E-23	iRP-D26 Downregulated
ENSMMUG00000020588	PKN2	ENSG00000065243	PKN2	2857.29	-1.42	0.14	-10.25	1.14E-24	1.34E-23	iRP-D26 Downregulated
ENSMMUG00000003375	SSR4	ENSG00000180879	SSR4	2468.45	1.25	0.12	10.25	1.18E-24	1.40E-23	iRP-D26 Upregulated
ENSMMUG00000000838	AGRN	ENSG00000188157	AGRN	1594.71	1.60	0.16	10.25	1.20E-24	1.41E-23	iRP-D26 Upregulated
ENSMMUG00000022329	LSS	ENSG00000160285	LSS	1533.67	1.46	0.14	10.25	1.21E-24	1.43E-23	iRP-D26 Upregulated
ENSMMUG00000062110	TPD52L1	ENSG00000111907	TPD52L1	2593.47	-1.24	0.12	-10.25	1.22E-24	1.44E-23	iRP-D26 Downregulated
ENSMMUG00000010400	NMRK1	ENSG00000106733	NMRK1	1385.89	-1.61	0.16	-10.25	1.22E-24	1.44E-23	iRP-D26 Downregulated
ENSMMUG00000016255	TEP1	ENSG00000129566	TEP1	2013.09	1.30	0.13	10.24	1.32E-24	1.55E-23	iRP-D26 Upregulated
ENSMMUG00000054816	IRAK3	ENSG00000090376	IRAK3	121.49	-4.48	0.44	-10.23	1.42E-24	1.67E-23	iRP-D26 Downregulated
ENSMMUG00000002952	LAMB2	ENSG00000172037	LAMB2	2235.39	2.06	0.20	10.23	1.48E-24	1.73E-23	iRP-D26 Upregulated
ENSMMUG00000023324	PWWP3B	ENSG00000157502	PWWP3B	283.30	-2.36	0.23	-10.23	1.47E-24	1.73E-23	iRP-D26 Downregulated
ENSMMUG00000015682	TCF19	ENSG00000137310	TCF19	758.97	1.73	0.17	10.23	1.52E-24	1.79E-23	iRP-D26 Upregulated
ENSMMUG00000030822		ENSG00000115758	ODC1	526.08	2.14	0.21	10.22	1.54E-24	1.80E-23	iRP-D26 Upregulated
ENSMMUG00000056380	BOK	ENSG00000176720	BOK	2684.29	1.64	0.16	10.22	1.57E-24	1.84E-23	iRP-D26 Upregulated
ENSMMUG00000015814	FMR1	ENSG00000102081	FMR1	4599.81	-1.35	0.13	-10.22	1.60E-24	1.88E-23	iRP-D26 Downregulated
ENSMMUG00000011713	LPXN	ENSG00000110031	LPXN	119.48	-4.89	0.48	-10.21	1.78E-24	2.08E-23	iRP-D26 Downregulated
ENSMMUG00000038004	VAMP3	ENSG00000049245	VAMP3	5520.42	-1.12	0.11	-10.21	1.84E-24	2.15E-23	iRP-D26 Downregulated
ENSMMUG00000008945	ZNF407	ENSG00000215421	ZNF407	1994.44	-1.26	0.12	-10.21	1.87E-24	2.19E-23	iRP-D26 Downregulated
ENSMMUG00000055518		ENSG00000189334	S100A14	120.89	-5.23	0.51	-10.20	1.92E-24	2.24E-23	iRP-D26 Downregulated
ENSMMUG00000052867		NA	NA	680.36	1.74	0.17	10.20	1.99E-24	2.32E-23	iRP-D26 Upregulated
ENSMMUG00000013329	TMC5	ENSG00000103534	TMC5	129.71	-4.13	0.41	-10.18	2.54E-24	2.97E-23	iRP-D26 Downregulated
ENSMMUG00000001694	FZD8	ENSG00000177283	FZD8	212.22	2.77	0.27	10.17	2.63E-24	3.06E-23	iRP-D26 Upregulated
ENSMMUG00000048261	CRIM1	ENSG00000150938	CRIM1	22861.76	1.11	0.11	10.16	2.87E-24	3.35E-23	iRP-D26 Upregulated
ENSMMUG00000014159	WDR5	ENSG00000196363	WDR5	2367.52	-1.25	0.12	-10.16	3.01E-24	3.51E-23	iRP-D26 Downregulated
ENSMMUG00000016253	PARP2	ENSG00000129484	PARP2	65848.88	1.08	0.11	10.16	3.03E-24	3.52E-23	iRP-D26 Upregulated
ENSMMUG00000032248	MIIP	ENSG00000116691	MIIP	349.99	-2.27	0.22	-10.16	3.03E-24	3.53E-23	iRP-D26 Downregulated
ENSMMUG00000000307	RIOK2	ENSG00000058729	RIOK2	1153.17	-1.46	0.14	-10.16	3.05E-24	3.55E-23	iRP-D26 Downregulated
ENSMMUG00000023139	SNRPN	ENSG00000128739	SNRPN	121.85	-4.40	0.43	-10.15	3.32E-24	3.85E-23	iRP-D26 Downregulated
ENSMMUG00000012374	MGAT4B	ENSG00000161013	MGAT4B	1284.81	1.50	0.15	10.15	3.42E-24	3.97E-23	iRP-D26 Upregulated
ENSMMUG00000008435	DNTTIP2	ENSG00000067334	DNTTIP2	1988.61	-1.41	0.14	-10.15	3.44E-24	3.99E-23	iRP-D26 Downregulated
ENSMMUG00000005447	GUCY1B1	ENSG00000061918	GUCY1B1	328.56	-8.71	0.86	-10.14	3.61E-24	4.19E-23	iRP-D26 Downregulated
ENSMMUG00000015001	LIMK2	ENSG00000182541	LIMK2	6488.99	1.16	0.11	10.13	4.12E-24	4.77E-23	iRP-D26 Upregulated
ENSMMUG00000062341	SHISA2	ENSG00000180730	SHISA2	264.75	2.42	0.24	10.12	4.37E-24	5.06E-23	iRP-D26 Upregulated
ENSMMUG00000029463	LRP11	ENSG00000120256	LRP11	146.96	-4.28	0.42	-10.12	4.58E-24	5.31E-23	iRP-D26 Downregulated
ENSMMUG00000003139	ARHGEF17	ENSG00000110237	ARHGEF17	594.57	1.95	0.19	10.12	4.70E-24	5.44E-23	iRP-D26 Upregulated
ENSMMUG00000016274	ARSA	ENSG00000100299	ARSA	3301.04	-1.32	0.13	-10.11	4.96E-24	5.73E-23	iRP-D26 Downregulated
ENSMMUG00000061573		NA	NA	3329.40	1.30	0.13	10.11	4.99E-24	5.77E-23	iRP-D26 Upregulated
ENSMMUG00000010172	TSPAN3	ENSG00000140391	TSPAN3	2169.77	-1.35	0.13	-10.11	5.12E-24	5.92E-23	iRP-D26 Downregulated
ENSMMUG00000057228	SOX15	ENSG00000129194	SOX15	111.68	4.57	0.45	10.10	5.26E-24	6.07E-23	iRP-D26 Upregulated
ENSMMUG00000038560	EEF1E1	ENSG00000239264	TXNDC5	12354.91	1.15	0.11	10.10	5.36E-24	6.18E-23	iRP-D26 Upregulated
ENSMMUG00000013228	RDH5	ENSG00000135437	RDH5	10008.47	1.19	0.12	10.10	5.41E-24	6.24E-23	iRP-D26 Upregulated
ENSMMUG00000058325		NA	NA	5019.61	1.25	0.12	10.10	5.43E-24	6.26E-23	iRP-D26 Upregulated
ENSMMUG00000041539		NA	NA	4420.14	1.14	0.11	10.10	5.73E-24	6.60E-23	iRP-D26 Upregulated
ENSMMUG00000002668		ENSG00000259132	AL132780.3	1173.79	1.41	0.14	10.10	5.77E-24	6.64E-23	iRP-D26 Upregulated
ENSMMUG00000059038	HTR7	ENSG00000148680	HTR7	129.99	5.36	0.53	10.10	5.81E-24	6.69E-23	iRP-D26 Upregulated
ENSMMUG00000017252	SPATA20	ENSG00000006282	SPATA20	121.17	-4.20	0.42	-10.09	6.09E-24	7.00E-23	iRP-D26 Downregulated
ENSMMUG00000007860	PPIP5K1	ENSG00000168781	PPIP5K1	267.79	-2.52	0.25	-10.09	6.30E-24	7.24E-23	iRP-D26 Downregulated
ENSMMUG00000005352	USP36	ENSG00000055483	AC022966.1	1226.76	-1.53	0.15	-10.08	6.72E-24	7.72E-23	iRP-D26 Downregulated
ENSMMUG00000013482	PAN2	ENSG00000135473	PAN2	1053.55	-1.97	0.20	-10.08	6.89E-24	7.91E-23	iRP-D26 Downregulated
ENSMMUG00000013129	PPIH	ENSG00000171960	PPIH	5116.34	1.14	0.11	10.08	6.98E-24	8.01E-23	iRP-D26 Upregulated
ENSMMUG00000021311	NAA30	ENSG00000139977	NAA30	1340.66	-1.51	0.15	-10.08	7.05E-24	8.08E-23	iRP-D26 Downregulated
ENSMMUG00000008462	ETNK2	ENSG00000143845	ETNK2	956.12	1.84	0.18	10.07	7.53E-24	8.63E-23	iRP-D26 Upregulated
ENSMMUG00000039116	CCDC93	ENSG00000125633	CCDC93	997.57	1.75	0.17	10.07	7.70E-24	8.81E-23	iRP-D26 Upregulated
ENSMMUG00000017958	HPS5	ENSG00000110756	HPS5	2042.06	1.34	0.13	10.07	7.74E-24	8.85E-23	iRP-D26 Upregulated
ENSMMUG00000044121	MKI67	ENSG00000148773	MKI67	6242.69	1.32	0.13	10.06	7.89E-24	9.03E-23	iRP-D26 Upregulated
ENSMMUG00000047203		NA	NA	2986.48	1.24	0.12	10.06	8.38E-24	9.57E-23	iRP-D26 Upregulated
ENSMMUG00000057466		NA	NA	123.14	-5.40	0.54	-10.06	8.38E-24	9.57E-23	iRP-D26 Downregulated
ENSMMUG00000002288		NA	NA	116.27	-4.49	0.45	-10.05	8.98E-24	1.03E-22	iRP-D26 Downregulated
ENSMMUG00000015696	KIFC3	ENSG00000140859	KIFC3	1100.88	1.51	0.15	10.05	9.16E-24	1.05E-22	iRP-D26 Upregulated
ENSMMUG00000032020		ENSG00000167123	CERCAM	354.76	2.61	0.26	10.05	9.59E-24	1.09E-22	iRP-D26 Upregulated
ENSMMUG00000060177	MYADM	ENSG00000179820	MYADM	485.82	2.00	0.20	10.05	9.63E-24	1.10E-22	iRP-D26 Upregulated
ENSMMUG00000010009	EI24	ENSG00000149547	EI24	3667.47	1.69	0.17	10.04	9.68E-24	1.10E-22	iRP-D26 Upregulated
ENSMMUG00000003981	TTYH2	ENSG00000141540	TTYH2	944.47	-1.60	0.16	-10.04	9.70E-24	1.10E-22	iRP-D26 Downregulated
ENSMMUG00000019388	MPDZ	ENSG00000107186	MPDZ	1983.66	1.29	0.13	10.05	9.66E-24	1.10E-22	iRP-D26 Upregulated
ENSMMUG00000055195		NA	NA	921.48	1.71	0.17	10.04	1.01E-23	1.14E-22	iRP-D26 Upregulated
ENSMMUG00000023525	CDH5	ENSG00000179776	CDH5	1744.16	-6.04	0.60	-10.04	1.00E-23	1.14E-22	iRP-D26 Downregulated
ENSMMUG00000029785	FMN1	ENSG00000248905	FMN1	311.92	-2.51	0.25	-10.04	1.04E-23	1.18E-22	iRP-D26 Downregulated
ENSMMUG00000002593	TSPYL2	ENSG00000184205	TSPYL2	1038.41	-1.57	0.16	-10.04	1.05E-23	1.20E-22	iRP-D26 Downregulated
ENSMMUG00000053345	PIM2	ENSG00000102096	PIM2	186.53	-2.95	0.29	-10.04	1.07E-23	1.21E-22	iRP-D26 Downregulated
ENSMMUG00000005632	MID2	ENSG00000080561	MID2	129.13	4.44	0.44	10.03	1.08E-23	1.22E-22	iRP-D26 Upregulated
ENSMMUG00000004205	PLBD2	ENSG00000151176	PLBD2	671.39	1.68	0.17	10.03	1.08E-23	1.23E-22	iRP-D26 Upregulated
ENSMMUG00000016290	WWC3	ENSG00000047644	WWC3	2457.67	1.34	0.13	10.03	1.11E-23	1.26E-22	iRP-D26 Upregulated
ENSMMUG00000020108	INO80C	ENSG00000153391	INO80C	455.39	1.95	0.19	10.03	1.14E-23	1.29E-22	iRP-D26 Upregulated
ENSMMUG00000000827	USP38	ENSG00000170185	USP38	2982.02	-1.39	0.14	-10.02	1.24E-23	1.40E-22	iRP-D26 Downregulated
ENSMMUG00000013968	TTPAL	ENSG00000124120	TTPAL	1637.64	1.31	0.13	10.01	1.36E-23	1.54E-22	iRP-D26 Upregulated
ENSMMUG00000039935	GTF2A2	ENSG00000140307	GTF2A2	569.09	-1.81	0.18	-10.01	1.42E-23	1.60E-22	iRP-D26 Downregulated
ENSMMUG00000022869	GM2A	ENSG00000196743	GM2A	2287.85	-1.66	0.17	-10.00	1.47E-23	1.66E-22	iRP-D26 Downregulated
ENSMMUG00000004173	PFKL	ENSG00000141959	PFKL	4575.10	1.71	0.17	10.00	1.56E-23	1.76E-22	iRP-D26 Upregulated
ENSMMUG00000010198	CYB5R3	ENSG00000100243	CYB5R3	2036.49	1.38	0.14	10.00	1.56E-23	1.76E-22	iRP-D26 Upregulated
ENSMMUG00000004668	ROR1	ENSG00000185483	ROR1	115.10	4.14	0.41	9.99	1.69E-23	1.90E-22	iRP-D26 Upregulated
ENSMMUG00000006411	PAPSS2	ENSG00000198682	PAPSS2	2007.07	-1.28	0.13	-9.99	1.70E-23	1.91E-22	iRP-D26 Downregulated
ENSMMUG00000063649		NA	NA	125.13	-4.94	0.49	-9.98	1.78E-23	2.00E-22	iRP-D26 Downregulated
ENSMMUG00000046655	PHLDB1	ENSG00000019144	PHLDB1	1479.06	-1.36	0.14	-9.98	1.83E-23	2.06E-22	iRP-D26 Downregulated
ENSMMUG00000013578	DENND3	ENSG00000105339	DENND3	183.84	-2.89	0.29	-9.98	1.86E-23	2.09E-22	iRP-D26 Downregulated
ENSMMUG00000019820	SH3TC2	ENSG00000169247	SH3TC2	153.80	-3.25	0.33	-9.97	1.98E-23	2.22E-22	iRP-D26 Downregulated
ENSMMUG00000003669	MSRB3	ENSG00000174099	MSRB3	219.27	-2.63	0.26	-9.97	2.10E-23	2.36E-22	iRP-D26 Downregulated
ENSMMUG00000012628	GSTK1	ENSG00000178826	TMEM139	201.15	-2.73	0.27	-9.96	2.30E-23	2.58E-22	iRP-D26 Downregulated
ENSMMUG00000060789		NA	NA	356.74	-2.55	0.26	-9.96	2.35E-23	2.64E-22	iRP-D26 Downregulated
ENSMMUG00000051508		NA	NA	3490.64	1.38	0.14	9.96	2.38E-23	2.67E-22	iRP-D26 Upregulated
ENSMMUG00000015598	NR1H3	ENSG00000025434	NR1H3	112.33	5.69	0.57	9.95	2.46E-23	2.75E-22	iRP-D26 Upregulated
ENSMMUG00000042886	ETV3	ENSG00000117036	ETV3	1993.20	1.31	0.13	9.95	2.49E-23	2.79E-22	iRP-D26 Upregulated
ENSMMUG00000002194	PRKAR1A	ENSG00000108946	PRKAR1A	5231.03	-1.21	0.12	-9.95	2.60E-23	2.90E-22	iRP-D26 Downregulated
ENSMMUG00000018371	RALGAPA2	ENSG00000188559	RALGAPA2	1265.86	-1.40	0.14	-9.95	2.64E-23	2.94E-22	iRP-D26 Downregulated
ENSMMUG00000011191	TACC3	ENSG00000013810	TACC3	2311.37	1.32	0.13	9.95	2.64E-23	2.94E-22	iRP-D26 Upregulated
ENSMMUG00000057523		NA	NA	869.92	2.20	0.22	9.94	2.71E-23	3.03E-22	iRP-D26 Upregulated
ENSMMUG00000017843	PHC1	ENSG00000111752	PHC1	1100.77	1.53	0.15	9.94	2.72E-23	3.03E-22	iRP-D26 Upregulated
ENSMMUG00000016164	TMED3	ENSG00000166557	TMED3	6290.09	1.17	0.12	9.94	2.78E-23	3.09E-22	iRP-D26 Upregulated
ENSMMUG00000054298	MPV17	ENSG00000115204	MPV17	130.48	-3.77	0.38	-9.94	2.78E-23	3.10E-22	iRP-D26 Downregulated
ENSMMUG00000015661	PTPRU	ENSG00000060656	PTPRU	836.87	1.91	0.19	9.94	2.85E-23	3.17E-22	iRP-D26 Upregulated
ENSMMUG00000045757	TCIM	ENSG00000176907	TCIM	126.21	-3.93	0.40	-9.94	2.88E-23	3.20E-22	iRP-D26 Downregulated
ENSMMUG00000018895	PORCN	ENSG00000102312	PORCN	140.73	4.77	0.48	9.94	2.92E-23	3.25E-22	iRP-D26 Upregulated
ENSMMUG00000060156	CXCL8	ENSG00000169429	CXCL8	119.82	-5.23	0.53	-9.93	2.95E-23	3.28E-22	iRP-D26 Downregulated
ENSMMUG00000009470	CLN8	ENSG00000182372	CLN8	912.78	-1.72	0.17	-9.93	3.02E-23	3.35E-22	iRP-D26 Downregulated
ENSMMUG00000040423	PKIB	ENSG00000135549	PKIB	9873.39	1.45	0.15	9.93	3.13E-23	3.48E-22	iRP-D26 Upregulated
ENSMMUG00000016862	ZNF791	ENSG00000173875	ZNF791	392.90	1.98	0.20	9.93	3.21E-23	3.56E-22	iRP-D26 Upregulated
ENSMMUG00000064708	PRF1	ENSG00000180644	PRF1	2042.39	-14.38	1.45	-9.92	3.30E-23	3.66E-22	iRP-D26 Downregulated
ENSMMUG00000058336		NA	NA	396.83	-2.17	0.22	-9.91	3.66E-23	4.05E-22	iRP-D26 Downregulated
ENSMMUG00000002535	DEPDC7	ENSG00000121690	DEPDC7	749.31	2.36	0.24	9.91	3.71E-23	4.10E-22	iRP-D26 Upregulated
ENSMMUG00000014670	PYGL	ENSG00000100504	PYGL	4814.32	1.10	0.11	9.91	3.86E-23	4.27E-22	iRP-D26 Upregulated
ENSMMUG00000016827	UBAC1	ENSG00000130560	UBAC1	1805.15	1.27	0.13	9.90	4.12E-23	4.55E-22	iRP-D26 Upregulated
ENSMMUG00000015812	CD48	ENSG00000117091	CD48	131.91	-3.62	0.37	-9.90	4.22E-23	4.66E-22	iRP-D26 Downregulated
ENSMMUG00000003015	TMEM254	ENSG00000133678	TMEM254	851.42	1.51	0.15	9.89	4.69E-23	5.17E-22	iRP-D26 Upregulated
ENSMMUG00000009775	MSANTD3	ENSG00000251349	MSANTD3-TMEFF1	784.88	2.13	0.22	9.88	4.85E-23	5.35E-22	iRP-D26 Upregulated
ENSMMUG00000011762		NA	NA	1053.20	-1.46	0.15	-9.88	5.04E-23	5.55E-22	iRP-D26 Downregulated
ENSMMUG00000002260	PRKCH	ENSG00000027075	PRKCH	3788.25	-1.22	0.12	-9.88	5.16E-23	5.69E-22	iRP-D26 Downregulated
ENSMMUG00000017164	FRMD4A	ENSG00000151474	FRMD4A	981.86	1.61	0.16	9.87	5.38E-23	5.92E-22	iRP-D26 Upregulated
ENSMMUG00000022280	COL4A1	ENSG00000187498	COL4A1	22373.23	1.46	0.15	9.87	5.81E-23	6.40E-22	iRP-D26 Upregulated
ENSMMUG00000023771	SAMSN1	ENSG00000155307	SAMSN1	143.59	-4.20	0.43	-9.86	6.06E-23	6.66E-22	iRP-D26 Downregulated
ENSMMUG00000007911	SERINC1	ENSG00000111897	SERINC1	7082.92	-1.07	0.11	-9.86	6.27E-23	6.89E-22	iRP-D26 Downregulated
ENSMMUG00000004356	LCA5	ENSG00000135338	LCA5	563.37	-1.72	0.17	-9.85	6.53E-23	7.18E-22	iRP-D26 Downregulated
ENSMMUG00000018142	CCNB1	ENSG00000134057	CCNB1	4959.78	1.24	0.13	9.85	6.84E-23	7.51E-22	iRP-D26 Upregulated
ENSMMUG00000051162		NA	NA	128.86	-3.81	0.39	-9.85	6.92E-23	7.59E-22	iRP-D26 Downregulated
ENSMMUG00000013940	KIF4A	ENSG00000090889	KIF4A	972.66	1.57	0.16	9.85	7.16E-23	7.85E-22	iRP-D26 Upregulated
ENSMMUG00000006171	SLC16A1	ENSG00000155380	SLC16A1	14823.63	1.14	0.12	9.84	7.22E-23	7.91E-22	iRP-D26 Upregulated
ENSMMUG00000008164	PROM1	ENSG00000007062	PROM1	119.34	-4.11	0.42	-9.84	7.48E-23	8.19E-22	iRP-D26 Downregulated
ENSMMUG00000063177	STARD4	ENSG00000164211	STARD4	1620.73	-1.47	0.15	-9.84	7.58E-23	8.30E-22	iRP-D26 Downregulated
ENSMMUG00000014167	ESRRG	ENSG00000196482	ESRRG	992.80	-8.12	0.83	-9.83	8.05E-23	8.80E-22	iRP-D26 Downregulated
ENSMMUG00000011650	DYRK2	ENSG00000127334	DYRK2	688.09	1.64	0.17	9.83	8.14E-23	8.90E-22	iRP-D26 Upregulated
ENSMMUG00000048737	GADD45G	ENSG00000130222	GADD45G	602.10	-10.17	1.04	-9.82	8.80E-23	9.62E-22	iRP-D26 Downregulated
ENSMMUG00000007212	KMT2C	ENSG00000055609	KMT2C	9627.52	-1.13	0.12	-9.82	8.82E-23	9.63E-22	iRP-D26 Downregulated
ENSMMUG00000009244	IL18R1	ENSG00000115604	IL18R1	116.94	5.09	0.52	9.82	8.83E-23	9.64E-22	iRP-D26 Upregulated
ENSMMUG00000021081	TUBA1A	ENSG00000167552	TUBA1A	18151.16	1.13	0.12	9.82	9.17E-23	1.00E-21	iRP-D26 Upregulated
ENSMMUG00000003335	LSP1	ENSG00000130592	LSP1	162.12	-3.63	0.37	-9.81	9.87E-23	1.08E-21	iRP-D26 Downregulated
ENSMMUG00000017588	NRP1	ENSG00000099250	NRP1	7491.28	1.19	0.12	9.81	1.01E-22	1.10E-21	iRP-D26 Upregulated
ENSMMUG00000020027	PGAM1	NA	NA	4530.38	1.83	0.19	9.81	1.05E-22	1.14E-21	iRP-D26 Upregulated
ENSMMUG00000053403		NA	NA	8237.01	1.43	0.15	9.80	1.12E-22	1.22E-21	iRP-D26 Upregulated
ENSMMUG00000008629	SEMA4D	ENSG00000187764	SEMA4D	1003.51	-1.43	0.15	-9.80	1.13E-22	1.23E-21	iRP-D26 Downregulated
ENSMMUG00000015133	CD34	ENSG00000174059	CD34	1794.04	-14.19	1.45	-9.79	1.20E-22	1.31E-21	iRP-D26 Downregulated
ENSMMUG00000018070	NCAPG	ENSG00000109805	NCAPG	2272.43	1.20	0.12	9.79	1.23E-22	1.34E-21	iRP-D26 Upregulated
ENSMMUG00000020990	AGPAT2	ENSG00000169692	AGPAT2	352.55	2.05	0.21	9.79	1.24E-22	1.35E-21	iRP-D26 Upregulated
ENSMMUG00000008427	B3GALNT2	ENSG00000162885	B3GALNT2	1243.07	-1.43	0.15	-9.79	1.24E-22	1.35E-21	iRP-D26 Downregulated
ENSMMUG00000013056	NT5C3B	ENSG00000141698	NT5C3B	680.14	1.62	0.17	9.79	1.29E-22	1.40E-21	iRP-D26 Upregulated
ENSMMUG00000011479	MGME1	ENSG00000125871	MGME1	3104.71	1.16	0.12	9.79	1.30E-22	1.41E-21	iRP-D26 Upregulated
ENSMMUG00000064603	CARD14	ENSG00000141527	CARD14	109.51	-4.97	0.51	-9.78	1.38E-22	1.50E-21	iRP-D26 Downregulated
ENSMMUG00000009709	TMEM102	ENSG00000181284	TMEM102	693.57	1.61	0.16	9.77	1.48E-22	1.60E-21	iRP-D26 Upregulated
ENSMMUG00000008649	CTSW	ENSG00000172543	CTSW	110.35	-4.49	0.46	-9.77	1.49E-22	1.62E-21	iRP-D26 Downregulated
ENSMMUG00000019901	SEPTIN11	ENSG00000138758	SEPTIN11	6576.86	-1.47	0.15	-9.77	1.50E-22	1.62E-21	iRP-D26 Downregulated
ENSMMUG00000019108	PBX1	ENSG00000185630	PBX1	119.62	-5.81	0.59	-9.77	1.50E-22	1.63E-21	iRP-D26 Downregulated
ENSMMUG00000016720	PLXNA1	ENSG00000114554	PLXNA1	3154.27	-1.42	0.15	-9.77	1.53E-22	1.65E-21	iRP-D26 Downregulated
ENSMMUG00000019048	SYNE1	ENSG00000131018	SYNE1	2494.31	-1.72	0.18	-9.77	1.55E-22	1.68E-21	iRP-D26 Downregulated
ENSMMUG00000021237	SEC22C	ENSG00000093183	SEC22C	568.09	-1.81	0.19	-9.76	1.65E-22	1.78E-21	iRP-D26 Downregulated
ENSMMUG00000049539		NA	NA	184.59	-3.30	0.34	-9.76	1.68E-22	1.81E-21	iRP-D26 Downregulated
ENSMMUG00000001350	HERPUD2	ENSG00000122557	HERPUD2	1729.58	1.32	0.14	9.76	1.68E-22	1.81E-21	iRP-D26 Upregulated
ENSMMUG00000014244	ANTXR1	ENSG00000169604	ANTXR1	130.30	3.75	0.38	9.76	1.72E-22	1.86E-21	iRP-D26 Upregulated
ENSMMUG00000051224		NA	NA	1769.98	-14.17	1.45	-9.75	1.81E-22	1.95E-21	iRP-D26 Downregulated
ENSMMUG00000009661	ADAM12	ENSG00000148848	ADAM12	1258.37	5.13	0.53	9.75	1.81E-22	1.95E-21	iRP-D26 Upregulated
ENSMMUG00000003534	RNF157	ENSG00000141576	RNF157	160.95	-3.22	0.33	-9.75	1.85E-22	1.99E-21	iRP-D26 Downregulated
ENSMMUG00000022017	RARG	ENSG00000172819	RARG	204.21	2.81	0.29	9.75	1.88E-22	2.02E-21	iRP-D26 Upregulated
ENSMMUG00000014011	IGFBP7	ENSG00000163453	IGFBP7	676.78	2.15	0.22	9.75	1.89E-22	2.03E-21	iRP-D26 Upregulated
ENSMMUG00000013358	FIBIN	ENSG00000176971	FIBIN	111.46	4.56	0.47	9.74	2.01E-22	2.16E-21	iRP-D26 Upregulated
ENSMMUG00000003773	CEP19	ENSG00000174007	CEP19	473.04	1.80	0.19	9.74	2.04E-22	2.19E-21	iRP-D26 Upregulated
ENSMMUG00000004027	BTBD7	ENSG00000011114	BTBD7	2521.65	1.22	0.13	9.74	2.07E-22	2.22E-21	iRP-D26 Upregulated
ENSMMUG00000045219	CEBPB	ENSG00000172216	CEBPB	596.27	-2.03	0.21	-9.74	2.14E-22	2.29E-21	iRP-D26 Downregulated
ENSMMUG00000057878		NA	NA	1734.05	-14.14	1.45	-9.73	2.18E-22	2.33E-21	iRP-D26 Downregulated
ENSMMUG00000008505	OAS2	ENSG00000111335	OAS2	132.61	-6.39	0.66	-9.73	2.17E-22	2.33E-21	iRP-D26 Downregulated
ENSMMUG00000013443	BOC	ENSG00000144857	BOC	139.18	-3.86	0.40	-9.73	2.19E-22	2.35E-21	iRP-D26 Downregulated
ENSMMUG00000006705	FRYL	ENSG00000075539	FRYL	3307.53	-1.16	0.12	-9.73	2.22E-22	2.37E-21	iRP-D26 Downregulated
ENSMMUG00000050536	ICAM2	ENSG00000108622	ICAM2	559.57	-10.07	1.04	-9.72	2.37E-22	2.53E-21	iRP-D26 Downregulated
ENSMMUG00000009926	SERPINE1	ENSG00000106366	SERPINE1	72786.77	1.07	0.11	9.72	2.44E-22	2.61E-21	iRP-D26 Upregulated
ENSMMUG00000011208	DCP1A	ENSG00000272886	DCP1A	2210.68	-1.18	0.12	-9.72	2.46E-22	2.62E-21	iRP-D26 Downregulated
ENSMMUG00000018883	ZNF177	ENSG00000270011	ZNF559-ZNF177	1044.34	-1.40	0.14	-9.72	2.50E-22	2.67E-21	iRP-D26 Downregulated
ENSMMUG00000022906	VCAM1	ENSG00000162692	VCAM1	113.92	-4.71	0.48	-9.71	2.65E-22	2.83E-21	iRP-D26 Downregulated
ENSMMUG00000001321	9-Sep	ENSG00000184640	SEPTIN9	6847.63	1.12	0.12	9.71	2.67E-22	2.84E-21	iRP-D26 Upregulated
ENSMMUG00000020074	PKDCC	ENSG00000162878	PKDCC	150.24	-6.83	0.70	-9.71	2.66E-22	2.84E-21	iRP-D26 Downregulated
ENSMMUG00000007470	CDK14	ENSG00000058091	CDK14	562.65	1.74	0.18	9.71	2.68E-22	2.86E-21	iRP-D26 Upregulated
ENSMMUG00000017480	ZNF322	ENSG00000181315	ZNF322	991.51	1.45	0.15	9.71	2.70E-22	2.87E-21	iRP-D26 Upregulated
ENSMMUG00000015185	ERN1	ENSG00000178607	ERN1	555.64	-1.69	0.17	-9.71	2.70E-22	2.87E-21	iRP-D26 Downregulated
ENSMMUG00000020693	RSL24D1	ENSG00000137876	RSL24D1	1637.16	-1.40	0.14	-9.71	2.74E-22	2.91E-21	iRP-D26 Downregulated
ENSMMUG00000040660	HDGF	ENSG00000143321	HDGF	6920.69	1.06	0.11	9.71	2.75E-22	2.92E-21	iRP-D26 Upregulated
ENSMMUG00000021221	HJURP	ENSG00000123485	HJURP	784.15	1.63	0.17	9.71	2.79E-22	2.97E-21	iRP-D26 Upregulated
ENSMMUG00000012387	MAP3K1	ENSG00000095015	MAP3K1	1613.46	-1.28	0.13	-9.71	2.83E-22	3.00E-21	iRP-D26 Downregulated
ENSMMUG00000032427	NLGN3	ENSG00000196338	NLGN3	116.93	-5.79	0.60	-9.70	2.95E-22	3.12E-21	iRP-D26 Downregulated
ENSMMUG00000055449	TP53INP2	ENSG00000078804	TP53INP2	222.15	-2.57	0.27	-9.70	3.08E-22	3.27E-21	iRP-D26 Downregulated
ENSMMUG00000015744	ZNF181	ENSG00000197841	ZNF181	615.00	1.62	0.17	9.70	3.15E-22	3.34E-21	iRP-D26 Upregulated
ENSMMUG00000021278	FAM78A	ENSG00000126882	FAM78A	2779.47	4.33	0.45	9.70	3.16E-22	3.34E-21	iRP-D26 Upregulated
ENSMMUG00000011716	RTN2	ENSG00000125744	RTN2	699.27	1.95	0.20	9.69	3.25E-22	3.44E-21	iRP-D26 Upregulated
ENSMMUG00000005260	RPL35	ENSG00000136942	RPL35	746.16	1.66	0.17	9.69	3.34E-22	3.53E-21	iRP-D26 Upregulated
ENSMMUG00000009951	MARCKSL1	ENSG00000175130	MARCKSL1	411.40	-2.00	0.21	-9.69	3.45E-22	3.64E-21	iRP-D26 Downregulated
ENSMMUG00000017515	EPB41L4B	ENSG00000095203	EPB41L4B	325.58	2.06	0.21	9.68	3.68E-22	3.89E-21	iRP-D26 Upregulated
ENSMMUG00000015634	CENPF	ENSG00000117724	CENPF	14361.18	1.31	0.14	9.68	3.76E-22	3.97E-21	iRP-D26 Upregulated
ENSMMUG00000062006	METAP2	ENSG00000111142	METAP2	3540.82	-1.23	0.13	-9.68	3.81E-22	4.02E-21	iRP-D26 Downregulated
ENSMMUG00000055788	HIST1H2AK	ENSG00000275221	H2AC15	1597.09	-14.02	1.45	-9.68	3.83E-22	4.04E-21	iRP-D26 Downregulated
ENSMMUG00000052840	RAB31	ENSG00000168461	RAB31	1053.55	-1.81	0.19	-9.67	3.95E-22	4.16E-21	iRP-D26 Downregulated
ENSMMUG00000006676	CASC4	ENSG00000166734	CASC4	2117.37	-1.38	0.14	-9.67	3.95E-22	4.16E-21	iRP-D26 Downregulated
ENSMMUG00000017949	OAZ1	ENSG00000104904	OAZ1	10680.09	1.08	0.11	9.66	4.40E-22	4.63E-21	iRP-D26 Upregulated
ENSMMUG00000001748	SYK	ENSG00000165025	SYK	179.98	-2.84	0.29	-9.66	4.45E-22	4.68E-21	iRP-D26 Downregulated
ENSMMUG00000000868	SLC30A1	NA	NA	625.90	1.74	0.18	9.65	4.70E-22	4.94E-21	iRP-D26 Upregulated
ENSMMUG00000000151	TMPRSS6	ENSG00000187045	TMPRSS6	176.33	-7.40	0.77	-9.65	4.70E-22	4.94E-21	iRP-D26 Downregulated
ENSMMUG00000016313	RUSC2	ENSG00000198853	RUSC2	1740.34	1.40	0.14	9.65	4.72E-22	4.96E-21	iRP-D26 Upregulated
ENSMMUG00000010849	ARHGEF10L	ENSG00000074964	ARHGEF10L	273.25	2.67	0.28	9.65	4.75E-22	4.99E-21	iRP-D26 Upregulated
ENSMMUG00000022858	SPNS2	ENSG00000183018	SPNS2	5522.69	4.50	0.47	9.65	4.87E-22	5.12E-21	iRP-D26 Upregulated
ENSMMUG00000004412	RSRC2	ENSG00000111011	RSRC2	3405.75	-1.11	0.11	-9.65	4.88E-22	5.12E-21	iRP-D26 Downregulated
ENSMMUG00000022742	MAP1S	ENSG00000130479	MAP1S	999.92	-1.54	0.16	-9.65	4.91E-22	5.14E-21	iRP-D26 Downregulated
ENSMMUG00000002797	JDP2	ENSG00000140044	JDP2	529.12	1.74	0.18	9.65	5.05E-22	5.29E-21	iRP-D26 Upregulated
ENSMMUG00000004950	CBX5	ENSG00000094916	CBX5	2711.53	1.32	0.14	9.65	5.05E-22	5.29E-21	iRP-D26 Upregulated
ENSMMUG00000028921	NETO2	ENSG00000171208	NETO2	208.50	-2.70	0.28	-9.64	5.16E-22	5.41E-21	iRP-D26 Downregulated
ENSMMUG00000045497		NA	NA	1543.51	-13.97	1.45	-9.64	5.28E-22	5.52E-21	iRP-D26 Downregulated
ENSMMUG00000064450	TMEM129	ENSG00000168936	TMEM129	1329.76	1.34	0.14	9.64	5.38E-22	5.62E-21	iRP-D26 Upregulated
ENSMMUG00000004224	PARP12	ENSG00000059378	PARP12	129.72	-6.36	0.66	-9.64	5.45E-22	5.70E-21	iRP-D26 Downregulated
ENSMMUG00000017806	CD109	ENSG00000156535	CD109	639.94	-1.92	0.20	-9.64	5.69E-22	5.94E-21	iRP-D26 Downregulated
ENSMMUG00000015276	PHKG1	ENSG00000164776	PHKG1	318.80	-2.22	0.23	-9.63	5.70E-22	5.95E-21	iRP-D26 Downregulated
ENSMMUG00000060324	CHMP6	ENSG00000176108	CHMP6	889.18	1.56	0.16	9.63	5.78E-22	6.03E-21	iRP-D26 Upregulated
ENSMMUG00000007626	ITSN1	ENSG00000205726	ITSN1	1351.67	1.31	0.14	9.62	6.40E-22	6.68E-21	iRP-D26 Upregulated
ENSMMUG00000020052	NRP2	ENSG00000118257	NRP2	3564.54	-13.74	1.43	-9.62	6.56E-22	6.84E-21	iRP-D26 Downregulated
ENSMMUG00000045991	USP9Y	ENSG00000114374	USP9Y	1506.91	-13.94	1.45	-9.62	6.71E-22	6.99E-21	iRP-D26 Downregulated
ENSMMUG00000022674	SLC51A	ENSG00000163959	SLC51A	292.69	2.26	0.24	9.62	6.73E-22	7.01E-21	iRP-D26 Upregulated
ENSMMUG00000022839	ESR2	ENSG00000140009	ESR2	107.57	-4.64	0.48	-9.61	6.97E-22	7.25E-21	iRP-D26 Downregulated
ENSMMUG00000002052	SPSB1	ENSG00000171621	SPSB1	582.08	2.30	0.24	9.61	7.16E-22	7.44E-21	iRP-D26 Upregulated
ENSMMUG00000002211	DCLK2	ENSG00000170390	DCLK2	411.96	2.36	0.25	9.61	7.23E-22	7.50E-21	iRP-D26 Upregulated
ENSMMUG00000002278	ARID3A	ENSG00000116017	ARID3A	2444.25	1.34	0.14	9.60	7.65E-22	7.94E-21	iRP-D26 Upregulated
ENSMMUG00000050983	PADI1	ENSG00000142623	PADI1	142.38	-6.76	0.70	-9.60	8.01E-22	8.31E-21	iRP-D26 Downregulated
ENSMMUG00000003954	ATP5MC3	NA	NA	1956.51	-1.56	0.16	-9.60	8.21E-22	8.51E-21	iRP-D26 Downregulated
ENSMMUG00000017786	PABPC1	ENSG00000070756	PABPC1	4058.22	1.18	0.12	9.59	8.48E-22	8.79E-21	iRP-D26 Upregulated
ENSMMUG00000004679	NIPSNAP2	ENSG00000146729	NIPSNAP2	1625.78	-1.33	0.14	-9.58	9.30E-22	9.63E-21	iRP-D26 Downregulated
ENSMMUG00000009223	PPP1R15A	ENSG00000087074	PPP1R15A	3552.63	-1.83	0.19	-9.58	9.64E-22	9.98E-21	iRP-D26 Downregulated
ENSMMUG00000015409	HBP1	ENSG00000105856	HBP1	4244.14	-1.11	0.12	-9.58	1.01E-21	1.05E-20	iRP-D26 Downregulated
ENSMMUG00000002168	MARCHF10	ENSG00000173838	MARCHF10	106.42	5.61	0.59	9.57	1.12E-21	1.15E-20	iRP-D26 Upregulated
ENSMMUG00000013176	NSDHL	ENSG00000147383	NSDHL	1347.43	1.36	0.14	9.57	1.11E-21	1.15E-20	iRP-D26 Upregulated
ENSMMUG00000012704	ISOC2	ENSG00000063241	ISOC2	697.87	-1.71	0.18	-9.57	1.11E-21	1.15E-20	iRP-D26 Downregulated
ENSMMUG00000023077	PTTG1	ENSG00000164611	PTTG1	958.01	1.59	0.17	9.56	1.15E-21	1.18E-20	iRP-D26 Upregulated
ENSMMUG00000011882	IQGAP1	ENSG00000140575	IQGAP1	32984.00	0.97	0.10	9.56	1.16E-21	1.20E-20	n.s.
ENSMMUG00000023198	TET1	ENSG00000138336	TET1	890.67	1.95	0.20	9.55	1.28E-21	1.32E-20	iRP-D26 Upregulated
ENSMMUG00000009825	ZDHHC1	ENSG00000159714	ZDHHC1	110.53	-5.70	0.60	-9.54	1.39E-21	1.43E-20	iRP-D26 Downregulated
ENSMMUG00000016228	ANKLE1	ENSG00000160117	ANKLE1	109.50	-4.17	0.44	-9.53	1.54E-21	1.58E-20	iRP-D26 Downregulated
ENSMMUG00000019177	GALNT3	ENSG00000115339	GALNT3	488.19	2.12	0.22	9.52	1.65E-21	1.70E-20	iRP-D26 Upregulated
ENSMMUG00000008666	PIK3CB	ENSG00000051382	PIK3CB	3409.13	1.11	0.12	9.52	1.78E-21	1.82E-20	iRP-D26 Upregulated
ENSMMUG00000029603	PCLAF	ENSG00000166803	PCLAF	503.75	-9.92	1.04	-9.52	1.78E-21	1.83E-20	iRP-D26 Downregulated
ENSMMUG00000011770	AVL9	ENSG00000105778	AVL9	2669.71	-1.14	0.12	-9.52	1.78E-21	1.83E-20	iRP-D26 Downregulated
ENSMMUG00000009126	SLCO2B1	ENSG00000137491	SLCO2B1	579.77	-1.89	0.20	-9.51	1.84E-21	1.89E-20	iRP-D26 Downregulated
ENSMMUG00000011573	CMTR1	ENSG00000137200	CMTR1	4401.84	-1.07	0.11	-9.50	2.01E-21	2.06E-20	iRP-D26 Downregulated
ENSMMUG00000007516	CDCA4	ENSG00000170779	CDCA4	851.65	1.51	0.16	9.50	2.11E-21	2.16E-20	iRP-D26 Upregulated
ENSMMUG00000005159	TMEM106B	ENSG00000106460	TMEM106B	2275.62	-1.48	0.16	-9.50	2.11E-21	2.16E-20	iRP-D26 Downregulated
ENSMMUG00000057652	ANG	ENSG00000214274	ANG	455.92	1.90	0.20	9.50	2.12E-21	2.17E-20	iRP-D26 Upregulated
ENSMMUG00000018245	EPHA2	ENSG00000142627	EPHA2	2578.73	1.66	0.17	9.50	2.20E-21	2.25E-20	iRP-D26 Upregulated
ENSMMUG00000011588		ENSG00000099331	MYO9B	1349.04	1.33	0.14	9.49	2.28E-21	2.33E-20	iRP-D26 Upregulated
ENSMMUG00000007864	ZNF438	ENSG00000183621	ZNF438	114.39	-3.93	0.41	-9.49	2.34E-21	2.39E-20	iRP-D26 Downregulated
ENSMMUG00000018921	CENPB	ENSG00000125817	CENPB	895.90	1.41	0.15	9.49	2.39E-21	2.44E-20	iRP-D26 Upregulated
ENSMMUG00000017533	IFIT1	ENSG00000185745	IFIT1	666.03	2.05	0.22	9.48	2.50E-21	2.55E-20	iRP-D26 Upregulated
ENSMMUG00000012880	DTD1	ENSG00000125821	DTD1	1036.59	1.48	0.16	9.47	2.73E-21	2.78E-20	iRP-D26 Upregulated
ENSMMUG00000060751		ENSG00000158406	H4C8	1307.15	-13.73	1.45	-9.47	2.79E-21	2.84E-20	iRP-D26 Downregulated
ENSMMUG00000000684	ACADSB	ENSG00000196177	ACADSB	688.05	-1.65	0.17	-9.47	2.92E-21	2.97E-20	iRP-D26 Downregulated
ENSMMUG00000007868	AAK1	ENSG00000115977	AAK1	671.62	-1.60	0.17	-9.47	2.92E-21	2.97E-20	iRP-D26 Downregulated
ENSMMUG00000051878		NA	NA	1771.76	1.29	0.14	9.46	2.94E-21	2.99E-20	iRP-D26 Upregulated
ENSMMUG00000047035	MAN1A2	ENSG00000198162	MAN1A2	3436.70	-1.09	0.11	-9.46	2.94E-21	2.99E-20	iRP-D26 Downregulated
ENSMMUG00000015472	SLC25A4	ENSG00000151729	SLC25A4	2296.33	1.16	0.12	9.46	3.02E-21	3.06E-20	iRP-D26 Upregulated
ENSMMUG00000022236	MTMR3	ENSG00000100330	MTMR3	5529.27	-1.07	0.11	-9.46	3.02E-21	3.07E-20	iRP-D26 Downregulated
ENSMMUG00000019736	SHANK2	ENSG00000162105	SHANK2	466.72	-9.81	1.04	-9.46	3.04E-21	3.08E-20	iRP-D26 Downregulated
ENSMMUG00000008810	ARL8B	ENSG00000134108	ARL8B	4437.32	-1.43	0.15	-9.46	3.04E-21	3.08E-20	iRP-D26 Downregulated
ENSMMUG00000013579	SLC45A4	ENSG00000022567	SLC45A4	306.93	-2.36	0.25	-9.46	3.09E-21	3.14E-20	iRP-D26 Downregulated
ENSMMUG00000001507	BRD8	ENSG00000112983	BRD8	3310.54	-1.23	0.13	-9.46	3.22E-21	3.26E-20	iRP-D26 Downregulated
ENSMMUG00000039526	TCTN1	ENSG00000204852	TCTN1	138.69	-3.34	0.35	-9.45	3.24E-21	3.28E-20	iRP-D26 Downregulated
ENSMMUG00000044086		NA	NA	276.18	2.23	0.24	9.45	3.25E-21	3.29E-20	iRP-D26 Upregulated
ENSMMUG00000044949	RBM43	ENSG00000184898	RBM43	208.01	-3.35	0.35	-9.45	3.25E-21	3.29E-20	iRP-D26 Downregulated
ENSMMUG00000017722	CCSAP	ENSG00000154429	CCSAP	3159.04	-1.34	0.14	-9.45	3.28E-21	3.32E-20	iRP-D26 Downregulated
ENSMMUG00000000113	PPP1R1A	ENSG00000135447	PPP1R1A	98.60	5.34	0.56	9.45	3.30E-21	3.34E-20	iRP-D26 Upregulated
ENSMMUG00000014833	IDH2	ENSG00000182054	IDH2	7457.89	-1.51	0.16	-9.45	3.47E-21	3.50E-20	iRP-D26 Downregulated
ENSMMUG00000011797	VAT1L	ENSG00000171724	VAT1L	1265.50	-13.69	1.45	-9.44	3.73E-21	3.76E-20	iRP-D26 Downregulated
ENSMMUG00000016876	ITGAL	ENSG00000005844	ITGAL	273.24	-3.01	0.32	-9.43	3.92E-21	3.95E-20	iRP-D26 Downregulated
ENSMMUG00000006783	ANKRD50	ENSG00000151458	ANKRD50	3340.84	-1.08	0.11	-9.43	3.99E-21	4.02E-20	iRP-D26 Downregulated
ENSMMUG00000000465	ARAP3	ENSG00000120318	ARAP3	119.76	-6.24	0.66	-9.43	4.12E-21	4.15E-20	iRP-D26 Downregulated
ENSMMUG00000023304	GNG10	ENSG00000059769	DNAJC25	3195.18	-1.82	0.19	-9.42	4.52E-21	4.55E-20	iRP-D26 Downregulated
ENSMMUG00000058665		ENSG00000184599	TAFA3	95.29	5.15	0.55	9.42	4.57E-21	4.60E-20	iRP-D26 Upregulated
ENSMMUG00000022971	CTSV	ENSG00000136943	CTSV	242.97	2.38	0.25	9.42	4.65E-21	4.67E-20	iRP-D26 Upregulated
ENSMMUG00000010554		NA	NA	2645.78	1.80	0.19	9.41	4.75E-21	4.77E-20	iRP-D26 Upregulated
ENSMMUG00000031435		ENSG00000175063	UBE2C	1256.50	1.48	0.16	9.41	5.08E-21	5.10E-20	iRP-D26 Upregulated
ENSMMUG00000021024	CCDC138	ENSG00000163006	CCDC138	284.89	-2.15	0.23	-9.41	5.14E-21	5.16E-20	iRP-D26 Downregulated
ENSMMUG00000021376	GAS2L1	ENSG00000185340	GAS2L1	523.89	-1.77	0.19	-9.40	5.36E-21	5.38E-20	iRP-D26 Downregulated
ENSMMUG00000013191	INTS6	ENSG00000102786	INTS6	2563.14	-1.22	0.13	-9.40	5.49E-21	5.50E-20	iRP-D26 Downregulated
ENSMMUG00000003907	BAX	ENSG00000087088	BAX	1500.57	1.51	0.16	9.40	5.55E-21	5.56E-20	iRP-D26 Upregulated
ENSMMUG00000008056	THNSL2	ENSG00000144115	THNSL2	158.81	-7.24	0.77	-9.39	6.10E-21	6.10E-20	iRP-D26 Downregulated
ENSMMUG00000004931	SYNE3	ENSG00000176438	SYNE3	1586.84	-1.67	0.18	-9.38	6.30E-21	6.30E-20	iRP-D26 Downregulated
ENSMMUG00000050980	C13H2orf68	ENSG00000168887	C2orf68	872.07	1.44	0.15	9.38	6.47E-21	6.47E-20	iRP-D26 Upregulated
ENSMMUG00000023244	GUCY1A1	ENSG00000164116	GUCY1A1	1194.76	-13.60	1.45	-9.38	6.55E-21	6.54E-20	iRP-D26 Downregulated
ENSMMUG00000005220	SYNM	ENSG00000182253	SYNM	855.58	1.69	0.18	9.38	6.81E-21	6.80E-20	iRP-D26 Upregulated
ENSMMUG00000022134	ADAM18	ENSG00000168619	ADAM18	308.26	2.22	0.24	9.38	6.86E-21	6.84E-20	iRP-D26 Upregulated
ENSMMUG00000008426	TBCE	ENSG00000284770	TBCE	1025.91	-1.37	0.15	-9.36	7.83E-21	7.81E-20	iRP-D26 Downregulated
ENSMMUG00000010474	HMCN1	ENSG00000143341	HMCN1	1977.87	-1.67	0.18	-9.36	7.92E-21	7.89E-20	iRP-D26 Downregulated
ENSMMUG00000019807	RGS14	ENSG00000169220	RGS14	197.16	-2.57	0.27	-9.36	7.94E-21	7.91E-20	iRP-D26 Downregulated
ENSMMUG00000013778	NUP93	ENSG00000102900	NUP93	1760.47	1.28	0.14	9.36	8.18E-21	8.15E-20	iRP-D26 Upregulated
ENSMMUG00000016223	MYCL	ENSG00000116990	MYCL	1072.89	-1.47	0.16	-9.36	8.19E-21	8.16E-20	iRP-D26 Downregulated
ENSMMUG00000002963	ARHGAP32	ENSG00000134909	ARHGAP32	2000.31	-1.18	0.13	-9.36	8.32E-21	8.28E-20	iRP-D26 Downregulated
ENSMMUG00000023033	ADAM8	ENSG00000151651	ADAM8	139.46	-3.27	0.35	-9.36	8.34E-21	8.30E-20	iRP-D26 Downregulated
ENSMMUG00000004897	GPD2	ENSG00000115159	GPD2	2166.97	1.35	0.14	9.35	8.46E-21	8.41E-20	iRP-D26 Upregulated
ENSMMUG00000006485	L1TD1	ENSG00000240563	L1TD1	2738.15	-13.36	1.43	-9.35	8.56E-21	8.50E-20	iRP-D26 Downregulated
ENSMMUG00000011779	HEATR5A	ENSG00000129493	HEATR5A	2619.06	1.16	0.12	9.35	8.83E-21	8.76E-20	iRP-D26 Upregulated
ENSMMUG00000014891	CA2	ENSG00000104267	CA2	1039.19	1.47	0.16	9.34	9.33E-21	9.26E-20	iRP-D26 Upregulated
ENSMMUG00000012466	BBC3	ENSG00000105327	BBC3	263.64	2.99	0.32	9.34	9.36E-21	9.28E-20	iRP-D26 Upregulated
ENSMMUG00000000250	COX7A1	ENSG00000161281	COX7A1	241.43	2.56	0.27	9.34	9.60E-21	9.52E-20	iRP-D26 Upregulated
ENSMMUG00000057257	RNF149	ENSG00000163162	RNF149	1103.15	-1.41	0.15	-9.34	9.68E-21	9.59E-20	iRP-D26 Downregulated
ENSMMUG00000049519		NA	NA	2714.25	-13.34	1.43	-9.34	9.71E-21	9.61E-20	iRP-D26 Downregulated
ENSMMUG00000012766	TMEM125	ENSG00000179178	TMEM125	574.27	1.82	0.19	9.33	1.02E-20	1.01E-19	iRP-D26 Upregulated
ENSMMUG00000013439		NA	NA	838.62	1.42	0.15	9.33	1.03E-20	1.02E-19	iRP-D26 Upregulated
ENSMMUG00000004938	PITRM1	ENSG00000107959	PITRM1	3631.51	1.07	0.11	9.33	1.09E-20	1.08E-19	iRP-D26 Upregulated
ENSMMUG00000063198		NA	NA	176.21	-2.83	0.30	-9.32	1.12E-20	1.10E-19	iRP-D26 Downregulated
ENSMMUG00000058267	GLTP	ENSG00000139433	GLTP	2668.41	-1.10	0.12	-9.32	1.15E-20	1.14E-19	iRP-D26 Downregulated
ENSMMUG00000048691	HAVCR2	ENSG00000135077	HAVCR2	102.04	-5.41	0.58	-9.32	1.18E-20	1.17E-19	iRP-D26 Downregulated
ENSMMUG00000007899	GRAMD2B	ENSG00000155324	GRAMD2B	1862.59	-1.22	0.13	-9.32	1.19E-20	1.18E-19	iRP-D26 Downregulated
ENSMMUG00000005915	DYNC1I1	ENSG00000158560	DYNC1I1	777.62	1.56	0.17	9.31	1.30E-20	1.28E-19	iRP-D26 Upregulated
ENSMMUG00000014301	NECTIN2	ENSG00000130202	NECTIN2	1540.44	1.61	0.17	9.31	1.29E-20	1.28E-19	iRP-D26 Upregulated
ENSMMUG00000015052	ARHGAP25	ENSG00000163219	ARHGAP25	131.58	-6.65	0.71	-9.31	1.32E-20	1.31E-19	iRP-D26 Downregulated
ENSMMUG00000017733	ATP8A1	ENSG00000124406	ATP8A1	142.13	-3.07	0.33	-9.30	1.37E-20	1.34E-19	iRP-D26 Downregulated
ENSMMUG00000008774	CLVS1	ENSG00000177182	CLVS1	1519.37	-1.54	0.17	-9.30	1.38E-20	1.36E-19	iRP-D26 Downregulated
ENSMMUG00000051929	TPRG1L	ENSG00000158109	TPRG1L	191.00	2.57	0.28	9.30	1.40E-20	1.37E-19	iRP-D26 Upregulated
ENSMMUG00000041744		ENSG00000282988	AL031777.2	5608.72	1.13	0.12	9.30	1.42E-20	1.40E-19	iRP-D26 Upregulated
ENSMMUG00000057657	MYLIP	ENSG00000007944	MYLIP	2454.78	-1.78	0.19	-9.30	1.44E-20	1.42E-19	iRP-D26 Downregulated
ENSMMUG00000057304	ADAMTS19	ENSG00000145808	ADAMTS19	416.35	-9.64	1.04	-9.29	1.48E-20	1.45E-19	iRP-D26 Downregulated
ENSMMUG00000005827	PNMA8A	ENSG00000182013	PNMA8A	207.95	-8.05	0.87	-9.28	1.64E-20	1.61E-19	iRP-D26 Downregulated
ENSMMUG00000042793	BRAF	ENSG00000157764	BRAF	982.70	-1.36	0.15	-9.28	1.64E-20	1.61E-19	iRP-D26 Downregulated
ENSMMUG00000008430	CACNB3	ENSG00000167535	CACNB3	492.99	1.78	0.19	9.28	1.65E-20	1.62E-19	iRP-D26 Upregulated
ENSMMUG00000041450	ZNF432	ENSG00000256087	ZNF432	118.71	-3.77	0.41	-9.28	1.69E-20	1.65E-19	iRP-D26 Downregulated
ENSMMUG00000014340	CDCA8	ENSG00000134690	CDCA8	1016.40	1.49	0.16	9.28	1.72E-20	1.69E-19	iRP-D26 Upregulated
ENSMMUG00000031297	CASP10	ENSG00000003400	CASP10	185.61	-3.18	0.34	-9.28	1.73E-20	1.69E-19	iRP-D26 Downregulated
ENSMMUG00000012729	LYST	ENSG00000143669	LYST	573.44	-1.61	0.17	-9.28	1.76E-20	1.72E-19	iRP-D26 Downregulated
ENSMMUG00000022744	MBNL2	ENSG00000139793	MBNL2	7795.37	-1.20	0.13	-9.27	1.84E-20	1.80E-19	iRP-D26 Downregulated
ENSMMUG00000043127		NA	NA	1199.57	-1.32	0.14	-9.27	1.85E-20	1.81E-19	iRP-D26 Downregulated
ENSMMUG00000015320	KCNQ5	ENSG00000185760	KCNQ5	104.83	3.88	0.42	9.27	1.89E-20	1.85E-19	iRP-D26 Upregulated
ENSMMUG00000047499	VSIG10	ENSG00000176834	VSIG10	1009.10	-1.42	0.15	-9.26	2.00E-20	1.95E-19	iRP-D26 Downregulated
ENSMMUG00000016031	VKORC1	ENSG00000151006	PRSS53	1372.73	1.42	0.15	9.26	2.03E-20	1.98E-19	iRP-D26 Upregulated
ENSMMUG00000020441	ODC1	NA	NA	1143.62	2.11	0.23	9.26	2.08E-20	2.03E-19	iRP-D26 Upregulated
ENSMMUG00000013460	RAB8B	ENSG00000166128	RAB8B	509.25	-1.66	0.18	-9.26	2.09E-20	2.04E-19	iRP-D26 Downregulated
ENSMMUG00000002113	NHLRC3	ENSG00000188811	NHLRC3	4110.76	-1.15	0.12	-9.26	2.14E-20	2.08E-19	iRP-D26 Downregulated
ENSMMUG00000017400		ENSG00000173480	ZNF417	1540.13	1.24	0.13	9.25	2.18E-20	2.12E-19	iRP-D26 Upregulated
ENSMMUG00000014248	FOXI3	ENSG00000214336	FOXI3	151.79	-7.18	0.78	-9.25	2.20E-20	2.14E-19	iRP-D26 Downregulated
ENSMMUG00000014647	GPBP1	ENSG00000062194	GPBP1	4957.52	-1.08	0.12	-9.25	2.23E-20	2.17E-19	iRP-D26 Downregulated
ENSMMUG00000040562	TMCO3	ENSG00000150403	TMCO3	3259.97	1.09	0.12	9.25	2.28E-20	2.22E-19	iRP-D26 Upregulated
ENSMMUG00000015264	ZNF185	ENSG00000147394	ZNF185	154.41	3.00	0.32	9.25	2.32E-20	2.25E-19	iRP-D26 Upregulated
ENSMMUG00000008175	RPAP1	ENSG00000103932	RPAP1	689.32	-1.69	0.18	-9.25	2.34E-20	2.27E-19	iRP-D26 Downregulated
ENSMMUG00000012270	RBM7	ENSG00000076053	RBM7	1526.35	-1.31	0.14	-9.24	2.37E-20	2.31E-19	iRP-D26 Downregulated
ENSMMUG00000063246	HIST1H2BO	ENSG00000184678	H2BC21	2474.00	-13.21	1.43	-9.24	2.43E-20	2.36E-19	iRP-D26 Downregulated
ENSMMUG00000003902	THBS3	ENSG00000169231	THBS3	193.23	-2.75	0.30	-9.24	2.58E-20	2.50E-19	iRP-D26 Downregulated
ENSMMUG00000057606	GPRIN3	ENSG00000185477	GPRIN3	104.40	-4.70	0.51	-9.23	2.62E-20	2.54E-19	iRP-D26 Downregulated
ENSMMUG00000020665	SDSL	ENSG00000139410	SDSL	174.21	-2.81	0.30	-9.23	2.74E-20	2.66E-19	iRP-D26 Downregulated
ENSMMUG00000030279	AKAP10	ENSG00000108599	AKAP10	1003.08	1.39	0.15	9.23	2.83E-20	2.74E-19	iRP-D26 Upregulated
ENSMMUG00000014953	ARHGAP10	ENSG00000071205	ARHGAP10	3413.84	1.05	0.11	9.22	2.97E-20	2.88E-19	iRP-D26 Upregulated
ENSMMUG00000019471	ADI1	ENSG00000182551	ADI1	264.11	-2.57	0.28	-9.22	3.04E-20	2.94E-19	iRP-D26 Downregulated
ENSMMUG00000008818	SMARCA1	ENSG00000102038	SMARCA1	6037.67	1.59	0.17	9.21	3.35E-20	3.24E-19	iRP-D26 Upregulated
ENSMMUG00000011232	RADIL	ENSG00000157927	RADIL	112.56	4.23	0.46	9.20	3.42E-20	3.31E-19	iRP-D26 Upregulated
ENSMMUG00000038824	RPS4Y2	ENSG00000280969	RPS4Y2	999.08	-13.34	1.45	-9.20	3.59E-20	3.46E-19	iRP-D26 Downregulated
ENSMMUG00000004847	XYLB	ENSG00000093217	XYLB	214.03	-2.48	0.27	-9.20	3.59E-20	3.47E-19	iRP-D26 Downregulated
ENSMMUG00000009906	PLAU	ENSG00000122861	PLAU	9804.10	1.16	0.13	9.20	3.68E-20	3.55E-19	iRP-D26 Upregulated
ENSMMUG00000043586	ID3	ENSG00000117318	ID3	2808.83	1.96	0.21	9.19	3.80E-20	3.66E-19	iRP-D26 Upregulated
ENSMMUG00000009174	GEMIN6	ENSG00000152147	GEMIN6	226.99	2.54	0.28	9.19	3.84E-20	3.70E-19	iRP-D26 Upregulated
ENSMMUG00000008522	DECR2	ENSG00000103202	NME4	562.62	1.76	0.19	9.19	3.96E-20	3.81E-19	iRP-D26 Upregulated
ENSMMUG00000059330	IGFBP1	ENSG00000146678	IGFBP1	388.44	-9.54	1.04	-9.19	4.10E-20	3.95E-19	iRP-D26 Downregulated
ENSMMUG00000023541	CBFA2T2	ENSG00000078699	CBFA2T2	850.74	-1.41	0.15	-9.18	4.29E-20	4.13E-19	iRP-D26 Downregulated
ENSMMUG00000018390	KCNMA1	ENSG00000156113	KCNMA1	972.39	-13.31	1.45	-9.17	4.54E-20	4.37E-19	iRP-D26 Downregulated
ENSMMUG00000003799	FNBP1	ENSG00000187239	FNBP1	1232.29	1.28	0.14	9.17	4.58E-20	4.41E-19	iRP-D26 Upregulated
ENSMMUG00000006632	ANKRD1	ENSG00000148677	ANKRD1	1046.80	7.09	0.77	9.17	4.61E-20	4.43E-19	iRP-D26 Upregulated
ENSMMUG00000017932	ACSS2	ENSG00000131069	ACSS2	1081.12	-1.32	0.14	-9.17	4.65E-20	4.46E-19	iRP-D26 Downregulated
ENSMMUG00000020254	EXOC3L1	ENSG00000179044	EXOC3L1	122.10	-6.54	0.71	-9.17	4.83E-20	4.64E-19	iRP-D26 Downregulated
ENSMMUG00000016006	RAB38	ENSG00000123892	RAB38	196.06	-7.97	0.87	-9.17	4.88E-20	4.69E-19	iRP-D26 Downregulated
ENSMMUG00000010342	SLC38A3	ENSG00000188338	SLC38A3	116.36	3.45	0.38	9.16	5.17E-20	4.96E-19	iRP-D26 Upregulated
ENSMMUG00000028809		ENSG00000283201	AC092329.3	337.12	1.96	0.21	9.16	5.24E-20	5.03E-19	iRP-D26 Upregulated
ENSMMUG00000019009	SATB1	ENSG00000182568	SATB1	181.21	3.11	0.34	9.16	5.30E-20	5.08E-19	iRP-D26 Upregulated
ENSMMUG00000060968	HIST1H2BM	ENSG00000273703	H2BC14	967.98	-13.30	1.45	-9.15	5.48E-20	5.25E-19	iRP-D26 Downregulated
ENSMMUG00000051451	GPX8	ENSG00000164294	GPX8	1371.02	1.24	0.14	9.15	5.74E-20	5.50E-19	iRP-D26 Upregulated
ENSMMUG00000020650	SPPL3	ENSG00000157837	SPPL3	881.75	-1.38	0.15	-9.14	6.02E-20	5.76E-19	iRP-D26 Downregulated
ENSMMUG00000008034	HSD11B2	ENSG00000176387	HSD11B2	101.31	-5.40	0.59	-9.14	6.19E-20	5.92E-19	iRP-D26 Downregulated
ENSMMUG00000003684	ATP8B4	ENSG00000104043	ATP8B4	193.50	-7.94	0.87	-9.14	6.21E-20	5.94E-19	iRP-D26 Downregulated
ENSMMUG00000023682		ENSG00000035681	NSMAF	1379.13	1.21	0.13	9.14	6.31E-20	6.03E-19	iRP-D26 Upregulated
ENSMMUG00000054288	ZNF597	ENSG00000167981	ZNF597	154.33	2.98	0.33	9.14	6.45E-20	6.16E-19	iRP-D26 Upregulated
ENSMMUG00000017270		ENSG00000196275	GTF2IRD2	479.34	1.71	0.19	9.14	6.54E-20	6.24E-19	iRP-D26 Upregulated
ENSMMUG00000018610	PAPOLA	ENSG00000090060	PAPOLA	10135.79	-1.15	0.13	-9.13	6.67E-20	6.36E-19	iRP-D26 Downregulated
ENSMMUG00000021425	USP12	ENSG00000152484	USP12	1843.22	-1.31	0.14	-9.13	6.79E-20	6.48E-19	iRP-D26 Downregulated
ENSMMUG00000053589	COTL1	ENSG00000103187	COTL1	1365.66	-1.38	0.15	-9.13	6.90E-20	6.58E-19	iRP-D26 Downregulated
ENSMMUG00000023144	FDPS	NA	NA	2745.49	1.18	0.13	9.13	6.99E-20	6.65E-19	iRP-D26 Upregulated
ENSMMUG00000016277	EML4	ENSG00000143924	EML4	8434.65	1.00	0.11	9.13	6.97E-20	6.65E-19	iRP-D26 Upregulated
ENSMMUG00000007081	SGMS1	ENSG00000198964	SGMS1	2814.00	-1.19	0.13	-9.13	7.08E-20	6.74E-19	iRP-D26 Downregulated
ENSMMUG00000003457	PRKACB	ENSG00000142875	PRKACB	1429.70	-1.35	0.15	-9.13	7.15E-20	6.80E-19	iRP-D26 Downregulated
ENSMMUG00000047704	ZNF226	ENSG00000167380	ZNF226	847.49	1.55	0.17	9.12	7.45E-20	7.09E-19	iRP-D26 Upregulated
ENSMMUG00000001799	CCM2	ENSG00000136280	CCM2	958.45	1.92	0.21	9.12	7.51E-20	7.14E-19	iRP-D26 Upregulated
ENSMMUG00000002100	MITF	ENSG00000187098	MITF	204.44	2.72	0.30	9.11	8.13E-20	7.72E-19	iRP-D26 Upregulated
ENSMMUG00000003217	TM7SF3	ENSG00000064115	TM7SF3	2583.90	1.81	0.20	9.11	8.45E-20	8.01E-19	iRP-D26 Upregulated
ENSMMUG00000018298	KLRD1	ENSG00000134539	KLRD1	189.93	-7.91	0.87	-9.10	8.83E-20	8.37E-19	iRP-D26 Downregulated
ENSMMUG00000051742	ZBTB8A	ENSG00000160062	ZBTB8A	208.84	2.36	0.26	9.10	8.95E-20	8.48E-19	iRP-D26 Upregulated
ENSMMUG00000023002	ADGRF5	ENSG00000069122	ADGRF5	901.53	-13.20	1.45	-9.10	9.25E-20	8.76E-19	iRP-D26 Downregulated
ENSMMUG00000015362	JARID2	ENSG00000008083	JARID2	1125.89	-1.27	0.14	-9.10	9.26E-20	8.77E-19	iRP-D26 Downregulated
ENSMMUG00000021400	RHOBTB1	ENSG00000072422	RHOBTB1	3672.17	-1.04	0.11	-9.10	9.34E-20	8.84E-19	iRP-D26 Downregulated
ENSMMUG00000059103		NA	NA	905.28	1.34	0.15	9.09	9.48E-20	8.97E-19	iRP-D26 Upregulated
ENSMMUG00000022926	MORF4L1	ENSG00000185787	MORF4L1	3901.12	-1.25	0.14	-9.09	9.90E-20	9.36E-19	iRP-D26 Downregulated
ENSMMUG00000003911	GYS1	ENSG00000104812	GYS1	2778.13	1.75	0.19	9.09	9.95E-20	9.40E-19	iRP-D26 Upregulated
ENSMMUG00000020775	GRB7	ENSG00000141738	GRB7	774.12	-1.48	0.16	-9.09	1.00E-19	9.49E-19	iRP-D26 Downregulated
ENSMMUG00000018795	KYAT3	ENSG00000137944	KYAT3	963.26	-1.35	0.15	-9.07	1.14E-19	1.07E-18	iRP-D26 Downregulated
ENSMMUG00000006731	CECR2	ENSG00000099954	CECR2	879.38	-13.16	1.45	-9.07	1.17E-19	1.10E-18	iRP-D26 Downregulated
ENSMMUG00000017224	CTNNBL1	ENSG00000132792	CTNNBL1	1370.75	-1.24	0.14	-9.07	1.18E-19	1.11E-18	iRP-D26 Downregulated
ENSMMUG00000002397	GINS1	ENSG00000101003	GINS1	1731.69	1.18	0.13	9.07	1.18E-19	1.11E-18	iRP-D26 Upregulated
ENSMMUG00000007457	WWC1	ENSG00000113645	WWC1	1196.00	1.30	0.14	9.07	1.20E-19	1.13E-18	iRP-D26 Upregulated
ENSMMUG00000058281	ITPRIPL2	ENSG00000205730	ITPRIPL2	1036.92	1.58	0.17	9.07	1.21E-19	1.14E-18	iRP-D26 Upregulated
ENSMMUG00000006448	PDHX	ENSG00000110435	PDHX	2099.23	-1.19	0.13	-9.06	1.25E-19	1.18E-18	iRP-D26 Downregulated
ENSMMUG00000010949	SPG21	ENSG00000090487	SPG21	2647.52	-1.07	0.12	-9.06	1.25E-19	1.18E-18	iRP-D26 Downregulated
ENSMMUG00000009848	PARG	ENSG00000227345	PARG	2551.20	1.09	0.12	9.06	1.34E-19	1.26E-18	iRP-D26 Upregulated
ENSMMUG00000063485		NA	NA	505.99	1.81	0.20	9.06	1.35E-19	1.27E-18	iRP-D26 Upregulated
ENSMMUG00000012485	POC1A	ENSG00000164087	POC1A	877.80	1.36	0.15	9.05	1.43E-19	1.35E-18	iRP-D26 Upregulated
ENSMMUG00000000754	DMXL2	ENSG00000104093	DMXL2	184.17	-7.87	0.87	-9.04	1.53E-19	1.43E-18	iRP-D26 Downregulated
ENSMMUG00000000323	ARHGAP4	ENSG00000089820	ARHGAP4	137.41	-7.02	0.78	-9.04	1.62E-19	1.52E-18	iRP-D26 Downregulated
ENSMMUG00000054069		ENSG00000178104	PDE4DIP	278.40	-2.28	0.25	-9.03	1.65E-19	1.55E-18	iRP-D26 Downregulated
ENSMMUG00000007596	SEMA4C	ENSG00000168758	SEMA4C	1171.09	-1.61	0.18	-9.03	1.69E-19	1.58E-18	iRP-D26 Downregulated
ENSMMUG00000016418	CBX4	ENSG00000141582	CBX4	857.65	-1.45	0.16	-9.03	1.75E-19	1.63E-18	iRP-D26 Downregulated
ENSMMUG00000010031	TGFBR2	ENSG00000163513	TGFBR2	831.39	-1.46	0.16	-9.03	1.79E-19	1.68E-18	iRP-D26 Downregulated
ENSMMUG00000060781	GPR18	ENSG00000125245	GPR18	160.31	-3.45	0.38	-9.02	1.80E-19	1.68E-18	iRP-D26 Downregulated
ENSMMUG00000006033	ADAM9	ENSG00000168615	ADAM9	5140.51	-1.23	0.14	-9.02	1.81E-19	1.69E-18	iRP-D26 Downregulated
ENSMMUG00000021929	KIF2C	ENSG00000142945	KIF2C	1586.80	1.29	0.14	9.02	1.95E-19	1.82E-18	iRP-D26 Upregulated
ENSMMUG00000023308	KCND2	ENSG00000184408	KCND2	94.56	5.61	0.62	9.02	1.97E-19	1.84E-18	iRP-D26 Upregulated
ENSMMUG00000023099	LRPAP1	ENSG00000163956	LRPAP1	5681.07	-1.02	0.11	-9.01	1.99E-19	1.86E-18	iRP-D26 Downregulated
ENSMMUG00000005619	NISCH	ENSG00000010322	NISCH	2264.90	-1.29	0.14	-9.01	2.01E-19	1.87E-18	iRP-D26 Downregulated
[truncated: 19,579 more rows]
