# Supplementary material for: Transcriptomic analysis of primate placentas and novel rhesus trophoblast cell lines informs investigations of human placentation
Source: BMC Biol. 2021 Jun 21;19:127. doi: 10.1186/s12915-021-01056-7 (PMC8218487; doi:10.1186/s12915-021-01056-7)
Supplement: Supplementary file 13 — Additional file 13. DE results of iRP-D28A versus RPT (all 21,578 genes). [file 12915_2021_1056_MOESM13_ESM.txt]

Macaque.GeneID	Macaque.Gene.name	Human.GeneID	Human.Gene.name	baseMean	log2FoldChange	lfcSE	stat	pvalue	padj	DE
ENSMMUG00000003071	MBNL3	ENSG00000076770	MBNL3	23563.09308	-9.656617468	0.249191656	-38.7517689	0.00E+00	0.00E+00	iRP-D28A Downregulated
ENSMMUG00000003615	NFE2L3	ENSG00000050344	NFE2L3	19230.88708	-7.650053416	0.22852281	-33.4761043	1.07E-245	7.10E-242	iRP-D28A Downregulated
ENSMMUG00000010279	SLC1A4	ENSG00000115902	SLC1A4	7448.169826	6.010913667	0.202938529	29.6193813	8.41E-193	4.17E-189	iRP-D28A Upregulated
ENSMMUG00000016925	LAMB3	ENSG00000196878	LAMB3	9154.060895	7.388950726	0.258827522	28.5477783	2.99E-179	1.19E-175	iRP-D28A Upregulated
ENSMMUG00000022083	GCM1	ENSG00000137270	GCM1	8282.187354	-10.35651684	0.370246409	-27.97195757	3.56E-172	1.18E-168	iRP-D28A Downregulated
ENSMMUG00000002122	SPOCK2	ENSG00000107742	SPOCK2	4038.469227	-6.611743215	0.24017387	-27.52898647	7.90E-167	2.24E-163	iRP-D28A Downregulated
ENSMMUG00000011898	PCDH7	ENSG00000169851	PCDH7	5805.38491	7.374742509	0.269460708	27.36852643	6.50E-165	1.61E-161	iRP-D28A Upregulated
ENSMMUG00000063583		NA	NA	6514.047258	-9.77397447	0.358095128	-27.29435203	4.95E-164	1.09E-160	iRP-D28A Downregulated
ENSMMUG00000007483	INHA	ENSG00000123999	INHA	12412.84683	8.299800277	0.304728685	27.23668855	2.39E-163	4.74E-160	iRP-D28A Upregulated
ENSMMUG00000013555	ISM2	ENSG00000100593	ISM2	8920.366173	-9.746235182	0.358321813	-27.19967034	6.55E-163	1.18E-159	iRP-D28A Downregulated
ENSMMUG00000000222	CGA	ENSG00000135346	CGA	9077.384133	-9.664045267	0.370740777	-26.06685284	8.67E-150	1.43E-146	iRP-D28A Downregulated
ENSMMUG00000014430	FOSB	ENSG00000125740	FOSB	2825.08542	-7.539653859	0.29109925	-25.90062959	6.55E-148	1.00E-144	iRP-D28A Downregulated
ENSMMUG00000017031	SLC27A6	ENSG00000113396	SLC27A6	4744.694262	7.674696889	0.298208467	25.73601264	4.62E-146	6.55E-143	iRP-D28A Upregulated
ENSMMUG00000021389	PDK4	ENSG00000004799	PDK4	3025.28253	-7.090048702	0.279819906	-25.33789964	1.22E-141	1.62E-138	iRP-D28A Downregulated
ENSMMUG00000049343	NOTUM	ENSG00000185269	NOTUM	7866.575616	-10.71898335	0.423272448	-25.32407529	1.73E-141	2.15E-138	iRP-D28A Downregulated
ENSMMUG00000020160	SEMA5A	ENSG00000112902	SEMA5A	2176.539005	6.629657345	0.265600591	24.96100371	1.62E-137	1.89E-134	iRP-D28A Upregulated
ENSMMUG00000019261	COL12A1	ENSG00000111799	COL12A1	15009.76109	5.60636686	0.225972834	24.80991528	7.01E-136	7.72E-133	iRP-D28A Upregulated
ENSMMUG00000018274	FRMD6	ENSG00000139926	FRMD6	6040.952703	-5.496970184	0.223224267	-24.62532527	6.77E-134	7.06E-131	iRP-D28A Downregulated
ENSMMUG00000023400	CPE	ENSG00000109472	CPE	12024.14334	5.326164811	0.220155082	24.1927861	2.65E-129	2.50E-126	iRP-D28A Upregulated
ENSMMUG00000004321	LAMA3	ENSG00000053747	LAMA3	5747.294862	6.724220237	0.281186566	23.91373224	2.20E-126	1.99E-123	iRP-D28A Upregulated
ENSMMUG00000006952	PTPRD	ENSG00000153707	PTPRD	1989.936747	7.979733074	0.334131323	23.8820264	4.71E-126	4.06E-123	iRP-D28A Upregulated
ENSMMUG00000029776	SLC26A2	ENSG00000155850	SLC26A2	10845.50893	-5.161141523	0.216692892	-23.81777031	2.19E-125	1.81E-122	iRP-D28A Downregulated
ENSMMUG00000011582		NA	NA	2274.548555	-7.00921663	0.296435559	-23.64499274	1.33E-123	1.05E-120	iRP-D28A Downregulated
ENSMMUG00000037980	CDKN1C	ENSG00000129757	CDKN1C	6484.017674	-10.6194928	0.452819406	-23.45193834	1.26E-121	9.64E-119	iRP-D28A Downregulated
ENSMMUG00000057343	UPK1B	ENSG00000114638	UPK1B	4522.366722	4.699773931	0.202533374	23.20493579	4.06E-119	2.98E-116	iRP-D28A Upregulated
ENSMMUG00000016872	EFEMP1	ENSG00000115380	EFEMP1	30181.73002	-4.888518669	0.215133126	-22.72322615	2.64E-114	1.87E-111	iRP-D28A Downregulated
ENSMMUG00000012672	MYO10	ENSG00000145555	MYO10	2845.019298	-5.511257944	0.245249949	-22.47200446	7.80E-112	5.33E-109	iRP-D28A Downregulated
ENSMMUG00000042895	SYT16	ENSG00000139973	SYT16	1517.025971	6.852671131	0.306552629	22.35397934	1.10E-110	7.30E-108	iRP-D28A Upregulated
ENSMMUG00000045497		NA	NA	1478.436701	-5.995300367	0.268302823	-22.34527503	1.34E-110	8.59E-108	iRP-D28A Downregulated
ENSMMUG00000003082	PAGE4	ENSG00000101951	PAGE4	7954.901502	-9.803386888	0.441096655	-22.22503114	1.97E-109	1.19E-106	iRP-D28A Downregulated
ENSMMUG00000050549	LOXL2	ENSG00000134013	LOXL2	5070.702253	7.060884352	0.317705923	22.22459148	1.99E-109	1.19E-106	iRP-D28A Upregulated
ENSMMUG00000003265	LEPR	ENSG00000116678	LEPR	5138.996617	-9.618246085	0.440493117	-21.83517906	1.08E-105	6.27E-103	iRP-D28A Downregulated
ENSMMUG00000006224	PIK3CD	ENSG00000171608	PIK3CD	6817.270082	4.115184155	0.191804528	21.45509391	4.09E-102	2.32E-99	iRP-D28A Upregulated
ENSMMUG00000002539	TCP11L1	ENSG00000176148	TCP11L1	3005.287972	4.476497264	0.208849154	21.43411724	6.42E-102	3.54E-99	iRP-D28A Upregulated
ENSMMUG00000045775	MPEG1	ENSG00000197629	MPEG1	1689.265497	-7.998754491	0.375234462	-21.31668409	7.95E-101	4.26E-98	iRP-D28A Downregulated
ENSMMUG00000019418	EPB41L3	ENSG00000082397	EPB41L3	4319.131511	-4.800133541	0.226590335	-21.18419369	1.34E-99	6.97E-97	iRP-D28A Downregulated
ENSMMUG00000056637	HTRA1	ENSG00000166033	HTRA1	17271.74983	3.975430277	0.188705618	21.06683581	1.60E-98	8.15E-96	iRP-D28A Upregulated
ENSMMUG00000058619	ABTB2	ENSG00000166016	ABTB2	1682.894507	-5.014111331	0.238482971	-21.02502879	3.87E-98	1.92E-95	iRP-D28A Downregulated
ENSMMUG00000001278	VIT	ENSG00000205221	VIT	10075.01219	7.25551788	0.349993404	20.73044176	1.84E-95	8.91E-93	iRP-D28A Upregulated
ENSMMUG00000000946	CPM	ENSG00000135678	CPM	1195.348065	-6.713092319	0.324629196	-20.67926237	5.32E-95	2.51E-92	iRP-D28A Downregulated
ENSMMUG00000022194	SERPINF1	ENSG00000132386	SERPINF1	4514.818685	-5.428947454	0.262547175	-20.67798847	5.47E-95	2.52E-92	iRP-D28A Downregulated
ENSMMUG00000047365	CACNA2D3	ENSG00000157445	CACNA2D3	2055.131221	7.1289176	0.34549172	20.63412	1.36E-94	6.11E-92	iRP-D28A Upregulated
ENSMMUG00000051498		ENSG00000127328	RAB3IP	1686.459735	5.093219542	0.247143589	20.60834174	2.31E-94	1.02E-91	iRP-D28A Upregulated
ENSMMUG00000006547	ATP6V0A4	ENSG00000105929	ATP6V0A4	1386.369475	-7.38983814	0.359305897	-20.56698261	5.42E-94	2.34E-91	iRP-D28A Downregulated
ENSMMUG00000018148	CDC42EP4	ENSG00000179604	CDC42EP4	1200.173459	-7.037872719	0.342885149	-20.52545213	1.28E-93	5.38E-91	iRP-D28A Downregulated
ENSMMUG00000003113	PATJ	ENSG00000132849	PATJ	3077.348384	6.461320159	0.317801547	20.33130491	6.80E-92	2.81E-89	iRP-D28A Upregulated
ENSMMUG00000047960	SVEP1	ENSG00000165124	SVEP1	2022.314943	-8.309113289	0.411095951	-20.21210198	7.66E-91	3.10E-88	iRP-D28A Downregulated
ENSMMUG00000004475	MMP2	ENSG00000087245	MMP2	1256.560761	-5.745216416	0.284579629	-20.18843173	1.24E-90	4.91E-88	iRP-D28A Downregulated
ENSMMUG00000008855	TRABD2A	ENSG00000186854	TRABD2A	3843.497408	6.606805479	0.328053456	20.1394174	3.33E-90	1.30E-87	iRP-D28A Upregulated
ENSMMUG00000004666	IL4R	ENSG00000077238	IL4R	1230.176541	-7.598047744	0.377542544	-20.12501069	4.46E-90	1.70E-87	iRP-D28A Downregulated
ENSMMUG00000013131	SYTL5	ENSG00000147041	SYTL5	1737.194484	5.266708813	0.263874328	19.95915575	1.25E-88	4.67E-86	iRP-D28A Upregulated
ENSMMUG00000023274	SULF1	ENSG00000137573	SULF1	2040.491357	5.29449001	0.266809184	19.84373225	1.25E-87	4.59E-85	iRP-D28A Upregulated
ENSMMUG00000007400	SIAH1	ENSG00000196470	SIAH1	8505.908338	-4.000198889	0.202000504	-19.80291537	2.81E-87	1.01E-84	iRP-D28A Downregulated
ENSMMUG00000016386	SLC13A4	ENSG00000164707	SLC13A4	3367.601088	-6.734526509	0.34424303	-19.56329081	3.18E-85	1.13E-82	iRP-D28A Downregulated
ENSMMUG00000007481	OBSL1	ENSG00000124006	OBSL1	2612.733388	4.801743985	0.246119953	19.50977129	9.07E-85	3.16E-82	iRP-D28A Upregulated
ENSMMUG00000020663	MPP7	ENSG00000150054	MPP7	4312.854617	-5.042209196	0.258952467	-19.47156266	1.91E-84	6.54E-82	iRP-D28A Downregulated
ENSMMUG00000021182	SSBP4	ENSG00000130511	SSBP4	7036.585525	-4.026710559	0.207740682	-19.38335101	1.07E-83	3.59E-81	iRP-D28A Downregulated
ENSMMUG00000060210	KCTD12	ENSG00000178695	KCTD12	2997.180897	-7.613745854	0.393841072	-19.332026	2.89E-83	9.55E-81	iRP-D28A Downregulated
ENSMMUG00000042643	GPX3	ENSG00000211445	GPX3	2146.011447	-6.272817704	0.326475631	-19.21373945	2.84E-82	9.24E-80	iRP-D28A Downregulated
ENSMMUG00000006567	LAMB1	ENSG00000091136	LAMB1	10278.1281	-3.877757998	0.202010134	-19.19585877	4.01E-82	1.28E-79	iRP-D28A Downregulated
ENSMMUG00000005964		NA	NA	1490.926426	-8.498312089	0.443261033	-19.17225167	6.31E-82	1.99E-79	iRP-D28A Downregulated
ENSMMUG00000062847	PRNP	ENSG00000171867	PRNP	1806.38446	4.315566409	0.226033512	19.0925955	2.91E-81	9.02E-79	iRP-D28A Upregulated
ENSMMUG00000019949	PRNP	NA	NA	1802.817082	4.316501752	0.226812319	19.03116099	9.41E-81	2.87E-78	iRP-D28A Upregulated
ENSMMUG00000017546	EMILIN2	ENSG00000132205	EMILIN2	890.5434673	-5.725404808	0.301292649	-19.00280287	1.62E-80	4.86E-78	iRP-D28A Downregulated
ENSMMUG00000021730	SEMA3D	ENSG00000153993	SEMA3D	5068.660632	11.46344461	0.604318649	18.96920545	3.07E-80	9.07E-78	iRP-D28A Upregulated
ENSMMUG00000005742	CDCP1	ENSG00000163814	CDCP1	3264.380383	4.017800924	0.211976707	18.95397369	4.09E-80	1.19E-77	iRP-D28A Upregulated
ENSMMUG00000004949	PDGFA	ENSG00000197461	PDGFA	1595.810661	4.320843007	0.228007129	18.95047331	4.38E-80	1.26E-77	iRP-D28A Upregulated
ENSMMUG00000013071	UCHL1	ENSG00000154277	UCHL1	3339.144053	-10.56713813	0.559079902	-18.90094437	1.12E-79	3.17E-77	iRP-D28A Downregulated
ENSMMUG00000022658	ENTPD1	ENSG00000138185	ENTPD1	903.3416353	-5.038790865	0.26673111	-18.89090051	1.36E-79	3.79E-77	iRP-D28A Downregulated
ENSMMUG00000006037	HTRA4	ENSG00000169495	HTRA4	962.6525636	-6.145769498	0.325348328	-18.88981427	1.38E-79	3.81E-77	iRP-D28A Downregulated
ENSMMUG00000016995	LUM	ENSG00000139329	LUM	10329.40237	7.791278714	0.414946055	18.77660632	1.17E-78	3.19E-76	iRP-D28A Upregulated
ENSMMUG00000043161	ERVFRD-1	ENSG00000244476	ERVFRD-1	4449.208087	-4.389304393	0.234119536	-18.74813385	2.01E-78	5.37E-76	iRP-D28A Downregulated
ENSMMUG00000051142	LDLRAP1	ENSG00000157978	LDLRAP1	6010.481085	-3.666008089	0.195871247	-18.71641779	3.64E-78	9.62E-76	iRP-D28A Downregulated
ENSMMUG00000009145	AXL	ENSG00000167601	AXL	2512.670386	4.004141982	0.214251226	18.68900379	6.08E-78	1.59E-75	iRP-D28A Upregulated
ENSMMUG00000050996		ENSG00000102870	ZNF629	638.3676467	5.865035256	0.317093445	18.49623617	2.21E-76	5.70E-74	iRP-D28A Upregulated
ENSMMUG00000019009	SATB1	ENSG00000182568	SATB1	882.4516138	5.608644745	0.304069284	18.44528546	5.69E-76	1.45E-73	iRP-D28A Upregulated
ENSMMUG00000021280	LRTOMT	ENSG00000184154	LRTOMT	2069.358373	-4.207046294	0.228578897	-18.40522616	1.19E-75	2.99E-73	iRP-D28A Downregulated
ENSMMUG00000013782	LAMA4	ENSG00000112769	LAMA4	2881.318329	-10.35114151	0.564887332	-18.32425852	5.30E-75	1.31E-72	iRP-D28A Downregulated
ENSMMUG00000012585	OVOL1	ENSG00000172818	OVOL1	1147.450558	-5.08436718	0.278373259	-18.26456751	1.58E-74	3.88E-72	iRP-D28A Downregulated
ENSMMUG00000057345	CPPED1	ENSG00000103381	CPPED1	1431.985584	-4.66470509	0.256711181	-18.17102421	8.75E-74	2.09E-71	iRP-D28A Downregulated
ENSMMUG00000014396	FRZB	ENSG00000162998	FRZB	721.5412979	-6.055178759	0.334343154	-18.11067069	2.63E-73	6.20E-71	iRP-D28A Downregulated
ENSMMUG00000008008	PPP1R9A	ENSG00000158528	PPP1R9A	708.2574394	-5.784991153	0.319517627	-18.1053897	2.89E-73	6.74E-71	iRP-D28A Downregulated
ENSMMUG00000060188	FDX1	ENSG00000137714	FDX1	5651.545391	-4.414582514	0.243934596	-18.0974023	3.34E-73	7.70E-71	iRP-D28A Downregulated
ENSMMUG00000004907	TENT5C	ENSG00000183508	TENT5C	1285.212495	-4.98388338	0.275663643	-18.07958179	4.62E-73	1.05E-70	iRP-D28A Downregulated
ENSMMUG00000002702	FREM2	ENSG00000150893	FREM2	11984.06913	8.291155654	0.458634735	18.07790605	4.76E-73	1.07E-70	iRP-D28A Upregulated
ENSMMUG00000004257	BACE2	ENSG00000182240	BACE2	1368.624777	-8.363687478	0.463848705	-18.03106787	1.11E-72	2.48E-70	iRP-D28A Downregulated
ENSMMUG00000020994	SUSD2	ENSG00000099994	SUSD2	1319.487237	-8.144475962	0.452393053	-18.00309689	1.84E-72	4.06E-70	iRP-D28A Downregulated
ENSMMUG00000009998	NECTIN3	ENSG00000177707	NECTIN3	912.9833757	6.329426645	0.351813346	17.99086565	2.30E-72	5.01E-70	iRP-D28A Upregulated
ENSMMUG00000022409	SLC10A1	ENSG00000100652	SLC10A1	706.2549034	-5.686429687	0.316236357	-17.98158109	2.72E-72	5.86E-70	iRP-D28A Downregulated
ENSMMUG00000006147	AGPAT4	ENSG00000026652	AGPAT4	912.1633183	-7.169490606	0.400418805	-17.90497976	1.08E-71	2.30E-69	iRP-D28A Downregulated
ENSMMUG00000011809	PECAM1	ENSG00000261371	PECAM1	6522.32852	-12.21376932	0.68224881	-17.90222151	1.13E-71	2.39E-69	iRP-D28A Downregulated
ENSMMUG00000004764	MCAM	ENSG00000076706	MCAM	1339.857634	-7.775128823	0.434363902	-17.9000345	1.18E-71	2.46E-69	iRP-D28A Downregulated
ENSMMUG00000021183	ISYNA1	ENSG00000105655	ISYNA1	6486.353817	-4.50382391	0.252634142	-17.82745546	4.33E-71	8.94E-69	iRP-D28A Downregulated
ENSMMUG00000001375	RETREG1	ENSG00000154153	RETREG1	1032.823915	-4.577917502	0.257055078	-17.80909188	6.01E-71	1.23E-68	iRP-D28A Downregulated
ENSMMUG00000031605	B3GNT5	ENSG00000176597	B3GNT5	1938.242013	-9.616452978	0.5401485	-17.80335034	6.66E-71	1.35E-68	iRP-D28A Downregulated
ENSMMUG00000009485	SPR	ENSG00000116096	SPR	721.005949	-4.901927627	0.276717384	-17.71456334	3.24E-70	6.49E-68	iRP-D28A Downregulated
ENSMMUG00000059578	CX3CL1	ENSG00000006210	CX3CL1	710.3266813	-6.736474174	0.380661995	-17.69673428	4.44E-70	8.81E-68	iRP-D28A Downregulated
ENSMMUG00000003726	PTPN13	ENSG00000163629	PTPN13	2504.141423	7.824932955	0.442721726	17.674608	6.58E-70	1.29E-67	iRP-D28A Upregulated
ENSMMUG00000053344	SPSB4	ENSG00000175093	SPSB4	801.2213181	-5.847880051	0.330983149	-17.66821081	7.37E-70	1.42E-67	iRP-D28A Downregulated
ENSMMUG00000020408	HPGD	ENSG00000164120	HPGD	31835.32564	3.777079003	0.213778675	17.66817479	7.37E-70	1.42E-67	iRP-D28A Upregulated
ENSMMUG00000023365	TLE4	ENSG00000106829	TLE4	677.7132158	-5.056683553	0.286290889	-17.66274704	8.12E-70	1.55E-67	iRP-D28A Downregulated
ENSMMUG00000005143	RDH10	ENSG00000121039	RDH10	1300.685338	5.022666864	0.28459496	17.64847442	1.05E-69	1.97E-67	iRP-D28A Upregulated
ENSMMUG00000009113	CD74	ENSG00000019582	CD74	877.4681158	-7.234087098	0.411429986	-17.58279014	3.34E-69	6.24E-67	iRP-D28A Downregulated
ENSMMUG00000020435	AOC1	ENSG00000002726	AOC1	844.1829149	-6.869556219	0.391318706	-17.55488842	5.46E-69	1.01E-66	iRP-D28A Downregulated
ENSMMUG00000014610	RNF17	ENSG00000132972	RNF17	543.9238808	6.270862203	0.357678633	17.53211296	8.15E-69	1.50E-66	iRP-D28A Upregulated
ENSMMUG00000006485	L1TD1	ENSG00000240563	L1TD1	2583.986589	-10.3945858	0.59533093	-17.46018101	2.88E-68	5.19E-66	iRP-D28A Downregulated
ENSMMUG00000050880		NA	NA	722.6324388	-4.661723687	0.267467636	-17.42911312	4.96E-68	8.86E-66	iRP-D28A Downregulated
ENSMMUG00000022628	MMD	ENSG00000108960	MMD	1455.089931	-4.497383687	0.258596017	-17.39154276	9.56E-68	1.69E-65	iRP-D28A Downregulated
ENSMMUG00000019670	ABHD15	ENSG00000168792	ABHD15	719.1675739	-4.764353512	0.274090857	-17.38238762	1.12E-67	1.97E-65	iRP-D28A Downregulated
ENSMMUG00000012293	CDH10	ENSG00000040731	CDH10	1753.112835	8.841256466	0.508681384	17.38073525	1.15E-67	2.01E-65	iRP-D28A Upregulated
ENSMMUG00000020317	SLC7A11	ENSG00000151012	SLC7A11	3242.267035	4.212165416	0.242943435	17.33804993	2.43E-67	4.19E-65	iRP-D28A Upregulated
ENSMMUG00000015070	TBX3	ENSG00000135111	TBX3	3221.572113	-10.93330808	0.630806065	-17.33228117	2.68E-67	4.59E-65	iRP-D28A Downregulated
ENSMMUG00000062180	NGF	ENSG00000134259	NGF	1047.747541	4.873871809	0.281507073	17.31349681	3.72E-67	6.31E-65	iRP-D28A Upregulated
ENSMMUG00000023163	BIN2	ENSG00000110934	BIN2	1265.222065	-8.844185585	0.511826986	-17.27963909	6.70E-67	1.13E-64	iRP-D28A Downregulated
ENSMMUG00000019399	FZD6	ENSG00000164930	FZD6	750.0395135	-4.628781159	0.269115297	-17.19999277	2.66E-66	4.43E-64	iRP-D28A Downregulated
ENSMMUG00000004233	LRIG3	ENSG00000139263	LRIG3	1103.939566	4.465841533	0.259683364	17.19725694	2.78E-66	4.60E-64	iRP-D28A Upregulated
ENSMMUG00000006080	TEK	ENSG00000120156	TEK	1347.368315	-8.072433787	0.469440926	-17.19584583	2.85E-66	4.68E-64	iRP-D28A Downregulated
ENSMMUG00000007751	SLC22A18	ENSG00000110628	SLC22A18	1273.020418	-7.838012966	0.456105692	-17.18464186	3.46E-66	5.63E-64	iRP-D28A Downregulated
ENSMMUG00000064587		NA	NA	665.5741081	-4.69721459	0.274830399	-17.09132109	1.72E-65	2.78E-63	iRP-D28A Downregulated
ENSMMUG00000055446	CKAP4	ENSG00000136026	CKAP4	8199.979081	3.459306443	0.202503643	17.08268749	2.00E-65	3.19E-63	iRP-D28A Upregulated
ENSMMUG00000018260	PODXL	ENSG00000128567	PODXL	2619.408921	3.674909602	0.215167337	17.07930975	2.12E-65	3.36E-63	iRP-D28A Upregulated
ENSMMUG00000039094	TMEM154	ENSG00000170006	TMEM154	681.3542777	-4.573410052	0.268675465	-17.02206065	5.64E-65	8.87E-63	iRP-D28A Downregulated
ENSMMUG00000012694	THSD7A	ENSG00000005108	THSD7A	986.5657069	-8.223287799	0.483517909	-17.00720417	7.26E-65	1.13E-62	iRP-D28A Downregulated
ENSMMUG00000018553	VASH1	ENSG00000071246	VASH1	2434.237401	5.376936611	0.316421127	16.99297597	9.26E-65	1.43E-62	iRP-D28A Upregulated
ENSMMUG00000017053	DAPK1	ENSG00000196730	DAPK1	4225.779056	3.448020851	0.203101696	16.97681956	1.22E-64	1.87E-62	iRP-D28A Upregulated
ENSMMUG00000001979	SEMA3E	ENSG00000170381	SEMA3E	1224.415538	5.835563727	0.343807006	16.97337059	1.29E-64	1.97E-62	iRP-D28A Upregulated
ENSMMUG00000003981	TTYH2	ENSG00000141540	TTYH2	674.8713711	-6.932647602	0.411100055	-16.8636504	8.33E-64	1.25E-61	iRP-D28A Downregulated
ENSMMUG00000041104	GLB1L2	ENSG00000149328	GLB1L2	1063.621774	-4.22419227	0.250546597	-16.85990677	8.87E-64	1.32E-61	iRP-D28A Downregulated
ENSMMUG00000004997	SETBP1	ENSG00000152217	SETBP1	1361.344917	3.687774063	0.218751349	16.85829174	9.12E-64	1.35E-61	iRP-D28A Upregulated
ENSMMUG00000053451	MFAP2	ENSG00000117122	MFAP2	590.4991772	-6.006812996	0.356771422	-16.83658674	1.32E-63	1.93E-61	iRP-D28A Downregulated
ENSMMUG00000019898	FOXN3	ENSG00000053254	FOXN3	4313.458686	3.658673868	0.217925296	16.78866079	2.95E-63	4.31E-61	iRP-D28A Upregulated
ENSMMUG00000032156	C3AR1	ENSG00000171860	C3AR1	578.831992	-4.905442325	0.293494084	-16.71393937	1.04E-62	1.50E-60	iRP-D28A Downregulated
ENSMMUG00000048560	H1F0	ENSG00000189060	H1-0	4368.356555	3.752831645	0.224728255	16.6994206	1.32E-62	1.90E-60	iRP-D28A Upregulated
ENSMMUG00000042112	THEM6	ENSG00000130193	THEM6	756.5080581	-6.190394509	0.370788243	-16.69522869	1.42E-62	2.03E-60	iRP-D28A Downregulated
ENSMMUG00000011850	CDH1	ENSG00000039068	CDH1	12318.73662	3.416716216	0.206573334	16.53996739	1.89E-61	2.68E-59	iRP-D28A Upregulated
ENSMMUG00000017561	SLC43A2	ENSG00000167703	SLC43A2	2512.322409	-8.432494113	0.512417176	-16.4563065	7.56E-61	1.06E-58	iRP-D28A Downregulated
ENSMMUG00000004470	CD9	ENSG00000010278	CD9	5870.791169	3.37926978	0.208424347	16.21341184	4.05E-59	5.62E-57	iRP-D28A Upregulated
ENSMMUG00000064406	SMAGP	ENSG00000170545	SMAGP	589.2467067	-4.479696638	0.276347499	-16.2103752	4.26E-59	5.87E-57	iRP-D28A Downregulated
ENSMMUG00000054328	GABRQ	ENSG00000268089	GABRQ	682.6791564	-7.36872303	0.457538299	-16.10515019	2.35E-58	3.21E-56	iRP-D28A Downregulated
ENSMMUG00000006616	NEDD4L	ENSG00000049759	NEDD4L	1567.894069	-4.409853399	0.274652273	-16.0561329	5.18E-58	7.03E-56	iRP-D28A Downregulated
ENSMMUG00000021338	CA12	ENSG00000074410	CA12	11756.96052	-13.80105489	0.8623042	-16.0048564	1.18E-57	1.59E-55	iRP-D28A Downregulated
ENSMMUG00000014130	ALDH3A2	ENSG00000072210	ALDH3A2	1645.938716	-3.387479101	0.212017368	-15.97736605	1.84E-57	2.46E-55	iRP-D28A Downregulated
ENSMMUG00000012777		ENSG00000099715	PCDH11Y	720.7550275	7.392838582	0.463468953	15.95109775	2.80E-57	3.73E-55	iRP-D28A Upregulated
ENSMMUG00000022429	KCNK1	ENSG00000135750	KCNK1	507.3920548	-4.996542156	0.313741423	-15.92566931	4.20E-57	5.56E-55	iRP-D28A Downregulated
ENSMMUG00000022884	GLUL	ENSG00000135821	GLUL	9133.317998	-4.633090599	0.290927622	-15.92523446	4.23E-57	5.56E-55	iRP-D28A Downregulated
ENSMMUG00000062591	INSIG1	ENSG00000186480	INSIG1	2487.930889	-3.283069252	0.206324629	-15.91215391	5.22E-57	6.81E-55	iRP-D28A Downregulated
ENSMMUG00000048737	GADD45G	ENSG00000130222	GADD45G	572.7035638	-6.760412701	0.428208531	-15.78766467	3.78E-56	4.90E-54	iRP-D28A Downregulated
ENSMMUG00000003974	GREB1L	ENSG00000141449	GREB1L	3088.567427	3.336833258	0.211451802	15.78058557	4.23E-56	5.45E-54	iRP-D28A Upregulated
ENSMMUG00000005829	BST2	ENSG00000130303	BST2	544.3536671	-5.644512199	0.35800272	-15.76667405	5.28E-56	6.75E-54	iRP-D28A Downregulated
ENSMMUG00000018178	MYO7A	ENSG00000137474	MYO7A	729.7004165	-7.788449353	0.494396264	-15.75345512	6.50E-56	8.27E-54	iRP-D28A Downregulated
ENSMMUG00000011416	MAB21L4	ENSG00000172478	MAB21L4	397.9640601	5.677738531	0.36042481	15.75290704	6.56E-56	8.29E-54	iRP-D28A Upregulated
ENSMMUG00000020668	CCNE1	ENSG00000105173	CCNE1	4103.529654	-4.011935275	0.254928288	-15.73750529	8.37E-56	1.04E-53	iRP-D28A Downregulated
ENSMMUG00000021762	TLR3	ENSG00000164342	TLR3	571.8931529	-7.016839746	0.445866305	-15.73754212	8.36E-56	1.04E-53	iRP-D28A Downregulated
ENSMMUG00000015369	NKG7	ENSG00000105374	NKG7	1260.291471	-9.354827356	0.595480396	-15.70971508	1.30E-55	1.61E-53	iRP-D28A Downregulated
ENSMMUG00000056988	DUSP9	ENSG00000130829	DUSP9	10032.34198	-13.57222385	0.864565459	-15.6983184	1.55E-55	1.91E-53	iRP-D28A Downregulated
ENSMMUG00000016102	KCNH1	ENSG00000143473	KCNH1	590.9392964	7.183458994	0.458236526	15.67631254	2.20E-55	2.69E-53	iRP-D28A Upregulated
ENSMMUG00000023282	AKR1C1	ENSG00000196139	AKR1C3	578.5920629	4.027640168	0.258336441	15.59067763	8.42E-55	1.02E-52	iRP-D28A Upregulated
ENSMMUG00000002916	FLRT3	ENSG00000125848	FLRT3	795.5054347	-6.134337035	0.393954228	-15.5711923	1.14E-54	1.38E-52	iRP-D28A Downregulated
ENSMMUG00000016393	CASD1	ENSG00000127995	CASD1	573.9058399	-5.234141771	0.336588954	-15.55054527	1.58E-54	1.90E-52	iRP-D28A Downregulated
ENSMMUG00000014833	IDH2	ENSG00000182054	IDH2	5662.56251	-3.519473791	0.226641631	-15.5288054	2.21E-54	2.65E-52	iRP-D28A Downregulated
ENSMMUG00000011671	LIN7A	ENSG00000111052	LIN7A	3430.360794	11.8999528	0.768235785	15.4899746	4.05E-54	4.82E-52	iRP-D28A Upregulated
ENSMMUG00000021267	KCNN4	ENSG00000104783	KCNN4	608.7139083	-7.402255465	0.478494802	-15.46987643	5.54E-54	6.54E-52	iRP-D28A Downregulated
ENSMMUG00000016215	HIVEP3	ENSG00000127124	HIVEP3	608.2984398	6.481837324	0.419370465	15.45611305	6.86E-54	8.05E-52	iRP-D28A Upregulated
ENSMMUG00000003582	MXRA8	ENSG00000162576	MXRA8	984.8566444	-3.987314985	0.258042167	-15.45218375	7.29E-54	8.51E-52	iRP-D28A Downregulated
ENSMMUG00000023056	CLCN5	ENSG00000171365	CLCN5	1216.925345	-3.382120009	0.219003668	-15.44321169	8.38E-54	9.72E-52	iRP-D28A Downregulated
ENSMMUG00000000838	AGRN	ENSG00000188157	AGRN	4732.612913	3.543789722	0.229636658	15.4321603	9.95E-54	1.15E-51	iRP-D28A Upregulated
ENSMMUG00000003334	MYO18B	ENSG00000133454	MYO18B	497.3470891	6.396438365	0.414694791	15.4244483	1.12E-53	1.29E-51	iRP-D28A Upregulated
ENSMMUG00000011333	MBP	ENSG00000197971	MBP	1225.604564	3.586231757	0.232513459	15.42375985	1.13E-53	1.29E-51	iRP-D28A Upregulated
ENSMMUG00000007773	SLCO4C1	ENSG00000173930	SLCO4C1	1099.567486	4.242718237	0.275245044	15.4143311	1.31E-53	1.49E-51	iRP-D28A Upregulated
ENSMMUG00000015704	ZBTB7C	ENSG00000184828	ZBTB7C	692.9427371	-7.830782177	0.508143672	-15.41056715	1.39E-53	1.57E-51	iRP-D28A Downregulated
ENSMMUG00000064139		NA	NA	714.0983372	-5.816206924	0.37795929	-15.38844812	1.96E-53	2.19E-51	iRP-D28A Downregulated
ENSMMUG00000053206	MEX3D	ENSG00000181588	MEX3D	1731.47613	-3.725157164	0.242695723	-15.3490845	3.59E-53	4.00E-51	iRP-D28A Downregulated
ENSMMUG00000038358	SLC37A2	ENSG00000134955	SLC37A2	541.8413645	-5.825626059	0.379920871	-15.33378791	4.55E-53	5.04E-51	iRP-D28A Downregulated
ENSMMUG00000020114	CDH13	ENSG00000140945	CDH13	2899.497245	9.748901642	0.636362617	15.31972712	5.65E-53	6.22E-51	iRP-D28A Upregulated
ENSMMUG00000013186	SRD5A1	ENSG00000145545	SRD5A1	554.1743265	4.464944173	0.292049976	15.28828808	9.15E-53	1.00E-50	iRP-D28A Upregulated
ENSMMUG00000001172		ENSG00000250709	CCDC169-SOHLH2	620.5950562	-7.677298375	0.503058512	-15.26124336	1.39E-52	1.51E-50	iRP-D28A Downregulated
ENSMMUG00000004860	FST	ENSG00000134363	FST	4686.420202	-8.439708885	0.553448569	-15.24931017	1.66E-52	1.80E-50	iRP-D28A Downregulated
ENSMMUG00000001505	KRT23	ENSG00000108244	KRT23	3329.846831	-11.56782393	0.7593723	-15.23340255	2.12E-52	2.29E-50	iRP-D28A Downregulated
ENSMMUG00000062825	TIMP3	ENSG00000100234	TIMP3	39406.60066	3.513658138	0.231115716	15.20302559	3.38E-52	3.62E-50	iRP-D28A Upregulated
ENSMMUG00000002873	ITGBL1	ENSG00000198542	ITGBL1	699.1835577	3.96985189	0.261164016	15.20060824	3.50E-52	3.74E-50	iRP-D28A Upregulated
ENSMMUG00000014454	SOX4	ENSG00000124766	SOX4	1129.224739	-3.501426578	0.230937105	-15.16181894	6.33E-52	6.71E-50	iRP-D28A Downregulated
ENSMMUG00000022124	STON2	ENSG00000140022	STON2	2388.890446	-3.597210354	0.237580783	-15.14099879	8.69E-52	9.17E-50	iRP-D28A Downregulated
ENSMMUG00000013165	SLC16A2	ENSG00000147100	SLC16A2	582.9059128	-5.442059245	0.359655551	-15.13130893	1.01E-51	1.05E-49	iRP-D28A Downregulated
ENSMMUG00000003506	SLC40A1	ENSG00000138449	SLC40A1	24338.55741	-8.108263366	0.536552875	-15.1117695	1.35E-51	1.41E-49	iRP-D28A Downregulated
ENSMMUG00000002919	UBASH3B	ENSG00000154127	UBASH3B	3997.774958	-6.122692187	0.405763183	-15.08932414	1.90E-51	1.97E-49	iRP-D28A Downregulated
ENSMMUG00000063154	SLC7A4	ENSG00000099960	SLC7A4	1818.874926	-10.36927865	0.687269156	-15.08765316	1.95E-51	2.01E-49	iRP-D28A Downregulated
ENSMMUG00000008993	KCNK5	ENSG00000164626	KCNK5	2009.910066	-4.025202194	0.267780198	-15.03173957	4.55E-51	4.65E-49	iRP-D28A Downregulated
ENSMMUG00000005832	CLEC1A	ENSG00000150048	CLEC1A	387.4829599	-5.625329415	0.375094936	-14.99708174	7.67E-51	7.80E-49	iRP-D28A Downregulated
ENSMMUG00000014519	NBN	ENSG00000104320	NBN	3015.13164	-3.041617688	0.202823173	-14.99640128	7.75E-51	7.84E-49	iRP-D28A Downregulated
ENSMMUG00000008934	MARCKS	ENSG00000277443	MARCKS	882.655452	5.015849496	0.33614497	14.92168543	2.38E-50	2.40E-48	iRP-D28A Upregulated
ENSMMUG00000002861	TMEM45A	ENSG00000181458	TMEM45A	2331.96299	3.814630744	0.255838781	14.9102913	2.83E-50	2.83E-48	iRP-D28A Upregulated
ENSMMUG00000012618	SERPING1	ENSG00000149131	SERPING1	3678.310702	4.107654866	0.275576243	14.90569294	3.03E-50	3.02E-48	iRP-D28A Upregulated
ENSMMUG00000010926		ENSG00000168994	PXDC1	1028.59748	-3.52826773	0.236782951	-14.90085206	3.25E-50	3.23E-48	iRP-D28A Downregulated
ENSMMUG00000003497	FAT2	ENSG00000086570	FAT2	565.1559775	-5.116146836	0.343395544	-14.89869897	3.36E-50	3.32E-48	iRP-D28A Downregulated
ENSMMUG00000055069	EGR1	ENSG00000120738	EGR1	419.7960245	-5.142054011	0.345696387	-14.87448007	4.83E-50	4.74E-48	iRP-D28A Downregulated
ENSMMUG00000000192	MAP7D2	ENSG00000184368	MAP7D2	614.2479016	-5.530979944	0.372106562	-14.86396776	5.65E-50	5.52E-48	iRP-D28A Downregulated
ENSMMUG00000017236	ACSF2	ENSG00000167107	ACSF2	822.8112674	-5.727708073	0.385414036	-14.86118186	5.89E-50	5.72E-48	iRP-D28A Downregulated
ENSMMUG00000022865	JPH2	ENSG00000149596	JPH2	611.5981511	7.821494011	0.528405804	14.80205925	1.42E-49	1.37E-47	iRP-D28A Upregulated
ENSMMUG00000022524	ABLIM1	ENSG00000099204	ABLIM1	1597.709583	3.468558045	0.235478367	14.72983734	4.15E-49	3.99E-47	iRP-D28A Upregulated
ENSMMUG00000022862	DKK3	ENSG00000050165	DKK3	504.4590483	-5.971299576	0.405503458	-14.72564402	4.41E-49	4.23E-47	iRP-D28A Downregulated
ENSMMUG00000013945	CYP1B1	ENSG00000138061	CYP1B1	5716.677915	6.912177335	0.470438858	14.69304081	7.14E-49	6.81E-47	iRP-D28A Upregulated
ENSMMUG00000009289		ENSG00000160200	CBS	708.1612405	8.813730018	0.600963771	14.66599226	1.06E-48	1.01E-46	iRP-D28A Upregulated
ENSMMUG00000000951	ITGB2	ENSG00000160255	ITGB2	1527.066521	-10.11673433	0.689852601	-14.66506659	1.08E-48	1.02E-46	iRP-D28A Downregulated
ENSMMUG00000020374	NFKBIA	ENSG00000100906	NFKBIA	3767.726903	-2.839150623	0.193800075	-14.64989433	1.35E-48	1.27E-46	iRP-D28A Downregulated
ENSMMUG00000005517	ENPEP	ENSG00000138792	ENPEP	21687.34791	3.153964361	0.216066537	14.59719034	2.93E-48	2.74E-46	iRP-D28A Upregulated
ENSMMUG00000005632	MID2	ENSG00000080561	MID2	361.0165206	6.046225257	0.41615478	14.52878964	7.96E-48	7.41E-46	iRP-D28A Upregulated
ENSMMUG00000031049	KIAA1671	ENSG00000197077	KIAA1671	1525.838061	-3.256276702	0.224247428	-14.52090992	8.93E-48	8.28E-46	iRP-D28A Downregulated
ENSMMUG00000002940	ATXN1	ENSG00000124788	ATXN1	608.1528951	4.419980147	0.304497442	14.51565606	9.64E-48	8.90E-46	iRP-D28A Upregulated
ENSMMUG00000000376	BIN1	ENSG00000136717	BIN1	1688.87858	-6.924372043	0.478217518	-14.47954492	1.63E-47	1.50E-45	iRP-D28A Downregulated
ENSMMUG00000014151	ENPP1	ENSG00000197594	ENPP1	644.2077232	5.323310188	0.367885156	14.47003255	1.87E-47	1.71E-45	iRP-D28A Upregulated
ENSMMUG00000016631	GRIP1	ENSG00000155974	GRIP1	629.0210862	-3.670509061	0.253818665	-14.46114711	2.13E-47	1.94E-45	iRP-D28A Downregulated
ENSMMUG00000016497	CCNL1	ENSG00000163660	CCNL1	5651.917674	-2.75503287	0.191294752	-14.4020306	5.02E-47	4.53E-45	iRP-D28A Downregulated
ENSMMUG00000041616	GNG11	ENSG00000127920	GNG11	569.273314	-7.84320153	0.544881705	-14.39431984	5.62E-47	5.04E-45	iRP-D28A Downregulated
ENSMMUG00000022989	RAP1GAP2	ENSG00000132359	AC002316.1	645.6707706	-8.016569266	0.557509943	-14.37923999	6.99E-47	6.24E-45	iRP-D28A Downregulated
ENSMMUG00000010599	TBX18	ENSG00000112837	TBX18	456.6574976	5.066311419	0.353490302	14.33225011	1.38E-46	1.22E-44	iRP-D28A Upregulated
ENSMMUG00000003115	NLRP2	NA	NA	2613.555481	-5.194467579	0.362796311	-14.31786217	1.69E-46	1.50E-44	iRP-D28A Downregulated
ENSMMUG00000009126	SLCO2B1	ENSG00000137491	SLCO2B1	435.0549557	-6.621264874	0.463426417	-14.28762935	2.61E-46	2.30E-44	iRP-D28A Downregulated
ENSMMUG00000049583	RRAD	ENSG00000166592	RRAD	358.6324441	-5.269167859	0.369182381	-14.27253337	3.25E-46	2.85E-44	iRP-D28A Downregulated
ENSMMUG00000006582	PLK3	ENSG00000173846	PLK3	791.4488427	-3.517419166	0.246578188	-14.26492423	3.62E-46	3.16E-44	iRP-D28A Downregulated
ENSMMUG00000015494	MTSS1	ENSG00000170873	MTSS1	432.2076905	-7.021918311	0.492321918	-14.26285943	3.73E-46	3.24E-44	iRP-D28A Downregulated
ENSMMUG00000010102	SH3PXD2B	ENSG00000174705	SH3PXD2B	515.0372381	3.653711942	0.256242959	14.25877988	3.95E-46	3.42E-44	iRP-D28A Upregulated
ENSMMUG00000015733	SORBS2	ENSG00000154556	SORBS2	1518.257233	9.137245152	0.6427515	14.2158286	7.31E-46	6.30E-44	iRP-D28A Upregulated
ENSMMUG00000006330	PAIP2B	ENSG00000124374	PAIP2B	647.4022965	-3.784265329	0.266405976	-14.20488152	8.54E-46	7.34E-44	iRP-D28A Downregulated
ENSMMUG00000058664		NA	NA	655.1125632	-7.882480242	0.555699884	-14.18477935	1.14E-45	9.73E-44	iRP-D28A Downregulated
ENSMMUG00000022922	NR4A1	ENSG00000123358	NR4A1	1041.612551	-3.441385592	0.242689272	-14.18021312	1.21E-45	1.03E-43	iRP-D28A Downregulated
ENSMMUG00000004615	CADM4	ENSG00000105767	CADM4	511.8597285	5.091647241	0.359097163	14.17902388	1.24E-45	1.05E-43	iRP-D28A Upregulated
ENSMMUG00000054481	DLX5	ENSG00000105880	DLX5	516.4723628	-3.826521488	0.270052285	-14.16955791	1.41E-45	1.19E-43	iRP-D28A Downregulated
ENSMMUG00000064824	GREM2	ENSG00000180875	GREM2	734.2307109	-8.56873627	0.605325854	-14.15557623	1.73E-45	1.45E-43	iRP-D28A Downregulated
ENSMMUG00000018911	PRKCZ	ENSG00000067606	PRKCZ	1854.621436	-2.910850484	0.205641731	-14.15496002	1.74E-45	1.46E-43	iRP-D28A Downregulated
ENSMMUG00000005939	SERPINI1	ENSG00000163536	SERPINI1	334.3198564	-5.208840589	0.368327743	-14.14186331	2.10E-45	1.75E-43	iRP-D28A Downregulated
ENSMMUG00000015540	BTBD11	ENSG00000151136	BTBD11	385.2503974	-6.631703676	0.46991714	-14.11249581	3.18E-45	2.64E-43	iRP-D28A Downregulated
ENSMMUG00000011142	CAPN2	ENSG00000162909	CAPN2	6843.218958	2.84854845	0.201860131	14.11149609	3.23E-45	2.67E-43	iRP-D28A Upregulated
ENSMMUG00000010139	ANGPT2	ENSG00000091879	ANGPT2	591.6622459	-4.72445227	0.335305718	-14.08998422	4.38E-45	3.60E-43	iRP-D28A Downregulated
ENSMMUG00000006829	DAPP1	ENSG00000070190	DAPP1	809.4513565	4.364485756	0.310040878	14.07713002	5.25E-45	4.30E-43	iRP-D28A Upregulated
ENSMMUG00000063052	CPO	ENSG00000144410	CPO	372.7239077	5.92015785	0.42170785	14.03852891	9.06E-45	7.39E-43	iRP-D28A Upregulated
ENSMMUG00000011868		NA	NA	4273.331606	5.875618056	0.418675232	14.03383245	9.68E-45	7.87E-43	iRP-D28A Upregulated
ENSMMUG00000017492	ZNF22	ENSG00000165512	ZNF22	495.0786871	-6.394984174	0.456647881	-14.00419107	1.47E-44	1.19E-42	iRP-D28A Downregulated
ENSMMUG00000004663	COLEC12	ENSG00000158270	COLEC12	13624.07268	-3.322482322	0.237457512	-13.99190236	1.75E-44	1.41E-42	iRP-D28A Downregulated
ENSMMUG00000017114	PLEKHA6	ENSG00000143850	PLEKHA6	483.5214496	-4.004294873	0.286813677	-13.96131074	2.68E-44	2.16E-42	iRP-D28A Downregulated
ENSMMUG00000002429	CAT	ENSG00000121691	CAT	1267.477623	-3.093160724	0.221821945	-13.94434049	3.41E-44	2.72E-42	iRP-D28A Downregulated
ENSMMUG00000001471	DLGAP1	ENSG00000170579	DLGAP1	403.4280831	-6.324844068	0.453609485	-13.94336819	3.45E-44	2.75E-42	iRP-D28A Downregulated
ENSMMUG00000055389		NA	NA	808.3207944	3.230119148	0.231732322	13.93900996	3.67E-44	2.91E-42	iRP-D28A Upregulated
ENSMMUG00000015325	COL17A1	ENSG00000065618	COL17A1	16514.92712	4.844605116	0.347978314	13.92214666	4.65E-44	3.67E-42	iRP-D28A Upregulated
ENSMMUG00000020831	ZNF165	ENSG00000197279	ZNF165	674.1762957	-4.431607535	0.318656717	-13.90715244	5.73E-44	4.51E-42	iRP-D28A Downregulated
ENSMMUG00000039972	STEAP3	ENSG00000115107	STEAP3	841.5498388	-8.991428112	0.647171758	-13.89341856	6.94E-44	5.44E-42	iRP-D28A Downregulated
ENSMMUG00000017881	INTS6L	ENSG00000165359	INTS6L	2797.893219	-3.028047022	0.218173136	-13.87910114	8.48E-44	6.62E-42	iRP-D28A Downregulated
ENSMMUG00000002909	PGF	ENSG00000119630	PGF	497.6502039	-7.498798822	0.540907696	-13.8633613	1.06E-43	8.18E-42	iRP-D28A Downregulated
ENSMMUG00000023450	TPST2	ENSG00000128294	TPST2	543.2195677	-6.48774015	0.468039883	-13.86151136	1.08E-43	8.36E-42	iRP-D28A Downregulated
ENSMMUG00000018391	RPL39	NA	NA	311.0209884	-5.469158137	0.395187723	-13.83939283	1.47E-43	1.13E-41	iRP-D28A Downregulated
ENSMMUG00000019653	SLC7A8	ENSG00000092068	SLC7A8	490.7659011	-7.630045674	0.551720908	-13.82953875	1.69E-43	1.29E-41	iRP-D28A Downregulated
ENSMMUG00000057586	S100A13	ENSG00000189171	S100A13	1142.809943	-3.543871739	0.256384214	-13.82250365	1.86E-43	1.42E-41	iRP-D28A Downregulated
ENSMMUG00000005697	MLLT1	ENSG00000130382	MLLT1	1209.978342	-3.204545471	0.231891965	-13.81913113	1.95E-43	1.48E-41	iRP-D28A Downregulated
ENSMMUG00000040202	TMEM218	ENSG00000150433	TMEM218	403.8478806	-4.008246844	0.290081947	-13.8176363	2.00E-43	1.51E-41	iRP-D28A Downregulated
ENSMMUG00000022893	VWF	ENSG00000110799	VWF	3770.355166	-3.976962251	0.28792194	-13.81264049	2.14E-43	1.61E-41	iRP-D28A Downregulated
ENSMMUG00000022248	KHDRBS3	ENSG00000131773	KHDRBS3	819.1495187	3.1102242	0.22526945	13.80668442	2.32E-43	1.75E-41	iRP-D28A Upregulated
ENSMMUG00000019266	CHDH	ENSG00000016391	CHDH	998.4745684	-3.244934365	0.235416994	-13.78377285	3.19E-43	2.39E-41	iRP-D28A Downregulated
ENSMMUG00000021074	RASGEF1B	ENSG00000138670	RASGEF1B	1966.728271	-3.758145712	0.273465715	-13.74265771	5.64E-43	4.20E-41	iRP-D28A Downregulated
ENSMMUG00000022262	TNIK	ENSG00000154310	TNIK	687.8607984	-3.278600895	0.238781374	-13.73055543	6.66E-43	4.95E-41	iRP-D28A Downregulated
ENSMMUG00000057304	ADAMTS19	ENSG00000145808	ADAMTS19	395.1415343	-7.022234489	0.512000065	-13.7153	8.22E-43	6.09E-41	iRP-D28A Downregulated
ENSMMUG00000004327	CD44	ENSG00000026508	CD44	2777.380749	3.264385787	0.238470449	13.68884823	1.18E-42	8.73E-41	iRP-D28A Upregulated
ENSMMUG00000022191	LVRN	ENSG00000172901	LVRN	1566.486113	2.851252811	0.208302379	13.68804728	1.20E-42	8.79E-41	iRP-D28A Upregulated
ENSMMUG00000021549	ADAM19	ENSG00000135074	ADAM19	578.7163076	-8.227851714	0.601711286	-13.67408575	1.45E-42	1.06E-40	iRP-D28A Downregulated
ENSMMUG00000002745	ARHGAP40	ENSG00000124143	ARHGAP40	655.0805468	7.179443148	0.526892094	13.62602177	2.80E-42	2.04E-40	iRP-D28A Upregulated
ENSMMUG00000017309	PTGER3	ENSG00000050628	PTGER3	513.5204797	-7.863918906	0.57727177	-13.62255927	2.94E-42	2.13E-40	iRP-D28A Downregulated
ENSMMUG00000014858	KCNMB4	ENSG00000135643	KCNMB4	739.7827206	5.311976087	0.390629032	13.59851844	4.09E-42	2.95E-40	iRP-D28A Upregulated
ENSMMUG00000021543	CADPS2	ENSG00000081803	CADPS2	1518.156695	4.414973071	0.325065209	13.58180744	5.13E-42	3.69E-40	iRP-D28A Upregulated
ENSMMUG00000000777	DST	ENSG00000151914	DST	21962.50684	2.624206199	0.193304587	13.57549886	5.60E-42	3.99E-40	iRP-D28A Upregulated
ENSMMUG00000008145	S100A1	ENSG00000160678	S100A1	464.1901114	-3.77388761	0.278429856	-13.55417721	7.48E-42	5.32E-40	iRP-D28A Downregulated
ENSMMUG00000001228	LLGL2	ENSG00000073350	LLGL2	1148.692312	3.246885623	0.239733279	13.54374178	8.63E-42	6.11E-40	iRP-D28A Upregulated
ENSMMUG00000002868	CDC42EP1	ENSG00000128283	CDC42EP1	560.6193426	3.859683517	0.285158797	13.5352076	9.69E-42	6.84E-40	iRP-D28A Upregulated
ENSMMUG00000000690	CTNNAL1	ENSG00000119326	CTNNAL1	3940.561626	2.882282375	0.213038665	13.5293862	1.05E-41	7.38E-40	iRP-D28A Upregulated
ENSMMUG00000023610	TENT5A	ENSG00000112773	TENT5A	2182.182056	2.92183883	0.216168913	13.51646167	1.25E-41	8.76E-40	iRP-D28A Upregulated
ENSMMUG00000003697	INPP4B	ENSG00000109452	INPP4B	1146.004599	3.495787332	0.259125102	13.49073209	1.77E-41	1.24E-39	iRP-D28A Upregulated
ENSMMUG00000056794	CST6	ENSG00000175315	CST6	4467.395747	3.742621624	0.277479982	13.48789775	1.84E-41	1.28E-39	iRP-D28A Upregulated
ENSMMUG00000017713	SLC39A14	ENSG00000104635	SLC39A14	6078.241759	3.640066734	0.269919871	13.48573088	1.90E-41	1.32E-39	iRP-D28A Upregulated
ENSMMUG00000007097	TES	ENSG00000135269	TES	9156.719208	2.89109138	0.214615915	13.47100181	2.32E-41	1.60E-39	iRP-D28A Upregulated
ENSMMUG00000009107	ALCAM	ENSG00000170017	ALCAM	1101.721839	3.074794345	0.228733065	13.44271913	3.40E-41	2.34E-39	iRP-D28A Upregulated
ENSMMUG00000015748	WWC2	ENSG00000151718	WWC2	1415.719512	3.621900953	0.269643977	13.43215968	3.92E-41	2.69E-39	iRP-D28A Upregulated
ENSMMUG00000001522		NA	NA	2322.828724	5.56620677	0.414552509	13.42702468	4.20E-41	2.87E-39	iRP-D28A Upregulated
ENSMMUG00000042260	ENPP4	ENSG00000001561	ENPP4	1497.666236	-3.077550728	0.230540922	-13.34926011	1.20E-40	8.13E-39	iRP-D28A Downregulated
ENSMMUG00000054068	COMT	ENSG00000093010	COMT	5633.283657	-2.97105034	0.222905646	-13.32873522	1.58E-40	1.07E-38	iRP-D28A Downregulated
ENSMMUG00000002535	DEPDC7	ENSG00000121690	DEPDC7	1207.222308	3.240571355	0.243242806	13.32237284	1.72E-40	1.16E-38	iRP-D28A Upregulated
ENSMMUG00000059326	JUN	ENSG00000177606	JUN	9239.734576	-2.944786902	0.221238377	-13.31047055	2.01E-40	1.35E-38	iRP-D28A Downregulated
ENSMMUG00000019041	HSD17B11	ENSG00000198189	HSD17B11	978.8255178	-3.210218074	0.241693809	-13.28216921	2.94E-40	1.96E-38	iRP-D28A Downregulated
ENSMMUG00000007315	CROCC	ENSG00000058453	CROCC	703.9468086	-3.333107811	0.251449622	-13.25556897	4.19E-40	2.79E-38	iRP-D28A Downregulated
ENSMMUG00000004404	RBMS3	ENSG00000144642	RBMS3	289.3809852	4.48863205	0.338834979	13.24725111	4.68E-40	3.10E-38	iRP-D28A Upregulated
ENSMMUG00000013364	FBXL7	ENSG00000183580	FBXL7	1093.562044	3.2248011	0.244214078	13.20481244	8.23E-40	5.42E-38	iRP-D28A Upregulated
ENSMMUG00000014604	DNMT1	ENSG00000130816	DNMT1	6166.635316	-3.002956588	0.22757399	-13.19551758	9.31E-40	6.12E-38	iRP-D28A Downregulated
ENSMMUG00000001427	MYH14	ENSG00000105357	MYH14	2132.731638	3.680062131	0.279722417	13.15612162	1.57E-39	1.03E-37	iRP-D28A Upregulated
ENSMMUG00000005357	MAST4	ENSG00000069020	MAST4	2872.364233	2.564202673	0.1952484	13.13302787	2.13E-39	1.39E-37	iRP-D28A Upregulated
ENSMMUG00000011038	FZD2	ENSG00000180340	FZD2	271.1998283	6.22006364	0.474053154	13.12102575	2.50E-39	1.62E-37	iRP-D28A Upregulated
ENSMMUG00000020203	NSG1	ENSG00000168824	NSG1	2946.007091	3.146976425	0.240184639	13.10232176	3.19E-39	2.07E-37	iRP-D28A Upregulated
ENSMMUG00000016188	NR5A2	ENSG00000116833	NR5A2	276.1991561	-4.924973903	0.375973636	-13.09925332	3.33E-39	2.15E-37	iRP-D28A Downregulated
ENSMMUG00000010670	CTSS	ENSG00000163131	CTSS	359.0791216	-4.105149345	0.313936938	-13.07635021	4.50E-39	2.89E-37	iRP-D28A Downregulated
ENSMMUG00000047665		ENSG00000130707	ASS1	728.0918628	6.027665038	0.461902053	13.04966064	6.38E-39	4.10E-37	iRP-D28A Upregulated
ENSMMUG00000013877	OTOA	ENSG00000155719	OTOA	295.0643306	6.646995784	0.509985523	13.03369505	7.87E-39	5.04E-37	iRP-D28A Upregulated
ENSMMUG00000056557	CLEC2B	ENSG00000110852	CLEC2B	513.695062	-4.552587719	0.349920623	-13.0103441	1.07E-38	6.81E-37	iRP-D28A Downregulated
ENSMMUG00000037735	SRGN	ENSG00000122862	SRGN	3295.906582	-6.740099313	0.518240909	-13.0057261	1.14E-38	7.22E-37	iRP-D28A Downregulated
ENSMMUG00000004818	SORBS1	ENSG00000095637	SORBS1	2110.856365	-2.699203341	0.208046778	-12.97402133	1.72E-38	1.09E-36	iRP-D28A Downregulated
ENSMMUG00000016256	MYO3B	ENSG00000071909	MYO3B	854.8233162	6.419394471	0.494826647	12.97301693	1.74E-38	1.10E-36	iRP-D28A Upregulated
ENSMMUG00000031705	ZNF35	ENSG00000169981	ZNF35	250.7027191	5.282024039	0.407245952	12.97010815	1.81E-38	1.14E-36	iRP-D28A Upregulated
ENSMMUG00000016857	PTGS2	ENSG00000073756	PTGS2	2071.765019	-3.994257903	0.308127672	-12.9629964	1.98E-38	1.24E-36	iRP-D28A Downregulated
ENSMMUG00000008004	TYROBP	ENSG00000011600	TYROBP	415.9904709	-5.546744424	0.428024443	-12.95894315	2.09E-38	1.31E-36	iRP-D28A Downregulated
ENSMMUG00000007540	RHOBTB2	ENSG00000008853	RHOBTB2	1290.004184	4.624045863	0.357077805	12.94968716	2.36E-38	1.47E-36	iRP-D28A Upregulated
ENSMMUG00000000246	COBL	ENSG00000106078	COBL	1220.422748	2.881383964	0.223111696	12.91453573	3.73E-38	2.32E-36	iRP-D28A Upregulated
ENSMMUG00000004188	ACSL4	ENSG00000068366	ACSL4	2702.60927	-3.489191284	0.270604695	-12.89405304	4.86E-38	3.01E-36	iRP-D28A Downregulated
ENSMMUG00000023611	FIGN	ENSG00000182263	FIGN	511.4303744	3.434280985	0.266777394	12.87320837	6.37E-38	3.94E-36	iRP-D28A Upregulated
ENSMMUG00000009097	MMP11	ENSG00000099953	MMP11	670.1653633	-4.703665023	0.365404957	-12.87247184	6.43E-38	3.96E-36	iRP-D28A Downregulated
ENSMMUG00000023020	GAREM1	ENSG00000141441	GAREM1	688.3341951	-3.230068893	0.251153565	-12.86093188	7.47E-38	4.59E-36	iRP-D28A Downregulated
ENSMMUG00000023083	AKAP11	ENSG00000023516	AKAP11	3229.608619	2.501416299	0.194529091	12.85882894	7.67E-38	4.70E-36	iRP-D28A Upregulated
ENSMMUG00000000681	CLMN	ENSG00000165959	CLMN	3969.17006	4.536195294	0.352952985	12.85212332	8.37E-38	5.11E-36	iRP-D28A Upregulated
ENSMMUG00000064486	MAPK8IP2	ENSG00000008735	MAPK8IP2	568.0174678	-3.297260548	0.256707687	-12.84441687	9.24E-38	5.62E-36	iRP-D28A Downregulated
ENSMMUG00000018487	KLHL30	ENSG00000168427	KLHL30	229.9105222	5.889981517	0.458619162	12.84285961	9.43E-38	5.72E-36	iRP-D28A Upregulated
ENSMMUG00000010601	SLC43A3	ENSG00000134802	SLC43A3	7124.256434	-6.589995688	0.513590139	-12.83123484	1.10E-37	6.63E-36	iRP-D28A Downregulated
ENSMMUG00000045179	AGPAT3	ENSG00000160216	AGPAT3	737.7070229	-3.442044291	0.268471423	-12.82089635	1.25E-37	7.55E-36	iRP-D28A Downregulated
ENSMMUG00000002945	FILIP1L	ENSG00000168386	FILIP1L	635.0889905	-3.666231671	0.285971933	-12.82025001	1.26E-37	7.59E-36	iRP-D28A Downregulated
ENSMMUG00000005798	NOG	ENSG00000183691	NOG	946.4572083	-9.74738233	0.761019401	-12.80832304	1.47E-37	8.83E-36	iRP-D28A Downregulated
ENSMMUG00000055586	DEPP1	ENSG00000165507	DEPP1	504.4648727	-5.833439306	0.455841827	-12.79706899	1.70E-37	1.02E-35	iRP-D28A Downregulated
ENSMMUG00000058462	SCD	ENSG00000099194	SCD	1497.731951	-3.679415925	0.287641921	-12.791654	1.83E-37	1.09E-35	iRP-D28A Downregulated
ENSMMUG00000001212	RFESD	ENSG00000175449	RFESD	1084.817371	4.596834498	0.359608596	12.78288269	2.04E-37	1.21E-35	iRP-D28A Upregulated
ENSMMUG00000009194	ANXA5	ENSG00000164111	ANXA5	15265.53473	-2.400669063	0.187846678	-12.77993888	2.12E-37	1.26E-35	iRP-D28A Downregulated
ENSMMUG00000026981	EGFL7	ENSG00000172889	EGFL7	346.1597007	-4.60360501	0.360798406	-12.75949375	2.76E-37	1.63E-35	iRP-D28A Downregulated
ENSMMUG00000062350	RPL37	ENSG00000145592	RPL37	1297.651537	3.014869599	0.236318106	12.75767504	2.83E-37	1.66E-35	iRP-D28A Upregulated
ENSMMUG00000061952	SP6	ENSG00000189120	SP6	342.1637284	-6.367743307	0.499508665	-12.74801371	3.20E-37	1.88E-35	iRP-D28A Downregulated
ENSMMUG00000009228	CUEDC1	ENSG00000180891	CUEDC1	352.6622541	3.974726274	0.311954991	12.74134535	3.48E-37	2.04E-35	iRP-D28A Upregulated
ENSMMUG00000011410	NR4A3	ENSG00000119508	NR4A3	547.646172	-8.373971823	0.657688502	-12.7324285	3.91E-37	2.28E-35	iRP-D28A Downregulated
ENSMMUG00000022109	CD163L1	ENSG00000177675	CD163L1	277.5092105	-4.561738339	0.358729699	-12.71636654	4.80E-37	2.79E-35	iRP-D28A Downregulated
ENSMMUG00000032524	PEG10	ENSG00000242265	PEG10	8366.511192	-3.955722198	0.311481446	-12.69970409	5.94E-37	3.44E-35	iRP-D28A Downregulated
ENSMMUG00000019199		NA	NA	2066.217304	5.607994378	0.442464336	12.67445513	8.19E-37	4.74E-35	iRP-D28A Upregulated
ENSMMUG00000005455	RNF213	ENSG00000173821	RNF213	6573.694209	2.802365813	0.221149357	12.67182435	8.47E-37	4.88E-35	iRP-D28A Upregulated
ENSMMUG00000017631	GPRC5A	NA	NA	1648.427416	3.670396958	0.289785023	12.66593047	9.13E-37	5.25E-35	iRP-D28A Upregulated
ENSMMUG00000000901	AHSP	ENSG00000169877	AHSP	862.3006019	-9.615970451	0.762298469	-12.61444282	1.76E-36	1.00E-34	iRP-D28A Downregulated
ENSMMUG00000005414	NDST1	ENSG00000171992	SYNPO	2919.198954	2.610414441	0.207192859	12.59895952	2.14E-36	1.22E-34	iRP-D28A Upregulated
ENSMMUG00000011408		ENSG00000101680	LAMA1	872.8338613	-9.635238832	0.765128076	-12.59297513	2.31E-36	1.31E-34	iRP-D28A Downregulated
ENSMMUG00000005757	CST7	ENSG00000077984	CST7	262.1125085	-5.221221551	0.414912067	-12.58392312	2.59E-36	1.46E-34	iRP-D28A Downregulated
ENSMMUG00000000327	FADS2	ENSG00000134824	FADS2	532.51949	-3.82645847	0.304227495	-12.57762213	2.80E-36	1.58E-34	iRP-D28A Downregulated
ENSMMUG00000018756	GRAMD2A	ENSG00000175318	GRAMD2A	502.8043768	-3.777246014	0.300507097	-12.56957342	3.10E-36	1.74E-34	iRP-D28A Downregulated
ENSMMUG00000014211	ELOVL7	ENSG00000164181	ELOVL7	1281.398048	-3.090780926	0.245973625	-12.56549735	3.27E-36	1.83E-34	iRP-D28A Downregulated
ENSMMUG00000005380	ZNF827	ENSG00000151612	ZNF827	276.3462644	4.166317957	0.331719334	12.55976823	3.51E-36	1.96E-34	iRP-D28A Upregulated
ENSMMUG00000022569	PARP14	ENSG00000173193	PARP14	387.6079505	-7.647054181	0.610701659	-12.52175112	5.68E-36	3.16E-34	iRP-D28A Downregulated
ENSMMUG00000016190	TAF4B	ENSG00000141384	TAF4B	1378.184295	-4.050472311	0.32359064	-12.51727277	6.01E-36	3.34E-34	iRP-D28A Downregulated
ENSMMUG00000003475	STK26	ENSG00000134602	STK26	3921.610228	-3.09856244	0.247868479	-12.50083292	7.39E-36	4.09E-34	iRP-D28A Downregulated
ENSMMUG00000007683	ERBIN	ENSG00000112851	ERBIN	4697.029162	2.365420466	0.18948177	12.48363083	9.17E-36	5.07E-34	iRP-D28A Upregulated
ENSMMUG00000014987	CCDC126	ENSG00000169193	CCDC126	651.4761799	-3.949217472	0.316879537	-12.4628353	1.19E-35	6.56E-34	iRP-D28A Downregulated
ENSMMUG00000012917	HUNK	ENSG00000142149	HUNK	299.9515467	-4.008588201	0.321677389	-12.46151684	1.21E-35	6.65E-34	iRP-D28A Downregulated
ENSMMUG00000031755	GLDC	ENSG00000178445	GLDC	299.2873053	-4.798234514	0.385123603	-12.45894689	1.25E-35	6.85E-34	iRP-D28A Downregulated
ENSMMUG00000000145	PDPN	ENSG00000162493	PDPN	749.6518678	7.052093024	0.566580272	12.44676768	1.46E-35	7.96E-34	iRP-D28A Upregulated
ENSMMUG00000006548	KIAA1549	ENSG00000122778	KIAA1549	559.5900356	3.147330009	0.252877273	12.44607699	1.47E-35	8.00E-34	iRP-D28A Upregulated
ENSMMUG00000005688	JUNB	ENSG00000171223	JUNB	1865.369498	-2.688887095	0.216405028	-12.42525238	1.91E-35	1.04E-33	iRP-D28A Downregulated
ENSMMUG00000016814	THBD	ENSG00000178726	THBD	777.4438477	-9.464759165	0.761886718	-12.42279061	1.97E-35	1.07E-33	iRP-D28A Downregulated
ENSMMUG00000011777	B3GNT7	ENSG00000156966	B3GNT7	382.2055893	-4.119901103	0.331656688	-12.42218611	1.98E-35	1.07E-33	iRP-D28A Downregulated
ENSMMUG00000009184	MPZL1	ENSG00000197965	MPZL1	10102.23646	2.953550877	0.238215601	12.39864589	2.66E-35	1.43E-33	iRP-D28A Upregulated
ENSMMUG00000063261	PTAFR	ENSG00000169403	PTAFR	212.911538	4.706857936	0.380033659	12.38537121	3.14E-35	1.68E-33	iRP-D28A Upregulated
ENSMMUG00000003755	ITGA5	ENSG00000161638	ITGA5	4743.264277	-2.658887973	0.214966301	-12.3688595	3.85E-35	2.06E-33	iRP-D28A Downregulated
ENSMMUG00000053412	OVOL2	ENSG00000125850	OVOL2	251.5124596	4.547263928	0.368062891	12.35458406	4.60E-35	2.45E-33	iRP-D28A Upregulated
ENSMMUG00000021252	TRIP6	NA	NA	397.6913305	-3.428644919	0.277866579	-12.33917707	5.57E-35	2.96E-33	iRP-D28A Downregulated
ENSMMUG00000007126	HECTD4	ENSG00000173064	HECTD4	3900.952473	2.353400652	0.190741413	12.33817353	5.64E-35	2.99E-33	iRP-D28A Upregulated
ENSMMUG00000012321	FN1	ENSG00000115414	FN1	714159.2192	3.704896642	0.300313169	12.33677716	5.74E-35	3.04E-33	iRP-D28A Upregulated
ENSMMUG00000000306	RMDN3	ENSG00000137824	RMDN3	2645.335166	-2.66737981	0.216501059	-12.32040078	7.03E-35	3.71E-33	iRP-D28A Downregulated
ENSMMUG00000058594	BIRC3	ENSG00000023445	BIRC3	886.1619947	-2.96975616	0.241299412	-12.30734934	8.27E-35	4.35E-33	iRP-D28A Downregulated
ENSMMUG00000060384	ANKRD65	ENSG00000235098	ANKRD65	223.0899744	4.820211422	0.392362227	12.28510568	1.09E-34	5.71E-33	iRP-D28A Upregulated
ENSMMUG00000020919	SHROOM3	ENSG00000138771	SHROOM3	2085.34458	3.44641605	0.280693403	12.27822246	1.19E-34	6.21E-33	iRP-D28A Upregulated
ENSMMUG00000042864	DSEL	ENSG00000171451	DSEL	4521.658286	3.626366523	0.295505507	12.27173922	1.28E-34	6.71E-33	iRP-D28A Upregulated
ENSMMUG00000023375	SREBF1	ENSG00000072310	SREBF1	477.2921612	-4.328906736	0.352912174	-12.26624373	1.37E-34	7.16E-33	iRP-D28A Downregulated
ENSMMUG00000040100	FOS	ENSG00000170345	FOS	12260.39715	-4.190936097	0.341813476	-12.26088609	1.47E-34	7.63E-33	iRP-D28A Downregulated
ENSMMUG00000017535	SLC16A12	ENSG00000152779	SLC16A12	340.8692548	-7.088234215	0.578448823	-12.25386575	1.60E-34	8.29E-33	iRP-D28A Downregulated
ENSMMUG00000050884	CCDC69	ENSG00000198624	CCDC69	420.1235023	-7.988120053	0.653690869	-12.22002698	2.43E-34	1.26E-32	iRP-D28A Downregulated
ENSMMUG00000016461	EFR3B	ENSG00000084710	EFR3B	269.1493281	-4.719037613	0.38644915	-12.21127699	2.71E-34	1.39E-32	iRP-D28A Downregulated
ENSMMUG00000007273	DNM3	ENSG00000197959	DNM3	761.9030431	6.809725657	0.557823954	12.20766086	2.83E-34	1.45E-32	iRP-D28A Upregulated
ENSMMUG00000022519	HACL1	ENSG00000131373	HACL1	463.4715847	-3.222820412	0.264170698	-12.19976491	3.12E-34	1.60E-32	iRP-D28A Downregulated
ENSMMUG00000061282	HAPLN1	ENSG00000145681	HAPLN1	502.2770697	-5.615565003	0.460490293	-12.19475217	3.32E-34	1.69E-32	iRP-D28A Downregulated
ENSMMUG00000023416	IGF2BP2	ENSG00000073792	IGF2BP2	649.4672476	5.801007764	0.476071803	12.18515302	3.73E-34	1.90E-32	iRP-D28A Upregulated
ENSMMUG00000056182		NA	NA	288.5159111	3.631977963	0.298262547	12.1771171	4.12E-34	2.09E-32	iRP-D28A Upregulated
ENSMMUG00000000811	CD53	ENSG00000143119	CD53	230.245449	-5.686731422	0.467117575	-12.17409006	4.27E-34	2.17E-32	iRP-D28A Downregulated
ENSMMUG00000011332	ARHGAP35	ENSG00000160007	ARHGAP35	3414.606083	2.420141566	0.198833709	12.17168647	4.40E-34	2.23E-32	iRP-D28A Upregulated
ENSMMUG00000008919	RAB6B	ENSG00000154917	RAB6B	764.1962769	3.181998997	0.261537042	12.16653277	4.69E-34	2.36E-32	iRP-D28A Upregulated
ENSMMUG00000021759	TRIB1	ENSG00000173334	TRIB1	1561.298592	-4.602277092	0.378451707	-12.16080416	5.03E-34	2.53E-32	iRP-D28A Downregulated
ENSMMUG00000053426	BTG2	ENSG00000159388	BTG2	3431.500449	-3.189676614	0.262344036	-12.15837286	5.18E-34	2.60E-32	iRP-D28A Downregulated
ENSMMUG00000057981	GPRC5A	ENSG00000013588	GPRC5A	1193.234987	3.09870273	0.25486944	12.15800031	5.20E-34	2.61E-32	iRP-D28A Upregulated
ENSMMUG00000004205	PLBD2	ENSG00000151176	PLBD2	1187.063081	2.786120726	0.229207233	12.15546601	5.37E-34	2.68E-32	iRP-D28A Upregulated
ENSMMUG00000019678	MPHOSPH9	ENSG00000051825	MPHOSPH9	715.1430516	-3.681578461	0.303478997	-12.13124629	7.21E-34	3.60E-32	iRP-D28A Downregulated
ENSMMUG00000007191	PPARG	ENSG00000132170	PPARG	2065.957644	-2.888446908	0.238600709	-12.10577673	9.84E-34	4.89E-32	iRP-D28A Downregulated
ENSMMUG00000015246	TBC1D9	ENSG00000109436	TBC1D9	2948.546623	-3.320061321	0.274357142	-12.10123891	1.04E-33	5.16E-32	iRP-D28A Downregulated
ENSMMUG00000004409	ZNF608	ENSG00000168916	ZNF608	308.8320493	4.887149876	0.404507186	12.08173809	1.32E-33	6.52E-32	iRP-D28A Upregulated
ENSMMUG00000057453		NA	NA	9226.543384	2.953820349	0.244488351	12.08164045	1.32E-33	6.52E-32	iRP-D28A Upregulated
ENSMMUG00000049145	CKB	ENSG00000166165	CKB	3249.03721	-4.051396386	0.335680458	-12.06920538	1.54E-33	7.56E-32	iRP-D28A Downregulated
ENSMMUG00000029421	PTPRK	ENSG00000152894	PTPRK	6471.319978	3.291130476	0.272743711	12.06675112	1.58E-33	7.77E-32	iRP-D28A Upregulated
ENSMMUG00000003592	B4GALT4	ENSG00000121578	B4GALT4	2795.928421	2.516038624	0.208805072	12.04970071	1.95E-33	9.53E-32	iRP-D28A Upregulated
ENSMMUG00000009852	CASP1	ENSG00000137752	CASP1	230.1194723	-5.514360292	0.457705131	-12.04784459	1.99E-33	9.73E-32	iRP-D28A Downregulated
ENSMMUG00000014748	SLC22A17	ENSG00000092096	SLC22A17	672.8404822	-9.257742283	0.768709772	-12.0432218	2.11E-33	1.03E-31	iRP-D28A Downregulated
ENSMMUG00000020052	NRP2	ENSG00000118257	NRP2	3362.078565	-12.57916403	1.045363662	-12.03328994	2.38E-33	1.15E-31	iRP-D28A Downregulated
ENSMMUG00000023555	GABRG3	ENSG00000182256	GABRG3	915.5758719	2.640867463	0.219484301	12.03214743	2.41E-33	1.17E-31	iRP-D28A Upregulated
ENSMMUG00000011785	SEMA3C	ENSG00000075223	SEMA3C	2562.541477	3.870159044	0.322178081	12.01248399	3.06E-33	1.48E-31	iRP-D28A Upregulated
ENSMMUG00000064364	SUOX	ENSG00000139531	SUOX	484.3945639	-5.272174533	0.439180117	-12.00458384	3.36E-33	1.62E-31	iRP-D28A Downregulated
ENSMMUG00000009661	ADAM12	ENSG00000148848	ADAM12	1443.162702	5.418486439	0.451574935	11.99908592	3.59E-33	1.73E-31	iRP-D28A Upregulated
ENSMMUG00000019743	KIAA1522	ENSG00000162522	KIAA1522	329.8100752	3.686501911	0.307234645	11.99897855	3.60E-33	1.73E-31	iRP-D28A Upregulated
ENSMMUG00000001780	CPT1A	ENSG00000110090	CPT1A	3013.67745	-2.455444485	0.204771254	-11.99115813	3.95E-33	1.89E-31	iRP-D28A Downregulated
ENSMMUG00000007428	GAS6	ENSG00000183087	GAS6	555.9364159	5.514432769	0.459864953	11.99141778	3.94E-33	1.89E-31	iRP-D28A Upregulated
ENSMMUG00000049169	DLX6	ENSG00000006377	DLX6	344.5282814	-3.825278086	0.319215398	-11.98337583	4.34E-33	2.07E-31	iRP-D28A Downregulated
ENSMMUG00000000180	WNT7B	ENSG00000188064	WNT7B	202.6332531	4.676015133	0.390556655	11.97269354	4.94E-33	2.35E-31	iRP-D28A Upregulated
ENSMMUG00000017668	KAZALD1	ENSG00000107821	KAZALD1	412.3259317	4.724616144	0.395891299	11.93412474	7.86E-33	3.73E-31	iRP-D28A Upregulated
ENSMMUG00000003301	ADAMTS15	ENSG00000166106	ADAMTS15	1543.451309	5.866423873	0.49177882	11.92898848	8.36E-33	3.96E-31	iRP-D28A Upregulated
ENSMMUG00000004026	ITGA11	ENSG00000137809	ITGA11	856.1358793	9.896085509	0.82967927	11.92760368	8.50E-33	4.01E-31	iRP-D28A Upregulated
ENSMMUG00000007193	PABPC4L	ENSG00000254535	PABPC4L	2247.220511	-3.379391547	0.283423357	-11.92347583	8.93E-33	4.21E-31	iRP-D28A Downregulated
ENSMMUG00000046639	OAS3	ENSG00000111331	OAS3	283.7721298	-4.274323604	0.358677167	-11.91691023	9.66E-33	4.54E-31	iRP-D28A Downregulated
ENSMMUG00000022050	H1-3	ENSG00000124575	H1-3	1901.341788	-3.02845594	0.254166268	-11.91525516	9.86E-33	4.61E-31	iRP-D28A Downregulated
ENSMMUG00000016195	SNAI2	ENSG00000019549	SNAI2	645.7523784	4.88957395	0.410365205	11.91517674	9.87E-33	4.61E-31	iRP-D28A Upregulated
ENSMMUG00000061761	IFIT2	ENSG00000119922	IFIT2	1434.651992	2.674642086	0.224599676	11.90848595	1.07E-32	4.99E-31	iRP-D28A Upregulated
ENSMMUG00000051471		ENSG00000185842	DNAH14	184.4266854	5.253494983	0.441562969	11.89749899	1.22E-32	5.68E-31	iRP-D28A Upregulated
ENSMMUG00000016135	NEDD9	ENSG00000111859	NEDD9	5308.545325	-2.911512625	0.244980069	-11.88469183	1.42E-32	6.60E-31	iRP-D28A Downregulated
ENSMMUG00000001876	PIK3AP1	ENSG00000155629	PIK3AP1	423.7385564	-8.26547419	0.697807307	-11.84492353	2.29E-32	1.06E-30	iRP-D28A Downregulated
ENSMMUG00000022173	C1H1orf116	ENSG00000182795	C1orf116	974.5657028	-3.69081515	0.311697902	-11.84100093	2.40E-32	1.11E-30	iRP-D28A Downregulated
ENSMMUG00000059436	IL10RA	ENSG00000110324	IL10RA	589.1301865	-9.062195322	0.766103315	-11.82894676	2.77E-32	1.28E-30	iRP-D28A Downregulated
ENSMMUG00000021073	RASAL2	ENSG00000075391	RASAL2	4747.981022	-2.346577494	0.198424837	-11.82602706	2.86E-32	1.32E-30	iRP-D28A Downregulated
ENSMMUG00000019932	IRAK2	ENSG00000134070	IRAK2	746.7420779	-4.229075227	0.357669687	-11.82396882	2.93E-32	1.35E-30	iRP-D28A Downregulated
ENSMMUG00000003984	ISL1	ENSG00000016082	ISL1	583.964653	-9.049470173	0.765999203	-11.81394202	3.31E-32	1.51E-30	iRP-D28A Downregulated
ENSMMUG00000006967	LANCL3	ENSG00000147036	LANCL3	264.9771196	4.872465709	0.412555295	11.8104549	3.45E-32	1.58E-30	iRP-D28A Upregulated
ENSMMUG00000018386	SH3RF2	ENSG00000156463	SH3RF2	1649.724694	2.760122489	0.233813943	11.80478144	3.69E-32	1.68E-30	iRP-D28A Upregulated
ENSMMUG00000002211	DCLK2	ENSG00000170390	DCLK2	1293.449592	4.276487908	0.362328145	11.80280354	3.78E-32	1.72E-30	iRP-D28A Upregulated
ENSMMUG00000002614	SLIT2	ENSG00000145147	SLIT2	302.6987856	4.791307295	0.406380217	11.79020801	4.38E-32	1.99E-30	iRP-D28A Upregulated
ENSMMUG00000054076		NA	NA	572.667622	-9.024676222	0.765818296	-11.78435704	4.70E-32	2.13E-30	iRP-D28A Downregulated
ENSMMUG00000002768	NREP	ENSG00000134986	NREP	572.2230441	-9.023555527	0.765881764	-11.78191719	4.84E-32	2.19E-30	iRP-D28A Downregulated
ENSMMUG00000018579	SPECC1	ENSG00000128487	SPECC1	8239.360156	2.764568824	0.234890811	11.76959119	5.60E-32	2.52E-30	iRP-D28A Upregulated
ENSMMUG00000010395	GPR161	ENSG00000143147	GPR161	282.4563133	4.720741652	0.401178751	11.76717769	5.76E-32	2.59E-30	iRP-D28A Upregulated
ENSMMUG00000022174	PIK3C2G	ENSG00000139144	PIK3C2G	1813.489495	4.581817335	0.389759496	11.75549892	6.62E-32	2.96E-30	iRP-D28A Upregulated
ENSMMUG00000013855	SFN	ENSG00000175793	SFN	910.5838629	-3.029039959	0.257696029	-11.75431369	6.71E-32	3.00E-30	iRP-D28A Downregulated
ENSMMUG00000053254	AK4	ENSG00000162433	AK4	1089.131452	3.138392939	0.267602784	11.72780379	9.18E-32	4.09E-30	iRP-D28A Upregulated
ENSMMUG00000000546	KIAA0040	ENSG00000235750	KIAA0040	7686.587923	-2.858234691	0.243819961	-11.7227264	9.75E-32	4.34E-30	iRP-D28A Downregulated
ENSMMUG00000004639	DAB2IP	ENSG00000136848	DAB2IP	1023.744309	-2.904236052	0.248029006	-11.70925974	1.14E-31	5.07E-30	iRP-D28A Downregulated
ENSMMUG00000054954	ZKSCAN4	ENSG00000187626	ZKSCAN4	228.8770517	4.472415291	0.383211917	11.67086695	1.80E-31	7.95E-30	iRP-D28A Upregulated
ENSMMUG00000013188	SERINC2	ENSG00000142910	TINAGL1	8941.518391	-2.240596189	0.192561904	-11.63571889	2.71E-31	1.20E-29	iRP-D28A Downregulated
ENSMMUG00000013400	CXCR2	ENSG00000180871	CXCR2	675.4997375	-6.056897947	0.520816052	-11.62962993	2.91E-31	1.28E-29	iRP-D28A Downregulated
ENSMMUG00000016548	CASP12	NA	NA	237.1312567	-4.447257933	0.382655835	-11.62208314	3.18E-31	1.40E-29	iRP-D28A Downregulated
ENSMMUG00000004471	FAM114A1	ENSG00000197712	FAM114A1	860.3283152	2.621674626	0.225626954	11.61950991	3.28E-31	1.44E-29	iRP-D28A Upregulated
ENSMMUG00000008120	CRYBG1	ENSG00000112297	CRYBG1	18549.4236	-2.631926571	0.226534572	-11.6182115	3.33E-31	1.46E-29	iRP-D28A Downregulated
ENSMMUG00000011245	CRISPLD2	ENSG00000103196	CRISPLD2	7421.529861	3.811140801	0.328155243	11.61383488	3.51E-31	1.53E-29	iRP-D28A Upregulated
ENSMMUG00000011214	SLC12A2	ENSG00000064651	SLC12A2	1742.083591	4.507738866	0.388469274	11.60384917	3.94E-31	1.72E-29	iRP-D28A Upregulated
ENSMMUG00000004564	TTC39A	ENSG00000085831	TTC39A	205.62543	-4.633112429	0.400114106	-11.57947786	5.24E-31	2.28E-29	iRP-D28A Downregulated
ENSMMUG00000004647	RXFP1	ENSG00000171509	RXFP1	193.9612692	-5.028253062	0.434336479	-11.57686105	5.40E-31	2.34E-29	iRP-D28A Downregulated
ENSMMUG00000044029	C1QTNF6	ENSG00000133466	C1QTNF6	273.6560708	-4.550872279	0.393158198	-11.57516823	5.51E-31	2.38E-29	iRP-D28A Downregulated
ENSMMUG00000002588	ADGRL3	ENSG00000150471	ADGRL3	6148.647423	4.265146686	0.368671692	11.56895627	5.92E-31	2.56E-29	iRP-D28A Upregulated
ENSMMUG00000002116	BTG3	ENSG00000154640	BTG3	2694.69369	-2.41959469	0.209411371	-11.55426601	7.02E-31	3.03E-29	iRP-D28A Downregulated
ENSMMUG00000014542	CHAC1	ENSG00000128965	CHAC1	488.5687953	4.694078806	0.406558416	11.54589013	7.74E-31	3.33E-29	iRP-D28A Upregulated
ENSMMUG00000047256		ENSG00000267041	ZNF850	680.0651777	3.21910505	0.279037064	11.53647835	8.64E-31	3.71E-29	iRP-D28A Upregulated
ENSMMUG00000009475	LYPD6B	ENSG00000150556	LYPD6B	406.8623971	3.09493372	0.268399197	11.53108413	9.20E-31	3.94E-29	iRP-D28A Upregulated
ENSMMUG00000012244	NEK1	ENSG00000137601	NEK1	715.6467276	-2.661294736	0.230938586	-11.52382015	1.00E-30	4.28E-29	iRP-D28A Downregulated
ENSMMUG00000057995	RHOU	ENSG00000116574	RHOU	1383.556135	3.012906287	0.261662613	11.51446993	1.12E-30	4.76E-29	iRP-D28A Upregulated
ENSMMUG00000004932	MSX2	ENSG00000120149	MSX2	493.1047608	-3.251771508	0.282432806	-11.51343415	1.13E-30	4.80E-29	iRP-D28A Downregulated
ENSMMUG00000056220		ENSG00000070404	FSTL3	1044.652113	2.702644447	0.234797242	11.51054594	1.17E-30	4.96E-29	iRP-D28A Upregulated
ENSMMUG00000010269	CAD	ENSG00000084774	CAD	4336.421147	2.361652826	0.205459387	11.4944995	1.41E-30	5.96E-29	iRP-D28A Upregulated
ENSMMUG00000058665		ENSG00000184599	TAFA3	181.9841015	6.185000209	0.538553014	11.48447795	1.58E-30	6.68E-29	iRP-D28A Upregulated
ENSMMUG00000008112	NEDD4	ENSG00000069869	NEDD4	6471.012489	2.227330023	0.194388747	11.45812225	2.14E-30	9.04E-29	iRP-D28A Upregulated
ENSMMUG00000001138	USP27X	ENSG00000273820	USP27X	701.450507	-2.649799898	0.231407394	-11.45080046	2.33E-30	9.81E-29	iRP-D28A Downregulated
ENSMMUG00000009575	PTPN21	ENSG00000070778	PTPN21	1016.245007	-2.542165996	0.222132866	-11.44434878	2.51E-30	1.05E-28	iRP-D28A Downregulated
ENSMMUG00000010351	KANK4	ENSG00000132854	KANK4	297.9848532	-7.492254041	0.654759922	-11.44274991	2.56E-30	1.07E-28	iRP-D28A Downregulated
ENSMMUG00000012807	HOXA1	ENSG00000105991	HOXA1	339.0435028	4.407897875	0.385424984	11.43646118	2.75E-30	1.15E-28	iRP-D28A Upregulated
ENSMMUG00000000025	ZNRF3	ENSG00000183579	ZNRF3	678.6987272	-2.962048008	0.25905203	-11.43418182	2.82E-30	1.18E-28	iRP-D28A Downregulated
ENSMMUG00000015329	MX1	ENSG00000157601	MX1	229.1613251	-5.215836752	0.456369089	-11.42898779	3.00E-30	1.24E-28	iRP-D28A Downregulated
ENSMMUG00000041731	TMEM86A	ENSG00000151117	TMEM86A	347.6253422	-3.585417604	0.313714169	-11.42893103	3.00E-30	1.24E-28	iRP-D28A Downregulated
ENSMMUG00000013587	PLCD3	ENSG00000161714	PLCD3	442.589958	2.979432409	0.260718508	11.42777487	3.04E-30	1.26E-28	iRP-D28A Upregulated
ENSMMUG00000044046		NA	NA	1660.842783	-2.409594553	0.2109165	-11.42440042	3.16E-30	1.31E-28	iRP-D28A Downregulated
ENSMMUG00000000880	SCIN	ENSG00000006747	SCIN	2156.979434	-11.93869196	1.046134922	-11.4121914	3.63E-30	1.50E-28	iRP-D28A Downregulated
ENSMMUG00000007338	TXNIP	ENSG00000265972	TXNIP	467.1434751	-3.79659504	0.332806709	-11.40780802	3.82E-30	1.57E-28	iRP-D28A Downregulated
ENSMMUG00000056764	ZNF750	ENSG00000141579	ZNF750	297.0708196	-3.376225274	0.296778047	-11.37626354	5.49E-30	2.25E-28	iRP-D28A Downregulated
ENSMMUG00000000477	RAPGEF3	ENSG00000079337	RAPGEF3	712.7677194	-3.226065939	0.283641237	-11.37375502	5.65E-30	2.32E-28	iRP-D28A Downregulated
ENSMMUG00000057348	TSC22D3	ENSG00000157514	TSC22D3	781.5320694	-9.888716314	0.869572885	-11.37192349	5.77E-30	2.36E-28	iRP-D28A Downregulated
ENSMMUG00000063596	ACKR2	ENSG00000144648	ACKR2	1155.048235	2.38985537	0.210530149	11.3516063	7.28E-30	2.97E-28	iRP-D28A Upregulated
ENSMMUG00000011967	RFX2	ENSG00000087903	RFX2	263.4928905	-3.737727545	0.329316386	-11.34995919	7.42E-30	3.02E-28	iRP-D28A Downregulated
ENSMMUG00000014828	HSPG2	ENSG00000142798	HSPG2	7239.842702	2.733002909	0.240919954	11.34402887	7.94E-30	3.23E-28	iRP-D28A Upregulated
ENSMMUG00000064971	GPR157	ENSG00000180758	GPR157	229.9081534	-6.695048893	0.590294443	-11.34188027	8.14E-30	3.30E-28	iRP-D28A Downregulated
ENSMMUG00000013150	MORC4	ENSG00000133131	MORC4	12373.45499	-2.72612318	0.240577293	-11.33158972	9.15E-30	3.70E-28	iRP-D28A Downregulated
ENSMMUG00000003638	LOXL1	ENSG00000129038	LOXL1	355.0030973	-8.005096979	0.706646453	-11.32829146	9.50E-30	3.84E-28	iRP-D28A Downregulated
ENSMMUG00000010538	ACADVL	ENSG00000072778	ACADVL	2960.423531	-2.591654678	0.229256918	-11.30458658	1.25E-29	5.02E-28	iRP-D28A Downregulated
ENSMMUG00000006265	NES	ENSG00000132688	NES	255.9792298	-6.399278102	0.566789159	-11.29040315	1.46E-29	5.89E-28	iRP-D28A Downregulated
ENSMMUG00000002432	ELF5	ENSG00000135374	ELF5	245.3233735	-6.982819116	0.618702816	-11.28622488	1.53E-29	6.16E-28	iRP-D28A Downregulated
ENSMMUG00000022900	PDGFC	ENSG00000145431	PDGFC	2245.003104	2.438126577	0.216235789	11.27531473	1.74E-29	6.96E-28	iRP-D28A Upregulated
ENSMMUG00000058750	NRIP1	ENSG00000180530	NRIP1	21980.86097	2.081458851	0.184614816	11.27460351	1.75E-29	7.00E-28	iRP-D28A Upregulated
ENSMMUG00000048906		NA	NA	222.1339434	5.271113827	0.467740444	11.26931376	1.86E-29	7.42E-28	iRP-D28A Upregulated
ENSMMUG00000020648	ACADS	ENSG00000122971	ACADS	744.0425843	-3.084828995	0.273807311	-11.26642301	1.92E-29	7.66E-28	iRP-D28A Downregulated
ENSMMUG00000049198	KLF13	ENSG00000169926	KLF13	702.1479437	-3.842965451	0.341110276	-11.26605007	1.93E-29	7.67E-28	iRP-D28A Downregulated
ENSMMUG00000058553		NA	NA	279.7107466	5.342388683	0.47428889	11.26399711	1.98E-29	7.84E-28	iRP-D28A Upregulated
ENSMMUG00000020808	CMAS	ENSG00000111726	CMAS	2199.600597	-2.392015215	0.212652361	-11.24847712	2.36E-29	9.33E-28	iRP-D28A Downregulated
ENSMMUG00000015107	SSH1	ENSG00000084112	SSH1	2149.204389	2.303301933	0.204867664	11.24287695	2.51E-29	9.92E-28	iRP-D28A Upregulated
ENSMMUG00000021547	MARCHF3	ENSG00000173926	MARCHF3	484.0434537	-3.122870485	0.277986585	-11.23388918	2.78E-29	1.10E-27	iRP-D28A Downregulated
ENSMMUG00000006714	CLPX	ENSG00000166855	CLPX	2817.973345	-2.239409976	0.199392098	-11.23118717	2.87E-29	1.13E-27	iRP-D28A Downregulated
ENSMMUG00000013566	IL20RA	ENSG00000016402	IL20RA	1313.219371	2.456539055	0.218753795	11.22969802	2.91E-29	1.14E-27	iRP-D28A Upregulated
ENSMMUG00000001562	KLHL7	ENSG00000122550	KLHL7	1690.323122	-2.372091072	0.211646475	-11.20779863	3.73E-29	1.46E-27	iRP-D28A Downregulated
ENSMMUG00000013015	VOPP1	ENSG00000154978	VOPP1	1951.748271	2.708974411	0.241697573	11.20811589	3.72E-29	1.46E-27	iRP-D28A Upregulated
ENSMMUG00000006257	ECM1	ENSG00000143369	ECM1	517.8651334	-2.924814536	0.261109558	-11.20148399	4.01E-29	1.57E-27	iRP-D28A Downregulated
ENSMMUG00000009301	SLC22A4	ENSG00000197208	SLC22A4	364.9064523	3.033815846	0.270976986	11.19584321	4.27E-29	1.67E-27	iRP-D28A Upregulated
ENSMMUG00000049728		ENSG00000022556	NLRP2	252.3070881	-5.47708601	0.48970017	-11.18457038	4.85E-29	1.89E-27	iRP-D28A Downregulated
ENSMMUG00000046124	SLC2A3	ENSG00000059804	SLC2A3	21778.20474	3.9159132	0.350190981	11.18222174	4.98E-29	1.93E-27	iRP-D28A Upregulated
ENSMMUG00000003193	VIM	ENSG00000026025	VIM	8315.318434	-16.32744332	1.46022534	-11.18145459	5.03E-29	1.95E-27	iRP-D28A Downregulated
ENSMMUG00000058171		NA	NA	483.3253618	3.35375399	0.300488155	11.16101894	6.33E-29	2.44E-27	iRP-D28A Upregulated
ENSMMUG00000020282	SLC25A43	ENSG00000077713	SLC25A43	12883.28654	-2.381263116	0.213383739	-11.1595341	6.43E-29	2.48E-27	iRP-D28A Downregulated
ENSMMUG00000006898	ITGB8	ENSG00000105855	ITGB8	1802.325661	-11.68090671	1.046923006	-11.1573694	6.59E-29	2.53E-27	iRP-D28A Downregulated
ENSMMUG00000007289	MFSD6	ENSG00000151690	MFSD6	1333.537933	3.152140146	0.282978413	11.13915407	8.09E-29	3.10E-27	iRP-D28A Upregulated
ENSMMUG00000000932	PPP2R3A	ENSG00000073711	PPP2R3A	3448.071544	2.250841889	0.202146054	11.13473077	8.50E-29	3.25E-27	iRP-D28A Upregulated
ENSMMUG00000019715	ARL10	ENSG00000175414	ARL10	1037.442537	3.044304347	0.273524201	11.12992686	8.97E-29	3.43E-27	iRP-D28A Upregulated
ENSMMUG00000007293	RAB34	ENSG00000109113	RAB34	725.8984006	3.203245841	0.287820031	11.12933603	9.03E-29	3.44E-27	iRP-D28A Upregulated
ENSMMUG00000000623	P3H2	ENSG00000090530	P3H2	465.9298941	2.896194523	0.260378769	11.12300565	9.69E-29	3.68E-27	iRP-D28A Upregulated
ENSMMUG00000045646	DIO2	ENSG00000211448	DIO2	299.6548382	-4.430177979	0.398440374	-11.11879785	1.02E-28	3.85E-27	iRP-D28A Downregulated
ENSMMUG00000016006	RAB38	ENSG00000123892	RAB38	187.1971737	-5.930456488	0.533610485	-11.1138305	1.07E-28	4.06E-27	iRP-D28A Downregulated
ENSMMUG00000004179	LIMS2	ENSG00000072163	LIMS2	231.0365473	7.415208905	0.668626424	11.09021217	1.40E-28	5.27E-27	iRP-D28A Upregulated
ENSMMUG00000022683	MACC1	ENSG00000183742	MACC1	507.1761706	4.094555742	0.369201831	11.090291	1.40E-28	5.27E-27	iRP-D28A Upregulated
ENSMMUG00000053116		NA	NA	66877.11279	-3.950578659	0.356323524	-11.08705543	1.45E-28	5.45E-27	iRP-D28A Downregulated
ENSMMUG00000008686	S1PR5	ENSG00000180739	S1PR5	404.4992906	6.63298124	0.598407742	11.08438407	1.49E-28	5.60E-27	iRP-D28A Upregulated
ENSMMUG00000063758	LGALS2	ENSG00000100079	LGALS2	215.5483248	4.01364188	0.362216865	11.08077029	1.56E-28	5.82E-27	iRP-D28A Upregulated
ENSMMUG00000006118	THSD4	ENSG00000187720	THSD4	2030.060929	3.087745428	0.278770424	11.07630207	1.63E-28	6.11E-27	iRP-D28A Upregulated
ENSMMUG00000017467	C10H20orf194	ENSG00000088854	C20orf194	243.0790875	-3.782374164	0.341544617	-11.07431934	1.67E-28	6.23E-27	iRP-D28A Downregulated
ENSMMUG00000008101	SPATS2L	ENSG00000196141	SPATS2L	1010.070682	2.577954046	0.232900909	11.06888785	1.78E-28	6.61E-27	iRP-D28A Upregulated
ENSMMUG00000050425	DNAJB4	ENSG00000162616	DNAJB4	2926.603611	-3.17289258	0.287349444	-11.04193048	2.40E-28	8.89E-27	iRP-D28A Downregulated
ENSMMUG00000019904	CCNI	ENSG00000118816	CCNI	2509.065952	2.41542311	0.218870006	11.03587994	2.57E-28	9.49E-27	iRP-D28A Upregulated
ENSMMUG00000016948	FAM122B	ENSG00000156504	FAM122B	583.8149422	2.886686839	0.261665482	11.03197416	2.68E-28	9.90E-27	iRP-D28A Upregulated
ENSMMUG00000012895	PYCR1	ENSG00000183010	PYCR1	1354.097629	2.341001597	0.212496173	11.01667649	3.18E-28	1.17E-26	iRP-D28A Upregulated
ENSMMUG00000005442	NT5E	ENSG00000135318	NT5E	236.7532751	-3.767028381	0.342097465	-11.01156472	3.36E-28	1.24E-26	iRP-D28A Downregulated
ENSMMUG00000017607	N4BP3	ENSG00000145911	N4BP3	219.3309049	-6.292794084	0.571535003	-11.01033891	3.41E-28	1.25E-26	iRP-D28A Downregulated
ENSMMUG00000018608	ABCA5	ENSG00000154265	ABCA5	513.2729708	-4.305716924	0.391231046	-11.00556044	3.59E-28	1.32E-26	iRP-D28A Downregulated
ENSMMUG00000021534	SLC16A10	ENSG00000112394	SLC16A10	1318.801369	-2.367691428	0.21523721	-11.00038152	3.81E-28	1.39E-26	iRP-D28A Downregulated
ENSMMUG00000059630	CYSTM1	ENSG00000120306	CYSTM1	803.8072303	-3.693910726	0.335908272	-10.99678404	3.96E-28	1.45E-26	iRP-D28A Downregulated
ENSMMUG00000023525	CDH5	ENSG00000179776	CDH5	1621.029319	-11.52800093	1.048765444	-10.99197251	4.18E-28	1.52E-26	iRP-D28A Downregulated
ENSMMUG00000010240	CD52	ENSG00000169442	CD52	200.4921704	-4.70976594	0.428633888	-10.98785251	4.37E-28	1.59E-26	iRP-D28A Downregulated
ENSMMUG00000056683		NA	NA	912.2392581	-2.99102881	0.272220284	-10.98753099	4.39E-28	1.59E-26	iRP-D28A Downregulated
ENSMMUG00000048424	SDC4	ENSG00000124145	SDC4	5775.230553	2.706630664	0.2463604	10.98646803	4.44E-28	1.61E-26	iRP-D28A Upregulated
ENSMMUG00000002595	COL14A1	ENSG00000187955	COL14A1	1581.528868	-11.48939184	1.046445543	-10.97944553	4.80E-28	1.73E-26	iRP-D28A Downregulated
ENSMMUG00000023081	SCHIP1	ENSG00000283154	IQCJ-SCHIP1	1333.784918	2.433386767	0.221698464	10.97611017	4.98E-28	1.80E-26	iRP-D28A Upregulated
ENSMMUG00000007470	CDK14	ENSG00000058091	CDK14	995.7913388	2.836749128	0.258512396	10.97335822	5.13E-28	1.85E-26	iRP-D28A Upregulated
ENSMMUG00000002081	BEND7	ENSG00000165626	BEND7	642.8699605	2.932281911	0.267485777	10.96238441	5.80E-28	2.08E-26	iRP-D28A Upregulated
ENSMMUG00000017351	STAB1	ENSG00000010327	STAB1	389.2402492	-8.464603815	0.772421534	-10.95852904	6.05E-28	2.17E-26	iRP-D28A Downregulated
ENSMMUG00000003383	NXPH3	ENSG00000182575	NXPH3	197.8165574	4.2506252	0.387969046	10.95609364	6.21E-28	2.22E-26	iRP-D28A Upregulated
ENSMMUG00000009009	BMPR2	ENSG00000204217	BMPR2	4426.816385	2.140135116	0.195353086	10.95521532	6.27E-28	2.24E-26	iRP-D28A Upregulated
ENSMMUG00000021963	PCDHGC5	ENSG00000276547	PCDHGB5	1463.882201	2.57808676	0.235326483	10.95536177	6.26E-28	2.24E-26	iRP-D28A Upregulated
ENSMMUG00000000387	FRMD4B	ENSG00000114541	FRMD4B	1556.664647	-2.246100445	0.205131504	-10.94956356	6.68E-28	2.38E-26	iRP-D28A Downregulated
ENSMMUG00000061687		NA	NA	249.5813432	3.729898556	0.340685966	10.94820136	6.78E-28	2.41E-26	iRP-D28A Upregulated
ENSMMUG00000013446		ENSG00000265190	ANXA8	20942.43176	2.106888245	0.192545635	10.94227996	7.24E-28	2.57E-26	iRP-D28A Upregulated
ENSMMUG00000008759	WEE1	ENSG00000166483	WEE1	3422.509379	-2.20160491	0.201226015	-10.94095569	7.34E-28	2.60E-26	iRP-D28A Downregulated
ENSMMUG00000045396	SELENBP1	ENSG00000143416	SELENBP1	234.594585	-6.732387898	0.615482878	-10.93838373	7.55E-28	2.67E-26	iRP-D28A Downregulated
ENSMMUG00000004485	LHFPL6	ENSG00000183722	LHFPL6	1970.774493	2.97880752	0.272546008	10.92955842	8.33E-28	2.94E-26	iRP-D28A Upregulated
ENSMMUG00000017940	GSS	ENSG00000100983	GSS	766.9026104	-2.775822532	0.25400524	-10.92820972	8.45E-28	2.98E-26	iRP-D28A Downregulated
ENSMMUG00000004954	AIFM1	ENSG00000156709	AIFM1	1430.09676	-2.275990709	0.208495649	-10.91625037	9.64E-28	3.39E-26	iRP-D28A Downregulated
ENSMMUG00000047729	ITPR3	ENSG00000096433	ITPR3	2202.332979	2.927888008	0.268544836	10.9027902	1.12E-27	3.92E-26	iRP-D28A Upregulated
ENSMMUG00000021577	DHCR24	ENSG00000116133	DHCR24	2170.471651	-2.567141356	0.235508063	-10.90043937	1.15E-27	4.02E-26	iRP-D28A Downregulated
ENSMMUG00000004381	HADHB	ENSG00000138029	HADHB	4203.237562	-2.13216255	0.195642714	-10.89824664	1.17E-27	4.11E-26	iRP-D28A Downregulated
ENSMMUG00000010257	SLC5A6	ENSG00000138074	SLC5A6	3432.692248	3.092162493	0.283839878	10.89403827	1.23E-27	4.30E-26	iRP-D28A Upregulated
ENSMMUG00000053717	RASSF3	ENSG00000153179	RASSF3	2072.947404	2.583649017	0.23718941	10.89276715	1.25E-27	4.35E-26	iRP-D28A Upregulated
ENSMMUG00000023022	PLP2	ENSG00000102007	PLP2	1255.077956	2.736248379	0.251248046	10.89062552	1.28E-27	4.45E-26	iRP-D28A Upregulated
ENSMMUG00000011745	TC2N	ENSG00000165929	TC2N	356.0530431	3.475063078	0.319099051	10.8902332	1.28E-27	4.46E-26	iRP-D28A Upregulated
ENSMMUG00000002197	GABARAPL1	ENSG00000139112	GABARAPL1	13267.67193	-2.287916571	0.210241866	-10.88230718	1.40E-27	4.85E-26	iRP-D28A Downregulated
ENSMMUG00000012141	CYP26B1	ENSG00000003137	CYP26B1	304.1053306	7.225469046	0.665110436	10.86356288	1.72E-27	5.95E-26	iRP-D28A Upregulated
ENSMMUG00000008825	OCRL	ENSG00000122126	OCRL	2816.419533	2.212509972	0.203692507	10.86200963	1.75E-27	6.04E-26	iRP-D28A Upregulated
ENSMMUG00000001694	FZD8	ENSG00000177283	FZD8	270.4941968	3.259344802	0.300591495	10.84310387	2.15E-27	7.42E-26	iRP-D28A Upregulated
ENSMMUG00000012269	REXO2	ENSG00000076043	REXO2	2026.220451	-2.14829199	0.198313049	-10.83283221	2.41E-27	8.28E-26	iRP-D28A Downregulated
ENSMMUG00000014381	GZMB	ENSG00000100453	GZMB	5826.866217	-15.81439324	1.460092899	-10.83108701	2.45E-27	8.43E-26	iRP-D28A Downregulated
ENSMMUG00000002114	TFRC	NA	NA	30256.31957	-3.030345396	0.280062749	-10.82023728	2.76E-27	9.47E-26	iRP-D28A Downregulated
ENSMMUG00000042059	S1PR1	ENSG00000170989	S1PR1	236.5243944	-7.157113823	0.662111355	-10.80953191	3.10E-27	1.06E-25	iRP-D28A Downregulated
ENSMMUG00000005579	SOGA1	ENSG00000149639	SOGA1	1732.430661	2.814382884	0.260532259	10.80243534	3.35E-27	1.15E-25	iRP-D28A Upregulated
ENSMMUG00000064297	IER3	ENSG00000137331	IER3	739.7077402	-2.69044352	0.249128681	-10.79941301	3.46E-27	1.18E-25	iRP-D28A Downregulated
ENSMMUG00000002853	CORO2A	ENSG00000106789	CORO2A	165.2403272	-5.195319036	0.481715379	-10.78503877	4.05E-27	1.38E-25	iRP-D28A Downregulated
ENSMMUG00000001597	GZMA	ENSG00000145649	GZMA	5560.431296	-15.74687012	1.460090964	-10.78485554	4.06E-27	1.38E-25	iRP-D28A Downregulated
ENSMMUG00000002021	BDH1	ENSG00000161267	BDH1	452.4115473	-2.816769377	0.261392219	-10.77602609	4.47E-27	1.52E-25	iRP-D28A Downregulated
ENSMMUG00000019574	EDAR	ENSG00000135960	EDAR	170.2978479	-5.33893155	0.495541687	-10.77393021	4.57E-27	1.55E-25	iRP-D28A Downregulated
ENSMMUG00000007661	EDIL3	ENSG00000164176	EDIL3	366.5699601	4.713289738	0.437630286	10.77002642	4.77E-27	1.61E-25	iRP-D28A Upregulated
ENSMMUG00000003267	ZNF362	ENSG00000160094	ZNF362	1955.304116	2.703667513	0.251235902	10.76146957	5.23E-27	1.77E-25	iRP-D28A Upregulated
ENSMMUG00000014606	RADX	ENSG00000147231	RADX	184.697551	-4.233176824	0.393795775	-10.74967557	5.95E-27	2.01E-25	iRP-D28A Downregulated
ENSMMUG00000021286	COL3A1	ENSG00000168542	COL3A1	2575.79478	2.150992881	0.200120846	10.74846983	6.03E-27	2.03E-25	iRP-D28A Upregulated
ENSMMUG00000016813	CD93	ENSG00000125810	CD93	5271.215996	-15.66980894	1.460375887	-10.72998334	7.36E-27	2.47E-25	iRP-D28A Downregulated
ENSMMUG00000059336	DUSP1	ENSG00000120129	DUSP1	3950.419543	-3.336974087	0.311242828	-10.72144893	8.07E-27	2.70E-25	iRP-D28A Downregulated
ENSMMUG00000004350	OSBPL1A	ENSG00000141447	OSBPL1A	697.1494754	3.70091662	0.345314892	10.71751237	8.42E-27	2.82E-25	iRP-D28A Upregulated
ENSMMUG00000003540	PPM1L	ENSG00000163590	PPM1L	220.0307249	-4.576933452	0.427256329	-10.71238305	8.90E-27	2.97E-25	iRP-D28A Downregulated
ENSMMUG00000009428	MTMR10	ENSG00000166912	MTMR10	1285.457588	-2.474820071	0.231029715	-10.71212885	8.93E-27	2.98E-25	iRP-D28A Downregulated
ENSMMUG00000008100	IRF1	ENSG00000125347	IRF1	902.3617527	-2.397501869	0.224368792	-10.68554075	1.19E-26	3.96E-25	iRP-D28A Downregulated
ENSMMUG00000023394	ZBTB49	ENSG00000168826	ZBTB49	427.8322586	2.803456468	0.262676774	10.67264696	1.37E-26	4.54E-25	iRP-D28A Upregulated
ENSMMUG00000016708	MFHAS1	ENSG00000147324	MFHAS1	807.6887151	2.512248639	0.23545594	10.66971868	1.41E-26	4.68E-25	iRP-D28A Upregulated
ENSMMUG00000003521	P2RX4	ENSG00000135124	P2RX4	825.876058	-3.68521822	0.345466022	-10.66738255	1.45E-26	4.79E-25	iRP-D28A Downregulated
ENSMMUG00000031297	CASP10	ENSG00000003400	CASP10	162.1845183	-5.072295875	0.476227798	-10.65098656	1.73E-26	5.70E-25	iRP-D28A Downregulated
ENSMMUG00000000963	SDC2	ENSG00000169439	SDC2	2033.950058	5.546072303	0.520780528	10.64953853	1.75E-26	5.78E-25	iRP-D28A Upregulated
ENSMMUG00000001153	PDGFRL	ENSG00000104213	PDGFRL	354.2180527	3.856096061	0.362209087	10.64605004	1.82E-26	5.99E-25	iRP-D28A Upregulated
ENSMMUG00000002987	RAPGEF5	ENSG00000136237	RAPGEF5	448.1124442	-3.172924031	0.298134733	-10.64258429	1.89E-26	6.21E-25	iRP-D28A Downregulated
ENSMMUG00000063660		NA	NA	290.5123716	4.730775824	0.444938293	10.63243129	2.11E-26	6.91E-25	iRP-D28A Upregulated
ENSMMUG00000020597	ACSS1	ENSG00000154930	ACSS1	4793.872841	-15.53286471	1.461032022	-10.63143345	2.13E-26	6.98E-25	iRP-D28A Downregulated
ENSMMUG00000012400	ASB2	ENSG00000100628	ASB2	289.5511797	-3.225221499	0.303848409	-10.61457424	2.55E-26	8.34E-25	iRP-D28A Downregulated
ENSMMUG00000006529	ASIC1	ENSG00000110881	ASIC1	190.6420899	4.629835507	0.436225602	10.61339703	2.58E-26	8.44E-25	iRP-D28A Upregulated
ENSMMUG00000058999	FLRT2	ENSG00000185070	FLRT2	889.5155963	3.620914186	0.341210599	10.61196282	2.62E-26	8.55E-25	iRP-D28A Upregulated
ENSMMUG00000010967	TRIML2	ENSG00000179046	TRIML2	2234.426832	2.118948593	0.200428779	10.57207753	4.02E-26	1.31E-24	iRP-D28A Upregulated
ENSMMUG00000052879	PCGF2	ENSG00000277258	PCGF2	309.449491	3.983875765	0.376950331	10.56870214	4.16E-26	1.35E-24	iRP-D28A Upregulated
ENSMMUG00000004198	HS6ST2	ENSG00000171004	HS6ST2	1215.945211	-11.11316841	1.051931268	-10.56453853	4.35E-26	1.41E-24	iRP-D28A Downregulated
ENSMMUG00000018741	MAP2	ENSG00000078018	MAP2	140.8117078	5.16663915	0.490788455	10.52722227	6.47E-26	2.09E-24	iRP-D28A Upregulated
ENSMMUG00000013588	PRELID2	ENSG00000186314	PRELID2	298.2770931	3.052520316	0.290178576	10.51945446	7.03E-26	2.27E-24	iRP-D28A Upregulated
ENSMMUG00000052882	RASL11B	ENSG00000128045	RASL11B	507.4807258	-3.010590124	0.286630165	-10.503396	8.33E-26	2.69E-24	iRP-D28A Downregulated
ENSMMUG00000011819	CHSY1	ENSG00000131873	CHSY1	3549.456973	-2.359691532	0.224742933	-10.49951384	8.68E-26	2.80E-24	iRP-D28A Downregulated
ENSMMUG00000010474	HMCN1	ENSG00000143341	HMCN1	1609.827097	-2.904239498	0.276750287	-10.49407944	9.20E-26	2.96E-24	iRP-D28A Downregulated
ENSMMUG00000018292	SPRY2	ENSG00000136158	SPRY2	531.0773783	-3.005550698	0.286460589	-10.49202162	9.40E-26	3.02E-24	iRP-D28A Downregulated
ENSMMUG00000058743	RHOV	ENSG00000104140	RHOV	239.0843975	-4.873127898	0.464516773	-10.4907469	9.53E-26	3.05E-24	iRP-D28A Downregulated
ENSMMUG00000002182	PISD	ENSG00000241878	PISD	7186.249567	-2.490733086	0.237611463	-10.48237762	1.04E-25	3.32E-24	iRP-D28A Downregulated
ENSMMUG00000003569	ARRDC3	ENSG00000113369	ARRDC3	8409.617398	-2.529900262	0.241345444	-10.4824861	1.04E-25	3.32E-24	iRP-D28A Downregulated
ENSMMUG00000010696	KLF6	ENSG00000067082	KLF6	7964.976578	-2.46296569	0.23534512	-10.46533571	1.25E-25	3.97E-24	iRP-D28A Downregulated
ENSMMUG00000015616	TNK1	ENSG00000174292	TNK1	537.6434994	2.95363288	0.282291728	10.46305149	1.28E-25	4.06E-24	iRP-D28A Upregulated
ENSMMUG00000016745	ACSM3	ENSG00000005187	ACSM3	610.3816139	-3.625920374	0.346571142	-10.46226859	1.29E-25	4.09E-24	iRP-D28A Downregulated
ENSMMUG00000015910	MBNL1	ENSG00000152601	MBNL1	5659.160691	-2.281281512	0.218131056	-10.45830682	1.34E-25	4.25E-24	iRP-D28A Downregulated
ENSMMUG00000011475	CRIP2	ENSG00000182809	CRIP2	165.1053897	-4.786038267	0.458036103	-10.44904154	1.48E-25	4.67E-24	iRP-D28A Downregulated
ENSMMUG00000052840	RAB31	ENSG00000168461	RAB31	848.9386583	-3.340995401	0.319741099	-10.4490646	1.48E-25	4.67E-24	iRP-D28A Downregulated
ENSMMUG00000007228	PGBD1	ENSG00000137338	PGBD1	233.115749	3.347291531	0.320541519	10.44261457	1.58E-25	4.99E-24	iRP-D28A Upregulated
ENSMMUG00000019879	DAB2	ENSG00000153071	DAB2	3063.74771	-5.603139534	0.536937837	-10.43535982	1.71E-25	5.38E-24	iRP-D28A Downregulated
ENSMMUG00000022614		ENSG00000171943	SRGAP2C	2087.775174	2.530640894	0.242812493	10.4222022	1.96E-25	6.17E-24	iRP-D28A Upregulated
ENSMMUG00000030244	CACNA2D1	ENSG00000153956	CACNA2D1	189.3944923	5.889825134	0.565266607	10.41955258	2.02E-25	6.34E-24	iRP-D28A Upregulated
ENSMMUG00000008636	COQ8A	ENSG00000163050	COQ8A	655.3533498	-2.689568456	0.258145648	-10.41880225	2.03E-25	6.38E-24	iRP-D28A Downregulated
ENSMMUG00000023659	STARD3NL	NA	NA	387.2964178	-3.94809358	0.379201159	-10.41160737	2.19E-25	6.87E-24	iRP-D28A Downregulated
ENSMMUG00000052420	TMEM132A	ENSG00000006118	TMEM132A	1344.336962	-2.359619471	0.226824059	-10.40286239	2.41E-25	7.50E-24	iRP-D28A Downregulated
ENSMMUG00000032384	TCEAL7	ENSG00000182916	TCEAL7	189.9437911	4.024670444	0.386919888	10.40181847	2.43E-25	7.57E-24	iRP-D28A Upregulated
ENSMMUG00000010400	NMRK1	ENSG00000106733	NMRK1	1190.238931	-2.252428841	0.216575573	-10.40019798	2.47E-25	7.69E-24	iRP-D28A Downregulated
ENSMMUG00000018157	FTH1	NA	NA	1266.845391	2.33321905	0.22454057	10.39108013	2.72E-25	8.45E-24	iRP-D28A Upregulated
ENSMMUG00000007227	ZSCAN26	ENSG00000197062	ZSCAN26	564.9469935	2.849040785	0.27453021	10.37787711	3.13E-25	9.69E-24	iRP-D28A Upregulated
ENSMMUG00000008650	TPK1	ENSG00000196511	TPK1	166.9512443	-4.320789391	0.416861825	-10.36503975	3.58E-25	1.10E-23	iRP-D28A Downregulated
ENSMMUG00000064120		NA	NA	150.3628559	-5.248963764	0.506398208	-10.36528897	3.57E-25	1.10E-23	iRP-D28A Downregulated
ENSMMUG00000053916		NA	NA	339.2278671	3.447063334	0.332570167	10.36492049	3.58E-25	1.10E-23	iRP-D28A Upregulated
ENSMMUG00000008829	TFCP2L1	ENSG00000115112	TFCP2L1	3622.298769	-15.12858022	1.460428087	-10.35900388	3.81E-25	1.17E-23	iRP-D28A Downregulated
ENSMMUG00000007254	PIEZO1	ENSG00000103335	PIEZO1	2389.460421	2.62790334	0.253867141	10.35149067	4.12E-25	1.27E-23	iRP-D28A Upregulated
ENSMMUG00000050172		NA	NA	500.05088	3.190391977	0.308274035	10.34920758	4.22E-25	1.30E-23	iRP-D28A Upregulated
ENSMMUG00000014531	TMEM109	ENSG00000110108	TMEM109	938.4829577	-2.265489428	0.21904256	-10.34269062	4.52E-25	1.38E-23	iRP-D28A Downregulated
ENSMMUG00000031214	RHOD	ENSG00000173156	RHOD	164.325697	4.361524612	0.421821024	10.33975161	4.66E-25	1.43E-23	iRP-D28A Upregulated
ENSMMUG00000007590	CNNM4	ENSG00000158158	CNNM4	2003.013226	-2.264696462	0.21926141	-10.32875078	5.22E-25	1.60E-23	iRP-D28A Downregulated
ENSMMUG00000019022	STK17A	ENSG00000164543	STK17A	1088.78255	-2.406819821	0.233151223	-10.3229989	5.55E-25	1.69E-23	iRP-D28A Downregulated
ENSMMUG00000012933	MYO1E	ENSG00000157483	MYO1E	3877.325485	-1.964884031	0.190554676	-10.31139237	6.26E-25	1.91E-23	iRP-D28A Downregulated
ENSMMUG00000061600	VSTM5	ENSG00000214376	VSTM5	195.8622353	-3.761327283	0.364902118	-10.30777048	6.50E-25	1.98E-23	iRP-D28A Downregulated
ENSMMUG00000002376	SCARF1	ENSG00000074660	SCARF1	149.0255582	-5.139170292	0.498861316	-10.30180157	6.92E-25	2.10E-23	iRP-D28A Downregulated
ENSMMUG00000012235	CD274	ENSG00000120217	CD274	1758.657111	4.15771255	0.404068271	10.28962888	7.85E-25	2.38E-23	iRP-D28A Upregulated
ENSMMUG00000009892	EFNB2	ENSG00000125266	EFNB2	1820.58443	2.430483712	0.236330088	10.28427543	8.30E-25	2.51E-23	iRP-D28A Upregulated
ENSMMUG00000005312	GLRX	ENSG00000173221	GLRX	2568.030845	2.092883993	0.203565562	10.28112994	8.57E-25	2.59E-23	iRP-D28A Upregulated
ENSMMUG00000062089	RNF144B	ENSG00000137393	RNF144B	772.8280521	-2.471782385	0.240482168	-10.27844353	8.81E-25	2.66E-23	iRP-D28A Downregulated
ENSMMUG00000022478	FGFR1	ENSG00000077782	FGFR1	2710.76633	-3.196098951	0.311159079	-10.2715915	9.46E-25	2.85E-23	iRP-D28A Downregulated
ENSMMUG00000015314	TSPAN15	ENSG00000099282	TSPAN15	952.63142	3.149859188	0.306838042	10.26554324	1.01E-24	3.03E-23	iRP-D28A Upregulated
ENSMMUG00000043411	ZBTB39	ENSG00000166860	ZBTB39	438.3468843	2.684614772	0.26154318	10.26451836	1.02E-24	3.06E-23	iRP-D28A Upregulated
ENSMMUG00000000754	DMXL2	ENSG00000104093	DMXL2	178.9115964	-4.848568681	0.472692802	-10.25733555	1.10E-24	3.29E-23	iRP-D28A Downregulated
ENSMMUG00000019090	ANAPC5	ENSG00000089053	ANAPC5	1352.518864	-2.151211146	0.209781281	-10.25454292	1.13E-24	3.38E-23	iRP-D28A Downregulated
ENSMMUG00000012223	BCAT1	ENSG00000060982	BCAT1	11893.19006	2.503727414	0.244250294	10.25066286	1.18E-24	3.52E-23	iRP-D28A Upregulated
ENSMMUG00000014541	DLL4	ENSG00000128917	DLL4	196.5166102	-3.869230635	0.377982686	-10.23652875	1.36E-24	4.06E-23	iRP-D28A Downregulated
ENSMMUG00000014167	ESRRG	ENSG00000196482	ESRRG	933.5024181	-10.72991861	1.048343071	-10.23512141	1.38E-24	4.11E-23	iRP-D28A Downregulated
ENSMMUG00000060575	EIF4EBP1	ENSG00000187840	EIF4EBP1	1683.881192	2.860974621	0.279646194	10.23069395	1.44E-24	4.30E-23	iRP-D28A Upregulated
ENSMMUG00000019968	NOSTRIN	ENSG00000163072	NOSTRIN	641.9841443	-2.399376342	0.234562435	-10.22915856	1.47E-24	4.36E-23	iRP-D28A Downregulated
ENSMMUG00000022874		NA	NA	431.1508639	2.607271783	0.255566676	10.2019239	1.94E-24	5.76E-23	iRP-D28A Upregulated
ENSMMUG00000014955	NR3C2	ENSG00000151623	NR3C2	557.3501153	3.991426701	0.391567769	10.19345058	2.12E-24	6.28E-23	iRP-D28A Upregulated
ENSMMUG00000017443	NET1	ENSG00000173848	NET1	6473.377417	-2.976916035	0.292220282	-10.18723278	2.26E-24	6.68E-23	iRP-D28A Downregulated
ENSMMUG00000002242	MECOM	ENSG00000085276	MECOM	439.9829505	-3.037613546	0.298452372	-10.17788373	2.49E-24	7.34E-23	iRP-D28A Downregulated
ENSMMUG00000009738	SLC25A29	ENSG00000197119	SLC25A29	1693.881093	-4.071858316	0.400217454	-10.17411478	2.59E-24	7.61E-23	iRP-D28A Downregulated
ENSMMUG00000011607	NR4A2	ENSG00000153234	NR4A2	237.6766311	-3.456163063	0.339885352	-10.16861434	2.74E-24	8.04E-23	iRP-D28A Downregulated
ENSMMUG00000009399	CFAP52	ENSG00000166596	CFAP52	141.9644945	-4.876177678	0.479715684	-10.16472432	2.85E-24	8.36E-23	iRP-D28A Downregulated
ENSMMUG00000011425	NXN	ENSG00000167693	NXN	884.7064837	2.878701223	0.283299024	10.16135241	2.95E-24	8.64E-23	iRP-D28A Upregulated
ENSMMUG00000008942	CNDP1	ENSG00000150656	CNDP1	2080.830211	-2.30148818	0.226573761	-10.15778777	3.06E-24	8.95E-23	iRP-D28A Downregulated
ENSMMUG00000018226	KIF27	ENSG00000165115	KIF27	163.2207084	-4.628301663	0.455961456	-10.15064234	3.29E-24	9.62E-23	iRP-D28A Downregulated
ENSMMUG00000019689	CCDC141	ENSG00000163492	CCDC141	698.7168045	5.087507168	0.501511636	10.14434522	3.51E-24	1.02E-22	iRP-D28A Upregulated
ENSMMUG00000000595	PKP2	ENSG00000057294	PKP2	4973.963599	2.075218401	0.204767348	10.13451812	3.88E-24	1.13E-22	iRP-D28A Upregulated
ENSMMUG00000022227	ZNF445	ENSG00000185219	ZNF445	1802.546596	2.159298193	0.213073899	10.13403427	3.90E-24	1.13E-22	iRP-D28A Upregulated
ENSMMUG00000013358	FIBIN	ENSG00000176971	FIBIN	486.5410531	6.823077398	0.673318105	10.13351244	3.92E-24	1.14E-22	iRP-D28A Upregulated
ENSMMUG00000061475		NA	NA	138.0524655	4.822453277	0.476064711	10.12982725	4.07E-24	1.18E-22	iRP-D28A Upregulated
ENSMMUG00000017381	RGMA	ENSG00000182175	RGMA	142.5176502	-5.169474031	0.510642906	-10.12346195	4.35E-24	1.26E-22	iRP-D28A Downregulated
ENSMMUG00000014535	SLC15A3	ENSG00000110446	SLC15A3	737.1496449	-2.509614211	0.247926047	-10.12243063	4.39E-24	1.27E-22	iRP-D28A Downregulated
ENSMMUG00000014305	APOE	ENSG00000130203	APOE	149.0950538	-5.471691848	0.54071589	-10.11934723	4.53E-24	1.31E-22	iRP-D28A Downregulated
ENSMMUG00000018961	MEAK7	ENSG00000140950	MEAK7	4919.097807	-2.570127047	0.254205507	-10.11043026	4.97E-24	1.43E-22	iRP-D28A Downregulated
ENSMMUG00000008460	SOX13	ENSG00000143842	SOX13	942.8371733	2.476560025	0.24495364	10.11032138	4.97E-24	1.43E-22	iRP-D28A Upregulated
ENSMMUG00000018398	EFNA5	ENSG00000184349	EFNA5	497.7402974	2.857666268	0.283200852	10.09059912	6.08E-24	1.74E-22	iRP-D28A Upregulated
ENSMMUG00000003747	CNNM2	ENSG00000148842	CNNM2	887.8838682	-2.6769544	0.265808074	-10.07100486	7.42E-24	2.12E-22	iRP-D28A Downregulated
ENSMMUG00000016030	KLHL29	ENSG00000119771	KLHL29	212.0291847	4.044241891	0.401654906	10.06894684	7.58E-24	2.17E-22	iRP-D28A Upregulated
ENSMMUG00000042368	SERPINB1	ENSG00000021355	SERPINB1	1302.027699	-2.071800049	0.206090989	-10.05284151	8.93E-24	2.55E-22	iRP-D28A Downregulated
ENSMMUG00000009441	ABHD4	ENSG00000100439	ABHD4	3666.961546	2.438163571	0.242824118	10.04086245	1.01E-23	2.87E-22	iRP-D28A Upregulated
ENSMMUG00000000775	ZNF132	ENSG00000131849	ZNF132	204.7951242	4.237282926	0.422206271	10.03604924	1.06E-23	3.01E-22	iRP-D28A Upregulated
ENSMMUG00000018033	ASAP2	ENSG00000151693	ASAP2	2638.397188	2.729799976	0.272027885	10.03500055	1.07E-23	3.04E-22	iRP-D28A Upregulated
ENSMMUG00000051450	PLA2R1	ENSG00000153246	PLA2R1	844.5031168	2.819151392	0.281140634	10.02754866	1.15E-23	3.27E-22	iRP-D28A Upregulated
ENSMMUG00000063858		NA	NA	680.7570718	2.485181364	0.247870167	10.02614148	1.17E-23	3.32E-22	iRP-D28A Upregulated
ENSMMUG00000007857	PAQR7	ENSG00000182749	PAQR7	1168.842877	-2.584983307	0.257931462	-10.0219775	1.22E-23	3.45E-22	iRP-D28A Downregulated
ENSMMUG00000054045	DIO2	NA	NA	1588.477416	-4.114797499	0.411037649	-10.01075572	1.37E-23	3.86E-22	iRP-D28A Downregulated
ENSMMUG00000012036	RBM47	ENSG00000163694	RBM47	8295.974055	-2.749262736	0.274709919	-10.00787574	1.41E-23	3.97E-22	iRP-D28A Downregulated
ENSMMUG00000003081	GPSM1	ENSG00000160360	GPSM1	460.2288163	2.950663477	0.294951879	10.00388093	1.47E-23	4.13E-22	iRP-D28A Upregulated
ENSMMUG00000006473	ZNF662	ENSG00000182983	ZNF662	1321.067242	2.495701859	0.249532313	10.00151777	1.50E-23	4.22E-22	iRP-D28A Upregulated
ENSMMUG00000009890	FARP1	ENSG00000152767	FARP1	3319.569038	2.677691197	0.267786677	9.999344352	1.53E-23	4.31E-22	iRP-D28A Upregulated
ENSMMUG00000050793	NAGLU	ENSG00000108784	NAGLU	1023.194245	2.431859034	0.243447976	9.989234961	1.70E-23	4.77E-22	iRP-D28A Upregulated
ENSMMUG00000020608	ABCA1	ENSG00000165029	ABCA1	6124.161566	-14.44429891	1.446348139	-9.986737302	1.74E-23	4.88E-22	iRP-D28A Downregulated
ENSMMUG00000005327	GRAP	ENSG00000189152	GRAPL	173.4699421	-6.706390583	0.67154488	-9.986511382	1.75E-23	4.88E-22	iRP-D28A Downregulated
ENSMMUG00000004659	FES	ENSG00000182511	FES	162.9589122	-6.012819902	0.602801504	-9.974792473	1.97E-23	5.49E-22	iRP-D28A Downregulated
ENSMMUG00000022139	CTSC	ENSG00000109861	CTSC	2925.686453	-4.604889928	0.461810275	-9.971389072	2.03E-23	5.67E-22	iRP-D28A Downregulated
ENSMMUG00000017809	TNKS1BP1	ENSG00000149115	TNKS1BP1	5190.053818	1.88892558	0.189489886	9.968477066	2.09E-23	5.83E-22	iRP-D28A Upregulated
ENSMMUG00000054433		NA	NA	139.3199552	6.454506383	0.647973537	9.961064786	2.26E-23	6.28E-22	iRP-D28A Upregulated
ENSMMUG00000020801	MICAL3	ENSG00000243156	MICAL3	625.7284843	-2.437337676	0.244777793	-9.957348016	2.34E-23	6.51E-22	iRP-D28A Downregulated
ENSMMUG00000001635	ZNF703	ENSG00000183779	ZNF703	310.4526767	-3.12347735	0.313740822	-9.955597529	2.38E-23	6.61E-22	iRP-D28A Downregulated
ENSMMUG00000021447	TNFRSF1B	ENSG00000028137	TNFRSF1B	353.058446	-8.73860981	0.877921841	-9.953744631	2.43E-23	6.73E-22	iRP-D28A Downregulated
ENSMMUG00000023479	LTBP3	ENSG00000168056	LTBP3	836.4027634	2.707511317	0.272066377	9.951657205	2.48E-23	6.86E-22	iRP-D28A Upregulated
ENSMMUG00000014721	GPAT4	ENSG00000158669	GPAT4	2182.539369	-2.092231227	0.210458955	-9.941279191	2.75E-23	7.60E-22	iRP-D28A Downregulated
ENSMMUG00000008818	SMARCA1	ENSG00000102038	SMARCA1	6574.80172	1.860330766	0.18717045	9.939233256	2.81E-23	7.75E-22	iRP-D28A Upregulated
ENSMMUG00000002248	ENG	ENSG00000106991	ENG	159.1393172	-5.978089626	0.602263249	-9.92604088	3.21E-23	8.84E-22	iRP-D28A Downregulated
ENSMMUG00000003437	STAT5B	ENSG00000173757	STAT5B	937.5608549	-2.13188764	0.215222664	-9.905497884	3.94E-23	1.08E-21	iRP-D28A Downregulated
ENSMMUG00000054968	DUSP6	ENSG00000139318	DUSP6	1291.198105	-4.42290648	0.446504697	-9.905621392	3.94E-23	1.08E-21	iRP-D28A Downregulated
ENSMMUG00000056914	MAMU-A	NA	NA	3130.575368	-3.978514492	0.401746957	-9.903035794	4.04E-23	1.11E-21	iRP-D28A Downregulated
ENSMMUG00000003409	DBNDD2	ENSG00000244274	DBNDD2	772.5230477	2.903116336	0.293251252	9.899757693	4.17E-23	1.14E-21	iRP-D28A Upregulated
ENSMMUG00000043611	ZNF418	ENSG00000196724	ZNF418	272.4230051	2.816220622	0.284522316	9.898065865	4.24E-23	1.16E-21	iRP-D28A Upregulated
ENSMMUG00000019054	LIPG	ENSG00000101670	LIPG	296.1659442	2.900078422	0.29309272	9.894747386	4.39E-23	1.20E-21	iRP-D28A Upregulated
ENSMMUG00000004330	PAMR1	ENSG00000149090	PAMR1	159.5605688	-6.36120994	0.643073765	-9.891882212	4.51E-23	1.23E-21	iRP-D28A Downregulated
ENSMMUG00000016938	GSDME	ENSG00000105928	GSDME	2259.500161	-14.447679	1.4612218	-9.887396288	4.72E-23	1.29E-21	iRP-D28A Downregulated
ENSMMUG00000011344	SLC52A1	ENSG00000132517	SLC52A1	902.4503562	-2.711119077	0.274245961	-9.885721066	4.80E-23	1.31E-21	iRP-D28A Downregulated
ENSMMUG00000014891	CA2	ENSG00000104267	CA2	264.8054009	-5.777796697	0.584550946	-9.884162765	4.88E-23	1.32E-21	iRP-D28A Downregulated
ENSMMUG00000054183	IGFBP2	ENSG00000115457	IGFBP2	337.3504052	-8.672780088	0.878440346	-9.872930053	5.45E-23	1.48E-21	iRP-D28A Downregulated
ENSMMUG00000001536	QSER1	ENSG00000060749	QSER1	2495.666345	2.124113219	0.21527369	9.867035859	5.78E-23	1.57E-21	iRP-D28A Upregulated
ENSMMUG00000017795	IL2RG	ENSG00000285171	AL590764.2	151.2133732	-4.737767401	0.480287129	-9.864447987	5.94E-23	1.61E-21	iRP-D28A Downregulated
ENSMMUG00000011520	FKBP5	ENSG00000096060	FKBP5	154.8088466	-4.682708606	0.474722497	-9.864096685	5.96E-23	1.61E-21	iRP-D28A Downregulated
ENSMMUG00000022301	AHNAK	ENSG00000124942	AHNAK	143001.7369	1.867687218	0.189823484	9.839073543	7.64E-23	2.06E-21	iRP-D28A Upregulated
ENSMMUG00000044928		NA	NA	743.7028744	-2.232678072	0.227136775	-9.829663523	8.39E-23	2.26E-21	iRP-D28A Downregulated
ENSMMUG00000020328	ANKRD29	ENSG00000154065	ANKRD29	125.6769555	5.642273955	0.574436547	9.822275382	9.03E-23	2.43E-21	iRP-D28A Upregulated
ENSMMUG00000017242	MYCBPAP	ENSG00000136449	MYCBPAP	163.806853	-6.620331646	0.674522942	-9.814835402	9.72E-23	2.61E-21	iRP-D28A Downregulated
ENSMMUG00000002416	CLIC4	ENSG00000169504	CLIC4	46946.55385	2.410807115	0.245625918	9.814954109	9.71E-23	2.61E-21	iRP-D28A Upregulated
ENSMMUG00000022909	MGAT4A	ENSG00000071073	MGAT4A	2020.309431	2.28354002	0.232904239	9.804630551	1.08E-22	2.88E-21	iRP-D28A Upregulated
ENSMMUG00000010323	ZC3H12A	ENSG00000163874	ZC3H12A	745.1222598	-2.352171703	0.240043965	-9.798920405	1.14E-22	3.04E-21	iRP-D28A Downregulated
ENSMMUG00000001649	RUNX1	ENSG00000159216	RUNX1	1045.076138	3.085617599	0.314923472	9.797991822	1.15E-22	3.07E-21	iRP-D28A Upregulated
ENSMMUG00000050257		NA	NA	144.2872457	-4.89524358	0.4997526	-9.795333886	1.18E-22	3.14E-21	iRP-D28A Downregulated
ENSMMUG00000018976	ADGRV1	ENSG00000164199	ADGRV1	3506.571451	-4.361856812	0.445474416	-9.791486681	1.22E-22	3.26E-21	iRP-D28A Downregulated
ENSMMUG00000022425	ANKRD44	ENSG00000065413	ANKRD44	204.855257	-3.83811398	0.392169105	-9.786885135	1.28E-22	3.40E-21	iRP-D28A Downregulated
ENSMMUG00000065224	UNC119B	ENSG00000175970	UNC119B	1945.044672	-1.968318624	0.20112361	-9.786611433	1.29E-22	3.41E-21	iRP-D28A Downregulated
ENSMMUG00000062238		ENSG00000134531	EMP1	4904.731807	-2.628056171	0.268552747	-9.785996241	1.29E-22	3.42E-21	iRP-D28A Downregulated
ENSMMUG00000008967	VANGL1	ENSG00000173218	VANGL1	886.9231717	2.670216657	0.272922158	9.78380312	1.32E-22	3.49E-21	iRP-D28A Upregulated
ENSMMUG00000022019	CTSO	ENSG00000256043	CTSO	400.3547761	-5.171986555	0.528988713	-9.777120808	1.41E-22	3.73E-21	iRP-D28A Downregulated
ENSMMUG00000023560	DEF6	ENSG00000023892	DEF6	218.1480589	-3.44741214	0.352923647	-9.768152889	1.54E-22	4.07E-21	iRP-D28A Downregulated
ENSMMUG00000016143	SPN	ENSG00000197471	SPN	314.221395	-8.570044146	0.878878515	-9.751113489	1.82E-22	4.81E-21	iRP-D28A Downregulated
ENSMMUG00000011849	SNCG	ENSG00000173267	SNCG	345.1747219	2.653376714	0.272166893	9.749079649	1.86E-22	4.90E-21	iRP-D28A Upregulated
ENSMMUG00000000972	TNK2	ENSG00000061938	TNK2	1062.357601	-2.126055188	0.218206822	-9.743303033	1.97E-22	5.18E-21	iRP-D28A Downregulated
ENSMMUG00000061758	CDO1	ENSG00000129596	CDO1	2267.602759	-5.409717141	0.555483402	-9.738755692	2.06E-22	5.41E-21	iRP-D28A Downregulated
ENSMMUG00000058755		ENSG00000122026	RPL21	2407.269703	-2.001657761	0.205553146	-9.737908668	2.08E-22	5.44E-21	iRP-D28A Downregulated
ENSMMUG00000006450	HTATSF1	ENSG00000102241	HTATSF1	4092.634391	-2.264573916	0.232642212	-9.734148825	2.16E-22	5.64E-21	iRP-D28A Downregulated
ENSMMUG00000003139	ARHGEF17	ENSG00000110237	ARHGEF17	698.0277504	2.3337005	0.239948905	9.72582265	2.34E-22	6.11E-21	iRP-D28A Upregulated
ENSMMUG00000064708	PRF1	ENSG00000180644	PRF1	1926.230632	-14.21745557	1.461946266	-9.725019241	2.36E-22	6.16E-21	iRP-D28A Downregulated
ENSMMUG00000022246	PDLIM5	ENSG00000163110	PDLIM5	14042.25597	1.834851458	0.188782305	9.719403819	2.49E-22	6.50E-21	iRP-D28A Upregulated
ENSMMUG00000020040	PHACTR1	ENSG00000112137	PHACTR1	169.3960252	-5.127517591	0.527844749	-9.714063848	2.63E-22	6.84E-21	iRP-D28A Downregulated
ENSMMUG00000053060		NA	NA	248.3515182	3.429540456	0.353453021	9.702959813	2.93E-22	7.60E-21	iRP-D28A Upregulated
ENSMMUG00000008587		NA	NA	2730.367018	1.938298667	0.199865054	9.698036878	3.07E-22	7.97E-21	iRP-D28A Upregulated
ENSMMUG00000007490	PDE4B	ENSG00000184588	PDE4B	1447.646581	-4.644180848	0.478988141	-9.695815941	3.14E-22	8.13E-21	iRP-D28A Downregulated
ENSMMUG00000005185	RGS4	ENSG00000117152	RGS4	641.7168213	-10.18706918	1.05099222	-9.692811216	3.23E-22	8.37E-21	iRP-D28A Downregulated
ENSMMUG00000007198	N4BP2L1	ENSG00000139597	N4BP2L1	300.0598359	-3.079769613	0.31787581	-9.688593824	3.37E-22	8.71E-21	iRP-D28A Downregulated
ENSMMUG00000009366	DOCK2	ENSG00000134516	DOCK2	216.8748594	-5.4027574	0.55777958	-9.686187148	3.45E-22	8.89E-21	iRP-D28A Downregulated
ENSMMUG00000061478	SARM1	ENSG00000004139	SARM1	428.1474607	2.540064788	0.262269554	9.684939595	3.49E-22	8.99E-21	iRP-D28A Upregulated
ENSMMUG00000015031	EDA2R	ENSG00000131080	EDA2R	289.5771949	3.862228642	0.399074249	9.67797008	3.74E-22	9.61E-21	iRP-D28A Upregulated
ENSMMUG00000006433	SLC29A3	ENSG00000198246	SLC29A3	138.5321905	-5.490769098	0.567404924	-9.676985289	3.78E-22	9.69E-21	iRP-D28A Downregulated
ENSMMUG00000005292	BCOR	ENSG00000183337	BCOR	1109.89015	2.482385614	0.256933862	9.661574353	4.39E-22	1.13E-20	iRP-D28A Upregulated
ENSMMUG00000003840	LAT2	ENSG00000086730	LAT2	195.8460505	-3.84917274	0.398461356	-9.660090448	4.45E-22	1.14E-20	iRP-D28A Downregulated
ENSMMUG00000042009	C4H6orf132	ENSG00000188112	C6orf132	264.2232608	4.270884267	0.442226282	9.657689828	4.56E-22	1.17E-20	iRP-D28A Upregulated
ENSMMUG00000056370	ERVV-2	NA	NA	4389.749441	-13.96390167	1.44634736	-9.654597541	4.70E-22	1.20E-20	iRP-D28A Downregulated
ENSMMUG00000007798	CLMP	ENSG00000166250	CLMP	860.0148556	-2.846251943	0.294937808	-9.650346166	4.90E-22	1.25E-20	iRP-D28A Downregulated
ENSMMUG00000015826	TLL2	ENSG00000095587	TLL2	208.1470994	-7.557963555	0.783288879	-9.649011701	4.96E-22	1.26E-20	iRP-D28A Downregulated
ENSMMUG00000016029	SLC4A4	ENSG00000080493	SLC4A4	240.0201852	7.470672874	0.774767314	9.642472956	5.29E-22	1.35E-20	iRP-D28A Upregulated
ENSMMUG00000037816	SERPINB6	ENSG00000124570	SERPINB6	16804.36437	1.814780034	0.188241437	9.64070429	5.38E-22	1.37E-20	iRP-D28A Upregulated
ENSMMUG00000009226	MAP3K21	ENSG00000143674	MAP3K21	191.2845426	3.23291974	0.335539695	9.634984435	5.69E-22	1.44E-20	iRP-D28A Upregulated
ENSMMUG00000011962	PTPRS	ENSG00000105426	PTPRS	311.3375529	-8.561391669	0.888702154	-9.633589423	5.77E-22	1.46E-20	iRP-D28A Downregulated
ENSMMUG00000001048	EAF2	ENSG00000145088	EAF2	910.8995449	2.845336234	0.295594735	9.625801457	6.22E-22	1.57E-20	iRP-D28A Upregulated
ENSMMUG00000002226	ATXN2	ENSG00000204842	ATXN2	2505.67352	2.062565235	0.21433115	9.623263974	6.38E-22	1.61E-20	iRP-D28A Upregulated
ENSMMUG00000016939	OSBPL3	ENSG00000070882	OSBPL3	2252.021735	2.347985796	0.244074213	9.619966668	6.59E-22	1.66E-20	iRP-D28A Upregulated
ENSMMUG00000011706	EML1	ENSG00000066629	EML1	603.2936475	-10.10139856	1.052303641	-9.59931921	8.05E-22	2.03E-20	iRP-D28A Downregulated
ENSMMUG00000015133	CD34	ENSG00000174059	CD34	1691.979012	-14.0303873	1.46196572	-9.596933161	8.24E-22	2.07E-20	iRP-D28A Downregulated
ENSMMUG00000014997	SALL2	ENSG00000165821	SALL2	153.1751937	4.085276795	0.426032348	9.589123477	8.88E-22	2.23E-20	iRP-D28A Upregulated
ENSMMUG00000057592	PKIA	NA	NA	221.5222011	-4.405054724	0.459758847	-9.581228843	9.59E-22	2.41E-20	iRP-D28A Downregulated
ENSMMUG00000006340	SLC6A6	ENSG00000131389	SLC6A6	4054.715538	1.922628377	0.200728546	9.578250896	9.87E-22	2.47E-20	iRP-D28A Upregulated
ENSMMUG00000055504	CYBRD1	ENSG00000071967	CYBRD1	145.5359411	-4.10456363	0.428592227	-9.576850384	1.00E-21	2.51E-20	iRP-D28A Downregulated
ENSMMUG00000021051	TNIP1	ENSG00000145901	TNIP1	1154.910877	-2.797202465	0.292150246	-9.574533993	1.02E-21	2.56E-20	iRP-D28A Downregulated
ENSMMUG00000018298	KLRD1	ENSG00000134539	KLRD1	195.1769111	-3.40701962	0.356003337	-9.570190133	1.07E-21	2.66E-20	iRP-D28A Downregulated
ENSMMUG00000013806	ERN2	ENSG00000134398	AC008870.1	187.0750742	-3.778444549	0.395153134	-9.561975414	1.16E-21	2.88E-20	iRP-D28A Downregulated
ENSMMUG00000001051	MAP2K6	ENSG00000108984	MAP2K6	181.1343109	-4.536725784	0.475439892	-9.542164762	1.40E-21	3.48E-20	iRP-D28A Downregulated
ENSMMUG00000018049	PPM1D	ENSG00000170836	PPM1D	1078.458101	-2.216475694	0.232433419	-9.535959607	1.49E-21	3.69E-20	iRP-D28A Downregulated
ENSMMUG00000051224		NA	NA	1669.696097	-14.01125771	1.471156438	-9.523975389	1.67E-21	4.14E-20	iRP-D28A Downregulated
ENSMMUG00000010598	REPS2	ENSG00000169891	REPS2	649.2364689	2.167360021	0.227581835	9.523431503	1.68E-21	4.15E-20	iRP-D28A Upregulated
ENSMMUG00000002091	SAMHD1	ENSG00000101347	SAMHD1	400.6899692	-2.720308811	0.285972729	-9.51247632	1.86E-21	4.60E-20	iRP-D28A Downregulated
ENSMMUG00000004074	BMP7	ENSG00000101144	BMP7	1554.454718	-13.9080844	1.462125223	-9.512238889	1.87E-21	4.61E-20	iRP-D28A Downregulated
ENSMMUG00000011761	MINDY4	ENSG00000106125	MINDY4	173.6899624	-5.708358249	0.600679131	-9.503173914	2.04E-21	5.02E-20	iRP-D28A Downregulated
ENSMMUG00000019772	PLEKHG1	ENSG00000120278	PLEKHG1	916.6808444	-3.664777355	0.386015183	-9.493868426	2.23E-21	5.48E-20	iRP-D28A Downregulated
ENSMMUG00000012620	YPEL4	ENSG00000166793	YPEL4	303.0858364	4.068138377	0.428516402	9.493541796	2.23E-21	5.49E-20	iRP-D28A Upregulated
ENSMMUG00000017081	THSD7B	ENSG00000144229	THSD7B	125.9427477	5.644248224	0.594708256	9.490785044	2.29E-21	5.63E-20	iRP-D28A Upregulated
ENSMMUG00000019177	GALNT3	ENSG00000115339	GALNT3	527.2318295	2.351678906	0.247802292	9.490141877	2.31E-21	5.66E-20	iRP-D28A Upregulated
ENSMMUG00000010660	TIE1	ENSG00000066056	TIE1	280.6337109	-8.403892222	0.885717174	-9.488234469	2.35E-21	5.75E-20	iRP-D28A Downregulated
ENSMMUG00000008218	ADAMTSL4	ENSG00000143382	ADAMTSL4	1796.610696	4.786832337	0.504634314	9.485744834	2.41E-21	5.89E-20	iRP-D28A Upregulated
ENSMMUG00000009477	KIF26A	ENSG00000066735	KIF26A	291.1579673	-8.464681727	0.892540445	-9.48380746	2.45E-21	5.99E-20	iRP-D28A Downregulated
ENSMMUG00000062394	CCR2	ENSG00000121807	CCR2	1243.330431	4.416799557	0.465946791	9.479193003	2.56E-21	6.24E-20	iRP-D28A Upregulated
ENSMMUG00000011380	CNST	ENSG00000162852	CNST	2498.164122	1.966014203	0.207644186	9.468188045	2.85E-21	6.93E-20	iRP-D28A Upregulated
ENSMMUG00000015932	SSH3	ENSG00000172830	SSH3	569.1934325	2.767141729	0.292332032	9.465749292	2.91E-21	7.08E-20	iRP-D28A Upregulated
ENSMMUG00000050518		NA	NA	309.1244226	-2.708191951	0.286199037	-9.462617275	3.00E-21	7.29E-20	iRP-D28A Downregulated
ENSMMUG00000000130	CSGALNACT1	ENSG00000147408	CSGALNACT1	547.5146837	-9.957718728	1.052621715	-9.459921435	3.08E-21	7.47E-20	iRP-D28A Downregulated
ENSMMUG00000019742	ZNF512	ENSG00000243943	ZNF512	215.1522522	-5.562705411	0.588366261	-9.454494208	3.25E-21	7.86E-20	iRP-D28A Downregulated
ENSMMUG00000005601	OPTN	ENSG00000123240	OPTN	2858.902813	-1.844340228	0.195088605	-9.453859341	3.27E-21	7.90E-20	iRP-D28A Downregulated
ENSMMUG00000008056	THNSL2	ENSG00000144115	THNSL2	150.4066463	-6.489784335	0.686580175	-9.45233284	3.31E-21	8.01E-20	iRP-D28A Downregulated
ENSMMUG00000006377	PLS3	ENSG00000102024	PLS3	3602.161129	1.900728338	0.201219098	9.446063328	3.52E-21	8.49E-20	iRP-D28A Upregulated
ENSMMUG00000021971	BTN3A3	ENSG00000111801	BTN3A3	125.1814118	-5.483399712	0.580518384	-9.445695193	3.53E-21	8.51E-20	iRP-D28A Downregulated
ENSMMUG00000015158	SLC6A9	ENSG00000196517	SLC6A9	556.9220828	3.052386792	0.323257942	9.442573225	3.64E-21	8.76E-20	iRP-D28A Upregulated
ENSMMUG00000001563	CHST6	ENSG00000183196	CHST6	171.601247	-6.961077366	0.737298519	-9.441328288	3.68E-21	8.85E-20	iRP-D28A Downregulated
ENSMMUG00000020067	SIPA1L1	ENSG00000197555	SIPA1L1	2232.060128	-1.884354029	0.199601982	-9.440557691	3.71E-21	8.90E-20	iRP-D28A Downregulated
ENSMMUG00000002102	CCR7	ENSG00000126353	CCR7	1456.553678	-13.81423342	1.463630886	-9.438331451	3.79E-21	9.08E-20	iRP-D28A Downregulated
ENSMMUG00000056744	HSPB1	ENSG00000106211	HSPB1	2213.679034	-2.707591475	0.287079532	-9.431503037	4.04E-21	9.68E-20	iRP-D28A Downregulated
ENSMMUG00000057933	ST3GAL2	ENSG00000157350	ST3GAL2	173.865359	-3.633760591	0.385379079	-9.429055153	4.14E-21	9.90E-20	iRP-D28A Downregulated
ENSMMUG00000016290	WWC3	ENSG00000047644	WWC3	3128.730057	1.916825408	0.203304066	9.428367278	4.17E-21	9.95E-20	iRP-D28A Upregulated
ENSMMUG00000006578	KDSR	ENSG00000119537	KDSR	501.6934454	2.752818577	0.292077245	9.424967622	4.30E-21	1.03E-19	iRP-D28A Upregulated
ENSMMUG00000011345	PRPS2	ENSG00000101911	PRPS2	191.6973432	3.051037409	0.323923643	9.419001913	4.55E-21	1.09E-19	iRP-D28A Upregulated
ENSMMUG00000003744	SLC44A2	ENSG00000129353	SLC44A2	7086.801116	2.271110335	0.241167819	9.417136762	4.64E-21	1.10E-19	iRP-D28A Upregulated
ENSMMUG00000003140	RELT	ENSG00000054967	RELT	155.65741	-3.792293705	0.402875358	-9.413069397	4.82E-21	1.14E-19	iRP-D28A Downregulated
ENSMMUG00000007409	DSE	ENSG00000111817	DSE	1563.384236	-1.904474333	0.202331863	-9.412626868	4.84E-21	1.15E-19	iRP-D28A Downregulated
ENSMMUG00000019515	NIBAN1	ENSG00000135842	NIBAN1	791.0265536	-4.064688535	0.431951814	-9.410050848	4.96E-21	1.18E-19	iRP-D28A Downregulated
ENSMMUG00000018653	KRT19	ENSG00000171345	KRT19	14348.59975	2.289693779	0.24349071	9.403618635	5.27E-21	1.25E-19	iRP-D28A Upregulated
ENSMMUG00000013054	FKBP10	ENSG00000141756	FKBP10	124.6701111	-5.800212834	0.617041924	-9.400030382	5.45E-21	1.29E-19	iRP-D28A Downregulated
ENSMMUG00000049656		ENSG00000268606	MAGEA2	283.1539615	-3.392599309	0.361184356	-9.392985186	5.83E-21	1.38E-19	iRP-D28A Downregulated
ENSMMUG00000012144	SEMA6D	ENSG00000137872	SEMA6D	4644.75758	-2.958983227	0.315241966	-9.386387426	6.21E-21	1.46E-19	iRP-D28A Downregulated
ENSMMUG00000011851	MMRN2	ENSG00000173269	MMRN2	188.1013356	-3.467167293	0.369640853	-9.379827107	6.61E-21	1.55E-19	iRP-D28A Downregulated
ENSMMUG00000049342	POP5	ENSG00000167272	POP5	738.1612805	-2.58096573	0.275162654	-9.379782078	6.61E-21	1.55E-19	iRP-D28A Downregulated
ENSMMUG00000005145	PHLPP1	ENSG00000081913	PHLPP1	2122.353253	-2.167927199	0.231313445	-9.37224899	7.10E-21	1.66E-19	iRP-D28A Downregulated
ENSMMUG00000014839	NPAS3	ENSG00000151322	NPAS3	706.8685638	5.339462457	0.569690622	9.372565132	7.08E-21	1.66E-19	iRP-D28A Upregulated
ENSMMUG00000019914	CEP170	ENSG00000143702	CEP170	2757.436104	-2.445103042	0.260932188	-9.370645545	7.21E-21	1.69E-19	iRP-D28A Downregulated
ENSMMUG00000019358	AHCYL2	ENSG00000158467	AHCYL2	985.1311204	-2.340743369	0.25011913	-9.358513961	8.09E-21	1.89E-19	iRP-D28A Downregulated
ENSMMUG00000007181	RGS3	ENSG00000138835	RGS3	261.9765112	-4.386292405	0.468961945	-9.35319476	8.50E-21	1.99E-19	iRP-D28A Downregulated
ENSMMUG00000002936	GMPR	ENSG00000137198	GMPR	369.5244467	-2.475121077	0.264662631	-9.351985457	8.60E-21	2.01E-19	iRP-D28A Downregulated
ENSMMUG00000057791		NA	NA	507.0190361	-9.850423314	1.054009993	-9.345664066	9.13E-21	2.13E-19	iRP-D28A Downregulated
ENSMMUG00000001633	GSDMD	ENSG00000104518	GSDMD	195.8411471	-3.250028225	0.347897332	-9.341917639	9.46E-21	2.20E-19	iRP-D28A Downregulated
ENSMMUG00000014571	PCDHAC2	ENSG00000243232	PCDHAC2	215.1656811	-4.050728087	0.43373215	-9.33923871	9.70E-21	2.25E-19	iRP-D28A Downregulated
ENSMMUG00000010819	FRS2	ENSG00000166225	FRS2	1351.176723	2.227701194	0.238534401	9.339119147	9.71E-21	2.25E-19	iRP-D28A Upregulated
ENSMMUG00000007745	TPP1	ENSG00000166340	TPP1	3261.938402	2.315227662	0.248043264	9.333967076	1.02E-20	2.36E-19	iRP-D28A Upregulated
ENSMMUG00000002436	PHOSPHO1	ENSG00000173868	PHOSPHO1	1287.313716	-13.63603917	1.463025379	-9.320439254	1.16E-20	2.68E-19	iRP-D28A Downregulated
ENSMMUG00000015442	STXBP6	ENSG00000168952	STXBP6	847.2560758	2.04198082	0.219189965	9.316032403	1.21E-20	2.79E-19	iRP-D28A Upregulated
ENSMMUG00000000373	SLC2A1	ENSG00000117394	SLC2A1	25279.49206	-2.734174073	0.293610456	-9.312250363	1.25E-20	2.89E-19	iRP-D28A Downregulated
ENSMMUG00000001648	B3GNT10	ENSG00000214654	B3GNT10	143.1016625	4.341908085	0.466322182	9.310961941	1.27E-20	2.92E-19	iRP-D28A Upregulated
ENSMMUG00000002822	UNC13D	ENSG00000092929	UNC13D	3295.758067	-2.303508804	0.247572062	-9.304397197	1.35E-20	3.10E-19	iRP-D28A Downregulated
ENSMMUG00000061414	WNT4	ENSG00000162552	WNT4	294.7145322	5.02968935	0.540581714	9.304216592	1.35E-20	3.11E-19	iRP-D28A Upregulated
ENSMMUG00000008702	SYNPO2	ENSG00000172403	SYNPO2	128.862608	-5.013743756	0.539391408	-9.295186537	1.47E-20	3.38E-19	iRP-D28A Downregulated
ENSMMUG00000010987	GRIA4	ENSG00000152578	GRIA4	103.8768479	5.501712469	0.592021891	9.293089587	1.50E-20	3.44E-19	iRP-D28A Upregulated
ENSMMUG00000058568	ACHE	ENSG00000087085	ACHE	1161.414759	-3.670626434	0.395533359	-9.280194317	1.69E-20	3.87E-19	iRP-D28A Downregulated
ENSMMUG00000015355	RSPO3	ENSG00000146374	RSPO3	195.0211093	-3.897855987	0.420234551	-9.27542958	1.77E-20	4.05E-19	iRP-D28A Downregulated
ENSMMUG00000060751		ENSG00000158406	H4C8	1232.84999	-13.57367209	1.4638264	-9.272733493	1.81E-20	4.15E-19	iRP-D28A Downregulated
ENSMMUG00000015297	CD69	ENSG00000110848	CD69	270.8177226	-3.964566894	0.42763419	-9.270930599	1.85E-20	4.21E-19	iRP-D28A Downregulated
ENSMMUG00000008438	ZBTB10	ENSG00000205189	ZBTB10	4966.486759	-1.998391494	0.215623713	-9.267957904	1.90E-20	4.33E-19	iRP-D28A Downregulated
ENSMMUG00000051323		NA	NA	137.7151111	3.962657205	0.42774666	9.264028389	1.97E-20	4.48E-19	iRP-D28A Upregulated
ENSMMUG00000004412	RSRC2	ENSG00000111011	RSRC2	2706.480707	-2.099295274	0.226683525	-9.260908031	2.03E-20	4.61E-19	iRP-D28A Downregulated
ENSMMUG00000002751	WFDC2	ENSG00000101443	WFDC2	8770.767953	2.626716772	0.283682652	9.259349321	2.06E-20	4.67E-19	iRP-D28A Upregulated
ENSMMUG00000063913		NA	NA	169.501704	3.588606878	0.387820368	9.253270767	2.18E-20	4.94E-19	iRP-D28A Upregulated
ENSMMUG00000005131	EDNRB	ENSG00000136160	EDNRB	11508.67937	2.532744537	0.273834509	9.249179545	2.26E-20	5.13E-19	iRP-D28A Upregulated
ENSMMUG00000011797	VAT1L	ENSG00000171724	VAT1L	1193.520897	-13.52689962	1.463072627	-9.245542136	2.34E-20	5.30E-19	iRP-D28A Downregulated
ENSMMUG00000009663	C9H10orf90	ENSG00000154493	C10orf90	301.9853913	2.890594919	0.312650065	9.245463982	2.34E-20	5.30E-19	iRP-D28A Upregulated
ENSMMUG00000004768	SYTL1	ENSG00000142765	SYTL1	214.6456073	2.929678602	0.316972531	9.242689229	2.40E-20	5.43E-19	iRP-D28A Upregulated
ENSMMUG00000007758	EPB41L2	ENSG00000079819	EPB41L2	2227.338724	2.911100131	0.315088931	9.238979372	2.49E-20	5.61E-19	iRP-D28A Upregulated
ENSMMUG00000009063	ETS2	ENSG00000157557	ETS2	1036.68217	-2.208125455	0.239059006	-9.236738217	2.54E-20	5.72E-19	iRP-D28A Downregulated
ENSMMUG00000002709	GPRC5B	ENSG00000167191	GPRC5B	121.3777516	-4.251462694	0.460360358	-9.235075577	2.58E-20	5.80E-19	iRP-D28A Downregulated
ENSMMUG00000062232	SYDE2	ENSG00000097096	SYDE2	1947.207381	1.981594208	0.214621942	9.232952569	2.63E-20	5.91E-19	iRP-D28A Upregulated
ENSMMUG00000051859	PYCARD	ENSG00000103490	PYCARD	144.972137	-5.836200096	0.632428664	-9.228234626	2.75E-20	6.17E-19	iRP-D28A Downregulated
ENSMMUG00000006661	SH3BP5	ENSG00000131370	SH3BP5	795.2064466	2.196036566	0.237982825	9.227710289	2.76E-20	6.20E-19	iRP-D28A Upregulated
ENSMMUG00000015856	NALCN	ENSG00000102452	NALCN	331.1785086	3.621155547	0.392468485	9.226614845	2.79E-20	6.25E-19	iRP-D28A Upregulated
ENSMMUG00000016674	B4GALT6	ENSG00000118276	B4GALT6	728.7578064	-2.843391346	0.308565702	-9.214865188	3.12E-20	6.95E-19	iRP-D28A Downregulated
ENSMMUG00000032241	EID2	ENSG00000176396	EID2	115.0924709	-5.507782651	0.597753365	-9.214139096	3.14E-20	6.99E-19	iRP-D28A Downregulated
ENSMMUG00000019577	GLA	ENSG00000102393	GLA	1255.78649	-1.92349654	0.208784705	-9.212823027	3.18E-20	7.06E-19	iRP-D28A Downregulated
ENSMMUG00000002327	ROBO1	ENSG00000169855	ROBO1	822.1980062	2.370684293	0.257318721	9.213026867	3.17E-20	7.06E-19	iRP-D28A Upregulated
ENSMMUG00000017337	IKZF3	ENSG00000161405	IKZF3	124.3384057	-5.0720064	0.550566399	-9.212342802	3.19E-20	7.09E-19	iRP-D28A Downregulated
ENSMMUG00000019696	GPD1L	ENSG00000152642	GPD1L	5031.936085	-3.161479505	0.343200919	-9.211745445	3.21E-20	7.12E-19	iRP-D28A Downregulated
ENSMMUG00000004674	PRPS1	ENSG00000147224	PRPS1	119.0656505	-4.699740081	0.510313176	-9.209521323	3.28E-20	7.26E-19	iRP-D28A Downregulated
ENSMMUG00000014818	MYLK	ENSG00000065534	MYLK	1168.225259	2.526698128	0.274461356	9.206025102	3.38E-20	7.49E-19	iRP-D28A Upregulated
ENSMMUG00000053073	CNKSR3	ENSG00000153721	CNKSR3	295.8695332	-2.562657092	0.278496893	-9.201743912	3.52E-20	7.79E-19	iRP-D28A Downregulated
ENSMMUG00000017897	ARHGEF28	ENSG00000214944	ARHGEF28	942.3029237	2.836048675	0.308263841	9.200069209	3.58E-20	7.90E-19	iRP-D28A Upregulated
ENSMMUG00000056730	PPIL1	ENSG00000137168	PPIL1	1867.185792	-2.11914894	0.230528541	-9.192566494	3.84E-20	8.46E-19	iRP-D28A Downregulated
ENSMMUG00000055669	PEG3	ENSG00000198300	PEG3	45956.64185	-2.127152742	0.231545925	-9.186742296	4.05E-20	8.92E-19	iRP-D28A Downregulated
ENSMMUG00000023244	GUCY1A1	ENSG00000164116	GUCY1A1	1126.625041	-13.44368796	1.463405582	-9.186576926	4.06E-20	8.93E-19	iRP-D28A Downregulated
ENSMMUG00000002437	ABI3	ENSG00000108798	ABI3	1125.830924	-13.44266503	1.464089868	-9.181584635	4.25E-20	9.32E-19	iRP-D28A Downregulated
ENSMMUG00000042531	TMEM35B	ENSG00000243749	TMEM35B	137.3918387	-6.357326627	0.69260644	-9.178844234	4.36E-20	9.55E-19	iRP-D28A Downregulated
ENSMMUG00000053229	DEFB1	ENSG00000164825	DEFB1	3121.804612	1.996793597	0.217744452	9.170353489	4.71E-20	1.03E-18	iRP-D28A Upregulated
ENSMMUG00000011905	TNFRSF21	ENSG00000146072	TNFRSF21	3197.217772	-2.218803634	0.242088229	-9.165268576	4.94E-20	1.08E-18	iRP-D28A Downregulated
ENSMMUG00000022177	TANGO6	ENSG00000103047	TANGO6	868.5747892	-2.216284924	0.24182311	-9.164901263	4.96E-20	1.08E-18	iRP-D28A Downregulated
ENSMMUG00000064729	SPRR3	ENSG00000163209	SPRR3	158.1704326	6.864641508	0.749114698	9.163672165	5.02E-20	1.09E-18	iRP-D28A Upregulated
ENSMMUG00000014149	LYN	ENSG00000254087	LYN	1078.164902	2.57012177	0.280909761	9.149278964	5.73E-20	1.25E-18	iRP-D28A Upregulated
ENSMMUG00000010922	HAS3	ENSG00000103044	HAS3	249.3153928	-2.731069187	0.298671602	-9.144053762	6.02E-20	1.31E-18	iRP-D28A Downregulated
ENSMMUG00000031683	CYP8B1	ENSG00000180432	CYP8B1	402.1011312	2.890604163	0.316351505	9.137317564	6.40E-20	1.39E-18	iRP-D28A Upregulated
ENSMMUG00000054475	CYB5R1	ENSG00000159348	CYB5R1	5365.554692	2.207416061	0.241651152	9.134721846	6.56E-20	1.42E-18	iRP-D28A Upregulated
ENSMMUG00000016329	TNFRSF14	ENSG00000157873	TNFRSF14	154.8612594	-4.608548195	0.504831519	-9.128883647	6.92E-20	1.50E-18	iRP-D28A Downregulated
ENSMMUG00000004688	NCAM1	ENSG00000149294	NCAM1	9899.501648	3.630529016	0.397850036	9.12537059	7.15E-20	1.55E-18	iRP-D28A Upregulated
ENSMMUG00000063817	SOX9	ENSG00000125398	SOX9	153.9853737	3.411266195	0.374204242	9.116054312	7.79E-20	1.69E-18	iRP-D28A Upregulated
ENSMMUG00000005772	MPP1	ENSG00000130830	MPP1	3916.667694	-4.603285169	0.505213411	-9.111565656	8.12E-20	1.75E-18	iRP-D28A Downregulated
ENSMMUG00000012177	ACSL1	ENSG00000151726	ACSL1	126.0952222	-5.498118744	0.604316253	-9.098081875	9.19E-20	1.98E-18	iRP-D28A Downregulated
ENSMMUG00000001540	GABRA3	ENSG00000011677	GABRA3	1025.629585	-13.30818743	1.462912853	-9.097047307	9.28E-20	2.00E-18	iRP-D28A Downregulated
ENSMMUG00000001892	UGDH	ENSG00000109814	UGDH	1204.661151	-2.192385507	0.241075847	-9.0941732	9.53E-20	2.05E-18	iRP-D28A Downregulated
ENSMMUG00000011670	PTK7	ENSG00000112655	PTK7	4427.227455	2.414302957	0.265517937	9.092805492	9.65E-20	2.07E-18	iRP-D28A Upregulated
ENSMMUG00000018842	GTF2IRD1	ENSG00000006704	GTF2IRD1	320.6277462	2.529641734	0.278332005	9.088576544	1.00E-19	2.15E-18	iRP-D28A Upregulated
ENSMMUG00000062894		NA	NA	2508.543091	-13.15584001	1.44772038	-9.087279691	1.02E-19	2.18E-18	iRP-D28A Downregulated
ENSMMUG00000015632	PTPN14	ENSG00000152104	PTPN14	2942.221862	2.100985585	0.231262915	9.084835711	1.04E-19	2.22E-18	iRP-D28A Upregulated
ENSMMUG00000013324	GPRC5C	ENSG00000170412	GPRC5C	128.8493103	-6.273075506	0.690809284	-9.080763173	1.08E-19	2.31E-18	iRP-D28A Downregulated
ENSMMUG00000044324	ITGAM	ENSG00000169896	ITGAM	1007.17678	-13.28199591	1.462947366	-9.078929441	1.10E-19	2.34E-18	iRP-D28A Downregulated
ENSMMUG00000050313		NA	NA	2618.206345	-2.191160834	0.241337885	-9.079224475	1.09E-19	2.34E-18	iRP-D28A Downregulated
ENSMMUG00000060156	CXCL8	ENSG00000169429	CXCL8	115.9413398	-4.253577508	0.468684952	-9.075558087	1.13E-19	2.41E-18	iRP-D28A Downregulated
ENSMMUG00000003387	PELI3	ENSG00000174516	PELI3	323.5913414	4.130128938	0.455129312	9.074627435	1.14E-19	2.43E-18	iRP-D28A Upregulated
ENSMMUG00000021094	DSG3	ENSG00000134757	DSG3	3372.535707	-3.674772762	0.405100582	-9.071260132	1.18E-19	2.50E-18	iRP-D28A Downregulated
ENSMMUG00000022596	NFATC1	ENSG00000131196	NFATC1	196.1841603	2.921459305	0.322082798	9.070522633	1.18E-19	2.52E-18	iRP-D28A Upregulated
ENSMMUG00000013625	ATP11A	ENSG00000068650	ATP11A	1199.696628	2.257791507	0.249012937	9.06696468	1.22E-19	2.60E-18	iRP-D28A Upregulated
ENSMMUG00000010704	SPRED1	ENSG00000166068	SPRED1	1305.597825	2.786611846	0.307513888	9.06174308	1.28E-19	2.72E-18	iRP-D28A Upregulated
ENSMMUG00000046400	envV1	ENSG00000269526	ERVV-1	987.1842243	-13.25307095	1.463143953	-9.057940552	1.33E-19	2.81E-18	iRP-D28A Downregulated
ENSMMUG00000008926	LAPTM4B	ENSG00000104341	LAPTM4B	5390.593715	2.218526246	0.245084933	9.052071116	1.40E-19	2.97E-18	iRP-D28A Upregulated
ENSMMUG00000004351	HMGN3	ENSG00000118418	HMGN3	2801.984775	-3.115030268	0.34428177	-9.047909405	1.46E-19	3.08E-18	iRP-D28A Downregulated
ENSMMUG00000053175	ZNF428	ENSG00000131116	ZNF428	445.6351088	-2.72444552	0.301173438	-9.046101589	1.48E-19	3.13E-18	iRP-D28A Downregulated
ENSMMUG00000063177	STARD4	ENSG00000164211	STARD4	1340.485515	-2.362462309	0.261436026	-9.036483385	1.62E-19	3.41E-18	iRP-D28A Downregulated
ENSMMUG00000009528	THSD1	ENSG00000136114	THSD1	169.1936534	-3.446239909	0.381386102	-9.036092018	1.62E-19	3.42E-18	iRP-D28A Downregulated
ENSMMUG00000003414	ABCC3	ENSG00000108846	ABCC3	148.3601503	-5.325542189	0.589687624	-9.031124233	1.70E-19	3.57E-18	iRP-D28A Downregulated
ENSMMUG00000023773	USP28	ENSG00000048028	USP28	961.0756388	2.129763251	0.235826562	9.031057526	1.70E-19	3.57E-18	iRP-D28A Upregulated
ENSMMUG00000004599	PPP3CA	ENSG00000138814	PPP3CA	4923.122819	2.602640791	0.288239036	9.02945286	1.73E-19	3.62E-18	iRP-D28A Upregulated
ENSMMUG00000020117	SEMA3B	ENSG00000012171	SEMA3B	303.7537729	5.075854071	0.562284368	9.027201111	1.76E-19	3.69E-18	iRP-D28A Upregulated
ENSMMUG00000007742	KCNQ1	ENSG00000053918	KCNQ1	164.2459775	-7.211085626	0.799026645	-9.02483749	1.80E-19	3.77E-18	iRP-D28A Downregulated
ENSMMUG00000013800	ACSS3	ENSG00000111058	ACSS3	116.6017645	-5.536307279	0.613476288	-9.024484549	1.81E-19	3.77E-18	iRP-D28A Downregulated
ENSMMUG00000008140	SGK1	ENSG00000118515	SGK1	4383.231698	-2.170566387	0.24057219	-9.022515815	1.84E-19	3.84E-18	iRP-D28A Downregulated
ENSMMUG00000019388	MPDZ	ENSG00000107186	MPDZ	2766.920701	2.029982177	0.225070666	9.019310315	1.89E-19	3.95E-18	iRP-D28A Upregulated
ENSMMUG00000020592	GSE1	ENSG00000131149	GSE1	2058.315486	-1.992601681	0.220956569	-9.01806942	1.91E-19	3.99E-18	iRP-D28A Downregulated
ENSMMUG00000005092	ARHGEF2	ENSG00000116584	ARHGEF2	1403.144688	2.096916427	0.232722086	9.010388591	2.05E-19	4.27E-18	iRP-D28A Upregulated
ENSMMUG00000010404	ZNF41	ENSG00000147124	ZNF41	446.8092869	2.306604917	0.256133332	9.005485128	2.15E-19	4.46E-18	iRP-D28A Upregulated
ENSMMUG00000001306	ORAI1	ENSG00000276045	ORAI1	250.3312707	-3.04681126	0.338538171	-8.99990464	2.26E-19	4.69E-18	iRP-D28A Downregulated
ENSMMUG00000017252	SPATA20	ENSG00000006282	SPATA20	111.8750644	-4.929237804	0.547713095	-8.999671273	2.26E-19	4.70E-18	iRP-D28A Downregulated
ENSMMUG00000055016	KRT5	ENSG00000186081	KRT5	105.407854	-4.834684017	0.537659871	-8.992086404	2.43E-19	5.03E-18	iRP-D28A Downregulated
ENSMMUG00000006225	CTNNBIP1	ENSG00000171603	CLSTN1	9997.157041	1.685269721	0.187477009	8.989207434	2.49E-19	5.16E-18	iRP-D28A Upregulated
ENSMMUG00000017716		NA	NA	876.943277	-1.968445343	0.219091796	-8.984568915	2.60E-19	5.37E-18	iRP-D28A Downregulated
ENSMMUG00000018390	KCNMA1	ENSG00000156113	KCNMA1	916.9853357	-13.14665031	1.463354315	-8.983914678	2.61E-19	5.39E-18	iRP-D28A Downregulated
ENSMMUG00000019097	KLF12	ENSG00000118922	KLF12	229.9094499	2.758402654	0.307036261	8.983963809	2.61E-19	5.39E-18	iRP-D28A Upregulated
ENSMMUG00000006944	GATA3	ENSG00000107485	GATA3	3169.139543	2.303495145	0.256504176	8.980341681	2.70E-19	5.57E-18	iRP-D28A Upregulated
ENSMMUG00000022060	ARHGAP9	ENSG00000123329	ARHGAP9	111.0234504	-5.626639661	0.627060372	-8.973042971	2.88E-19	5.94E-18	iRP-D28A Downregulated
ENSMMUG00000010226	MXD1	ENSG00000059728	MXD1	635.0002134	-2.214652865	0.246823372	-8.972622181	2.90E-19	5.96E-18	iRP-D28A Downregulated
ENSMMUG00000006236	GPR78	ENSG00000155269	GPR78	140.7709264	-4.236051344	0.472235094	-8.970217164	2.96E-19	6.08E-18	iRP-D28A Downregulated
ENSMMUG00000002321	SLC24A3	ENSG00000185052	SLC24A3	132.9520664	5.081333992	0.566605295	8.968031248	3.02E-19	6.20E-18	iRP-D28A Upregulated
ENSMMUG00000014775	TRHDE	ENSG00000072657	TRHDE	902.7208727	-13.12402918	1.463505573	-8.967529354	3.03E-19	6.22E-18	iRP-D28A Downregulated
ENSMMUG00000019571	TIAM1	ENSG00000156299	TIAM1	1341.507425	2.484018839	0.277387881	8.95503735	3.40E-19	6.96E-18	iRP-D28A Upregulated
ENSMMUG00000003060	REEP6	ENSG00000115255	REEP6	410.5555366	-3.548204685	0.396409026	-8.950867551	3.53E-19	7.22E-18	iRP-D28A Downregulated
ENSMMUG00000004063	ARHGAP22	ENSG00000128805	ARHGAP22	610.3836242	2.234093989	0.249730997	8.946001945	3.69E-19	7.54E-18	iRP-D28A Upregulated
ENSMMUG00000015256	FOXJ2	ENSG00000065970	FOXJ2	759.1392712	2.010467979	0.224785138	8.943954216	3.75E-19	7.67E-18	iRP-D28A Upregulated
ENSMMUG00000055860		NA	NA	272.2581272	-2.613319688	0.292262468	-8.941687602	3.83E-19	7.82E-18	iRP-D28A Downregulated
ENSMMUG00000057239		NA	NA	92.66363117	5.488448279	0.613880685	8.94057821	3.87E-19	7.89E-18	iRP-D28A Upregulated
ENSMMUG00000014175	SPRY4	ENSG00000187678	SPRY4	161.7848391	-3.8477809	0.430582238	-8.936227649	4.03E-19	8.20E-18	iRP-D28A Downregulated
ENSMMUG00000017643	CCDC28A	ENSG00000024862	CCDC28A	603.0827189	-2.166534743	0.242554811	-8.932144987	4.18E-19	8.50E-18	iRP-D28A Downregulated
ENSMMUG00000008033	IFRD1	NA	NA	1649.058681	-2.069299131	0.231748781	-8.929061555	4.30E-19	8.73E-18	iRP-D28A Downregulated
ENSMMUG00000023165	GALNT6	ENSG00000139629	GALNT6	1234.003117	2.374982833	0.266107809	8.924889646	4.46E-19	9.06E-18	iRP-D28A Upregulated
ENSMMUG00000000529	GPC6	ENSG00000183098	GPC6	279.2221278	6.457580425	0.723811391	8.921634152	4.59E-19	9.32E-18	iRP-D28A Upregulated
ENSMMUG00000060242	LDHAL6B	ENSG00000171989	LDHAL6B	401.2871708	-2.491482154	0.279516204	-8.913551755	4.94E-19	1.00E-17	iRP-D28A Downregulated
ENSMMUG00000006549	ZC3HAV1L	ENSG00000146858	ZC3HAV1L	240.4460402	2.699172607	0.302811894	8.913694159	4.94E-19	1.00E-17	iRP-D28A Upregulated
ENSMMUG00000006039	GPR176	ENSG00000166073	GPR176	252.0668267	5.046247638	0.566436842	8.908756045	5.16E-19	1.04E-17	iRP-D28A Upregulated
ENSMMUG00000020448	ITGA2	ENSG00000164171	ITGA2	3522.64138	2.158270497	0.242285155	8.907976622	5.20E-19	1.05E-17	iRP-D28A Upregulated
ENSMMUG00000023002	ADGRF5	ENSG00000069122	ADGRF5	850.2224887	-13.03758987	1.463711258	-8.907214313	5.23E-19	1.06E-17	iRP-D28A Downregulated
ENSMMUG00000004644	ETFDH	ENSG00000171503	ETFDH	954.1503149	-2.386263035	0.267994284	-8.904156445	5.38E-19	1.08E-17	iRP-D28A Downregulated
ENSMMUG00000020775	GRB7	ENSG00000141738	GRB7	668.6721124	-2.031365863	0.228166032	-8.903016143	5.43E-19	1.09E-17	iRP-D28A Downregulated
ENSMMUG00000018145	ELK3	ENSG00000111145	ELK3	2016.832811	2.024754198	0.227732808	8.890920109	6.06E-19	1.22E-17	iRP-D28A Upregulated
ENSMMUG00000000307	RIOK2	ENSG00000058729	RIOK2	999.7434622	-1.983556959	0.223232221	-8.885621224	6.36E-19	1.28E-17	iRP-D28A Downregulated
ENSMMUG00000006731	CECR2	ENSG00000099954	CECR2	829.2729726	-13.0015993	1.463795137	-8.88211675	6.56E-19	1.32E-17	iRP-D28A Downregulated
ENSMMUG00000006786	PTPN22	ENSG00000134242	PTPN22	148.649433	-3.424000016	0.385746899	-8.876286566	6.91E-19	1.38E-17	iRP-D28A Downregulated
ENSMMUG00000007639	SRSF8	ENSG00000263465	SRSF8	1223.57972	-1.845540663	0.207916526	-8.876353878	6.91E-19	1.38E-17	iRP-D28A Downregulated
ENSMMUG00000058294		ENSG00000072274	TFRC	506.166303	-2.884900563	0.325093823	-8.874055311	7.05E-19	1.41E-17	iRP-D28A Downregulated
ENSMMUG00000005355		ENSG00000035862	TIMP2	2828.777226	1.803965371	0.203329727	8.872118211	7.18E-19	1.43E-17	iRP-D28A Upregulated
ENSMMUG00000012364	EPHA4	ENSG00000116106	EPHA4	2086.913164	1.752527121	0.197654028	8.866640031	7.54E-19	1.50E-17	iRP-D28A Upregulated
ENSMMUG00000009967	SERTAD4	ENSG00000082497	SERTAD4	143.4889952	3.326570437	0.37525653	8.864790274	7.66E-19	1.53E-17	iRP-D28A Upregulated
ENSMMUG00000002181	SFI1	ENSG00000198089	SFI1	783.282645	-1.957466981	0.220877489	-8.862229431	7.84E-19	1.56E-17	iRP-D28A Downregulated
ENSMMUG00000000275	OGDHL	ENSG00000197444	OGDHL	1024.670524	2.970266677	0.335608126	8.850401556	8.72E-19	1.73E-17	iRP-D28A Upregulated
ENSMMUG00000039015	C4H6orf141	ENSG00000197261	C6orf141	771.5436708	-1.979621424	0.223688264	-8.849911885	8.76E-19	1.74E-17	iRP-D28A Downregulated
ENSMMUG00000020687	CCDC88C	ENSG00000015133	CCDC88C	440.9407002	-2.219142069	0.250966288	-8.842391094	9.37E-19	1.86E-17	iRP-D28A Downregulated
ENSMMUG00000001952	SRGAP1	ENSG00000196935	SRGAP1	560.1520497	2.150696861	0.243312897	8.839222614	9.64E-19	1.91E-17	iRP-D28A Upregulated
ENSMMUG00000004574	SLC20A1	ENSG00000144136	SLC20A1	4565.524566	-2.341371324	0.264935323	-8.837520414	9.79E-19	1.94E-17	iRP-D28A Downregulated
ENSMMUG00000010716	ADAMTS7	ENSG00000136378	ADAMTS7	125.9009824	-6.500847669	0.735675127	-8.836573953	9.87E-19	1.95E-17	iRP-D28A Downregulated
ENSMMUG00000002913	TLE2	ENSG00000065717	TLE2	3312.569993	-2.226661882	0.252261718	-8.826792667	1.08E-18	2.13E-17	iRP-D28A Downregulated
ENSMMUG00000056891	APCDD1	ENSG00000154856	APCDD1	617.7996252	-2.128444698	0.241160978	-8.825825443	1.09E-18	2.14E-17	iRP-D28A Downregulated
ENSMMUG00000023377	RAI1	ENSG00000108557	RAI1	259.4980878	2.981977259	0.337887798	8.825347566	1.09E-18	2.15E-17	iRP-D28A Upregulated
ENSMMUG00000004719	GARS1	ENSG00000106105	GARS1	4136.552053	2.938349867	0.334046705	8.796224663	1.41E-18	2.79E-17	iRP-D28A Upregulated
ENSMMUG00000021204	UPRT	ENSG00000094841	UPRT	122.4073906	-5.959973673	0.678557228	-8.783302908	1.59E-18	3.12E-17	iRP-D28A Downregulated
ENSMMUG00000016167	PTGER4	ENSG00000171522	PTGER4	1028.565273	2.012040368	0.229166156	8.779832063	1.64E-18	3.21E-17	iRP-D28A Upregulated
ENSMMUG00000053147	FAM127C	NA	NA	405.6129707	-2.305735897	0.262833561	-8.772608364	1.75E-18	3.42E-17	iRP-D28A Downregulated
ENSMMUG00000000768	PTPRM	ENSG00000173482	PTPRM	4114.237008	-4.34616794	0.495536495	-8.770631387	1.78E-18	3.48E-17	iRP-D28A Downregulated
ENSMMUG00000016876	ITGAL	ENSG00000005844	ITGAL	256.2910444	-3.068855407	0.350114204	-8.765298212	1.86E-18	3.64E-17	iRP-D28A Downregulated
ENSMMUG00000022326	GDAP1	ENSG00000104381	GDAP1	508.9096917	-2.459622876	0.280654077	-8.76389505	1.89E-18	3.69E-17	iRP-D28A Downregulated
ENSMMUG00000021401	PRDM1	ENSG00000057657	PRDM1	141.5064347	-7.000569152	0.799240248	-8.759029799	1.97E-18	3.84E-17	iRP-D28A Downregulated
ENSMMUG00000054078	HIST2H3A	ENSG00000203852	H3C15	199.6808749	-7.909937195	0.903569115	-8.754103108	2.06E-18	4.01E-17	iRP-D28A Downregulated
ENSMMUG00000015139	SEPTIN3	ENSG00000100167	SEPTIN3	99.51059106	-4.869772535	0.556507547	-8.750595678	2.12E-18	4.13E-17	iRP-D28A Downregulated
ENSMMUG00000009443	ENO2	ENSG00000111674	ENO2	100.734437	-5.310883031	0.606929336	-8.750414121	2.13E-18	4.14E-17	iRP-D28A Downregulated
ENSMMUG00000008618	CACNA1F	ENSG00000102001	CACNA1F	135.9613982	3.240505892	0.370472985	8.746942474	2.19E-18	4.26E-17	iRP-D28A Upregulated
ENSMMUG00000000332	TGFBI	ENSG00000120708	TGFBI	194.3421772	-4.67609689	0.534745145	-8.744533604	2.24E-18	4.35E-17	iRP-D28A Downregulated
ENSMMUG00000022017	RARG	ENSG00000172819	RARG	294.5536748	3.495771719	0.399826318	8.743225643	2.27E-18	4.40E-17	iRP-D28A Upregulated
ENSMMUG00000012860	ZNF646	ENSG00000167395	ZNF646	649.6119887	2.044250254	0.233851695	8.741652494	2.30E-18	4.45E-17	iRP-D28A Upregulated
ENSMMUG00000018263		NA	NA	210.0909141	5.519051526	0.631335455	8.741868503	2.29E-18	4.45E-17	iRP-D28A Upregulated
ENSMMUG00000021431	CLIC3	ENSG00000169583	CLIC3	144.6880923	-3.286355586	0.375967634	-8.741059835	2.31E-18	4.47E-17	iRP-D28A Downregulated
ENSMMUG00000008325	MLLT3	ENSG00000171843	MLLT3	860.9447111	2.82712532	0.323550905	8.737806871	2.38E-18	4.59E-17	iRP-D28A Upregulated
ENSMMUG00000015298	CD38	ENSG00000004468	CD38	355.3417667	-3.887201061	0.44517564	-8.731836848	2.51E-18	4.84E-17	iRP-D28A Downregulated
ENSMMUG00000004576	CCR3	ENSG00000183625	CCR3	300.3750294	3.110881514	0.356437064	8.727716135	2.60E-18	5.01E-17	iRP-D28A Upregulated
ENSMMUG00000019254	PLA2G7	ENSG00000146070	PLA2G7	713.9261521	-12.78552968	1.465159169	-8.726375907	2.63E-18	5.07E-17	iRP-D28A Downregulated
ENSMMUG00000055986		NA	NA	715.4727936	-12.78864379	1.465682568	-8.725384382	2.65E-18	5.11E-17	iRP-D28A Downregulated
ENSMMUG00000042510	F5	ENSG00000198734	F5	6828.786738	-4.125284849	0.473061965	-8.720390037	2.77E-18	5.33E-17	iRP-D28A Downregulated
ENSMMUG00000003611	LDLR	ENSG00000130164	LDLR	2498.917233	-3.156796781	0.36214046	-8.717050793	2.86E-18	5.49E-17	iRP-D28A Downregulated
ENSMMUG00000016880	SLC39A8	ENSG00000138821	SLC39A8	4704.695456	4.464127529	0.512250082	8.714742443	2.91E-18	5.60E-17	iRP-D28A Upregulated
ENSMMUG00000004846	SAMD12	ENSG00000177570	SAMD12	787.0504125	2.493979402	0.286200529	8.714097819	2.93E-18	5.62E-17	iRP-D28A Upregulated
ENSMMUG00000019761	GNA14	ENSG00000156049	GNA14	753.4598927	2.862941023	0.32881046	8.706964561	3.12E-18	5.98E-17	iRP-D28A Upregulated
ENSMMUG00000061009	CLIC2	ENSG00000155962	CLIC2	120.0333234	-6.431179605	0.738713997	-8.705912752	3.15E-18	6.03E-17	iRP-D28A Downregulated
ENSMMUG00000018085	SLC37A1	ENSG00000160190	SLC37A1	208.6124908	-3.530203151	0.405743077	-8.700587517	3.30E-18	6.31E-17	iRP-D28A Downregulated
ENSMMUG00000018621	CDK7	ENSG00000134058	CDK7	1360.634277	-1.937544456	0.222993183	-8.688805766	3.66E-18	7.00E-17	iRP-D28A Downregulated
ENSMMUG00000007457	WWC1	ENSG00000113645	WWC1	1859.290281	2.233713898	0.257154233	8.686280876	3.74E-18	7.15E-17	iRP-D28A Upregulated
ENSMMUG00000008294	PRDX3	ENSG00000165672	PRDX3	3982.740235	-2.033990704	0.234361062	-8.678876457	4.00E-18	7.62E-17	iRP-D28A Downregulated
ENSMMUG00000001507	BRD8	ENSG00000112983	BRD8	2872.016282	-1.684703929	0.194127959	-8.678316803	4.02E-18	7.65E-17	iRP-D28A Downregulated
ENSMMUG00000004267	SYT9	ENSG00000170743	SYT9	167.5131773	3.206060339	0.36952827	8.67608948	4.10E-18	7.80E-17	iRP-D28A Upregulated
ENSMMUG00000056792		NA	NA	3987.543222	-1.755729953	0.202429889	-8.673274274	4.20E-18	7.98E-17	iRP-D28A Downregulated
ENSMMUG00000014133	RCOR2	ENSG00000167771	RCOR2	143.0876093	-3.473965688	0.4006057	-8.671782974	4.25E-18	8.08E-17	iRP-D28A Downregulated
ENSMMUG00000059309	LIX1	ENSG00000145721	LIX1	673.566981	-12.70157601	1.4651995	-8.668837252	4.37E-18	8.29E-17	iRP-D28A Downregulated
ENSMMUG00000005482		ENSG00000118058	KMT2A	3205.768381	1.849251337	0.213339445	8.668117293	4.39E-18	8.33E-17	iRP-D28A Upregulated
ENSMMUG00000021299	RTN4	ENSG00000115310	RTN4	6176.929353	-2.222781406	0.256527866	-8.664873111	4.52E-18	8.55E-17	iRP-D28A Downregulated
ENSMMUG00000008970	CASQ2	ENSG00000118729	CASQ2	133.637358	4.848304455	0.559570194	8.664336492	4.54E-18	8.58E-17	iRP-D28A Upregulated
ENSMMUG00000012243	FAM76A	ENSG00000009780	FAM76A	908.1455784	-1.953308219	0.225504689	-8.661940578	4.64E-18	8.75E-17	iRP-D28A Downregulated
ENSMMUG00000039847	GHV	NA	NA	1648.869533	-12.55035453	1.449003651	-8.661368468	4.66E-18	8.79E-17	iRP-D28A Downregulated
ENSMMUG00000011319	KCTD15	NA	NA	264.2200771	9.199720444	1.062500992	8.658552333	4.78E-18	9.00E-17	iRP-D28A Upregulated
ENSMMUG00000007936	MSRB1	ENSG00000198736	MSRB1	1113.008914	-1.914420326	0.221170537	-8.655856038	4.89E-18	9.21E-17	iRP-D28A Downregulated
ENSMMUG00000017290	MAPK4	ENSG00000141639	MAPK4	105.2661359	-4.339403095	0.501627987	-8.650639923	5.12E-18	9.63E-17	iRP-D28A Downregulated
ENSMMUG00000008763	WDR64	ENSG00000162843	WDR64	311.797404	4.111344928	0.475660302	8.643447671	5.45E-18	1.02E-16	iRP-D28A Upregulated
ENSMMUG00000003499	SLC36A1	ENSG00000123643	SLC36A1	723.6528591	2.678233759	0.309878378	8.642854592	5.48E-18	1.03E-16	iRP-D28A Upregulated
ENSMMUG00000013635	CLCN4	ENSG00000073464	CLCN4	187.6919892	3.164487246	0.366258719	8.64003254	5.62E-18	1.05E-16	iRP-D28A Upregulated
ENSMMUG00000004847	XYLB	ENSG00000093217	XYLB	190.1893864	-3.168645073	0.366761479	-8.639525281	5.64E-18	1.06E-16	iRP-D28A Downregulated
ENSMMUG00000002952	LAMB2	ENSG00000172037	LAMB2	2438.871139	2.31500413	0.2679853	8.638548931	5.69E-18	1.07E-16	iRP-D28A Upregulated
ENSMMUG00000004103	COL11A1	ENSG00000060718	COL11A1	136.8220937	-6.9517856	0.80486295	-8.637228983	5.76E-18	1.08E-16	iRP-D28A Downregulated
ENSMMUG00000006296	FLNC	ENSG00000128591	FLNC	1142.910797	1.947058632	0.225438453	8.636763641	5.78E-18	1.08E-16	iRP-D28A Upregulated
ENSMMUG00000006392	AIFM2	ENSG00000042286	AIFM2	563.9202006	-2.570251728	0.297732745	-8.632747891	5.99E-18	1.12E-16	iRP-D28A Downregulated
ENSMMUG00000009204	SWAP70	ENSG00000133789	SWAP70	5002.915583	-1.801416664	0.208741198	-8.629904784	6.14E-18	1.14E-16	iRP-D28A Downregulated
ENSMMUG00000007762	OTUB2	ENSG00000089723	OTUB2	196.6432831	-2.820225051	0.32687429	-8.627858296	6.25E-18	1.16E-16	iRP-D28A Downregulated
ENSMMUG00000021070	DAAM1	ENSG00000100592	DAAM1	2208.892003	2.488920688	0.288467324	8.628085335	6.24E-18	1.16E-16	iRP-D28A Upregulated
ENSMMUG00000003821	JRKL	ENSG00000183340	JRKL	784.3632682	2.052944641	0.237946611	8.627753234	6.26E-18	1.16E-16	iRP-D28A Upregulated
ENSMMUG00000003946	ART5	ENSG00000167311	ART5	115.1011724	-6.37313002	0.738836799	-8.625896853	6.36E-18	1.18E-16	iRP-D28A Downregulated
ENSMMUG00000009318	BCL9L	ENSG00000186174	BCL9L	1287.53609	2.584283576	0.299681907	8.623422081	6.50E-18	1.21E-16	iRP-D28A Upregulated
ENSMMUG00000021259	CGN	NA	NA	1099.838765	2.000596548	0.232036703	8.621896978	6.59E-18	1.22E-16	iRP-D28A Upregulated
ENSMMUG00000010589	NEBL	ENSG00000078114	NEBL	477.697286	2.090147833	0.242469169	8.62026227	6.68E-18	1.24E-16	iRP-D28A Upregulated
ENSMMUG00000021924	NHSL2	ENSG00000204131	NHSL2	99.85995347	-5.294606586	0.614741097	-8.612742192	7.13E-18	1.32E-16	iRP-D28A Downregulated
ENSMMUG00000017741	SLC36A4	ENSG00000180773	SLC36A4	141.410055	-3.378989211	0.3924173	-8.610703987	7.26E-18	1.34E-16	iRP-D28A Downregulated
ENSMMUG00000023435	AGXT	ENSG00000172482	AGXT	422.4817114	-4.031485125	0.468642499	-8.602474444	7.80E-18	1.44E-16	iRP-D28A Downregulated
ENSMMUG00000019151	SLC46A1	ENSG00000076351	SLC46A1	1925.627197	2.248788338	0.261426687	8.601984621	7.83E-18	1.45E-16	iRP-D28A Upregulated
ENSMMUG00000000089	SPTLC3	ENSG00000172296	SPTLC3	849.853272	-3.614306167	0.420822205	-8.588677419	8.80E-18	1.62E-16	iRP-D28A Downregulated
ENSMMUG00000045038	HIST1H2BH	ENSG00000185130	H2BC13	1533.098476	-12.44530641	1.44913287	-8.588105806	8.84E-18	1.63E-16	iRP-D28A Downregulated
ENSMMUG00000051410		NA	NA	127.2274485	4.438792948	0.516884195	8.587596581	8.88E-18	1.63E-16	iRP-D28A Upregulated
ENSMMUG00000014285	ZNF772	ENSG00000197128	ZNF772	149.9614373	3.726240057	0.434255053	8.58076384	9.42E-18	1.73E-16	iRP-D28A Upregulated
ENSMMUG00000006515	CLEC16A	ENSG00000038532	CLEC16A	1155.998061	1.988756922	0.231871508	8.576978419	9.74E-18	1.79E-16	iRP-D28A Upregulated
ENSMMUG00000051251		NA	NA	298.9050296	-9.082897177	1.059396118	-8.573655329	1.00E-17	1.84E-16	iRP-D28A Downregulated
ENSMMUG00000000434	CDK2AP1	ENSG00000111328	CDK2AP1	1654.480983	-1.840836774	0.214730078	-8.572794217	1.01E-17	1.85E-16	iRP-D28A Downregulated
ENSMMUG00000017975	ZNF75A	ENSG00000162086	ZNF75A	844.3182944	1.878031951	0.219116522	8.570928086	1.03E-17	1.87E-16	iRP-D28A Upregulated
ENSMMUG00000019340	FAM189A1	ENSG00000104059	FAM189A1	132.0549929	5.256620618	0.614017505	8.561027286	1.12E-17	2.04E-16	iRP-D28A Upregulated
ENSMMUG00000018030	ERP27	ENSG00000139055	ERP27	174.265242	4.202688668	0.491043451	8.55868999	1.14E-17	2.08E-16	iRP-D28A Upregulated
ENSMMUG00000064975	ZNF221	ENSG00000159905	ZNF221	219.2510026	2.617109521	0.305826874	8.557487082	1.15E-17	2.10E-16	iRP-D28A Upregulated
ENSMMUG00000012739	HAUS7	ENSG00000213397	HAUS7	933.8732348	-2.424424904	0.283359031	-8.556017763	1.17E-17	2.12E-16	iRP-D28A Downregulated
ENSMMUG00000006563	NPC2	ENSG00000119655	NPC2	3609.617679	3.219487309	0.376268174	8.556363593	1.16E-17	2.12E-16	iRP-D28A Upregulated
ENSMMUG00000000316	BBOX1	ENSG00000129151	BBOX1	439.1161382	5.547052118	0.648478557	8.553948407	1.19E-17	2.16E-16	iRP-D28A Upregulated
ENSMMUG00000003762	SPATS2	ENSG00000123352	SPATS2	618.575583	-1.980112951	0.231591563	-8.550021951	1.23E-17	2.23E-16	iRP-D28A Downregulated
ENSMMUG00000061689	PHLDA3	ENSG00000174307	PHLDA3	825.1620267	1.879493654	0.219945871	8.545255461	1.28E-17	2.33E-16	iRP-D28A Upregulated
ENSMMUG00000019111	TRIM29	ENSG00000137699	TRIM29	5920.621854	1.959057106	0.229445046	8.538241013	1.36E-17	2.47E-16	iRP-D28A Upregulated
ENSMMUG00000018013	H2AFJ	ENSG00000246705	H2AJ	1014.646139	-2.187490043	0.256266847	-8.535985332	1.39E-17	2.51E-16	iRP-D28A Downregulated
ENSMMUG00000039303	SOCS5	ENSG00000171150	SOCS5	4145.243461	1.810452823	0.212126095	8.534795408	1.40E-17	2.54E-16	iRP-D28A Upregulated
ENSMMUG00000017151	ZNF462	ENSG00000148143	ZNF462	2766.559203	1.698955427	0.199210476	8.528444182	1.48E-17	2.68E-16	iRP-D28A Upregulated
ENSMMUG00000012132	PDE4D	ENSG00000113448	PDE4D	519.0224917	-2.342224827	0.27477464	-8.52416668	1.54E-17	2.78E-16	iRP-D28A Downregulated
ENSMMUG00000012648	GPNMB	ENSG00000136235	GPNMB	1477.94095	3.42815984	0.402234266	8.522794131	1.56E-17	2.81E-16	iRP-D28A Upregulated
ENSMMUG00000005854	CPNE5	ENSG00000124772	CPNE5	127.6304597	-6.84421021	0.80387942	-8.513976148	1.68E-17	3.03E-16	iRP-D28A Downregulated
ENSMMUG00000038924	PCYT1A	ENSG00000161217	PCYT1A	1497.507896	1.945552554	0.228532452	8.513244113	1.69E-17	3.04E-16	iRP-D28A Upregulated
ENSMMUG00000009292	ZIK1	ENSG00000171649	ZIK1	370.565835	2.299258383	0.270666615	8.494798605	1.98E-17	3.56E-16	iRP-D28A Upregulated
ENSMMUG00000032295	ZNF595	ENSG00000272602	ZNF595	783.5654379	1.924978224	0.226615484	8.494469085	1.99E-17	3.57E-16	iRP-D28A Upregulated
ENSMMUG00000010712	SYT10	ENSG00000110975	SYT10	325.6041887	9.501676486	1.119827192	8.484948887	2.16E-17	3.87E-16	iRP-D28A Upregulated
ENSMMUG00000050542		NA	NA	562.8978326	-12.44262048	1.466630584	-8.483813591	2.18E-17	3.90E-16	iRP-D28A Downregulated
ENSMMUG00000039116	CCDC93	ENSG00000125633	CCDC93	962.1933852	1.790249029	0.211113829	8.480017792	2.25E-17	4.03E-16	iRP-D28A Upregulated
ENSMMUG00000007999	CCDC82	ENSG00000149231	CCDC82	1801.985074	2.04956416	0.241827272	8.475322664	2.34E-17	4.19E-16	iRP-D28A Upregulated
ENSMMUG00000006059	TTLL12	ENSG00000100304	TTLL12	994.3434237	-1.972777185	0.233022333	-8.4660434	2.54E-17	4.53E-16	iRP-D28A Downregulated
ENSMMUG00000013553	DCP2	ENSG00000172795	DCP2	8176.363742	-1.693493311	0.200077311	-8.464194668	2.58E-17	4.60E-16	iRP-D28A Downregulated
ENSMMUG00000020372	SDR42E1	ENSG00000184860	SDR42E1	993.4166966	1.847440842	0.218520325	8.454320396	2.81E-17	5.00E-16	iRP-D28A Upregulated
ENSMMUG00000014810	SDR16C5	ENSG00000170786	SDR16C5	541.0686535	-12.38556338	1.465883983	-8.44921121	2.93E-17	5.22E-16	iRP-D28A Downregulated
ENSMMUG00000005307	TRIM17	ENSG00000162931	TRIM17	98.51872089	4.244167918	0.502705895	8.442646003	3.10E-17	5.51E-16	iRP-D28A Upregulated
ENSMMUG00000008203	RHOJ	ENSG00000126785	RHOJ	95.01820061	-4.92294898	0.583248417	-8.440569811	3.16E-17	5.61E-16	iRP-D28A Downregulated
ENSMMUG00000016452	TSPAN1	ENSG00000117472	TSPAN1	103.2353958	-3.937295255	0.467099558	-8.429242089	3.48E-17	6.17E-16	iRP-D28A Downregulated
ENSMMUG00000023139	SNRPN	ENSG00000128739	SNRPN	114.810882	-4.403860846	0.522991824	-8.420515669	3.75E-17	6.64E-16	iRP-D28A Downregulated
ENSMMUG00000051397	DCUN1D3	ENSG00000188215	DCUN1D3	867.903954	-2.130119136	0.253198104	-8.412855806	4.00E-17	7.08E-16	iRP-D28A Downregulated
ENSMMUG00000050536	ICAM2	ENSG00000108622	ICAM2	527.2514806	-12.34823704	1.467865641	-8.41237556	4.02E-17	7.10E-16	iRP-D28A Downregulated
ENSMMUG00000059665		NA	NA	292.6729188	2.663007105	0.316671698	8.409362522	4.12E-17	7.28E-16	iRP-D28A Upregulated
ENSMMUG00000023372	RCSD1	ENSG00000198771	RCSD1	108.99021	-4.226983153	0.503153827	-8.400975863	4.43E-17	7.81E-16	iRP-D28A Downregulated
ENSMMUG00000000009	PTPRC	ENSG00000081237	PTPRC	521.2265138	-12.33166902	1.467928735	-8.400727319	4.44E-17	7.82E-16	iRP-D28A Downregulated
ENSMMUG00000023419	CTNND2	ENSG00000169862	CTNND2	140.194884	7.69513253	0.916231835	8.398674043	4.52E-17	7.95E-16	iRP-D28A Upregulated
ENSMMUG00000064554	LRRN4	ENSG00000125872	LRRN4	395.768879	4.827753372	0.574872399	8.397956451	4.54E-17	8.00E-16	iRP-D28A Upregulated
ENSMMUG00000054196		ENSG00000108448	TRIM16L	397.7142065	2.702846583	0.321967023	8.394793213	4.67E-17	8.21E-16	iRP-D28A Upregulated
ENSMMUG00000005417	IL2RB	ENSG00000100385	IL2RB	508.5465515	-12.29613136	1.46631043	-8.385762731	5.04E-17	8.85E-16	iRP-D28A Downregulated
ENSMMUG00000003986		ENSG00000159199	ATP5MC1	655.3698957	-2.000168637	0.238580501	-8.383621598	5.13E-17	9.00E-16	iRP-D28A Downregulated
ENSMMUG00000013989	NDNF	ENSG00000173376	NDNF	170.3298163	-5.086882104	0.607014613	-8.380164154	5.29E-17	9.26E-16	iRP-D28A Downregulated
ENSMMUG00000014995	TAB2	ENSG00000055208	TAB2	3274.552132	1.63785679	0.195559582	8.375231619	5.51E-17	9.64E-16	iRP-D28A Upregulated
ENSMMUG00000006510	ZNF311	ENSG00000197935	ZNF311	98.66873034	3.934448724	0.469847588	8.373882989	5.58E-17	9.74E-16	iRP-D28A Upregulated
ENSMMUG00000055568	FGL2	ENSG00000127951	FGL2	227.5405606	-2.602048337	0.310856536	-8.370576239	5.73E-17	1.00E-15	iRP-D28A Downregulated
ENSMMUG00000000016	ADSS2	ENSG00000035687	ADSS2	1879.039285	-1.719167286	0.205406511	-8.369585165	5.78E-17	1.01E-15	iRP-D28A Downregulated
ENSMMUG00000007176	DYSF	ENSG00000135636	DYSF	154.4385056	-7.543906845	0.901439241	-8.368735796	5.82E-17	1.01E-15	iRP-D28A Downregulated
ENSMMUG00000003897	SLC9A7	ENSG00000065923	SLC9A7	195.0845299	-2.661107987	0.318010975	-8.367975307	5.86E-17	1.02E-15	iRP-D28A Downregulated
ENSMMUG00000020739	IL1R2	ENSG00000115590	IL1R2	743.2638127	-1.999572765	0.239223865	-8.358583989	6.35E-17	1.10E-15	iRP-D28A Downregulated
ENSMMUG00000063713	METRN	ENSG00000103260	METRN	141.26802	4.857481497	0.581078499	8.359423902	6.30E-17	1.10E-15	iRP-D28A Upregulated
ENSMMUG00000013712	CIZ1	ENSG00000148337	CIZ1	1271.447441	1.718415929	0.205638788	8.356477603	6.46E-17	1.12E-15	iRP-D28A Upregulated
ENSMMUG00000039082	HLA-DRA	ENSG00000204287	HLA-DRA	1203.603679	-12.09616035	1.448396337	-8.351416004	6.74E-17	1.17E-15	iRP-D28A Downregulated
ENSMMUG00000012249	OAF	ENSG00000184232	OAF	94.15938328	-4.787393388	0.573308965	-8.350459669	6.80E-17	1.18E-15	iRP-D28A Downregulated
ENSMMUG00000022618	RAB9A	ENSG00000123595	RAB9A	2339.864379	-1.77063202	0.212057276	-8.349781956	6.84E-17	1.18E-15	iRP-D28A Downregulated
ENSMMUG00000017496	MAPK8IP3	ENSG00000138834	MAPK8IP3	581.5091191	1.974129803	0.236469244	8.348357566	6.92E-17	1.20E-15	iRP-D28A Upregulated
ENSMMUG00000016307	SLC2A5	ENSG00000142583	SLC2A5	259.0378999	-8.875672682	1.064192766	-8.340286619	7.41E-17	1.28E-15	iRP-D28A Downregulated
ENSMMUG00000053494	ZFPM1	ENSG00000179588	ZFPM1	144.6967445	2.969866367	0.356203007	8.337566801	7.58E-17	1.31E-15	iRP-D28A Upregulated
ENSMMUG00000010006	NPEPL1	ENSG00000215440	NPEPL1	334.3758028	-2.23074922	0.267737437	-8.331853934	7.96E-17	1.37E-15	iRP-D28A Downregulated
ENSMMUG00000006121	ZNF549	ENSG00000121406	ZNF549	250.1518085	2.57701751	0.309331917	8.330913715	8.02E-17	1.38E-15	iRP-D28A Upregulated
ENSMMUG00000010755	CXADR	ENSG00000154639	CXADR	470.2742236	2.903415166	0.348606352	8.328635279	8.18E-17	1.41E-15	iRP-D28A Upregulated
ENSMMUG00000007752	PHLDA2	ENSG00000181649	PHLDA2	486.8841729	-12.23332312	1.469170134	-8.326689218	8.31E-17	1.43E-15	iRP-D28A Downregulated
ENSMMUG00000009014	MBD3	ENSG00000071655	MBD3	4331.289328	-1.714072771	0.205888189	-8.32526034	8.41E-17	1.44E-15	iRP-D28A Downregulated
ENSMMUG00000007844	PAM	ENSG00000145730	PAM	3033.168246	1.62761149	0.195496707	8.325518707	8.40E-17	1.44E-15	iRP-D28A Upregulated
ENSMMUG00000002894	DOCK4	ENSG00000128512	DOCK4	130.4796681	-3.294219855	0.395722599	-8.324568422	8.46E-17	1.45E-15	iRP-D28A Downregulated
ENSMMUG00000012343	ZNF12	ENSG00000164631	ZNF12	898.6858049	2.178210272	0.261653382	8.3247931	8.45E-17	1.45E-15	iRP-D28A Upregulated
ENSMMUG00000050179	TMEM45B	ENSG00000151715	TMEM45B	315.8598512	2.327077191	0.279587174	8.323261593	8.56E-17	1.47E-15	iRP-D28A Upregulated
ENSMMUG00000023345	ADGRL4	ENSG00000162618	ADGRL4	481.5396339	-12.21741299	1.468072249	-8.322078835	8.64E-17	1.48E-15	iRP-D28A Downregulated
ENSMMUG00000002907	CTDSPL	ENSG00000144677	CTDSPL	1351.037939	2.010749203	0.241694918	8.319368996	8.84E-17	1.51E-15	iRP-D28A Upregulated
ENSMMUG00000004146	RBBP9	ENSG00000089050	RBBP9	695.0268291	1.984370445	0.238643626	8.315204048	9.16E-17	1.56E-15	iRP-D28A Upregulated
ENSMMUG00000052736	TM4SF1	ENSG00000169908	TM4SF1	473.5046857	-12.1931343	1.467124679	-8.310905319	9.50E-17	1.62E-15	iRP-D28A Downregulated
ENSMMUG00000007584	GRP	ENSG00000134443	GRP	472.9001995	-12.19128563	1.467041425	-8.310116824	9.56E-17	1.63E-15	iRP-D28A Downregulated
ENSMMUG00000022498	FMNL3	ENSG00000161791	FMNL3	172.9139908	-2.781790386	0.334895288	-8.306448264	9.86E-17	1.68E-15	iRP-D28A Downregulated
ENSMMUG00000009437	ZNF619	ENSG00000177873	ZNF619	201.2795837	3.061853519	0.368711608	8.304196168	1.00E-16	1.71E-15	iRP-D28A Upregulated
ENSMMUG00000016122	PDE4A	ENSG00000065989	PDE4A	395.570033	2.292485235	0.276185655	8.300522456	1.04E-16	1.76E-15	iRP-D28A Upregulated
ENSMMUG00000020587	POT1	ENSG00000128513	POT1	2503.876677	2.135842533	0.257487584	8.294934064	1.09E-16	1.85E-15	iRP-D28A Upregulated
ENSMMUG00000017249	EPN3	ENSG00000049283	EPN3	374.1772836	-2.380328309	0.287209729	-8.28777046	1.15E-16	1.96E-15	iRP-D28A Downregulated
ENSMMUG00000011650	DYRK2	ENSG00000127334	DYRK2	825.2728126	2.079092857	0.250866437	8.287648526	1.16E-16	1.96E-15	iRP-D28A Upregulated
ENSMMUG00000009704	TMC4	ENSG00000167608	TMC4	147.453288	3.732804888	0.450497989	8.28595239	1.17E-16	1.99E-15	iRP-D28A Upregulated
ENSMMUG00000028753	ZNF283	ENSG00000167637	ZNF283	393.4835331	2.354143259	0.284160916	8.284542755	1.19E-16	2.01E-15	iRP-D28A Upregulated
ENSMMUG00000023531	ETFB	ENSG00000105379	ETFB	944.0352967	-1.823677999	0.22015024	-8.283788364	1.19E-16	2.02E-15	iRP-D28A Downregulated
ENSMMUG00000063375	ZNF534	ENSG00000198633	ZNF534	303.1296704	2.370143632	0.286237061	8.280352051	1.23E-16	2.08E-15	iRP-D28A Upregulated
ENSMMUG00000007757	ESYT3	ENSG00000158220	ESYT3	604.1430474	-3.174207535	0.383448057	-8.278063945	1.25E-16	2.12E-15	iRP-D28A Downregulated
ENSMMUG00000008125	IRF8	ENSG00000140968	IRF8	246.1762201	-8.802092045	1.063502534	-8.27651253	1.27E-16	2.14E-15	iRP-D28A Downregulated
ENSMMUG00000013233	COL4A4	ENSG00000081052	COL4A4	96.9657987	4.901821312	0.592408944	8.274387756	1.29E-16	2.18E-15	iRP-D28A Upregulated
ENSMMUG00000017425	MBOAT1	ENSG00000172197	MBOAT1	140.3791135	4.777513155	0.577514214	8.272546439	1.31E-16	2.21E-15	iRP-D28A Upregulated
ENSMMUG00000013033	TACC2	ENSG00000138162	TACC2	6426.792576	1.763370695	0.213163811	8.272373657	1.31E-16	2.21E-15	iRP-D28A Upregulated
ENSMMUG00000006957	UNG	ENSG00000076248	UNG	1862.36431	-1.643412499	0.198703835	-8.270663217	1.33E-16	2.24E-15	iRP-D28A Downregulated
ENSMMUG00000005245	ITGB7	ENSG00000139626	ITGB7	406.810387	-2.156837136	0.260853671	-8.268379474	1.36E-16	2.28E-15	iRP-D28A Downregulated
ENSMMUG00000013098	AKR1B10	ENSG00000198074	AKR1B10	92.29889991	-5.559703103	0.672850289	-8.262912558	1.42E-16	2.39E-15	iRP-D28A Downregulated
ENSMMUG00000010738	HYKK	ENSG00000188266	HYKK	370.843217	-2.684978546	0.325211122	-8.256109223	1.50E-16	2.53E-15	iRP-D28A Downregulated
ENSMMUG00000020699	ZDHHC9	ENSG00000188706	ZDHHC9	1508.437224	1.999398217	0.242453407	8.246525546	1.63E-16	2.73E-15	iRP-D28A Upregulated
ENSMMUG00000049004	PSMD4	ENSG00000159352	PSMD4	2514.319693	-1.606832098	0.194984347	-8.240826105	1.71E-16	2.86E-15	iRP-D28A Downregulated
ENSMMUG00000003127	ELAC1	ENSG00000141642	ELAC1	219.6664288	2.548104472	0.309288095	8.238611559	1.74E-16	2.92E-15	iRP-D28A Upregulated
ENSMMUG00000019736	SHANK2	ENSG00000162105	SHANK2	439.6827526	-12.08621438	1.467403784	-8.23646123	1.77E-16	2.96E-15	iRP-D28A Downregulated
ENSMMUG00000007667	BICDL2	ENSG00000162069	BICDL2	80.17472585	4.323754677	0.524950852	8.236494252	1.77E-16	2.96E-15	iRP-D28A Upregulated
ENSMMUG00000017585	ZNF197	ENSG00000186448	ZNF197	275.835766	2.372224915	0.288058579	8.23521702	1.79E-16	2.99E-15	iRP-D28A Upregulated
ENSMMUG00000013894	B4GALNT3	ENSG00000139044	B4GALNT3	120.6484461	4.694070516	0.57007977	8.234059093	1.81E-16	3.02E-15	iRP-D28A Upregulated
ENSMMUG00000020951	NUAK1	ENSG00000074590	NUAK1	3207.43344	4.679036095	0.568329496	8.232963678	1.83E-16	3.04E-15	iRP-D28A Upregulated
ENSMMUG00000048215		ENSG00000006659	LGALS14	111.8874774	-3.699240795	0.449473742	-8.230159962	1.87E-16	3.11E-15	iRP-D28A Downregulated
ENSMMUG00000000129	SH2D4A	ENSG00000104611	SH2D4A	1534.979884	2.794485885	0.339587637	8.229056606	1.89E-16	3.14E-15	iRP-D28A Upregulated
ENSMMUG00000023089	PHGDH	ENSG00000092621	PHGDH	4688.466282	2.470702506	0.300475939	8.222630105	1.99E-16	3.31E-15	iRP-D28A Upregulated
ENSMMUG00000044047	KLRB1	ENSG00000111796	KLRB1	434.361379	-12.06864158	1.469082336	-8.215088624	2.12E-16	3.52E-15	iRP-D28A Downregulated
ENSMMUG00000047144	VGLL1	ENSG00000102243	VGLL1	6875.171311	-2.36500302	0.287900302	-8.214659754	2.13E-16	3.53E-15	iRP-D28A Downregulated
ENSMMUG00000016375	FER1L6	ENSG00000214814	FER1L6	295.8095721	9.363519801	1.140078175	8.213050655	2.16E-16	3.57E-15	iRP-D28A Upregulated
ENSMMUG00000013329	TMC5	ENSG00000103534	TMC5	118.7029903	-5.27604792	0.642848224	-8.207299517	2.26E-16	3.75E-15	iRP-D28A Downregulated
ENSMMUG00000020213	LTBR	ENSG00000111321	LTBR	1834.210859	1.683747612	0.205189803	8.205805506	2.29E-16	3.79E-15	iRP-D28A Upregulated
ENSMMUG00000055518		ENSG00000189334	S100A14	115.9008594	-4.502279736	0.548805734	-8.203776778	2.33E-16	3.85E-15	iRP-D28A Downregulated
ENSMMUG00000018415	RASIP1	ENSG00000105538	RASIP1	99.6687336	-4.180892436	0.510110565	-8.196051445	2.48E-16	4.10E-15	iRP-D28A Downregulated
ENSMMUG00000047925	PRR29	ENSG00000224383	PRR29	425.396592	-12.03855338	1.469684057	-8.19125262	2.59E-16	4.27E-15	iRP-D28A Downregulated
ENSMMUG00000020695	SASH3	ENSG00000122122	SASH3	153.3032247	-3.105348786	0.37911058	-8.19114251	2.59E-16	4.27E-15	iRP-D28A Downregulated
ENSMMUG00000057568	GLIS3	ENSG00000107249	GLIS3	257.6555983	3.31447433	0.404816753	8.187591813	2.67E-16	4.39E-15	iRP-D28A Upregulated
ENSMMUG00000010406	PRKAA2	ENSG00000162409	PRKAA2	107.256404	3.533372713	0.431732296	8.184175114	2.74E-16	4.51E-15	iRP-D28A Upregulated
ENSMMUG00000003753	TSC22D1	ENSG00000102804	TSC22D1	6693.589722	-2.133639433	0.260781824	-8.181702989	2.80E-16	4.60E-15	iRP-D28A Downregulated
ENSMMUG00000031427	TRAF5	ENSG00000082512	TRAF5	556.0978093	1.885640227	0.230469615	8.181730283	2.80E-16	4.60E-15	iRP-D28A Upregulated
ENSMMUG00000048657	PRSS33	ENSG00000103355	PRSS33	77.02621491	4.786793919	0.585069621	8.181580021	2.80E-16	4.60E-15	iRP-D28A Upregulated
ENSMMUG00000000208	NRG1	ENSG00000157168	NRG1	202.7942292	8.816451462	1.077969947	8.178754415	2.87E-16	4.70E-15	iRP-D28A Upregulated
ENSMMUG00000003304	EPHB3	ENSG00000182580	EPHB3	161.9209954	-2.871082101	0.351223763	-8.174509824	2.97E-16	4.87E-15	iRP-D28A Downregulated
ENSMMUG00000001194	DYNLL1	ENSG00000088986	DYNLL1	4038.261602	-1.577996627	0.19308311	-8.17262902	3.02E-16	4.93E-15	iRP-D28A Downregulated
ENSMMUG00000015718	KMT2D	ENSG00000167548	KMT2D	1953.604858	1.78003305	0.217914785	8.16848222	3.12E-16	5.10E-15	iRP-D28A Upregulated
ENSMMUG00000022110	PPP1R14C	ENSG00000198729	PPP1R14C	796.8572217	1.94844016	0.238598768	8.166178629	3.18E-16	5.20E-15	iRP-D28A Upregulated
ENSMMUG00000049565	NUAK2	ENSG00000163545	NUAK2	1638.530718	3.458369771	0.42355037	8.165191241	3.21E-16	5.23E-15	iRP-D28A Upregulated
ENSMMUG00000021232	HSPB8	ENSG00000152137	HSPB8	5542.268927	-3.786088476	0.463700376	-8.164945883	3.22E-16	5.24E-15	iRP-D28A Downregulated
ENSMMUG00000019669	SLC25A42	ENSG00000181035	SLC25A42	389.1021736	-2.390947119	0.292838565	-8.16472762	3.22E-16	5.25E-15	iRP-D28A Downregulated
ENSMMUG00000006122	ZNF550	ENSG00000251369	ZNF550	213.492731	2.792646378	0.342113494	8.162923792	3.27E-16	5.32E-15	iRP-D28A Upregulated
ENSMMUG00000009439	STIM2	ENSG00000109689	STIM2	871.069254	1.752003184	0.214881427	8.153348625	3.54E-16	5.75E-15	iRP-D28A Upregulated
ENSMMUG00000013143	RASL10B	ENSG00000270885	RASL10B	138.3010489	-7.387112824	0.906531808	-8.148762962	3.68E-16	5.97E-15	iRP-D28A Downregulated
ENSMMUG00000063461	SPINT1	ENSG00000166145	SPINT1	4124.595612	2.148632064	0.263771731	8.145801116	3.77E-16	6.12E-15	iRP-D28A Upregulated
ENSMMUG00000020172	KIAA1755	ENSG00000149633	KIAA1755	78.47964375	5.416440552	0.665073483	8.144123459	3.82E-16	6.20E-15	iRP-D28A Upregulated
ENSMMUG00000004657	FURIN	ENSG00000140564	FURIN	4826.468265	1.691735453	0.207738382	8.143586361	3.84E-16	6.22E-15	iRP-D28A Upregulated
ENSMMUG00000016123	ARHGAP21	ENSG00000107863	ARHGAP21	5450.303463	1.643328018	0.201847875	8.141418472	3.91E-16	6.33E-15	iRP-D28A Upregulated
ENSMMUG00000062110	TPD52L1	ENSG00000111907	TPD52L1	2147.32013	-2.007786198	0.246850811	-8.133601799	4.17E-16	6.74E-15	iRP-D28A Downregulated
ENSMMUG00000020074	PKDCC	ENSG00000162878	PKDCC	148.2776186	-4.155546426	0.510981476	-8.132479591	4.21E-16	6.79E-15	iRP-D28A Downregulated
ENSMMUG00000044474	TNFRSF12A	ENSG00000006327	TNFRSF12A	1638.305012	1.721524301	0.211737034	8.130482733	4.28E-16	6.90E-15	iRP-D28A Upregulated
ENSMMUG00000018155	ALS2	ENSG00000003393	ALS2	1308.754195	-1.678754338	0.206625707	-8.124615109	4.49E-16	7.24E-15	iRP-D28A Downregulated
ENSMMUG00000015522	GRAMD1B	ENSG00000023171	GRAMD1B	670.6466502	-2.787260982	0.343390957	-8.116873555	4.78E-16	7.71E-15	iRP-D28A Downregulated
ENSMMUG00000019831	NBEA	ENSG00000172915	NBEA	792.8895709	1.99743514	0.246331484	8.10872858	5.12E-16	8.24E-15	iRP-D28A Upregulated
ENSMMUG00000021078	ATP1B1	ENSG00000143153	ATP1B1	798.3196996	2.563458149	0.316199626	8.107087862	5.18E-16	8.34E-15	iRP-D28A Upregulated
ENSMMUG00000002691	DDB1	ENSG00000167986	DDB1	25787.17509	-1.547815891	0.190943083	-8.106163695	5.22E-16	8.40E-15	iRP-D28A Downregulated
ENSMMUG00000023076	DGKH	ENSG00000102780	DGKH	286.2716576	2.701991079	0.333509184	8.10169917	5.42E-16	8.70E-15	iRP-D28A Upregulated
ENSMMUG00000001050	APOL6	ENSG00000221963	APOL6	164.8191544	-4.075881828	0.503313339	-8.098100151	5.58E-16	8.96E-15	iRP-D28A Downregulated
ENSMMUG00000021426	SLC41A1	ENSG00000133065	SLC41A1	2270.753602	-1.82275786	0.225255221	-8.0919672	5.87E-16	9.41E-15	iRP-D28A Downregulated
ENSMMUG00000003739	MANBA	ENSG00000109323	MANBA	4745.831336	4.730926668	0.584719651	8.090931539	5.92E-16	9.49E-15	iRP-D28A Upregulated
ENSMMUG00000007220	ACADM	ENSG00000117054	ACADM	837.3182923	-1.968662903	0.243428545	-8.087231117	6.10E-16	9.77E-15	iRP-D28A Downregulated
ENSMMUG00000029799	HLA-DRB5	ENSG00000198502	HLA-DRB5	378.1599131	-11.86875496	1.469407121	-8.077240672	6.62E-16	1.06E-14	iRP-D28A Downregulated
ENSMMUG00000010707	STAT3	ENSG00000168610	STAT3	1938.70687	-1.622965679	0.201095435	-8.070624163	6.99E-16	1.12E-14	iRP-D28A Downregulated
ENSMMUG00000001535	GRHL1	ENSG00000134317	GRHL1	4101.699553	-1.641492996	0.203495735	-8.066473722	7.24E-16	1.15E-14	iRP-D28A Downregulated
ENSMMUG00000043586	ID3	ENSG00000117318	ID3	2278.053244	1.680896316	0.208370146	8.066876903	7.21E-16	1.15E-14	iRP-D28A Upregulated
ENSMMUG00000010973	ZNF436	ENSG00000125945	ZNF436	1540.723944	-1.781318852	0.220858727	-8.065422079	7.30E-16	1.16E-14	iRP-D28A Downregulated
ENSMMUG00000013737	CA10	ENSG00000154975	CA10	85.01400807	5.731888778	0.710878108	8.063110552	7.44E-16	1.18E-14	iRP-D28A Upregulated
ENSMMUG00000009593	WIPF1	ENSG00000115935	WIPF1	374.9746385	-11.85655614	1.47172534	-8.056228847	7.87E-16	1.25E-14	iRP-D28A Downregulated
ENSMMUG00000020190	VCP	ENSG00000165280	VCP	14549.98864	-1.547569414	0.192129597	-8.054820489	7.96E-16	1.26E-14	iRP-D28A Downregulated
ENSMMUG00000005336	ZNF551	ENSG00000204519	ZNF551	1111.408434	1.747282358	0.216909476	8.055352808	7.92E-16	1.26E-14	iRP-D28A Upregulated
ENSMMUG00000011713	LPXN	ENSG00000110031	LPXN	118.5383383	-3.50965456	0.435736027	-8.054542984	7.98E-16	1.27E-14	iRP-D28A Downregulated
ENSMMUG00000003427	IGSF5	ENSG00000183067	IGSF5	368.1338571	-11.82998073	1.469094042	-8.052568719	8.11E-16	1.28E-14	iRP-D28A Downregulated
ENSMMUG00000028672		NA	NA	111.042511	-6.636647445	0.824684265	-8.047501001	8.45E-16	1.34E-14	iRP-D28A Downregulated
ENSMMUG00000061718		NA	NA	4130.244859	-1.554236562	0.193154912	-8.046580556	8.51E-16	1.35E-14	iRP-D28A Downregulated
ENSMMUG00000012310	CFLAR	ENSG00000003402	CFLAR	1600.431021	-2.055990452	0.255538343	-8.045721952	8.57E-16	1.36E-14	iRP-D28A Downregulated
ENSMMUG00000059330	IGFBP1	ENSG00000146678	IGFBP1	365.8377382	-11.82096095	1.469301761	-8.045291484	8.60E-16	1.36E-14	iRP-D28A Downregulated
ENSMMUG00000020383	RCOR3	ENSG00000117625	RCOR3	900.9931362	2.035209143	0.252997579	8.044381882	8.67E-16	1.37E-14	iRP-D28A Upregulated
ENSMMUG00000012848	XPR1	ENSG00000143324	XPR1	3101.888941	-1.57366778	0.195687574	-8.041735858	8.86E-16	1.40E-14	iRP-D28A Downregulated
ENSMMUG00000003003	CCDC88A	ENSG00000115355	CCDC88A	678.6967334	-3.208950218	0.399200019	-8.038452068	9.10E-16	1.43E-14	iRP-D28A Downregulated
ENSMMUG00000022253	CCNDBP1	ENSG00000166946	CCNDBP1	2032.274606	-2.137595645	0.265974236	-8.036852287	9.22E-16	1.45E-14	iRP-D28A Downregulated
ENSMMUG00000046368	HOXD10	ENSG00000128710	HOXD10	360.2466122	-11.79873986	1.469158237	-8.030952396	9.67E-16	1.52E-14	iRP-D28A Downregulated
ENSMMUG00000051701	PEX11A	ENSG00000166821	PEX11A	143.968244	-2.922498914	0.363954188	-8.029853787	9.76E-16	1.53E-14	iRP-D28A Downregulated
ENSMMUG00000046495	TBL1Y	ENSG00000092377	TBL1Y	1646.850692	1.766313356	0.220000713	8.028671049	9.85E-16	1.55E-14	iRP-D28A Upregulated
ENSMMUG00000016608	USP11	ENSG00000102226	USP11	422.4757444	2.151434578	0.267993826	8.027925917	9.91E-16	1.55E-14	iRP-D28A Upregulated
ENSMMUG00000058013		NA	NA	130.2829954	-7.290342629	0.908156698	-8.027626338	9.94E-16	1.56E-14	iRP-D28A Downregulated
ENSMMUG00000015590	SIAH2	ENSG00000181788	SIAH2	3483.68931	-2.340508195	0.291779838	-8.021487052	1.04E-15	1.64E-14	iRP-D28A Downregulated
ENSMMUG00000017224	CTNNBL1	ENSG00000132792	CTNNBL1	1188.509175	-1.693183981	0.211172216	-8.018024404	1.07E-15	1.68E-14	iRP-D28A Downregulated
ENSMMUG00000018058	ABCG1	ENSG00000160179	ABCG1	356.0204101	-11.78171018	1.469425943	-8.017899942	1.08E-15	1.68E-14	iRP-D28A Downregulated
ENSMMUG00000051249	CLEC14A	ENSG00000176435	CLEC14A	357.8475413	-11.78909121	1.47043224	-8.017432487	1.08E-15	1.69E-14	iRP-D28A Downregulated
ENSMMUG00000010232	C5H4orf27	ENSG00000056050	HPF1	874.6523422	-1.936742064	0.241630687	-8.01529842	1.10E-15	1.71E-14	iRP-D28A Downregulated
ENSMMUG00000054288	ZNF597	ENSG00000167981	ZNF597	139.5802876	2.911596782	0.363396301	8.012180565	1.13E-15	1.76E-14	iRP-D28A Upregulated
ENSMMUG00000058920	LYPD1	ENSG00000150551	LYPD1	108.075108	-5.998402856	0.748962274	-8.008951936	1.16E-15	1.80E-14	iRP-D28A Downregulated
ENSMMUG00000061659	RASD2	ENSG00000100302	RASD2	84.59426801	-5.055247235	0.631259063	-8.008197474	1.16E-15	1.81E-14	iRP-D28A Downregulated
ENSMMUG00000022625	PRX	ENSG00000105227	PRX	93.57957691	-3.788178794	0.473065068	-8.007733077	1.17E-15	1.82E-14	iRP-D28A Downregulated
ENSMMUG00000021849	DHRS2	ENSG00000100867	DHRS2	195.6561216	3.348936382	0.418320541	8.005670414	1.19E-15	1.85E-14	iRP-D28A Upregulated
ENSMMUG00000017762	CLNK	ENSG00000109684	CLNK	93.5460589	-6.074030748	0.758914431	-8.00357787	1.21E-15	1.88E-14	iRP-D28A Downregulated
ENSMMUG00000008576	TM6SF2	ENSG00000213996	TM6SF2	110.9665953	3.217941219	0.402099088	8.002856299	1.22E-15	1.89E-14	iRP-D28A Upregulated
ENSMMUG00000011838	IDH3A	ENSG00000166411	IDH3A	1379.873646	-1.766596275	0.220923697	-7.996409156	1.28E-15	1.99E-14	iRP-D28A Downregulated
ENSMMUG00000023775	PLCL2	ENSG00000154822	PLCL2	125.1204189	-7.235156714	0.905178653	-7.99307042	1.32E-15	2.04E-14	iRP-D28A Downregulated
ENSMMUG00000058074	SYTL3	ENSG00000164674	SYTL3	247.8710906	-2.70128317	0.337971949	-7.992625367	1.32E-15	2.05E-14	iRP-D28A Downregulated
ENSMMUG00000002223	SH2B3	ENSG00000111252	SH2B3	1254.435834	1.896542745	0.237384912	7.989314609	1.36E-15	2.10E-14	iRP-D28A Upregulated
ENSMMUG00000019157	ASNS	ENSG00000070669	ASNS	4819.427344	2.114948622	0.264875501	7.984689465	1.41E-15	2.18E-14	iRP-D28A Upregulated
ENSMMUG00000018242	TMCC3	ENSG00000057704	TMCC3	201.7995748	-8.514384384	1.067114542	-7.978885161	1.48E-15	2.28E-14	iRP-D28A Downregulated
ENSMMUG00000014265	TAPBPL	ENSG00000139192	TAPBPL	386.4237304	-2.376393191	0.298005986	-7.974313609	1.53E-15	2.36E-14	iRP-D28A Downregulated
ENSMMUG00000015653	MSN	ENSG00000147065	MSN	3176.66056	-1.807285381	0.226679601	-7.972862906	1.55E-15	2.39E-14	iRP-D28A Downregulated
ENSMMUG00000018565	RAVER2	ENSG00000162437	RAVER2	233.4170692	3.472774741	0.435732123	7.969976418	1.59E-15	2.44E-14	iRP-D28A Upregulated
ENSMMUG00000050109	EPDR1	ENSG00000086289	EPDR1	338.497443	-11.70889883	1.469709131	-7.966813693	1.63E-15	2.50E-14	iRP-D28A Downregulated
ENSMMUG00000046235	YEATS4	ENSG00000127337	YEATS4	977.833353	2.345211889	0.294439115	7.965014727	1.65E-15	2.54E-14	iRP-D28A Upregulated
ENSMMUG00000052578	MGAT3	ENSG00000128268	MGAT3	340.1266951	-11.71581788	1.471092872	-7.964023276	1.67E-15	2.55E-14	iRP-D28A Downregulated
ENSMMUG00000016920	SNX27	ENSG00000143376	SNX27	973.8656635	-1.741432995	0.218733385	-7.961441236	1.70E-15	2.60E-14	iRP-D28A Downregulated
ENSMMUG00000018191	ANOS1	ENSG00000011201	ANOS1	281.1052248	11.73414651	1.473857528	7.961520218	1.70E-15	2.60E-14	iRP-D28A Upregulated
ENSMMUG00000002005	ARHGAP30	ENSG00000186517	ARHGAP30	242.7313246	-2.660722356	0.33424786	-7.960327267	1.72E-15	2.62E-14	iRP-D28A Downregulated
ENSMMUG00000012396	ZSCAN23	ENSG00000187987	ZSCAN23	172.1282051	3.005385833	0.377583697	7.959522241	1.73E-15	2.64E-14	iRP-D28A Upregulated
ENSMMUG00000010356	GOT1	ENSG00000120053	GOT1	798.7993994	-1.976135445	0.248438471	-7.954224796	1.80E-15	2.75E-14	iRP-D28A Downregulated
ENSMMUG00000042886	ETV3	ENSG00000117036	ETV3	2852.319767	2.097861191	0.263757427	7.953752111	1.81E-15	2.76E-14	iRP-D28A Upregulated
ENSMMUG00000014757	SYT17	ENSG00000103528	SYT17	310.4320776	2.855854733	0.359758585	7.938253177	2.05E-15	3.12E-14	iRP-D28A Upregulated
ENSMMUG00000006621	WNT8B	ENSG00000075290	WNT8B	139.882707	-3.931332643	0.495444222	-7.934965172	2.11E-15	3.20E-14	iRP-D28A Downregulated
ENSMMUG00000063782		NA	NA	87.63467816	3.871171217	0.487897385	7.934396323	2.12E-15	3.21E-14	iRP-D28A Upregulated
ENSMMUG00000047035	MAN1A2	ENSG00000198162	MAN1A2	2926.716946	-1.606905416	0.202709849	-7.927120582	2.24E-15	3.41E-14	iRP-D28A Downregulated
ENSMMUG00000004797	CTPS2	ENSG00000047230	CTPS2	331.2102521	3.113041071	0.392758487	7.926094981	2.26E-15	3.43E-14	iRP-D28A Upregulated
ENSMMUG00000001028	SNRK	ENSG00000163788	SNRK	2600.177689	-2.329593628	0.294034212	-7.922865878	2.32E-15	3.52E-14	iRP-D28A Downregulated
ENSMMUG00000016099	HHAT	ENSG00000054392	HHAT	604.4344545	3.090548163	0.390230162	7.919808533	2.38E-15	3.60E-14	iRP-D28A Upregulated
ENSMMUG00000021291	TDG	ENSG00000139372	TDG	3339.28841	1.771835082	0.22384991	7.915281633	2.47E-15	3.74E-14	iRP-D28A Upregulated
ENSMMUG00000012563	APBB2	ENSG00000163697	APBB2	6649.589456	1.780609429	0.22510299	7.910198916	2.57E-15	3.89E-14	iRP-D28A Upregulated
ENSMMUG00000005586	RPS6KA5	ENSG00000100784	RPS6KA5	333.1666822	-2.324657555	0.294051008	-7.905626888	2.67E-15	4.03E-14	iRP-D28A Downregulated
ENSMMUG00000049309	RAB33A	ENSG00000134594	RAB33A	87.52478241	-5.968942872	0.755351781	-7.902202687	2.74E-15	4.14E-14	iRP-D28A Downregulated
ENSMMUG00000014742	PTH1R	ENSG00000160801	PTH1R	80.45335964	-5.349778816	0.677208915	-7.899746595	2.79E-15	4.22E-14	iRP-D28A Downregulated
ENSMMUG00000000198	COLGALT1	ENSG00000130309	COLGALT1	1991.305388	-1.682469466	0.213111424	-7.894787774	2.91E-15	4.39E-14	iRP-D28A Downregulated
ENSMMUG00000020385	FAM49A	ENSG00000197872	FAM49A	87.29079277	-5.707220975	0.723211428	-7.891497218	2.99E-15	4.50E-14	iRP-D28A Downregulated
ENSMMUG00000023649	DNAJC1	ENSG00000136770	DNAJC1	1279.042535	1.622221478	0.205606273	7.889941569	3.02E-15	4.55E-14	iRP-D28A Upregulated
ENSMMUG00000014703	HACE1	ENSG00000085382	HACE1	4569.244945	-1.63246839	0.206973094	-7.887345921	3.09E-15	4.65E-14	iRP-D28A Downregulated
ENSMMUG00000017802	KCNK4	ENSG00000182450	KCNK4	203.409632	-3.998004157	0.506939717	-7.886547493	3.11E-15	4.67E-14	iRP-D28A Downregulated
ENSMMUG00000014453	ZNF133	ENSG00000125846	ZNF133	196.654596	2.657019292	0.336910411	7.886426798	3.11E-15	4.67E-14	iRP-D28A Upregulated
ENSMMUG00000002875	FGF14	ENSG00000102466	FGF14	76.70357144	4.910528535	0.622671933	7.886221092	3.11E-15	4.68E-14	iRP-D28A Upregulated
ENSMMUG00000021564	KDM2B	ENSG00000089094	KDM2B	662.2756388	-1.844764998	0.234174708	-7.877729478	3.33E-15	5.00E-14	iRP-D28A Downregulated
ENSMMUG00000009447	CALCRL	ENSG00000064989	CALCRL	642.3312229	-3.082452546	0.391453362	-7.87438005	3.42E-15	5.13E-14	iRP-D28A Downregulated
ENSMMUG00000005339	ZNF552	ENSG00000178935	ZNF552	206.8479487	2.645851143	0.336001056	7.87453222	3.42E-15	5.13E-14	iRP-D28A Upregulated
ENSMMUG00000001250	PTPN3	ENSG00000070159	PTPN3	6817.368652	1.5534966	0.197297459	7.873880443	3.44E-15	5.15E-14	iRP-D28A Upregulated
ENSMMUG00000022727	KMT2E	ENSG00000005483	KMT2E	1910.942746	1.592996563	0.202348615	7.872535041	3.48E-15	5.20E-14	iRP-D28A Upregulated
ENSMMUG00000013785	TNS1	ENSG00000079308	TNS1	319.2083321	-2.100470392	0.266879358	-7.870486517	3.53E-15	5.28E-14	iRP-D28A Downregulated
ENSMMUG00000063611		ENSG00000167618	LAIR2	751.8701053	-11.41799218	1.451792906	-7.864752705	3.70E-15	5.52E-14	iRP-D28A Downregulated
ENSMMUG00000010308	CCNI2	ENSG00000205089	CCNI2	157.4174193	-3.28319792	0.417671448	-7.860719075	3.82E-15	5.70E-14	iRP-D28A Downregulated
ENSMMUG00000005447	GUCY1B1	ENSG00000061918	GUCY1B1	309.0494154	-11.57760135	1.472993053	-7.859915783	3.84E-15	5.73E-14	iRP-D28A Downregulated
ENSMMUG00000004490	IFI16	ENSG00000163565	IFI16	2468.867596	1.550488901	0.197456471	7.852307371	4.08E-15	6.09E-14	iRP-D28A Upregulated
ENSMMUG00000007515		NA	NA	737.0170728	-11.38831389	1.450435123	-7.851653414	4.11E-15	6.11E-14	iRP-D28A Downregulated
ENSMMUG00000017360	NT5DC2	ENSG00000168268	NT5DC2	306.0350095	-11.56344054	1.472881837	-7.850894924	4.13E-15	6.15E-14	iRP-D28A Downregulated
ENSMMUG00000003524	CD8A	ENSG00000153563	CD8A	302.15439	-11.54504073	1.470955706	-7.848666468	4.20E-15	6.25E-14	iRP-D28A Downregulated
ENSMMUG00000011556	CSF1R	ENSG00000182578	CSF1R	805.7021649	2.463748949	0.313913657	7.848492393	4.21E-15	6.26E-14	iRP-D28A Upregulated
ENSMMUG00000047008		NA	NA	1539.711899	1.772250412	0.225865705	7.846478565	4.28E-15	6.35E-14	iRP-D28A Upregulated
ENSMMUG00000013383	TOM1	ENSG00000100284	TOM1	1293.053504	-1.644681631	0.209689181	-7.843426278	4.38E-15	6.50E-14	iRP-D28A Downregulated
ENSMMUG00000017371	MCHR1	ENSG00000128285	MCHR1	228.5175938	4.504609631	0.574522339	7.840617016	4.48E-15	6.65E-14	iRP-D28A Upregulated
ENSMMUG00000018109	MINDY2	ENSG00000128923	MINDY2	1462.761241	1.931848664	0.246445049	7.838861736	4.55E-15	6.73E-14	iRP-D28A Upregulated
ENSMMUG00000011769	PSMD1	ENSG00000173692	PSMD1	5629.928311	-1.608935166	0.205405802	-7.83295872	4.77E-15	7.05E-14	iRP-D28A Downregulated
ENSMMUG00000018232	SESN1	ENSG00000080546	SESN1	2540.660178	-1.742407457	0.222607197	-7.827273704	4.99E-15	7.37E-14	iRP-D28A Downregulated
ENSMMUG00000063649		NA	NA	115.0023928	-7.116020343	0.909206437	-7.826627761	5.01E-15	7.40E-14	iRP-D28A Downregulated
ENSMMUG00000017400		ENSG00000173480	ZNF417	1712.256688	1.569068914	0.200578551	7.822715358	5.17E-15	7.62E-14	iRP-D28A Upregulated
ENSMMUG00000003684	ATP8B4	ENSG00000104043	ATP8B4	182.2827878	-8.367066892	1.069630861	-7.822387328	5.18E-15	7.64E-14	iRP-D28A Downregulated
ENSMMUG00000011906	PSMD14	ENSG00000115233	PSMD14	2452.961949	-1.524810484	0.1950164	-7.818883368	5.33E-15	7.85E-14	iRP-D28A Downregulated
ENSMMUG00000048521	PKIG	ENSG00000168734	PKIG	119.7113884	-7.178205922	0.918094822	-7.818588833	5.34E-15	7.86E-14	iRP-D28A Downregulated
ENSMMUG00000022203	PARP3	ENSG00000041880	PARP3	463.7933023	2.197493387	0.281233126	7.813778612	5.55E-15	8.16E-14	iRP-D28A Upregulated
ENSMMUG00000023147	PDPR	ENSG00000090857	PDPR	1038.536193	1.680214544	0.215151066	7.809464183	5.74E-15	8.44E-14	iRP-D28A Upregulated
ENSMMUG00000006811	STK10	ENSG00000072786	STK10	2154.85732	1.803605592	0.231087659	7.804854675	5.96E-15	8.75E-14	iRP-D28A Upregulated
ENSMMUG00000045065		NA	NA	101.5690603	-5.906763936	0.756865466	-7.804245542	5.99E-15	8.78E-14	iRP-D28A Downregulated
ENSMMUG00000037555	SLFN13	ENSG00000154760	SLFN13	288.9403471	-11.48052276	1.471599034	-7.801393241	6.12E-15	8.98E-14	iRP-D28A Downregulated
ENSMMUG00000050174		NA	NA	166.8793235	2.55783652	0.327944732	7.799596305	6.21E-15	9.10E-14	iRP-D28A Upregulated
ENSMMUG00000018255	NFAT5	ENSG00000102908	NFAT5	5581.337678	1.562313035	0.200324823	7.798898866	6.24E-15	9.14E-14	iRP-D28A Upregulated
ENSMMUG00000007234	ATP11C	ENSG00000101974	ATP11C	1146.171414	1.635868375	0.209800365	7.797261816	6.33E-15	9.25E-14	iRP-D28A Upregulated
ENSMMUG00000031993	MKRN2OS	ENSG00000225526	MKRN2OS	109.9353185	3.452988991	0.443536675	7.785126205	6.96E-15	1.02E-13	iRP-D28A Upregulated
ENSMMUG00000005839	DZIP1	ENSG00000134874	DZIP1	1183.892516	1.901931989	0.244308623	7.784956457	6.97E-15	1.02E-13	iRP-D28A Upregulated
ENSMMUG00000013031	BMP1	ENSG00000168487	BMP1	500.8654777	1.941953464	0.249561916	7.781449574	7.17E-15	1.05E-13	iRP-D28A Upregulated
ENSMMUG00000017093	BCAN	ENSG00000132692	BCAN	89.45703993	6.623895123	0.851568206	7.778466927	7.34E-15	1.07E-13	iRP-D28A Upregulated
ENSMMUG00000017633	HEBP1	ENSG00000013583	HEBP1	777.8676567	2.523179969	0.324499315	7.775609547	7.51E-15	1.09E-13	iRP-D28A Upregulated
ENSMMUG00000010874	EXOC6	ENSG00000138190	EXOC6	970.115105	-1.803296663	0.231947083	-7.77460377	7.57E-15	1.10E-13	iRP-D28A Downregulated
ENSMMUG00000021364	GLCE	ENSG00000138604	GLCE	1013.760229	-1.695812186	0.21813676	-7.774077989	7.60E-15	1.10E-13	iRP-D28A Downregulated
ENSMMUG00000015877	GBE1	ENSG00000114480	GBE1	4410.923495	2.008942373	0.258401745	7.774492296	7.58E-15	1.10E-13	iRP-D28A Upregulated
ENSMMUG00000038371	JUND	ENSG00000130522	JUND	3192.268345	-2.242930142	0.288646963	-7.770496235	7.82E-15	1.13E-13	iRP-D28A Downregulated
ENSMMUG00000016703	SNAP91	ENSG00000065609	SNAP91	85.3761415	-4.117823983	0.529954991	-7.77013908	7.84E-15	1.14E-13	iRP-D28A Downregulated
ENSMMUG00000014286	ZNF419	ENSG00000105136	ZNF419	111.3198148	3.551741002	0.457308867	7.766613024	8.06E-15	1.17E-13	iRP-D28A Upregulated
ENSMMUG00000045740	ACER2	ENSG00000177076	ACER2	9659.238384	-1.922545607	0.247580394	-7.76533867	8.14E-15	1.18E-13	iRP-D28A Downregulated
ENSMMUG00000016219	TRPV6	ENSG00000165125	TRPV6	866.5725576	-3.037731717	0.391208609	-7.764992001	8.17E-15	1.18E-13	iRP-D28A Downregulated
ENSMMUG00000015264	ZNF185	ENSG00000147394	ZNF185	158.4136963	3.139035835	0.404369046	7.762799509	8.31E-15	1.20E-13	iRP-D28A Upregulated
ENSMMUG00000005430	NR2F2	ENSG00000185551	NR2F2	1203.163679	2.609758988	0.336234873	7.761714197	8.38E-15	1.21E-13	iRP-D28A Upregulated
ENSMMUG00000005558	RBM12B	ENSG00000183808	RBM12B	1511.307055	1.561444992	0.201201111	7.760618157	8.45E-15	1.22E-13	iRP-D28A Upregulated
ENSMMUG00000005246	ZNF740	ENSG00000139651	ZNF740	1114.705014	1.759605258	0.226759946	7.759771014	8.51E-15	1.23E-13	iRP-D28A Upregulated
ENSMMUG00000003005	MFNG	ENSG00000100060	MFNG	277.2877513	-11.42113253	1.472462921	-7.75648226	8.73E-15	1.26E-13	iRP-D28A Downregulated
ENSMMUG00000041157	DIPK2B	ENSG00000147113	DIPK2B	278.4330985	-11.42707506	1.473644018	-7.754298132	8.88E-15	1.28E-13	iRP-D28A Downregulated
ENSMMUG00000023207	FXYD5	ENSG00000089327	FXYD5	522.7795481	2.919397632	0.376506894	7.753902192	8.91E-15	1.28E-13	iRP-D28A Upregulated
ENSMMUG00000019368	ALDH5A1	ENSG00000112294	ALDH5A1	183.1390027	-3.380238709	0.435959806	-7.753555856	8.94E-15	1.29E-13	iRP-D28A Downregulated
ENSMMUG00000011503	TLN2	ENSG00000171914	TLN2	1539.409128	2.718478305	0.350719896	7.751137972	9.11E-15	1.31E-13	iRP-D28A Upregulated
ENSMMUG00000013038	BTBD16	ENSG00000138152	BTBD16	131.8321871	3.593419994	0.463720694	7.749104234	9.25E-15	1.33E-13	iRP-D28A Upregulated
ENSMMUG00000008475	AJUBA	ENSG00000129474	AJUBA	420.4032527	2.887806005	0.373002942	7.742046182	9.78E-15	1.40E-13	iRP-D28A Upregulated
ENSMMUG00000059626	RAB32	NA	NA	397.7169197	1.973010561	0.254851741	7.741797471	9.80E-15	1.41E-13	iRP-D28A Upregulated
ENSMMUG00000002174	TRAF3IP2	ENSG00000056972	TRAF3IP2	668.2837269	-2.040921619	0.263682293	-7.740078387	9.94E-15	1.42E-13	iRP-D28A Downregulated
ENSMMUG00000011075	PTPRR	ENSG00000153233	PTPRR	169.4465295	3.699566787	0.47811644	7.737794549	1.01E-14	1.45E-13	iRP-D28A Upregulated
ENSMMUG00000022218	ANXA3	ENSG00000138772	ANXA3	962.6020972	2.413988899	0.31200776	7.736951475	1.02E-14	1.46E-13	iRP-D28A Upregulated
ENSMMUG00000021586	TRIM55	ENSG00000147573	TRIM55	172.1322153	-8.286981055	1.07125281	-7.73578466	1.03E-14	1.47E-13	iRP-D28A Downregulated
ENSMMUG00000003591	PLEKHA2	ENSG00000169499	PLEKHA2	559.0382455	1.853676799	0.239673809	7.734165071	1.04E-14	1.49E-13	iRP-D28A Upregulated
ENSMMUG00000000826	STOX1	ENSG00000165730	STOX1	206.9149659	-2.384244765	0.308405861	-7.730867221	1.07E-14	1.53E-13	iRP-D28A Downregulated
ENSMMUG00000023423	AMMECR1	ENSG00000101935	AMMECR1	257.8981409	-2.746267041	0.355298313	-7.729468271	1.08E-14	1.54E-13	iRP-D28A Downregulated
ENSMMUG00000002526	IKBKE	ENSG00000263528	IKBKE	256.9680447	2.44166029	0.316072236	7.725007164	1.12E-14	1.59E-13	iRP-D28A Upregulated
ENSMMUG00000022636	GIMAP8	ENSG00000171115	GIMAP8	77.68848341	-5.527615289	0.715654362	-7.723861657	1.13E-14	1.61E-13	iRP-D28A Downregulated
ENSMMUG00000017510	MAGI1	ENSG00000151276	MAGI1	757.4233599	2.181231278	0.282516289	7.720727472	1.16E-14	1.65E-13	iRP-D28A Upregulated
ENSMMUG00000004931	SYNE3	ENSG00000176438	SYNE3	1352.176157	-2.411388888	0.312478138	-7.716984306	1.19E-14	1.69E-13	iRP-D28A Downregulated
ENSMMUG00000051929	TPRG1L	ENSG00000158109	TPRG1L	207.1172544	2.799796225	0.362883702	7.715409121	1.21E-14	1.71E-13	iRP-D28A Upregulated
ENSMMUG00000019285	ZNF460	ENSG00000197714	ZNF460	3621.833585	1.747729333	0.226530755	7.71519668	1.21E-14	1.72E-13	iRP-D28A Upregulated
ENSMMUG00000001387	PAK1	ENSG00000149269	PAK1	429.0965039	-3.897261612	0.505471155	-7.710156305	1.26E-14	1.78E-13	iRP-D28A Downregulated
ENSMMUG00000028921	NETO2	ENSG00000171208	NETO2	170.9950047	-8.277388317	1.073690247	-7.709288916	1.27E-14	1.79E-13	iRP-D28A Downregulated
ENSMMUG00000022237	ADK	ENSG00000156110	ADK	2795.891371	1.837078678	0.238286361	7.709541856	1.26E-14	1.79E-13	iRP-D28A Upregulated
ENSMMUG00000000758		ENSG00000168477	TNXB	106.0671047	3.936433047	0.510623783	7.709067185	1.27E-14	1.79E-13	iRP-D28A Upregulated
ENSMMUG00000052497	DPRX	ENSG00000204595	DPRX	202.0867651	2.802440484	0.363810351	7.7030257	1.33E-14	1.88E-13	iRP-D28A Upregulated
ENSMMUG00000021590	PCK2	ENSG00000100889	PCK2	320.6959286	4.257633073	0.552814547	7.701738483	1.34E-14	1.90E-13	iRP-D28A Upregulated
ENSMMUG00000005886	C1H1orf198	ENSG00000119280	C1orf198	2895.36485	2.799629756	0.363759103	7.696384036	1.40E-14	1.98E-13	iRP-D28A Upregulated
ENSMMUG00000017421	TSPAN2	ENSG00000134198	TSPAN2	322.7791667	2.752962054	0.357737631	7.695477969	1.41E-14	1.99E-13	iRP-D28A Upregulated
ENSMMUG00000062426	IFNGR1	ENSG00000027697	IFNGR1	4701.971368	1.475270115	0.191805202	7.691502107	1.45E-14	2.05E-13	iRP-D28A Upregulated
ENSMMUG00000012592	ME1	ENSG00000065833	ME1	284.8410418	3.579149051	0.46535197	7.691273018	1.46E-14	2.05E-13	iRP-D28A Upregulated
ENSMMUG00000003288	GPT2	ENSG00000166123	GPT2	563.6961104	2.755344622	0.358268583	7.690723523	1.46E-14	2.06E-13	iRP-D28A Upregulated
ENSMMUG00000019126	PNP	ENSG00000198805	PNP	316.2179145	-2.66056551	0.346037274	-7.688667416	1.49E-14	2.09E-13	iRP-D28A Downregulated
ENSMMUG00000049324		NA	NA	1788.013615	1.599848205	0.20809734	7.687980097	1.49E-14	2.10E-13	iRP-D28A Upregulated
ENSMMUG00000001384	CPEB2	ENSG00000137449	CPEB2	353.1123283	2.622956622	0.341234847	7.686661081	1.51E-14	2.12E-13	iRP-D28A Upregulated
ENSMMUG00000001731	GFPT2	ENSG00000131459	GFPT2	89.73274018	-6.329823101	0.823579715	-7.685744301	1.52E-14	2.14E-13	iRP-D28A Downregulated
ENSMMUG00000019304	IDO1	ENSG00000131203	IDO1	625.0683232	-11.15051499	1.451216546	-7.683563849	1.55E-14	2.17E-13	iRP-D28A Downregulated
ENSMMUG00000003518	SNX25	ENSG00000109762	SNX25	455.3121737	2.461191161	0.320401058	7.681594977	1.57E-14	2.20E-13	iRP-D28A Upregulated
ENSMMUG00000000388	PLEC	ENSG00000178209	PLEC	9817.86357	1.666746397	0.217066303	7.678512839	1.61E-14	2.25E-13	iRP-D28A Upregulated
ENSMMUG00000058221	INSL4	ENSG00000120211	INSL4	2798.086314	-1.714874687	0.223354007	-7.677832665	1.62E-14	2.26E-13	iRP-D28A Downregulated
ENSMMUG00000040952	TIGD7	ENSG00000140993	TIGD7	314.5017286	2.356872557	0.307031297	7.676326757	1.64E-14	2.29E-13	iRP-D28A Upregulated
ENSMMUG00000021763	ITGB4	ENSG00000132470	ITGB4	6110.049086	1.5945246	0.207802244	7.673279017	1.68E-14	2.34E-13	iRP-D28A Upregulated
ENSMMUG00000000366	TIPARP	ENSG00000163659	TIPARP	2608.066014	-2.379968553	0.310413799	-7.667083607	1.76E-14	2.46E-13	iRP-D28A Downregulated
ENSMMUG00000014172	ACOX1	ENSG00000161533	ACOX1	1898.475556	-1.560959259	0.203807028	-7.65900604	1.87E-14	2.61E-13	iRP-D28A Downregulated
ENSMMUG00000019357	ELP1	ENSG00000070061	ELP1	2053.973369	-1.678499355	0.219167088	-7.658537482	1.88E-14	2.62E-13	iRP-D28A Downregulated
ENSMMUG00000013246	MFF	ENSG00000168958	MFF	3111.46861	1.666100822	0.217561853	7.658055846	1.89E-14	2.63E-13	iRP-D28A Upregulated
ENSMMUG00000015146	FTH1	NA	NA	1133.513021	1.995523012	0.260612338	7.657055038	1.90E-14	2.65E-13	iRP-D28A Upregulated
ENSMMUG00000042218	TENM4	ENSG00000149256	TENM4	86.14231978	-3.727530409	0.486987147	-7.654268556	1.94E-14	2.70E-13	iRP-D28A Downregulated
ENSMMUG00000018417	LRTM1	ENSG00000144771	LRTM1	104.4975633	7.269382375	0.949844913	7.653230832	1.96E-14	2.72E-13	iRP-D28A Upregulated
ENSMMUG00000007633	LMO2	ENSG00000135363	LMO2	248.7695624	-11.26456485	1.473395404	-7.645310155	2.08E-14	2.89E-13	iRP-D28A Downregulated
ENSMMUG00000011051	TRIM9	ENSG00000100505	TRIM9	105.134889	-6.985709607	0.913897529	-7.643865302	2.11E-14	2.92E-13	iRP-D28A Downregulated
ENSMMUG00000009831	TBC1D2	ENSG00000095383	TBC1D2	393.1602473	2.275714675	0.298055236	7.635211187	2.25E-14	3.12E-13	iRP-D28A Upregulated
ENSMMUG00000022603	ARHGAP42	ENSG00000165895	ARHGAP42	90.63295906	3.985851749	0.52205534	7.634921907	2.26E-14	3.13E-13	iRP-D28A Upregulated
ENSMMUG00000017534	IFIT5	ENSG00000152778	IFIT5	104.1382783	-3.249585012	0.425806412	-7.631601866	2.32E-14	3.20E-13	iRP-D28A Downregulated
ENSMMUG00000022839	ESR2	ENSG00000140009	ESR2	106.5646739	-3.435293873	0.450189041	-7.630780769	2.33E-14	3.22E-13	iRP-D28A Downregulated
ENSMMUG00000056095	ZFP3	ENSG00000180787	ZFP3	167.7313037	3.022089463	0.396059106	7.63040015	2.34E-14	3.23E-13	iRP-D28A Upregulated
ENSMMUG00000000654	LPAR2	ENSG00000064547	LPAR2	153.4002951	2.797090369	0.366592233	7.629977168	2.35E-14	3.24E-13	iRP-D28A Upregulated
ENSMMUG00000013069	UBE2E2	ENSG00000182247	UBE2E2	389.7770263	1.99271304	0.261233171	7.628101108	2.38E-14	3.28E-13	iRP-D28A Upregulated
ENSMMUG00000019112	GRIN2B	ENSG00000273079	GRIN2B	111.416122	6.945282055	0.910558102	7.627500145	2.39E-14	3.30E-13	iRP-D28A Upregulated
ENSMMUG00000021567	NXPE3	ENSG00000144802	NFKBIZ	3621.783511	-1.854113268	0.243357417	-7.618889502	2.56E-14	3.52E-13	iRP-D28A Downregulated
ENSMMUG00000016960		ENSG00000100764	PSMC1	1812.315656	-1.624213913	0.213307653	-7.6144193	2.65E-14	3.64E-13	iRP-D28A Downregulated
ENSMMUG00000002700	SLC47A1	ENSG00000142494	SLC47A1	103.3427716	-6.957055344	0.913815475	-7.613194934	2.67E-14	3.67E-13	iRP-D28A Downregulated
ENSMMUG00000002696	GATAD2B	ENSG00000143614	GATAD2B	863.7406843	1.800232418	0.236462044	7.613198247	2.67E-14	3.67E-13	iRP-D28A Upregulated
ENSMMUG00000008799	MAMU-F	ENSG00000204642	HLA-F	79.01270983	-5.818661388	0.764677554	-7.609300625	2.76E-14	3.78E-13	iRP-D28A Downregulated
ENSMMUG00000022134	ADAM18	ENSG00000168619	ADAM18	390.9022776	2.723543321	0.358031565	7.606992186	2.81E-14	3.85E-13	iRP-D28A Upregulated
ENSMMUG00000049590	RGS2	ENSG00000116741	RGS2	945.4001797	-2.902061311	0.381638668	-7.604211929	2.87E-14	3.93E-13	iRP-D28A Downregulated
ENSMMUG00000040694	LCK	ENSG00000182866	LCK	239.3778268	-11.20903714	1.474619235	-7.601309458	2.93E-14	4.02E-13	iRP-D28A Downregulated
ENSMMUG00000008028	DOCK5	ENSG00000147459	DOCK5	3978.547882	1.960762858	0.258024942	7.599121408	2.98E-14	4.08E-13	iRP-D28A Upregulated
ENSMMUG00000006143	MAP3K4	ENSG00000085511	MAP3K4	3086.227068	-1.975870593	0.260460105	-7.586077683	3.30E-14	4.51E-13	iRP-D28A Downregulated
ENSMMUG00000002935	COL8A1	ENSG00000144810	COL8A1	3432.342414	-2.926258424	0.385902654	-7.582892721	3.38E-14	4.62E-13	iRP-D28A Downregulated
ENSMMUG00000011893	KIAA0513	ENSG00000135709	KIAA0513	299.9167766	2.994977061	0.394996158	7.582294151	3.39E-14	4.63E-13	iRP-D28A Upregulated
ENSMMUG00000021587	CRH	ENSG00000147571	CRH	157.3515459	-8.160085359	1.07646622	-7.580437923	3.44E-14	4.70E-13	iRP-D28A Downregulated
ENSMMUG00000004595	KCTD1	ENSG00000134504	KCTD1	339.4079022	-2.280813021	0.301153531	-7.573588841	3.63E-14	4.95E-13	iRP-D28A Downregulated
ENSMMUG00000048761	RAC2	ENSG00000128340	RAC2	234.2367031	-11.17771032	1.47621805	-7.571855878	3.68E-14	5.01E-13	iRP-D28A Downregulated
ENSMMUG00000013895	TSPAN14	ENSG00000108219	TSPAN14	3532.313172	1.451923695	0.191763866	7.571414383	3.69E-14	5.03E-13	iRP-D28A Upregulated
ENSMMUG00000003533	FOXJ1	ENSG00000129654	FOXJ1	231.7196514	-11.16213592	1.474428345	-7.570483815	3.72E-14	5.06E-13	iRP-D28A Downregulated
ENSMMUG00000039331	KCTD11	ENSG00000213859	KCTD11	408.0920236	3.177675648	0.419766849	7.570096724	3.73E-14	5.07E-13	iRP-D28A Upregulated
ENSMMUG00000009156	LIMS1	ENSG00000256671	LIMS4	2834.904454	-1.666998032	0.220233868	-7.569217411	3.75E-14	5.10E-13	iRP-D28A Downregulated
ENSMMUG00000017665	FLVCR2	ENSG00000119686	FLVCR2	1545.20419	2.433188135	0.321491622	7.568434046	3.78E-14	5.12E-13	iRP-D28A Upregulated
ENSMMUG00000010296	ERG	ENSG00000157554	ERG	230.6095628	-11.1552048	1.474540945	-7.565205188	3.87E-14	5.25E-13	iRP-D28A Downregulated
ENSMMUG00000013582	FER	ENSG00000151422	FER	1531.920537	1.66981217	0.220930583	7.558085205	4.09E-14	5.54E-13	iRP-D28A Upregulated
ENSMMUG00000004230	DACT2	ENSG00000164488	DACT2	236.0719708	-11.18896252	1.480727624	-7.556394796	4.14E-14	5.61E-13	iRP-D28A Downregulated
ENSMMUG00000020431	EPS8	ENSG00000151491	EPS8	499.1349379	3.429321417	0.453827683	7.556439465	4.14E-14	5.61E-13	iRP-D28A Upregulated
ENSMMUG00000041831	HBB	NA	NA	233.8138228	-11.17509822	1.478963378	-7.556034441	4.16E-14	5.62E-13	iRP-D28A Downregulated
ENSMMUG00000010787	CROT	ENSG00000005469	CROT	1526.493523	2.055079884	0.272032705	7.554532394	4.20E-14	5.68E-13	iRP-D28A Upregulated
ENSMMUG00000014049	COL6A3	ENSG00000163359	COL6A3	108.6086841	-3.419154143	0.452794942	-7.551219819	4.31E-14	5.82E-13	iRP-D28A Downregulated
ENSMMUG00000003190	CCDC8	ENSG00000169515	CCDC8	230.2056679	-11.1526648	1.477168382	-7.550029459	4.35E-14	5.87E-13	iRP-D28A Downregulated
ENSMMUG00000038702	ZFP36	ENSG00000128016	ZFP36	498.8493289	-1.921096342	0.254553881	-7.546914374	4.46E-14	6.01E-13	iRP-D28A Downregulated
ENSMMUG00000011385	PIK3CG	ENSG00000105851	PIK3CG	228.8583733	-11.14419673	1.477151896	-7.544381017	4.54E-14	6.12E-13	iRP-D28A Downregulated
ENSMMUG00000058771	PHF13	ENSG00000116273	PHF13	1649.49431	-1.759542792	0.233273752	-7.54282372	4.60E-14	6.19E-13	iRP-D28A Downregulated
ENSMMUG00000017164	FRMD4A	ENSG00000151474	FRMD4A	1266.32193	2.185961222	0.289803528	7.542907559	4.60E-14	6.19E-13	iRP-D28A Upregulated
ENSMMUG00000008638	CDC42BPA	ENSG00000143776	CDC42BPA	2048.303185	1.552113659	0.205906118	7.537967649	4.77E-14	6.42E-13	iRP-D28A Upregulated
ENSMMUG00000015375	CELSR2	ENSG00000143126	CELSR2	271.3773539	3.919765167	0.520291357	7.533788746	4.93E-14	6.62E-13	iRP-D28A Upregulated
ENSMMUG00000000527	ARHGAP20	ENSG00000137727	ARHGAP20	222.7494399	-11.10517675	1.47501532	-7.528855191	5.12E-14	6.87E-13	iRP-D28A Downregulated
ENSMMUG00000012628	GSTK1	ENSG00000178826	TMEM139	177.2052059	-3.751443489	0.498460121	-7.526065435	5.23E-14	7.02E-13	iRP-D28A Downregulated
ENSMMUG00000002626	ZFAND1	ENSG00000104231	ZFAND1	1537.783938	1.916206149	0.254659512	7.5245811	5.29E-14	7.09E-13	iRP-D28A Upregulated
ENSMMUG00000037770	CATSPERZ	ENSG00000219435	CATSPERZ	188.1760033	-3.878060346	0.515603111	-7.521406022	5.42E-14	7.26E-13	iRP-D28A Downregulated
ENSMMUG00000021312	SYT11	ENSG00000132718	SYT11	150.8102396	-8.098653233	1.076904905	-7.5203049	5.46E-14	7.31E-13	iRP-D28A Downregulated
ENSMMUG00000056746		NA	NA	85.78926085	3.453549154	0.459225807	7.520372553	5.46E-14	7.31E-13	iRP-D28A Upregulated
ENSMMUG00000007606	CPT2	ENSG00000157184	CPT2	1471.934235	-1.567383495	0.208500727	-7.517400621	5.59E-14	7.47E-13	iRP-D28A Downregulated
ENSMMUG00000016193	CBWD1	ENSG00000147996	CBWD5	1054.224501	-1.620970116	0.215642248	-7.516941281	5.61E-14	7.49E-13	iRP-D28A Downregulated
ENSMMUG00000012939	FERMT3	ENSG00000149781	FERMT3	75.59525843	-4.335113729	0.57709065	-7.512015186	5.82E-14	7.78E-13	iRP-D28A Downregulated
ENSMMUG00000052424		NA	NA	65089.2319	1.656601522	0.220659412	7.507504462	6.03E-14	8.04E-13	iRP-D28A Upregulated
ENSMMUG00000021053	ANXA6	ENSG00000197043	ANXA6	217.369754	-11.06990506	1.475405299	-7.502958727	6.24E-14	8.32E-13	iRP-D28A Downregulated
ENSMMUG00000047109	LRATD2	ENSG00000168672	LRATD2	1628.185225	2.284696971	0.30461423	7.500296273	6.37E-14	8.49E-13	iRP-D28A Upregulated
ENSMMUG00000058499		ENSG00000110955	ATP5F1B	8021.307985	-1.468385264	0.195889526	-7.495986592	6.58E-14	8.76E-13	iRP-D28A Downregulated
ENSMMUG00000015110	MDGA2	ENSG00000139915	MDGA2	89.95852804	4.790417315	0.639072184	7.495893947	6.58E-14	8.77E-13	iRP-D28A Upregulated
ENSMMUG00000031572	SELPLG	ENSG00000110876	SELPLG	200.5202463	-2.632066218	0.351162001	-7.495304765	6.61E-14	8.80E-13	iRP-D28A Downregulated
ENSMMUG00000037464	ZNF778	ENSG00000170100	ZNF778	435.366409	1.834760213	0.244827251	7.494101276	6.68E-14	8.87E-13	iRP-D28A Upregulated
ENSMMUG00000000707	APOBR	ENSG00000184730	APOBR	280.9448373	-2.977750254	0.397640611	-7.488546616	6.96E-14	9.25E-13	iRP-D28A Downregulated
ENSMMUG00000014055	AP1S2	ENSG00000182287	AP1S2	364.617663	1.886751068	0.25205114	7.485588305	7.12E-14	9.46E-13	iRP-D28A Upregulated
ENSMMUG00000004481	HARS1	ENSG00000170445	HARS1	2922.046834	-1.542077522	0.206024394	-7.484926881	7.16E-14	9.49E-13	iRP-D28A Downregulated
ENSMMUG00000022598	RASGRP2	ENSG00000068831	RASGRP2	94.97813086	-3.962842221	0.529440888	-7.484956887	7.16E-14	9.49E-13	iRP-D28A Downregulated
ENSMMUG00000023616	ZBTB4	ENSG00000174282	ZBTB4	1430.213697	1.808322646	0.241632058	7.483786141	7.22E-14	9.57E-13	iRP-D28A Upregulated
ENSMMUG00000011932	TMC6	ENSG00000141524	TMC6	621.6799745	1.738637294	0.232350022	7.482836809	7.27E-14	9.63E-13	iRP-D28A Upregulated
ENSMMUG00000004982	ACVRL1	ENSG00000139567	ACVRL1	213.1191421	-11.04141062	1.47594656	-7.480901358	7.38E-14	9.76E-13	iRP-D28A Downregulated
ENSMMUG00000008458	ZNF77	ENSG00000175691	ZNF77	662.6882926	-1.681015402	0.224748374	-7.479544233	7.46E-14	9.86E-13	iRP-D28A Downregulated
ENSMMUG00000002301	RAB11FIP5	ENSG00000135631	RAB11FIP5	1572.534361	1.971823545	0.263728494	7.476717869	7.62E-14	1.01E-12	iRP-D28A Upregulated
ENSMMUG00000013482	PAN2	ENSG00000135473	PAN2	1025.244649	-1.759723683	0.235418536	-7.474873091	7.73E-14	1.02E-12	iRP-D28A Downregulated
ENSMMUG00000023393	LYAR	ENSG00000145220	LYAR	566.5718252	-2.394371022	0.320384284	-7.473434688	7.81E-14	1.03E-12	iRP-D28A Downregulated
ENSMMUG00000017267		NA	NA	158.4923388	2.814298595	0.37659105	7.473089429	7.83E-14	1.03E-12	iRP-D28A Upregulated
ENSMMUG00000014052	CA5B	ENSG00000169239	CA5B	102.8904136	3.311443522	0.443391988	7.468433373	8.12E-14	1.07E-12	iRP-D28A Upregulated
ENSMMUG00000017955	ADGRF4	ENSG00000153294	ADGRF4	1117.091293	3.282474111	0.439760779	7.464226607	8.38E-14	1.10E-12	iRP-D28A Upregulated
ENSMMUG00000004885	QSOX2	ENSG00000165661	QSOX2	383.6064752	-3.156650098	0.422980669	-7.462870825	8.47E-14	1.11E-12	iRP-D28A Downregulated
ENSMMUG00000060634		NA	NA	65.65248247	4.679383349	0.627089382	7.462067583	8.52E-14	1.12E-12	iRP-D28A Upregulated
ENSMMUG00000057787	PIEZO2	ENSG00000154864	PIEZO2	208.4117474	-11.00918594	1.476450756	-7.456520913	8.88E-14	1.17E-12	iRP-D28A Downregulated
ENSMMUG00000015589	TIFA	ENSG00000145365	TIFA	759.955507	-2.340231117	0.313897787	-7.455392213	8.96E-14	1.18E-12	iRP-D28A Downregulated
ENSMMUG00000009526	GABRA4	ENSG00000109158	GABRA4	208.1406389	-11.00732224	1.47713391	-7.451810675	9.21E-14	1.21E-12	iRP-D28A Downregulated
ENSMMUG00000020121	HYAL1	ENSG00000114378	HYAL1	1010.611887	-3.693672675	0.495670851	-7.45186582	9.20E-14	1.21E-12	iRP-D28A Downregulated
ENSMMUG00000010256	EGR2	ENSG00000122877	EGR2	74.14924484	-5.454411235	0.731981027	-7.451574605	9.22E-14	1.21E-12	iRP-D28A Downregulated
ENSMMUG00000000662	GBP3	ENSG00000117226	GBP3	1253.151426	-1.747669022	0.234599036	-7.449600181	9.36E-14	1.23E-12	iRP-D28A Downregulated
ENSMMUG00000013472	CAB39L	ENSG00000102547	CAB39L	2609.300947	-1.642862382	0.220541293	-7.449228038	9.39E-14	1.23E-12	iRP-D28A Downregulated
ENSMMUG00000021324	ARL4D	ENSG00000175906	ARL4D	569.3056858	2.448932223	0.328916145	7.445460664	9.66E-14	1.26E-12	iRP-D28A Upregulated
ENSMMUG00000021563	RNF34	ENSG00000170633	RNF34	1354.009578	-1.5495606	0.208177221	-7.443468574	9.81E-14	1.28E-12	iRP-D28A Downregulated
ENSMMUG00000018688	XG	ENSG00000124343	XG	60.83431291	5.238388872	0.70408582	7.439986328	1.01E-13	1.31E-12	iRP-D28A Upregulated
ENSMMUG00000052392		NA	NA	204.5880841	-10.98247457	1.476457486	-7.4383954	1.02E-13	1.33E-12	iRP-D28A Downregulated
ENSMMUG00000009845	USP31	ENSG00000103404	USP31	279.9173331	-2.512822273	0.338234144	-7.429238943	1.09E-13	1.42E-12	iRP-D28A Downregulated
ENSMMUG00000005699	SCNN1G	ENSG00000166828	SCNN1G	203.2584188	-10.97306243	1.477202357	-7.42827303	1.10E-13	1.43E-12	iRP-D28A Downregulated
ENSMMUG00000011426	TIMP1	ENSG00000102265	TIMP1	902.5299249	2.957081086	0.398179543	7.426501784	1.12E-13	1.45E-12	iRP-D28A Upregulated
ENSMMUG00000037559	ZNF70	ENSG00000187792	ZNF70	75.34257939	4.229372952	0.569499928	7.426467928	1.12E-13	1.45E-12	iRP-D28A Upregulated
ENSMMUG00000003333	ANTXR2	ENSG00000163297	ANTXR2	1149.203443	1.551800237	0.208962387	7.426217985	1.12E-13	1.45E-12	iRP-D28A Upregulated
ENSMMUG00000022610		ENSG00000273167	AL359736.1	484.6244384	-10.78315029	1.452669651	-7.422988626	1.15E-13	1.49E-12	iRP-D28A Downregulated
ENSMMUG00000001182	B4GALNT1	ENSG00000135454	B4GALNT1	83.26114142	-5.190635654	0.699559015	-7.419868152	1.17E-13	1.52E-12	iRP-D28A Downregulated
ENSMMUG00000056731	TMEM47	ENSG00000147027	TMEM47	878.8684712	2.641706978	0.356039661	7.419698604	1.17E-13	1.52E-12	iRP-D28A Upregulated
ENSMMUG00000048691	HAVCR2	ENSG00000135077	HAVCR2	94.82416336	-6.835692314	0.921519555	-7.417848355	1.19E-13	1.54E-12	iRP-D28A Downregulated
ENSMMUG00000015817	TMTC1	ENSG00000133687	TMTC1	200.5421319	-10.95366049	1.476732409	-7.417498541	1.19E-13	1.55E-12	iRP-D28A Downregulated
ENSMMUG00000000767	ZNF398	ENSG00000197024	ZNF398	1260.392947	2.03211587	0.2739951	7.416613917	1.20E-13	1.56E-12	iRP-D28A Upregulated
ENSMMUG00000019196	GDA	ENSG00000119125	GDA	201.8487435	-10.96304173	1.478659821	-7.414174357	1.22E-13	1.58E-12	iRP-D28A Downregulated
ENSMMUG00000000151	TMPRSS6	ENSG00000187045	TMPRSS6	195.1204308	-2.470782698	0.333361919	-7.411712495	1.25E-13	1.61E-12	iRP-D28A Downregulated
ENSMMUG00000015971	SORD	ENSG00000140263	SORD	72.04111726	-4.147710984	0.559686918	-7.410769937	1.26E-13	1.62E-12	iRP-D28A Downregulated
ENSMMUG00000010981	SLC2A6	ENSG00000160326	SLC2A6	86.66774634	-3.892848965	0.525980489	-7.401128083	1.35E-13	1.74E-12	iRP-D28A Downregulated
ENSMMUG00000062617		NA	NA	197.4192379	-10.93101187	1.477379289	-7.398920474	1.37E-13	1.77E-12	iRP-D28A Downregulated
ENSMMUG00000007565	CBLB	ENSG00000114423	CBLB	1212.188419	-2.384918055	0.322636174	-7.391973522	1.45E-13	1.87E-12	iRP-D28A Downregulated
ENSMMUG00000007093	LDLRAD3	ENSG00000179241	LDLRAD3	145.9195076	-4.040706878	0.546995961	-7.387087229	1.50E-13	1.94E-12	iRP-D28A Downregulated
ENSMMUG00000014905	ST6GAL1	ENSG00000073849	ST6GAL1	137.6309657	-7.959797689	1.077741335	-7.385629031	1.52E-13	1.96E-12	iRP-D28A Downregulated
ENSMMUG00000010390	GPR137	ENSG00000173264	GPR137	1809.049296	-1.53906491	0.208392983	-7.385396983	1.52E-13	1.96E-12	iRP-D28A Downregulated
ENSMMUG00000052847		NA	NA	72.34129783	-4.395170433	0.595587741	-7.379551538	1.59E-13	2.04E-12	iRP-D28A Downregulated
ENSMMUG00000009938	MYO18A	ENSG00000196535	MYO18A	2166.291494	1.832330497	0.248392457	7.376755787	1.62E-13	2.09E-12	iRP-D28A Upregulated
ENSMMUG00000020171	GZMK	ENSG00000113088	GZMK	463.8906756	-10.72101659	1.453508555	-7.375956991	1.63E-13	2.10E-12	iRP-D28A Downregulated
ENSMMUG00000015453	ZEB1	ENSG00000148516	ZEB1	138.0524898	-7.964092494	1.080455817	-7.371048743	1.69E-13	2.17E-12	iRP-D28A Downregulated
ENSMMUG00000008744	LAPTM5	ENSG00000162511	LAPTM5	195.9973577	-10.92060676	1.481715518	-7.370245251	1.70E-13	2.19E-12	iRP-D28A Downregulated
ENSMMUG00000019687	CA6	ENSG00000131686	CA6	191.5692082	-10.88762098	1.477539713	-7.368750146	1.72E-13	2.21E-12	iRP-D28A Downregulated
ENSMMUG00000020369	FOXO3	ENSG00000118689	FOXO3	4451.185845	1.442165339	0.195710382	7.368875003	1.72E-13	2.21E-12	iRP-D28A Upregulated
ENSMMUG00000000769	NLRC5	ENSG00000140853	NLRC5	69.41387625	-5.139344487	0.697584531	-7.367342964	1.74E-13	2.23E-12	iRP-D28A Downregulated
ENSMMUG00000016228	ANKLE1	ENSG00000160117	ANKLE1	110.1871626	-2.98399384	0.405107858	-7.365924357	1.76E-13	2.25E-12	iRP-D28A Downregulated
ENSMMUG00000047276	GIMAP6	ENSG00000133561	GIMAP6	192.7335408	-10.89634886	1.479839492	-7.363196431	1.80E-13	2.30E-12	iRP-D28A Downregulated
ENSMMUG00000004378	GAREM2	ENSG00000157833	GAREM2	86.41389043	4.268845769	0.579751691	7.363231246	1.80E-13	2.30E-12	iRP-D28A Upregulated
ENSMMUG00000012499	ABL1	ENSG00000097007	ABL1	1126.532995	-1.647135931	0.223833867	-7.358743121	1.86E-13	2.37E-12	iRP-D28A Downregulated
ENSMMUG00000031463	PUS1	ENSG00000177192	PUS1	524.491595	-1.742693769	0.236914972	-7.355777294	1.90E-13	2.42E-12	iRP-D28A Downregulated
ENSMMUG00000013738	C4BPA	NA	NA	136.2619734	-7.945192935	1.080205448	-7.355260936	1.91E-13	2.43E-12	iRP-D28A Downregulated
ENSMMUG00000057875		ENSG00000242875	RBMY1B	161.854006	10.93792347	1.487265874	7.35438341	1.92E-13	2.44E-12	iRP-D28A Upregulated
ENSMMUG00000001245	ZNF532	ENSG00000074657	ZNF532	1758.461586	1.626070153	0.221340006	7.346481008	2.03E-13	2.59E-12	iRP-D28A Upregulated
ENSMMUG00000004788	MAN1C1	ENSG00000117643	MAN1C1	381.7439881	-2.125529344	0.289367271	-7.345437986	2.05E-13	2.61E-12	iRP-D28A Downregulated
ENSMMUG00000015917	ST6GALNAC4	ENSG00000136840	ST6GALNAC4	100.6047235	-3.151432172	0.429057736	-7.345007224	2.06E-13	2.62E-12	iRP-D28A Downregulated
ENSMMUG00000003771	UBL3	ENSG00000122042	UBL3	4182.771555	1.887998308	0.257067861	7.34435765	2.07E-13	2.63E-12	iRP-D28A Upregulated
ENSMMUG00000003216	ZMAT3	ENSG00000172667	ZMAT3	1447.131072	1.762064622	0.24012314	7.338170824	2.17E-13	2.75E-12	iRP-D28A Upregulated
ENSMMUG00000021708	SLC44A4	ENSG00000204385	SLC44A4	71.741807	-5.175276887	0.705311412	-7.337577126	2.17E-13	2.76E-12	iRP-D28A Downregulated
ENSMMUG00000015117	XPNPEP1	ENSG00000108039	XPNPEP1	2837.182607	1.599437934	0.217974783	7.337720031	2.17E-13	2.76E-12	iRP-D28A Upregulated
ENSMMUG00000003511	CLIC5	ENSG00000112782	CLIC5	166.3252536	4.567765564	0.623007792	7.331795239	2.27E-13	2.88E-12	iRP-D28A Upregulated
ENSMMUG00000022742	MAP1S	ENSG00000130479	MAP1S	926.0054924	-1.649717299	0.225063621	-7.330004255	2.30E-13	2.91E-12	iRP-D28A Downregulated
ENSMMUG00000000300	ITGA4	ENSG00000115232	ITGA4	82.73862579	-4.145115581	0.565510141	-7.329869578	2.30E-13	2.92E-12	iRP-D28A Downregulated
ENSMMUG00000009775	MSANTD3	ENSG00000251349	MSANTD3-TMEFF1	575.8800779	1.675763985	0.228783073	7.324685191	2.39E-13	3.03E-12	iRP-D28A Upregulated
ENSMMUG00000039060	ZNF621	ENSG00000172888	ZNF621	370.8412992	1.860113976	0.25399175	7.323521225	2.42E-13	3.05E-12	iRP-D28A Upregulated
ENSMMUG00000016752	LYRM1	ENSG00000102897	LYRM1	235.4158992	-2.231413181	0.304761307	-7.321838866	2.45E-13	3.09E-12	iRP-D28A Downregulated
ENSMMUG00000060388	CDC42SE2	ENSG00000158985	CDC42SE2	4791.143169	1.456007837	0.198887189	7.320772382	2.47E-13	3.11E-12	iRP-D28A Upregulated
ENSMMUG00000009772	INPP5D	ENSG00000168918	INPP5D	92.84612693	-6.796414449	0.929378119	-7.312862556	2.62E-13	3.30E-12	iRP-D28A Downregulated
ENSMMUG00000003492	SIPA1L3	ENSG00000105738	SIPA1L3	566.034404	1.741524781	0.238245057	7.309804461	2.68E-13	3.37E-12	iRP-D28A Upregulated
ENSMMUG00000001213	SPATA9	ENSG00000145757	SPATA9	98.56730506	4.113542491	0.562827109	7.30871422	2.70E-13	3.40E-12	iRP-D28A Upregulated
ENSMMUG00000005778	FOXC1	ENSG00000054598	FOXC1	212.4449704	2.502320191	0.342440138	7.307321532	2.73E-13	3.43E-12	iRP-D28A Upregulated
ENSMMUG00000012989	HNRNPA1	ENSG00000135486	HNRNPA1	2561.677395	-1.611705096	0.220585257	-7.306495079	2.74E-13	3.45E-12	iRP-D28A Downregulated
ENSMMUG00000021192	KIF21A	ENSG00000139116	KIF21A	2424.541763	-2.230129674	0.305407977	-7.302133026	2.83E-13	3.56E-12	iRP-D28A Downregulated
ENSMMUG00000003780	TJP2	ENSG00000285130	AL358113.1	9409.914497	1.754522696	0.24034944	7.299882592	2.88E-13	3.62E-12	iRP-D28A Upregulated
ENSMMUG00000013857	GCLM	ENSG00000023909	GCLM	1359.599498	-2.148570861	0.294438808	-7.2971728	2.94E-13	3.69E-12	iRP-D28A Downregulated
ENSMMUG00000010840	ZNF507	ENSG00000168813	ZNF507	1553.81177	1.480769515	0.202934482	7.296786137	2.95E-13	3.70E-12	iRP-D28A Upregulated
ENSMMUG00000004918	ZFAT	ENSG00000066827	ZFAT	7922.899143	-1.416903592	0.194212517	-7.295634783	2.97E-13	3.73E-12	iRP-D28A Downregulated
ENSMMUG00000048745	RAP2C	ENSG00000123728	RAP2C	1572.004299	-1.787945629	0.245105139	-7.294606867	3.00E-13	3.75E-12	iRP-D28A Downregulated
ENSMMUG00000003664	ATF7IP	ENSG00000171681	ATF7IP	2445.624435	1.80815558	0.248026055	7.29018401	3.10E-13	3.88E-12	iRP-D28A Upregulated
ENSMMUG00000050043	ADRA1B	ENSG00000170214	ADRA1B	234.9520759	5.414035666	0.742664908	7.290011427	3.10E-13	3.88E-12	iRP-D28A Upregulated
ENSMMUG00000000067	THRB	ENSG00000151090	THRB	2647.239402	1.914350958	0.26263151	7.289113792	3.12E-13	3.90E-12	iRP-D28A Upregulated
ENSMMUG00000007555	SEMA3A	ENSG00000075213	SEMA3A	492.2562482	-1.803909687	0.247587425	-7.285950369	3.19E-13	3.99E-12	iRP-D28A Downregulated
ENSMMUG00000014271	PRKCB	ENSG00000166501	PRKCB	177.4483803	-10.77715045	1.479153642	-7.286025026	3.19E-13	3.99E-12	iRP-D28A Downregulated
ENSMMUG00000004387	RNF19A	ENSG00000034677	RNF19A	3776.719915	2.451177362	0.336476463	7.284840493	3.22E-13	4.02E-12	iRP-D28A Upregulated
ENSMMUG00000007514	ZBED1	ENSG00000214717	ZBED1	6298.653021	-1.689087022	0.231875866	-7.284445133	3.23E-13	4.03E-12	iRP-D28A Downregulated
ENSMMUG00000055602	CD59	ENSG00000085063	CD59	11901.63487	-1.512517676	0.207657831	-7.283701614	3.25E-13	4.05E-12	iRP-D28A Downregulated
ENSMMUG00000022170	PFKFB2	ENSG00000123836	PFKFB2	2478.838715	-1.749649452	0.240253656	-7.282509177	3.28E-13	4.08E-12	iRP-D28A Downregulated
ENSMMUG00000016274	ARSA	ENSG00000100299	ARSA	2851.296211	-1.824116782	0.250502619	-7.281827189	3.29E-13	4.10E-12	iRP-D28A Downregulated
ENSMMUG00000019104	FAM200A	ENSG00000221909	FAM200A	155.2871533	2.516702015	0.345803259	7.277843548	3.39E-13	4.22E-12	iRP-D28A Upregulated
ENSMMUG00000019758	HCST	ENSG00000126264	HCST	78.97350649	-4.194442418	0.576767548	-7.272327352	3.53E-13	4.39E-12	iRP-D28A Downregulated
ENSMMUG00000062571	STX3	ENSG00000166900	STX3	3570.696188	1.447356349	0.199186148	7.266350403	3.69E-13	4.59E-12	iRP-D28A Upregulated
ENSMMUG00000058427		NA	NA	1002.540955	2.468475069	0.339732273	7.265942231	3.70E-13	4.60E-12	iRP-D28A Upregulated
ENSMMUG00000063437	TPBG	ENSG00000146242	TPBG	752.8827003	1.673327629	0.230338178	7.264656017	3.74E-13	4.64E-12	iRP-D28A Upregulated
ENSMMUG00000059267	PELI1	ENSG00000197329	PELI1	490.1430341	-2.614006188	0.359946469	-7.262208173	3.81E-13	4.72E-12	iRP-D28A Downregulated
ENSMMUG00000022667	UBE2A	ENSG00000077721	UBE2A	2848.543669	-1.627366416	0.224101834	-7.261727333	3.82E-13	4.73E-12	iRP-D28A Downregulated
ENSMMUG00000017261	GALC	ENSG00000054983	GALC	173.1679341	-10.74193022	1.479563296	-7.26020323	3.87E-13	4.78E-12	iRP-D28A Downregulated
ENSMMUG00000044345		NA	NA	157.4041331	2.605141962	0.358823844	7.260225336	3.86E-13	4.78E-12	iRP-D28A Upregulated
ENSMMUG00000013730	WDR17	ENSG00000150627	WDR17	84.19617428	-5.029744301	0.692818448	-7.259830211	3.88E-13	4.79E-12	iRP-D28A Downregulated
ENSMMUG00000011473	C18H18orf25	ENSG00000152242	C18orf25	1516.870069	1.58457741	0.218296169	7.258842029	3.90E-13	4.82E-12	iRP-D28A Upregulated
ENSMMUG00000017131	XYLT1	ENSG00000103489	XYLT1	412.1500172	-10.55030335	1.454249985	-7.254807264	4.02E-13	4.96E-12	iRP-D28A Downregulated
ENSMMUG00000039346	APOBEC3F	ENSG00000239713	APOBEC3G	171.8165712	-10.73062986	1.479925087	-7.250792592	4.14E-13	5.11E-12	iRP-D28A Downregulated
ENSMMUG00000013980	MAT2B	ENSG00000038274	MAT2B	1449.631767	-2.025517734	0.279366317	-7.250400682	4.16E-13	5.12E-12	iRP-D28A Downregulated
ENSMMUG00000012161	ANGPTL2	ENSG00000136859	ANGPTL2	153.5018621	-2.818830555	0.389222448	-7.242209622	4.41E-13	5.44E-12	iRP-D28A Downregulated
ENSMMUG00000003141	FLI1	ENSG00000151702	FLI1	170.0355475	-10.71559155	1.479822011	-7.241135399	4.45E-13	5.48E-12	iRP-D28A Downregulated
ENSMMUG00000019590	GCA	ENSG00000115271	GCA	914.4937911	2.518326094	0.347879794	7.239069755	4.52E-13	5.56E-12	iRP-D28A Upregulated
ENSMMUG00000014349	ITGAX	ENSG00000140678	ITGAX	172.5566675	-10.73680575	1.484372539	-7.233228494	4.72E-13	5.80E-12	iRP-D28A Downregulated
ENSMMUG00000016860	ZNF490	ENSG00000188033	ZNF490	162.3299714	2.434078379	0.336701712	7.229183254	4.86E-13	5.97E-12	iRP-D28A Upregulated
ENSMMUG00000049470	DENND2D	ENSG00000162777	DENND2D	231.0076843	-2.126484081	0.294447821	-7.22193859	5.13E-13	6.29E-12	iRP-D28A Downregulated
ENSMMUG00000009201	ABHD12	ENSG00000100997	ABHD12	6600.658204	2.77482241	0.384230427	7.221766458	5.13E-13	6.29E-12	iRP-D28A Upregulated
ENSMMUG00000012704	ISOC2	ENSG00000063241	ISOC2	592.3743721	-2.516768046	0.34869408	-7.217696511	5.29E-13	6.48E-12	iRP-D28A Downregulated
ENSMMUG00000022990	PSMC1	NA	NA	2031.145	-1.506793061	0.208771732	-7.217418972	5.30E-13	6.49E-12	iRP-D28A Downregulated
ENSMMUG00000016399	RGL1	ENSG00000143344	RGL1	3688.882562	1.383233089	0.191754427	7.213565329	5.45E-13	6.67E-12	iRP-D28A Upregulated
ENSMMUG00000020942	LGR5	ENSG00000139292	LGR5	123.5008899	-7.806116533	1.082383448	-7.21196961	5.51E-13	6.75E-12	iRP-D28A Downregulated
ENSMMUG00000016491	DPEP2	ENSG00000167261	DPEP2	198.9248445	-4.123505179	0.571867318	-7.210597722	5.57E-13	6.81E-12	iRP-D28A Downregulated
ENSMMUG00000019359	STRIP2	ENSG00000128578	STRIP2	125.1525678	3.107716426	0.430986485	7.210705053	5.57E-13	6.81E-12	iRP-D28A Upregulated
ENSMMUG00000050979	PIANP	ENSG00000139200	PIANP	66.99728379	3.879719118	0.538078173	7.210326151	5.58E-13	6.82E-12	iRP-D28A Upregulated
ENSMMUG00000049268	CD3D	ENSG00000167286	CD3D	166.1928987	-10.68262604	1.481851233	-7.208973343	5.64E-13	6.88E-12	iRP-D28A Downregulated
ENSMMUG00000012406	PCOLCE2	ENSG00000163710	PCOLCE2	1271.68117	2.242375255	0.311182859	7.205972929	5.76E-13	7.03E-12	iRP-D28A Upregulated
ENSMMUG00000006696	CCDC146	ENSG00000135205	CCDC146	129.3135644	3.633391052	0.504304017	7.204763256	5.81E-13	7.09E-12	iRP-D28A Upregulated
ENSMMUG00000016585	DLG1	ENSG00000075711	DLG1	3356.056708	-1.424872759	0.197790717	-7.203941513	5.85E-13	7.12E-12	iRP-D28A Downregulated
ENSMMUG00000045044		NA	NA	96.69452822	3.288397957	0.456461679	7.204105201	5.84E-13	7.12E-12	iRP-D28A Upregulated
ENSMMUG00000063187		NA	NA	164.4403531	-10.66731402	1.480838354	-7.203564106	5.87E-13	7.14E-12	iRP-D28A Downregulated
ENSMMUG00000040113	MFAP3L	ENSG00000198948	MFAP3L	259.6006655	-2.729415718	0.378966558	-7.202260092	5.92E-13	7.20E-12	iRP-D28A Downregulated
ENSMMUG00000014273	CATSPERG	ENSG00000099338	CATSPERG	117.3073434	3.272593924	0.454383457	7.202273485	5.92E-13	7.20E-12	iRP-D28A Upregulated
ENSMMUG00000011446	MGMT	ENSG00000170430	MGMT	141.0417096	-2.71935129	0.377694709	-7.199865987	6.03E-13	7.32E-12	iRP-D28A Downregulated
ENSMMUG00000008649	CTSW	ENSG00000172543	CTSW	112.3142717	-2.97334361	0.413059133	-7.198348554	6.09E-13	7.40E-12	iRP-D28A Downregulated
ENSMMUG00000011847	CDYL2	ENSG00000166446	CDYL2	361.7839262	-1.928672484	0.267959068	-7.197638429	6.13E-13	7.43E-12	iRP-D28A Downregulated
ENSMMUG00000008710	PCDH1	ENSG00000156453	PCDH1	84.05641011	-6.656104259	0.924795454	-7.197379951	6.14E-13	7.44E-12	iRP-D28A Downregulated
ENSMMUG00000015179	PAWR	ENSG00000177425	PAWR	1542.939202	2.081824902	0.28927624	7.196667461	6.17E-13	7.48E-12	iRP-D28A Upregulated
ENSMMUG00000049401	NUDT18	ENSG00000275074	NUDT18	328.788584	2.373647036	0.329923174	7.194544733	6.27E-13	7.59E-12	iRP-D28A Upregulated
ENSMMUG00000013303	ALDH1A1	ENSG00000165092	ALDH1A1	161.4868602	-10.64118274	1.48205937	-7.179997614	6.97E-13	8.44E-12	iRP-D28A Downregulated
ENSMMUG00000052819		NA	NA	113.6128564	2.922912677	0.407243808	7.177304154	7.11E-13	8.60E-12	iRP-D28A Upregulated
ENSMMUG00000019591	KCNH7	ENSG00000184611	KCNH7	205.6373632	-3.164550893	0.441001781	-7.175823383	7.19E-13	8.69E-12	iRP-D28A Downregulated
ENSMMUG00000046992	CNRIP1	ENSG00000119865	CNRIP1	160.1422777	-10.62911978	1.482131998	-7.171506848	7.42E-13	8.96E-12	iRP-D28A Downregulated
ENSMMUG00000032544		NA	NA	177.0465899	-2.32750478	0.324766425	-7.16670382	7.68E-13	9.27E-12	iRP-D28A Downregulated
ENSMMUG00000015548	GPR85	ENSG00000164604	GPR85	59.57361304	5.008045953	0.698854367	7.166079495	7.72E-13	9.31E-12	iRP-D28A Upregulated
ENSMMUG00000015690	ADGRG3	ENSG00000182885	ADGRG3	158.6160894	-10.61528496	1.482195319	-7.161866473	7.96E-13	9.60E-12	iRP-D28A Downregulated
ENSMMUG00000018446	FGD5	ENSG00000154783	FGD5	77.18396321	-6.103458104	0.852295185	-7.161202142	8.00E-13	9.64E-12	iRP-D28A Downregulated
ENSMMUG00000015740	PIR	ENSG00000087842	PIR	255.6427473	-2.687034852	0.375313745	-7.159436298	8.10E-13	9.75E-12	iRP-D28A Downregulated
ENSMMUG00000009691	C5H4orf19	ENSG00000154274	C4orf19	3623.323858	1.396144488	0.195007546	7.159438263	8.10E-13	9.75E-12	iRP-D28A Upregulated
ENSMMUG00000003586	ZNF366	ENSG00000178175	ZNF366	119.0128271	-7.748888289	1.083070069	-7.154558609	8.39E-13	1.01E-11	iRP-D28A Downregulated
ENSMMUG00000063234	C14H11orf52	ENSG00000149300	C11orf52	550.5590523	-1.83345287	0.256300796	-7.153519992	8.46E-13	1.02E-11	iRP-D28A Downregulated
ENSMMUG00000022572	HSPBAP1	ENSG00000169087	HSPBAP1	810.2399205	-2.042928191	0.28560766	-7.152918076	8.50E-13	1.02E-11	iRP-D28A Downregulated
ENSMMUG00000000887		ENSG00000285655	AC009879.2	69.44296142	-5.352309244	0.748443348	-7.15125501	8.60E-13	1.03E-11	iRP-D28A Downregulated
ENSMMUG00000014159	WDR5	ENSG00000196363	WDR5	2155.893911	-1.427986998	0.199705988	-7.150446593	8.65E-13	1.04E-11	iRP-D28A Downregulated
ENSMMUG00000022858	SPNS2	ENSG00000183018	SPNS2	1011.880578	1.841121089	0.257550051	7.148595327	8.77E-13	1.05E-11	iRP-D28A Upregulated
ENSMMUG00000008697	TRIP10	ENSG00000125733	TRIP10	876.4174501	2.337626879	0.327042103	7.147785739	8.82E-13	1.06E-11	iRP-D28A Upregulated
ENSMMUG00000063295	SNAI1	ENSG00000124216	SNAI1	69.60576613	-4.463184642	0.624786375	-7.143537085	9.10E-13	1.09E-11	iRP-D28A Downregulated
ENSMMUG00000002052	SPSB1	ENSG00000171621	SPSB1	104.7073411	-2.975002307	0.416536399	-7.142238508	9.18E-13	1.10E-11	iRP-D28A Downregulated
ENSMMUG00000061661	ZNF266	ENSG00000174652	ZNF266	143.6506625	2.594639707	0.363417345	7.13955935	9.36E-13	1.12E-11	iRP-D28A Upregulated
ENSMMUG00000059278		NA	NA	163.9164504	2.708741571	0.379373993	7.140029673	9.33E-13	1.12E-11	iRP-D28A Upregulated
ENSMMUG00000010949	SPG21	ENSG00000090487	SPG21	2319.094316	-1.429158152	0.200221992	-7.137868005	9.48E-13	1.13E-11	iRP-D28A Downregulated
ENSMMUG00000001680	TANK	ENSG00000136560	TANK	1498.642072	-1.789230156	0.250678352	-7.137553543	9.50E-13	1.13E-11	iRP-D28A Downregulated
ENSMMUG00000023401	ADGRB2	ENSG00000121753	ADGRB2	79.99398824	-4.0223125	0.563572544	-7.13716902	9.53E-13	1.14E-11	iRP-D28A Downregulated
ENSMMUG00000020734	GOLIM4	ENSG00000173905	GOLIM4	1232.21104	-2.16348458	0.303178664	-7.136005398	9.61E-13	1.15E-11	iRP-D28A Downregulated
ENSMMUG00000021694	AMOTL2	ENSG00000114019	AMOTL2	8284.319797	2.205114348	0.30914981	7.132834228	9.83E-13	1.17E-11	iRP-D28A Upregulated
ENSMMUG00000062421	CXCL6	ENSG00000124875	CXCL6	160.985326	-10.63671144	1.491869403	-7.129787244	1.01E-12	1.20E-11	iRP-D28A Downregulated
ENSMMUG00000006740	BCS1L	ENSG00000074582	BCS1L	846.9536408	-1.594609767	0.223780024	-7.125791387	1.03E-12	1.23E-11	iRP-D28A Downregulated
ENSMMUG00000017619	LPAR5	ENSG00000184574	LPAR5	153.6850496	-10.56972052	1.483350343	-7.125572574	1.04E-12	1.23E-11	iRP-D28A Downregulated
ENSMMUG00000010846	ARL4A	ENSG00000122644	ARL4A	1773.69865	-3.024210876	0.424439242	-7.125191492	1.04E-12	1.23E-11	iRP-D28A Downregulated
ENSMMUG00000052202		NA	NA	272.9488688	-2.047239825	0.287350387	-7.124541739	1.04E-12	1.24E-11	iRP-D28A Downregulated
ENSMMUG00000003238	PZP	ENSG00000126838	PZP	68.36484123	-4.746461622	0.666609258	-7.120305587	1.08E-12	1.28E-11	iRP-D28A Downregulated
ENSMMUG00000056202	ENY2	ENSG00000120533	ENY2	587.2624407	-1.627937033	0.228723562	-7.117487227	1.10E-12	1.30E-11	iRP-D28A Downregulated
ENSMMUG00000047481		NA	NA	1687.617395	-1.479257073	0.207826186	-7.117760771	1.10E-12	1.30E-11	iRP-D28A Downregulated
ENSMMUG00000004346	CABYR	ENSG00000154040	CABYR	377.6970832	1.904368754	0.267806095	7.110998546	1.15E-12	1.36E-11	iRP-D28A Upregulated
ENSMMUG00000061279	LMLN2	ENSG00000283654	LMLN2	57.01968944	4.610608956	0.648463809	7.110048224	1.16E-12	1.37E-11	iRP-D28A Upregulated
ENSMMUG00000015648	FDXR	ENSG00000161513	FDXR	435.0221511	-1.849398655	0.260158305	-7.108743479	1.17E-12	1.38E-11	iRP-D28A Downregulated
ENSMMUG00000016082		NA	NA	1026.149834	1.587756892	0.223387364	7.107639672	1.18E-12	1.39E-11	iRP-D28A Upregulated
ENSMMUG00000021802	KIF1A	ENSG00000130294	KIF1A	107.0058674	7.890858726	1.110585977	7.105130888	1.20E-12	1.42E-11	iRP-D28A Upregulated
ENSMMUG00000012841	KLK3	ENSG00000142515	KLK3	150.7695275	-10.542088	1.483909706	-7.104265145	1.21E-12	1.43E-11	iRP-D28A Downregulated
ENSMMUG00000045653	SBDS	NA	NA	422.0479083	-1.73991104	0.244932702	-7.10362898	1.22E-12	1.43E-11	iRP-D28A Downregulated
ENSMMUG00000015799	TLL1	ENSG00000038295	TLL1	149.6268925	-10.53112266	1.482643993	-7.102934159	1.22E-12	1.44E-11	iRP-D28A Downregulated
ENSMMUG00000001748	SYK	ENSG00000165025	SYK	148.9546012	-10.52462551	1.482764512	-7.097975054	1.27E-12	1.49E-11	iRP-D28A Downregulated
ENSMMUG00000018657	DOCK9	ENSG00000088387	DOCK9	8563.284013	1.325339012	0.186714938	7.098194839	1.26E-12	1.49E-11	iRP-D28A Upregulated
ENSMMUG00000022616	TCEANC	ENSG00000176896	TCEANC	2317.304528	-1.648181502	0.232368871	-7.092953091	1.31E-12	1.54E-11	iRP-D28A Downregulated
ENSMMUG00000009069	CRLF3	ENSG00000176390	CRLF3	1103.127763	-1.734340126	0.244561566	-7.091629943	1.33E-12	1.56E-11	iRP-D28A Downregulated
ENSMMUG00000006855		ENSG00000205669	ACOT6	235.140601	-2.467421466	0.34798705	-7.09055542	1.34E-12	1.57E-11	iRP-D28A Downregulated
ENSMMUG00000061392	TUB	ENSG00000166402	TUB	222.8997044	-3.095812338	0.436839958	-7.086834161	1.37E-12	1.61E-11	iRP-D28A Downregulated
ENSMMUG00000014678	KLF8	ENSG00000102349	KLF8	146.4619803	-3.603866066	0.508631146	-7.085421522	1.39E-12	1.63E-11	iRP-D28A Downregulated
ENSMMUG00000015245	HSPA4L	ENSG00000164070	HSPA4L	690.4769801	-2.666463982	0.376387767	-7.084353462	1.40E-12	1.64E-11	iRP-D28A Downregulated
ENSMMUG00000002144		NA	NA	68.85534233	-5.946247428	0.839836579	-7.080243436	1.44E-12	1.69E-11	iRP-D28A Downregulated
ENSMMUG00000012613	FGD1	ENSG00000102302	FGD1	77.13924915	4.45328354	0.629085255	7.078982552	1.45E-12	1.70E-11	iRP-D28A Upregulated
ENSMMUG00000016189	SNAPC3	ENSG00000164975	SNAPC3	585.0062115	1.954356054	0.276120469	7.077910826	1.46E-12	1.71E-11	iRP-D28A Upregulated
ENSMMUG00000012113	LARGE1	ENSG00000133424	LARGE1	1580.44223	1.549142171	0.218942776	7.075557366	1.49E-12	1.74E-11	iRP-D28A Upregulated
ENSMMUG00000015448	PARVB	ENSG00000188677	PARVB	62.87877106	-4.451684866	0.629627131	-7.07035108	1.55E-12	1.81E-11	iRP-D28A Downregulated
ENSMMUG00000009499	MEST	ENSG00000106484	MEST	17794.10573	-1.371626232	0.194038309	-7.068842425	1.56E-12	1.82E-11	iRP-D28A Downregulated
ENSMMUG00000054796	CCL5	ENSG00000271503	CCL5	69.38160236	-4.746682173	0.671774129	-7.065890111	1.60E-12	1.86E-11	iRP-D28A Downregulated
ENSMMUG00000054069		ENSG00000178104	PDE4DIP	249.2917944	-2.782781294	0.393929427	-7.064162012	1.62E-12	1.88E-11	iRP-D28A Downregulated
ENSMMUG00000002516	ADGRL2	ENSG00000117114	ADGRL2	1604.02127	1.762198766	0.249431802	7.064852015	1.61E-12	1.88E-11	iRP-D28A Upregulated
ENSMMUG00000028843	SLC5A5	ENSG00000105641	SLC5A5	145.1648405	-10.48743309	1.485341766	-7.060619533	1.66E-12	1.93E-11	iRP-D28A Downregulated
ENSMMUG00000028736	HSD17B14	ENSG00000087076	HSD17B14	166.3672449	2.85678164	0.404990217	7.05395222	1.74E-12	2.03E-11	iRP-D28A Upregulated
ENSMMUG00000055083	NLGN2	ENSG00000169992	NLGN2	59.10798899	4.050086114	0.574445002	7.050433202	1.78E-12	2.08E-11	iRP-D28A Upregulated
ENSMMUG00000022674	SLC51A	ENSG00000163959	SLC51A	416.430627	2.956190034	0.419750337	7.04273416	1.89E-12	2.19E-11	iRP-D28A Upregulated
ENSMMUG00000003335	LSP1	ENSG00000130592	LSP1	141.32626	-10.44878307	1.483988059	-7.041015598	1.91E-12	2.22E-11	iRP-D28A Downregulated
ENSMMUG00000007453	ARL5B	ENSG00000165997	ARL5B	2811.245381	-1.617022713	0.229695571	-7.03985151	1.92E-12	2.24E-11	iRP-D28A Downregulated
ENSMMUG00000023690	AGAP2	ENSG00000135439	AGAP2	103.9000124	-4.10832896	0.583776584	-7.037502139	1.96E-12	2.27E-11	iRP-D28A Downregulated
ENSMMUG00000016334	NPR2	ENSG00000159899	NPR2	78.19306425	-6.555018811	0.931566946	-7.036551522	1.97E-12	2.29E-11	iRP-D28A Downregulated
ENSMMUG00000043342	LAIR1	ENSG00000167613	LAIR1	140.6471883	-10.44183756	1.484076221	-7.035917306	1.98E-12	2.29E-11	iRP-D28A Downregulated
ENSMMUG00000030144		ENSG00000250722	SELENOP	273.0914607	-4.43184055	0.629986447	-7.034818874	2.00E-12	2.31E-11	iRP-D28A Downregulated
ENSMMUG00000017722	CCSAP	ENSG00000154429	CCSAP	2914.615615	-1.453151588	0.206594572	-7.033832375	2.01E-12	2.33E-11	iRP-D28A Downregulated
ENSMMUG00000015279	SMARCA2	ENSG00000080503	SMARCA2	7041.406178	-1.345561876	0.191302999	-7.033668502	2.01E-12	2.33E-11	iRP-D28A Downregulated
ENSMMUG00000001178	CCNA1	ENSG00000133101	CCNA1	142.6274472	-10.46202708	1.487799062	-7.031881755	2.04E-12	2.36E-11	iRP-D28A Downregulated
ENSMMUG00000003855	ZNF385B	ENSG00000144331	ZNF385B	160.2588668	10.92383602	1.553608861	7.031265267	2.05E-12	2.37E-11	iRP-D28A Upregulated
ENSMMUG00000064030	EOMES	ENSG00000163508	EOMES	110.6986336	-7.643676522	1.087219942	-7.030478588	2.06E-12	2.38E-11	iRP-D28A Downregulated
ENSMMUG00000049295		ENSG00000196329	GIMAP5	139.5370997	-10.43039928	1.484493661	-7.026233628	2.12E-12	2.45E-11	iRP-D28A Downregulated
ENSMMUG00000064694	AHNAK2	ENSG00000185567	AHNAK2	170.9591714	-3.70474552	0.527286597	-7.026056691	2.12E-12	2.45E-11	iRP-D28A Downregulated
ENSMMUG00000014197	DDHD1	ENSG00000100523	DDHD1	1217.63022	-2.194550405	0.312616471	-7.019944916	2.22E-12	2.56E-11	iRP-D28A Downregulated
ENSMMUG00000006460	GNA12	ENSG00000146535	GNA12	1581.281995	-1.553793764	0.221362093	-7.019240471	2.23E-12	2.57E-11	iRP-D28A Downregulated
ENSMMUG00000013803	TYRO3	ENSG00000092445	TYRO3	142.4828729	-2.434118064	0.346838853	-7.018008627	2.25E-12	2.59E-11	iRP-D28A Downregulated
ENSMMUG00000017553	ANGPTL1	ENSG00000116194	ANGPTL1	282.6205254	-2.559849177	0.364988954	-7.013497666	2.32E-12	2.67E-11	iRP-D28A Downregulated
ENSMMUG00000003332	ZKSCAN8	ENSG00000198315	ZKSCAN8	701.5921391	1.560146522	0.222468506	7.012887125	2.33E-12	2.68E-11	iRP-D28A Upregulated
ENSMMUG00000012185	ATF3	ENSG00000162772	ATF3	1740.654869	-1.897789903	0.270657926	-7.011765477	2.35E-12	2.70E-11	iRP-D28A Downregulated
ENSMMUG00000022881	RPL22L1	ENSG00000163584	RPL22L1	928.4444384	-2.134445114	0.30442392	-7.011423789	2.36E-12	2.71E-11	iRP-D28A Downregulated
ENSMMUG00000015745	CLDN24	ENSG00000177300	CLDN22	87.56873902	3.390591933	0.483609325	7.011014388	2.37E-12	2.72E-11	iRP-D28A Upregulated
ENSMMUG00000048076	TNFRSF10B	ENSG00000120889	TNFRSF10B	882.3118394	2.657738503	0.379227752	7.008291158	2.41E-12	2.77E-11	iRP-D28A Upregulated
ENSMMUG00000015904	PPARD	ENSG00000112033	PPARD	2006.748405	-1.850850436	0.264344253	-7.001667012	2.53E-12	2.90E-11	iRP-D28A Downregulated
ENSMMUG00000010127	CTBS	ENSG00000117151	CTBS	322.3866331	-10.19458476	1.456299372	-7.000335891	2.55E-12	2.92E-11	iRP-D28A Downregulated
ENSMMUG00000002714	UQCRH	ENSG00000117480	FAAH	2292.759048	-1.455556222	0.207932919	-7.000124011	2.56E-12	2.93E-11	iRP-D28A Downregulated
ENSMMUG00000054913	C1GALT1	ENSG00000106392	C1GALT1	1234.397421	-1.87783166	0.268268886	-6.999811587	2.56E-12	2.93E-11	iRP-D28A Downregulated
ENSMMUG00000001371	SLC22A23	ENSG00000137266	SLC22A23	932.643671	1.821350018	0.260317932	6.996636776	2.62E-12	3.00E-11	iRP-D28A Upregulated
ENSMMUG00000053284	HS3ST3B1	ENSG00000125430	HS3ST3B1	137.5500602	-10.4096913	1.489092119	-6.990629503	2.74E-12	3.13E-11	iRP-D28A Downregulated
ENSMMUG00000053287	CHAD	ENSG00000136457	CHAD	75.96475044	-6.512844171	0.931678628	-6.99044067	2.74E-12	3.13E-11	iRP-D28A Downregulated
ENSMMUG00000023070	KAZN	ENSG00000189337	KAZN	135.5128451	-10.38817256	1.486449159	-6.988582488	2.78E-12	3.17E-11	iRP-D28A Downregulated
ENSMMUG00000009290	ZNF416	ENSG00000083817	ZNF416	280.1625	2.257513388	0.323183803	6.985230604	2.84E-12	3.24E-11	iRP-D28A Upregulated
ENSMMUG00000058325		NA	NA	1497.913558	-3.871268226	0.55431803	-6.983839636	2.87E-12	3.27E-11	iRP-D28A Downregulated
ENSMMUG00000023762	COX15	ENSG00000014919	COX15	1514.276609	-1.47402079	0.211127255	-6.981669854	2.92E-12	3.32E-11	iRP-D28A Downregulated
ENSMMUG00000005902	FRMPD1	ENSG00000070601	FRMPD1	317.2810129	-10.17267425	1.457769641	-6.978245372	2.99E-12	3.40E-11	iRP-D28A Downregulated
ENSMMUG00000032303	SLBP	ENSG00000163950	SLBP	762.6169891	-1.52937681	0.219174493	-6.977895946	3.00E-12	3.41E-11	iRP-D28A Downregulated
ENSMMUG00000022518	PACS1	ENSG00000175115	PACS1	632.5030706	2.118025642	0.303537531	6.977804809	3.00E-12	3.41E-11	iRP-D28A Upregulated
ENSMMUG00000022140		NA	NA	1102.575169	-2.139255535	0.306776811	-6.973328674	3.10E-12	3.51E-11	iRP-D28A Downregulated
ENSMMUG00000013768	ARHGEF6	ENSG00000129675	ARHGEF6	132.5810497	-10.35662608	1.485713493	-6.970809738	3.15E-12	3.57E-11	iRP-D28A Downregulated
ENSMMUG00000037711	PTPRQ	ENSG00000139304	PTPRQ	86.46790999	5.757849317	0.825967387	6.971037125	3.15E-12	3.57E-11	iRP-D28A Upregulated
ENSMMUG00000009851	CASP5	ENSG00000137757	CASP5	62.95395049	-4.79754186	0.68826649	-6.97047136	3.16E-12	3.58E-11	iRP-D28A Downregulated
ENSMMUG00000001485	TMEM150C	ENSG00000249242	TMEM150C	132.3397753	-10.35400827	1.48587688	-6.968281433	3.21E-12	3.63E-11	iRP-D28A Downregulated
ENSMMUG00000005084	SCML2	ENSG00000102098	SCML2	311.8413826	-2.571808213	0.369299303	-6.964021299	3.31E-12	3.74E-11	iRP-D28A Downregulated
ENSMMUG00000044949	RBM43	ENSG00000184898	RBM43	185.5942432	-4.669574443	0.670751463	-6.961705934	3.36E-12	3.80E-11	iRP-D28A Downregulated
ENSMMUG00000039099	SKIL	ENSG00000136603	SKIL	3330.357771	1.662280056	0.239029015	6.954302415	3.54E-12	4.00E-11	iRP-D28A Upregulated
ENSMMUG00000018420	NUP58	ENSG00000139496	NUP58	3638.147402	-1.365490749	0.196521138	-6.948314887	3.70E-12	4.17E-11	iRP-D28A Downregulated
ENSMMUG00000050829		NA	NA	64.95785568	-5.253097721	0.75650329	-6.943919201	3.81E-12	4.30E-11	iRP-D28A Downregulated
ENSMMUG00000061364		NA	NA	71.36647993	-5.987956873	0.862353901	-6.943734897	3.82E-12	4.31E-11	iRP-D28A Downregulated
ENSMMUG00000045668	ZFP57	ENSG00000204644	ZFP57	306.6123882	-10.123343	1.45983321	-6.934588783	4.07E-12	4.59E-11	iRP-D28A Downregulated
ENSMMUG00000012043	PRSS55	ENSG00000184647	PRSS55	273.2250779	-1.930162371	0.278422104	-6.93250408	4.13E-12	4.65E-11	iRP-D28A Downregulated
ENSMMUG00000006847	RDM1	ENSG00000278023	RDM1	587.7336829	2.312175507	0.333553973	6.931938139	4.15E-12	4.67E-11	iRP-D28A Upregulated
ENSMMUG00000047454	SYNC	ENSG00000162520	SYNC	122.8998524	4.215695609	0.608242988	6.93093992	4.18E-12	4.70E-11	iRP-D28A Upregulated
ENSMMUG00000003486	RGS1	ENSG00000090104	RGS1	127.6445856	-10.30188457	1.486673744	-6.929485783	4.22E-12	4.74E-11	iRP-D28A Downregulated
ENSMMUG00000011216	MEIS1	ENSG00000143995	MEIS1	562.2751138	-2.543914229	0.367138332	-6.929034675	4.24E-12	4.76E-11	iRP-D28A Downregulated
ENSMMUG00000058998	POMP	ENSG00000132963	POMP	2071.883465	-1.526218933	0.220316525	-6.92739201	4.29E-12	4.81E-11	iRP-D28A Downregulated
ENSMMUG00000001106	ZNF160	ENSG00000170949	ZNF160	2653.707455	1.431567168	0.206676147	6.926620152	4.31E-12	4.83E-11	iRP-D28A Upregulated
ENSMMUG00000016726	PDP2	ENSG00000172840	PDP2	1775.261046	2.318308755	0.334706401	6.926395042	4.32E-12	4.84E-11	iRP-D28A Upregulated
ENSMMUG00000056083	GPC1	ENSG00000063660	GPC1	852.7316485	1.76497657	0.255346092	6.912095488	4.78E-12	5.35E-11	iRP-D28A Upregulated
ENSMMUG00000017822	PPL	ENSG00000118898	PPL	3338.943271	1.394953307	0.201832801	6.911430168	4.80E-12	5.37E-11	iRP-D28A Upregulated
ENSMMUG00000064480		NA	NA	77.05357445	6.828059963	0.98794167	6.911399902	4.80E-12	5.37E-11	iRP-D28A Upregulated
ENSMMUG00000006180	TANC1	ENSG00000115183	TANC1	4642.926957	-1.401579892	0.202802704	-6.911051322	4.81E-12	5.38E-11	iRP-D28A Downregulated
ENSMMUG00000016862	ZNF791	ENSG00000173875	ZNF791	376.7414317	2.005205192	0.290212818	6.909430132	4.87E-12	5.44E-11	iRP-D28A Upregulated
ENSMMUG00000004903	ENPP2	ENSG00000136960	ENPP2	127.453487	-10.29970441	1.49127537	-6.906641537	4.96E-12	5.54E-11	iRP-D28A Downregulated
ENSMMUG00000008263	ATP2A3	ENSG00000074370	ATP2A3	102.4158753	-7.534683346	1.090959587	-6.906473382	4.97E-12	5.55E-11	iRP-D28A Downregulated
ENSMMUG00000051742	ZBTB8A	ENSG00000160062	ZBTB8A	209.8336349	2.47090787	0.357842193	6.905021039	5.02E-12	5.60E-11	iRP-D28A Upregulated
ENSMMUG00000042586	ZNF134	ENSG00000213762	ZNF134	1099.728404	1.53315683	0.222154813	6.901299189	5.15E-12	5.74E-11	iRP-D28A Upregulated
ENSMMUG00000004598	BPGM	ENSG00000172331	BPGM	501.68522	-1.977784514	0.286640858	-6.899869507	5.21E-12	5.80E-11	iRP-D28A Downregulated
ENSMMUG00000016997	DCN	ENSG00000011465	DCN	104.8029862	-7.572379122	1.097802429	-6.897761309	5.28E-12	5.88E-11	iRP-D28A Downregulated
ENSMMUG00000013643	ZCCHC8	ENSG00000033030	ZCCHC8	820.4359655	-1.527885557	0.221590179	-6.895096006	5.38E-12	5.99E-11	iRP-D28A Downregulated
ENSMMUG00000013107	TRIM32	ENSG00000119401	TRIM32	1216.405454	1.716357196	0.248923048	6.895131691	5.38E-12	5.99E-11	iRP-D28A Upregulated
ENSMMUG00000008505	OAS2	ENSG00000111335	OAS2	123.6121943	-10.25556974	1.487871563	-6.892778916	5.47E-12	6.08E-11	iRP-D28A Downregulated
ENSMMUG00000007365	PALLD	ENSG00000129116	PALLD	2007.225789	2.350500091	0.341030232	6.892351098	5.49E-12	6.10E-11	iRP-D28A Upregulated
ENSMMUG00000009825	ZDHHC1	ENSG00000159714	ZDHHC1	106.0122228	-4.757404293	0.690306585	-6.891726656	5.51E-12	6.12E-11	iRP-D28A Downregulated
ENSMMUG00000042838		ENSG00000158864	NDUFS2	1698.689451	-1.41832486	0.205867088	-6.889517292	5.60E-12	6.21E-11	iRP-D28A Downregulated
ENSMMUG00000011156	RHCE	ENSG00000187010	RHD	67.49637467	-5.07849112	0.737264662	-6.888287724	5.65E-12	6.26E-11	iRP-D28A Downregulated
ENSMMUG00000021114	GPR182	ENSG00000166856	GPR182	52.11435268	5.23774872	0.760444162	6.887749267	5.67E-12	6.28E-11	iRP-D28A Upregulated
ENSMMUG00000009244	IL18R1	ENSG00000115604	IL18R1	86.85985896	4.73623204	0.687827705	6.885782593	5.75E-12	6.37E-11	iRP-D28A Upregulated
ENSMMUG00000001809	GPCPD1	ENSG00000125772	GPCPD1	1179.19648	-4.207316286	0.611129714	-6.884489811	5.80E-12	6.42E-11	iRP-D28A Downregulated
ENSMMUG00000022317	COL6A2	ENSG00000142173	COL6A2	87.02975334	-3.157254366	0.458626265	-6.88415516	5.81E-12	6.43E-11	iRP-D28A Downregulated
ENSMMUG00000016699	KANK3	ENSG00000186994	KANK3	101.4927074	-2.965355459	0.430922993	-6.881404586	5.93E-12	6.56E-11	iRP-D28A Downregulated
ENSMMUG00000060412	CD300A	ENSG00000167851	CD300A	124.5366087	-10.26630321	1.491951448	-6.881124198	5.94E-12	6.57E-11	iRP-D28A Downregulated
ENSMMUG00000003673	PM20D1	ENSG00000162877	PM20D1	288.3532599	-10.03343109	1.458214397	-6.880628193	5.96E-12	6.58E-11	iRP-D28A Downregulated
ENSMMUG00000064614	FAM107A	ENSG00000168309	FAM107A	59.920404	-5.415842456	0.787234366	-6.879580832	6.00E-12	6.63E-11	iRP-D28A Downregulated
ENSMMUG00000015052	ARHGAP25	ENSG00000163219	ARHGAP25	122.9032884	-10.24729499	1.489630436	-6.879085408	6.02E-12	6.65E-11	iRP-D28A Downregulated
ENSMMUG00000044344	VASN	ENSG00000168140	VASN	854.8730814	1.633062684	0.237425585	6.878208527	6.06E-12	6.69E-11	iRP-D28A Upregulated
ENSMMUG00000017019	CEP68	ENSG00000011523	CEP68	694.2048029	1.529792822	0.222423407	6.877840965	6.08E-12	6.70E-11	iRP-D28A Upregulated
ENSMMUG00000016840	MAP2K1	ENSG00000169032	MAP2K1	2888.569558	-1.384079884	0.201291568	-6.875995326	6.16E-12	6.78E-11	iRP-D28A Downregulated
ENSMMUG00000021231	MYO16	ENSG00000041515	MYO16	59.70871903	-5.405834874	0.786334829	-6.874723941	6.21E-12	6.84E-11	iRP-D28A Downregulated
ENSMMUG00000058614		NA	NA	189.6917116	2.461656985	0.358283454	6.870696818	6.39E-12	7.03E-11	iRP-D28A Upregulated
ENSMMUG00000011045	ETFA	ENSG00000140374	ETFA	1787.820754	-1.418980696	0.206701321	-6.864884515	6.65E-12	7.32E-11	iRP-D28A Downregulated
ENSMMUG00000021938	NDEL1	ENSG00000166579	NDEL1	2389.222076	-1.363018244	0.198554186	-6.864716746	6.66E-12	7.32E-11	iRP-D28A Downregulated
ENSMMUG00000022508	CREM	ENSG00000095794	CREM	983.5389392	-1.92608783	0.28070977	-6.861491971	6.81E-12	7.48E-11	iRP-D28A Downregulated
ENSMMUG00000014176	CYTIP	ENSG00000115165	CYTIP	124.1015235	-10.26124807	1.495793761	-6.860068777	6.88E-12	7.55E-11	iRP-D28A Downregulated
ENSMMUG00000008540	RNF112	ENSG00000128482	RNF112	52.73076988	4.348194119	0.633946003	6.858934511	6.94E-12	7.61E-11	iRP-D28A Upregulated
ENSMMUG00000000706	FLNB	ENSG00000136068	FLNB	24847.5661	1.278061141	0.186412623	6.856086876	7.08E-12	7.76E-11	iRP-D28A Upregulated
ENSMMUG00000020434	CSF3R	ENSG00000119535	CSF3R	1824.606485	-10.3343593	1.508006611	-6.852993365	7.23E-12	7.92E-11	iRP-D28A Downregulated
ENSMMUG00000020943	ZFC3H1	ENSG00000133858	ZFC3H1	2555.133552	1.346664596	0.196512855	6.85280662	7.24E-12	7.93E-11	iRP-D28A Upregulated
ENSMMUG00000009931	CMTM7	ENSG00000153551	CMTM7	220.8973183	-2.030785415	0.29636419	-6.852330616	7.27E-12	7.94E-11	iRP-D28A Downregulated
ENSMMUG00000005508	IFNGR2	ENSG00000159128	IFNGR2	2296.804555	1.464616189	0.21373576	6.852462074	7.26E-12	7.94E-11	iRP-D28A Upregulated
ENSMMUG00000001821	USP54	ENSG00000166348	USP54	414.6346677	2.191643934	0.319868741	6.851697748	7.30E-12	7.97E-11	iRP-D28A Upregulated
ENSMMUG00000004690	TFEB	ENSG00000112561	TFEB	1481.408694	-1.469542976	0.214489698	-6.851345258	7.32E-12	7.99E-11	iRP-D28A Downregulated
ENSMMUG00000053525	MCL1	ENSG00000143384	MCL1	19059.58182	-1.783193622	0.26033285	-6.84966811	7.40E-12	8.08E-11	iRP-D28A Downregulated
ENSMMUG00000018219	KRT75	ENSG00000170454	KRT75	102.4536013	-7.530703725	1.099574097	-6.848746027	7.45E-12	8.13E-11	iRP-D28A Downregulated
ENSMMUG00000006779	MET	ENSG00000105976	MET	27227.96415	1.27606201	0.186344441	6.847867339	7.50E-12	8.17E-11	iRP-D28A Upregulated
ENSMMUG00000006432	PXK	ENSG00000168297	PXK	1181.545036	-1.677913067	0.245038533	-6.847547797	7.51E-12	8.19E-11	iRP-D28A Downregulated
ENSMMUG00000015550	PRDM4	ENSG00000110851	PRDM4	1163.574092	1.947862631	0.284535662	6.845759219	7.61E-12	8.28E-11	iRP-D28A Upregulated
ENSMMUG00000059966	RANBP3L	ENSG00000164188	RANBP3L	142.1376355	4.09539762	0.59824003	6.845743208	7.61E-12	8.28E-11	iRP-D28A Upregulated
ENSMMUG00000012669	KDR	ENSG00000128052	KDR	61.48917791	-4.570121109	0.667676393	-6.844814576	7.66E-12	8.33E-11	iRP-D28A Downregulated
ENSMMUG00000007628	CDON	ENSG00000064309	CDON	459.4801144	2.012113306	0.294031587	6.843187591	7.75E-12	8.42E-11	iRP-D28A Upregulated
ENSMMUG00000015931	PITPNM2	ENSG00000090975	PITPNM2	667.0855328	-2.467590855	0.360831374	-6.838626104	8.00E-12	8.69E-11	iRP-D28A Downregulated
ENSMMUG00000057675	NCMAP	ENSG00000184454	NCMAP	118.0129317	-10.18868747	1.490227796	-6.837000021	8.09E-12	8.78E-11	iRP-D28A Downregulated
ENSMMUG00000021469	ZNF224	ENSG00000267680	ZNF224	972.7732617	1.467018231	0.214693146	6.833093001	8.31E-12	9.02E-11	iRP-D28A Upregulated
ENSMMUG00000058786	LNX2	ENSG00000139517	LNX2	821.7495626	-1.490554677	0.218166618	-6.832184915	8.36E-12	9.07E-11	iRP-D28A Downregulated
ENSMMUG00000022275	AOAH	ENSG00000136250	AOAH	116.6588565	-10.17204362	1.489638409	-6.828532049	8.58E-12	9.30E-11	iRP-D28A Downregulated
ENSMMUG00000023632	PROSER2	ENSG00000148426	PROSER2	708.0808854	2.269506003	0.332402862	6.827576597	8.64E-12	9.36E-11	iRP-D28A Upregulated
ENSMMUG00000003248	CCNH	ENSG00000134480	CCNH	3436.887981	-2.03538962	0.298164455	-6.826399286	8.71E-12	9.43E-11	iRP-D28A Downregulated
ENSMMUG00000011831	PNPLA8	ENSG00000135241	PNPLA8	2079.240456	-1.81933094	0.266559807	-6.825226064	8.78E-12	9.50E-11	iRP-D28A Downregulated
ENSMMUG00000000519	VGLL3	ENSG00000206538	VGLL3	2898.771	1.335526757	0.195698786	6.824399801	8.83E-12	9.55E-11	iRP-D28A Upregulated
ENSMMUG00000014227	CHRM5	ENSG00000184984	CHRM5	98.57433786	-7.474961078	1.095748484	-6.821785465	8.99E-12	9.72E-11	iRP-D28A Downregulated
ENSMMUG00000015258	GCAT	ENSG00000100116	GCAT	150.9446708	-2.695102474	0.395193366	-6.819705764	9.12E-12	9.86E-11	iRP-D28A Downregulated
ENSMMUG00000002573	CARMIL1	ENSG00000079691	CARMIL1	1539.026179	-1.825750217	0.267748944	-6.81888859	9.17E-12	9.91E-11	iRP-D28A Downregulated
ENSMMUG00000007538	TRPM4	ENSG00000130529	TRPM4	275.3464804	1.867380288	0.273976329	6.815845347	9.37E-12	1.01E-10	iRP-D28A Upregulated
ENSMMUG00000014434	FGR	ENSG00000000938	FGR	60.57124246	-5.436956397	0.797804264	-6.814900148	9.43E-12	1.02E-10	iRP-D28A Downregulated
ENSMMUG00000022938	VASP	ENSG00000125753	VASP	3653.167041	-1.334960114	0.196072491	-6.808502859	9.86E-12	1.06E-10	iRP-D28A Downregulated
ENSMMUG00000017292	CHRM1	ENSG00000168539	CHRM1	81.49013471	6.487968607	0.952806829	6.809322109	9.81E-12	1.06E-10	iRP-D28A Upregulated
ENSMMUG00000022980	SHE	ENSG00000169291	SHE	62.59303633	-5.80124863	0.852576742	-6.804371201	1.01E-11	1.09E-10	iRP-D28A Downregulated
ENSMMUG00000006668		NA	NA	267.2424795	-9.923633018	1.458328415	-6.804799877	1.01E-11	1.09E-10	iRP-D28A Downregulated
ENSMMUG00000009384	IGFBP4	ENSG00000141753	IGFBP4	152.1181185	-2.515756721	0.369807065	-6.802889822	1.03E-11	1.10E-10	iRP-D28A Downregulated
ENSMMUG00000004898	STOX2	ENSG00000173320	STOX2	337.7733096	-1.856061579	0.272854795	-6.802378465	1.03E-11	1.11E-10	iRP-D28A Downregulated
ENSMMUG00000006230	NOX5	ENSG00000255346	NOX5	113.7365539	-10.13544796	1.489999905	-6.802314498	1.03E-11	1.11E-10	iRP-D28A Downregulated
ENSMMUG00000007870		ENSG00000223572	CKMT1A	66.26653953	-4.012610619	0.589915362	-6.802010729	1.03E-11	1.11E-10	iRP-D28A Downregulated
ENSMMUG00000018358	ZNF217	ENSG00000171940	ZNF217	7510.300989	-1.599449363	0.235142838	-6.802033083	1.03E-11	1.11E-10	iRP-D28A Downregulated
ENSMMUG00000008254	GTF3C1	ENSG00000077235	GTF3C1	2529.748907	1.414005545	0.207867149	6.802448341	1.03E-11	1.11E-10	iRP-D28A Upregulated
ENSMMUG00000002113	NHLRC3	ENSG00000188811	NHLRC3	3584.426561	-1.55444508	0.228822006	-6.793249943	1.10E-11	1.18E-10	iRP-D28A Downregulated
ENSMMUG00000023254	HADH	ENSG00000138796	HADH	2248.57373	-1.601061626	0.235733753	-6.791821742	1.11E-11	1.19E-10	iRP-D28A Downregulated
ENSMMUG00000061203	ZNF696	ENSG00000185730	ZNF696	259.2806662	2.017490808	0.297065609	6.791398078	1.11E-11	1.19E-10	iRP-D28A Upregulated
ENSMMUG00000013808	SH3BP4	ENSG00000130147	SH3BP4	1653.903642	1.641868285	0.241791122	6.79044074	1.12E-11	1.20E-10	iRP-D28A Upregulated
ENSMMUG00000000413	SLC7A7	ENSG00000155465	SLC7A7	151.0508838	2.279866308	0.335905424	6.78722683	1.14E-11	1.22E-10	iRP-D28A Upregulated
ENSMMUG00000057606	GPRIN3	ENSG00000185477	GPRIN3	95.44330728	-7.428171151	1.094696352	-6.785599619	1.16E-11	1.24E-10	iRP-D28A Downregulated
ENSMMUG00000019690	SESTD1	ENSG00000187231	SESTD1	634.4053623	2.164859785	0.31918667	6.782425421	1.18E-11	1.26E-10	iRP-D28A Upregulated
ENSMMUG00000008058	BARX1	ENSG00000131668	BARX1	85.58503396	7.568250325	1.116098633	6.780987003	1.19E-11	1.27E-10	iRP-D28A Upregulated
ENSMMUG00000039210		NA	NA	121.8562028	-3.023107162	0.445913325	-6.779584707	1.21E-11	1.29E-10	iRP-D28A Downregulated
ENSMMUG00000057428	BRI3BP	NA	NA	604.3680181	-1.7315568	0.255477856	-6.777717756	1.22E-11	1.30E-10	iRP-D28A Downregulated
ENSMMUG00000019082	SFRP1	ENSG00000104332	SFRP1	111.0541695	-10.10100847	1.491553144	-6.772141183	1.27E-11	1.35E-10	iRP-D28A Downregulated
ENSMMUG00000023265	AKAP12	ENSG00000131016	AKAP12	9363.956394	2.302804363	0.340066984	6.771619927	1.27E-11	1.36E-10	iRP-D28A Upregulated
ENSMMUG00000047499	VSIG10	ENSG00000176834	VSIG10	842.6255154	-2.210891975	0.326558017	-6.770288464	1.29E-11	1.37E-10	iRP-D28A Downregulated
ENSMMUG00000002537	ZSCAN9	ENSG00000137185	ZSCAN9	143.5395399	2.332958535	0.344687734	6.768324798	1.30E-11	1.39E-10	iRP-D28A Upregulated
ENSMMUG00000057021	CIPC	ENSG00000198894	CIPC	1272.090359	-1.416593211	0.209339064	-6.766979756	1.31E-11	1.40E-10	iRP-D28A Downregulated
ENSMMUG00000023814	MAP3K13	ENSG00000073803	MAP3K13	294.1053799	-2.911475156	0.430346767	-6.765416582	1.33E-11	1.41E-10	iRP-D28A Downregulated
ENSMMUG00000013193	MMP16	ENSG00000156103	MMP16	297.4432345	10.37220013	1.533612052	6.76324897	1.35E-11	1.43E-10	iRP-D28A Upregulated
ENSMMUG00000010161	GPSM2	ENSG00000121957	GPSM2	2849.745807	-2.47139036	0.365548328	-6.760775986	1.37E-11	1.46E-10	iRP-D28A Downregulated
ENSMMUG00000016755	LIMD2	ENSG00000136490	LIMD2	74.16237912	-3.573963873	0.528713123	-6.75974118	1.38E-11	1.47E-10	iRP-D28A Downregulated
ENSMMUG00000016187	SYBU	ENSG00000147642	SYBU	74.64227625	-4.001136434	0.591973586	-6.758977977	1.39E-11	1.47E-10	iRP-D28A Downregulated
ENSMMUG00000002100	MITF	ENSG00000187098	MITF	353.1775229	3.692379665	0.546231723	6.759731285	1.38E-11	1.47E-10	iRP-D28A Upregulated
ENSMMUG00000056183	Mamu-DPA1	NA	NA	109.45882	-10.08015197	1.491463444	-6.758564561	1.39E-11	1.48E-10	iRP-D28A Downregulated
ENSMMUG00000009461	SMURF2	ENSG00000108854	SMURF2	1952.520409	1.419411525	0.21008911	6.756235601	1.42E-11	1.50E-10	iRP-D28A Upregulated
ENSMMUG00000017479	FBXO21	ENSG00000135108	FBXO21	1931.528272	-1.788368942	0.264736972	-6.755267049	1.43E-11	1.51E-10	iRP-D28A Downregulated
ENSMMUG00000045506	MAFF	ENSG00000185022	MAFF	1562.336905	-3.294668122	0.487742992	-6.754926619	1.43E-11	1.51E-10	iRP-D28A Downregulated
ENSMMUG00000049296		NA	NA	166.2234696	7.943431846	1.176699474	6.750603718	1.47E-11	1.56E-10	iRP-D28A Upregulated
ENSMMUG00000010309	SEPTIN8	ENSG00000164402	SEPTIN8	11022.84519	1.540026485	0.228163277	6.749668498	1.48E-11	1.57E-10	iRP-D28A Upregulated
ENSMMUG00000063742	FAM127A	NA	NA	1392.633322	-2.078918457	0.30806499	-6.748311306	1.50E-11	1.58E-10	iRP-D28A Downregulated
ENSMMUG00000000918	ATP9A	ENSG00000054793	ATP9A	147.3442013	-3.05541033	0.453095426	-6.743414645	1.55E-11	1.63E-10	iRP-D28A Downregulated
ENSMMUG00000064792		NA	NA	159.43236	3.172506387	0.470463024	6.743370316	1.55E-11	1.63E-10	iRP-D28A Upregulated
ENSMMUG00000006139	HMGCR	ENSG00000113161	HMGCR	2579.770636	-1.332910612	0.197672889	-6.743011728	1.55E-11	1.64E-10	iRP-D28A Downregulated
ENSMMUG00000064535	PSMB10	ENSG00000205220	PSMB10	276.4705152	-2.218413808	0.329032772	-6.742227503	1.56E-11	1.64E-10	iRP-D28A Downregulated
ENSMMUG00000013181	EIF2B1	ENSG00000111361	EIF2B1	921.2985354	-1.515922295	0.224876769	-6.741124482	1.57E-11	1.65E-10	iRP-D28A Downregulated
ENSMMUG00000018931	ACLY	ENSG00000131473	ACLY	4207.740683	-1.292169851	0.191682755	-6.741189895	1.57E-11	1.65E-10	iRP-D28A Downregulated
ENSMMUG00000048882	KIAA0408	ENSG00000189367	KIAA0408	251.5238347	-9.837326562	1.459545288	-6.739994056	1.58E-11	1.67E-10	iRP-D28A Downregulated
ENSMMUG00000021887	S100P	ENSG00000163993	S100P	3761.533555	-2.9199109	0.433236814	-6.739757112	1.59E-11	1.67E-10	iRP-D28A Downregulated
ENSMMUG00000039101	PELO	ENSG00000152684	PELO	3000.192145	-1.32133845	0.196091059	-6.738392121	1.60E-11	1.68E-10	iRP-D28A Downregulated
ENSMMUG00000020694	RAB27A	ENSG00000069974	RAB27A	393.5548302	2.289626902	0.33992021	6.735777498	1.63E-11	1.71E-10	iRP-D28A Upregulated
ENSMMUG00000018458	SMG7	ENSG00000116698	SMG7	1721.943805	1.617467449	0.240183165	6.734308177	1.65E-11	1.73E-10	iRP-D28A Upregulated
ENSMMUG00000060110		NA	NA	154.5497711	-2.302404288	0.341942449	-6.733309358	1.66E-11	1.74E-10	iRP-D28A Downregulated
ENSMMUG00000008897	C1RL	ENSG00000139178	C1RL	252.4819068	-9.8414965	1.461727532	-6.732784522	1.66E-11	1.75E-10	iRP-D28A Downregulated
ENSMMUG00000008487	NQO2	ENSG00000124588	NQO2	1342.664837	-1.416035681	0.210346634	-6.731915093	1.67E-11	1.76E-10	iRP-D28A Downregulated
ENSMMUG00000045470	TNFRSF6B	ENSG00000243509	TNFRSF6B	198.8806708	-2.413376261	0.358534998	-6.731215293	1.68E-11	1.76E-10	iRP-D28A Downregulated
ENSMMUG00000060968	HIST1H2BM	ENSG00000273703	H2BC14	1176.560963	-1.793328576	0.266446081	-6.730549649	1.69E-11	1.77E-10	iRP-D28A Downregulated
ENSMMUG00000006389	ZSCAN20	ENSG00000121903	ZSCAN20	267.5339534	1.973929962	0.29337182	6.728423895	1.72E-11	1.80E-10	iRP-D28A Upregulated
ENSMMUG00000009087	HDGFL3	ENSG00000166503	HDGFL3	108.5344056	-10.06793433	1.497007191	-6.72537473	1.75E-11	1.83E-10	iRP-D28A Downregulated
ENSMMUG00000017276	NOL4	ENSG00000101746	NOL4	250.0740062	1.920368479	0.285681421	6.722062891	1.79E-11	1.87E-10	iRP-D28A Upregulated
ENSMMUG00000015850	ITIH5	ENSG00000123243	ITIH5	102.8090382	-2.695839263	0.401057579	-6.721826004	1.79E-11	1.88E-10	iRP-D28A Downregulated
ENSMMUG00000000524	SCNN1B	ENSG00000168447	SCNN1B	71.61261386	-4.964446484	0.73894201	-6.718316747	1.84E-11	1.92E-10	iRP-D28A Downregulated
ENSMMUG00000014011	IGFBP7	ENSG00000163453	IGFBP7	811.3144234	2.568561308	0.382450992	6.716053453	1.87E-11	1.95E-10	iRP-D28A Upregulated
ENSMMUG00000060429	ZNF358	ENSG00000198816	ZNF358	361.0636706	1.723911732	0.256874997	6.711091975	1.93E-11	2.02E-10	iRP-D28A Upregulated
ENSMMUG00000018333	RASGRP1	ENSG00000172575	RASGRP1	164.6506668	-2.231164248	0.332621104	-6.707825283	1.98E-11	2.06E-10	iRP-D28A Downregulated
ENSMMUG00000002553	CYP19A1	ENSG00000137869	CYP19A1	105.4549069	-10.02636402	1.494832195	-6.707350867	1.98E-11	2.07E-10	iRP-D28A Downregulated
ENSMMUG00000001027	ATP5F1B	NA	NA	2614.878116	-1.642478264	0.24493105	-6.705880132	2.00E-11	2.08E-10	iRP-D28A Downregulated
ENSMMUG00000006652	ZBED5	ENSG00000236287	ZBED5	1904.192565	2.012753274	0.300128188	6.706312013	2.00E-11	2.08E-10	iRP-D28A Upregulated
ENSMMUG00000011386	GIMAP4	ENSG00000133574	GIMAP4	242.9626976	-9.78602986	1.460735068	-6.699387228	2.09E-11	2.18E-10	iRP-D28A Downregulated
ENSMMUG00000003851	KALRN	ENSG00000160145	KALRN	1338.949753	-1.412080681	0.210830681	-6.697700125	2.12E-11	2.20E-10	iRP-D28A Downregulated
ENSMMUG00000002755	KLHL5	ENSG00000109790	KLHL5	601.5421566	1.718676232	0.256946942	6.688837067	2.25E-11	2.34E-10	iRP-D28A Upregulated
ENSMMUG00000022906	VCAM1	ENSG00000162692	VCAM1	103.3892135	-9.997860028	1.495322566	-6.686089179	2.29E-11	2.38E-10	iRP-D28A Downregulated
ENSMMUG00000021825	SEMA7A	ENSG00000138623	SEMA7A	4040.97126	-1.337348025	0.200027884	-6.685807994	2.30E-11	2.38E-10	iRP-D28A Downregulated
ENSMMUG00000001197		NA	NA	58.26744375	-4.059064789	0.607246605	-6.684376259	2.32E-11	2.41E-10	iRP-D28A Downregulated
ENSMMUG00000044086		NA	NA	226.5150381	1.98208226	0.296752817	6.679236541	2.40E-11	2.49E-10	iRP-D28A Upregulated
ENSMMUG00000006088	KLF4	ENSG00000136826	KLF4	841.4513385	-2.173854339	0.325479996	-6.678918416	2.41E-11	2.50E-10	iRP-D28A Downregulated
ENSMMUG00000061321	HCFC1R1	NA	NA	2012.488244	1.370259364	0.205180236	6.678320454	2.42E-11	2.50E-10	iRP-D28A Upregulated
ENSMMUG00000050862		ENSG00000205810	KLRC3	105.6080346	-10.02850758	1.501740726	-6.677922096	2.42E-11	2.51E-10	iRP-D28A Downregulated
ENSMMUG00000054030	CLTRN	ENSG00000285602	AC097625.2	166.0598934	2.504217452	0.37499777	6.677952911	2.42E-11	2.51E-10	iRP-D28A Upregulated
ENSMMUG00000017433	SLC8A3	ENSG00000100678	SLC8A3	101.1676802	-9.966505848	1.493640283	-6.672627917	2.51E-11	2.60E-10	iRP-D28A Downregulated
ENSMMUG00000015128	AKAP6	ENSG00000151320	AKAP6	263.2606327	-1.972654184	0.295729446	-6.670469266	2.55E-11	2.64E-10	iRP-D28A Downregulated
ENSMMUG00000005596	ALAS1	ENSG00000023330	ALAS1	1847.370432	-1.658160595	0.248596852	-6.670078818	2.56E-11	2.64E-10	iRP-D28A Downregulated
ENSMMUG00000007067	SH3PXD2A	ENSG00000107957	SH3PXD2A	588.0232073	2.092153821	0.31369147	6.669463531	2.57E-11	2.65E-10	iRP-D28A Upregulated
ENSMMUG00000020473		NA	NA	955.3798026	-1.431445297	0.214670388	-6.668107828	2.59E-11	2.68E-10	iRP-D28A Downregulated
ENSMMUG00000008978	ZFP2	ENSG00000198939	ZFP2	148.5719189	2.423637817	0.363472838	6.668002564	2.59E-11	2.68E-10	iRP-D28A Upregulated
ENSMMUG00000000183	MLEC	ENSG00000110917	MLEC	2403.806839	-1.35072918	0.202631278	-6.665946109	2.63E-11	2.71E-10	iRP-D28A Downregulated
ENSMMUG00000023778	FBXO32	ENSG00000156804	FBXO32	517.5419364	-2.440191864	0.366231019	-6.662985211	2.68E-11	2.76E-10	iRP-D28A Downregulated
ENSMMUG00000007517		NA	NA	88.06302092	-7.311188939	1.097192076	-6.663545151	2.67E-11	2.76E-10	iRP-D28A Downregulated
ENSMMUG00000015805	ZNF169	ENSG00000175787	ZNF169	190.0572362	2.015632551	0.302497307	6.663307416	2.68E-11	2.76E-10	iRP-D28A Upregulated
ENSMMUG00000009951	MARCKSL1	ENSG00000175130	MARCKSL1	387.7841768	-2.005677214	0.301044469	-6.662395157	2.69E-11	2.77E-10	iRP-D28A Downregulated
ENSMMUG00000057536		NA	NA	163.1790828	2.25471139	0.338421328	6.662438815	2.69E-11	2.77E-10	iRP-D28A Upregulated
ENSMMUG00000002495	ZNF573	ENSG00000189144	ZNF573	230.2643706	2.186246891	0.328350748	6.658266827	2.77E-11	2.85E-10	iRP-D28A Upregulated
ENSMMUG00000002153	G3BP2	ENSG00000138757	G3BP2	4155.710972	-1.313715165	0.197418794	-6.654458458	2.84E-11	2.92E-10	iRP-D28A Downregulated
ENSMMUG00000018139	DOCK10	ENSG00000135905	DOCK10	232.2697748	-9.720988668	1.461321021	-6.652192455	2.89E-11	2.97E-10	iRP-D28A Downregulated
ENSMMUG00000023308	KCND2	ENSG00000184408	KCND2	54.59820651	4.879018249	0.733505424	6.651645767	2.90E-11	2.98E-10	iRP-D28A Upregulated
ENSMMUG00000019363	SYAP1	ENSG00000169895	SYAP1	2721.776421	-1.494923235	0.224796573	-6.650115771	2.93E-11	3.00E-10	iRP-D28A Downregulated
ENSMMUG00000017505	TTC3	ENSG00000182670	TTC3	2341.408712	1.710661297	0.25725039	6.649790881	2.94E-11	3.01E-10	iRP-D28A Upregulated
ENSMMUG00000057143	TMEM127	ENSG00000135956	TMEM127	872.0460264	1.504307632	0.226341932	6.646172988	3.01E-11	3.08E-10	iRP-D28A Upregulated
ENSMMUG00000063846		NA	NA	54.40184524	3.823465208	0.575363813	6.645300103	3.03E-11	3.10E-10	iRP-D28A Upregulated
ENSMMUG00000015857	LRRK2	ENSG00000188906	LRRK2	98.94479084	-9.93443578	1.496280492	-6.639420772	3.15E-11	3.22E-10	iRP-D28A Downregulated
ENSMMUG00000001526	TEX10	ENSG00000136891	TEX10	1553.389415	-1.354918302	0.204270891	-6.632948521	3.29E-11	3.37E-10	iRP-D28A Downregulated
ENSMMUG00000042613	KLHL21	ENSG00000162413	KLHL21	896.5040841	-2.389733593	0.360374198	-6.631256089	3.33E-11	3.40E-10	iRP-D28A Downregulated
ENSMMUG00000021135	SLC34A2	ENSG00000157765	SLC34A2	96.89808294	-9.904304251	1.495532494	-6.622593821	3.53E-11	3.60E-10	iRP-D28A Downregulated
ENSMMUG00000047704	ZNF226	ENSG00000167380	ZNF226	784.3885518	1.513273959	0.228497299	6.622721443	3.53E-11	3.60E-10	iRP-D28A Upregulated
ENSMMUG00000015151	IL2RA	ENSG00000134460	IL2RA	97.11494748	-9.907535841	1.496424749	-6.620804587	3.57E-11	3.64E-10	iRP-D28A Downregulated
ENSMMUG00000017583	SSBP2	ENSG00000145687	SSBP2	243.8307884	3.226808574	0.487357657	6.621027761	3.57E-11	3.64E-10	iRP-D28A Upregulated
ENSMMUG00000004224	PARP12	ENSG00000059378	PARP12	144.4125187	-2.360505977	0.356829041	-6.615229443	3.71E-11	3.78E-10	iRP-D28A Downregulated
ENSMMUG00000041001	SLC16A5	ENSG00000170190	SLC16A5	587.9643687	1.919096949	0.290103491	6.61521495	3.71E-11	3.78E-10	iRP-D28A Upregulated
ENSMMUG00000010432	ZNF592	ENSG00000136383	ALPK3	1497.771349	1.637293098	0.247570045	6.613453972	3.75E-11	3.82E-10	iRP-D28A Upregulated
ENSMMUG00000040033		NA	NA	340.0020338	2.956089927	0.447015768	6.612943295	3.77E-11	3.83E-10	iRP-D28A Upregulated
ENSMMUG00000019156	PARD3	ENSG00000148498	PARD3	5745.994537	-1.275065492	0.192874626	-6.610851401	3.82E-11	3.89E-10	iRP-D28A Downregulated
ENSMMUG00000003162	PIK3R2	ENSG00000105647	PIK3R2	285.0503001	1.82955711	0.276826993	6.609027132	3.87E-11	3.93E-10	iRP-D28A Upregulated
ENSMMUG00000008210	SRPX2	ENSG00000102359	SRPX2	96.70698433	-9.901427393	1.498408217	-6.607963893	3.90E-11	3.96E-10	iRP-D28A Downregulated
ENSMMUG00000065139		ENSG00000284797	AC008397.1	90.88886286	2.764309164	0.418363847	6.607428392	3.91E-11	3.97E-10	iRP-D28A Upregulated
ENSMMUG00000010496	RBM19	ENSG00000122965	RBM19	1253.708743	-1.441899433	0.218321153	-6.604487999	3.99E-11	4.05E-10	iRP-D28A Downregulated
ENSMMUG00000060205	PAIP2	ENSG00000120727	PAIP2	3221.148426	-1.461993456	0.221413419	-6.603002941	4.03E-11	4.09E-10	iRP-D28A Downregulated
ENSMMUG00000008378	MLKL	ENSG00000168404	MLKL	95.10485431	-9.877354122	1.496099618	-6.602069813	4.05E-11	4.11E-10	iRP-D28A Downregulated
ENSMMUG00000001981	GPR156	ENSG00000175697	GPR156	57.82557807	-4.047386374	0.613461843	-6.597617143	4.18E-11	4.23E-10	iRP-D28A Downregulated
ENSMMUG00000019148	VTN	ENSG00000109072	VTN	118.1348068	2.439146624	0.369689829	6.597819128	4.17E-11	4.23E-10	iRP-D28A Upregulated
ENSMMUG00000021545	ZAP70	ENSG00000115085	ZAP70	94.87578486	-9.873879345	1.49669775	-6.597109768	4.19E-11	4.24E-10	iRP-D28A Downregulated
ENSMMUG00000061198	XK	ENSG00000047597	XK	82.88288733	-3.339263093	0.506236995	-6.596244693	4.22E-11	4.27E-10	iRP-D28A Downregulated
ENSMMUG00000012716	NID1	ENSG00000116962	NID1	973.0396154	-4.086490237	0.61986632	-6.592534718	4.32E-11	4.37E-10	iRP-D28A Downregulated
ENSMMUG00000002354		ENSG00000187607	ZNF286A	283.2126423	1.758732466	0.266843224	6.590882992	4.37E-11	4.42E-10	iRP-D28A Upregulated
ENSMMUG00000017911	LARP7	ENSG00000174720	LARP7	1060.195539	-1.449627601	0.219996379	-6.589324825	4.42E-11	4.46E-10	iRP-D28A Downregulated
ENSMMUG00000008890	GTPBP2	ENSG00000172432	GTPBP2	1403.530562	1.420171576	0.215518771	6.589549347	4.41E-11	4.46E-10	iRP-D28A Upregulated
ENSMMUG00000001752	TMEM155	ENSG00000164112	TMEM155	218.1286054	-9.630243618	1.461818515	-6.587851719	4.46E-11	4.50E-10	iRP-D28A Downregulated
ENSMMUG00000013589	ACBD4	ENSG00000181513	ACBD4	369.5156947	1.747769427	0.265404838	6.585296033	4.54E-11	4.58E-10	iRP-D28A Upregulated
ENSMMUG00000005236		ENSG00000242852	ZNF709	128.9491998	2.874772804	0.436608581	6.584325017	4.57E-11	4.61E-10	iRP-D28A Upregulated
ENSMMUG00000028765	SARS2	ENSG00000104835	SARS2	584.6868798	-1.744587863	0.264978435	-6.583886201	4.58E-11	4.62E-10	iRP-D28A Downregulated
ENSMMUG00000017932	ACSS2	ENSG00000131069	ACSS2	964.8596967	-1.617634666	0.245744356	-6.582591315	4.62E-11	4.65E-10	iRP-D28A Downregulated
ENSMMUG00000017033	LCP1	ENSG00000136167	LCP1	13090.26882	-1.37835561	0.209422968	-6.58168311	4.65E-11	4.68E-10	iRP-D28A Downregulated
ENSMMUG00000008536	MAPK7	ENSG00000166484	MAPK7	229.7408886	2.116164821	0.321629459	6.579511792	4.72E-11	4.75E-10	iRP-D28A Upregulated
ENSMMUG00000008516	SPECC1L	ENSG00000100014	SPECC1L	3423.912203	-1.308236857	0.198948719	-6.575749077	4.84E-11	4.87E-10	iRP-D28A Downregulated
ENSMMUG00000013009	MEIS3	ENSG00000105419	MEIS3	123.6291616	3.059920987	0.465458523	6.573992824	4.90E-11	4.92E-10	iRP-D28A Upregulated
ENSMMUG00000061641		NA	NA	576.8464444	1.673305118	0.25461543	6.571892044	4.97E-11	4.99E-10	iRP-D28A Upregulated
ENSMMUG00000004027	BTBD7	ENSG00000011114	BTBD7	2457.760127	1.29085609	0.196432616	6.571495703	4.98E-11	5.00E-10	iRP-D28A Upregulated
ENSMMUG00000001608	PLCE1	ENSG00000138193	PLCE1	224.0851002	-2.24781218	0.342085257	-6.570912181	5.00E-11	5.02E-10	iRP-D28A Downregulated
ENSMMUG00000002612	SOD3	ENSG00000109610	SOD3	74.55296162	4.739220811	0.721352314	6.569911427	5.03E-11	5.05E-10	iRP-D28A Upregulated
ENSMMUG00000007168	KIAA1958	ENSG00000165185	KIAA1958	648.8284243	1.587376145	0.241671427	6.568323639	5.09E-11	5.10E-10	iRP-D28A Upregulated
ENSMMUG00000021484	NPC1	ENSG00000141458	NPC1	2038.892144	1.443815887	0.219848971	6.567307925	5.12E-11	5.13E-10	iRP-D28A Upregulated
ENSMMUG00000002150	RAMP2	ENSG00000131477	RAMP2	65.02192694	-6.275164642	0.955713343	-6.565948555	5.17E-11	5.18E-10	iRP-D28A Downregulated
ENSMMUG00000002797	JDP2	ENSG00000140044	JDP2	575.4696308	2.003820787	0.305285355	6.563763226	5.25E-11	5.25E-10	iRP-D28A Upregulated
ENSMMUG00000009850	CASP4	ENSG00000196954	CASP4	882.3725105	-1.424598108	0.217183026	-6.559435776	5.40E-11	5.40E-10	iRP-D28A Downregulated
ENSMMUG00000056023	SDHD	NA	NA	525.9611332	-1.689254729	0.25754371	-6.559099148	5.41E-11	5.41E-10	iRP-D28A Downregulated
ENSMMUG00000051757		NA	NA	385.1385508	-1.636408104	0.24955683	-6.55725633	5.48E-11	5.47E-10	iRP-D28A Downregulated
ENSMMUG00000005063	CDKL5	ENSG00000008086	CDKL5	2142.246186	-1.47923996	0.225650389	-6.555450511	5.55E-11	5.54E-10	iRP-D28A Downregulated
ENSMMUG00000015167	DIS3L2	ENSG00000144535	DIS3L2	207.1320906	-3.981009498	0.607765727	-6.550236906	5.74E-11	5.73E-10	iRP-D28A Downregulated
ENSMMUG00000010843	HNRNPH1	ENSG00000169045	HNRNPH1	11761.64829	-1.337070246	0.204132271	-6.550018965	5.75E-11	5.74E-10	iRP-D28A Downregulated
ENSMMUG00000012374	MGAT4B	ENSG00000161013	MGAT4B	1224.267608	1.518572027	0.231876531	6.549054457	5.79E-11	5.77E-10	iRP-D28A Upregulated
ENSMMUG00000020493	ZNF256	ENSG00000152454	AC010326.1	357.996416	2.105801435	0.321860914	6.54258204	6.05E-11	6.02E-10	iRP-D28A Upregulated
ENSMMUG00000010740	PSMA4	ENSG00000041357	PSMA4	3021.049947	-1.31683842	0.201319464	-6.541038771	6.11E-11	6.08E-10	iRP-D28A Downregulated
ENSMMUG00000008914	MYO1G	ENSG00000136286	MYO1G	211.866789	-9.589617182	1.466843213	-6.537588404	6.25E-11	6.22E-10	iRP-D28A Downregulated
ENSMMUG00000008634	BDNF	ENSG00000176697	BDNF	238.8738177	4.04072975	0.618098127	6.537359646	6.26E-11	6.23E-10	iRP-D28A Upregulated
ENSMMUG00000017675	AUTS2	ENSG00000158321	AUTS2	123.5824505	3.635956229	0.55621122	6.537006263	6.28E-11	6.24E-10	iRP-D28A Upregulated
ENSMMUG00000013411	TANC2	ENSG00000170921	TANC2	2510.401141	1.58972196	0.243212246	6.536356551	6.30E-11	6.26E-10	iRP-D28A Upregulated
ENSMMUG00000007618	TMPRSS13	ENSG00000137747	TMPRSS13	426.6011189	-1.741069515	0.266458592	-6.53410912	6.40E-11	6.35E-10	iRP-D28A Downregulated
ENSMMUG00000052220		NA	NA	996.3761209	-1.396171867	0.213722573	-6.532636423	6.46E-11	6.41E-10	iRP-D28A Downregulated
ENSMMUG00000006135	GNE	ENSG00000159921	GNE	1683.326114	-1.38148085	0.211510764	-6.531491929	6.51E-11	6.46E-10	iRP-D28A Downregulated
ENSMMUG00000028930	TJP3	ENSG00000105289	TJP3	146.15681	2.331928658	0.357040298	6.531275791	6.52E-11	6.46E-10	iRP-D28A Upregulated
ENSMMUG00000004503	PANX1	ENSG00000110218	PANX1	207.5969469	-9.558715942	1.463564396	-6.531120848	6.53E-11	6.47E-10	iRP-D28A Downregulated
ENSMMUG00000005266	NLRP7	ENSG00000167634	NLRP7	89.51915268	-9.790010229	1.499474955	-6.528958817	6.62E-11	6.55E-10	iRP-D28A Downregulated
ENSMMUG00000005998	UNC5B	ENSG00000107731	UNC5B	89.05287719	-9.782493411	1.498309288	-6.529021403	6.62E-11	6.55E-10	iRP-D28A Downregulated
ENSMMUG00000011683	ZBTB12	ENSG00000204366	ZBTB12	99.6285645	2.596451962	0.397701522	6.528644771	6.64E-11	6.57E-10	iRP-D28A Upregulated
ENSMMUG00000003783	PTPN9	ENSG00000169410	PTPN9	1091.475466	1.394264644	0.213620682	6.526824247	6.72E-11	6.64E-10	iRP-D28A Upregulated
ENSMMUG00000018813		NA	NA	647.9918359	-1.479398399	0.226806943	-6.522720937	6.90E-11	6.82E-10	iRP-D28A Downregulated
ENSMMUG00000017401	LNX1	ENSG00000072201	LNX1	489.0226276	-1.666062711	0.255443288	-6.522241098	6.93E-11	6.84E-10	iRP-D28A Downregulated
ENSMMUG00000021425	USP12	ENSG00000152484	USP12	1701.501426	-1.420687724	0.217824329	-6.522171929	6.93E-11	6.84E-10	iRP-D28A Downregulated
ENSMMUG00000017685	HSD17B4	ENSG00000133835	HSD17B4	5498.315765	-1.323863546	0.203058177	-6.519626877	7.05E-11	6.95E-10	iRP-D28A Downregulated
ENSMMUG00000012802		ENSG00000062370	ZNF112	1032.013492	1.563424978	0.239815398	6.519285227	7.06E-11	6.96E-10	iRP-D28A Upregulated
ENSMMUG00000002267	LAMC3	ENSG00000050555	LAMC3	54.26688281	-5.596404387	0.85853588	-6.518544559	7.10E-11	6.99E-10	iRP-D28A Downregulated
ENSMMUG00000019194	SFMBT2	ENSG00000198879	SFMBT2	88.15558482	-9.767883219	1.49870405	-6.517553095	7.15E-11	7.04E-10	iRP-D28A Downregulated
ENSMMUG00000002420	RUNX3	ENSG00000020633	RUNX3	88.39414697	-9.771767756	1.499423852	-6.517015015	7.17E-11	7.06E-10	iRP-D28A Downregulated
ENSMMUG00000055344	TLCD3A	ENSG00000167695	TLCD3A	526.8117795	2.02540422	0.310849397	6.515709016	7.23E-11	7.12E-10	iRP-D28A Upregulated
ENSMMUG00000008069	UBE2E3	ENSG00000170035	UBE2E3	1009.768384	1.699174771	0.260964535	6.51113291	7.46E-11	7.33E-10	iRP-D28A Upregulated
ENSMMUG00000052293	Mamu-B	NA	NA	101.1541585	-3.377265889	0.518872223	-6.508858523	7.57E-11	7.44E-10	iRP-D28A Downregulated
ENSMMUG00000022283	ATRN	ENSG00000088812	ATRN	2387.864595	1.270653036	0.195224933	6.50866167	7.58E-11	7.45E-10	iRP-D28A Upregulated
ENSMMUG00000008591	SLC16A14	ENSG00000163053	SLC16A14	82.20805651	-7.22052699	1.109611704	-6.507255614	7.65E-11	7.51E-10	iRP-D28A Downregulated
ENSMMUG00000043529		NA	NA	60.49527176	-6.180634467	0.950800595	-6.500452882	8.01E-11	7.86E-10	iRP-D28A Downregulated
ENSMMUG00000005283	SFT2D2	ENSG00000213064	SFT2D2	470.3564879	1.596592921	0.245645114	6.499591613	8.05E-11	7.90E-10	iRP-D28A Upregulated
ENSMMUG00000007596	SEMA4C	ENSG00000168758	SEMA4C	1091.605556	-1.681315675	0.258776549	-6.497171711	8.18E-11	8.02E-10	iRP-D28A Downregulated
ENSMMUG00000017436	ST3GAL6	ENSG00000064225	ST3GAL6	731.2771335	-1.495620187	0.230372741	-6.492175162	8.46E-11	8.29E-10	iRP-D28A Downregulated
ENSMMUG00000014047	BMX	ENSG00000102010	BMX	87.46023988	-9.756479841	1.502980409	-6.491421831	8.50E-11	8.32E-10	iRP-D28A Downregulated
ENSMMUG00000018257	CSRP2	ENSG00000175183	CSRP2	975.8713112	-1.721506418	0.265332653	-6.488106154	8.69E-11	8.50E-10	iRP-D28A Downregulated
ENSMMUG00000005342	EIF2B3	ENSG00000070785	EIF2B3	676.677577	-1.474208601	0.227328781	-6.484918415	8.88E-11	8.68E-10	iRP-D28A Downregulated
ENSMMUG00000007486	FZD3	ENSG00000104290	FZD3	2898.730999	-2.36344437	0.36455787	-6.48304307	8.99E-11	8.78E-10	iRP-D28A Downregulated
ENSMMUG00000057794	PRKCDBP	ENSG00000170955	CAVIN3	88.42126899	-9.772187867	1.50773832	-6.481355376	9.09E-11	8.88E-10	iRP-D28A Downregulated
ENSMMUG00000045509	NAALADL2	ENSG00000177694	NAALADL2	1584.603915	2.975681952	0.459121421	6.481252704	9.10E-11	8.88E-10	iRP-D28A Upregulated
ENSMMUG00000061245	SMCR8	ENSG00000176994	SMCR8	2654.184435	1.314450826	0.202817199	6.480963301	9.11E-11	8.89E-10	iRP-D28A Upregulated
ENSMMUG00000017838	PEA15	ENSG00000162734	PEA15	4676.141399	1.29087868	0.199188353	6.480693573	9.13E-11	8.90E-10	iRP-D28A Upregulated
ENSMMUG00000006697	AKR7A2	ENSG00000053371	AKR7A2	2222.04581	-1.284362182	0.198250844	-6.478470198	9.27E-11	9.03E-10	iRP-D28A Downregulated
ENSMMUG00000056087	BBS10	ENSG00000179941	BBS10	563.8526846	1.683400406	0.259854343	6.478246186	9.28E-11	9.04E-10	iRP-D28A Upregulated
ENSMMUG00000000172	SLC31A2	ENSG00000136867	SLC31A2	615.675011	-1.742741251	0.26909355	-6.47633973	9.40E-11	9.15E-10	iRP-D28A Downregulated
ENSMMUG00000058836	TMED2	ENSG00000086598	TMED2	6236.035924	-1.309984003	0.20228793	-6.475838684	9.43E-11	9.18E-10	iRP-D28A Downregulated
ENSMMUG00000005827	PNMA8A	ENSG00000182013	PNMA8A	195.6545019	-9.474569066	1.463132267	-6.475538323	9.45E-11	9.19E-10	iRP-D28A Downregulated
ENSMMUG00000045825	MAP1LC3A	ENSG00000101460	MAP1LC3A	94.83220484	-2.779504056	0.429246754	-6.475305934	9.46E-11	9.20E-10	iRP-D28A Downregulated
ENSMMUG00000012032	ATP13A3	ENSG00000133657	ATP13A3	9920.41675	1.432897751	0.221329888	6.474036398	9.54E-11	9.27E-10	iRP-D28A Upregulated
ENSMMUG00000005792	PIK3R5	ENSG00000141506	PIK3R5	84.78599209	-9.711662452	1.500590394	-6.471894322	9.68E-11	9.40E-10	iRP-D28A Downregulated
ENSMMUG00000013511	SAT2	ENSG00000141504	SAT2	195.0199366	-9.468428167	1.46359963	-6.469274776	9.85E-11	9.56E-10	iRP-D28A Downregulated
ENSMMUG00000019958	PLPP5	ENSG00000147535	PLPP5	501.2369922	-1.732659781	0.267893362	-6.467721953	9.95E-11	9.65E-10	iRP-D28A Downregulated
ENSMMUG00000009346	AGAP1	ENSG00000157985	AGAP1	1353.142389	-1.439885972	0.22265116	-6.46700412	1.00E-10	9.69E-10	iRP-D28A Downregulated
ENSMMUG00000057945		NA	NA	99.5030586	-3.000461664	0.464270309	-6.462747246	1.03E-10	9.96E-10	iRP-D28A Downregulated
ENSMMUG00000002423	POLD2	ENSG00000106628	POLD2	959.0570638	-1.655029555	0.256192508	-6.460101314	1.05E-10	1.01E-09	iRP-D28A Downregulated
ENSMMUG00000000107	ZNF585A	ENSG00000196967	ZNF585A	452.4887932	1.628767768	0.252156011	6.459365216	1.05E-10	1.02E-09	iRP-D28A Upregulated
ENSMMUG00000017789	POGK	ENSG00000143157	POGK	2567.479133	1.657261141	0.25666317	6.456949541	1.07E-10	1.03E-09	iRP-D28A Upregulated
ENSMMUG00000058774	MZB1	ENSG00000170476	MZB1	53.60408429	-5.578271451	0.864000881	-6.456326112	1.07E-10	1.04E-09	iRP-D28A Downregulated
ENSMMUG00000003200	FAP	ENSG00000078098	FAP	83.44547794	-9.688664724	1.500893009	-6.455266741	1.08E-10	1.04E-09	iRP-D28A Downregulated
ENSMMUG00000012761	SIGLEC5	ENSG00000105501	SIGLEC5	113.8300853	2.572593101	0.398538355	6.455070303	1.08E-10	1.04E-09	iRP-D28A Upregulated
ENSMMUG00000014840		NA	NA	56.81478325	4.605238812	0.713355355	6.455742961	1.08E-10	1.04E-09	iRP-D28A Upregulated
ENSMMUG00000022728	ZSCAN25	ENSG00000197037	ZSCAN25	514.8329746	1.521180789	0.235688453	6.454201588	1.09E-10	1.05E-09	iRP-D28A Upregulated
ENSMMUG00000022406	ANKS1B	ENSG00000185046	ANKS1B	62.56696447	3.773445425	0.584685633	6.4538022	1.09E-10	1.05E-09	iRP-D28A Upregulated
ENSMMUG00000011918	CXCR4	ENSG00000121966	CXCR4	77.69040435	-7.138301127	1.106155481	-6.453252958	1.09E-10	1.06E-09	iRP-D28A Downregulated
ENSMMUG00000018687		ENSG00000002586	CD99	494.8433987	2.752158174	0.426570891	6.451818991	1.11E-10	1.06E-09	iRP-D28A Upregulated
ENSMMUG00000059924		NA	NA	54.07043214	3.814738533	0.591138945	6.453201176	1.10E-10	1.06E-09	iRP-D28A Upregulated
ENSMMUG00000016825	RBMS1	ENSG00000153250	RBMS1	3778.723374	-1.479469231	0.229576146	-6.444350843	1.16E-10	1.12E-09	iRP-D28A Downregulated
ENSMMUG00000004880	GRAP2	ENSG00000100351	GRAP2	82.78674773	-9.677215218	1.50228842	-6.441649347	1.18E-10	1.14E-09	iRP-D28A Downregulated
ENSMMUG00000022161	CA11	ENSG00000063180	CA11	242.5467038	3.071760161	0.47692673	6.440738095	1.19E-10	1.14E-09	iRP-D28A Upregulated
ENSMMUG00000062156	ETAA1	ENSG00000143971	ETAA1	1488.815477	1.795539598	0.278883861	6.438305873	1.21E-10	1.16E-09	iRP-D28A Upregulated
ENSMMUG00000007860	PPIP5K1	ENSG00000168781	PPIP5K1	273.9769998	-1.861301629	0.289146184	-6.437233941	1.22E-10	1.17E-09	iRP-D28A Downregulated
ENSMMUG00000050712	WNT3A	ENSG00000154342	WNT3A	82.56581489	-9.673356395	1.503089289	-6.435649875	1.23E-10	1.18E-09	iRP-D28A Downregulated
ENSMMUG00000004237	TNFRSF19	ENSG00000127863	TNFRSF19	119.1253675	5.20708527	0.809124397	6.435457003	1.23E-10	1.18E-09	iRP-D28A Upregulated
ENSMMUG00000065102		NA	NA	178.1413651	2.475273954	0.384696772	6.434350726	1.24E-10	1.19E-09	iRP-D28A Upregulated
ENSMMUG00000011829	PCSK6	ENSG00000140479	PCSK6	620.5067565	1.954905322	0.303903239	6.432657083	1.25E-10	1.20E-09	iRP-D28A Upregulated
ENSMMUG00000013099	PAPPA	ENSG00000182752	PAPPA	715.078856	3.204013331	0.498251146	6.430518744	1.27E-10	1.22E-09	iRP-D28A Upregulated
ENSMMUG00000017260	GPR65	ENSG00000140030	GPR65	81.6414005	-9.657142344	1.502757247	-6.42628233	1.31E-10	1.25E-09	iRP-D28A Downregulated
ENSMMUG00000008881	ING2	ENSG00000168556	ING2	1425.286739	-1.302541187	0.202702661	-6.425871177	1.31E-10	1.25E-09	iRP-D28A Downregulated
ENSMMUG00000063637		NA	NA	1628.403579	-1.365319726	0.212432606	-6.42707233	1.30E-10	1.25E-09	iRP-D28A Downregulated
ENSMMUG00000011031	PSMG4	ENSG00000180822	PSMG4	1047.909898	1.551756953	0.241460814	6.426537415	1.31E-10	1.25E-09	iRP-D28A Upregulated
ENSMMUG00000004263	RPS6KL1	ENSG00000198208	RPS6KL1	92.4687838	-2.693878416	0.419243623	-6.425568017	1.31E-10	1.26E-09	iRP-D28A Downregulated
ENSMMUG00000015656	ARMCX2	ENSG00000184867	ARMCX2	81.20767143	-9.649440887	1.502092798	-6.423997836	1.33E-10	1.27E-09	iRP-D28A Downregulated
ENSMMUG00000008003	LRRC8C	ENSG00000171488	LRRC8C	350.1456857	-1.840477242	0.286550753	-6.422866524	1.34E-10	1.28E-09	iRP-D28A Downregulated
ENSMMUG00000011237	ZNF425	ENSG00000204947	ZNF425	142.1099511	2.964048354	0.461784132	6.418688187	1.37E-10	1.31E-09	iRP-D28A Upregulated
ENSMMUG00000002350	IFI44	ENSG00000137965	IFI44	80.5340241	-9.637424045	1.502416068	-6.414617263	1.41E-10	1.35E-09	iRP-D28A Downregulated
ENSMMUG00000012192	EPB41L4A	ENSG00000129595	EPB41L4A	165.0990247	2.433795646	0.379414998	6.414600522	1.41E-10	1.35E-09	iRP-D28A Upregulated
ENSMMUG00000000232	PGM2	ENSG00000169299	PGM2	1539.975238	-1.413171332	0.220380871	-6.412404705	1.43E-10	1.36E-09	iRP-D28A Downregulated
ENSMMUG00000010114	RIN2	ENSG00000132669	RIN2	463.3557971	-2.39824343	0.374007611	-6.412285089	1.43E-10	1.36E-09	iRP-D28A Downregulated
ENSMMUG00000009773	KDM1A	ENSG00000004487	KDM1A	3691.10411	-1.258051619	0.196232664	-6.411020427	1.45E-10	1.38E-09	iRP-D28A Downregulated
ENSMMUG00000057810	RAMP3	ENSG00000122679	RAMP3	81.22530074	-9.649735227	1.505300324	-6.410504984	1.45E-10	1.38E-09	iRP-D28A Downregulated
ENSMMUG00000047621	TM4SF18	ENSG00000163762	TM4SF18	81.84877233	-9.660818347	1.50752351	-6.408403109	1.47E-10	1.40E-09	iRP-D28A Downregulated
ENSMMUG00000063678	INAVA	ENSG00000163362	INAVA	134.3796501	2.616918122	0.408414493	6.407505532	1.48E-10	1.41E-09	iRP-D28A Upregulated
ENSMMUG00000013763	PBX3	ENSG00000167081	PBX3	979.4925526	-1.618646338	0.252679773	-6.4059197	1.49E-10	1.42E-09	iRP-D28A Downregulated
ENSMMUG00000063700	DNAJB9	ENSG00000128590	DNAJB9	2072.512553	-1.407420174	0.219720034	-6.405515907	1.50E-10	1.42E-09	iRP-D28A Downregulated
ENSMMUG00000030296	PIGL	ENSG00000108474	PIGL	191.6855054	2.09538749	0.327088223	6.406184461	1.49E-10	1.42E-09	iRP-D28A Upregulated
ENSMMUG00000041328	ZNF782	ENSG00000196597	ZNF782	205.0730718	1.892485486	0.295471114	6.404976304	1.50E-10	1.43E-09	iRP-D28A Upregulated
ENSMMUG00000007570	UACA	ENSG00000137831	UACA	3157.55584	1.409827735	0.220131982	6.404465721	1.51E-10	1.43E-09	iRP-D28A Upregulated
ENSMMUG00000009746	NDUFB5	ENSG00000136521	NDUFB5	1476.746337	-1.573175068	0.245698759	-6.402861282	1.52E-10	1.45E-09	iRP-D28A Downregulated
ENSMMUG00000009152	GCN1	ENSG00000089154	GCN1	10988.33943	-1.319792723	0.206230232	-6.399608391	1.56E-10	1.48E-09	iRP-D28A Downregulated
ENSMMUG00000023790	GRK3	ENSG00000100077	GRK3	554.8645805	-1.995115245	0.311863119	-6.397406817	1.58E-10	1.50E-09	iRP-D28A Downregulated
ENSMMUG00000007526	GPAM	ENSG00000119927	GPAM	2472.970926	-1.310123996	0.20488826	-6.39433415	1.61E-10	1.53E-09	iRP-D28A Downregulated
ENSMMUG00000041217	GPAT3	ENSG00000138678	GPAT3	418.3838777	-1.736760776	0.271645624	-6.393479668	1.62E-10	1.53E-09	iRP-D28A Downregulated
ENSMMUG00000008717	L3HYPDH	ENSG00000126790	L3HYPDH	96.89139153	-2.744997218	0.429661726	-6.388740382	1.67E-10	1.58E-09	iRP-D28A Downregulated
ENSMMUG00000015758	GLIS2	ENSG00000126603	GLIS2	45.28163698	4.799447953	0.751362719	6.387657827	1.68E-10	1.59E-09	iRP-D28A Upregulated
ENSMMUG00000004596	GRK5	ENSG00000198873	GRK5	78.50765772	-9.60066776	1.503639482	-6.384953224	1.71E-10	1.62E-09	iRP-D28A Downregulated
ENSMMUG00000021254		NA	NA	531.5796589	-4.220203408	0.661027823	-6.38430526	1.72E-10	1.62E-09	iRP-D28A Downregulated
ENSMMUG00000020993	CELSR1	ENSG00000075275	CELSR1	1803.247658	1.479934712	0.231851072	6.383126466	1.74E-10	1.64E-09	iRP-D28A Upregulated
ENSMMUG00000016936	MPP6	ENSG00000105926	MPP6	65.71061107	-3.302565812	0.517567957	-6.380931749	1.76E-10	1.66E-09	iRP-D28A Downregulated
ENSMMUG00000006221	PRDX1	ENSG00000117450	PRDX1	12540.03698	-1.186729549	0.18599075	-6.3805837	1.76E-10	1.66E-09	iRP-D28A Downregulated
ENSMMUG00000013232	CD63	ENSG00000135404	CD63	9458.991649	1.509179708	0.236503698	6.38120978	1.76E-10	1.66E-09	iRP-D28A Upregulated
ENSMMUG00000020776	PRKCQ	ENSG00000065675	PRKCQ	74.32623602	-7.074110927	1.108834563	-6.379771306	1.77E-10	1.67E-09	iRP-D28A Downregulated
ENSMMUG00000021657	ABLIM3	ENSG00000173210	ABLIM3	484.1205708	2.105131178	0.330008149	6.379027866	1.78E-10	1.68E-09	iRP-D28A Upregulated
ENSMMUG00000048135	GRIN3B	ENSG00000116032	GRIN3B	72.57469876	4.579451838	0.717984768	6.37820194	1.79E-10	1.69E-09	iRP-D28A Upregulated
ENSMMUG00000013419	GUCY1A2	ENSG00000152402	GUCY1A2	73.92591979	-7.056433725	1.10694507	-6.37469186	1.83E-10	1.72E-09	iRP-D28A Downregulated
ENSMMUG00000022732	SRPK2	ENSG00000135250	SRPK2	987.7170343	1.40353752	0.220254235	6.372352036	1.86E-10	1.75E-09	iRP-D28A Upregulated
ENSMMUG00000017055	DIPK2A	ENSG00000181744	DIPK2A	603.5846594	1.857922172	0.29159644	6.371553008	1.87E-10	1.76E-09	iRP-D28A Upregulated
ENSMMUG00000009096	TDRKH	ENSG00000182134	TDRKH	58.34722338	-3.936294137	0.617991946	-6.369490994	1.90E-10	1.78E-09	iRP-D28A Downregulated
ENSMMUG00000013257		NA	NA	83.67566097	-3.850759655	0.604543992	-6.369693029	1.89E-10	1.78E-09	iRP-D28A Downregulated
ENSMMUG00000011117	AACS	ENSG00000081760	AACS	1106.418465	-1.334677437	0.209725108	-6.363937285	1.97E-10	1.84E-09	iRP-D28A Downregulated
ENSMMUG00000008522	DECR2	ENSG00000103202	NME4	506.0099962	1.670814742	0.262582279	6.363014089	1.98E-10	1.85E-09	iRP-D28A Upregulated
ENSMMUG00000006447	APIP	ENSG00000149089	APIP	703.5018761	-1.445434068	0.22717739	-6.362578887	1.98E-10	1.86E-09	iRP-D28A Downregulated
ENSMMUG00000009973	PRRC2B	ENSG00000130723	PRRC2B	4802.61164	1.288136443	0.202498249	6.361222627	2.00E-10	1.87E-09	iRP-D28A Upregulated
ENSMMUG00000001103	GPR87	ENSG00000138271	GPR87	1589.595752	2.270030451	0.356912514	6.360187329	2.02E-10	1.89E-09	iRP-D28A Upregulated
ENSMMUG00000032005	HEG1	ENSG00000173706	HEG1	2030.340324	2.623096124	0.412444781	6.359872273	2.02E-10	1.89E-09	iRP-D28A Upregulated
ENSMMUG00000000386	ATG4C	ENSG00000125703	ATG4C	1536.475811	-1.584324935	0.2491527	-6.358851168	2.03E-10	1.90E-09	iRP-D28A Downregulated
ENSMMUG00000008869	TNFAIP3	ENSG00000118503	TNFAIP3	2614.603144	-2.608077641	0.41014654	-6.358892223	2.03E-10	1.90E-09	iRP-D28A Downregulated
ENSMMUG00000019878	C9	ENSG00000113600	C9	76.71171688	-9.567283179	1.504799041	-6.357847738	2.05E-10	1.91E-09	iRP-D28A Downregulated
ENSMMUG00000002232	HACD2	ENSG00000206527	HACD2	1145.147768	1.394286513	0.219301099	6.357863788	2.05E-10	1.91E-09	iRP-D28A Upregulated
ENSMMUG00000012167	SLC2A8	ENSG00000136856	SLC2A8	337.5770037	-1.871826871	0.294472831	-6.356535055	2.06E-10	1.93E-09	iRP-D28A Downregulated
ENSMMUG00000016546	TNFRSF9	ENSG00000049249	TNFRSF9	77.86384462	-9.588755204	1.508629968	-6.355935789	2.07E-10	1.93E-09	iRP-D28A Downregulated
ENSMMUG00000011839	ACSBG1	ENSG00000103740	ACSBG1	110.0616111	-2.479441076	0.390177409	-6.354650531	2.09E-10	1.95E-09	iRP-D28A Downregulated
ENSMMUG00000020932	MRPL35	ENSG00000132313	MRPL35	606.999117	-1.63534161	0.257451376	-6.352040657	2.12E-10	1.98E-09	iRP-D28A Downregulated
ENSMMUG00000012094	RAB17	ENSG00000124839	RAB17	1029.980355	-1.719240916	0.270663806	-6.351942448	2.13E-10	1.98E-09	iRP-D28A Downregulated
[truncated: 19,579 more rows]
