# Supplementary material for: Transcriptomic analysis of primate placentas and novel rhesus trophoblast cell lines informs investigations of human placentation
Source: BMC Biol. 2021 Jun 21;19:127. doi: 10.1186/s12915-021-01056-7 (PMC8218487; doi:10.1186/s12915-021-01056-7)
Supplement: Supplementary file 14 — Additional file 14. ORA results of iRP-D26 upregulated and downregulated DEGs. [file 12915_2021_1056_MOESM14_ESM.txt]

# version: e101_eg48_p14_baf17f0
# organism: hsapiens
# all results: false
# ordered: false
# no iea: false
# sources: KEGG,REAC,WP (https://biit.cs.ut.ee/gprofiler/static/gprofiler_full_hsapiens.name.gmt)
# combined: true
# numeric ns: ENTREZGENE_ACC
# domain scope: custom_annotated
# measure underrepresentation: false
# significance threshold method: g_SCS
# user threshold: 0.1
# no evidences: false
# query genes included: D26 up<ENSG00000196878,ENSG00000196611,ENSG00000169439,ENSG00000166033,ENSG00000139329,ENSG00000169851,ENSG00000141449,ENSG00000169891,ENSG00000150893,ENSG00000165621,ENSG00000164176,ENSG00000149564,ENSG00000164825,ENSG00000163492,ENSG00000162998,ENSG00000171608,ENSG00000149591,ENSG00000140564,ENSG00000153707,ENSG00000139973,ENSG00000141429,ENSG00000143344,ENSG00000166106,ENSG00000171867,ENSG00000162909,ENSG00000157445,ENSG00000186212,ENSG00000175315,ENSG00000189060,ENSG00000164120,ENSG00000137573,ENSG00000138772,ENSG00000177791,ENSG00000163406,ENSG00000176014,ENSG00000145287,ENSG00000139263,ENSG00000196141,ENSG00000143382,ENSG00000162552,ENSG00000265190,ENSG00000138074,ENSG00000163710,ENSG00000147041,ENSG00000156711,ENSG00000176148,ENSG00000265107,ENSG00000143473,ENSG00000167693,ENSG00000137831,ENSG00000171943,ENSG00000149294,ENSG00000156049,ENSG00000213859,ENSG00000139725,ENSG00000244274,ENSG00000140945,ENSG00000156299,ENSG00000198542,ENSG00000139629,ENSG00000168824,ENSG00000154917,ENSG00000168447,ENSG00000170214,ENSG00000171451,ENSG00000147027,ENSG00000162433,ENSG00000151914,ENSG00000183625,ENSG00000187840,ENSG00000171603,ENSG00000167767,ENSG00000165626,ENSG00000197614,ENSG00000173930,ENSG00000172478,ENSG00000164976,ENSG00000198467,ENSG00000170542,ENSG00000163814,ENSG00000165959,ENSG00000197444,ENSG00000167468,ENSG00000168672,ENSG00000156110,ENSG00000165617,ENSG00000149474,ENSG00000138771,ENSG00000169504,ENSG00000156466,ENSG00000145431,ENSG00000206557,ENSG00000186832,ENSG00000184860,ENSG00000145358,ENSG00000151718,ENSG00000140479,ENSG00000197461,ENSG00000145545,ENSG00000168427,ENSG00000104549,ENSG00000172175,ENSG00000197496,ENSG00000147324,ENSG00000159217,ENSG00000137507,ENSG00000165929,ENSG00000197712,ENSG00000163297,ENSG00000167191,ENSG00000176788,ENSG00000171345,ENSG00000169403,ENSG00000196730,ENSG00000273983,ENSG00000162063,ENSG00000213626,ENSG00000152767,ENSG00000166888,ENSG00000162843,ENSG00000168246,ENSG00000277443,ENSG00000151461,ENSG00000149596,ENSG00000196924,ENSG00000179046,ENSG00000255690,ENSG00000140465,ENSG00000198780,ENSG00000163545,ENSG00000151276,ENSG00000146674,ENSG00000151012,ENSG00000182256,ENSG00000276600,ENSG00000185052,ENSG00000186462,ENSG00000141447,ENSG00000196562,ENSG00000172197,ENSG00000174640,ENSG00000163530,ENSG00000152661,ENSG00000267041,ENSG00000138792,ENSG00000173457,ENSG00000197965,ENSG00000171992,ENSG00000182575,ENSG00000180340,ENSG00000151690,ENSG00000151491,ENSG00000196757,ENSG00000155465,ENSG00000148426,ENSG00000162852,ENSG00000187720,ENSG00000168140,ENSG00000154493,ENSG00000153993,ENSG00000189410,ENSG00000284981,ENSG00000161091,ENSG00000187837,ENSG00000149043,ENSG00000185219,ENSG00000138756,ENSG00000165072,ENSG00000174705,ENSG00000173221,ENSG00000144749,ENSG00000151090,ENSG00000152894,ENSG00000174307,ENSG00000262406,ENSG00000185842,ENSG00000183580,ENSG00000145246,ENSG00000177613,ENSG00000196747,ENSG00000152217,ENSG00000149115,ENSG00000153246,ENSG00000154040,ENSG00000161638,ENSG00000139144,ENSG00000144642,ENSG00000168298,ENSG00000180530,ENSG00000162595,ENSG00000173821,ENSG00000196139,ENSG00000164692,ENSG00000138759,ENSG00000198633,ENSG00000143537,ENSG00000154380,ENSG00000158710,ENSG00000149131,ENSG00000221867,ENSG00000157227,ENSG00000186854,ENSG00000275713,ENSG00000170412,ENSG00000146242,ENSG00000148834,ENSG00000147381,ENSG00000150551,ENSG00000163362,ENSG00000275379,ENSG00000160200,ENSG00000276023,ENSG00000155657,ENSG00000174292,ENSG00000196526,ENSG00000165895,ENSG00000159128,ENSG00000167695,ENSG00000143641,ENSG00000143842,ENSG00000164631,ENSG00000154639,ENSG00000141985,ENSG00000164402,ENSG00000229544,ENSG00000183722,ENSG00000165802,ENSG00000184260,ENSG00000153179,ENSG00000171914,ENSG00000177602,ENSG00000143653,ENSG00000166147,ENSG00000183856,ENSG00000188706,ENSG00000166068,ENSG00000197971,ENSG00000148908,ENSG00000173706,ENSG00000151715,ENSG00000144476,ENSG00000149633,ENSG00000147459,ENSG00000178038,ENSG00000154146,ENSG00000164054,ENSG00000176697,ENSG00000198832,ENSG00000167508,ENSG00000176890,ENSG00000233822,ENSG00000197747,ENSG00000149212,ENSG00000153823,ENSG00000162600,ENSG00000182871,ENSG00000185664,ENSG00000160293,ENSG00000181026,ENSG00000176170,ENSG00000185222,ENSG00000164695,ENSG00000186654,ENSG00000163823,ENSG00000143891,ENSG00000160691,ENSG00000187838,ENSG00000177453,ENSG00000143179,ENSG00000138303,ENSG00000187626,ENSG00000283154,ENSG00000177425,ENSG00000138639,ENSG00000182752,ENSG00000174233,ENSG00000147676,ENSG00000183060,ENSG00000137699,ENSG00000170085,ENSG00000176273,ENSG00000175414,ENSG00000172830,ENSG00000142528,ENSG00000139985,ENSG00000163110,ENSG00000170175,ENSG00000197903,ENSG00000164828,ENSG00000225526,ENSG00000139514,ENSG00000164002,ENSG00000125968,ENSG00000154721,ENSG00000174371,ENSG00000172432,ENSG00000162458,ENSG00000184009,ENSG00000148180,ENSG00000138821,ENSG00000196083,ENSG00000197062,ENSG00000173218,ENSG00000180891,ENSG00000160539,ENSG00000180573,ENSG00000139734,ENSG00000166860,ENSG00000213047,ENSG00000156515,ENSG00000158042,ENSG00000173156,ENSG00000204217,ENSG00000183010,ENSG00000139687,ENSG00000184564,ENSG00000163535,ENSG00000170522,ENSG00000169567,ENSG00000183337,ENSG00000257987,ENSG00000182670,ENSG00000183386,ENSG00000152104,ENSG00000167395,ENSG00000177106,ENSG00000150471,ENSG00000184305,ENSG00000198901,ENSG00000143786,ENSG00000163399,ENSG00000235098,ENSG00000140450,ENSG00000113205,ENSG00000196535,ENSG00000153404,ENSG00000198951,ENSG00000163171,ENSG00000164850,ENSG00000154764,ENSG00000138448,ENSG00000197134,ENSG00000163191,ENSG00000163704,ENSG00000138411,ENSG00000168411,ENSG00000188064,ENSG00000197238,ENSG00000198554,ENSG00000184840,ENSG00000176024,ENSG00000154162,ENSG00000185070,ENSG00000166189,ENSG00000181744,ENSG00000213719,ENSG00000143153,ENSG00000166793,ENSG00000284797,ENSG00000204386,ENSG00000206053,ENSG00000183840,ENSG00000144746,ENSG00000162734,ENSG00000170734,ENSG00000213588,ENSG00000197409,ENSG00000160613,ENSG00000141524,ENSG00000159216,ENSG00000182263,ENSG00000160360,ENSG00000162402,ENSG00000165490,ENSG00000149503,ENSG00000156026,ENSG00000137817,ENSG00000180879,ENSG00000188157,ENSG00000160285,ENSG00000172037,ENSG00000137310,ENSG00000176720,ENSG00000177283,ENSG00000150938,ENSG00000161013,ENSG00000182541,ENSG00000180730,ENSG00000239264,ENSG00000259132,ENSG00000148680,ENSG00000171960,ENSG00000143845,ENSG00000148773,ENSG00000140859,ENSG00000167123,ENSG00000179820,ENSG00000149547,ENSG00000151176,ENSG00000153391,ENSG00000141959,ENSG00000185483,ENSG00000166557,ENSG00000173875,ENSG00000130560,ENSG00000251349,ENSG00000151474,ENSG00000187498,ENSG00000155380,ENSG00000167552,ENSG00000169692,ENSG00000141698,ENSG00000181284,ENSG00000169604,ENSG00000148848,ENSG00000172819,ENSG00000163453,ENSG00000176971,ENSG00000174007,ENSG00000184640,ENSG00000181315,ENSG00000143321,ENSG00000197841,ENSG00000198853,ENSG00000074964,ENSG00000183018,ENSG00000140044,ENSG00000168936,ENSG00000176108,ENSG00000205726,ENSG00000163959,ENSG00000171621,ENSG00000170390,ENSG00000173838,ENSG00000147383,ENSG00000164611,ENSG00000138336,ENSG00000170779,ENSG00000214274,ENSG00000142627,ENSG00000185745,ENSG00000151729,ENSG00000135447,ENSG00000184599,ENSG00000175063,ENSG00000168887,ENSG00000182253,ENSG00000168619,ENSG00000161281,ENSG00000179178,ENSG00000158560,ENSG00000158109,ENSG00000282988,ENSG00000167535,ENSG00000185760,ENSG00000151006,ENSG00000173480,ENSG00000150403,ENSG00000147394,ENSG00000157927,ENSG00000152147,ENSG00000187239,ENSG00000148677,ENSG00000188338,ENSG00000283201,ENSG00000182568,ENSG00000164294,ENSG00000167981,ENSG00000196275,ENSG00000143924,ENSG00000167380,ENSG00000187098,ENSG00000160062,ENSG00000205730,ENSG00000227345,ENSG00000164087,ENSG00000142945,ENSG00000184408,ENSG00000140931,ENSG00000141298,ENSG00000103528,ENSG00000164604,ENSG00000243234,ENSG00000144724,ENSG00000163472,ENSG00000188295,ENSG00000143776,ENSG00000162086,ENSG00000160685,ENSG00000160226,ENSG00000164855,ENSG00000183808,ENSG00000171159,ENSG00000153406,ENSG00000198729,ENSG00000175573,ENSG00000162069,ENSG00000250264,ENSG00000170035,ENSG00000156381,ENSG00000160752,ENSG00000138271,ENSG00000171492,ENSG00000186185,ENSG00000115163,ENSG00000157368,ENSG00000173548,ENSG00000145725,ENSG00000197024,ENSG00000158373,ENSG00000172893,ENSG00000157778,ENSG00000267680,ENSG00000236287,ENSG00000163702,ENSG00000170954,ENSG00000139636,ENSG00000268362,ENSG00000170100,ENSG00000274997,ENSG00000159348,ENSG00000141376,ENSG00000139651,ENSG00000162520,ENSG00000204539,ENSG00000164244,ENSG00000170743,ENSG00000162614,ENSG00000142102,ENSG00000183340,ENSG00000237440,ENSG00000183647,ENSG00000151322,ENSG00000177239,ENSG00000164823,ENSG00000150556,ENSG00000151623,ENSG00000177932,ENSG00000169499,ENSG00000177628,ENSG00000131378,ENSG00000198039,ENSG00000141448,ENSG00000163380,ENSG00000168040,ENSG00000147124,ENSG00000212993,ENSG00000173894,ENSG00000185085,ENSG00000181817,ENSG00000170425,ENSG00000164070,ENSG00000276043,ENSG00000143499,ENSG00000165891,ENSG00000160094,ENSG00000140988,ENSG00000146386,ENSG00000221968,ENSG00000167625,ENSG00000206538,ENSG00000172500,ENSG00000178917,ENSG00000197635,ENSG00000162409,ENSG00000185561,ENSG00000179456,ENSG00000198890,ENSG00000140006,ENSG00000184897,ENSG00000183309,ENSG00000171606,ENSG00000171806,ENSG00000137409,ENSG00000204519,ENSG00000166348,ENSG00000143217,ENSG00000159423,ENSG00000168826,ENSG00000164610,ENSG00000197147,ENSG00000171649,ENSG00000160209,ENSG00000188112,ENSG00000183087,ENSG00000153902,ENSG00000162714,ENSG00000154447,ENSG00000153904,ENSG00000186141,ENSG00000138386,ENSG00000137338,ENSG00000158186,ENSG00000164530,ENSG00000112186,ENSG00000276903,ENSG00000206579,ENSG00000175866,ENSG00000272602,ENSG00000168743,ENSG00000213762,ENSG00000197933,ENSG00000180787,ENSG00000179409,ENSG00000159882,ENSG00000169607,ENSG00000213996,ENSG00000254470,ENSG00000146918,ENSG00000249853,ENSG00000221886,ENSG00000177873,ENSG00000169018,ENSG00000159905,ENSG00000151422,ENSG00000143590,ENSG00000172409,ENSG00000170619,ENSG00000172071,ENSG00000204366,ENSG00000165240,ENSG00000172336,ENSG00000197122,ENSG00000166484,ENSG00000275074,ENSG00000237649,ENSG00000164654,ENSG00000137700,ENSG00000226650,ENSG00000175536,ENSG00000163249,ENSG00000167549,ENSG00000137809,ENSG00000178295,ENSG00000167701,ENSG00000146005,ENSG00000140406,ENSG00000152242,ENSG00000154978,ENSG00000198040,ENSG00000117586,ENSG00000167670,ENSG00000186638,ENSG00000185033,ENSG00000186300,ENSG00000214193,ENSG00000152082,ENSG00000162729,ENSG00000196670,ENSG00000241973,ENSG00000149231,ENSG00000145088,ENSG00000169884,ENSG00000158445,ENSG00000204381,ENSG00000137492,ENSG00000167964,ENSG00000225830,ENSG00000144648,ENSG00000167323,ENSG00000171522,ENSG00000205221,ENSG00000174652,ENSG00000187634,ENSG00000180822,ENSG00000175787,ENSG00000182022,ENSG00000155115,ENSG00000175600,ENSG00000196110,ENSG00000184281,ENSG00000162104,ENSG00000167608,ENSG00000196923,ENSG00000155755,ENSG00000196967,ENSG00000132031,ENSG00000174282,ENSG00000142279,ENSG00000140993,ENSG00000141552,ENSG00000179886,ENSG00000182916,ENSG00000204421,ENSG00000198924,ENSG00000174600,ENSG00000177352,ENSG00000166167,ENSG00000185436,ENSG00000164975,ENSG00000137868,ENSG00000186297,ENSG00000184730,ENSG00000180098,ENSG00000166529,ENSG00000167232,ENSG00000183161,ENSG00000214357,ENSG00000154237,ENSG00000172301,ENSG00000232040,ENSG00000118965,ENSG00000158402,ENSG00000169814,ENSG00000102100,ENSG00000167637,ENSG00000159840,ENSG00000178927,ENSG00000196418,ENSG00000144741,ENSG00000196724,ENSG00000173267,ENSG00000197362,ENSG00000257390,ENSG00000197442,ENSG00000124217,ENSG00000140848,ENSG00000189057,ENSG00000182704,ENSG00000178226,ENSG00000145730,ENSG00000156990,ENSG00000243667,ENSG00000154957,ENSG00000184990,ENSG00000145348,ENSG00000267552,ENSG00000170525,ENSG00000162813,ENSG00000170365,ENSG00000160703,ENSG00000158691,ENSG00000187676,ENSG00000205476,ENSG00000184508,ENSG00000177663,ENSG00000185156,ENSG00000174516,ENSG00000142794,ENSG00000172667,ENSG00000183260,ENSG00000205643,ENSG00000163961,ENSG00000215784,ENSG00000197044,ENSG00000182578,ENSG00000198028,ENSG00000283526,ENSG00000163376,ENSG00000170468,ENSG00000204947,ENSG00000139055,ENSG00000144677,ENSG00000196150,ENSG00000264668,ENSG00000196739,ENSG00000087303,ENSG00000162073,ENSG00000156853,ENSG00000160801,ENSG00000160447,ENSG00000138175,ENSG00000141753,ENSG00000151917,ENSG00000146858,ENSG00000152213,ENSG00000154370,ENSG00000186174,ENSG00000153162,ENSG00000185344,ENSG00000254087,ENSG00000214756,ENSG00000144120,ENSG00000169957,ENSG00000183734,ENSG00000196684,ENSG00000161551,ENSG00000251369,ENSG00000182287,ENSG00000138134,ENSG00000187726,ENSG00000139178,ENSG00000188033,ENSG00000166145,ENSG00000175707,ENSG00000150637,ENSG00000188177,ENSG00000215271,ENSG00000169718,ENSG00000213672,ENSG00000176532,ENSG00000151065,ENSG00000198331,ENSG00000238227,ENSG00000189144,ENSG00000160818,ENSG00000171246,ENSG00000164008,ENSG00000215012,ENSG00000178568,ENSG00000172794,ENSG00000160352,ENSG00000170044,ENSG00000204116,ENSG00000185551,ENSG00000123700,ENSG00000164796,ENSG00000158301,ENSG00000168646,ENSG00000150977,ENSG00000204764,ENSG00000180354,ENSG00000140015,ENSG00000174306,ENSG00000185670,ENSG00000163209,ENSG00000188735,ENSG00000177096,ENSG00000143633,ENSG00000196653,ENSG00000187054,ENSG00000196267,ENSG00000163611,ENSG00000104059,ENSG00000111186,ENSG00000143147,ENSG00000243449,ENSG00000198796,ENSG00000099864,ENSG00000177030,ENSG00000148019,ENSG00000173262,ENSG00000173212,ENSG00000137760,ENSG00000198863,ENSG00000138834,ENSG00000180035,ENSG00000174628,ENSG00000180938,ENSG00000184162,ENSG00000178409,ENSG00000145864,ENSG00000183166,ENSG00000185504,ENSG00000162931,ENSG00000104081,ENSG00000160401,ENSG00000186188,ENSG00000167566,ENSG00000138795,ENSG00000196453,ENSG00000197037,ENSG00000144868,ENSG00000141642,ENSG00000150967,ENSG00000171700,ENSG00000167377,ENSG00000169129,ENSG00000257093,ENSG00000185028,ENSG00000185306,ENSG00000082014,ENSG00000171574,ENSG00000187134,ENSG00000167394,ENSG00000188501,ENSG00000186767,ENSG00000149716,ENSG00000162244,ENSG00000147036,ENSG00000203760,ENSG00000165138,ENSG00000237330,ENSG00000149968,ENSG00000183098,ENSG00000157833,ENSG00000176371,ENSG00000175592,ENSG00000178401,ENSG00000179846,ENSG00000196597,ENSG00000176022,ENSG00000152503,ENSG00000172752,ENSG00000188452,ENSG00000141873,ENSG00000165704,ENSG00000185869,ENSG00000169239,ENSG00000146205,ENSG00000187372,ENSG00000154309,ENSG00000145194,ENSG00000143674,ENSG00000142856,ENSG00000167807,ENSG00000187583,ENSG00000197763,ENSG00000204856,ENSG00000165996,ENSG00000165821,ENSG00000158825,ENSG00000170255,ENSG00000187024,ENSG00000205356,ENSG00000156687,ENSG00000158747,ENSG00000164300,ENSG00000182272,ENSG00000163867,ENSG00000198680,ENSG00000166750,ENSG00000178467,ENSG00000196227,ENSG00000182218,ENSG00000105289,ENSG00000079156,ENSG00000181896,ENSG00000223658,ENSG00000263528,ENSG00000233757,ENSG00000187792,ENSG00000181220,ENSG00000176714,ENSG00000169181,ENSG00000181626,ENSG00000283654,ENSG00000163485,ENSG00000103199,ENSG00000179331,ENSG00000167749,ENSG00000163803,ENSG00000155760,ENSG00000179750,ENSG00000179240,ENSG00000102226,ENSG00000171466,ENSG00000160993,ENSG00000285188,ENSG00000187607,ENSG00000135451,ENSG00000249437,ENSG00000181135,ENSG00000213638,ENSG00000197852,ENSG00000162624,ENSG00000143816,ENSG00000196664,ENSG00000166535,ENSG00000147883,ENSG00000155893,ENSG00000148513,ENSG00000147246,ENSG00000198556,ENSG00000214087,ENSG00000196391,ENSG00000187231,ENSG00000116032,ENSG00000171428,ENSG00000188833,ENSG00000186197,ENSG00000145708,ENSG00000152133,ENSG00000159251,ENSG00000185674,ENSG00000167371,ENSG00000154654,ENSG00000274391,ENSG00000175305,ENSG00000176928,ENSG00000168621,ENSG00000147509,ENSG00000254402,ENSG00000198570,ENSG00000177989,ENSG00000171819,ENSG00000166886,ENSG00000197283,ENSG00000164188,ENSG00000149548,ENSG00000163032,ENSG00000186907,ENSG00000020181,ENSG00000197977,ENSG00000167523,ENSG00000172006,ENSG00000198910,ENSG00000173275,ENSG00000152784,ENSG00000011201,ENSG00000214654,ENSG00000162522,ENSG00000185252,ENSG00000181873,ENSG00000185798,ENSG00000168779,ENSG00000277258,ENSG00000188130,ENSG00000250571,ENSG00000165886,ENSG00000278224,ENSG00000164761,ENSG00000188163,ENSG00000185730,ENSG00000156504,ENSG00000213347,ENSG00000186340,ENSG00000145248,ENSG00000110171,ENSG00000188133,ENSG00000148671,ENSG00000214360,ENSG00000070915,ENSG00000153294,ENSG00000161914,ENSG00000143434,ENSG00000128610,ENSG00000165752,ENSG00000132692,ENSG00000197124,ENSG00000189280,ENSG00000188910,ENSG00000189298,ENSG00000115507,ENSG00000198010,ENSG00000187961,ENSG00000196872,ENSG00000141526,ENSG00000205116,ENSG00000197646,ENSG00000169242,ENSG00000184937,ENSG00000144331,ENSG00000158764,ENSG00000151062,ENSG00000100253,ENSG00000170855,ENSG00000164086,ENSG00000169750,ENSG00000161714,ENSG00000169862,ENSG00000221909,ENSG00000167916,ENSG00000268223,ENSG00000168477,ENSG00000204542,ENSG00000108849,ENSG00000185972,ENSG00000186446,ENSG00000279983,ENSG00000141052,ENSG00000178093,ENSG00000164105,ENSG00000173698,ENSG00000184517,ENSG00000183145,ENSG00000163357,ENSG00000185920,ENSG00000185215,ENSG00000139200,ENSG00000179627,ENSG00000164318,ENSG00000114646,ENSG00000171160,ENSG00000157992,ENSG00000217236,ENSG00000273079,ENSG00000153044,ENSG00000164983,ENSG00000171443,ENSG00000172817,ENSG00000184361,ENSG00000196811,ENSG00000095752,ENSG00000143494,ENSG00000159263,ENSG00000183831,ENSG00000221944,ENSG00000203740,ENSG00000142920,ENSG00000218891,ENSG00000197128,ENSG00000139880,ENSG00000172000,ENSG00000184486,ENSG00000189431,ENSG00000266338,ENSG00000204237,ENSG00000167515,ENSG00000185669,ENSG00000138152,ENSG00000163017,ENSG00000137449,ENSG00000158874,ENSG00000140955,ENSG00000072163,ENSG00000143126,ENSG00000160207,ENSG00000204128,ENSG00000198917,ENSG00000164749,ENSG00000186314,ENSG00000174137,ENSG00000167333,ENSG00000159173,ENSG00000003249,ENSG00000168661,ENSG00000145217,ENSG00000241186,ENSG00000248712,ENSG00000182481,ENSG00000185303,ENSG00000160808,ENSG00000183853,ENSG00000196388,ENSG00000070087,ENSG00000164532,ENSG00000171067,ENSG00000123364,ENSG00000174721,ENSG00000126562,ENSG00000141391,ENSG00000162004,ENSG00000206549,ENSG00000171303,ENSG00000204305,ENSG00000188015,ENSG00000162722,ENSG00000166856,ENSG00000157999,ENSG00000275722,ENSG00000167011,ENSG00000101210,ENSG00000174915,ENSG00000162769,ENSG00000145244,ENSG00000139044,ENSG00000204442,ENSG00000112964,ENSG00000103184,ENSG00000186567,ENSG00000185686,ENSG00000139330,ENSG00000104755,ENSG00000204271,ENSG00000177984,ENSG00000141580,ENSG00000066032,ENSG00000178021,ENSG00000110675,ENSG00000274209,ENSG00000182896,ENSG00000130427,ENSG00000134121,ENSG00000185448,ENSG00000179363,ENSG00000197191,ENSG00000143195,ENSG00000189362,ENSG00000168061,ENSG00000187987,ENSG00000152578,ENSG00000183019,ENSG00000198156,ENSG00000161040,ENSG00000186395,ENSG00000151746,ENSG00000142182,ENSG00000175175,ENSG00000170745,ENSG00000171777,ENSG00000188747,ENSG00000172215,ENSG00000111490,ENSG00000148942,ENSG00000186017,ENSG00000214415,ENSG00000275793,ENSG00000128564,ENSG00000147896,ENSG00000182318,ENSG00000144355,ENSG00000090534,ENSG00000162068,ENSG00000101213,ENSG00000086159,ENSG00000168916,ENSG00000132481,ENSG00000186493,ENSG00000228716,ENSG00000143632,ENSG00000169783,ENSG00000177494,ENSG00000196711,ENSG00000159450,ENSG00000184845,ENSG00000170421,ENSG00000138207,ENSG00000022355,ENSG00000178358,ENSG00000127325,ENSG00000179914,ENSG00000253368,ENSG00000050438,ENSG00000158062,ENSG00000151693,ENSG00000197506,ENSG00000220201,ENSG00000172508,ENSG00000165061,ENSG00000185988,ENSG00000148053,ENSG00000146090,ENSG00000158008,ENSG00000232434,ENSG00000196376,ENSG00000165923,ENSG00000152439,ENSG00000146243,ENSG00000176927,ENSG00000168060,ENSG00000204390,ENSG00000176194,ENSG00000152785,ENSG00000180287,ENSG00000152284,ENSG00000171431,ENSG00000144771,ENSG00000137709,ENSG00000170381,ENSG00000137078,ENSG00000102387,ENSG00000266964,ENSG00000189067,ENSG00000197959,ENSG00000268738,ENSG00000167207,ENSG00000160161,ENSG00000128165,ENSG00000124920,ENSG00000167550,ENSG00000188505,ENSG00000232070,ENSG00000283632,ENSG00000146013,ENSG00000162482,ENSG00000116983,ENSG00000273604,ENSG00000171236,ENSG00000166317,ENSG00000151655,ENSG00000175206,ENSG00000136010,ENSG00000172458,ENSG00000129295,ENSG00000116213,ENSG00000204923,ENSG00000174151,ENSG00000166634,ENSG00000157613,ENSG00000124469,ENSG00000187266,ENSG00000117069,ENSG00000174586,ENSG00000175538,ENSG00000172461,ENSG00000146047,ENSG00000128596,ENSG00000099337,ENSG00000099256,ENSG00000162592,ENSG00000188032,ENSG00000175267,ENSG00000102003,ENSG00000168843,ENSG00000171817,ENSG00000116151,ENSG00000162591,ENSG00000141977,ENSG00000082482,ENSG00000146955,ENSG00000165879,ENSG00000054803,ENSG00000115596,ENSG00000261210,ENSG00000137218,ENSG00000137185,ENSG00000137135,ENSG00000137094,ENSG00000136943,ENSG00000136942,ENSG00000136870,ENSG00000136770,ENSG00000136689,ENSG00000136636,ENSG00000136603,ENSG00000136379,ENSG00000136280,ENSG00000136244,ENSG00000136235,ENSG00000136197,ENSG00000136161,ENSG00000136160,ENSG00000136122,ENSG00000136098,ENSG00000136068,ENSG00000136052,ENSG00000136026,ENSG00000135953,ENSG00000135919,ENSG00000135801,ENSG00000135776,ENSG00000135736,ENSG00000135722,ENSG00000135709,ENSG00000135643,ENSG00000135637,ENSG00000135631,ENSG00000135617,ENSG00000135596,ENSG00000135587,ENSG00000135549,ENSG00000135480,ENSG00000135476,ENSG00000135472,ENSG00000135437,ENSG00000135404,ENSG00000135272,ENSG00000135269,ENSG00000135253,ENSG00000135250,ENSG00000135218,ENSG00000135090,ENSG00000135052,ENSG00000135047,ENSG00000134871,ENSG00000134825,ENSG00000134817,ENSG00000134815,ENSG00000134809,ENSG00000134779,ENSG00000134775,ENSG00000134690,ENSG00000134597,ENSG00000134571,ENSG00000134490,ENSG00000134333,ENSG00000134323,ENSG00000134308,ENSG00000134278,ENSG00000134259,ENSG00000134247,ENSG00000134222,ENSG00000134057,ENSG00000134030,ENSG00000134013,ENSG00000133985,ENSG00000133805,ENSG00000133739,ENSG00000133678,ENSG00000133657,ENSG00000133460,ENSG00000133142,ENSG00000133103,ENSG00000133055,ENSG00000133026,ENSG00000132975,ENSG00000132849,ENSG00000132801,ENSG00000132622,ENSG00000132613,ENSG00000132561,ENSG00000132436,ENSG00000132382,ENSG00000132275,ENSG00000132109,ENSG00000131981,ENSG00000131941,ENSG00000131849,ENSG00000131791,ENSG00000131773,ENSG00000131747,ENSG00000131746,ENSG00000131730,ENSG00000131668,ENSG00000131591,ENSG00000131459,ENSG00000131370,ENSG00000131351,ENSG00000131242,ENSG00000131196,ENSG00000131153,ENSG00000131080,ENSG00000131016,ENSG00000130956,ENSG00000130881,ENSG00000130787,ENSG00000130783,ENSG00000130684,ENSG00000130669,ENSG00000130653,ENSG00000130598,ENSG00000130584,ENSG00000130517,ENSG00000130202,ENSG00000130147,ENSG00000130005,ENSG00000129595,ENSG00000129566,ENSG00000129521,ENSG00000129493,ENSG00000129484,ENSG00000129480,ENSG00000129474,ENSG00000129355,ENSG00000129354,ENSG00000129353,ENSG00000129194,ENSG00000129173,ENSG00000129167,ENSG00000129151,ENSG00000129116,ENSG00000128694,ENSG00000128683,ENSG00000128595,ENSG00000128591,ENSG00000128578,ENSG00000128567,ENSG00000128487,ENSG00000128342,ENSG00000128283,ENSG00000128274,ENSG00000127955,ENSG00000127946,ENSG00000127564,ENSG00000127423,ENSG00000127418,ENSG00000127334,ENSG00000127328,ENSG00000127081,ENSG00000126882,ENSG00000126787,ENSG00000126603,ENSG00000126460,ENSG00000126458,ENSG00000126456,ENSG00000126231,ENSG00000126216,ENSG00000126107,ENSG00000125872,ENSG00000125871,ENSG00000125850,ENSG00000125846,ENSG00000125821,ENSG00000125817,ENSG00000125744,ENSG00000125733,ENSG00000125731,ENSG00000125648,ENSG00000125633,ENSG00000125520,ENSG00000125505,ENSG00000125454,ENSG00000125398,ENSG00000125354,ENSG00000125285,ENSG00000125266,ENSG00000125247,ENSG00000125170,ENSG00000124942,ENSG00000124788,ENSG00000124786,ENSG00000124635,ENSG00000124570,ENSG00000124357,ENSG00000124343,ENSG00000124334,ENSG00000124279,ENSG00000124216,ENSG00000124155,ENSG00000124145,ENSG00000124143,ENSG00000124126,ENSG00000124120,ENSG00000124006,ENSG00000123999,ENSG00000123689,ENSG00000123643,ENSG00000123560,ENSG00000123485,ENSG00000123179,ENSG00000123159,ENSG00000123130,ENSG00000123080,ENSG00000122952,ENSG00000122884,ENSG00000122861,ENSG00000122786,ENSG00000122778,ENSG00000122694,ENSG00000122641,ENSG00000122557,ENSG00000122386,ENSG00000122376,ENSG00000122359,ENSG00000122126,ENSG00000122042,ENSG00000122034,ENSG00000121905,ENSG00000121903,ENSG00000121900,ENSG00000121898,ENSG00000121858,ENSG00000121690,ENSG00000121578,ENSG00000121454,ENSG00000121440,ENSG00000121406,ENSG00000121281,ENSG00000121210,ENSG00000121064,ENSG00000121039,ENSG00000120913,ENSG00000120889,ENSG00000120868,ENSG00000120756,ENSG00000120659,ENSG00000120458,ENSG00000120437,ENSG00000120334,ENSG00000120332,ENSG00000120324,ENSG00000120254,ENSG00000120217,ENSG00000119922,ENSG00000119900,ENSG00000119888,ENSG00000119782,ENSG00000119686,ENSG00000119684,ENSG00000119655,ENSG00000119326,ENSG00000119280,ENSG00000118898,ENSG00000118849,ENSG00000118816,ENSG00000118729,ENSG00000118655,ENSG00000118420,ENSG00000118402,ENSG00000118369,ENSG00000118197,ENSG00000118194,ENSG00000118096,ENSG00000118046,ENSG00000117899,ENSG00000117859,ENSG00000117724,ENSG00000117691,ENSG00000117650,ENSG00000117594,ENSG00000117592,ENSG00000117525,ENSG00000117411,ENSG00000117399,ENSG00000117385,ENSG00000117318,ENSG00000117036,ENSG00000116962,ENSG00000116830,ENSG00000116717,ENSG00000116711,ENSG00000116584,ENSG00000116574,ENSG00000116337,ENSG00000116260,ENSG00000116106,ENSG00000116017,ENSG00000115993,ENSG00000115902,ENSG00000115825,ENSG00000115758,ENSG00000115687,ENSG00000115641,ENSG00000115616,ENSG00000115604,ENSG00000115525,ENSG00000115504,ENSG00000115419,ENSG00000115414,ENSG00000115339,ENSG00000115271,ENSG00000115232,ENSG00000115159,ENSG00000115041,ENSG00000114993,ENSG00000114859,ENSG00000114854,ENSG00000114853,ENSG00000114735,ENSG00000114638,ENSG00000114626,ENSG00000114480,ENSG00000114268,ENSG00000114200,ENSG00000114023,ENSG00000114019,ENSG00000113719,ENSG00000113645,ENSG00000113578,ENSG00000113396,ENSG00000113319,ENSG00000113302,ENSG00000113273,ENSG00000113248,ENSG00000113211,ENSG00000112984,ENSG00000112972,ENSG00000112902,ENSG00000112851,ENSG00000112837,ENSG00000112782,ENSG00000112773,ENSG00000112655,ENSG00000112559,ENSG00000112541,ENSG00000112276,ENSG00000112249,ENSG00000112218,ENSG00000112078,ENSG00000111885,ENSG00000111752,ENSG00000111671,ENSG00000111669,ENSG00000111665,ENSG00000111602,ENSG00000111206,ENSG00000111145,ENSG00000111057,ENSG00000111052,ENSG00000110975,ENSG00000110911,ENSG00000110881,ENSG00000110756,ENSG00000110693,ENSG00000110660,ENSG00000110375,ENSG00000110237,ENSG00000110092,ENSG00000110060,ENSG00000110042,ENSG00000109991,ENSG00000109929,ENSG00000109805,ENSG00000109794,ENSG00000109790,ENSG00000109762,ENSG00000109756,ENSG00000109689,ENSG00000109674,ENSG00000109472,ENSG00000109452,ENSG00000109323,ENSG00000109118,ENSG00000109107,ENSG00000109072,ENSG00000109062,ENSG00000108830,ENSG00000108784,ENSG00000108639,ENSG00000108599,ENSG00000108474,ENSG00000108448,ENSG00000108384,ENSG00000108298,ENSG00000108239,ENSG00000108219,ENSG00000108179,ENSG00000108039,ENSG00000107959,ENSG00000107957,ENSG00000107902,ENSG00000107863,ENSG00000107821,ENSG00000107796,ENSG00000107745,ENSG00000107186,ENSG00000107159,ENSG00000106688,ENSG00000106617,ENSG00000106397,ENSG00000106367,ENSG00000106366,ENSG00000106348,ENSG00000106123,ENSG00000106105,ENSG00000106086,ENSG00000106080,ENSG00000106078,ENSG00000106066,ENSG00000105993,ENSG00000105991,ENSG00000105976,ENSG00000105968,ENSG00000105852,ENSG00000105767,ENSG00000105717,ENSG00000105679,ENSG00000105664,ENSG00000105647,ENSG00000105612,ENSG00000105419,ENSG00000105404,ENSG00000105376,ENSG00000105357,ENSG00000105355,ENSG00000105327,ENSG00000105258,ENSG00000105251,ENSG00000105136,ENSG00000105048,ENSG00000104998,ENSG00000104976,ENSG00000104904,ENSG00000104812,ENSG00000104714,ENSG00000104679,ENSG00000104635,ENSG00000104611,ENSG00000104419,ENSG00000104368,ENSG00000104341,ENSG00000104267,ENSG00000104228,ENSG00000104221,ENSG00000104219,ENSG00000103855,ENSG00000103479,ENSG00000103415,ENSG00000103355,ENSG00000103335,ENSG00000103260,ENSG00000103202,ENSG00000103196,ENSG00000103064,ENSG00000103061,ENSG00000102984,ENSG00000102900,ENSG00000102870,ENSG00000102760,ENSG00000102466,ENSG00000102452,ENSG00000102384,ENSG00000102349,ENSG00000102312,ENSG00000102225,ENSG00000102144,ENSG00000102125,ENSG00000102043,ENSG00000102038,ENSG00000102024,ENSG00000102007,ENSG00000101974,ENSG00000101955,ENSG00000101945,ENSG00000101911,ENSG00000101782,ENSG00000101670,ENSG00000101577,ENSG00000101452,ENSG00000101443,ENSG00000101417,ENSG00000101353,ENSG00000101335,ENSG00000101276,ENSG00000101265,ENSG00000101220,ENSG00000101190,ENSG00000101057,ENSG00000101003,ENSG00000100997,ENSG00000100889,ENSG00000100867,ENSG00000100744,ENSG00000100644,ENSG00000100600,ENSG00000100596,ENSG00000100592,ENSG00000100526,ENSG00000100504,ENSG00000100345,ENSG00000100298,ENSG00000100243,ENSG00000100234,ENSG00000100079,ENSG00000100003,ENSG00000099849,ENSG00000099812,ENSG00000099785,ENSG00000099715,ENSG00000099338,ENSG00000099331,ENSG00000099250,ENSG00000099204,ENSG00000099194,ENSG00000099139,ENSG00000097096,ENSG00000096872,ENSG00000096433,ENSG00000096093,ENSG00000096070,ENSG00000095596,ENSG00000095383,ENSG00000095203,ENSG00000095002,ENSG00000094916,ENSG00000092295,ENSG00000091972,ENSG00000091128,ENSG00000090924,ENSG00000090889,ENSG00000090776,ENSG00000090539,ENSG00000090530,ENSG00000090097,ENSG00000089876,ENSG00000089847,ENSG00000089685,ENSG00000089639,ENSG00000089327,ENSG00000089057,ENSG00000089050,ENSG00000089022,ENSG00000088899,ENSG00000088756,ENSG00000088325,ENSG00000087586,ENSG00000087111,ENSG00000087088,ENSG00000086696,ENSG00000086548,ENSG00000085662,ENSG00000084774,ENSG00000084764,ENSG00000084731,ENSG00000083817,ENSG00000083444,ENSG00000083290,ENSG00000083123,ENSG00000082516,ENSG00000082512,ENSG00000082497,ENSG00000082074,ENSG00000081818,ENSG00000081803,ENSG00000081692,ENSG00000081386,ENSG00000081189,ENSG00000081026,ENSG00000080819,ENSG00000080709,ENSG00000080561,ENSG00000080493,ENSG00000080200,ENSG00000079931,ENSG00000079841,ENSG00000079819,ENSG00000079739,ENSG00000079616,ENSG00000078269,ENSG00000078114,ENSG00000077348,ENSG00000077274,ENSG00000077152,ENSG00000077009,ENSG00000076928,ENSG00000076706,ENSG00000076650,ENSG00000076321,ENSG00000075702,ENSG00000075673,ENSG00000075643,ENSG00000075624,ENSG00000075234,ENSG00000075223,ENSG00000075218,ENSG00000075073,ENSG00000074657,ENSG00000074590,ENSG00000074527,ENSG00000074416,ENSG00000073792,ENSG00000073711,ENSG00000073670,ENSG00000073350,ENSG00000073060,ENSG00000073008,ENSG00000072786,ENSG00000072682,ENSG00000072133,ENSG00000072110,ENSG00000071537,ENSG00000071205,ENSG00000071073,ENSG00000070985,ENSG00000070882,ENSG00000070756,ENSG00000070731,ENSG00000070413,ENSG00000070404,ENSG00000070190,ENSG00000070159,ENSG00000069535,ENSG00000068724,ENSG00000068650,ENSG00000068489,ENSG00000068438,ENSG00000068354,ENSG00000068078,ENSG00000067992,ENSG00000067225,ENSG00000067191,ENSG00000067057,ENSG00000066855,ENSG00000066583,ENSG00000066468,ENSG00000065989,ENSG00000065833,ENSG00000065809,ENSG00000065618,ENSG00000065000,ENSG00000064687,ENSG00000064666,ENSG00000064651,ENSG00000064547,ENSG00000064309,ENSG00000064195,ENSG00000064115,ENSG00000064042,ENSG00000063660,ENSG00000062370,ENSG00000060656,ENSG00000060140,ENSG00000059804,ENSG00000058091,ENSG00000058085,ENSG00000058063,ENSG00000057593,ENSG00000057294,ENSG00000054392,ENSG00000054277,ENSG00000053747,ENSG00000053254,ENSG00000052802,ENSG00000051382,ENSG00000051341,ENSG00000050405,ENSG00000049860,ENSG00000049130,ENSG00000048392,ENSG00000048028,ENSG00000047648,ENSG00000047644,ENSG00000043039,ENSG00000042493,ENSG00000040731,ENSG00000039068,ENSG00000038532,ENSG00000037637,ENSG00000035862,ENSG00000035681,ENSG00000034533,ENSG00000034510,ENSG00000033327,ENSG00000033100,ENSG00000029153,ENSG00000026508,ENSG00000025434,ENSG00000023516,ENSG00000021762,ENSG00000021645,ENSG00000019102,ENSG00000016402,ENSG00000015475,ENSG00000013810,ENSG00000013588,ENSG00000013563,ENSG00000013392,ENSG00000013375,ENSG00000013297,ENSG00000013288,ENSG00000012660,ENSG00000012232,ENSG00000012124,ENSG00000011523,ENSG00000011478,ENSG00000011426,ENSG00000011422,ENSG00000011114,ENSG00000010539,ENSG00000010292,ENSG00000010278,ENSG00000008853,ENSG00000008513,ENSG00000008394,ENSG00000008382,ENSG00000007376,ENSG00000006704,ENSG00000006327,ENSG00000006047,ENSG00000006016,ENSG00000006007,ENSG00000005884,ENSG00000005801,ENSG00000005448,ENSG00000004399,ENSG00000003436,ENSG00000002834,ENSG00000002587>;RPT up<ENSG00000244476,ENSG00000198478,ENSG00000198300,ENSG00000196470,ENSG00000139926,ENSG00000137872,ENSG00000163347,ENSG00000153071,ENSG00000177606,ENSG00000137714,ENSG00000178695,ENSG00000150054,ENSG00000164707,ENSG00000261371,ENSG00000144810,ENSG00000165359,ENSG00000185269,ENSG00000197119,ENSG00000197629,ENSG00000235750,ENSG00000154122,ENSG00000140950,ENSG00000211445,ENSG00000138640,ENSG00000166016,ENSG00000155850,ENSG00000183044,ENSG00000164181,ENSG00000140022,ENSG00000139112,ENSG00000154736,ENSG00000177469,ENSG00000152642,ENSG00000269526,ENSG00000141384,ENSG00000162616,ENSG00000152601,ENSG00000140284,ENSG00000149573,ENSG00000138593,ENSG00000182795,ENSG00000205189,ENSG00000150593,ENSG00000183508,ENSG00000166946,ENSG00000172795,ENSG00000154277,ENSG00000152990,ENSG00000166912,ENSG00000160255,ENSG00000165125,ENSG00000164741,ENSG00000163694,ENSG00000162772,ENSG00000169495,ENSG00000181826,ENSG00000214717,ENSG00000160216,ENSG00000146070,ENSG00000163660,ENSG00000167772,ENSG00000158158,ENSG00000184368,ENSG00000145715,ENSG00000165124,ENSG00000138735,ENSG00000149328,ENSG00000165029,ENSG00000197077,ENSG00000163788,ENSG00000168386,ENSG00000064989,ENSG00000178163,ENSG00000184588,ENSG00000250709,ENSG00000168994,ENSG00000164463,ENSG00000167861,ENSG00000183579,ENSG00000184828,ENSG00000197892,ENSG00000182749,ENSG00000154153,ENSG00000205213,ENSG00000164292,ENSG00000154310,ENSG00000149218,ENSG00000268089,ENSG00000164830,ENSG00000173334,ENSG00000188643,ENSG00000168502,ENSG00000151692,ENSG00000160678,ENSG00000151835,ENSG00000171365,ENSG00000166387,ENSG00000186716,ENSG00000196411,ENSG00000139531,ENSG00000185022,ENSG00000181788,ENSG00000173846,ENSG00000145365,ENSG00000176903,ENSG00000180353,ENSG00000172292,ENSG00000176597,ENSG00000171860,ENSG00000173193,ENSG00000149177,ENSG00000180871,ENSG00000144136,ENSG00000148842,ENSG00000275066,ENSG00000172493,ENSG00000213366,ENSG00000166444,ENSG00000198189,ENSG00000164199,ENSG00000189171,ENSG00000171105,ENSG00000137824,ENSG00000172296,ENSG00000139508,ENSG00000155974,ENSG00000157978,ENSG00000168497,ENSG00000140455,ENSG00000278828,ENSG00000169087,ENSG00000159433,ENSG00000145681,ENSG00000137270,ENSG00000158467,ENSG00000241878,ENSG00000163131,ENSG00000153029,ENSG00000159082,ENSG00000147526,ENSG00000166855,ENSG00000162337,ENSG00000143995,ENSG00000149269,ENSG00000164543,ENSG00000242265,ENSG00000198734,ENSG00000171316,ENSG00000139626,ENSG00000143384,ENSG00000168785,ENSG00000254535,ENSG00000163536,ENSG00000157483,ENSG00000175093,ENSG00000197279,ENSG00000173926,ENSG00000164111,ENSG00000143850,ENSG00000285283,ENSG00000205336,ENSG00000176658,ENSG00000197555,ENSG00000250722,ENSG00000144802,ENSG00000205629,ENSG00000171004,ENSG00000138029,ENSG00000147853,ENSG00000197976,ENSG00000174437,ENSG00000183943,ENSG00000173757,ENSG00000188266,ENSG00000183779,ENSG00000138835,ENSG00000140750,ENSG00000198382,ENSG00000171989,ENSG00000155629,ENSG00000166592,ENSG00000198502,ENSG00000139597,ENSG00000174485,ENSG00000137575,ENSG00000243156,ENSG00000164626,ENSG00000146411,ENSG00000213339,ENSG00000169193,ENSG00000145390,ENSG00000145780,ENSG00000158220,ENSG00000139154,ENSG00000197121,ENSG00000184634,ENSG00000198355,ENSG00000181588,ENSG00000143376,ENSG00000137331,ENSG00000172889,ENSG00000180758,ENSG00000152137,ENSG00000143324,ENSG00000169877,ENSG00000143515,ENSG00000174469,ENSG00000146006,ENSG00000218336,ENSG00000172594,ENSG00000168792,ENSG00000145703,ENSG00000198795,ENSG00000168542,ENSG00000147065,ENSG00000186480,ENSG00000179604,ENSG00000178445,ENSG00000169895,ENSG00000160584,ENSG00000137727,ENSG00000168268,ENSG00000142599,ENSG00000143702,ENSG00000145555,ENSG00000186834,ENSG00000153234,ENSG00000138449,ENSG00000154856,ENSG00000137947,ENSG00000196405,ENSG00000171503,ENSG00000152779,ENSG00000137393,ENSG00000139116,ENSG00000166046,ENSG00000162144,ENSG00000154640,ENSG00000204991,ENSG00000138592,ENSG00000171940,ENSG00000138670,ENSG00000198089,ENSG00000165813,ENSG00000276368,ENSG00000141579,ENSG00000157184,ENSG00000188215,ENSG00000138081,ENSG00000162924,ENSG00000165512,ENSG00000169442,ENSG00000198721,ENSG00000143119,ENSG00000141504,ENSG00000166402,ENSG00000167261,ENSG00000196850,ENSG00000138678,ENSG00000173264,ENSG00000178691,ENSG00000185130,ENSG00000256043,ENSG00000176092,ENSG00000171509,ENSG00000174498,ENSG00000137474,ENSG00000164114,ENSG00000198961,ENSG00000203852,ENSG00000163520,ENSG00000156709,ENSG00000149084,ENSG00000157554,ENSG00000143390,ENSG00000214376,ENSG00000162923,ENSG00000204569,ENSG00000147231,ENSG00000137642,ENSG00000162877,ENSG00000139496,ENSG00000065413,ENSG00000169515,ENSG00000181035,ENSG00000198624,ENSG00000197891,ENSG00000138463,ENSG00000175183,ENSG00000239713,ENSG00000182118,ENSG00000189152,ENSG00000172901,ENSG00000166200,ENSG00000165997,ENSG00000170242,ENSG00000188042,ENSG00000166922,ENSG00000156256,ENSG00000244405,ENSG00000145362,ENSG00000158623,ENSG00000173320,ENSG00000169744,ENSG00000183496,ENSG00000168890,ENSG00000172572,ENSG00000166483,ENSG00000197045,ENSG00000149090,ENSG00000171132,ENSG00000147164,ENSG00000176896,ENSG00000243708,ENSG00000161267,ENSG00000145901,ENSG00000205426,ENSG00000143013,ENSG00000146374,ENSG00000198948,ENSG00000265972,ENSG00000142168,ENSG00000162576,ENSG00000140459,ENSG00000161395,ENSG00000173269,ENSG00000163430,ENSG00000173575,ENSG00000169758,ENSG00000137802,ENSG00000178974,ENSG00000178234,ENSG00000221963,ENSG00000186815,ENSG00000197969,ENSG00000155926,ENSG00000197323,ENSG00000144366,ENSG00000137501,ENSG00000177311,ENSG00000163840,ENSG00000155903,ENSG00000203747,ENSG00000169100,ENSG00000147180,ENSG00000173848,ENSG00000169105,ENSG00000138829,ENSG00000148498,ENSG00000243509,ENSG00000197329,ENSG00000184574,ENSG00000162777,ENSG00000224531,ENSG00000138767,ENSG00000164342,ENSG00000147251,ENSG00000189337,ENSG00000285171,ENSG00000162231,ENSG00000158201,ENSG00000166596,ENSG00000266412,ENSG00000143507,ENSG00000137942,ENSG00000151893,ENSG00000203814,ENSG00000158055,ENSG00000129103,ENSG00000160593,ENSG00000181019,ENSG00000175048,ENSG00000171223,ENSG00000138193,ENSG00000151136,ENSG00000179454,ENSG00000266094,ENSG00000153113,ENSG00000173868,ENSG00000270885,ENSG00000150433,ENSG00000145649,ENSG00000177076,ENSG00000183864,ENSG00000150347,ENSG00000157570,ENSG00000139192,ENSG00000138660,ENSG00000162368,ENSG00000172403,ENSG00000154229,ENSG00000146592,ENSG00000144655,ENSG00000179361,ENSG00000144369,ENSG00000139567,ENSG00000154930,ENSG00000165678,ENSG00000177675,ENSG00000167600,ENSG00000172575,ENSG00000140832,ENSG00000198900,ENSG00000170430,ENSG00000188921,ENSG00000179094,ENSG00000087842,ENSG00000182636,ENSG00000213397,ENSG00000140836,ENSG00000183255,ENSG00000188277,ENSG00000165671,ENSG00000180543,ENSG00000154822,ENSG00000154359,ENSG00000187772,ENSG00000150656,ENSG00000184481,ENSG00000180537,ENSG00000133561,ENSG00000151726,ENSG00000186517,ENSG00000163794,ENSG00000151150,ENSG00000213639,ENSG00000143416,ENSG00000196352,ENSG00000137752,ENSG00000158716,ENSG00000205089,ENSG00000170873,ENSG00000162407,ENSG00000137770,ENSG00000163590,ENSG00000197043,ENSG00000164674,ENSG00000139163,ENSG00000157502,ENSG00000110031,ENSG00000215421,ENSG00000189334,ENSG00000196363,ENSG00000140391,ENSG00000168781,ENSG00000135473,ENSG00000139977,ENSG00000141540,ENSG00000179776,ENSG00000248905,ENSG00000184205,ENSG00000170185,ENSG00000140307,ENSG00000196743,ENSG00000198682,ENSG00000019144,ENSG00000169247,ENSG00000174099,ENSG00000178826,ENSG00000188559,ENSG00000176907,ENSG00000169429,ENSG00000182372,ENSG00000180644,ENSG00000155307,ENSG00000164211,ENSG00000196482,ENSG00000130592,ENSG00000187764,ENSG00000174059,ENSG00000162885,ENSG00000141527,ENSG00000172543,ENSG00000138758,ENSG00000185630,ENSG00000141576,ENSG00000172216,ENSG00000144857,ENSG00000272886,ENSG00000270011,ENSG00000162692,ENSG00000162878,ENSG00000178607,ENSG00000137876,ENSG00000196338,ENSG00000175130,ENSG00000275221,ENSG00000168461,ENSG00000166734,ENSG00000165025,ENSG00000187045,ENSG00000171208,ENSG00000059378,ENSG00000156535,ENSG00000164776,ENSG00000140009,ENSG00000142623,ENSG00000146729,ENSG00000159714,ENSG00000160117,ENSG00000166803,ENSG00000137491,ENSG00000183621,ENSG00000158406,ENSG00000196177,ENSG00000198162,ENSG00000162105,ENSG00000204852,ENSG00000184898,ENSG00000154429,ENSG00000182054,ENSG00000171724,ENSG00000151458,ENSG00000163006,ENSG00000185340,ENSG00000144115,ENSG00000176438,ENSG00000164116,ENSG00000143341,ENSG00000169220,ENSG00000151651,ENSG00000240563,ENSG00000163162,ENSG00000139433,ENSG00000155324,ENSG00000163219,ENSG00000177182,ENSG00000145808,ENSG00000182013,ENSG00000157764,ENSG00000256087,ENSG00000143669,ENSG00000139793,ENSG00000176834,ENSG00000166128,ENSG00000188811,ENSG00000214336,ENSG00000184678,ENSG00000169231,ENSG00000185477,ENSG00000139410,ENSG00000182551,ENSG00000280969,ENSG00000146678,ENSG00000156113,ENSG00000131069,ENSG00000179044,ENSG00000273703,ENSG00000157837,ENSG00000176387,ENSG00000152484,ENSG00000198964,ENSG00000142875,ENSG00000185787,ENSG00000141738,ENSG00000137944,ENSG00000104093,ENSG00000178104,ENSG00000168758,ENSG00000141582,ENSG00000163513,ENSG00000168615,ENSG00000163956,ENSG00000137563,ENSG00000204301,ENSG00000168918,ENSG00000169228,ENSG00000213995,ENSG00000167202,ENSG00000157350,ENSG00000178764,ENSG00000198771,ENSG00000166828,ENSG00000171444,ENSG00000167543,ENSG00000161405,ENSG00000152778,ENSG00000155975,ENSG00000177565,ENSG00000170955,ENSG00000173068,ENSG00000130755,ENSG00000145721,ENSG00000163884,ENSG00000140262,ENSG00000184454,ENSG00000169045,ENSG00000197956,ENSG00000166689,ENSG00000171843,ENSG00000198815,ENSG00000136378,ENSG00000196943,ENSG00000175793,ENSG00000155158,ENSG00000140299,ENSG00000187601,ENSG00000179163,ENSG00000168077,ENSG00000243232,ENSG00000197620,ENSG00000165168,ENSG00000185862,ENSG00000169641,ENSG00000175691,ENSG00000184984,ENSG00000204131,ENSG00000178996,ENSG00000167978,ENSG00000166266,ENSG00000239305,ENSG00000166579,ENSG00000156860,ENSG00000145337,ENSG00000174946,ENSG00000162413,ENSG00000140326,ENSG00000167815,ENSG00000170786,ENSG00000183878,ENSG00000159899,ENSG00000189367,ENSG00000154127,ENSG00000167107,ENSG00000162599,ENSG00000183283,ENSG00000180185,ENSG00000044459,ENSG00000140374,ENSG00000204287,ENSG00000148516,ENSG00000198074,ENSG00000164112,ENSG00000162618,ENSG00000184500,ENSG00000171298,ENSG00000187808,ENSG00000184867,ENSG00000166411,ENSG00000182580,ENSG00000187164,ENSG00000155269,ENSG00000185305,ENSG00000143033,ENSG00000111674,ENSG00000186908,ENSG00000182450,ENSG00000170579,ENSG00000169896,ENSG00000198805,ENSG00000147852,ENSG00000170345,ENSG00000147100,ENSG00000159459,ENSG00000132906,ENSG00000183196,ENSG00000171587,ENSG00000140961,ENSG00000183741,ENSG00000196233,ENSG00000107331,ENSG00000198586,ENSG00000155962,ENSG00000184611,ENSG00000141756,ENSG00000182809,ENSG00000183067,ENSG00000149781,ENSG00000065923,ENSG00000176435,ENSG00000184584,ENSG00000273820,ENSG00000246705,ENSG00000173638,ENSG00000138796,ENSG00000163874,ENSG00000163053,ENSG00000267534,ENSG00000159788,ENSG00000139318,ENSG00000169299,ENSG00000198873,ENSG00000178726,ENSG00000153130,ENSG00000137806,ENSG00000157601,ENSG00000150712,ENSG00000213445,ENSG00000131844,ENSG00000197471,ENSG00000186231,ENSG00000184647,ENSG00000263465,ENSG00000159915,ENSG00000153563,ENSG00000162551,ENSG00000147573,ENSG00000154889,ENSG00000176018,ENSG00000150764,ENSG00000167286,ENSG00000147650,ENSG00000259207,ENSG00000172201,ENSG00000074370,ENSG00000186591,ENSG00000186088,ENSG00000181036,ENSG00000173482,ENSG00000182240,ENSG00000154240,ENSG00000198937,ENSG00000151553,ENSG00000147443,ENSG00000168350,ENSG00000185246,ENSG00000166920,ENSG00000177575,ENSG00000175318,ENSG00000198692,ENSG00000152465,ENSG00000168404,ENSG00000243749,ENSG00000168071,ENSG00000114405,ENSG00000186081,ENSG00000137634,ENSG00000165507,ENSG00000153064,ENSG00000182866,ENSG00000164488,ENSG00000140511,ENSG00000187017,ENSG00000149476,ENSG00000171115,ENSG00000167244,ENSG00000146555,ENSG00000118260,ENSG00000150627,ENSG00000163584,ENSG00000219435,ENSG00000143067,ENSG00000180346,ENSG00000198879,ENSG00000170006,ENSG00000107551,ENSG00000174749,ENSG00000151929,ENSG00000140320,ENSG00000089351,ENSG00000175984,ENSG00000165661,ENSG00000137478,ENSG00000177383,ENSG00000167081,ENSG00000198718,ENSG00000169908,ENSG00000175040,ENSG00000162585,ENSG00000140104,ENSG00000137601,ENSG00000149289,ENSG00000169291,ENSG00000172115,ENSG00000162511,ENSG00000154553,ENSG00000148943,ENSG00000163635,ENSG00000178537,ENSG00000142694,ENSG00000266074,ENSG00000224383,ENSG00000165730,ENSG00000104856,ENSG00000180667,ENSG00000166501,ENSG00000143851,ENSG00000184232,ENSG00000198648,ENSG00000138613,ENSG00000178175,ENSG00000177409,ENSG00000138190,ENSG00000242028,ENSG00000265118,ENSG00000143819,ENSG00000151702,ENSG00000137815,ENSG00000270757,ENSG00000149313,ENSG00000154783,ENSG00000183691,ENSG00000168488,ENSG00000165092,ENSG00000153721,ENSG00000182885,ENSG00000147571,ENSG00000182175,ENSG00000215845,ENSG00000142515,ENSG00000166503,ENSG00000181847,ENSG00000189221,ENSG00000145020,ENSG00000162174,ENSG00000196329,ENSG00000185811,ENSG00000168300,ENSG00000171224,ENSG00000162771,ENSG00000171243,ENSG00000167703,ENSG00000188906,ENSG00000249242,ENSG00000147654,ENSG00000185515,ENSG00000140853,ENSG00000196839,ENSG00000157017,ENSG00000175906,ENSG00000154760,ENSG00000187742,ENSG00000139292,ENSG00000166140,ENSG00000216490,ENSG00000147113,ENSG00000176853,ENSG00000156011,ENSG00000146233,ENSG00000138468,ENSG00000154265,ENSG00000148481,ENSG00000181192,ENSG00000169508,ENSG00000153922,ENSG00000255346,ENSG00000146122,ENSG00000243943,ENSG00000187037,ENSG00000142583,ENSG00000107738,ENSG00000196182,ENSG00000158528,ENSG00000175643,ENSG00000137843,ENSG00000177374,ENSG00000170915,ENSG00000145247,ENSG00000171861,ENSG00000103351,ENSG00000122863,ENSG00000205810,ENSG00000175697,ENSG00000149541,ENSG00000167771,ENSG00000178075,ENSG00000146776,ENSG00000181104,ENSG00000112877,ENSG00000204611,ENSG00000170454,ENSG00000166974,ENSG00000152348,ENSG00000157379,ENSG00000205978,ENSG00000198690,ENSG00000162542,ENSG00000174738,ENSG00000242574,ENSG00000185989,ENSG00000198130,ENSG00000168310,ENSG00000143502,ENSG00000141232,ENSG00000165714,ENSG00000167634,ENSG00000175182,ENSG00000116824,ENSG00000020633,ENSG00000163746,ENSG00000140403,ENSG00000168610,ENSG00000108786,ENSG00000133106,ENSG00000250317,ENSG00000189233,ENSG00000251322,ENSG00000176979,ENSG00000101493,ENSG00000163950,ENSG00000164647,ENSG00000171476,ENSG00000140030,ENSG00000253309,ENSG00000163762,ENSG00000242866,ENSG00000137965,ENSG00000154342,ENSG00000162755,ENSG00000101441,ENSG00000178301,ENSG00000258102,ENSG00000213722,ENSG00000161513,ENSG00000198400,ENSG00000166341,ENSG00000188807,ENSG00000140678,ENSG00000197872,ENSG00000185917,ENSG00000163568,ENSG00000180875,ENSG00000167633,ENSG00000163638,ENSG00000165194,ENSG00000138604,ENSG00000213694,ENSG00000197019,ENSG00000101082,ENSG00000169554,ENSG00000175155,ENSG00000157404,ENSG00000140463,ENSG00000198574,ENSG00000147421,ENSG00000197415,ENSG00000172818,ENSG00000156958,ENSG00000182489,ENSG00000164509,ENSG00000157303,ENSG00000157514,ENSG00000271503,ENSG00000186994,ENSG00000175264,ENSG00000164241,ENSG00000128709,ENSG00000185567,ENSG00000185909,ENSG00000260027,ENSG00000156009,ENSG00000172554,ENSG00000276231,ENSG00000188070,ENSG00000173918,ENSG00000171657,ENSG00000171903,ENSG00000276087,ENSG00000185507,ENSG00000146416,ENSG00000166090,ENSG00000143479,ENSG00000159167,ENSG00000139351,ENSG00000260170,ENSG00000169946,ENSG00000073910,ENSG00000155792,ENSG00000120279,ENSG00000166432,ENSG00000092009,ENSG00000196136,ENSG00000214265,ENSG00000139174,ENSG00000163686,ENSG00000189430,ENSG00000276612,ENSG00000141655,ENSG00000146083,ENSG00000164736,ENSG00000163875,ENSG00000130038,ENSG00000173809,ENSG00000172322,ENSG00000167851,ENSG00000164659,ENSG00000149300,ENSG00000164136,ENSG00000142748,ENSG00000188641,ENSG00000213413,ENSG00000162676,ENSG00000198691,ENSG00000152804,ENSG00000168734,ENSG00000141968,ENSG00000181722,ENSG00000152409,ENSG00000163564,ENSG00000235169,ENSG00000185689,ENSG00000171729,ENSG00000198673,ENSG00000258461,ENSG00000168421,ENSG00000147224,ENSG00000152932,ENSG00000124260,ENSG00000170476,ENSG00000187855,ENSG00000163596,ENSG00000153714,ENSG00000119125,ENSG00000104332,ENSG00000160883,ENSG00000163508,ENSG00000171227,ENSG00000163689,ENSG00000154678,ENSG00000158578,ENSG00000183287,ENSG00000137869,ENSG00000183476,ENSG00000142556,ENSG00000142494,ENSG00000178814,ENSG00000274211,ENSG00000159713,ENSG00000152270,ENSG00000141639,ENSG00000167685,ENSG00000103089,ENSG00000140379,ENSG00000075884,ENSG00000187800,ENSG00000271601,ENSG00000166394,ENSG00000157657,ENSG00000196187,ENSG00000150048,ENSG00000197417,ENSG00000183049,ENSG00000165716,ENSG00000156973,ENSG00000178538,ENSG00000144908,ENSG00000175879,ENSG00000163251,ENSG00000168685,ENSG00000160323,ENSG00000260861,ENSG00000157450,ENSG00000188585,ENSG00000151338,ENSG00000147138,ENSG00000141431,ENSG00000105131,ENSG00000147614,ENSG00000180447,ENSG00000141293,ENSG00000151229,ENSG00000174842,ENSG00000184545,ENSG00000137842,ENSG00000187260,ENSG00000168273,ENSG00000141506,ENSG00000185352,ENSG00000160185,ENSG00000183826,ENSG00000181649,ENSG00000179862,ENSG00000153574,ENSG00000183762,ENSG00000198286,ENSG00000156453,ENSG00000198844,ENSG00000177990,ENSG00000204396,ENSG00000169583,ENSG00000165376,ENSG00000162873,ENSG00000172331,ENSG00000163083,ENSG00000169258,ENSG00000145476,ENSG00000197249,ENSG00000188677,ENSG00000151376,ENSG00000099260,ENSG00000204642,ENSG00000006756,ENSG00000069424,ENSG00000204385,ENSG00000158246,ENSG00000226124,ENSG00000140368,ENSG00000166979,ENSG00000148123,ENSG00000140287,ENSG00000146285,ENSG00000118596,ENSG00000166987,ENSG00000183520,ENSG00000196616,ENSG00000124731,ENSG00000167910,ENSG00000184831,ENSG00000132669,ENSG00000152402,ENSG00000155622,ENSG00000161940,ENSG00000176771,ENSG00000188786,ENSG00000213398,ENSG00000114251,ENSG00000152766,ENSG00000196569,ENSG00000134760,ENSG00000168329,ENSG00000188176,ENSG00000285655,ENSG00000185559,ENSG00000166311,ENSG00000157214,ENSG00000166960,ENSG00000155111,ENSG00000131435,ENSG00000140830,ENSG00000106560,ENSG00000160654,ENSG00000149809,ENSG00000153291,ENSG00000188732,ENSG00000111224,ENSG00000110900,ENSG00000138061,ENSG00000189120,ENSG00000236699,ENSG00000015285,ENSG00000155189,ENSG00000231389,ENSG00000173947,ENSG00000160856,ENSG00000137757,ENSG00000187479,ENSG00000177169,ENSG00000137959,ENSG00000142347,ENSG00000176293,ENSG00000152034,ENSG00000176396,ENSG00000147119,ENSG00000178878,ENSG00000167895,ENSG00000168309,ENSG00000175463,ENSG00000205045,ENSG00000188257,ENSG00000153132,ENSG00000197183,ENSG00000198814,ENSG00000213203,ENSG00000117560,ENSG00000115526,ENSG00000285942,ENSG00000169413,ENSG00000137691,ENSG00000158525,ENSG00000189184,ENSG00000164483,ENSG00000138496,ENSG00000187678,ENSG00000150045,ENSG00000101445,ENSG00000130307,ENSG00000137124,ENSG00000101298,ENSG00000164949,ENSG00000100604,ENSG00000050730,ENSG00000167470,ENSG00000115956,ENSG00000276644,ENSG00000185010,ENSG00000173376,ENSG00000142235,ENSG00000144218,ENSG00000165115,ENSG00000179299,ENSG00000142173,ENSG00000235387,ENSG00000196917,ENSG00000167536,ENSG00000172673,ENSG00000173175,ENSG00000034053,ENSG00000138964,ENSG00000138650,ENSG00000017483,ENSG00000166313,ENSG00000205220,ENSG00000169855,ENSG00000132530,ENSG00000157873,ENSG00000161905,ENSG00000205413,ENSG00000165568,ENSG00000184619,ENSG00000166821,ENSG00000182107,ENSG00000153283,ENSG00000165046,ENSG00000133800,ENSG00000175445,ENSG00000167984,ENSG00000141096,ENSG00000196220,ENSG00000178343,ENSG00000183918,ENSG00000167105,ENSG00000138646,ENSG00000164291,ENSG00000184731,ENSG00000171517,ENSG00000179761,ENSG00000162746,ENSG00000133067,ENSG00000168899,ENSG00000196104,ENSG00000186891,ENSG00000204060,ENSG00000183032,ENSG00000117115,ENSG00000165175,ENSG00000102445,ENSG00000157693,ENSG00000162723,ENSG00000125384,ENSG00000124256,ENSG00000167434,ENSG00000164684,ENSG00000204228,ENSG00000125538,ENSG00000159618,ENSG00000160791,ENSG00000172349,ENSG00000165023,ENSG00000124493,ENSG00000181381,ENSG00000147257,ENSG00000188582,ENSG00000182518,ENSG00000162461,ENSG00000127720,ENSG00000197599,ENSG00000183780,ENSG00000158869,ENSG00000170807,ENSG00000181409,ENSG00000176783,ENSG00000147408,ENSG00000260314,ENSG00000160326,ENSG00000144228,ENSG00000137941,ENSG00000172578,ENSG00000132321,ENSG00000095370,ENSG00000204681,ENSG00000127528,ENSG00000109906,ENSG00000215218,ENSG00000165794,ENSG00000143627,ENSG00000189058,ENSG00000178623,ENSG00000164308,ENSG00000147121,ENSG00000268499,ENSG00000187123,ENSG00000175832,ENSG00000174004,ENSG00000204165,ENSG00000146021,ENSG00000185100,ENSG00000145506,ENSG00000169894,ENSG00000186153,ENSG00000162981,ENSG00000158966,ENSG00000145022,ENSG00000104490,ENSG00000173369,ENSG00000139737,ENSG00000138316,ENSG00000160179,ENSG00000166405,ENSG00000168306,ENSG00000137571,ENSG00000115828,ENSG00000139219,ENSG00000157933,ENSG00000152315,ENSG00000172602,ENSG00000162944,ENSG00000121005,ENSG00000134028,ENSG00000163517,ENSG00000137880,ENSG00000006468,ENSG00000180233,ENSG00000182224,ENSG00000128965,ENSG00000179144,ENSG00000213512,ENSG00000080007,ENSG00000140451,ENSG00000181804,ENSG00000073861,ENSG00000163637,ENSG00000124491,ENSG00000205707,ENSG00000248329,ENSG00000186376,ENSG00000249961,ENSG00000164035,ENSG00000170961,ENSG00000116039,ENSG00000167613,ENSG00000179059,ENSG00000159388,ENSG00000153317,ENSG00000147082,ENSG00000160180,ENSG00000104808,ENSG00000170558,ENSG00000198075,ENSG00000163220,ENSG00000147592,ENSG00000076641,ENSG00000139323,ENSG00000173578,ENSG00000196639,ENSG00000141905,ENSG00000170166,ENSG00000175115,ENSG00000184903,ENSG00000170153,ENSG00000150510,ENSG00000161133,ENSG00000142156,ENSG00000162650,ENSG00000107281,ENSG00000137462,ENSG00000116157,ENSG00000156521,ENSG00000159214,ENSG00000197766,ENSG00000177034,ENSG00000198270,ENSG00000164197,ENSG00000196890,ENSG00000174804,ENSG00000139187,ENSG00000078589,ENSG00000189051,ENSG00000046889,ENSG00000181856,ENSG00000048052,ENSG00000189195,ENSG00000154655,ENSG00000222009,ENSG00000171408,ENSG00000137463,ENSG00000112299,ENSG00000155970,ENSG00000137628,ENSG00000198670,ENSG00000196440,ENSG00000171045,ENSG00000135083,ENSG00000041982,ENSG00000228727,ENSG00000158859,ENSG00000175567,ENSG00000137841,ENSG00000145934,ENSG00000147434,ENSG00000124610,ENSG00000147174,ENSG00000104903,ENSG00000138642,ENSG00000108821,ENSG00000216937,ENSG00000179772,ENSG00000138617,ENSG00000174038,ENSG00000138028,ENSG00000173567,ENSG00000089041,ENSG00000204657,ENSG00000196549,ENSG00000150540,ENSG00000070808,ENSG00000163273,ENSG00000164404,ENSG00000165841,ENSG00000235268,ENSG00000157470,ENSG00000186976,ENSG00000184922,ENSG00000161791,ENSG00000078081,ENSG00000158486,ENSG00000169760,ENSG00000130052,ENSG00000162039,ENSG00000123843,ENSG00000215612,ENSG00000155592,ENSG00000019991,ENSG00000162367,ENSG00000198133,ENSG00000139625,ENSG00000164078,ENSG00000180801,ENSG00000055813,ENSG00000171659,ENSG00000161640,ENSG00000167874,ENSG00000158113,ENSG00000170439,ENSG00000154589,ENSG00000196154,ENSG00000157703,ENSG00000152969,ENSG00000094755,ENSG00000262655,ENSG00000155659,ENSG00000214694,ENSG00000128886,ENSG00000180440,ENSG00000130813,ENSG00000182134,ENSG00000140873,ENSG00000240021,ENSG00000180116,ENSG00000197885,ENSG00000143158,ENSG00000185905,ENSG00000170689,ENSG00000197785,ENSG00000144339,ENSG00000188916,ENSG00000110400,ENSG00000186479,ENSG00000111341,ENSG00000198208,ENSG00000121316,ENSG00000166250,ENSG00000184012,ENSG00000122574,ENSG00000115295,ENSG00000185002,ENSG00000118473,ENSG00000138606,ENSG00000173585,ENSG00000184719,ENSG00000172209,ENSG00000167291,ENSG00000152056,ENSG00000145824,ENSG00000130940,ENSG00000135144,ENSG00000173421,ENSG00000104237,ENSG00000179583,ENSG00000258484,ENSG00000182162,ENSG00000198774,ENSG00000106483,ENSG00000137819,ENSG00000164946,ENSG00000170959,ENSG00000174944,ENSG00000176884,ENSG00000135502,ENSG00000132965,ENSG00000161647,ENSG00000060558,ENSG00000089199,ENSG00000183807,ENSG00000137441,ENSG00000229894,ENSG00000197405,ENSG00000182782,ENSG00000123453,ENSG00000144668,ENSG00000149948,ENSG00000159403,ENSG00000172005,ENSG00000185973,ENSG00000164484,ENSG00000142511,ENSG00000204103,ENSG00000147642,ENSG00000078596,ENSG00000244694,ENSG00000177551,ENSG00000145107,ENSG00000103740,ENSG00000214050,ENSG00000147813,ENSG00000109667,ENSG00000203907,ENSG00000179314,ENSG00000166923,ENSG00000101331,ENSG00000275302,ENSG00000273167,ENSG00000205755,ENSG00000145147,ENSG00000163554,ENSG00000164430,ENSG00000171984,ENSG00000198626,ENSG00000183615,ENSG00000111676,ENSG00000138080,ENSG00000168487,ENSG00000104941,ENSG00000181016,ENSG00000169248,ENSG00000188404,ENSG00000175785,ENSG00000107874,ENSG00000101115,ENSG00000067842,ENSG00000183434,ENSG00000158714,ENSG00000160712,ENSG00000167711,ENSG00000185291,ENSG00000144306,ENSG00000108691,ENSG00000138378,ENSG00000174326,ENSG00000170180,ENSG00000175556,ENSG00000186919,ENSG00000137948,ENSG00000163328,ENSG00000176919,ENSG00000158321,ENSG00000185272,ENSG00000121895,ENSG00000172425,ENSG00000145832,ENSG00000182902,ENSG00000186810,ENSG00000140285,ENSG00000132122,ENSG00000144504,ENSG00000181045,ENSG00000169245,ENSG00000112195,ENSG00000159189,ENSG00000146530,ENSG00000104432,ENSG00000160439,ENSG00000106809,ENSG00000128656,ENSG00000185652,ENSG00000169550,ENSG00000088882,ENSG00000188549,ENSG00000131379,ENSG00000140876,ENSG00000198933,ENSG00000166173,ENSG00000267978,ENSG00000256797,ENSG00000103241,ENSG00000148057,ENSG00000128815,ENSG00000188153,ENSG00000167850,ENSG00000185875,ENSG00000161835,ENSG00000255151,ENSG00000198019,ENSG00000179639,ENSG00000163359,ENSG00000138755,ENSG00000240505,ENSG00000072071,ENSG00000162894,ENSG00000154096,ENSG00000198088,ENSG00000164142,ENSG00000165071,ENSG00000163995,ENSG00000189099,ENSG00000127412,ENSG00000074317,ENSG00000142303,ENSG00000158428,ENSG00000183111,ENSG00000213085,ENSG00000165118,ENSG00000187535,ENSG00000120693,ENSG00000173581,ENSG00000151640,ENSG00000104804,ENSG00000130300,ENSG00000187151,ENSG00000182333,ENSG00000271605,ENSG00000285585,ENSG00000112936,ENSG00000126759,ENSG00000157326,ENSG00000185924,ENSG00000171759,ENSG00000165379,ENSG00000179388,ENSG00000189283,ENSG00000180113,ENSG00000271447,ENSG00000164283,ENSG00000204624,ENSG00000182492,ENSG00000182326,ENSG00000188396,ENSG00000140807,ENSG00000176842,ENSG00000133477,ENSG00000124019,ENSG00000148082,ENSG00000166415,ENSG00000184949,ENSG00000151388,ENSG00000184792,ENSG00000139182,ENSG00000164691,ENSG00000089127,ENSG00000198732,ENSG00000127903,ENSG00000198125,ENSG00000164287,ENSG00000173917,ENSG00000196123,ENSG00000109846,ENSG00000152495,ENSG00000164929,ENSG00000170989,ENSG00000205269,ENSG00000188086,ENSG00000122678,ENSG00000170498,ENSG00000171121,ENSG00000102001,ENSG00000174951,ENSG00000137877,ENSG00000136634,ENSG00000173200,ENSG00000033122,ENSG00000214435,ENSG00000115008,ENSG00000166527,ENSG00000166963,ENSG00000185739,ENSG00000183571,ENSG00000141505,ENSG00000108924,ENSG00000137968,ENSG00000197889,ENSG00000182183,ENSG00000163467,ENSG00000154734,ENSG00000221978,ENSG00000169752,ENSG00000151689,ENSG00000162374,ENSG00000184254,ENSG00000198643,ENSG00000184058,ENSG00000159648,ENSG00000113303,ENSG00000204219,ENSG00000140280,ENSG00000106852,ENSG00000115155,ENSG00000169313,ENSG00000165181,ENSG00000178685,ENSG00000181631,ENSG00000053328,ENSG00000185621,ENSG00000165521,ENSG00000162639,ENSG00000116996,ENSG00000142530,ENSG00000059377,ENSG00000177483,ENSG00000156804,ENSG00000101916,ENSG00000198829,ENSG00000177706,ENSG00000146276,ENSG00000197245,ENSG00000183813,ENSG00000204614,ENSG00000197696,ENSG00000162669,ENSG00000133048,ENSG00000153303,ENSG00000007952,ENSG00000092850,ENSG00000174837,ENSG00000275385,ENSG00000166927,ENSG00000146809,ENSG00000184925,ENSG00000017427,ENSG00000213809,ENSG00000188467,ENSG00000122547,ENSG00000124205,ENSG00000152207,ENSG00000101958,ENSG00000162670,ENSG00000112303,ENSG00000167037,ENSG00000106018,ENSG00000174348,ENSG00000156475,ENSG00000101336,ENSG00000158473,ENSG00000154518,ENSG00000184601,ENSG00000127152,ENSG00000080573,ENSG00000163661,ENSG00000272636,ENSG00000151892,ENSG00000204577,ENSG00000174669,ENSG00000172671,ENSG00000164687,ENSG00000168229,ENSG00000109511,ENSG00000184697,ENSG00000113389,ENSG00000178821,ENSG00000063127,ENSG00000072818,ENSG00000204928,ENSG00000142959,ENSG00000144406,ENSG00000101825,ENSG00000134765,ENSG00000172382,ENSG00000165949,ENSG00000172731,ENSG00000170236,ENSG00000198759,ENSG00000142619,ENSG00000143001,ENSG00000116141,ENSG00000203805,ENSG00000215131,ENSG00000132915,ENSG00000188488,ENSG00000163645,ENSG00000198435,ENSG00000163531,ENSG00000088827,ENSG00000163288,ENSG00000137561,ENSG00000113924,ENSG00000174945,ENSG00000165655,ENSG00000166428,ENSG00000165338,ENSG00000168546,ENSG00000115042,ENSG00000165449,ENSG00000176732,ENSG00000117009,ENSG00000104321,ENSG00000198842,ENSG00000078549,ENSG00000172243,ENSG00000197641,ENSG00000164403,ENSG00000134627,ENSG00000136514,ENSG00000170456,ENSG00000138722,ENSG00000120280,ENSG00000261522,ENSG00000166426,ENSG00000105559,ENSG00000089012,ENSG00000162630,ENSG00000135119,ENSG00000196196,ENSG00000044524,ENSG00000156127,ENSG00000106804,ENSG00000236320,ENSG00000138101,ENSG00000134198,ENSG00000163482,ENSG00000178033,ENSG00000152229,ENSG00000196345,ENSG00000176601,ENSG00000008516,ENSG00000178852,ENSG00000187862,ENSG00000147804,ENSG00000275004,ENSG00000179796,ENSG00000157782,ENSG00000164649,ENSG00000164434,ENSG00000136155,ENSG00000180332,ENSG00000149295,ENSG00000253958,ENSG00000128872,ENSG00000161642,ENSG00000019485,ENSG00000170293,ENSG00000087116,ENSG00000145014,ENSG00000186094,ENSG00000173621,ENSG00000112175,ENSG00000145569,ENSG00000143320,ENSG00000151575,ENSG00000119771,ENSG00000133216,ENSG00000138400,ENSG00000142632,ENSG00000143297,ENSG00000106952,ENSG00000005381,ENSG00000170608,ENSG00000104870,ENSG00000188385,ENSG00000213903,ENSG00000111728,ENSG00000139631,ENSG00000093072,ENSG00000173612,ENSG00000108702,ENSG00000167619,ENSG00000183090,ENSG00000138587,ENSG00000196189,ENSG00000135127,ENSG00000204839,ENSG00000170264,ENSG00000159708,ENSG00000105483,ENSG00000180638,ENSG00000174145,ENSG00000125845,ENSG00000196502,ENSG00000254656,ENSG00000182853,ENSG00000205710,ENSG00000270806,ENSG00000203697,ENSG00000183486,ENSG00000186472,ENSG00000107295,ENSG00000102468,ENSG00000181754,ENSG00000170458,ENSG00000099904,ENSG00000204710,ENSG00000213886,ENSG00000167641,ENSG00000086506,ENSG00000150681,ENSG00000137976,ENSG00000253250,ENSG00000119608,ENSG00000224420,ENSG00000174992,ENSG00000113196,ENSG00000013725,ENSG00000134202,ENSG00000170485,ENSG00000144191,ENSG00000204516,ENSG00000196208,ENSG00000166073,ENSG00000160219,ENSG00000143450,ENSG00000198915,ENSG00000182463,ENSG00000127507,ENSG00000196358,ENSG00000188487,ENSG00000172116,ENSG00000174827,ENSG00000113805,ENSG00000005421,ENSG00000158315,ENSG00000168830,ENSG00000187186,ENSG00000181274,ENSG00000276430,ENSG00000112280,ENSG00000198535,ENSG00000187514,ENSG00000079101,ENSG00000132972,ENSG00000068976,ENSG00000128606,ENSG00000175745,ENSG00000145103,ENSG00000145416,ENSG00000125999,ENSG00000198211,ENSG00000225614,ENSG00000197177,ENSG00000157765,ENSG00000198113,ENSG00000162571,ENSG00000118322,ENSG00000188760,ENSG00000101489,ENSG00000162545,ENSG00000184304,ENSG00000204472,ENSG00000158050,ENSG00000203867,ENSG00000122592,ENSG00000029534,ENSG00000104967,ENSG00000272514,ENSG00000180176,ENSG00000132429,ENSG00000109424,ENSG00000146192,ENSG00000144481,ENSG00000135838,ENSG00000086717,ENSG00000183876,ENSG00000139946,ENSG00000005379,ENSG00000151612,ENSG00000139287,ENSG00000172073,ENSG00000085514,ENSG00000006116,ENSG00000187193,ENSG00000165682,ENSG00000162706,ENSG00000154262,ENSG00000123610,ENSG00000110077,ENSG00000106304,ENSG00000085265,ENSG00000174429,ENSG00000168702,ENSG00000263639,ENSG00000168658,ENSG00000188219,ENSG00000006555,ENSG00000203734,ENSG00000206535,ENSG00000062524,ENSG00000099284,ENSG00000187554,ENSG00000165443,ENSG00000106538,ENSG00000185442,ENSG00000178342,ENSG00000103742,ENSG00000185736,ENSG00000188060,ENSG00000012779,ENSG00000198719,ENSG00000198846,ENSG00000180881,ENSG00000140749,ENSG00000197168,ENSG00000228672,ENSG00000164056,ENSG00000169224,ENSG00000219438,ENSG00000088386,ENSG00000153208,ENSG00000166816,ENSG00000187116,ENSG00000164879,ENSG00000150361,ENSG00000120068,ENSG00000171357,ENSG00000138738,ENSG00000164220,ENSG00000101306,ENSG00000082175,ENSG00000241644,ENSG00000188886,ENSG00000159261,ENSG00000123411,ENSG00000124882,ENSG00000165887,ENSG00000164047,ENSG00000274618,ENSG00000113763,ENSG00000164440,ENSG00000156575,ENSG00000150667,ENSG00000152583,ENSG00000150630,ENSG00000144410,ENSG00000172183,ENSG00000119147,ENSG00000151778,ENSG00000159761,ENSG00000234906,ENSG00000205835,ENSG00000169594,ENSG00000164010,ENSG00000171533,ENSG00000171596,ENSG00000185055,ENSG00000267710,ENSG00000198003,ENSG00000236398,ENSG00000224916,ENSG00000187715,ENSG00000149571,ENSG00000140600,ENSG00000127533,ENSG00000125878,ENSG00000198865,ENSG00000187398,ENSG00000171951,ENSG00000125735,ENSG00000120341,ENSG00000108342,ENSG00000064692,ENSG00000167483,ENSG00000143184,ENSG00000159674,ENSG00000165215,ENSG00000178662,ENSG00000161652,ENSG00000104974,ENSG00000197584,ENSG00000186431,ENSG00000163599,ENSG00000158748,ENSG00000156284,ENSG00000160318,ENSG00000166947,ENSG00000165424,ENSG00000106302,ENSG00000188761,ENSG00000058866,ENSG00000165192,ENSG00000132554,ENSG00000163864,ENSG00000165868,ENSG00000205307,ENSG00000144671,ENSG00000089091,ENSG00000196368,ENSG00000136274,ENSG00000137265,ENSG00000137252,ENSG00000137203,ENSG00000137200,ENSG00000137198,ENSG00000137193,ENSG00000137168,ENSG00000137103,ENSG00000137033,ENSG00000136997,ENSG00000136960,ENSG00000136895,ENSG00000136869,ENSG00000136867,ENSG00000136859,ENSG00000136856,ENSG00000136848,ENSG00000136840,ENSG00000136830,ENSG00000136828,ENSG00000136717,ENSG00000136630,ENSG00000136560,ENSG00000136521,ENSG00000136490,ENSG00000136457,ENSG00000136449,ENSG00000136444,ENSG00000136425,ENSG00000136404,ENSG00000136305,ENSG00000136286,ENSG00000136250,ENSG00000136237,ENSG00000136213,ENSG00000136158,ENSG00000136147,ENSG00000136114,ENSG00000136104,ENSG00000136040,ENSG00000135960,ENSG00000135951,ENSG00000135929,ENSG00000135914,ENSG00000135905,ENSG00000135842,ENSG00000135821,ENSG00000135750,ENSG00000135749,ENSG00000135678,ENSG00000135636,ENSG00000135622,ENSG00000135605,ENSG00000135604,ENSG00000135541,ENSG00000135486,ENSG00000135454,ENSG00000135439,ENSG00000135424,ENSG00000135378,ENSG00000135374,ENSG00000135363,ENSG00000135362,ENSG00000135346,ENSG00000135338,ENSG00000135334,ENSG00000135333,ENSG00000135318,ENSG00000135315,ENSG00000135241,ENSG00000135124,ENSG00000135114,ENSG00000135111,ENSG00000135108,ENSG00000135077,ENSG00000135048,ENSG00000135002,ENSG00000134986,ENSG00000134962,ENSG00000134955,ENSG00000134954,ENSG00000134917,ENSG00000134909,ENSG00000134905,ENSG00000134824,ENSG00000134769,ENSG00000134758,ENSG00000134757,ENSG00000134602,ENSG00000134594,ENSG00000134539,ENSG00000134531,ENSG00000134516,ENSG00000134504,ENSG00000134480,ENSG00000134470,ENSG00000134463,ENSG00000134460,ENSG00000260482,ENSG00000134363,ENSG00000134326,ENSG00000134324,ENSG00000134321,ENSG00000134313,ENSG00000134258,ENSG00000134256,ENSG00000134243,ENSG00000134242,ENSG00000134215,ENSG00000134160,ENSG00000134138,ENSG00000134115,ENSG00000134108,ENSG00000134070,ENSG00000134061,ENSG00000133794,ENSG00000133789,ENSG00000133742,ENSG00000133687,ENSG00000133639,ENSG00000133574,ENSG00000133466,ENSG00000133321,ENSG00000133313,ENSG00000133135,ENSG00000133134,ENSG00000133131,ENSG00000133111,ENSG00000133110,ENSG00000133101,ENSG00000133065,ENSG00000133063,ENSG00000133056,ENSG00000133027,ENSG00000132970,ENSG00000132938,ENSG00000132912,ENSG00000132854,ENSG00000132792,ENSG00000132746,ENSG00000132718,ENSG00000132688,ENSG00000132510,ENSG00000132446,ENSG00000132405,ENSG00000132386,ENSG00000132330,ENSG00000132329,ENSG00000132326,ENSG00000132274,ENSG00000132205,ENSG00000132185,ENSG00000132002,ENSG00000131873,ENSG00000131848,ENSG00000131781,ENSG00000131711,ENSG00000131686,ENSG00000131477,ENSG00000131386,ENSG00000131203,ENSG00000131171,ENSG00000131149,ENSG00000131116,ENSG00000131037,ENSG00000131018,ENSG00000130856,ENSG00000130830,ENSG00000130829,ENSG00000130822,ENSG00000130816,ENSG00000130812,ENSG00000130775,ENSG00000130558,ENSG00000130522,ENSG00000130511,ENSG00000130508,ENSG00000130479,ENSG00000130449,ENSG00000130382,ENSG00000130304,ENSG00000130303,ENSG00000130299,ENSG00000130270,ENSG00000130224,ENSG00000130222,ENSG00000130193,ENSG00000130066,ENSG00000129824,ENSG00000129757,ENSG00000129675,ENSG00000129654,ENSG00000129596,ENSG00000129467,ENSG00000129048,ENSG00000129003,ENSG00000128951,ENSG00000128928,ENSG00000128917,ENSG00000128908,ENSG00000128891,ENSG00000128881,ENSG00000128833,ENSG00000128739,ENSG00000128710,ENSG00000128652,ENSG00000128609,ENSG00000128594,ENSG00000128590,ENSG00000128581,ENSG00000128512,ENSG00000128340,ENSG00000128335,ENSG00000128311,ENSG00000128309,ENSG00000128294,ENSG00000128268,ENSG00000128266,ENSG00000128039,ENSG00000128016,ENSG00000127995,ENSG00000127954,ENSG00000127951,ENSG00000127920,ENSG00000127824,ENSG00000127666,ENSG00000127603,ENSG00000127241,ENSG00000127083,ENSG00000126947,ENSG00000126861,ENSG00000126838,ENSG00000126821,ENSG00000126785,ENSG00000126773,ENSG00000126709,ENSG00000126561,ENSG00000126353,ENSG00000126264,ENSG00000126091,ENSG00000126016,ENSG00000125945,ENSG00000125848,ENSG00000125810,ENSG00000125772,ENSG00000125740,ENSG00000125726,ENSG00000125703,ENSG00000125458,ENSG00000125449,ENSG00000125430,ENSG00000125351,ENSG00000125347,ENSG00000125337,ENSG00000125257,ENSG00000125246,ENSG00000125245,ENSG00000125148,ENSG00000125089,ENSG00000124875,ENSG00000124839,ENSG00000124785,ENSG00000124772,ENSG00000124766,ENSG00000124721,ENSG00000124713,ENSG00000124664,ENSG00000124613,ENSG00000124587,ENSG00000124523,ENSG00000124496,ENSG00000124466,ENSG00000124429,ENSG00000124406,ENSG00000124374,ENSG00000124225,ENSG00000123975,ENSG00000123892,ENSG00000123836,ENSG00000123728,ENSG00000123595,ENSG00000123496,ENSG00000123358,ENSG00000123352,ENSG00000123338,ENSG00000123329,ENSG00000123243,ENSG00000123240,ENSG00000123191,ENSG00000123106,ENSG00000123096,ENSG00000123095,ENSG00000122986,ENSG00000122971,ENSG00000122970,ENSG00000122958,ENSG00000122877,ENSG00000122862,ENSG00000122729,ENSG00000122679,ENSG00000122644,ENSG00000122550,ENSG00000122484,ENSG00000122482,ENSG00000122481,ENSG00000122257,ENSG00000122223,ENSG00000122194,ENSG00000122188,ENSG00000122133,ENSG00000122122,ENSG00000122035,ENSG00000121966,ENSG00000121957,ENSG00000121753,ENSG00000121749,ENSG00000121691,ENSG00000121653,ENSG00000121552,ENSG00000121413,ENSG00000121380,ENSG00000121289,ENSG00000121101,ENSG00000120949,ENSG00000120915,ENSG00000120875,ENSG00000120832,ENSG00000120738,ENSG00000120709,ENSG00000120708,ENSG00000120685,ENSG00000120675,ENSG00000120594,ENSG00000120318,ENSG00000120306,ENSG00000120256,ENSG00000120210,ENSG00000120156,ENSG00000120149,ENSG00000120137,ENSG00000120129,ENSG00000120049,ENSG00000119986,ENSG00000119953,ENSG00000119943,ENSG00000119938,ENSG00000119927,ENSG00000119865,ENSG00000119801,ENSG00000119772,ENSG00000119714,ENSG00000119711,ENSG00000119703,ENSG00000119636,ENSG00000119630,ENSG00000119535,ENSG00000119508,ENSG00000119471,ENSG00000119314,ENSG00000119048,ENSG00000118961,ENSG00000118690,ENSG00000118640,ENSG00000118523,ENSG00000118515,ENSG00000118503,ENSG00000118495,ENSG00000118418,ENSG00000118407,ENSG00000118308,ENSG00000118307,ENSG00000118276,ENSG00000118271,ENSG00000118263,ENSG00000118257,ENSG00000118162,ENSG00000117616,ENSG00000117614,ENSG00000117602,ENSG00000117598,ENSG00000117595,ENSG00000117528,ENSG00000117519,ENSG00000117500,ENSG00000117479,ENSG00000117477,ENSG00000117472,ENSG00000117450,ENSG00000117266,ENSG00000117226,ENSG00000117152,ENSG00000117151,ENSG00000117114,ENSG00000117091,ENSG00000117054,ENSG00000117016,ENSG00000116990,ENSG00000116885,ENSG00000116852,ENSG00000116833,ENSG00000116761,ENSG00000116741,ENSG00000116691,ENSG00000116678,ENSG00000116670,ENSG00000116668,ENSG00000116667,ENSG00000116661,ENSG00000116604,ENSG00000116273,ENSG00000116266,ENSG00000116254,ENSG00000116194,ENSG00000116191,ENSG00000116147,ENSG00000116117,ENSG00000116096,ENSG00000116001,ENSG00000115977,ENSG00000115966,ENSG00000115935,ENSG00000115919,ENSG00000115896,ENSG00000115840,ENSG00000115756,ENSG00000115738,ENSG00000115652,ENSG00000115461,ENSG00000115457,ENSG00000115425,ENSG00000115380,ENSG00000115363,ENSG00000115355,ENSG00000115353,ENSG00000115350,ENSG00000115310,ENSG00000115255,ENSG00000115204,ENSG00000115183,ENSG00000115165,ENSG00000115137,ENSG00000115129,ENSG00000115112,ENSG00000115107,ENSG00000115085,ENSG00000114982,ENSG00000114790,ENSG00000114698,ENSG00000114554,ENSG00000114541,ENSG00000114491,ENSG00000114450,ENSG00000114423,ENSG00000114378,ENSG00000114374,ENSG00000114315,ENSG00000114302,ENSG00000114166,ENSG00000114013,ENSG00000113946,ENSG00000113916,ENSG00000113721,ENSG00000113712,ENSG00000113657,ENSG00000113600,ENSG00000113555,ENSG00000113532,ENSG00000113504,ENSG00000113494,ENSG00000113448,ENSG00000113441,ENSG00000113369,ENSG00000113269,ENSG00000113263,ENSG00000113240,ENSG00000113088,ENSG00000113083,ENSG00000112983,ENSG00000112787,ENSG00000112769,ENSG00000112419,ENSG00000112394,ENSG00000112304,ENSG00000112297,ENSG00000112294,ENSG00000112290,ENSG00000112182,ENSG00000112149,ENSG00000112096,ENSG00000112077,ENSG00000112033,ENSG00000111962,ENSG00000111911,ENSG00000111907,ENSG00000111897,ENSG00000111879,ENSG00000111863,ENSG00000111860,ENSG00000111859,ENSG00000111837,ENSG00000111801,ENSG00000111799,ENSG00000111796,ENSG00000111726,ENSG00000111700,ENSG00000111537,ENSG00000111450,ENSG00000111405,ENSG00000111335,ENSG00000111331,ENSG00000111276,ENSG00000111271,ENSG00000111266,ENSG00000111261,ENSG00000111199,ENSG00000111142,ENSG00000111058,ENSG00000111011,ENSG00000110934,ENSG00000110876,ENSG00000110852,ENSG00000110848,ENSG00000110721,ENSG00000110651,ENSG00000110628,ENSG00000110492,ENSG00000110436,ENSG00000110435,ENSG00000110427,ENSG00000110330,ENSG00000110218,ENSG00000110195,ENSG00000110090,ENSG00000110080,ENSG00000110046,ENSG00000110002,ENSG00000109944,ENSG00000109943,ENSG00000109927,ENSG00000109861,ENSG00000109814,ENSG00000109738,ENSG00000109684,ENSG00000109576,ENSG00000109572,ENSG00000109536,ENSG00000109436,ENSG00000109321,ENSG00000109320,ENSG00000109158,ENSG00000108984,ENSG00000108960,ENSG00000108946,ENSG00000108932,ENSG00000108846,ENSG00000108798,ENSG00000108771,ENSG00000108679,ENSG00000108654,ENSG00000108622,ENSG00000108576,ENSG00000108551,ENSG00000108511,ENSG00000108375,ENSG00000108370,ENSG00000108244,ENSG00000108061,ENSG00000107984,ENSG00000107954,ENSG00000107890,ENSG00000107882,ENSG00000107854,ENSG00000107742,ENSG00000107731,ENSG00000107611,ENSG00000107521,ENSG00000107518,ENSG00000107249,ENSG00000107242,ENSG00000107099,ENSG00000106991,ENSG00000106948,ENSG00000106829,ENSG00000106823,ENSG00000106819,ENSG00000106789,ENSG00000106780,ENSG00000106772,ENSG00000106733,ENSG00000106571,ENSG00000106541,ENSG00000106484,ENSG00000106477,ENSG00000106460,ENSG00000106415,ENSG00000106392,ENSG00000106346,ENSG00000106299,ENSG00000106211,ENSG00000106125,ENSG00000106070,ENSG00000106025,ENSG00000106006,ENSG00000105974,ENSG00000105929,ENSG00000105928,ENSG00000105926,ENSG00000105880,ENSG00000105856,ENSG00000105855,ENSG00000105851,ENSG00000105825,ENSG00000105778,ENSG00000105755,ENSG00000105711,ENSG00000105656,ENSG00000105655,ENSG00000105641,ENSG00000105549,ENSG00000105538,ENSG00000105499,ENSG00000105492,ENSG00000105426,ENSG00000105379,ENSG00000105374,ENSG00000105339,ENSG00000105321,ENSG00000105227,ENSG00000105223,ENSG00000105122,ENSG00000104953,ENSG00000104894,ENSG00000104814,ENSG00000104783,ENSG00000104691,ENSG00000104689,ENSG00000104687,ENSG00000104518,ENSG00000104447,ENSG00000104427,ENSG00000104381,ENSG00000104369,ENSG00000104324,ENSG00000104320,ENSG00000104313,ENSG00000104290,ENSG00000104218,ENSG00000104177,ENSG00000104164,ENSG00000104140,ENSG00000104131,ENSG00000104129,ENSG00000104043,ENSG00000103995,ENSG00000103994,ENSG00000103978,ENSG00000103966,ENSG00000103932,ENSG00000103811,ENSG00000103723,ENSG00000103546,ENSG00000103534,ENSG00000103522,ENSG00000103490,ENSG00000103489,ENSG00000103404,ENSG00000103381,ENSG00000103249,ENSG00000103187,ENSG00000103175,ENSG00000103044,ENSG00000103034,ENSG00000103021,ENSG00000102921,ENSG00000102910,ENSG00000102897,ENSG00000102805,ENSG00000102804,ENSG00000102794,ENSG00000102786,ENSG00000102781,ENSG00000102755,ENSG00000102595,ENSG00000102359,ENSG00000102243,ENSG00000102241,ENSG00000102181,ENSG00000102098,ENSG00000102096,ENSG00000102081,ENSG00000102010,ENSG00000101951,ENSG00000101935,ENSG00000101901,ENSG00000101849,ENSG00000101846,ENSG00000101680,ENSG00000101605,ENSG00000101557,ENSG00000101460,ENSG00000101439,ENSG00000101347,ENSG00000101193,ENSG00000101166,ENSG00000101144,ENSG00000100983,ENSG00000100968,ENSG00000100906,ENSG00000100842,ENSG00000100678,ENSG00000100652,ENSG00000100650,ENSG00000100647,ENSG00000100628,ENSG00000100612,ENSG00000100577,ENSG00000100564,ENSG00000100554,ENSG00000100532,ENSG00000100523,ENSG00000100505,ENSG00000100453,ENSG00000100385,ENSG00000100379,ENSG00000100376,ENSG00000100373,ENSG00000100368,ENSG00000100365,ENSG00000100360,ENSG00000100351,ENSG00000100336,ENSG00000100330,ENSG00000100302,ENSG00000100300,ENSG00000100299,ENSG00000100276,ENSG00000100154,ENSG00000100116,ENSG00000100060,ENSG00000100055,ENSG00000100034,ENSG00000100014,ENSG00000099998,ENSG00000099994,ENSG00000099985,ENSG00000099960,ENSG00000099957,ENSG00000099954,ENSG00000099953,ENSG00000099875,ENSG00000099866,ENSG00000099860,ENSG00000099840,ENSG00000099797,ENSG00000097007,ENSG00000096996,ENSG00000096968,ENSG00000096717,ENSG00000096654,ENSG00000096060,ENSG00000095951,ENSG00000095739,ENSG00000095587,ENSG00000095539,ENSG00000095397,ENSG00000095015,ENSG00000094975,ENSG00000093217,ENSG00000093183,ENSG00000093144,ENSG00000093010,ENSG00000092929,ENSG00000092531,ENSG00000092529,ENSG00000092445,ENSG00000092439,ENSG00000092377,ENSG00000092096,ENSG00000092068,ENSG00000091879,ENSG00000091490,ENSG00000091428,ENSG00000091140,ENSG00000091136,ENSG00000091129,ENSG00000090487,ENSG00000090470,ENSG00000090382,ENSG00000090376,ENSG00000090104,ENSG00000090060,ENSG00000090020,ENSG00000090006,ENSG00000089820,ENSG00000089723,ENSG00000089692,ENSG00000089486,ENSG00000088992,ENSG00000088854,ENSG00000088808,ENSG00000088682,ENSG00000088448,ENSG00000088367,ENSG00000087903,ENSG00000087494,ENSG00000087253,ENSG00000087245,ENSG00000087085,ENSG00000087077,ENSG00000087074,ENSG00000086991,ENSG00000086967,ENSG00000086730,ENSG00000086570,ENSG00000086544,ENSG00000086289,ENSG00000085871,ENSG00000085831,ENSG00000085511,ENSG00000085382,ENSG00000085276,ENSG00000085185,ENSG00000085117,ENSG00000084710,ENSG00000084636,ENSG00000084234,ENSG00000083857,ENSG00000083807,ENSG00000082996,ENSG00000082397,ENSG00000082293,ENSG00000082269,ENSG00000082196,ENSG00000081985,ENSG00000081923,ENSG00000081913,ENSG00000081479,ENSG00000081320,ENSG00000081237,ENSG00000080854,ENSG00000080823,ENSG00000080546,ENSG00000080503,ENSG00000079691,ENSG00000079435,ENSG00000079337,ENSG00000079308,ENSG00000079257,ENSG00000079215,ENSG00000078804,ENSG00000078795,ENSG00000078699,ENSG00000078401,ENSG00000078098,ENSG00000078070,ENSG00000078043,ENSG00000077984,ENSG00000077721,ENSG00000077713,ENSG00000077264,ENSG00000077238,ENSG00000077063,ENSG00000077044,ENSG00000076770,ENSG00000076555,ENSG00000076554,ENSG00000076513,ENSG00000076344,ENSG00000076258,ENSG00000076201,ENSG00000076053,ENSG00000076043,ENSG00000075886,ENSG00000075711,ENSG00000075618,ENSG00000075539,ENSG00000075391,ENSG00000075290,ENSG00000075240,ENSG00000075131,ENSG00000074706,ENSG00000074660,ENSG00000074410,ENSG00000074219,ENSG00000073803,ENSG00000073756,ENSG00000073737,ENSG00000073331,ENSG00000073282,ENSG00000072778,ENSG00000072694,ENSG00000072657,ENSG00000072422,ENSG00000072415,ENSG00000072315,ENSG00000072274,ENSG00000072210,ENSG00000072201,ENSG00000072041,ENSG00000071967,ENSG00000071575,ENSG00000071282,ENSG00000071242,ENSG00000070961,ENSG00000070778,ENSG00000070770,ENSG00000070601,ENSG00000069998,ENSG00000069966,ENSG00000069956,ENSG00000069943,ENSG00000069812,ENSG00000069702,ENSG00000069667,ENSG00000069493,ENSG00000069431,ENSG00000069122,ENSG00000068831,ENSG00000068366,ENSG00000068079,ENSG00000067798,ENSG00000067646,ENSG00000067606,ENSG00000067445,ENSG00000067369,ENSG00000067334,ENSG00000067208,ENSG00000067113,ENSG00000067082,ENSG00000067066,ENSG00000067048,ENSG00000066827,ENSG00000066735,ENSG00000066629,ENSG00000066294,ENSG00000066056,ENSG00000065717,ENSG00000065613,ENSG00000065609,ENSG00000065243,ENSG00000064932,ENSG00000064835,ENSG00000064787,ENSG00000064655,ENSG00000064393,ENSG00000064270,ENSG00000063854,ENSG00000063241,ENSG00000063176,ENSG00000062282,ENSG00000062194,ENSG00000061938,ENSG00000061918,ENSG00000061337,ENSG00000060718,ENSG00000059769,ENSG00000059728,ENSG00000058729,ENSG00000058453,ENSG00000058404,ENSG00000058056,ENSG00000057704,ENSG00000057657,ENSG00000057019,ENSG00000056972,ENSG00000056558,ENSG00000056277,ENSG00000056050,ENSG00000055917,ENSG00000055732,ENSG00000055609,ENSG00000267601,ENSG00000055163,ENSG00000054983,ENSG00000054967,ENSG00000054793,ENSG00000054690,ENSG00000053918,ENSG00000053501,ENSG00000053108,ENSG00000051825,ENSG00000051108,ENSG00000050555,ENSG00000050393,ENSG00000050344,ENSG00000050165,ENSG00000050030,ENSG00000049759,ENSG00000049283,ENSG00000049249,ENSG00000049245,ENSG00000049239,ENSG00000049192,ENSG00000048740,ENSG00000048540,ENSG00000047579,ENSG00000047346,ENSG00000047249,ENSG00000046653,ENSG00000044574,ENSG00000043591,ENSG00000043462,ENSG00000042286,ENSG00000041515,ENSG00000040933,ENSG00000039139,ENSG00000038945,ENSG00000038427,ENSG00000038295,ENSG00000038274,ENSG00000038210,ENSG00000036448,ENSG00000035687,ENSG00000035664,ENSG00000030419,ENSG00000028137,ENSG00000027869,ENSG00000027075,ENSG00000026652,ENSG00000026025,ENSG00000025423,ENSG00000024862,ENSG00000023909,ENSG00000023902,ENSG00000023839,ENSG00000023445,ENSG00000023330,ENSG00000023171,ENSG00000022567,ENSG00000022556,ENSG00000022267,ENSG00000019582,ENSG00000018869,ENSG00000018408,ENSG00000016082,ENSG00000014919,ENSG00000013441,ENSG00000013016,ENSG00000012817,ENSG00000011677,ENSG00000011638,ENSG00000011600,ENSG00000011465,ENSG00000011260,ENSG00000010810,ENSG00000010610,ENSG00000010327,ENSG00000010322,ENSG00000010295,ENSG00000010030,ENSG00000009790,ENSG00000009780,ENSG00000008735,ENSG00000008405,ENSG00000008311,ENSG00000008294,ENSG00000008086,ENSG00000008083,ENSG00000007944,ENSG00000007866,ENSG00000007392,ENSG00000007174,ENSG00000007062,ENSG00000006831,ENSG00000006757,ENSG00000006747,ENSG00000006715,ENSG00000006659,ENSG00000006377,ENSG00000006282,ENSG00000006210,ENSG00000006042,ENSG00000005893,ENSG00000005889,ENSG00000005882,ENSG00000005844,ENSG00000005812,ENSG00000005471,ENSG00000005249,ENSG00000005187,ENSG00000005175,ENSG00000005108,ENSG00000005001,ENSG00000004975,ENSG00000004809,ENSG00000004799,ENSG00000004468,ENSG00000003989,ENSG00000003402,ENSG00000003400,ENSG00000003147,ENSG00000001617,ENSG00000001561,ENSG00000001460,ENSG00000000938,ENSG00000000419>
# query genes not included: AC004151.1,AL117339.5,AC007325.2,AC002316.1,AC019117.4,AC136616.1,AL358075.4,AC011195.3,AC069257.4,ACPP,AC005747.1
# query genes duplicates: none
source	term_name	term_id	term_size	effective_domain_size	p_adj_color	adjusted_p_value__D26 up	query_size__D26 up	intersection_size__D26 up	p_adj_color	adjusted_p_value__RPT up	query_size__RPT up	intersection_size__RPT up
KEGG	Herpes simplex virus 1 infection	KEGG:05168	375	6787	5.107052495424871e-11	5.107052495424871e-11	828	101	1	1	1352	51
KEGG	Cell adhesion molecules	KEGG:04514	129	6787	1	1	828	20	0.001126983529110159	0.001126983529110159	1352	53
KEGG	Proteoglycans in cancer	KEGG:05205	192	6787	0.028629743419333647	0.028629743419333647	828	48	1	1	1352	40
KEGG	ECM-receptor interaction	KEGG:04512	84	6787	0.05544975674794648	0.05544975674794648	828	27	1	1	1352	22
REAC	Immune System	REAC:R-HSA-168256	1845	9324	1	1	1137	216	9.734729880550014e-8	9.734729880550014e-8	1774	459
REAC	Immunoregulatory interactions between a Lymphoid and a non-Lymphoid cell	REAC:R-HSA-198933	99	9324	1	1	1137	12	0.0000012904335745326247	0.0000012904335745326247	1774	48
REAC	Generic Transcription Pathway	REAC:R-HSA-212436	1045	9324	0.005244954001185648	0.005244954001185648	1137	182	1	1	1774	149
REAC	Extracellular matrix organization	REAC:R-HSA-1474244	283	9324	0.023562363936137233	0.023562363936137233	1137	64	1	1	1774	75
REAC	Phosphorylation of CD3 and TCR zeta chains	REAC:R-HSA-202427	13	9324	1	1	-1	-1	0.0307312587178417	0.0307312587178417	1774	11
REAC	Signaling by Rho GTPases	REAC:R-HSA-194315	390	9324	0.03246459523632256	0.03246459523632256	1137	81	1	1	1774	74
REAC	Generation of second messenger molecules	REAC:R-HSA-202433	25	9324	1	1	1137	2	0.04923837118507715	0.04923837118507715	1774	16
WP	Genotoxicity pathway	WP:WP4286	54	6414	0.0012683839540035928	0.0012683839540035928	795	23	1	1	1392	10

# version: e101_eg48_p14_baf17f0
# organism: hsapiens
# all results: false
# ordered: false
# no iea: false
# sources: HumanProteinAtlas (https://www.proteinatlas.org/humanproteome/celltype/trophoblast+cells)
# combined: true
# numeric ns: ENSG
# domain scope: custom_annotated
# measure underrepresentation: false
# significance threshold method: g_SCS
# user threshold: 0.1
# no evidences: false
# query genes included: D26 up<OXGR1,CACNA2D3,HPGD,TUBB6,PLAC8,ADAMTSL4,SLC5A6,PCOLCE2,SYTL5,GJA5,NSG1,DSEL,KRT80,MFAP5,MYORG,SERPINB9,KAT14,TRIM71,DDIT4L,IGF2BP1,LRRC32,BASP1,KRT19,TRIML2,IGFBP3,RAB7B,DPPA2,ENPEP,PPP1R14B,SH2D5,MFSD12,SYT8,SH3PXD2B,GLRX,MMP12,ATP10D,ITGA5,FRAS1,ADAM15,TAGLN2,MMP14,TPBG,DUSP14,AFAP1,GALNT2,SH3GL1,LHFPL6,HASPIN,FBN1,DOCK5,SHISA5,TYMS,TCEAL9,CCR1,ARHGAP24,EXO1,SLC39A8,IL1RAP,PYCR1,SGO2,PRC1,WNT7A,S100A11,TMED9,JPT2,CRIM1,LIMK2,MKI67,CERCAM,COL4A1,ADAM12,TET1,CDCA4,UBE2C,GPX8,POC1A,CMTM3,GPR87,KIF18B,CENPA,DHCR7,CYB5R1,FADD,UHRF1,SMYD2,FADS3,VGLL3,DPP4,NECTIN4,ZNF823,CKAP2L,AP5B1,KIFC1,CORO6,TLNRD1,SEMA4B,IGSF8,WNT10B,ACKR2,LY6G6C,STRA6,FAM72D,CSF1R,RIOX1,COL27A1,PKN3,CSKMT,ASCL2,SPINT1,TMEM250,RTL10,AXIN2,CENPW,RNF223,PLB1,TROAP,EDARADD,GCNT4,NAB2,ELOVL2,ADGRF4,SLC16A3,PDCD1LG2,EFNA1,TRIAP1,RAC3,KRT24,RIPPLY3,SPOUT1,SLC26A1,GHR,EPO,CXCR6,C5orf38,TCHH,KRT8,RASGEF1C,EPOP,CTSV,BORA,FLNB,SERPINE2,TAF5L,PKIB,KRT7,CTSL,COL4A2,CDCA8,MYCN,PSRC1,CCNB1,LOXL2,MYH10,PATJ,SH3BP5,TNNI2,EGLN3,SLC44A2,CALU,GNAI1,PKMYT1,RTN2,SLC25A19,NAGK,SNAI1,INHA,HJURP,ZWINT,INHBA,DEPDC7,B4GALT4,PDLIM2,MTHFD1L,CD274,FLVCR2,MESD,CENPF,CDC20,P3H1,RHOU,QSOX1,ARID3A,FHL2,FN1,PFKFB4,SLC27A6,RASGRF2,KIF20A,MDFI,CDCA3,FOXM1,KRT18,UPK2,NCAPG,NEIL3,SERPINE1,CD276,SLC7A6,CENPI,SUV39H1,LIPG,SLC52A3,MYBL2,GINS1,DHRS2,LGMN,PYGL,CD200,ANKRD24,BIRC5,TPX2,AURKA,AKR1B1,PLOD1,SERTAD4,FYB1,CPOX,EXOSC5,CAPN6,UBE2T,GTSE1,ACTN1,FSTL3,PRR11,ABCA7,DLX3,GPC1,PKP2,OPN3,POLQ,HEXB,GDE1,TFPI>;RPT up<ERVFRD-1,PEG3,SIAH1,DAB2,FDX1,SLC13A4,NOTUM,KIAA0040,FAM13A,ABTB2,SLC26A2,GABARAPL1,CAVIN1,ERVV-1,DNAJB4,SLC27A2,SECISBP2L,PDCD4,CCNDBP1,HTRA4,MAP7D2,RASA1,SVEP1,PXDC1,LGR4,PPFIBP2,EPHB4,MAFF,SIAH2,TIFA,B3GNT5,CNNM2,SPTLC3,HSPBAP1,HAPLN1,GCM1,PISD,PEG10,F5,ZNF165,ANXA5,ADGRG1,LCMT1,HS6ST2,ZNF703,KCNK5,SLC2A12,PIM3,HSPB8,TENM3,GLDC,HEXIM1,SLC40A1,BTG3,SPIRE2,ZNF750,CPT2,DPEP2,CRYBG2,IGDCC3,MYO7A,VSTM5,CSRP2,FAM89A,LVRN,ETV5,TMEM150A,MXRA8,CYP11A1,FSTL1,TMEM266,GULP1,CHST14,FBN2,SMIM13,ACER2,ARID5B,ARID3B,ACSS1,CYP2S1,TOP1,PIR,PLCL2,LIN28B,FOXO4,CDH5,GM2A,SH3TC2,CLN8,ESRRG,CEBPB,PADI1,PCLAF,MAN1A2,CCSAP,IDH2,ADAM8,L1TD1,GRAMD2B,ADAMTS19,FOXI3,HSD11B2,GRB7,KYAT3,PDE4DIP,SEMA4C,LRPAP1,GGH,NAXD,CAVIN3,FUCA1,SCARA3,CXorf40A,CHRM5,UBASH3B,ACSF2,TMEM155,GAA,SOWAHD,GPR78,ARL15,KCNK4,PNP,CASP9,IGSF5,USP27X,SLC19A1,S1PR2,MX1,BACE2,GRAMD2A,DEPP1,DACT2,HAPLN3,IGF2,CATSPERZ,ZNF697,TIGD2,ATXN7,EVA1B,NOG,CRH,SLC43A2,TMEM150C,ADA,LGR5,ZFYVE19,MINDY3,VSIR,RMI2,PAK6,MRM3,NLRP7,HSD17B1,EPSTI1,TRIM60,HOPX,WNT3A,FDXR,FAM49A,GREM2,S1PR3,OVOL1,XKRX,MAGEA8,C1QTNF1,MAGEA10,CYP19A1,CLEC1A,TMEM62,PHLDA2,RPIA,CLIC3,BPGM,UTP11,XAGE2,SP6,EID2,ALDH1B1,HCAR1,ARSK,TMEM268,GPC3,PAQR9,ETV4,ABCG1,CRISPLD1,APELA,ATP6V1B1,ZFP42,RNF222,MME,NECTIN1,PLBD1,CLMP,AP1S3,GPR32,SLC2A9,ATP2B3,TREML2,RDH13,MUC15,SMOC1,KISS1,ADAMTS1,ATP5MC3,SLC29A2,CLDN6,EGFL6,AMZ1,KMO,CMTM8,SPDYC,ILDR1,TH,UCP1,NPL,SPON2,HYAL4,TFAP2A,PPIL1,TMEM8B,SLC31A2,DYSF,ELF5,CGA,P2RX4,TBX3,RFK,NREP,STK26,VAV3,C1QTNF6,MORC4,KANK4,ALDH3B2,SERPINF1,GSE1,EPS8L1,MPP1,DUSP9,PNCK,DNMT1,MLLT1,GADD45G,CDKN1C,CDO1,CCDC32,DNAJB9,TPST2,SRD5A3,IFI6,AMOT,HS3ST3B1,NRN1,LYPD3,RAB38,RAB9A,ITIH5,GPSM2,CSTA,MSX2,AVPI1,PGF,CSF3R,SGK1,SLC19A2,MYCL,MIIP,C1orf21,KYNU,EFEMP1,EVA1A,UMPS,PRLR,ARRDC3,CRYBG1,PPARD,TPD52L1,FAM184A,CMAS,ENDOU,TRPV4,BIN2,SLC1A2,FOLR1,ST3GAL4,CTSC,AADAT,SLC6A4,KRT23,GLI3,MEST,C1GALT1,ATP6V0A4,GSDME,DLX5,TFPI2,ISYNA1,SIGLEC6,KCNN4,SLC6A2,CPPED1,COTL1,CLN5,FLT1,VGLL1,PAGE4,AMMECR1,TBL1X,STS,BMP7,EFS,IL2RB,FAM118A,CSF2RB,SLC7A4,MMP11,TLL2,COMT,LAMB1,PAPOLA,MMP2,FAT2,BCORL1,EPB41L3,LRP2,UBE2A,MBNL3,DHRS9,RHOBTB1,TFRC,PTPN21,HDHD5,HES2,PRKCZ,ZFAT,EYA2,HPF1,NFE2L3,EPN3,ADAMTS6,HSPA5,ADRB1,ALAS1,NLRP2,ISL1,ETV7,MYLIP,TEAD3,LGALS14,DLX6,LAMP2>
# query genes not included: LAMB3,MMP1,SDC2,HTRA1,LUM,PCDH7,GREB1L,REPS2,FREM2,EDIL3,ESAM,DEFB1,CCDC141,FRZB,PIK3CD,TAGLN,FURIN,PTPRD,SYT16,GALNT1,RGL1,ADAMTS15,PRNP,NA,CAPN2,SOWAHB,CST6,H1-0,SULF1,ANXA3,MYOZ1,SLC15A2,LRIG3,SPATS2L,WNT4,ANXA8,MAPK13,TCP11L1,KCNH1,NXN,UACA,SRGAP2C,NCAM1,GNA14,KCTD11,RHOF,DBNDD2,CDH13,TIAM1,ITGBL1,GALNT6,RAB6B,SCNN1B,ADRA1B,TMEM47,AK4,DST,CCR3,EIF4EBP1,CLSTN1,BEND7,SLCO4C1,MAB21L4,TPM2,CDCP1,CLMN,OGDHL,GPX4,LRATD2,ADK,DACT1,SHROOM3,CLIC4,GDF6,PDGFC,KRT16,SDR42E1,WWC2,PCSK6,PDGFA,SRD5A1,KLHL30,SQLE,MALT1,SLC2A10,MFHAS1,TC2N,FAM114A1,ANTXR2,GPRC5B,PTAFR,DAPK1,H3C8,CCNF,LBH,FARP1,STAT6,WDR64,UBTD2,MARCKS,UPF2,JPH2,FLNA,TRIL,CYP1A1,FAM169A,NUAK2,MAGI1,SLC7A11,GABRG3,SLC24A3,NAP1L2,OSBPL1A,SULF2,MBOAT1,SLCO2A1,GJA1,ZNF850,MPZL1,SYNPO,NXPH3,FZD2,MFSD6,EPS8,ZNF700,SLC7A7,PROSER2,CNST,THSD4,VASN,C10ORF90,SEMA3D,UPK3BL2,H1-2,ZNF445,BMP2K,MAMDC2,LRIG1,THRB,PTPRK,PHLDA3,DNAH14,FBXL7,CSTF2T,H2AC13,SETBP1,TNKS1BP1,PLA2R1,CABYR,PIK3C2G,RBMS3,H1-4,NRIP1,DIRAS3,RNF213,AKR1C3,COL1A2,ZNF534,ENAH,SERPING1,MAGEA3,TRABD2A,H2BC9,GPRC5C,GSTO1,MAGEA4,LYPD1,INAVA,H3C11,CBS,TTN,TNK1,ARHGAP42,IFNGR2,TLCD3A,SOX13,ZNF12,CXADR,SEPTIN8,NKX1-2,NSMF,H2AC20,RASSF3,TLN2,SCCPDH,IQGAP3,ZDHHC9,SPRED1,MBP,RGS10,HEG1,TMEM45B,ACKR3,KIAA1755,ALS2CL,NRGN,BDNF,SELENOM,MVD,H2BC15,S100A10,SESN3,PID1,OMA1,COL18A1,PMEL,VAV2,AEN,SPHK1,CHMP4C,PRR5,GALM,SHC1,PLSCR3,NIM1K,UCK2,ASCC1,ZKSCAN4,IQCJ-SCHIP1,PAWR,PAPPA,ADCY6,MAL2,LYSMD4,TRIM29,SIMC1,SLC35G1,ARL10,SSH3,ZNF473,ADAM21,PDLIM5,CHRNB1,H2BC12,SUN1,MKRN2OS,SLC7A1,EXO5,ID1,JAM2,GTPBP2,FBLIM1,ACTG1,GSN,ZSCAN26,VANGL1,CUEDC1,PLPP7,H2AC6,DIAPH3,ZBTB39,DENND1B,HK1,MRPL17,RHOD,BMPR2,RB1,SLITRK6,ELOVL6,HINT1,BCOR,TEX49,TTC3,FHL3,PTPN14,ZNF646,EPS8L2,ADGRL3,CCSER1,CNIH3,ATP1A1,ANKRD65,ARRDC4,PCDHB3,MYO18A,PLEKHG4B,NAGA,CDC42EP3,GPER1,ITGAV,ZNF257,PRRT3,HECW2,RFWD3,WNT7B,H4C11,WDHD1,ZNF613,CDH12,FLRT2,HPS6,DIPK2A,CLIC1,ATP1B1,YPEL4,AC008397.1,NEU1,GPR39,ARL6IP5,PEA15,POLH,ZBTB9,H3C4,PCSK7,TMC6,RUNX1,FIGN,GPSM1,USP24,DDIAS,INCENP,MCU,PARP6,SSR4,AGRN,LSS,LAMB2,TCF19,BOK,FZD8,MGAT4B,SHISA2,TXNDC5,AL132780.3,HTR7,PPIH,ETNK2,KIFC3,MYADM,EI24,PLBD2,INO80C,PFKL,ROR1,TMED3,ZNF791,UBAC1,MSANTD3-TMEFF1,FRMD4A,SLC16A1,TUBA1A,AGPAT2,NT5C3B,TMEM102,ANTXR1,RARG,IGFBP7,FIBIN,CEP19,SEPTIN9,ZNF322,HDGF,ZNF181,RUSC2,ARHGEF10L,SPNS2,JDP2,TMEM129,CHMP6,ITSN1,SLC51A,SPSB1,DCLK2,MARCHF10,NSDHL,PTTG1,ANG,EPHA2,IFIT1,SLC25A4,PPP1R1A,TAFA3,C2ORF68,SYNM,ADAM18,COX7A1,TMEM125,DYNC1I1,TPRG1L,AL031777.2,CACNB3,KCNQ5,PRSS53,ZNF417,TMCO3,ZNF185,RADIL,GEMIN6,FNBP1,ANKRD1,SLC38A3,AC092329.3,SATB1,ZNF597,GTF2IRD2,EML4,ZNF226,MITF,ZBTB8A,ITPRIPL2,PARG,KIF2C,KCND2,SSH2,SYT17,GPR85,AC010326.1,PTPRG,TMEM79,ZNF669,CDC42BPA,ZNF75A,ZBTB7B,CFAP410,TMEM184A,RBM12B,C9ORF16,NMRAL1,PPP1R14C,C11ORF68,BICDL2,AL669918.1,UBE2E3,ANKRD9,FDPS,LRRC8D,IL34,SNX33,PPIP5K2,ZNF398,H2BC5,PSMG3,ZNF224,ZBED5,IL17RC,ZNF415,LMBR1L,AC092279.1,ZNF778,H2AC12,BCAS3,ZNF740,SYNC,CDSN,PRRC1,SYT9,NEXN,PGGHG,JRKL,ZNF737,ZNF530,NPAS3,MAN1B1,OSGIN2,LYPD6B,NR3C2,ZNF354C,PLEKHA2,GBA,RFTN1,ZNF273,GATA6,LMOD3,ZNF41,POU5F1B,CBX2,INTS5,LSM10,ADORA2B,HSPA4L,E2F7,ZNF362,RPS2,ABRACL,ZNF526,FIBP,ZNF852,PRKAA2,TLCD2,ZBTB18,PRMT6,WDR89,H1-10,ZNF623,ZNF274,METTL18,MTCH1,ZNF551,USP54,ALDH4A1,ZBTB49,RP9,LRRC8B,ZIK1,PDXK,C6ORF132,GAS6,LGI4,ZNF496,SH3RF1,DDAH1,POLR3C,NAB1,PGBD1,MRAS,PI16,CAP2,H2AC16,XKR4,BAIAP2,ZNF595,NPNT,ZNF134,ZFP3,GEMIN4,ZNF230,TM6SF2,NCAPG2,HS3ST5,ZBED8,ZNF619,FEM1B,ZNF221,FER,EFNA3,CLP1,COMMD5,EIF2AK3,ZBTB12,ATP7A,POP7,SRC,MAPK7,NUDT18,MIOS,SLC37A4,KIF4B,LIPT2,CCNYL1,ITGA11,GEN1,GPT,PSD2,C18ORF25,VOPP1,ZNF84,TNFSF4,CHAF1A,KIF24,ZNF555,SH3D21,MZT2B,ZFP62,PI4KA,CCDC82,EAF2,KCNB1,LAYN,THAP12,RAB26,ERCC6,STIM1,PTGER4,VIT,ZNF266,SAMD11,PSMG4,ZNF169,CHST15,GTF3C6,SUGCT,ZNF699,TSSC4,ADCY9,TMC4,PDLIM7,TMEM237,ZNF585A,MATN3,ZBTB4,WTIP,TIGD7,ANAPC11,TIGD5,TCEAL7,DCLRE1A,CMKLR1,CCDC71,BTRC,IFNLR1,AC004151.1,SNAPC3,GABRA5,APOBR,TRNAU1AP,ZSCAN21,ZNF91,FANCF,NEURL1B,LRRK1,COPRS,ZBED9,WDR35,CDC25C,BTD,SLC35A2,ZNF283,ZYX,CYBC1,ZNF124,SLC25A26,ZNF418,SNCG,ZNF786,AC023055.1,MAP3K5,MOCS3,CPNE2,FAM111B,TSKU,PRSS36,PAM,RPUSD3,WDR92,ZNF18,SIVA1,TBCK,AC093227.2,PFKFB3,BPNT1,SMAD1,NLRX1,ZSCAN12,B3GLCT,CCDC85C,HDDC3,IL17RA,MFSD6L,PELI3,NBPF3,ZMAT3,ABHD16B,CDPF1,RNF168,ZNF441,ZNF560,PRRT1B,KBTBD8,ZNF425,ERP27,CTDSPL,ZNF250,AC138696.1,NID2,PAQR4,ZNF689,PTH1R,ARL3,IGFBP4,BEND6,ZC3HAV1L,ARL11,TRIM11,BCL9L,BMP6,ATP6V0A2,LYN,TMEM177,ZNF768,HSH2D,ZNF577,ZNF550,AP1S2,STAMBPL1,DNAJB13,C1RL,ZNF490,KDF1,CD226,ZC3H6,HOMEZ,DUS1L,NCKIPSD,PRR15,DCP1B,HYLS1,ZNF573,GPATCH4,NPTX1,AL117339.5,C1ORF50,ERBB4,RAB37,ZNF714,ZPLD1,CHIC1,NR2F2,KCNJ2,CSMD3,GPRASP2,RILPL2,RANBP17,MTURN,KCNH5,ZHX3,ZBTB3,SPRR3,TMEM120B,PHETA2,C1ORF131,ZNF502,TMPRSS11A,ZNF836,SPICE1,FAM189A1,WNT5B,GPR161,C4ORF48,ALPK2,PALM,DEAF1,CEP78,SLC2A14,MAB21L3,ALKBH8,RUNDC1,MAPK8IP3,ZNF48,IQCK,ZNF572,NR2C2AP,BEND3,GABRB2,CALN1,FAAP100,TRIM17,BMF,CFAP157,FFAR4,NCKAP5L,LEF1,ZNF777,ZSCAN25,TMEM108,ELAC1,ABCB9,RGS19,ZNF23,AFAP1L2,DENND11,LRRC14B,C12ORF56,SMARCD3,ZNF584,AKR1C1,ZNF668,LCTL,SPIN4,LTO1,RPL29,LANCL3,ANKS6,MMP3,GPC6,GAREM2,ZSCAN2,FOSL1,DNAJC22,NKPD1,ZNF782,AC007325.2,B3GALT6,TRIM36,COL6A5,CERKL,SLC39A3,HPRT1,ZNF829,CA5B,ANO7,PCDHB13,DISP1,ECE2,MAP3K21,ITGB3BP,AC011511.1,PLEKHN1,TXNRD3,FAM216A,HACD1,SALL2,CDA,MRGPRX1,PTRH1,TECPR1,UNC5D,NBL1,SERINC5,B4GALNT4,ZMYM6,TUSC1,SLFN5,P4HTM,FAM217B,HHIPL1,TJP3,OSBPL6,ZNF101,C1GALT1C1L,IKBKE,AC092835.1,ZNF70,ZNF746,CCDC121,GSG1L,ANKRD62,LMLN2,ADORA1,ZNF500,RAB39A,KLK4,FZD7,APOBEC3B,GVQW3,USP11,ZNF562,ALKBH4,AC008397.2,ZNF286A,NAIP,ZNF707,ADAT3,INKA2,LHX8,WNT9A,TLR7,A2ML1,CDKN2B,PXYLP1,ANKRD30A,HTR2C,ZNF789,ARL16,ZNF774,SESTD1,GRIN3B,NAT1,ENTPD8,CRHBP,GPATCH11,ACTC1,LYG2,PRRT2,NCAM2,TPTE,CCNE2,GDNF,RGS20,LRRC24,RD3,ODF3B,ANGPTL7,SYNGAP1,RANBP3L,CCDC15,VSNL1,RTN4RL2,ADGRA2,SPATA33,ZNF554,L1CAM,ZNF449,PRDM8,ANOS1,B3GNT10,KIAA1522,ZNF74,IBA57,WDR53,SHOX2,PCGF2,MAPK12,GLI4,UBTD1,PRICKLE4,TNFRSF11B,FAM166A,ZNF696,FAM122B,MXD3,THBS2,SLC10A4,TRIM3,TMEM215,ADIRF,EFCAB9,SLC12A3,ZNF653,SEMA6C,FEZF1,STK32C,BCAN,ZNF682,GJB5,GJB3,ZKSCAN3,OTX1,DLGAP2,KLHL17,KIAA1211L,TMEM88B,WT1,ZNF385B,ITLN2,CACNA2D4,MIOX,DUSP7,PLCD3,CTNND2,FAM200A,ARL14EPL,TNXB,C6ORF15,PPY,CCIN,ZNF501,AC244517.10,MYOCD,TSSK6,SAP30,ADGRG2,ZFP1,DCST1,PTCH1,TNFAIP2,PIANP,ZBTB42,EGFLAM,CSPG5,MORN4,KRTCAP3,SP9,GRIN2B,CENPH,TMEM65,ZNF524,CYP7B1,SPATA32,CHRNG,IL11,VASH2,SIM2,ANKRD45,TIGD1,METTL11B,AZIN2,ZNF579,ZNF772,CDH24,ZNF556,POU3F2,RASSF10,NBPF15,OXLD1,TRAPPC2L,SNAI3,BTBD16,ACTG2,CPEB2,APOA2,ADAD2,LIMS2,CELSR2,HSF2BP,C2ORF72,HNF4G,PRELID2,FAM53A,TRIM68,TNNI1,DBNDD1,ZNF30,TDGF1,CCDC153,KPNA2,SFTPA2,MYL3,KIRREL1,INCA1,PFN2,TBX20,C11ORF24,HOXC13,FGFBP3,WNK4,PRELID3A,CCDC78,AC109583.1,KCNK3,AGER,S100A3,TRIM58,GPR182,ANKRD61,LYZL6,NAT16,EEF1A2,PTDSS2,FLVCR1,CORIN,B4GALNT3,FAM155A,SEC14L5,CEACAM19,PRAME,KERA,ADAM2,SPIN3,LCN15,WDR45B,CTNNA2,TSPYL6,ELMOD1,ANTXRL,TMEM95,CHL1,FAM47A,TMEM31,CYSRT1,ILDR2,NEMP2,SAC3D1,ZSCAN23,GRIA4,MCEMP1,NPIPB6,FBXL13,KRT10,BICD1,DNMT3L,PPM1E,KCNS3,RASGRP4,NOXA1,TBC1D30,SLC5A12,ZNF566,GNAT3,RIMBP3,VGF,IFNK,ZSCAN22,DLX1,THPO,NTN3,PTK6,AQP6,ZNF608,TRIM47,DHFR,ACTA1,LINGO1,ZBED2,ALKAL1,DRD1,RBP4,GABRA1,OR2D3,BEST3,ITLN1,TRNP1,SLC4A8,UBXN11,ASAP2,SLC28A3,ZGLP1,CARNS1,ZMAT4,PLK5,NTRK2,EXTL1,AJM1,SLC35F1,AGBL2,ZNF773,IRAK1BP1,EFCAB5,NAALADL1,HSPA1L,CIDEA,BMP3,PLD5,TCF7L1,KRT20,LRTM1,POU2F3,SEMA3E,SIT1,TAF7L,FXYD1,LITAF,DNM3,HSFX2,NOD2,CILP2,ADM2,MYRF,RHEBL1,NCCRP1,TMEM253,EXOC3L2,GFRA3,AKR7A3,HPCAL4,LRG1,SYNPO2L,ITIH2,NPPA,ALDH1L2,IL17D,LRRC6,WRAP73,FBXO48,CYB561D1,SERPINB12,CREB3L1,CEACAM8,EPOR,ST6GALNAC5,ZNF497,KCNE3,FUT9,H2BC1,CCDC136,KCNK6,PRTFDC1,CCDC27,C19ORF67,VWA3A,SYP,FSTL5,ZNF540,MORN1,MEGF6,CIB3,KCNK2,RAB19,FRAT1,CBLN4,WNT6,CLEC19A,FRS3,ZSCAN9,ARHGEF39,DNAJB5,RPL35,ZNF189,DNAJC1,IL1RN,KCTD3,SKIL,ABHD17C,CCM2,IL6,GPNMB,C7ORF25,RCBTB2,EDNRB,NEK3,SLC41A2,CKAP4,MFSD9,ABCB10,CCDC102A,FBXL8,KIAA0513,KCNMB4,CCDC142,RAB11FIP5,PRADC1,MICAL1,SMPD2,ESPL1,FAIM2,RDH5,CD63,MDFIC,TES,KCP,SRPK2,CD36,TAOK3,GOLM1,TMEM258,APLNR,DHX34,TIMM10,TPGS2,FHOD3,RBMX2,MYBPC3,TMEM241,LDHA,YWHAQ,SPIRE1,NGF,PTGFRN,CTIF,TTC9,AMPD3,LRRCC1,TMEM254,ATP13A3,SLC2A11,TCEAL4,COG6,MYBPH,GPR12,ZSWIM3,HSPA12B,MTSS2,MATN2,FIGNL1,MYBBP1A,AC002316.1,RRP8,TRIM21,LGALS3,RHPN2,ZNF132,PRKAB2,KHDRBS3,TOP2A,TNS4,CKMT2,BARX1,C1ORF159,GFPT2,HAUS8,RAB11FIP4,NFATC1,GINS2,EDA2R,AKAP12,HABP4,LRP3,HIP1R,CCDC62,ZNF337,PAK4,PNPLA7,ZBTB46,PGPEP1,NECTIN2,SH3BP4,GAMT,EPB41L4A,TEP1,HEATR5A,PARP2,DTD2,AJUBA,CDKN2D,AP1M2,SOX15,E2F8,TPH1,BBOX1,PALLD,OSGEPL1,GAD1,FLNC,STRIP2,PODXL,SPECC1,LIF,CDC42EP1,A4GALT,HIP1,AUNIP,FGFRL1,DYRK2,RAB3IP,ZNF484,FAM78A,DLGAP5,GLIS2,PRRG2,RRAS,IRF3,PROZ,TUBGCP3,HECTD3,LRRN4,MGME1,OVOL2,ZNF133,DTD1,CENPB,TRIP10,SH2D3A,SLC25A23,CCDC93,SLC2A4RG,MBOAT7,SOX9,SEPTIN6,SOX21,EFNB2,TMTC4,DOK4,AHNAK,ATXN1,SLC35B3,H2BC11,SERPINB6,XG,IL9R,FASTKD3,PIGT,SDC4,ARHGAP40,PREX1,TTPAL,OBSL1,G0S2,SLC36A1,PLP1,EBPL,GIPC1,ACOT9,CDKN2C,P4HA1,PLAU,CALD1,KIAA1549,GLIPR2,HERPUD2,ZNF205,SHLD2,ANXA11,OCRL,UBL3,GTF3A,HPCA,ZSCAN20,TMEM54,CPXM2,TNFSF10,LHX4,PDZRN3,ZNF549,ADCY7,TMEM131L,SCPEP1,RDH10,TNFRSF10B,APAF1,PLS1,TNFSF11,MSANTD2,ACAT2,CENPL,TNN,PCDHB10,IFIT2,OGFRL1,EPCAM,FKBP1B,MLH3,NPC2,CTNNAL1,C1ORF198,PPL,RARRES1,CCNI,CASQ2,DCLRE1B,UBE3D,ELOVL4,USP35,DDX59,TNNT2,IFT46,STK11,OSBPL9,NENF,NEK2,HSD11B1,PRDX6,F3,B4GALT2,ID3,ETV3,NID1,TTF2,GADD45A,PLA2G4A,ARHGEF2,AMPD2,EPHA4,TRAK2,SLC1A4,PRKD3,ODC1,PASK,SLC9A2,IL18R1,ST3GAL5,EHBP1,GLS,GALNT3,GCA,ITGA4,GPD2,KCNIP3,RTKN,CLCN2,TNNC1,ZBTB47,HEMK1,UPK1B,ABTB1,GBE1,BCHE,FAM162A,AMOTL2,ERGIC1,WWC1,FGF1,IL12B,ARSB,PCDHB15,PCDHB6,HMGCS1,SEMA5A,ERBIN,TBX18,CLIC5,TENT5A,PTK7,PDE10A,BVES,ASCC3,GPR63,KCTD20,MAN1A1,PHC1,SPSB2,TPI1,TIMELESS,ELK3,LIN7A,SYT10,SLC11A2,ASIC1,HPS5,SOX6,SLC35F2,ARHGEF17,CCND1,PUS3,DTX4,P2RX3,SC5D,FAM149A,KLHL5,SNX25,RAPGEF2,STIM2,CPE,INPP4B,MANBA,PHF12,ALDOC,VTN,SLC9A3R1,RND2,NAGLU,SYNGR2,AKAP10,PIGL,TRIM16L,RAD51C,RPL19,TBC1D12,TSPAN14,PPIF,XPNPEP1,PITRM1,SH3PXD2A,LHPP,ARHGAP21,KAZALD1,ACTA2,MICU1,MPDZ,CA9,SLC1A1,PRKAG2,PLOD3,AP1S1,IMPDH1,EPHB6,GARS1,PLEKHA8,FKBP14,COBL,CPVL,DNAJB6,HOXA1,MET,H2AZ2,PON3,CADM4,PBX4,GAPDHS,COMP,PIK3R2,DNASE2,MEIS3,RABAC1,ICAM5,MYH14,PLIN3,BBC3,POLR2I,SHD,ZNF419,TNNT1,IL27RA,SNAPC2,OAZ1,GYS1,ERICH1,R3HCC1,SLC39A14,SH2D4A,NDRG1,PLAT,LAPTM4B,CA2,TRIM35,BRF2,ZDHHC2,RBL2,HMOX2,PRSS33,PIEZO1,METRN,NME4,CRISPLD2,SLC7A6OS,ZNF821,NUP93,ZNF629,RGCC,FGF14,NALCN,KLF8,PORCN,CDK16,PGK1,TAZ,MTMR8,SMARCA1,PLS3,PLP2,ATP11C,SRPX,PRPS2,RIOK3,LPIN2,DHX35,WFDC2,PXMP4,MROH8,MYL9,RASSF2,C20ORF27,TCFL5,ABHD12,PCK2,GSKIP,HIF1A,SPTLC2,DAAM1,CDKN3,MYH9,APOBEC3H,CYB5R3,TIMP3,LGALS2,SEC14L2,RASSF7,MISP,MARCHF2,PCDH11Y,CATSPERG,MYO9B,NRP1,ABLIM1,SCD,PCSK5,SYDE2,IFT74,ITPR3,EFHC1,BRPF3,CYP26A1,TBC1D2,EPB41L4B,MSH2,CBX5,TGM1,LAMB4,PLEKHG2,KIF4A,EFNB1,CHRD,P3H2,PCBP4,DHX32,GMIP,FXYD5,SLC23A2,RBBP9,MAPKAPK5,LZTS3,ARHGAP28,PIGS,BAX,HSD17B2,CEACAM6,CAD,MAPRE3,KIF3C,ZNF416,ULK2,BCKDHB,GEMIN5,TRAF5,PCDHB4,CADPS2,JMJD4,ZNF510,MEF2C,MAGI3,KCNN2,MID2,SLC4A4,CRYBG3,MOXD1,RIMS1,EPB41L2,PGM1,KIF22,SYNJ2,NEBL,NMRK2,ARHGEF1,MCAM,GPATCH1,KLHL20,WDR62,ATP12A,MOCOS,ACTB,TTC38,SEMA3C,TACR2,ZNF532,NUAK1,NTN4,MGLL,IGF2BP2,PPP2R3A,ADAM11,LLGL2,SCARB1,PVR,STK10,P4HA2,RPS6KA6,SEL1L,ARHGAP10,MGAT4A,TRPM5,OSBPL3,PABPC1,ST6GALNAC2,DGCR2,DAPP1,PTPN3,MAOB,TTC7A,ATP11A,FTSJ1,TBC1D25,FGFR3,PDK3,PKM,CACNB1,PFKP,MTFR1,ISOC1,FGFR2,PDE4A,ME1,FAM107B,COL17A1,AP3D1,CNN2,SLC12A2,LPAR2,CDON,TM7SF3,LIMCH1,ZNF112,PTPRU,STYK1,SLC2A3,CDK14,LAMC2,ATP11B,F7,HHAT,LAMA3,FOXN3,MSMO1,PIK3CB,LIMA1,KITLG,RRM2B,USP28,ARHGAP6,WWC3,BARX2,CAPG,CDH10,CDH1,CLEC16A,FBXO42,TIMP2,NSMAF,ASTE1,TMSB10,GAB2,CHPF2,ARNTL2,CD44,NR1H3,AKAP11,OSBPL5,NRXN3,VSIG2,IL20RA,BID,TACC3,GPRC5A,DNASE1L1,RWDD2A,PGM3,CLDN11,MAN2B2,ELOVL5,EXTL3,CD22,CEP68,QPCTL,ANLN,PLAUR,BTBD7,ZNF200,NCAPD2,CD9,RHOBTB2,ST3GAL1,MGST1,MPND,RPUSD1,GTF2IRD1,TNFRSF12A,YBX2,CRLF1,ITGA3,ZNF195,WDR54,PLXND1,LASP1,HS3ST1,SH3BGRL2,FRMD6,SEMA6D,CLDN1,JUN,KCTD12,MPP7,PECAM1,COL8A1,INTS6L,SLC25A29,MPEG1,ANKH,MEAK7,GPX3,ABAT,ELOVL7,STON2,ADAMTS5,GPD1L,TAF4B,MBNL1,MPZL2,C1ORF116,ZBTB10,TENT5C,DCP2,UCHL1,ADGRA3,MTMR10,ITGB2,TRPV6,DLC1,RBM47,ATF3,RELL1,ZBED1,AGPAT3,PLA2G7,CCNL1,ANGPTL4,CNNM4,PDE5A,GLB1L2,ABCA1,KIAA1671,SNRK,FILIP1L,CALCRL,ZNF518B,PDE4B,CCDC169-SOHLH2,CREBRF,HID1,ZNRF3,ZBTB7C,KIF13B,PAQR7,RETREG1,RHOBTB3,TNIK,ENDOD1,GABRQ,OXR1,TRIB1,S100A16,MTCL1,RNF144A,S100A1,SACS,CLCN5,BCR,SUOX,PLK3,PNMA1,HCLS1,CERS6,C3AR1,PARP14,PTPRJ,CXCR2,SLC20A1,SYNRG,AFF1,GSTM2,DENND2B,HSD17B11,ADGRV1,S100A13,INSR,RMDN3,SLC46A3,GRIP1,LDLRAP1,CAVIN2,USP3,H3C10,STARD9,AHCYL2,CTSS,MR1,SYNJ1,TACC1,CLPX,LRP5,MEIS1,PAK1,STK17A,CHD7,ITGB7,MCL1,TSPAN5,PABPC4L,SERPINI1,MYO1E,SPSB4,MARCHF3,PLEKHA6,AL035078.4,MYO1D,SIPA1L1,SELENOP,NFKBIZ,HADHB,AK3,AKAP17A,ATP2A2,PRKX,STAT5B,HYKK,RGS3,ARHGAP17,UVRAG,LDHAL6B,PIK3AP1,RRAD,HLA-DRB5,N4BP2L1,DENND4A,SDCBP,MICAL3,QTRT1,CCDC126,USP53,FEM1C,ESYT3,AEBP2,PGAP1,MED12,MEX3D,SNX27,IER3,EGFL7,GPR157,XPR1,AHSP,ATP8B2,CNTNAP2,LRRTM2,SMPDL3A,ABHD15,IQGAP2,ZNF521,COL3A1,MSN,INSIG1,CDC42EP4,SYAP1,SIK3,ARHGAP20,NT5DC2,RERE,CEP170,MYO10,NR4A2,APCDD1,GTF2B,EVL,ETFDH,SLC16A12,RNF144B,KIF21A,TCP11L2,CYB561A3,USP8,ZNF217,RASGEF1B,SFI1,CCDC186,H2AC14,DCUN1D3,FBXO11,REL,ZNF22,CD52,ECI2,CD53,SAT2,TUB,PPTC7,GPAT3,GPR137,SUZ12,H2BC13,CTSO,RXFP1,MAP9,PJA2,H3C15,FBLN2,AIFM1,HSD17B12,ERG,RFX5,WDR26,PPP1R10,RADX,SORL1,PM20D1,NUP58,ANKRD44,CCDC8,SLC25A42,CCDC69,SLC22A12,SLC49A4,APOBEC3G,GRAPL,COPS2,ARL5B,USP47,ARL4C,SCG5,USP16,ANK2,COPG2,STOX2,LDB2,MEX3B,PDE3A,WEE1,GMFB,PAMR1,PRKCE,SNX12,TCEANC,PLA2G4B,BDH1,TNIP1,KRT81,LMO4,RSPO3,MFAP3L,TXNIP,SOD1,PGAP3,MMRN2,CHD2,MAPKBP1,FBXO34,GALNT11,APOL6,TPCN1,VPS13A,SLA,TRIM33,SYTL2,ZBTB38,DTX3L,RASA2,FCGR3A,SLC25A6,ZNF711,NET1,PARD3,TNFRSF6B,PELI1,LPAR5,DENND2D,CNOT6L,TLR3,DOCK11,KAZN,AL590764.2,NXF1,ABHD3,CFAP52,NCOA4,DUSP10,FNBP1L,CACUL1,H2BC18,GRHL3,SUMF2,JAML,NQO1,ZDHHC14,JUNB,PLCE1,BTBD11,KLHL28,RASSF5,CAST,PHOSPHO1,RASL10B,TMEM218,GZMA,TOB2,TSPAN18,TAPBPL,AP1AR,CMPK1,SYNPO2,PRKCA,CREB5,CSRNP1,FAM171B,ACVRL1,GHITM,CD163L1,RASGRP1,MARVELD3,MGMT,HACD4,PER1,NDN,HAUS7,ZFHX3,PTTG1IP,C15ORF62,NSD1,TSPYL5,LONRF1,CNDP1,RNF182,GIMAP6,ACSL1,ARHGAP30,UCN,ANK3,PPP1CB,SELENBP1,CD55,CASP1,DUSP23,CCNI2,MTSS1,PLPP3,CTDSPL2,PPM1L,ANXA6,SYTL3,ETNK1,PWWP3B,LPXN,ZNF407,S100A14,WDR5,TSPAN3,PPIP5K1,PAN2,NAA30,TTYH2,FMN1,TSPYL2,USP38,GTF2A2,PAPSS2,PHLDB1,MSRB3,TMEM139,RALGAPA2,TCIM,CXCL8,PRF1,SAMSN1,STARD4,LSP1,SEMA4D,CD34,B3GALNT2,CARD14,CTSW,SEPTIN11,PBX1,RNF157,BOC,DCP1A,ZNF559-ZNF177,VCAM1,PKDCC,ERN1,RSL24D1,NLGN3,MARCKSL1,H2AC15,RAB31,CASC4,SYK,TMPRSS6,NETO2,PARP12,CD109,PHKG1,ESR2,NIPSNAP2,ZDHHC1,ANKLE1,SLCO2B1,ZNF438,H4C8,ACADSB,SHANK2,TCTN1,RBM43,VAT1L,ANKRD50,CCDC138,GAS2L1,THNSL2,SYNE3,GUCY1A1,HMCN1,RGS14,RNF149,GLTP,ARHGAP25,CLVS1,PNMA8A,BRAF,ZNF432,LYST,MBNL2,VSIG10,RAB8B,NHLRC3,H2BC21,THBS3,GPRIN3,SDSL,ADI1,RPS4Y2,IGFBP1,KCNMA1,ACSS2,EXOC3L1,H2BC14,SPPL3,USP12,SGMS1,PRKACB,MORF4L1,DMXL2,CBX4,TGFBR2,ADAM9,NOTCH4,INPP5D,RAB24,TBC1D2B,ST3GAL2,ZHX2,RCSD1,SCNN1G,MCC,TP53I13,IKZF3,IFIT5,VPS37A,TBL1XR1,BNC2,GMFG,LIX1,KLF15,TCF12,NCMAP,HNRNPH1,S100A6,PLEKHA7,MLLT3,FOXJ3,ADAMTS7,NOP9,SFN,TTC39B,BNIP2,MAGEH1,PCDHAC2,CYBB,EVI2B,LUZP1,ZNF77,NHSL2,SNX18,SRRM2,CUL5,RNF103,NDEL1,FBRS,PYURF,GPR171,KLHL21,CDAN1,PRDX2,SDR16C5,UTY,NPR2,KIAA0408,NFIA,DAZAP2,FAHD1,CNTLN,ETFA,HLA-DRA,ZEB1,AKR1B10,ADGRL4,PROS1,ARMCX2,IDH3A,EPHB3,SHTN1,MTF2,ENO2,ZDHHC17,DLGAP1,ITGAM,VLDLR,FOS,SLC16A2,UBR1,CHST6,DSCAM,OSGIN1,CBX6,LCOR,ABCA2,TLK1,CLIC2,KCNH7,FKBP10,CRIP2,FERMT3,SLC9A7,CLEC14A,STING1,H2AJ,HADH,AC019117.4,ZC3H12A,SLC16A14,RGS12,DUSP6,PGM2,GRK5,THBD,SCOC,NDUFAF1,MTMR12,SIPA1,MCCC2,SPN,KLHL32,PRSS55,SRSF8,ZNF233,CD8A,ALPL,TRIM55,MPPE1,LYSMD3,DIXDC1,CD3D,LRP12,ITGB3,ID4,ATP2A3,UBE2H,GSAP,FCRL6,PTPRM,CEP112,CCDC167,FAM160B1,DOK2,DEGS2,PRPF39,C15ORF48,CD163,EIF1AY,NMT2,MLKL,TMEM35B,CCDC88B,C3ORF14,KRT5,NXPE4,BANK1,LCK,ESPN,TKFC,GIMAP8,SDK1,CREB1,WDR17,RPL22L1,SFMBT2,TMEM154,RASSF4,FAM241A,BAG3,BAHD1,GRAMD1A,DENND2C,QSOX2,FCHSD2,MAGEF1,PBX3,TOGARAM1,TM4SF1,CHST2,FAAP20,CLBA1,NEK1,ZC3H12C,SHE,CYCS,LAPTM5,PDLIM3,LIN7C,SLC25A20,BAHCC1,PRR29,STOX1,RELB,YOD1,PRKCB,PTPN7,OAF,STK39,APH1B,ZNF366,SAMD9L,EXOC6,HYPK,AC134669.1,EPHX1,FLI1,RTF1,HSPE1-MOB4,AASDHPPT,FGD5,ATXN2L,ALDH1A1,CNKSR3,ADGRG3,RGMA,TSTD1,KLK3,HDGFL3,TIGIT,MAOA,AMT,ASRGL1,GIMAP5,IKZF1,PCMTD1,FAM241B,FAM71A,SOSTDC1,LRRK2,EBAG9,BRCC3,NLRC5,GHRL,ARL4D,SLFN13,SECISBP2,IFI30,DIPK2B,FAM91A1,PSD3,CYP39A1,SENP7,ABCA5,DHTKD1,GPR183,CHD1,NOX5,DAAM2,ZNF512,GPR141,SLC2A5,STK40,PPP1R9A,HIC1,PAQR8,OCIAD2,CLUAP1,CHST3,KLRC3,GPR156,B3GAT3,RCOR2,GRAMD1C,ATXN7L1,F2R,CEP72,ZNF616,KRT75,MAPRE2,ATG10,DHRS1,NYNRIN,FAN1,TMCO4,NR1D2,HLA-DMB,RASA3,HIBCH,IRF2,SUSD4,TOB1,BORCS5,FAM131A,CD2,RUNX3,PLSCR2,DNAJA4,STAT3,SMIM20,NUGGC,SHANK3,ZNF516,SLBP,STEAP1,GPR65,SERPINE3,TM4SF18,STRC,IFI44,KLHDC9,CST4,AQP11,MAP1LC3B2,DDAH2,NTRK1,DCHS1,TMEM201,ITGAX,SETD4,AIM2,KIR3DL1,ADAMTS9,PCDH19,GLCE,SERTAD1,SLA2,ZEB2,YPEL2,KIT,BBS4,SH2D1B,HMBOX1,VEPH1,GALK2,IL31RA,SUSD3,TSC22D3,AC136616.1,CCL5,KANK3,CHST1,C5ORF63,HOXD9,AHNAK2,KLHDC8B,HOXB7,SNTG2,PIK3R6,C11ORF95,GPR82,CYP4F11,AC008073.3,IRF7,AIG1,IL25,DYRK3,STC1,SYCP3,AC090527.3,ZFPM2,FRY,DEPTOR,MYCT1,ZMAT1,CMA1,SERPINA3,AC124312.1,PRICKLE1,ABHD6,NCR1,FP565260.2,TNFRSF11A,RNF44,SOX17,MEAF6,CRACR2A,TDRD12,CLEC12A,CD300A,KIAA1324L,C11ORF52,IL15,FCN3,DPYD,PVRIG,GFI1,ABCA4,HHEX,PKIG,VAV1,ZBTB20,JMY,PYHIN1,SMIM1,C6ORF201,TMEM51,TAFA2,AC012651.1,RHOH,PRPS1,RAB3C,MZB1,ASCL4,ICA1L,LURAP1L,GDA,SFRP1,HK3,EOMES,TMEM37,C3ORF67,PDE1C,ALAS2,CCBE1,SH2D7,ZNF614,SLC47A1,OPLAH,SOCS7,TPPP3,PDE3B,MAPK4,ZNF444,FA2H,BCL2A1,ARHGAP15,PEAR1,LIX1L,CYB5R2,ZNF618,TMEM63A,SHPK,CAMK1D,DIPK1B,PDE6D,AL358075.4,CA8,ALDH1L1,HOXD8,FZD5,IL7R,ADAMTS13,AL049634.2,RNF111,CLEC20A,MIPOL1,GPR174,ASXL3,EPHX3,ATP6V0D2,GAS1,SKAP1,SLC2A13,GLMN,DUSP8,WDR86,SMIM4,PIK3R5,HS6ST3,UBASH3A,BTBD9,CITED4,KREMEN1,CARD11,PCDH1,ARHGEF15,DPY19L2,VWA7,CLDN2,KLHDC8A,INHBB,GPRIN1,CYP4V2,SERPINA1,PARVB,ME3,PALMD,HLA-F,ARSD,KCNAB2,SLC44A4,TENT5B,FTCDNL1,PSTPIP1,EVA1C,PLPPR1,HDC,SCML4,SLC16A7,MBD6,ADH1B,TREM1,CYP7A1,APOO,RIN2,GUCY1A2,BCL6B,NCKAP5,MTF1,LCAT,WNT5A,ANKRD22,LAMA2,DSG1,CX3CR1,SMTNL2,AC009879.2,DLK1,SMPD1,STEAP2,CCDC178,CDK19,PDLIM4,TXNL4B,GIMAP2,CD3G,TM7SF2,SLC25A27,FAM221A,PARP11,TSPAN11,CYP1B1,ARHGEF38,WAS,AGPAT5,HLA-DPA1,PIFO,FCRL3,CASP5,C11ORF96,ULK1,IFI44L,MYO1F,ZNF135,MCHR2,CHST7,APOLD1,TMC8,FAM107A,TBC1D10C,SLFN12L,PLA2G2A,CLGN,NOL4L,GK,GIMAP1,FASLG,CHST10,AC018362.3,RNASE6,CFAP300,CPA5,PCDH18,SAMD3,PARP9,SPRY4,KLRF1,PPP1R16B,USHBP1,SNPH,GEM,CHGA,TNIP3,MIDN,PLEK,DACH1,F8,NDNF,LMTK3,AFF3,KIF27,NSUN7,COL6A2,SPAAR,DHRS13,THEMIS,ADCY5,APBA2,PARVG,PCDH10,SLC38A5,APBB1,PSMB10,ROBO1,XAF1,TNFRSF14,ALOX15,SAMD9,AKR1E2,KRBA2,PEX11A,TMEM30B,CD96,LETM2,LYVE1,LPL,NLRC3,DPEP3,SRGAP3,SHISA3,SH2D1A,TMEM92,HERC5,FAM110C,LPAR3,PIPOX,FCRLB,LGR6,VAMP5,SPOCK3,TNFRSF18,FOXO6,SLC25A21,PADI2,MID1IP1,RUBCNL,SLAMF9,PTGER2,ZBP1,CA4,ZNF704,HSD17B8,IL1B,ADGRG5,CCR5,IL16,DIRAS2,GRM4,DDX60L,FAM104B,SLC25A34,METTL25,CCDC154,SLC35F3,FCER1G,LMOD2,AATK,RUFY1,CSGALNACT1,MRC1,SLC2A6,SPOPL,TTLL7,KLHL6,IQCA1,SH2D3C,GABBR1,KLF2,ZBTB16,UBE2QL1,SLC39A2,PKLR,APOD,GPR35,ERAP2,KRBOX4,AC011479.2,LYPD6,NRROS,CXORF65,KLHL3,ADSS1,NKD2,MUC3A,WWOX,LRATD1,CACHD1,TCTA,NCALD,C1QB,SLAIN1,ADAMTS14,RIC3,ACOX2,SLCO5A1,QPCT,COL2A1,SKI,KCNK13,RND1,RFTN2,ADAMDEC1,HDAC11,GCHFR,ETV1,ZNRF2,CYB5D1,CHAC1,GIMAP7,GBP7,DDX43,PIF1,SLC9A9,TBX21,PRICKLE2,F13A1,ETFRF1,ZNF75D,TERB1,EMCN,HAS2,LAIR1,BTG2,ASAP1,CCNB3,TFF3,DHDH,CDH2,SULT1C4,S100A9,LACTB2,PAG1,POC1B,XCR1,HRH1,NFIC,HOXD4,PACS1,IMMP2L,RNF150,FAM124A,USP41,COL6A1,ATXN7L2,NPDC1,TLR2,GPX7,TYSND1,CCDC24,CFD,MTX3,TMEM116,RNF180,H2BU1,FZD4,KLRG1,P2RY10,PREX2,SLC2A4,HDAC9,BTBD8,L3MBTL4,BTBD19,PDE7B,MGARP,VNN1,MICU3,DDX60,LPA,ARMCX4,TSNARE1,CCNJL,TNC,SAPCD1,ADAMTS4,UCP2,PLCB2,TENM2,CHRNA6,H1-1,GCNA,LYL1,HERC6,COL1A1,CCDC7,FOXS1,PARP16,C9ORF131,CGREF1,ADGRF3,P2RX7,OR2H2,HNMT,CAMK2A,NPPC,GDF9,CYP2C19,KDM4E,FAM81A,EFCAB6,FMNL1,FMNL3,LAMP3,DNAH3,NLGN1,STARD8,MEIOB,C4BPB,HMX1,ZKSCAN2,HGF,TAL1,TMEM229B,MAP3K12,MST1R,ARSJ,CCDC85A,GPR34,SIGLEC11,TMEM88,LRRC43,METTL7B,LY96,S100A4,SVOPL,JAKMIP1,GABRP,SPON1,VSIG4,ARHGEF33,ELL3,SERTM1,SHFL,TDRKH,ADAMTS18,TEX35,C12ORF40,NKIRAS1,MPC2,C16ORF54,HOXB9,ATAD3A,TMEFF2,INSYN2A,RGS7BP,MGP,RPS6KL1,TMPRSS2,WIPF3,CLIP4,RFX6,SGIP1,SHF,CCR9,RNLS,GPR22,TBC1D16,CXCL14,CASZ1,DTX1,CCDC36,RP1,CIITA,SPESP1,P2RY8,RASSF9,SFRP4,PAQR5,FREM1,DCDC1,P2RY14,GRIN1,SLC26A10,ALOX5AP,MPP3,GNA15,CHGB,FAM162B,FGFBP2,GK3P,C5AR1,HCAR2,SARDH,ITGA9,HMGA2,C1R,MAL,TMLHE,TMEM200A,MAFB,SYBU,ITM2A,PTCHD4,NHLH2,TM4SF19,ACSBG1,FBXO16,NAPRT,OOEP,WSCD1,GREM1,CCM2L,CCL4,AL359736.1,CRLF2,SLIT2,SPTA1,CGAS,SHLD1,RYR2,FAM167B,ATN1,EMILIN1,BMP1,RSPH6A,LSMEM1,CXCL11,SELL,PRIMA1,CUEDC2,SALL4,TFDP3,SLAMF8,IL6R,SERPINF2,IL3RA,SCRN3,CCL2,STAT4,SLC16A11,GYPA,LONRF3,ZACN,BRDT,GPR155,C8G,AUTS2,RBM11,TMEM156,TTC36,SLC25A48,SLC25A18,CXCR3,FGF7,SPATA6,ANKMY1,SLC26A11,CXCL10,C1QC,VWDE,IL7,OGN,CHN1,NTF3,CPXM1,CCDC9B,C3ORF20,NUDT7,TBKBP1,LARP6,MAGEA9B,KLRF2,FOXF1,IDNK,WDFY4,COL4A5,CD300C,THNSL1,GRASP,GLYATL1B,FCGR1B,FCER1A,COL6A3,CXCL9,TNFRSF13B,ADGRL1,FCMR,THY1,NUP62CL,FAM160A1,TMEM71,ABLIM2,PRSS48,TRPV5,SNCB,ADAMTS10,CATIP,ARHGEF37,CFAP45,C9ORF64,IFT140,SMAD9,CCDC106,DPYSL4,TULP2,PLVAP,ANGPTL5,LIPF,MILR1,AC069444.2,C7,CFP,DHRS4,RTN4RL1,PAH,LRFN5,EGR3,FHIT,TDRD6,MMP28,ESM1,DISP3,BGN,C1S,TCTEX1D4,NKD1,IRX5,FAM83F,FAM124B,SHC3,WDR72,FAM227A,ADAMTS12,OSBP2,CLSTN3,TAGAP,OAS1,ZNF835,MB,CDC20B,HOXB2,KIAA0895L,CRYAB,CAMK4,BAALC,S1PR1,TMEM170B,PRSS45P,POLM,KCNMB3,CACNA1F,FUT1,SPTBN5,IL10,PARP15,LRRC7,AS3MT,IL1A,CLEC4D,MAP1A,SRL,PGPEP1L,ASGR1,HLF,SLC44A5,MEIG1,SHISAL2A,TSACC,CCNL2,NRG4,INPP1,ELAVL4,ALDH1A3,FAM3D,TBX1,TEPP,BTNL8,TCEA3,LYSMD2,LHX6,OTOF,P2RY12,SHOC1,PARP10,P2RY13,METTL24,LMLN,EML5,HENMT1,ZP4,FAM71E1,TBXAS1,RBM44,FBXO32,TLR8,SUCNR1,FAM20C,GABRR1,FAM110D,CCR4,TRIM40,NMB,HFM1,CHI3L1,FRMD1,NOX1,TEKT2,ADGRE1,CCL18,MS4A7,ASB15,LCN12,IGF1,KLRK1,SLC24A5,EEPD1,EDN3,CYSLTR2,GLRA2,BRINP3,VNN2,SGSM1,VIPR2,PODN,PPP2R2B,HCK,CD1D,C14ORF180,BCL11B,COL5A3,PTX3,DOC2B,GFRA1,LILRB3,ZFAND4,FABP5,PTGDR,ANXA10,NPR3,TMEM52,SLC6A16,ACAP1,GRXCR2,BEST4,UNC80,MXRA5,DSC1,PRSS27,AC011195.3,IFI27,LRRC20,USP50,PADI3,TMEM61,MARK1,PLPP4,C16ORF90,PDE6A,SERPINA5,ERICH6,NRARP,NFASC,SIGLEC1,GABRB1,TTPA,HGD,ZNF503,PLD4,HECTD2,GFRA2,FAHD2A,SLC16A9,PFN4,TRPA1,DUSP27,ADCYAP1R1,CLEC7A,SERPINB13,SHROOM1,PIWIL4,RTP4,DENND5B,MMRN1,CXORF21,AL845331.2,CRABP1,PLEKHA4,SIRPG,B3GALT2,RNFT2,HRCT1,EPHA3,BATF,C5,SLFN14,DTNB,TSPAN2,STK36,CALHM5,PSTPIP2,ZKSCAN7,MAP3K19,MMP25,EFCAB13,TTC24,SLC39A4,ZNF280B,LRRC3B,CABP1,CDCA7L,FABP7,SCEL,KCTD4,DRD2,CLDN23,TMOD2,ZNF385A,PRDM11,ADAMTS2,TMEM44,AGBL4,LRFN4,BMP5,OTULINL,CRABP2,TEX9,KLHL29,EPHB2,MDH1B,ARHGEF19,FCRL5,TNFSF8,MPO,FOXA3,FCGRT,JAKMIP3,LTB4R,ST8SIA1,CSAD,ADA2,GPRC6A,CCL1,TMEM145,FREM3,MNS1,SEMA4A,BICDL1,MROH6,FAM161A,LRRC36,CARD8,SLC47A2,NWD2,BMP2,SULT1A1,RTL1,VMO1,C17ORF107,C17ORF50,CAPN8,MX2,PCLO,SH3GL2,HTR2A,AMIGO1,CD14,ZDHHC8,UBD,PPP1R14A,HBQ1,RGS18,DNASE2B,C8ORF88,PROX2,ADM5,ZG16,HAND1,CD6,GSTM3,NPAS2,CNGA3,MICB,GREB1,GPR176,GAB3,OAZ3,RASGEF1A,TSHZ2,ADGRE2,NTNG2,INSC,CD8B,PDZK1,CNTN3,PON1,RHBDL2,HTR1E,AL162231.1,FRAT2,FAM25C,COL9A1,C2CD4A,PTMA,CLUL1,RNF17,PYGM,LRRC17,NR2F1,MARCHF1,BPIFB1,AC092143.1,ZNF469,ADGRA1,SLC34A2,TOR4A,TTLL10,ATP10B,TMEM198,CELF4,CAMK2N1,PRKD1,AIF1,DUSP2,AC069257.4,RBM20,HOXA7,ANK1,NOVA2,CFAP206,POPDC3,FGD2,TRPM8,PPEF1,ARSI,PELI2,TSPOAP1,ZNF827,TPH2,TEX37,PILRA,CACNG3,MT1X,CLEC1B,CADM3,ABCA6,TNFAIP6,MS4A6A,SPAM1,FCN1,ABRA,LRP1B,MSMB,VWA3B,POTEE,TTC22,ECT2L,LNP1,LTK,MACROH2A2,TLR5,PHYHIPL,RARRES2,FAM174B,KCNG2,IGDCC4,ADARB2,RAB42,ALOX5,DLL1,TOX,CAPS2,IGSF6,NEK5,PROB1,SPRY1,GCSAML,TAFA5,SLC15A1,MERTK,LDHD,LILRA5,CA3,KLHL1,HOXB8,LURAP1,PRDM5,F2RL2,MYLK2,PGR,INMT,ASTL,CLDN14,IKZF4,EREG,ANKRD2,CAMP,H4C6,UNC5A,TXLNB,PRG3,FSIP1,SPARCL1,VEGFC,CPO,ISG20,ECRG4,SERP2,C16ORF86,APOC2,GMNC,BNC1,ERMAP,MAP6,NMUR1,EFCAB10,EDDM13,CCDC151,TAS2R39,APOC4-APOC2,KBTBD12,KIRREL3,SH3GL3,F2RL3,TCF15,CCDC152,LUZP2,SCG2,TNFSF14,SEC16B,CSF3,SNCAIP,NIBAN3,XCL1,CLDN3,CSRNP3,IZUMO2,LILRA1,KCNMB2,FCAR,CTLA4,HTR6,CLDN8,CLDND2,EPB42,ZCCHC24,BCL2L15,DGKG,ASB11,RGS22,NMNAT3,HSPA12A,SAP25,SLC22A14,DZANK1,NUDT11,NACAD,IRF4,HCRTR2,CMTR1,GMPR,PIM1,IL33,MYC,ENPP2,GARNL3,TLR4,ANGPTL2,SLC2A8,DAB2IP,ST6GALNAC4,NIBAN2,RALGPS1,BIN1,HLX,TANK,NDUFB5,LIMD2,CHAD,MYCBPAP,RSAD1,CIB2,TM6SF1,CIDEB,MYO1G,AOAH,RAPGEF5,CHST12,SPRY2,PHF11,THSD1,RNASEH2B,PLXNC1,EDAR,TSGA10,CYP27A1,HTR2B,DOCK10,NIBAN1,GLUL,KCNK1,PCNX2,CPM,SEMA4F,TEC,STX11,AHI1,HNRNPA1,B4GALNT1,AGAP2,ITGA7,PRRG4,LMO2,PRR5L,LCA5,AKIRIN2,EPHA7,NT5E,CEP162,PNPLA8,OASL,FBXO21,HAVCR2,CEMIP2,KLB,SLC37A2,ETS1,ADAMTS8,ARHGAP32,CARS2,FADS2,DTNA,RNF138,DSG3,RAB33A,KLRD1,EMP1,DOCK2,KCTD1,CCNH,IL15RA,ECHDC3,IL2RA,AC008870.1,FST,CMPK2,LPIN1,RSAD2,KIDINS220,VTCN1,CD101,SORT1,PTPN22,TRPM1,MEIS2,CNTN6,ARL8B,IRAK2,CD180,ARNTL,SWAP70,CA1,TMTC1,BTG1,GIMAP4,PLAAT4,CNDP2,RNF128,BEX2,RFXAP,POSTN,CCNA1,SLC41A1,CHIT1,PIK3C2B,PEMT,WASF3,MTUS2,DCTN4,CTNNBL1,SYT11,NES,KDM6B,FTHL17,TBC1D14,SCLY,RAMP1,PER2,TRIM22,EMILIN2,FCRLA,DNAJB1,CHSY1,ZSCAN5A,FMO5,MAP1B,CA6,RAMP2,GALNT15,IDO1,SH3BGRL,ZNF428,SYNE1,ZNF236,ANGPTL6,THEMIS2,OLFM1,JUND,SSBP4,PXDN,MAP1S,ZSWIM6,SLC27A1,BST2,GTPBP3,ATP8B3,LRCH2,THEM6,SAT1,RPS4Y1,ARHGEF6,FOXJ1,ADCY4,ACKR4,VPS13C,DUT,IVD,DLL4,INO80,TTBK2,MYO5C,SNRPN,HOXD10,HOXD3,NDUFA5,LRRC4,IFT22,DOCK4,RAC2,APOL2,TST,MPST,MGAT3,GNAZ,ZFP36,CASD1,STEAP4,FGL2,GNG11,TUBA4A,TICAM1,MACF1,MASP1,OMD,ARMCX1,OMG,PZP,SGPP1,RHOJ,PCNX4,STAT5A,CCR7,HCST,ST3GAL3,ZNF436,FLRT3,CD93,GPCPD1,FOSB,CD70,ATG4C,NT5C,ARMC7,UPF3B,IRF1,KIF25,ABCC4,CLYBL,GPR18,MT2A,SH3TC1,CXCL6,RAB17,CPNE5,SOX4,DNAH8,GNMT,SPDEF,ZNF391,PEX6,SIRT5,TRERF1,POF1B,ATP8A1,PAIP2B,PMEPA1,CKS2,PFKFB2,RAP2C,IL13RA2,NR4A1,SPATS2,NCKAP1L,ARHGAP9,OPTN,ATP7B,CCDC91,SSPN,BHLHE41,HVCN1,ACADS,IFT81,VPS26A,EGR2,SRGN,ACO1,RAMP3,ARL4A,KLHL7,RPAP2,ZNF644,RWDD3,RBBP6,CD244,PLG,LAX1,PAEP,SASH3,RASL11A,CXCR4,ADGRB2,TBC1D15,CAT,MAPK8IP1,ZSCAN18,BCL2L14,CEP89,TEX14,TNFRSF8,EPHX2,DUSP4,MTERF2,EGR1,FAM53C,TGFBI,PROSER1,DNAJC15,PLXDC2,ARAP3,CYSTM1,LRP11,INSL6,TEK,PANK3,DUSP1,KCNIP2,SMNDC1,PYROXD2,PPP1R3C,GPAM,CNRIP1,YPEL5,DNMT3A,GPR68,ALDH6A1,ZC2HC1C,BBOF1,NR4A3,HSDL2,PTBP3,UBE2B,LDAH,ARMC2,VAMP8,CCN2,TNFAIP3,PLAGL1,HMGN3,FILIP1,LRMP,CASC1,B4GALT6,TTR,KLF7,NRP2,KPTN,RSRP1,SYF2,RCAN3,PLPPR5,IRF6,ABCD3,CNN3,TMED5,CCDC181,TSPAN1,PRDX1,CDK18,GBP3,RGS4,CTBS,ADGRL2,CD48,ACADM,RIMS3,OSCP1,KIF21B,NR5A2,CTH,RGS2,LEPR,MAD2L2,SWT1,FBXO2,MEF2D,PHF13,STXBP3,CHD5,ANGPTL1,RALGPS2,TNR,PARD3B,SPR,TIA1,AAK1,ATF2,WIPF1,PLCL1,SLC25A12,HPCAL1,ID2,UXS1,IGFBP5,IGFBP2,PECR,CCDC88A,TACR1,POLE4,RTN4,REEP6,MPV17,TANC1,CYTIP,DNAJC27,TP53I3,TFCP2L1,STEAP3,ZAP70,KANSL3,ARHGEF26,PLSCR4,PLXNA1,FRMD4B,GNB4,CBLB,HYAL1,USP9Y,HES1,PRKAR2A,KAT2B,CD86,CLDN16,BCL6,PDGFRB,CSNK1A1,DPYSL3,C9,PCDH12,ST8SIA4,SLC12A7,PDE4D,LNPEP,RNF130,ITK,CLK4,GZMK,LOX,BRD8,FBRSL1,LAMA4,PHACTR2,SLC16A10,ACOT13,ALDH5A1,WASF1,BACH2,CD83,SOD2,RHAG,UST,HINT3,SERINC1,ADTRP,CEP85L,NEDD9,MAK,BTN3A3,COL12A1,KLRB1,SLCO1B3,IFNG,STX2,OAS2,OAS3,CDKN1B,ACAD10,DUSP16,MANSC1,METAP2,ACSS3,RSRC2,SELPLG,CLEC2B,CD69,CHKA,CD81,SLC22A18,MDK,PDHX,KIAA1549L,BIRC2,PANX1,CPT1A,ATG2A,VWA5A,JHY,CRTAM,TECTA,UGDH,GLRB,CLNK,CLCN3,FRG1,TBC1D9,AREG,NFKB1,GABRA4,MAP2K6,MMD,PRKAR1A,SLC16A6,ABCC3,ABI3,DHX58,LGALS3BP,DDX5,ICAM2,RASD1,HOXB6,RNF43,RGS9,SHOC2,DKK1,NEURL1,ANKRD26,SUFU,TNKS2,SPOCK2,UNC5B,CUBN,HPS1,ATRNL1,GLIS3,PIP5K1B,DOCK8,ENG,AKNA,TLE4,ECM2,ASPN,CORO2A,MEGF9,PRUNE2,NMRK1,AGR2,CEP41,TMEM106B,GLCCI1,USP42,WASL,HSPB1,MINDY4,GRB10,TSPAN12,HOXA6,CAV1,MPP6,HBP1,ITGB8,PIK3CG,AVL9,ETHE1,SCN1B,ELL,SLC5A5,THEG,RASIP1,PLA2G4C,PTPRS,ETFB,NKG7,DENND3,CCDC9,PRX,PLD3,RASAL3,TLE6,CD37,MAP4K1,UBXN8,TNFRSF10A,GSR,GSDMD,TRPS1,ZC2HC1A,GDAP1,JPH1,CPQ,NBN,EYA1,FZD3,CSPP1,MYEF2,BLOC1S6,RHOV,EIF3J,DNAJC17,ATP8B4,CEP152,ZNF106,TMEM87A,EHD4,RPAP1,CTSH,AP3B2,TMC5,IL21R,PYCARD,XYLT1,USP31,CLCN7,WFDC1,HAS3,NDRG4,CCDC113,N4BP1,LONP2,LYRM1,TSC22D1,ACOD1,INTS6,KATNAL1,UGGT2,SRPX2,HTATSF1,CD99L2,SCML2,PIM2,FMR1,BMX,ALG13,LAMA1,MYOM1,USP14,MAP1LC3A,CST3,SAMHD1,GID8,PRELID3B,GSS,NFATC4,NFKBIA,SLC8A3,SLC10A1,SRSF5,SUSD6,ASB2,DHRS7,GSTZ1,PIGH,ATP6V1D,CGRRF1,DDHD1,TRIM9,GZMB,KCTD17,UPK3A,NCF4,IFT27,GRAP2,APOL4,MTMR3,RASD2,TSPO,ARSA,RASL10A,TTC28,GCAT,MFNG,CYTH4,PPM1F,SPECC1L,GGT5,SUSD2,OSM,P2RX6,CECR2,MKNK2,MADCAM1,GADD45B,IZUMO4,TECR,ABL1,IL12RB1,JAK2,SIRT1,ZNF184,FKBP5,HIVEP1,BAMBI,SEMA4G,WHRN,MAP3K1,SUCO,XYLB,SEC22C,ECHDC1,UNC13D,SNAP23,CAPN3,TYRO3,TRPM7,TBL1Y,SLC22A17,SLC7A8,ANGPT2,SEL1L3,RAPGEF4,DLD,NRCAM,SPG21,PDCD7,LYZ,IRAK3,RGS1,SLC9A1,LTBP4,ARHGAP4,OTUB2,LAG3,CDIP1,TESC,C20ORF194,PPP1R13B,COQ9,ANKRD10,EPB41L1,RFX2,PTHLH,LPCAT2,ACHE,TRIP6,PPP1R15A,NOX4,MYBPC2,LAT2,ITPKC,EPDR1,MGST2,TTC39A,MAP3K4,HACE1,MECOM,CD82,EFR3B,COL16A1,APLP2,FAT1,SLC27A5,RNF13,COL19A1,FAM135A,C1QTNF3,IL12RB2,ATP8B1,PHLPP1,STK17B,PTPRC,IGSF9B,MOK,SESN1,SMARCA2,CARMIL1,LIPE,RAPGEF3,TNS1,LXN,SLC1A3,TP53INP2,PKD2L2,CBFA2T2,EDN1,FAP,MCCC1,PIAS2,CST7,SLC25A43,PAK3,IL4R,CTTNBP2,DGKD,ACACB,TPD52,ANKRD13A,RGS11,FMO4,PTPN23,RBM7,REXO2,TUBA3D,DLG1,FSCN1,FRYL,RASAL2,WNT8B,GRAMD4,TIPIN,IPCEF1,SCARF1,CA12,TEAD2,MAP3K13,PTGS2,ALPK1,TP63,ACADVL,FCGR2B,TRHDE,MPP5,TRPC5,ALDH3A2,LNX1,SLC6A15,CYBRD1,TRIB2,LMCD1,RPS6KA2,ATP2B1,CSNK2A2,FRMPD1,GNB5,MAPK6,PIGB,TGFBR3,RORA,CLEC2D,ABCC9,ADGRF5,RASGRP2,ACSL4,IFI35,NAV3,ZFY,TRO,TP53BP1,DNTTIP2,EVI5,PLPP1,KLF6,SP100,DDX3Y,KIF26A,EML1,CD84,TIE1,TLE2,SLK,SNAP91,PKN2,SBNO2,POU1F1,BCAS1,HIPK2,ATP2C2,HAGH,ISOC2,SPHK2,DGAT2,GPBP1,TNK2,GUCY1B1,LZTS1,COL11A1,DNAJC25,MXD1,RIOK2,CROCC,CAMK2B,USP13,TMCC3,PRDM1,DCBLD2,TRAF3IP2,TRAF1,ZNF280C,PUM2,MCOLN3,KMT2C,AC022966.1,CYFIP2,GALC,RELT,ATP9A,PLEKHH1,KCNQ1,USE1,FSTL4,MPHOSPH9,HERPUD1,LAMC3,MCUR1,DKK3,NEXMIF,NEDD4L,TNFRSF9,VAMP3,H6PD,CELF2,LMO3,DTNBP1,FAM214A,ATP6V1H,GPM6B,LCP2,AIFM2,MYO16,INPP4A,DNAH5,MSR1,VCAN,TLL1,MAT2B,PI4K2B,MYOM2,ADSS2,DAPK2,IKZF2,TNFRSF1B,SH2D2A,PRKCH,AGPAT4,VIM,HSD17B6,CCDC28A,GCLM,PLEKHO1,ABCC2,BIRC3,GRAMD1B,SLC45A4,FHL1,CD74,ZNF582,WWTR1,COX15,ACPP,CLK1,EHD3,KDM5D,GABRA3,TMEM159,TYROBP,DCN,UTP18,FYN,CD4,STAB1,NISCH,IFFO1,TRAF3IP3,FAM76A,MAPK8IP2,CRY1,AASS,SPAG9,CDKL5,JARID2,LUC7L,AC005747.1,DNAH9,PROM1,ADIPOR2,PNPLA4,SCIN,VPS41,SPATA20,CX3CL1,TMEM98,ZFX,PDK2,ITGAL,FBXL3,ABCB4,PRKAR2B,ACSM3,RPAP3,THSD7A,PRSS22,DVL2,SLC22A16,PDK4,CD38,SLC7A2,CFLAR,CASP10,ICA1,SEMA3F,ENPP4,STPG1,FGR,DPM1
# query genes duplicates: none
source	term_name	term_id	term_size	effective_domain_size	p_adj_color	adjusted_p_value__D26 up	query_size__D26 up	intersection_size__D26 up	p_adj_color	adjusted_p_value__RPT up	query_size__RPT up	intersection_size__RPT up
HumanProteinAtlas	Extravillous-enhanced	HPA:EVT-enhanced	444	1172	1.2041248403524792e-11	1.2041248403524792e-11	233	135	1	1	353	64
HumanProteinAtlas	Syncytiotrophoblast-group-enriched	HPA:STB-group-enriched	118	1172	1	1	233	14	2.562609970313736e-8	2.562609970313736e-8	353	64
HumanProteinAtlas	Cytotrophoblast-group-enriched	HPA:CTB-group-enriched	86	1172	1	1	233	10	0.00006654482805983344	0.00006654482805983344	353	44
HumanProteinAtlas	Syncytiotrophoblast-enhanced	HPA:STB-enhanced	497	1172	1	1	233	64	0.0006643831763462482	0.0006643831763462482	353	178
HumanProteinAtlas	Syncytiotrophoblast-enriched	HPA:STB-enriched	39	1172	1	1	233	2	0.0053281667424003075	0.0053281667424003075	353	21
HumanProteinAtlas	Extravillous-enriched	HPA:EVT-enriched	29	1172	0.007288021861713373	0.007288021861713373	233	13	1	1	353	7
HumanProteinAtlas	Extravillous-group-enriched	HPA:EVT-group-enriched	96	1172	0.015931009850639666	0.015931009850639666	233	30	1	1	353	26
HumanProteinAtlas	Cytotrophoblast-enhanced	HPA:CTB-enhanced	305	1172	1	1	233	38	0.09250811026993741	0.09250811026993741	353	106
