# Supplementary material for: Transcriptomic analysis of primate placentas and novel rhesus trophoblast cell lines informs investigations of human placentation
Source: BMC Biol. 2021 Jun 21;19:127. doi: 10.1186/s12915-021-01056-7 (PMC8218487; doi:10.1186/s12915-021-01056-7)
Supplement: Supplementary file 15 — Additional file 15. ORA results of iRP-D28A upregulated and downregulated DEGs. [file 12915_2021_1056_MOESM15_ESM.txt]

# version: e101_eg48_p14_baf17f0
# organism: hsapiens
# all results: false
# ordered: false
# no iea: false
# sources: KEGG,REAC,WP (https://biit.cs.ut.ee/gprofiler/static/gprofiler_full_hsapiens.name.gmt)
# combined: true
# numeric ns: ENTREZGENE_ACC
# domain scope: custom_annotated
# measure underrepresentation: false
# significance threshold method: g_SCS
# user threshold: 0.1
# no evidences: false
# query genes included: D28A up<ENSG00000115902,ENSG00000196878,ENSG00000169851,ENSG00000123999,ENSG00000113396,ENSG00000112902,ENSG00000111799,ENSG00000109472,ENSG00000053747,ENSG00000153707,ENSG00000114638,ENSG00000139973,ENSG00000134013,ENSG00000171608,ENSG00000176148,ENSG00000166033,ENSG00000205221,ENSG00000157445,ENSG00000127328,ENSG00000132849,ENSG00000186854,ENSG00000147041,ENSG00000137573,ENSG00000124006,ENSG00000171867,ENSG00000153993,ENSG00000163814,ENSG00000197461,ENSG00000139329,ENSG00000167601,ENSG00000102870,ENSG00000182568,ENSG00000150893,ENSG00000177707,ENSG00000163629,ENSG00000164120,ENSG00000121039,ENSG00000132972,ENSG00000040731,ENSG00000151012,ENSG00000134259,ENSG00000139263,ENSG00000136026,ENSG00000128567,ENSG00000071246,ENSG00000196730,ENSG00000170381,ENSG00000152217,ENSG00000053254,ENSG00000189060,ENSG00000039068,ENSG00000010278,ENSG00000099715,ENSG00000141449,ENSG00000172478,ENSG00000143473,ENSG00000196139,ENSG00000111052,ENSG00000127124,ENSG00000188157,ENSG00000133454,ENSG00000197971,ENSG00000173930,ENSG00000140945,ENSG00000145545,ENSG00000100234,ENSG00000198542,ENSG00000277443,ENSG00000181458,ENSG00000149131,ENSG00000149596,ENSG00000099204,ENSG00000138061,ENSG00000160200,ENSG00000138792,ENSG00000080561,ENSG00000124788,ENSG00000197594,ENSG00000112837,ENSG00000174705,ENSG00000154556,ENSG00000105767,ENSG00000162909,ENSG00000070190,ENSG00000144410,ENSG00000065618,ENSG00000131773,ENSG00000026508,ENSG00000172901,ENSG00000124143,ENSG00000135643,ENSG00000081803,ENSG00000151914,ENSG00000073350,ENSG00000128283,ENSG00000119326,ENSG00000112773,ENSG00000109452,ENSG00000175315,ENSG00000104635,ENSG00000135269,ENSG00000170017,ENSG00000151718,ENSG00000121690,ENSG00000144642,ENSG00000183580,ENSG00000105357,ENSG00000069020,ENSG00000180340,ENSG00000168824,ENSG00000130707,ENSG00000155719,ENSG00000071909,ENSG00000169981,ENSG00000008853,ENSG00000106078,ENSG00000182263,ENSG00000023516,ENSG00000165959,ENSG00000168427,ENSG00000175449,ENSG00000145592,ENSG00000180891,ENSG00000173821,ENSG00000171992,ENSG00000151612,ENSG00000112851,ENSG00000162493,ENSG00000122778,ENSG00000197965,ENSG00000169403,ENSG00000125850,ENSG00000173064,ENSG00000115414,ENSG00000235098,ENSG00000138771,ENSG00000171451,ENSG00000197959,ENSG00000073792,ENSG00000160007,ENSG00000154917,ENSG00000013588,ENSG00000151176,ENSG00000168916,ENSG00000152894,ENSG00000121578,ENSG00000182256,ENSG00000075223,ENSG00000148848,ENSG00000162522,ENSG00000183087,ENSG00000188064,ENSG00000107821,ENSG00000166106,ENSG00000137809,ENSG00000019549,ENSG00000119922,ENSG00000185842,ENSG00000147036,ENSG00000156463,ENSG00000170390,ENSG00000145147,ENSG00000128487,ENSG00000143147,ENSG00000139144,ENSG00000162433,ENSG00000187626,ENSG00000197712,ENSG00000103196,ENSG00000064651,ENSG00000150471,ENSG00000128965,ENSG00000267041,ENSG00000150556,ENSG00000116574,ENSG00000070404,ENSG00000084774,ENSG00000184599,ENSG00000069869,ENSG00000105991,ENSG00000161714,ENSG00000144648,ENSG00000142798,ENSG00000145431,ENSG00000180530,ENSG00000084112,ENSG00000016402,ENSG00000154978,ENSG00000197208,ENSG00000059804,ENSG00000151690,ENSG00000073711,ENSG00000175414,ENSG00000109113,ENSG00000090530,ENSG00000072163,ENSG00000183742,ENSG00000180739,ENSG00000100079,ENSG00000187720,ENSG00000196141,ENSG00000118816,ENSG00000156504,ENSG00000183010,ENSG00000124145,ENSG00000283154,ENSG00000058091,ENSG00000165626,ENSG00000182575,ENSG00000204217,ENSG00000276547,ENSG00000265190,ENSG00000183722,ENSG00000096433,ENSG00000138074,ENSG00000153179,ENSG00000102007,ENSG00000165929,ENSG00000003137,ENSG00000122126,ENSG00000177283,ENSG00000149639,ENSG00000164176,ENSG00000160094,ENSG00000168542,ENSG00000141447,ENSG00000168826,ENSG00000147324,ENSG00000169439,ENSG00000104213,ENSG00000110881,ENSG00000185070,ENSG00000179046,ENSG00000277258,ENSG00000078018,ENSG00000186314,ENSG00000174292,ENSG00000137338,ENSG00000171943,ENSG00000153956,ENSG00000182916,ENSG00000197062,ENSG00000103335,ENSG00000173156,ENSG00000120217,ENSG00000125266,ENSG00000173221,ENSG00000099282,ENSG00000166860,ENSG00000060982,ENSG00000187840,ENSG00000151623,ENSG00000167693,ENSG00000163492,ENSG00000057294,ENSG00000185219,ENSG00000176971,ENSG00000143842,ENSG00000184349,ENSG00000119771,ENSG00000100439,ENSG00000131849,ENSG00000151693,ENSG00000153246,ENSG00000160360,ENSG00000182983,ENSG00000152767,ENSG00000108784,ENSG00000149115,ENSG00000168056,ENSG00000102038,ENSG00000244274,ENSG00000196724,ENSG00000101670,ENSG00000060749,ENSG00000124942,ENSG00000154065,ENSG00000169504,ENSG00000071073,ENSG00000159216,ENSG00000173218,ENSG00000173267,ENSG00000110237,ENSG00000163110,ENSG00000004139,ENSG00000131080,ENSG00000183337,ENSG00000188112,ENSG00000080493,ENSG00000124570,ENSG00000143674,ENSG00000145088,ENSG00000204842,ENSG00000070882,ENSG00000165821,ENSG00000131389,ENSG00000169891,ENSG00000166793,ENSG00000144229,ENSG00000115339,ENSG00000143382,ENSG00000121807,ENSG00000162852,ENSG00000172830,ENSG00000102024,ENSG00000196517,ENSG00000047644,ENSG00000119537,ENSG00000101911,ENSG00000129353,ENSG00000171345,ENSG00000151322,ENSG00000166225,ENSG00000166340,ENSG00000168952,ENSG00000214654,ENSG00000162552,ENSG00000152578,ENSG00000101443,ENSG00000136160,ENSG00000154493,ENSG00000142765,ENSG00000079819,ENSG00000097096,ENSG00000131370,ENSG00000102452,ENSG00000169855,ENSG00000065534,ENSG00000214944,ENSG00000164825,ENSG00000163209,ENSG00000254087,ENSG00000180432,ENSG00000159348,ENSG00000149294,ENSG00000125398,ENSG00000112655,ENSG00000006704,ENSG00000152104,ENSG00000174516,ENSG00000131196,ENSG00000068650,ENSG00000166068,ENSG00000104341,ENSG00000048028,ENSG00000138814,ENSG00000012171,ENSG00000107186,ENSG00000116584,ENSG00000147124,ENSG00000171603,ENSG00000118922,ENSG00000107485,ENSG00000185052,ENSG00000156299,ENSG00000128805,ENSG00000065970,ENSG00000139629,ENSG00000183098,ENSG00000146858,ENSG00000166073,ENSG00000164171,ENSG00000111145,ENSG00000035862,ENSG00000116106,ENSG00000082497,ENSG00000197444,ENSG00000196935,ENSG00000106105,ENSG00000171522,ENSG00000102001,ENSG00000172819,ENSG00000167395,ENSG00000171843,ENSG00000183625,ENSG00000138821,ENSG00000177570,ENSG00000156049,ENSG00000113645,ENSG00000170743,ENSG00000118058,ENSG00000118729,ENSG00000162843,ENSG00000123643,ENSG00000073464,ENSG00000172037,ENSG00000128591,ENSG00000100592,ENSG00000183340,ENSG00000186174,ENSG00000078114,ENSG00000076351,ENSG00000197128,ENSG00000038532,ENSG00000162086,ENSG00000104059,ENSG00000139055,ENSG00000159905,ENSG00000119655,ENSG00000129151,ENSG00000174307,ENSG00000137699,ENSG00000171150,ENSG00000148143,ENSG00000136235,ENSG00000161217,ENSG00000171649,ENSG00000272602,ENSG00000110975,ENSG00000125633,ENSG00000149231,ENSG00000184860,ENSG00000162931,ENSG00000169862,ENSG00000125872,ENSG00000108448,ENSG00000055208,ENSG00000197935,ENSG00000103260,ENSG00000148337,ENSG00000138834,ENSG00000179588,ENSG00000121406,ENSG00000154639,ENSG00000145730,ENSG00000164631,ENSG00000151715,ENSG00000144677,ENSG00000089050,ENSG00000177873,ENSG00000065989,ENSG00000128513,ENSG00000127334,ENSG00000167608,ENSG00000167637,ENSG00000198633,ENSG00000081052,ENSG00000172197,ENSG00000138162,ENSG00000188706,ENSG00000141642,ENSG00000162069,ENSG00000186448,ENSG00000139044,ENSG00000074590,ENSG00000104611,ENSG00000092621,ENSG00000214814,ENSG00000111321,ENSG00000107249,ENSG00000162409,ENSG00000082512,ENSG00000103355,ENSG00000157168,ENSG00000167548,ENSG00000198729,ENSG00000163545,ENSG00000251369,ENSG00000109689,ENSG00000166145,ENSG00000149633,ENSG00000140564,ENSG00000107863,ENSG00000006327,ENSG00000172915,ENSG00000143153,ENSG00000102780,ENSG00000109323,ENSG00000117318,ENSG00000154975,ENSG00000204519,ENSG00000117625,ENSG00000092377,ENSG00000102226,ENSG00000167981,ENSG00000100867,ENSG00000213996,ENSG00000111252,ENSG00000070669,ENSG00000162437,ENSG00000127337,ENSG00000011201,ENSG00000187987,ENSG00000117036,ENSG00000103528,ENSG00000047230,ENSG00000054392,ENSG00000139372,ENSG00000163697,ENSG00000136770,ENSG00000125846,ENSG00000102466,ENSG00000178935,ENSG00000070159,ENSG00000005483,ENSG00000163565,ENSG00000182578,ENSG00000128285,ENSG00000128923,ENSG00000173480,ENSG00000041880,ENSG00000090857,ENSG00000072786,ENSG00000102908,ENSG00000101974,ENSG00000225526,ENSG00000134874,ENSG00000168487,ENSG00000132692,ENSG00000013583,ENSG00000114480,ENSG00000105136,ENSG00000147394,ENSG00000185551,ENSG00000183808,ENSG00000139651,ENSG00000089327,ENSG00000171914,ENSG00000138152,ENSG00000129474,ENSG00000153233,ENSG00000138772,ENSG00000169499,ENSG00000263528,ENSG00000151276,ENSG00000158109,ENSG00000197714,ENSG00000156110,ENSG00000168477,ENSG00000204595,ENSG00000100889,ENSG00000119280,ENSG00000134198,ENSG00000027697,ENSG00000065833,ENSG00000166123,ENSG00000137449,ENSG00000109762,ENSG00000178209,ENSG00000140993,ENSG00000132470,ENSG00000168958,ENSG00000144771,ENSG00000095383,ENSG00000165895,ENSG00000180787,ENSG00000064547,ENSG00000182247,ENSG00000273079,ENSG00000143614,ENSG00000168619,ENSG00000147459,ENSG00000135709,ENSG00000108219,ENSG00000213859,ENSG00000119686,ENSG00000151422,ENSG00000151491,ENSG00000005469,ENSG00000151474,ENSG00000143776,ENSG00000143126,ENSG00000104231,ENSG00000168672,ENSG00000139915,ENSG00000170100,ENSG00000182287,ENSG00000174282,ENSG00000141524,ENSG00000135631,ENSG00000169239,ENSG00000153294,ENSG00000175906,ENSG00000124343,ENSG00000102265,ENSG00000187792,ENSG00000163297,ENSG00000147027,ENSG00000197024,ENSG00000196535,ENSG00000118689,ENSG00000157833,ENSG00000242875,ENSG00000074657,ENSG00000122042,ENSG00000172667,ENSG00000108039,ENSG00000112782,ENSG00000251349,ENSG00000172888,ENSG00000158985,ENSG00000105738,ENSG00000145757,ENSG00000054598,ENSG00000285130,ENSG00000168813,ENSG00000171681,ENSG00000170214,ENSG00000151090,ENSG00000034677,ENSG00000221909,ENSG00000166900,ENSG00000146242,ENSG00000152242,ENSG00000115271,ENSG00000188033,ENSG00000100997,ENSG00000143344,ENSG00000128578,ENSG00000139200,ENSG00000163710,ENSG00000135205,ENSG00000099338,ENSG00000177425,ENSG00000275074,ENSG00000164604,ENSG00000154274,ENSG00000183018,ENSG00000125733,ENSG00000174652,ENSG00000114019,ENSG00000154040,ENSG00000283654,ENSG00000130294,ENSG00000088387,ENSG00000102302,ENSG00000164975,ENSG00000133424,ENSG00000117114,ENSG00000087076,ENSG00000169992,ENSG00000163959,ENSG00000144331,ENSG00000198315,ENSG00000177300,ENSG00000120889,ENSG00000137266,ENSG00000083817,ENSG00000175115,ENSG00000139304,ENSG00000136603,ENSG00000278023,ENSG00000162520,ENSG00000170949,ENSG00000172840,ENSG00000063660,ENSG00000118898,ENSG00000173875,ENSG00000160062,ENSG00000213762,ENSG00000119401,ENSG00000129116,ENSG00000166856,ENSG00000115604,ENSG00000168140,ENSG00000011523,ENSG00000128482,ENSG00000136068,ENSG00000133858,ENSG00000159128,ENSG00000166348,ENSG00000105976,ENSG00000110851,ENSG00000164188,ENSG00000064309,ENSG00000267680,ENSG00000148426,ENSG00000206538,ENSG00000130529,ENSG00000168539,ENSG00000077235,ENSG00000185730,ENSG00000130147,ENSG00000155465,ENSG00000187231,ENSG00000131668,ENSG00000131016,ENSG00000137185,ENSG00000156103,ENSG00000187098,ENSG00000108854,ENSG00000164402,ENSG00000069974,ENSG00000116698,ENSG00000121903,ENSG00000101746,ENSG00000163453,ENSG00000198816,ENSG00000236287,ENSG00000109790,ENSG00000107957,ENSG00000198939,ENSG00000175787,ENSG00000189144,ENSG00000184408,ENSG00000182670,ENSG00000135956,ENSG00000167380,ENSG00000145687,ENSG00000170190,ENSG00000136383,ENSG00000105647,ENSG00000284797,ENSG00000109072,ENSG00000187607,ENSG00000172432,ENSG00000181513,ENSG00000242852,ENSG00000166484,ENSG00000105419,ENSG00000011114,ENSG00000109610,ENSG00000165185,ENSG00000141458,ENSG00000140044,ENSG00000161013,ENSG00000243234,ENSG00000176697,ENSG00000158321,ENSG00000170921,ENSG00000105289,ENSG00000204366,ENSG00000169410,ENSG00000062370,ENSG00000167695,ENSG00000170035,ENSG00000088812,ENSG00000213064,ENSG00000177694,ENSG00000176994,ENSG00000162734,ENSG00000179941,ENSG00000133657,ENSG00000196967,ENSG00000143157,ENSG00000105501,ENSG00000197037,ENSG00000185046,ENSG00000002586,ENSG00000063180,ENSG00000143971,ENSG00000127863,ENSG00000140479,ENSG00000182752,ENSG00000180822,ENSG00000204947,ENSG00000129595,ENSG00000163362,ENSG00000108474,ENSG00000196597,ENSG00000137831,ENSG00000126603,ENSG00000075275,ENSG00000135404,ENSG00000173210,ENSG00000116032,ENSG00000135250,ENSG00000181744,ENSG00000103202,ENSG00000130723,ENSG00000138271,ENSG00000173706,ENSG00000206527,ENSG00000169018,ENSG00000074755,ENSG00000152229,ENSG00000164828,ENSG00000140545,ENSG00000137845,ENSG00000116704,ENSG00000119283,ENSG00000111671,ENSG00000134247,ENSG00000156515,ENSG00000120885,ENSG00000105974,ENSG00000196275,ENSG00000152439,ENSG00000115525,ENSG00000072071,ENSG00000131242,ENSG00000140015,ENSG00000134030,ENSG00000105281,ENSG00000113739,ENSG00000173406,ENSG00000264668,ENSG00000185585,ENSG00000165072,ENSG00000159882,ENSG00000173838,ENSG00000168246,ENSG00000164197,ENSG00000171492,ENSG00000174951,ENSG00000173889,ENSG00000115159,ENSG00000176454,ENSG00000138756,ENSG00000031698,ENSG00000112379,ENSG00000133142,ENSG00000241973,ENSG00000109756,ENSG00000141298,ENSG00000006042,ENSG00000196872,ENSG00000126464,ENSG00000139645,ENSG00000144711,ENSG00000151240,ENSG00000197044,ENSG00000104450,ENSG00000167371,ENSG00000101040,ENSG00000284701,ENSG00000090861,ENSG00000096070,ENSG00000230453,ENSG00000196632,ENSG00000187239,ENSG00000186197,ENSG00000060237,ENSG00000162402,ENSG00000034510,ENSG00000196781,ENSG00000170085,ENSG00000188747,ENSG00000163399,ENSG00000131115,ENSG00000075073,ENSG00000042832,ENSG00000198837,ENSG00000115825,ENSG00000021645,ENSG00000130635,ENSG00000103064,ENSG00000197016,ENSG00000042493,ENSG00000169031,ENSG00000149716,ENSG00000267221,ENSG00000112218,ENSG00000141279,ENSG00000131791,ENSG00000065526,ENSG00000163755,ENSG00000196110,ENSG00000170542,ENSG00000206530,ENSG00000072840,ENSG00000084764,ENSG00000058063,ENSG00000130202,ENSG00000145284,ENSG00000149564,ENSG00000198626,ENSG00000047365,ENSG00000105879,ENSG00000052126,ENSG00000196653,ENSG00000182272,ENSG00000139990,ENSG00000183386,ENSG00000002834,ENSG00000181315,ENSG00000102984,ENSG00000231925,ENSG00000103269,ENSG00000187510,ENSG00000115041,ENSG00000143816,ENSG00000142279,ENSG00000147883,ENSG00000250565,ENSG00000181982,ENSG00000132031,ENSG00000177613,ENSG00000103479,ENSG00000172461,ENSG00000144152,ENSG00000174640,ENSG00000143653,ENSG00000126231,ENSG00000115616,ENSG00000221968,ENSG00000179886,ENSG00000136193,ENSG00000187134,ENSG00000278224,ENSG00000162670,ENSG00000181827,ENSG00000257987,ENSG00000002016,ENSG00000073060,ENSG00000186446,ENSG00000183060,ENSG00000050820,ENSG00000158560,ENSG00000187838,ENSG00000077420,ENSG00000170627,ENSG00000267552,ENSG00000120913,ENSG00000145016,ENSG00000198453,ENSG00000183309,ENSG00000257335,ENSG00000150672,ENSG00000135437,ENSG00000198092,ENSG00000104133,ENSG00000116731,ENSG00000148053,ENSG00000175866,ENSG00000099849,ENSG00000149452,ENSG00000118402,ENSG00000111727,ENSG00000146373,ENSG00000173166,ENSG00000169057,ENSG00000177791,ENSG00000127946,ENSG00000129355,ENSG00000087253,ENSG00000144749,ENSG00000112186,ENSG00000099812,ENSG00000116675,ENSG00000124222,ENSG00000197841,ENSG00000232040,ENSG00000134278,ENSG00000152284,ENSG00000105612,ENSG00000188676,ENSG00000115641,ENSG00000119938,ENSG00000197747,ENSG00000196867,ENSG00000058085,ENSG00000138443,ENSG00000185483,ENSG00000204681,ENSG00000163121,ENSG00000125520,ENSG00000187699,ENSG00000070413,ENSG00000128683,ENSG00000172508,ENSG00000132694,ENSG00000139974,ENSG00000103061,ENSG00000104687,ENSG00000095203,ENSG00000168621,ENSG00000165899,ENSG00000275342,ENSG00000084444,ENSG00000144741,ENSG00000112941,ENSG00000154309,ENSG00000213047,ENSG00000198646,ENSG00000184507,ENSG00000151135,ENSG00000196083,ENSG00000116717,ENSG00000173548,ENSG00000164654,ENSG00000081692,ENSG00000143641,ENSG00000148671,ENSG00000122641,ENSG00000156042,ENSG00000102225,ENSG00000127415,ENSG00000140575,ENSG00000162981,ENSG00000004948,ENSG00000112624,ENSG00000164808,ENSG00000197535,ENSG00000186111,ENSG00000101190,ENSG00000152382,ENSG00000008282,ENSG00000122386,ENSG00000196588,ENSG00000132561,ENSG00000126003,ENSG00000196684,ENSG00000170365,ENSG00000162104,ENSG00000243710,ENSG00000159840,ENSG00000154380,ENSG00000167625,ENSG00000127663,ENSG00000171159,ENSG00000185745,ENSG00000155506,ENSG00000180263,ENSG00000110693,ENSG00000196811,ENSG00000104375,ENSG00000233757,ENSG00000151062,ENSG00000171467,ENSG00000124496,ENSG00000136874,ENSG00000175938,ENSG00000033800,ENSG00000110619,ENSG00000100596,ENSG00000135974,ENSG00000166833,ENSG00000275722,ENSG00000135272,ENSG00000024422,ENSG00000166482,ENSG00000120337,ENSG00000113658,ENSG00000171466,ENSG00000104689,ENSG00000198185,ENSG00000126218,ENSG00000164054,ENSG00000070214,ENSG00000144369,ENSG00000146197,ENSG00000186654,ENSG00000227500,ENSG00000163393,ENSG00000141448,ENSG00000070729,ENSG00000048392,ENSG00000225950,ENSG00000198796,ENSG00000214357,ENSG00000109929,ENSG00000108839,ENSG00000120451,ENSG00000131981,ENSG00000049130,ENSG00000101265,ENSG00000156298,ENSG00000169925,ENSG00000151917,ENSG00000257390,ENSG00000180116,ENSG00000118960,ENSG00000124120,ENSG00000176273,ENSG00000169567,ENSG00000196150,ENSG00000172175,ENSG00000090097,ENSG00000163406,ENSG00000237440,ENSG00000198467,ENSG00000142949,ENSG00000140265,ENSG00000154001,ENSG00000154447,ENSG00000148411,ENSG00000106123,ENSG00000113140,ENSG00000105497,ENSG00000164008,ENSG00000064666,ENSG00000134684,ENSG00000154654,ENSG00000184575,ENSG00000166987,ENSG00000177932,ENSG00000133121,ENSG00000135870,ENSG00000163945,ENSG00000144868,ENSG00000120868,ENSG00000186566,ENSG00000135596,ENSG00000171016,ENSG00000183783,ENSG00000103222,ENSG00000123384,ENSG00000178229,ENSG00000080709,ENSG00000151148,ENSG00000130340,ENSG00000142528,ENSG00000179912,ENSG00000167978,ENSG00000174996,ENSG00000089876,ENSG00000186395,ENSG00000163171,ENSG00000176542,ENSG00000104221,ENSG00000110660,ENSG00000110911,ENSG00000186260,ENSG00000249437,ENSG00000067182,ENSG00000174130,ENSG00000167566,ENSG00000136280,ENSG00000165312,ENSG00000160051,ENSG00000049860,ENSG00000221886,ENSG00000177200,ENSG00000186318,ENSG00000118762,ENSG00000138303,ENSG00000177463,ENSG00000116128,ENSG00000119596,ENSG00000118194,ENSG00000176928,ENSG00000122034,ENSG00000106261,ENSG00000091490,ENSG00000121552,ENSG00000197136,ENSG00000106799,ENSG00000176014,ENSG00000253368,ENSG00000177119,ENSG00000008118,ENSG00000140848,ENSG00000100320,ENSG00000169398,ENSG00000131504,ENSG00000115904,ENSG00000108639,ENSG00000174788,ENSG00000197506,ENSG00000163743,ENSG00000198824,ENSG00000162817,ENSG00000196664,ENSG00000135365,ENSG00000159399,ENSG00000167701,ENSG00000135637,ENSG00000123575,ENSG00000014914,ENSG00000118849,ENSG00000174233,ENSG00000110651,ENSG00000143499,ENSG00000104812,ENSG00000184305,ENSG00000149257,ENSG00000124155,ENSG00000185946,ENSG00000204386,ENSG00000100084,ENSG00000173698,ENSG00000157741,ENSG00000182871,ENSG00000072062,ENSG00000157927,ENSG00000129521,ENSG00000155380,ENSG00000197362,ENSG00000185650,ENSG00000197901,ENSG00000197608,ENSG00000186832,ENSG00000187733,ENSG00000081386,ENSG00000196757,ENSG00000143753,ENSG00000186130,ENSG00000184897,ENSG00000111752,ENSG00000120254,ENSG00000079156,ENSG00000055332,ENSG00000177663,ENSG00000109787,ENSG00000134183,ENSG00000186212,ENSG00000080845,ENSG00000095585,ENSG00000122033,ENSG00000076067,ENSG00000152082,ENSG00000148948,ENSG00000142166,ENSG00000150051,ENSG00000008382,ENSG00000168411,ENSG00000147862,ENSG00000121989,ENSG00000133401,ENSG00000122884,ENSG00000101109,ENSG00000163558,ENSG00000171819,ENSG00000103005,ENSG00000129480,ENSG00000183878,ENSG00000133055,ENSG00000104228,ENSG00000150637,ENSG00000089486,ENSG00000134897,ENSG00000158292,ENSG00000124459,ENSG00000141854,ENSG00000140937,ENSG00000198832,ENSG00000179331,ENSG00000147896,ENSG00000169692,ENSG00000108239,ENSG00000142794,ENSG00000135472,ENSG00000143442,ENSG00000115419,ENSG00000106397,ENSG00000166619,ENSG00000172673,ENSG00000135736,ENSG00000175471,ENSG00000103257,ENSG00000152061,ENSG00000106348,ENSG00000183161,ENSG00000141198,ENSG00000101096,ENSG00000166311,ENSG00000133641,ENSG00000125731,ENSG00000109586,ENSG00000129194,ENSG00000164695,ENSG00000119888,ENSG00000145246,ENSG00000174080,ENSG00000241484,ENSG00000197122,ENSG00000154124,ENSG00000167011,ENSG00000180938,ENSG00000119684,ENSG00000174749,ENSG00000198156,ENSG00000213588,ENSG00000156140,ENSG00000164099,ENSG00000159173,ENSG00000121236,ENSG00000083782,ENSG00000169718,ENSG00000203963,ENSG00000152256,ENSG00000143797,ENSG00000168148,ENSG00000124171,ENSG00000177106,ENSG00000155729,ENSG00000114331,ENSG00000086015,ENSG00000110092,ENSG00000188493,ENSG00000112365,ENSG00000112977,ENSG00000164708,ENSG00000136870,ENSG00000187605,ENSG00000131941,ENSG00000070756,ENSG00000165240,ENSG00000132109,ENSG00000110723,ENSG00000039523,ENSG00000166888,ENSG00000123560,ENSG00000005436,ENSG00000104723,ENSG00000075568,ENSG00000139330,ENSG00000144230,ENSG00000185774,ENSG00000181894,ENSG00000189180,ENSG00000102312,ENSG00000176788,ENSG00000182612,ENSG00000136451,ENSG00000140400,ENSG00000177938,ENSG00000104081,ENSG00000047457,ENSG00000238269,ENSG00000083750,ENSG00000153317,ENSG00000185664,ENSG00000114853,ENSG00000163191,ENSG00000139269,ENSG00000196305,ENSG00000198863,ENSG00000077585,ENSG00000071537,ENSG00000171606,ENSG00000167525,ENSG00000109118,ENSG00000170954,ENSG00000157625,ENSG00000205116,ENSG00000148513,ENSG00000137764,ENSG00000196227,ENSG00000106080,ENSG00000196981,ENSG00000188343,ENSG00000060656,ENSG00000129354,ENSG00000101452,ENSG00000089022,ENSG00000165704,ENSG00000170775,ENSG00000106086,ENSG00000167014,ENSG00000138363,ENSG00000182923,ENSG00000197343,ENSG00000158710,ENSG00000162595,ENSG00000137337,ENSG00000166986,ENSG00000169047,ENSG00000167528,ENSG00000141698,ENSG00000139725,ENSG00000123159,ENSG00000162627,ENSG00000188994,ENSG00000221944,ENSG00000061987,ENSG00000172568,ENSG00000144746,ENSG00000180884,ENSG00000134369,ENSG00000095209,ENSG00000130005,ENSG00000163485,ENSG00000167535,ENSG00000101825,ENSG00000127081,ENSG00000174206,ENSG00000007541,ENSG00000171723,ENSG00000116729,ENSG00000145700,ENSG00000268205,ENSG00000204764,ENSG00000127249,ENSG00000204116,ENSG00000171931,ENSG00000168209,ENSG00000122694,ENSG00000203780,ENSG00000120458,ENSG00000153292,ENSG00000197779,ENSG00000204305,ENSG00000131730,ENSG00000147509,ENSG00000132846,ENSG00000263001,ENSG00000114126,ENSG00000143891,ENSG00000125834,ENSG00000157890,ENSG00000072110,ENSG00000164684,ENSG00000115507,ENSG00000130699,ENSG00000130985,ENSG00000188738,ENSG00000243989,ENSG00000184361,ENSG00000136854,ENSG00000013288,ENSG00000186628,ENSG00000172215,ENSG00000007047,ENSG00000184564,ENSG00000179833,ENSG00000189410,ENSG00000244255,ENSG00000070087,ENSG00000188191,ENSG00000179820,ENSG00000177352,ENSG00000148677,ENSG00000076928,ENSG00000170631,ENSG00000145358,ENSG00000185100,ENSG00000091972,ENSG00000099917,ENSG00000134463,ENSG00000167549,ENSG00000162600,ENSG00000196453,ENSG00000087303,ENSG00000176845,ENSG00000197321,ENSG00000134160,ENSG00000102189,ENSG00000122870,ENSG00000167522,ENSG00000141252,ENSG00000146587,ENSG00000174007,ENSG00000186297,ENSG00000105516,ENSG00000120784,ENSG00000174527,ENSG00000167964,ENSG00000118600,ENSG00000075089,ENSG00000117594,ENSG00000107829,ENSG00000185760,ENSG00000156304,ENSG00000171428,ENSG00000154548,ENSG00000109670,ENSG00000075886,ENSG00000140987,ENSG00000269858,ENSG00000104067,ENSG00000177189,ENSG00000187054,ENSG00000143845,ENSG00000110888,ENSG00000125730,ENSG00000148737,ENSG00000146267,ENSG00000139971,ENSG00000138386,ENSG00000257093,ENSG00000250571,ENSG00000144935,ENSG00000178917,ENSG00000130584,ENSG00000144445,ENSG00000165802,ENSG00000120162,ENSG00000174796,ENSG00000273274,ENSG00000162714,ENSG00000183072,ENSG00000122545,ENSG00000070182,ENSG00000155893,ENSG00000148400,ENSG00000081138,ENSG00000163687,ENSG00000197818,ENSG00000181626,ENSG00000100744,ENSG00000053702,ENSG00000110987,ENSG00000152128,ENSG00000169604,ENSG00000067715,ENSG00000114859,ENSG00000019102,ENSG00000068078,ENSG00000131591,ENSG00000182585,ENSG00000181817,ENSG00000165985,ENSG00000168263,ENSG00000151687,ENSG00000160767,ENSG00000196526,ENSG00000188015,ENSG00000122557,ENSG00000183647,ENSG00000010818,ENSG00000106278,ENSG00000228144,ENSG00000256683,ENSG00000254470,ENSG00000139514,ENSG00000187109,ENSG00000150907,ENSG00000173065,ENSG00000008300,ENSG00000147246,ENSG00000125538,ENSG00000154027,ENSG00000084731,ENSG00000076356,ENSG00000135407,ENSG00000165490,ENSG00000158691,ENSG00000186765,ENSG00000048140,ENSG00000103199,ENSG00000135503,ENSG00000188295,ENSG00000174405,ENSG00000198482,ENSG00000147481,ENSG00000148834,ENSG00000205268,ENSG00000147650,ENSG00000188107,ENSG00000091409,ENSG00000157999,ENSG00000176641,ENSG00000164251,ENSG00000179846,ENSG00000168026,ENSG00000074527,ENSG00000107338,ENSG00000182022,ENSG00000181220,ENSG00000213676,ENSG00000090776,ENSG00000172986,ENSG00000126460,ENSG00000165886,ENSG00000196427,ENSG00000058668,ENSG00000064687,ENSG00000155085,ENSG00000189298,ENSG00000182318,ENSG00000196267,ENSG00000123130,ENSG00000170903,ENSG00000120899,ENSG00000101335,ENSG00000089057,ENSG00000178568,ENSG00000072682,ENSG00000164244,ENSG00000134291,ENSG00000205517,ENSG00000120963,ENSG00000061273,ENSG00000138413,ENSG00000168887,ENSG00000090924,ENSG00000184486,ENSG00000163257,ENSG00000115568,ENSG00000128313,ENSG00000132702,ENSG00000127578,ENSG00000139266,ENSG00000213626,ENSG00000157077,ENSG00000230797,ENSG00000124209,ENSG00000121210,ENSG00000076650,ENSG00000250644,ENSG00000140682,ENSG00000089248,ENSG00000177888,ENSG00000168779,ENSG00000135253,ENSG00000175065,ENSG00000119242,ENSG00000166313,ENSG00000128346,ENSG00000103148,ENSG00000164002,ENSG00000152527,ENSG00000166529,ENSG00000123684,ENSG00000079432,ENSG00000156535,ENSG00000198556,ENSG00000180878,ENSG00000166526,ENSG00000158764,ENSG00000166347,ENSG00000182481,ENSG00000104219,ENSG00000140835,ENSG00000215148,ENSG00000187583,ENSG00000082014,ENSG00000128165,ENSG00000188690,ENSG00000110195,ENSG00000153814,ENSG00000173681,ENSG00000103042,ENSG00000153404,ENSG00000136197,ENSG00000137218,ENSG00000073670,ENSG00000127561,ENSG00000178750,ENSG00000111670,ENSG00000148700,ENSG00000145012,ENSG00000114268,ENSG00000114626,ENSG00000067141,ENSG00000155099,ENSG00000112276,ENSG00000104763,ENSG00000176024,ENSG00000197050,ENSG00000116525,ENSG00000100350,ENSG00000197632,ENSG00000196151,ENSG00000178093,ENSG00000020256,ENSG00000158863,ENSG00000154175,ENSG00000060140,ENSG00000138115,ENSG00000167995,ENSG00000197134,ENSG00000165288,ENSG00000130234,ENSG00000040933,ENSG00000176022,ENSG00000117859,ENSG00000139908,ENSG00000132478,ENSG00000007384,ENSG00000119328,ENSG00000172201,ENSG00000011028,ENSG00000187595,ENSG00000139880,ENSG00000132514,ENSG00000183671,ENSG00000170222,ENSG00000197410,ENSG00000137166,ENSG00000128610,ENSG00000187266,ENSG00000132640,ENSG00000134716,ENSG00000109062,ENSG00000164318,ENSG00000138448,ENSG00000116701,ENSG00000196391,ENSG00000157600,ENSG00000162825,ENSG00000181135,ENSG00000168661,ENSG00000163472,ENSG00000132824,ENSG00000154957,ENSG00000181045,ENSG00000170846,ENSG00000168040,ENSG00000010803,ENSG00000204186,ENSG00000278505,ENSG00000142327,ENSG00000120837,ENSG00000136011,ENSG00000145217,ENSG00000119782,ENSG00000136367,ENSG00000083838,ENSG00000275591,ENSG00000085644,ENSG00000160818,ENSG00000185522,ENSG00000004399,ENSG00000120820,ENSG00000005249,ENSG00000167767,ENSG00000164180,ENSG00000134121,ENSG00000171777,ENSG00000049540,ENSG00000137672,ENSG00000162631,ENSG00000165410,ENSG00000141956,ENSG00000164576,ENSG00000163867,ENSG00000168955,ENSG00000225614,ENSG00000143195,ENSG00000104892,ENSG00000196090,ENSG00000169306,ENSG00000151773,ENSG00000196378,ENSG00000064393,ENSG00000164418,ENSG00000034533,ENSG00000133026,ENSG00000140398,ENSG00000196711,ENSG00000101955,ENSG00000186767,ENSG00000136048,ENSG00000158683,ENSG00000125170,ENSG00000224578,ENSG00000196693,ENSG00000107984,ENSG00000100243,ENSG00000166317,ENSG00000197977,ENSG00000185633,ENSG00000138696,ENSG00000174010,ENSG00000130224,ENSG00000198715,ENSG00000186141,ENSG00000072041,ENSG00000152784,ENSG00000215012,ENSG00000124574,ENSG00000111676,ENSG00000185028,ENSG00000172292,ENSG00000134115,ENSG00000204421,ENSG00000139151,ENSG00000112514,ENSG00000218891,ENSG00000138101,ENSG00000166704,ENSG00000176463,ENSG00000172752,ENSG00000123500,ENSG00000133059,ENSG00000133805,ENSG00000127362,ENSG00000175175,ENSG00000232434,ENSG00000105967,ENSG00000143590,ENSG00000126458,ENSG00000159208,ENSG00000197283,ENSG00000158246,ENSG00000143164,ENSG00000172831,ENSG00000127364,ENSG00000065911,ENSG00000102760,ENSG00000168135,ENSG00000070540,ENSG00000146733,ENSG00000271824,ENSG00000236609,ENSG00000111319,ENSG00000102057,ENSG00000040487,ENSG00000163235,ENSG00000090006,ENSG00000171160,ENSG00000204711,ENSG00000054277,ENSG00000198553,ENSG00000143434,ENSG00000120324,ENSG00000187079,ENSG00000077264,ENSG00000131183,ENSG00000185442,ENSG00000142065,ENSG00000117713,ENSG00000163380,ENSG00000204580,ENSG00000179104,ENSG00000074621,ENSG00000171119,ENSG00000165192,ENSG00000110042,ENSG00000119900,ENSG00000124243,ENSG00000138356,ENSG00000030582,ENSG00000057593,ENSG00000088726,ENSG00000176532,ENSG00000102125,ENSG00000106479,ENSG00000133019,ENSG00000136379,ENSG00000176371,ENSG00000125492,ENSG00000112697,ENSG00000170962,ENSG00000064195,ENSG00000090339,ENSG00000174514,ENSG00000166825,ENSG00000205903,ENSG00000174827,ENSG00000109184,ENSG00000155760,ENSG00000160284,ENSG00000143630,ENSG00000144821,ENSG00000009724,ENSG00000179455,ENSG00000122515,ENSG00000138411,ENSG00000220201,ENSG00000160994,ENSG00000167702,ENSG00000139438,ENSG00000188032,ENSG00000141526,ENSG00000198270,ENSG00000126216,ENSG00000105996,ENSG00000170113,ENSG00000026297,ENSG00000104313,ENSG00000126010,ENSG00000119698,ENSG00000178409,ENSG00000203740,ENSG00000281991,ENSG00000185920,ENSG00000112041,ENSG00000167333,ENSG00000179088,ENSG00000180210,ENSG00000167074,ENSG00000189292,ENSG00000170522,ENSG00000141837,ENSG00000066185,ENSG00000172375,ENSG00000143494,ENSG00000161509,ENSG00000135622,ENSG00000203747,ENSG00000198680,ENSG00000160973,ENSG00000150540,ENSG00000159556,ENSG00000139540,ENSG00000101333,ENSG00000102043,ENSG00000178338,ENSG00000067191,ENSG00000180354,ENSG00000179240,ENSG00000101236,ENSG00000145526,ENSG00000171314,ENSG00000165322,ENSG00000197776,ENSG00000124786,ENSG00000274070,ENSG00000134765,ENSG00000161642,ENSG00000135838,ENSG00000117069,ENSG00000100146,ENSG00000160539,ENSG00000178385,ENSG00000100307,ENSG00000149212,ENSG00000162687,ENSG00000169750,ENSG00000143537,ENSG00000102003,ENSG00000184937,ENSG00000204740,ENSG00000102271,ENSG00000166535,ENSG00000125648,ENSG00000143155,ENSG00000162068,ENSG00000204539,ENSG00000157227,ENSG00000163082,ENSG00000099625,ENSG00000167994,ENSG00000161653,ENSG00000113302,ENSG00000086548,ENSG00000221955,ENSG00000251247,ENSG00000126562,ENSG00000189184,ENSG00000185436,ENSG00000013619,ENSG00000182544,ENSG00000170425,ENSG00000144355,ENSG00000120756,ENSG00000163704,ENSG00000198870,ENSG00000117707,ENSG00000100065,ENSG00000110318,ENSG00000119899,ENSG00000081377,ENSG00000176040,ENSG00000180592,ENSG00000154511,ENSG00000159251,ENSG00000187961,ENSG00000196456,ENSG00000171790,ENSG00000135299,ENSG00000023287,ENSG00000268738,ENSG00000004848,ENSG00000088538,ENSG00000142627,ENSG00000185513,ENSG00000174327,ENSG00000088002,ENSG00000111046,ENSG00000267795,ENSG00000132837,ENSG00000162722,ENSG00000133640,ENSG00000111885,ENSG00000140749,ENSG00000161298,ENSG00000166343,ENSG00000172071,ENSG00000189164,ENSG00000080166,ENSG00000091428,ENSG00000148690,ENSG00000154162,ENSG00000197111,ENSG00000137843,ENSG00000214360,ENSG00000160796,ENSG00000084676,ENSG00000101255,ENSG00000118298,ENSG00000105327,ENSG00000261210,ENSG00000204611,ENSG00000169994,ENSG00000111291,ENSG00000187187,ENSG00000182405,ENSG00000113211,ENSG00000162729,ENSG00000070731,ENSG00000109794,ENSG00000162004,ENSG00000128011,ENSG00000159339,ENSG00000166862,ENSG00000135362,ENSG00000185869,ENSG00000183977,ENSG00000196562,ENSG00000170419,ENSG00000257896,ENSG00000198890,ENSG00000166965,ENSG00000088367,ENSG00000116711,ENSG00000183570,ENSG00000117691,ENSG00000125122,ENSG00000198892,ENSG00000174915,ENSG00000185761,ENSG00000119403,ENSG00000146166,ENSG00000136010,ENSG00000141294,ENSG00000163702,ENSG00000196388,ENSG00000172867,ENSG00000005884,ENSG00000176472,ENSG00000156313,ENSG00000012211,ENSG00000164347,ENSG00000138795,ENSG00000158258,ENSG00000088881,ENSG00000158715,ENSG00000135902,ENSG00000068438,ENSG00000176692,ENSG00000222046,ENSG00000115844,ENSG00000169129,ENSG00000197928,ENSG00000144460,ENSG00000198440,ENSG00000150687,ENSG00000163328,ENSG00000114200,ENSG00000144290,ENSG00000165917,ENSG00000168806,ENSG00000128524,ENSG00000106648,ENSG00000156381,ENSG00000266302,ENSG00000184144,ENSG00000066032,ENSG00000172365,ENSG00000146376,ENSG00000154485,ENSG00000188234,ENSG00000136868,ENSG00000103811,ENSG00000183260,ENSG00000149201,ENSG00000099834,ENSG00000145198,ENSG00000135063,ENSG00000124313,ENSG00000204323,ENSG00000126243,ENSG00000130943,ENSG00000156265,ENSG00000122367,ENSG00000110171,ENSG00000214415,ENSG00000174450,ENSG00000167216,ENSG00000203872,ENSG00000189108,ENSG00000151023,ENSG00000213265,ENSG00000161958,ENSG00000157992,ENSG00000186564,ENSG00000167768,ENSG00000131400,ENSG00000140025,ENSG00000127418,ENSG00000141404,ENSG00000185798,ENSG00000198128,ENSG00000213886,ENSG00000179914,ENSG00000143178,ENSG00000187833,ENSG00000133985,ENSG00000073282,ENSG00000171757,ENSG00000111049,ENSG00000180219,ENSG00000177842,ENSG00000095596,ENSG00000185156,ENSG00000181652,ENSG00000169122,ENSG00000101446,ENSG00000137628,ENSG00000197933,ENSG00000172139,ENSG00000102539,ENSG00000145819,ENSG00000170667,ENSG00000186310,ENSG00000159164,ENSG00000164749,ENSG00000188338,ENSG00000188542,ENSG00000139537,ENSG00000126773,ENSG00000164007,ENSG00000168878,ENSG00000185674,ENSG00000166268,ENSG00000186493,ENSG00000189362,ENSG00000253598,ENSG00000012660,ENSG00000179364,ENSG00000176049,ENSG00000165621,ENSG00000257138,ENSG00000150281,ENSG00000152503,ENSG00000205838,ENSG00000249853,ENSG00000104921,ENSG00000184307,ENSG00000095464,ENSG00000116983,ENSG00000168398,ENSG00000120658,ENSG00000157368,ENSG00000198959,ENSG00000161914,ENSG00000204271,ENSG00000110375,ENSG00000101104,ENSG00000067992,ENSG00000133069,ENSG00000173262,ENSG00000148175,ENSG00000103253,ENSG00000214732,ENSG00000185758,ENSG00000094796,ENSG00000188636,ENSG00000131398,ENSG00000168491,ENSG00000182324,ENSG00000171448,ENSG00000204618,ENSG00000197191,ENSG00000172059,ENSG00000086159,ENSG00000185290,ENSG00000172006,ENSG00000101162,ENSG00000186814,ENSG00000170266,ENSG00000137766,ENSG00000186185,ENSG00000163431,ENSG00000139797,ENSG00000167971,ENSG00000160781,ENSG00000189001,ENSG00000185453,ENSG00000146250,ENSG00000149021,ENSG00000198934,ENSG00000117586,ENSG00000048462,ENSG00000163435,ENSG00000144452,ENSG00000204262,ENSG00000157404,ENSG00000176182,ENSG00000119917,ENSG00000125257,ENSG00000162614,ENSG00000172476,ENSG00000180658,ENSG00000187608,ENSG00000174482,ENSG00000155495,ENSG00000155886,ENSG00000003249,ENSG00000063015,ENSG00000187609,ENSG00000176714,ENSG00000159263,ENSG00000102174,ENSG00000112320,ENSG00000172717,ENSG00000182359,ENSG00000172458,ENSG00000188039,ENSG00000116213,ENSG00000152582,ENSG00000205129,ENSG00000148773,ENSG00000132855,ENSG00000179627,ENSG00000124920,ENSG00000116299,ENSG00000150394,ENSG00000136918,ENSG00000172362,ENSG00000244623,ENSG00000204632,ENSG00000113248,ENSG00000148803,ENSG00000126733,ENSG00000106410,ENSG00000164822,ENSG00000187372,ENSG00000101846,ENSG00000197454,ENSG00000109956,ENSG00000157578,ENSG00000177462,ENSG00000091262,ENSG00000105613,ENSG00000183324,ENSG00000198513,ENSG00000162244,ENSG00000160683,ENSG00000124469,ENSG00000163833,ENSG00000128602,ENSG00000176153,ENSG00000153086,ENSG00000112116,ENSG00000136999,ENSG00000117525,ENSG00000170837>;RPT up<ENSG00000076770,ENSG00000050344,ENSG00000137270,ENSG00000107742,ENSG00000100593,ENSG00000135346,ENSG00000125740,ENSG00000004799,ENSG00000185269,ENSG00000139926,ENSG00000155850,ENSG00000129757,ENSG00000115380,ENSG00000145555,ENSG00000101951,ENSG00000116678,ENSG00000197629,ENSG00000082397,ENSG00000166016,ENSG00000135678,ENSG00000132386,ENSG00000105929,ENSG00000179604,ENSG00000165124,ENSG00000087245,ENSG00000077238,ENSG00000196470,ENSG00000164707,ENSG00000150054,ENSG00000130511,ENSG00000178695,ENSG00000211445,ENSG00000091136,ENSG00000132205,ENSG00000154277,ENSG00000138185,ENSG00000169495,ENSG00000244476,ENSG00000157978,ENSG00000112769,ENSG00000172818,ENSG00000103381,ENSG00000162998,ENSG00000158528,ENSG00000137714,ENSG00000183508,ENSG00000182240,ENSG00000099994,ENSG00000100652,ENSG00000026652,ENSG00000261371,ENSG00000076706,ENSG00000105655,ENSG00000154153,ENSG00000176597,ENSG00000116096,ENSG00000006210,ENSG00000175093,ENSG00000106829,ENSG00000019582,ENSG00000002726,ENSG00000240563,ENSG00000108960,ENSG00000168792,ENSG00000135111,ENSG00000110934,ENSG00000164930,ENSG00000120156,ENSG00000110628,ENSG00000170006,ENSG00000005108,ENSG00000141540,ENSG00000149328,ENSG00000117122,ENSG00000171860,ENSG00000130193,ENSG00000167703,ENSG00000170545,ENSG00000268089,ENSG00000049759,ENSG00000074410,ENSG00000072210,ENSG00000135750,ENSG00000135821,ENSG00000186480,ENSG00000130222,ENSG00000130303,ENSG00000137474,ENSG00000105173,ENSG00000164342,ENSG00000105374,ENSG00000130829,ENSG00000125848,ENSG00000127995,ENSG00000182054,ENSG00000104783,ENSG00000162576,ENSG00000171365,ENSG00000184828,ENSG00000181588,ENSG00000134955,ENSG00000250709,ENSG00000134363,ENSG00000108244,ENSG00000124766,ENSG00000140022,ENSG00000147100,ENSG00000138449,ENSG00000154127,ENSG00000099960,ENSG00000164626,ENSG00000150048,ENSG00000104320,ENSG00000168994,ENSG00000086570,ENSG00000120738,ENSG00000184368,ENSG00000167107,ENSG00000050165,ENSG00000160255,ENSG00000100906,ENSG00000197077,ENSG00000136717,ENSG00000155974,ENSG00000163660,ENSG00000127920,ENSG00000137491,ENSG00000166592,ENSG00000173846,ENSG00000170873,ENSG00000124374,ENSG00000123358,ENSG00000105880,ENSG00000180875,ENSG00000067606,ENSG00000163536,ENSG00000151136,ENSG00000091879,ENSG00000165512,ENSG00000158270,ENSG00000143850,ENSG00000121691,ENSG00000170579,ENSG00000197279,ENSG00000115107,ENSG00000165359,ENSG00000119630,ENSG00000128294,ENSG00000092068,ENSG00000189171,ENSG00000130382,ENSG00000150433,ENSG00000110799,ENSG00000016391,ENSG00000138670,ENSG00000154310,ENSG00000145808,ENSG00000135074,ENSG00000050628,ENSG00000160678,ENSG00000001561,ENSG00000093010,ENSG00000177606,ENSG00000198189,ENSG00000058453,ENSG00000130816,ENSG00000116833,ENSG00000163131,ENSG00000110852,ENSG00000122862,ENSG00000095637,ENSG00000073756,ENSG00000011600,ENSG00000068366,ENSG00000099953,ENSG00000141441,ENSG00000008735,ENSG00000134802,ENSG00000160216,ENSG00000168386,ENSG00000183691,ENSG00000165507,ENSG00000099194,ENSG00000164111,ENSG00000172889,ENSG00000189120,ENSG00000119508,ENSG00000177675,ENSG00000242265,ENSG00000169877,ENSG00000101680,ENSG00000077984,ENSG00000134824,ENSG00000175318,ENSG00000164181,ENSG00000173193,ENSG00000141384,ENSG00000134602,ENSG00000169193,ENSG00000142149,ENSG00000178445,ENSG00000171223,ENSG00000178726,ENSG00000156966,ENSG00000161638,ENSG00000137824,ENSG00000023445,ENSG00000072310,ENSG00000170345,ENSG00000152779,ENSG00000198624,ENSG00000084710,ENSG00000131373,ENSG00000145681,ENSG00000143119,ENSG00000173334,ENSG00000159388,ENSG00000051825,ENSG00000132170,ENSG00000109436,ENSG00000166165,ENSG00000137752,ENSG00000092096,ENSG00000118257,ENSG00000139531,ENSG00000110090,ENSG00000006377,ENSG00000254535,ENSG00000111331,ENSG00000124575,ENSG00000111859,ENSG00000155629,ENSG00000182795,ENSG00000110324,ENSG00000075391,ENSG00000134070,ENSG00000016082,ENSG00000134986,ENSG00000175793,ENSG00000235750,ENSG00000136848,ENSG00000142910,ENSG00000180871,ENSG00000112297,ENSG00000085831,ENSG00000171509,ENSG00000133466,ENSG00000154640,ENSG00000137601,ENSG00000120149,ENSG00000273820,ENSG00000070778,ENSG00000132854,ENSG00000183579,ENSG00000157601,ENSG00000151117,ENSG00000006747,ENSG00000265972,ENSG00000141579,ENSG00000079337,ENSG00000157514,ENSG00000087903,ENSG00000180758,ENSG00000133131,ENSG00000129038,ENSG00000072778,ENSG00000132688,ENSG00000135374,ENSG00000122971,ENSG00000169926,ENSG00000111726,ENSG00000173926,ENSG00000166855,ENSG00000122550,ENSG00000143369,ENSG00000022556,ENSG00000026025,ENSG00000077713,ENSG00000105855,ENSG00000211448,ENSG00000123892,ENSG00000088854,ENSG00000162616,ENSG00000135318,ENSG00000145911,ENSG00000154265,ENSG00000112394,ENSG00000120306,ENSG00000179776,ENSG00000169442,ENSG00000187955,ENSG00000010327,ENSG00000114541,ENSG00000166483,ENSG00000143416,ENSG00000100983,ENSG00000156709,ENSG00000116133,ENSG00000138029,ENSG00000139112,ENSG00000076043,ENSG00000100453,ENSG00000170989,ENSG00000137331,ENSG00000106789,ENSG00000145649,ENSG00000161267,ENSG00000135960,ENSG00000147231,ENSG00000125810,ENSG00000120129,ENSG00000163590,ENSG00000166912,ENSG00000125347,ENSG00000135124,ENSG00000003400,ENSG00000136237,ENSG00000154930,ENSG00000100628,ENSG00000171004,ENSG00000128045,ENSG00000131873,ENSG00000143341,ENSG00000136158,ENSG00000104140,ENSG00000241878,ENSG00000113369,ENSG00000067082,ENSG00000005187,ENSG00000152601,ENSG00000182809,ENSG00000168461,ENSG00000153071,ENSG00000163050,ENSG00000006118,ENSG00000106733,ENSG00000196511,ENSG00000115112,ENSG00000110108,ENSG00000158158,ENSG00000164543,ENSG00000157483,ENSG00000214376,ENSG00000074660,ENSG00000137393,ENSG00000077782,ENSG00000104093,ENSG00000089053,ENSG00000128917,ENSG00000196482,ENSG00000163072,ENSG00000173848,ENSG00000085276,ENSG00000197119,ENSG00000153234,ENSG00000166596,ENSG00000150656,ENSG00000165115,ENSG00000182175,ENSG00000110446,ENSG00000130203,ENSG00000140950,ENSG00000148842,ENSG00000021355,ENSG00000182749,ENSG00000163694,ENSG00000165029,ENSG00000189152,ENSG00000182511,ENSG00000109861,ENSG00000243156,ENSG00000183779,ENSG00000028137,ENSG00000158669,ENSG00000106991,ENSG00000173757,ENSG00000139318,ENSG00000149090,ENSG00000105928,ENSG00000132517,ENSG00000104267,ENSG00000115457,ENSG00000285171,ENSG00000096060,ENSG00000136449,ENSG00000163874,ENSG00000164199,ENSG00000065413,ENSG00000175970,ENSG00000134531,ENSG00000256043,ENSG00000023892,ENSG00000197471,ENSG00000061938,ENSG00000129596,ENSG00000122026,ENSG00000102241,ENSG00000180644,ENSG00000112137,ENSG00000184588,ENSG00000117152,ENSG00000139597,ENSG00000134516,ENSG00000198246,ENSG00000086730,ENSG00000166250,ENSG00000095587,ENSG00000105426,ENSG00000066629,ENSG00000174059,ENSG00000071967,ENSG00000145901,ENSG00000134539,ENSG00000260482,ENSG00000108984,ENSG00000170836,ENSG00000101347,ENSG00000101144,ENSG00000106125,ENSG00000120278,ENSG00000066056,ENSG00000066735,ENSG00000147408,ENSG00000243943,ENSG00000123240,ENSG00000144115,ENSG00000111801,ENSG00000183196,ENSG00000197555,ENSG00000126353,ENSG00000106211,ENSG00000157350,ENSG00000054967,ENSG00000111817,ENSG00000135842,ENSG00000141756,ENSG00000137872,ENSG00000173269,ENSG00000167272,ENSG00000081913,ENSG00000143702,ENSG00000158467,ENSG00000138835,ENSG00000137198,ENSG00000104518,ENSG00000243232,ENSG00000173868,ENSG00000117394,ENSG00000092929,ENSG00000172403,ENSG00000087085,ENSG00000146374,ENSG00000158406,ENSG00000110848,ENSG00000205189,ENSG00000111011,ENSG00000171724,ENSG00000157557,ENSG00000167191,ENSG00000103490,ENSG00000118276,ENSG00000176396,ENSG00000102393,ENSG00000161405,ENSG00000152642,ENSG00000147224,ENSG00000153721,ENSG00000137168,ENSG00000198300,ENSG00000164116,ENSG00000108798,ENSG00000243749,ENSG00000146072,ENSG00000103047,ENSG00000103044,ENSG00000157873,ENSG00000130830,ENSG00000151726,ENSG00000011677,ENSG00000109814,ENSG00000170412,ENSG00000169896,ENSG00000169429,ENSG00000134757,ENSG00000269526,ENSG00000118418,ENSG00000131116,ENSG00000164211,ENSG00000136114,ENSG00000108846,ENSG00000053918,ENSG00000111058,ENSG00000118515,ENSG00000131149,ENSG00000276045,ENSG00000006282,ENSG00000186081,ENSG00000156113,ENSG00000123329,ENSG00000059728,ENSG00000155269,ENSG00000072657,ENSG00000115255,ENSG00000187678,ENSG00000024862,ENSG00000171989,ENSG00000069122,ENSG00000171503,ENSG00000141738,ENSG00000058729,ENSG00000099954,ENSG00000134242,ENSG00000263465,ENSG00000072274,ENSG00000198089,ENSG00000197261,ENSG00000015133,ENSG00000144136,ENSG00000136378,ENSG00000065717,ENSG00000154856,ENSG00000094841,ENSG00000173482,ENSG00000005844,ENSG00000104381,ENSG00000057657,ENSG00000203852,ENSG00000100167,ENSG00000111674,ENSG00000120708,ENSG00000169583,ENSG00000004468,ENSG00000146070,ENSG00000198734,ENSG00000130164,ENSG00000155962,ENSG00000160190,ENSG00000134058,ENSG00000165672,ENSG00000112983,ENSG00000167771,ENSG00000145721,ENSG00000115310,ENSG00000009780,ENSG00000198736,ENSG00000141639,ENSG00000093217,ENSG00000060718,ENSG00000042286,ENSG00000133789,ENSG00000089723,ENSG00000167311,ENSG00000204131,ENSG00000180773,ENSG00000172482,ENSG00000172296,ENSG00000185130,ENSG00000111328,ENSG00000213397,ENSG00000123352,ENSG00000246705,ENSG00000113448,ENSG00000124772,ENSG00000100304,ENSG00000172795,ENSG00000170786,ENSG00000126785,ENSG00000117472,ENSG00000128739,ENSG00000188215,ENSG00000108622,ENSG00000198771,ENSG00000081237,ENSG00000100385,ENSG00000159199,ENSG00000173376,ENSG00000127951,ENSG00000035687,ENSG00000135636,ENSG00000065923,ENSG00000115590,ENSG00000204287,ENSG00000184232,ENSG00000123595,ENSG00000142583,ENSG00000215440,ENSG00000181649,ENSG00000071655,ENSG00000128512,ENSG00000162618,ENSG00000169908,ENSG00000161791,ENSG00000049283,ENSG00000105379,ENSG00000158220,ENSG00000140968,ENSG00000076248,ENSG00000139626,ENSG00000198074,ENSG00000188266,ENSG00000159352,ENSG00000162105,ENSG00000006659,ENSG00000111796,ENSG00000102243,ENSG00000103534,ENSG00000189334,ENSG00000105538,ENSG00000224383,ENSG00000122122,ENSG00000102804,ENSG00000182580,ENSG00000088986,ENSG00000152137,ENSG00000181035,ENSG00000270885,ENSG00000111907,ENSG00000162878,ENSG00000003393,ENSG00000023171,ENSG00000167986,ENSG00000221963,ENSG00000133065,ENSG00000117054,ENSG00000198502,ENSG00000168610,ENSG00000134317,ENSG00000125945,ENSG00000115935,ENSG00000165280,ENSG00000110031,ENSG00000183067,ENSG00000003402,ENSG00000146678,ENSG00000143324,ENSG00000115355,ENSG00000166946,ENSG00000128710,ENSG00000166821,ENSG00000181788,ENSG00000132792,ENSG00000160179,ENSG00000176435,ENSG00000056050,ENSG00000150551,ENSG00000100302,ENSG00000105227,ENSG00000109684,ENSG00000166411,ENSG00000154822,ENSG00000164674,ENSG00000057704,ENSG00000139192,ENSG00000147065,ENSG00000086289,ENSG00000128268,ENSG00000143376,ENSG00000186517,ENSG00000120053,ENSG00000075290,ENSG00000198162,ENSG00000163788,ENSG00000100784,ENSG00000134594,ENSG00000160801,ENSG00000130309,ENSG00000197872,ENSG00000085382,ENSG00000182450,ENSG00000089094,ENSG00000064989,ENSG00000079308,ENSG00000167618,ENSG00000205089,ENSG00000061918,ENSG00000168268,ENSG00000153563,ENSG00000100284,ENSG00000173692,ENSG00000080546,ENSG00000104043,ENSG00000115233,ENSG00000168734,ENSG00000154760,ENSG00000138190,ENSG00000138604,ENSG00000130522,ENSG00000065609,ENSG00000177076,ENSG00000165125,ENSG00000100060,ENSG00000147113,ENSG00000112294,ENSG00000056972,ENSG00000147573,ENSG00000165730,ENSG00000101935,ENSG00000171115,ENSG00000176438,ENSG00000149269,ENSG00000171208,ENSG00000198805,ENSG00000131459,ENSG00000131203,ENSG00000120211,ENSG00000163659,ENSG00000161533,ENSG00000070061,ENSG00000149256,ENSG00000135363,ENSG00000100505,ENSG00000152778,ENSG00000140009,ENSG00000144802,ENSG00000100764,ENSG00000142494,ENSG00000204642,ENSG00000116741,ENSG00000182866,ENSG00000085511,ENSG00000144810,ENSG00000147571,ENSG00000134504,ENSG00000128340,ENSG00000129654,ENSG00000157554,ENSG00000164488,ENSG00000163359,ENSG00000169515,ENSG00000128016,ENSG00000105851,ENSG00000116273,ENSG00000137727,ENSG00000178826,ENSG00000219435,ENSG00000132718,ENSG00000157184,ENSG00000149781,ENSG00000197043,ENSG00000110955,ENSG00000110876,ENSG00000184730,ENSG00000170445,ENSG00000068831,ENSG00000139567,ENSG00000175691,ENSG00000135473,ENSG00000145220,ENSG00000165661,ENSG00000154864,ENSG00000145365,ENSG00000109158,ENSG00000114378,ENSG00000122877,ENSG00000117226,ENSG00000102547,ENSG00000170633,ENSG00000103404,ENSG00000166828,ENSG00000273167,ENSG00000135454,ENSG00000135077,ENSG00000133687,ENSG00000119125,ENSG00000187045,ENSG00000140263,ENSG00000160326,ENSG00000114423,ENSG00000179241,ENSG00000073849,ENSG00000173264,ENSG00000113088,ENSG00000148516,ENSG00000162511,ENSG00000131686,ENSG00000140853,ENSG00000160117,ENSG00000133561,ENSG00000097007,ENSG00000177192,ENSG00000117643,ENSG00000136840,ENSG00000204385,ENSG00000130479,ENSG00000115232,ENSG00000102897,ENSG00000168918,ENSG00000135486,ENSG00000139116,ENSG00000023909,ENSG00000066827,ENSG00000123728,ENSG00000075213,ENSG00000166501,ENSG00000214717,ENSG00000123836,ENSG00000100299,ENSG00000126264,ENSG00000197329,ENSG00000077721,ENSG00000054983,ENSG00000150627,ENSG00000103489,ENSG00000239713,ENSG00000038274,ENSG00000136859,ENSG00000151702,ENSG00000140678,ENSG00000162777,ENSG00000063241,ENSG00000139292,ENSG00000167261,ENSG00000167286,ENSG00000075711,ENSG00000198948,ENSG00000170430,ENSG00000172543,ENSG00000166446,ENSG00000156453,ENSG00000165092,ENSG00000184611,ENSG00000119865,ENSG00000182885,ENSG00000154783,ENSG00000087842,ENSG00000178175,ENSG00000149300,ENSG00000169087,ENSG00000285655,ENSG00000196363,ENSG00000124216,ENSG00000171621,ENSG00000090487,ENSG00000136560,ENSG00000121753,ENSG00000173905,ENSG00000124875,ENSG00000074582,ENSG00000184574,ENSG00000122644,ENSG00000126838,ENSG00000120533,ENSG00000161513,ENSG00000142515,ENSG00000038295,ENSG00000165025,ENSG00000176896,ENSG00000176390,ENSG00000205669,ENSG00000166402,ENSG00000102349,ENSG00000164070,ENSG00000188677,ENSG00000106484,ENSG00000271503,ENSG00000178104,ENSG00000105641,ENSG00000130592,ENSG00000165997,ENSG00000135439,ENSG00000159899,ENSG00000167613,ENSG00000250722,ENSG00000154429,ENSG00000080503,ENSG00000133101,ENSG00000163508,ENSG00000196329,ENSG00000185567,ENSG00000100523,ENSG00000146535,ENSG00000092445,ENSG00000116194,ENSG00000162772,ENSG00000163584,ENSG00000112033,ENSG00000117151,ENSG00000117480,ENSG00000106392,ENSG00000125430,ENSG00000136457,ENSG00000189337,ENSG00000014919,ENSG00000070601,ENSG00000163950,ENSG00000129675,ENSG00000137757,ENSG00000249242,ENSG00000102098,ENSG00000184898,ENSG00000139496,ENSG00000204644,ENSG00000184647,ENSG00000090104,ENSG00000143995,ENSG00000132963,ENSG00000115183,ENSG00000136960,ENSG00000074370,ENSG00000172331,ENSG00000011465,ENSG00000033030,ENSG00000111335,ENSG00000159714,ENSG00000158864,ENSG00000187010,ENSG00000125772,ENSG00000142173,ENSG00000186994,ENSG00000167851,ENSG00000162877,ENSG00000168309,ENSG00000163219,ENSG00000169032,ENSG00000041515,ENSG00000140374,ENSG00000166579,ENSG00000095794,ENSG00000115165,ENSG00000119535,ENSG00000153551,ENSG00000112561,ENSG00000143384,ENSG00000170454,ENSG00000168297,ENSG00000128052,ENSG00000090975,ENSG00000184454,ENSG00000139517,ENSG00000136250,ENSG00000134480,ENSG00000135241,ENSG00000184984,ENSG00000100116,ENSG00000079691,ENSG00000000938,ENSG00000125753,ENSG00000169291,ENSG00000141753,ENSG00000173320,ENSG00000255346,ENSG00000171940,ENSG00000188811,ENSG00000138796,ENSG00000185477,ENSG00000104332,ENSG00000176834,ENSG00000198894,ENSG00000073803,ENSG00000121957,ENSG00000136490,ENSG00000147642,ENSG00000135108,ENSG00000185022,ENSG00000054793,ENSG00000113161,ENSG00000205220,ENSG00000111361,ENSG00000131473,ENSG00000189367,ENSG00000163993,ENSG00000152684,ENSG00000139178,ENSG00000124588,ENSG00000243509,ENSG00000273703,ENSG00000166503,ENSG00000123243,ENSG00000168447,ENSG00000172575,ENSG00000137869,ENSG00000133574,ENSG00000160145,ENSG00000162692,ENSG00000138623,ENSG00000136826,ENSG00000205810,ENSG00000100678,ENSG00000151320,ENSG00000023330,ENSG00000110917,ENSG00000156804,ENSG00000175130,ENSG00000138757,ENSG00000135905,ENSG00000169895,ENSG00000188906,ENSG00000136891,ENSG00000162413,ENSG00000157765,ENSG00000134460,ENSG00000059378,ENSG00000148498,ENSG00000102359,ENSG00000122965,ENSG00000120727,ENSG00000168404,ENSG00000175697,ENSG00000115085,ENSG00000047597,ENSG00000116962,ENSG00000174720,ENSG00000164112,ENSG00000104835,ENSG00000131069,ENSG00000136167,ENSG00000100014,ENSG00000138193,ENSG00000131477,ENSG00000196954,ENSG00000008086,ENSG00000144535,ENSG00000169045,ENSG00000041357,ENSG00000136286,ENSG00000137747,ENSG00000159921,ENSG00000110218,ENSG00000167634,ENSG00000107731,ENSG00000072201,ENSG00000152484,ENSG00000133835,ENSG00000050555,ENSG00000198879,ENSG00000020633,ENSG00000163053,ENSG00000168758,ENSG00000064225,ENSG00000102010,ENSG00000175183,ENSG00000070785,ENSG00000104290,ENSG00000170955,ENSG00000053371,ENSG00000136867,ENSG00000086598,ENSG00000182013,ENSG00000101460,ENSG00000141506,ENSG00000141504,ENSG00000147535,ENSG00000157985,ENSG00000106628,ENSG00000170476,ENSG00000078098,ENSG00000121966,ENSG00000153250,ENSG00000100351,ENSG00000168781,ENSG00000154342,ENSG00000140030,ENSG00000168556,ENSG00000198208,ENSG00000184867,ENSG00000171488,ENSG00000137965,ENSG00000169299,ENSG00000132669,ENSG00000004487,ENSG00000122679,ENSG00000163762,ENSG00000167081,ENSG00000128590,ENSG00000136521,ENSG00000089154,ENSG00000100077,ENSG00000119927,ENSG00000138678,ENSG00000126790,ENSG00000198873,ENSG00000105926,ENSG00000117450,ENSG00000065675,ENSG00000152402,ENSG00000182134,ENSG00000081760,ENSG00000149089,ENSG00000125703,ENSG00000118503,ENSG00000113600,ENSG00000136856,ENSG00000049249,ENSG00000103740,ENSG00000132313,ENSG00000124839,ENSG00000101182,ENSG00000169230,ENSG00000183255,ENSG00000118640,ENSG00000104368,ENSG00000167633,ENSG00000108963,ENSG00000153029,ENSG00000162551,ENSG00000159788,ENSG00000119801,ENSG00000196338,ENSG00000185215,ENSG00000170458,ENSG00000110436,ENSG00000130755,ENSG00000071242,ENSG00000154319,ENSG00000186716,ENSG00000169252,ENSG00000143479,ENSG00000198574,ENSG00000084754,ENSG00000146731,ENSG00000103494,ENSG00000140459,ENSG00000188086,ENSG00000132600,ENSG00000136630,ENSG00000165905,ENSG00000140521,ENSG00000132819,ENSG00000010030,ENSG00000183762,ENSG00000107551,ENSG00000120949,ENSG00000134001,ENSG00000113946,ENSG00000123338,ENSG00000184983,ENSG00000107362,ENSG00000109572,ENSG00000111358,ENSG00000118308,ENSG00000099860,ENSG00000013275,ENSG00000167861,ENSG00000177575,ENSG00000181847,ENSG00000145715,ENSG00000103175,ENSG00000164830,ENSG00000135541,ENSG00000163840,ENSG00000102879,ENSG00000133742,ENSG00000163499,ENSG00000196352,ENSG00000074219,ENSG00000133106,ENSG00000102054,ENSG00000150316,ENSG00000075240,ENSG00000276231,ENSG00000149485,ENSG00000276612,ENSG00000124212,ENSG00000088682,ENSG00000181381,ENSG00000214336,ENSG00000183864,ENSG00000206075,ENSG00000124225,ENSG00000117614,ENSG00000155368,ENSG00000170892,ENSG00000100994,ENSG00000007062,ENSG00000167965,ENSG00000137265,ENSG00000136710,ENSG00000164649,ENSG00000147119,ENSG00000148660,ENSG00000114491,ENSG00000213145,ENSG00000185811,ENSG00000166803,ENSG00000169228,ENSG00000152056,ENSG00000183955,ENSG00000111879,ENSG00000135002,ENSG00000087494,ENSG00000181722,ENSG00000121797,ENSG00000180543,ENSG00000078043,ENSG00000120279,ENSG00000132329,ENSG00000144655,ENSG00000175040,ENSG00000151093,ENSG00000196136,ENSG00000178691,ENSG00000092009,ENSG00000130812,ENSG00000103546,ENSG00000125726,ENSG00000267534,ENSG00000077063,ENSG00000164509,ENSG00000099957,ENSG00000189430,ENSG00000089820,ENSG00000110427,ENSG00000213203,ENSG00000158352,ENSG00000187855,ENSG00000166432,ENSG00000167264,ENSG00000164736,ENSG00000138640,ENSG00000118785,ENSG00000171903,ENSG00000111737,ENSG00000213722,ENSG00000104953,ENSG00000173809,ENSG00000172322,ENSG00000160883,ENSG00000205629,ENSG00000138496,ENSG00000134817,ENSG00000182196,ENSG00000108576,ENSG00000077616,ENSG00000130558,ENSG00000148481,ENSG00000156467,ENSG00000247077,ENSG00000158578,ENSG00000130717,ENSG00000116191,ENSG00000137497,ENSG00000137486,ENSG00000100410,ENSG00000160180,ENSG00000152804,ENSG00000165949,ENSG00000185989,ENSG00000171729,ENSG00000100379,ENSG00000135338,ENSG00000122863,ENSG00000166922,ENSG00000152932,ENSG00000196549,ENSG00000132300,ENSG00000117091,ENSG00000266412,ENSG00000092841,ENSG00000198400,ENSG00000179044,ENSG00000131634,ENSG00000137947,ENSG00000166444,ENSG00000197142,ENSG00000105364,ENSG00000162885,ENSG00000130066,ENSG00000168615,ENSG00000086991,ENSG00000187123,ENSG00000149573,ENSG00000139697,ENSG00000140403,ENSG00000075131,ENSG00000198355,ENSG00000145247,ENSG00000165194,ENSG00000165568,ENSG00000162174,ENSG00000154678,ENSG00000143515,ENSG00000136444,ENSG00000105122,ENSG00000182489,ENSG00000071575,ENSG00000153283,ENSG00000144218,ENSG00000177432,ENSG00000189050,ENSG00000152192,ENSG00000119772,ENSG00000155307,ENSG00000108671,ENSG00000039139,ENSG00000161133,ENSG00000197019,ENSG00000005812,ENSG00000214265,ENSG00000173918,ENSG00000108829,ENSG00000163032,ENSG00000168273,ENSG00000100055,ENSG00000146834,ENSG00000095397,ENSG00000162542,ENSG00000183520,ENSG00000166090,ENSG00000085662,ENSG00000176903,ENSG00000093144,ENSG00000145390,ENSG00000073910,ENSG00000134256,ENSG00000169641,ENSG00000125898,ENSG00000135604,ENSG00000103089,ENSG00000125089,ENSG00000113263,ENSG00000140379,ENSG00000171243,ENSG00000133027,ENSG00000134882,ENSG00000137478,ENSG00000158623,ENSG00000172172,ENSG00000147138,ENSG00000066654,ENSG00000175879,ENSG00000115461,ENSG00000126878,ENSG00000179361,ENSG00000167291,ENSG00000173638,ENSG00000112541,ENSG00000137252,ENSG00000157657,ENSG00000096717,ENSG00000105131,ENSG00000138463,ENSG00000204991,ENSG00000149218,ENSG00000110435,ENSG00000107611,ENSG00000145536,ENSG00000180917,ENSG00000007944,ENSG00000163568,ENSG00000172554,ENSG00000149761,ENSG00000107854,ENSG00000141293,ENSG00000143669,ENSG00000166289,ENSG00000103021,ENSG00000064835,ENSG00000122882,ENSG00000104824,ENSG00000197976,ENSG00000183049,ENSG00000140368,ENSG00000168883,ENSG00000269743,ENSG00000185787,ENSG00000204569,ENSG00000260027,ENSG00000111537,ENSG00000126945,ENSG00000178538,ENSG00000136425,ENSG00000167910,ENSG00000146802,ENSG00000165238,ENSG00000204301,ENSG00000118271,ENSG00000101493,ENSG00000103522,ENSG00000198087,ENSG00000260861,ENSG00000010295,ENSG00000107643,ENSG00000099260,ENSG00000244607,ENSG00000188277,ENSG00000172893,ENSG00000116824,ENSG00000101849,ENSG00000166266,ENSG00000169508,ENSG00000008294,ENSG00000164675,ENSG00000101187,ENSG00000140463,ENSG00000128709,ENSG00000182118,ENSG00000162585,ENSG00000146776,ENSG00000109944,ENSG00000133193,ENSG00000112096,ENSG00000122257,ENSG00000076555,ENSG00000147614,ENSG00000188643,ENSG00000108578,ENSG00000163541,ENSG00000111913,ENSG00000150712,ENSG00000146285,ENSG00000121988,ENSG00000171132,ENSG00000127241,ENSG00000163006,ENSG00000110841,ENSG00000216490,ENSG00000164463,ENSG00000185432,ENSG00000187800,ENSG00000160185,ENSG00000187260,ENSG00000058404,ENSG00000057757,ENSG00000171227,ENSG00000153574,ENSG00000155508,ENSG00000102805,ENSG00000164151,ENSG00000078804,ENSG00000013441,ENSG00000154553,ENSG00000165806,ENSG00000169105,ENSG00000165168,ENSG00000157837,ENSG00000215217,ENSG00000171517,ENSG00000132906,ENSG00000241058,ENSG00000112149,ENSG00000163083,ENSG00000179862,ENSG00000163938,ENSG00000197249,ENSG00000101605,ENSG00000100532,ENSG00000114013,ENSG00000101082,ENSG00000120675,ENSG00000166960,ENSG00000165688,ENSG00000111450,ENSG00000127603,ENSG00000027869,ENSG00000176401,ENSG00000105492,ENSG00000163735,ENSG00000276600,ENSG00000060558,ENSG00000198286,ENSG00000133104,ENSG00000196591,ENSG00000115425,ENSG00000172594,ENSG00000184640,ENSG00000187688,ENSG00000133135,ENSG00000124228,ENSG00000148123,ENSG00000186815,ENSG00000062282,ENSG00000166979,ENSG00000167543,ENSG00000198961,ENSG00000079215,ENSG00000147082,ENSG00000159377,ENSG00000162407,ENSG00000128242,ENSG00000164088,ENSG00000205045,ENSG00000108511,ENSG00000198844,ENSG00000126457,ENSG00000124731,ENSG00000165813,ENSG00000118162,ENSG00000179144,ENSG00000143106,ENSG00000108654,ENSG00000174485,ENSG00000136205,ENSG00000271601,ENSG00000116147,ENSG00000136930,ENSG00000108604,ENSG00000130695,ENSG00000169258,ENSG00000257218,ENSG00000118246,ENSG00000151893,ENSG00000116670,ENSG00000147443,ENSG00000161940,ENSG00000132341,ENSG00000221867,ENSG00000104814,ENSG00000162961,ENSG00000115828,ENSG00000179059,ENSG00000184584,ENSG00000046889,ENSG00000095370,ENSG00000128266,ENSG00000129467,ENSG00000198755,ENSG00000100142,ENSG00000187742,ENSG00000164615,ENSG00000162723,ENSG00000276087,ENSG00000061337,ENSG00000158006,ENSG00000013016,ENSG00000005059,ENSG00000168329,ENSG00000153561,ENSG00000143507,ENSG00000057608,ENSG00000113811,ENSG00000198382,ENSG00000018408,ENSG00000131386,ENSG00000119471,ENSG00000166341,ENSG00000133110,ENSG00000251322,ENSG00000145569,ENSG00000123496,ENSG00000146066,ENSG00000167244,ENSG00000280148,ENSG00000135929,ENSG00000101474,ENSG00000136881,ENSG00000008311,ENSG00000154764,ENSG00000152766,ENSG00000064961,ENSG00000087077,ENSG00000175264,ENSG00000183963,ENSG00000163638,ENSG00000185559,ENSG00000136404,ENSG00000197943,ENSG00000143333,ENSG00000226124,ENSG00000106560,ENSG00000132661,ENSG00000123975,ENSG00000173200,ENSG00000141968,ENSG00000096384,ENSG00000064655,ENSG00000138650,ENSG00000160654,ENSG00000100034,ENSG00000160584,ENSG00000204396,ENSG00000099904,ENSG00000144366,ENSG00000050030,ENSG00000128609,ENSG00000177156,ENSG00000143819,ENSG00000059145,ENSG00000167797,ENSG00000107262,ENSG00000116691,ENSG00000204655,ENSG00000136869,ENSG00000133961,ENSG00000147586,ENSG00000111725,ENSG00000169696,ENSG00000130307,ENSG00000165195,ENSG00000129219,ENSG00000155903,ENSG00000159588,ENSG00000259207,ENSG00000118495,ENSG00000284874,ENSG00000163636,ENSG00000162755,ENSG00000168646,ENSG00000140740,ENSG00000169435,ENSG00000092199,ENSG00000132002,ENSG00000166578,ENSG00000163520,ENSG00000215529,ENSG00000167105,ENSG00000231389,ENSG00000160856,ENSG00000112299,ENSG00000187479,ENSG00000117118,ENSG00000175643,ENSG00000284057,ENSG00000137959,ENSG00000134470,ENSG00000135127,ENSG00000144908,ENSG00000103353,ENSG00000152034,ENSG00000115353,ENSG00000162231,ENSG00000140743,ENSG00000241837,ENSG00000188732,ENSG00000102081,ENSG00000116871,ENSG00000074964,ENSG00000125166,ENSG00000111786,ENSG00000213619,ENSG00000271605,ENSG00000137691,ENSG00000137547,ENSG00000164949,ENSG00000087191,ENSG00000124493,ENSG00000166839,ENSG00000119714,ENSG00000178163,ENSG00000182636,ENSG00000171421,ENSG00000110047,ENSG00000133063,ENSG00000118596,ENSG00000180104,ENSG00000109320,ENSG00000106948,ENSG00000182107,ENSG00000197497,ENSG00000188257,ENSG00000196616,ENSG00000091986,ENSG00000071127,ENSG00000160789,ENSG00000196411,ENSG00000178741,ENSG00000189266,ENSG00000107281,ENSG00000273559,ENSG00000169413,ENSG00000187808,ENSG00000139146,ENSG00000140830,ENSG00000157303,ENSG00000100842,ENSG00000185803,ENSG00000132321,ENSG00000164136,ENSG00000101445,ENSG00000124491,ENSG00000043462,ENSG00000168421,ENSG00000163689,ENSG00000100591,ENSG00000115762,ENSG00000175567,ENSG00000116984,ENSG00000110871,ENSG00000133169,ENSG00000069424,ENSG00000100554,ENSG00000163273,ENSG00000213413,ENSG00000185010,ENSG00000124610,ENSG00000100604,ENSG00000122188,ENSG00000115520,ENSG00000134996,ENSG00000116266,ENSG00000149541,ENSG00000148484,ENSG00000276644,ENSG00000092964,ENSG00000111445,ENSG00000163875,ENSG00000163564,ENSG00000114251,ENSG00000174099,ENSG00000133794,ENSG00000163686,ENSG00000266094,ENSG00000146701,ENSG00000114450,ENSG00000158423,ENSG00000124260,ENSG00000130921,ENSG00000096996,ENSG00000184060,ENSG00000160712,ENSG00000196917,ENSG00000187736,ENSG00000167434,ENSG00000183032,ENSG00000180817,ENSG00000138964,ENSG00000215218,ENSG00000163347,ENSG00000140284,ENSG00000076003,ENSG00000154814,ENSG00000131848,ENSG00000197008,ENSG00000170185,ENSG00000108821,ENSG00000174945,ENSG00000143502,ENSG00000174628,ENSG00000139182,ENSG00000112312,ENSG00000173175,ENSG00000198133,ENSG00000100558,ENSG00000162873,ENSG00000157570,ENSG00000113790,ENSG00000072506,ENSG00000205978,ENSG00000100297,ENSG00000117616,ENSG00000167815,ENSG00000213639,ENSG00000176422,ENSG00000133800,ENSG00000127184,ENSG00000006712,ENSG00000141096,ENSG00000159217,ENSG00000112419,ENSG00000128652,ENSG00000162836,ENSG00000022267,ENSG00000145506,ENSG00000178343,ENSG00000171657,ENSG00000139737,ENSG00000183918,ENSG00000197045,ENSG00000154736,ENSG00000180346,ENSG00000085978,ENSG00000115956,ENSG00000108561,ENSG00000148344,ENSG00000113555,ENSG00000100300,ENSG00000167123,ENSG00000184731,ENSG00000076554,ENSG00000179761,ENSG00000162746,ENSG00000137288,ENSG00000132530,ENSG00000186231,ENSG00000104237,ENSG00000115738,ENSG00000164647,ENSG00000184205,ENSG00000075884,ENSG00000196743,ENSG00000102445,ENSG00000152413,ENSG00000132383,ENSG00000120256,ENSG00000165376,ENSG00000137124,ENSG00000125351,ENSG00000142156,ENSG00000109501,ENSG00000122035,ENSG00000116039,ENSG00000124256,ENSG00000163220,ENSG00000186479,ENSG00000100360,ENSG00000197121,ENSG00000198900,ENSG00000215301,ENSG00000129084,ENSG00000140455,ENSG00000157881,ENSG00000162368,ENSG00000139832,ENSG00000151929,ENSG00000185339,ENSG00000146233,ENSG00000029363,ENSG00000165023,ENSG00000122194,ENSG00000114405,ENSG00000167600,ENSG00000023572,ENSG00000151651,ENSG00000102755,ENSG00000081791,ENSG00000104894,ENSG00000065154,ENSG00000196782,ENSG00000164483,ENSG00000069535,ENSG00000086967,ENSG00000102921,ENSG00000117519,ENSG00000060762,ENSG00000145824,ENSG00000132361,ENSG00000015285,ENSG00000089505,ENSG00000111653,ENSG00000135144,ENSG00000206557,ENSG00000168685,ENSG00000127954,ENSG00000243708,ENSG00000260314,ENSG00000132912,ENSG00000011143,ENSG00000172578,ENSG00000159082,ENSG00000146021,ENSG00000105656,ENSG00000100564,ENSG00000065183,ENSG00000138399,ENSG00000120656,ENSG00000109906,ENSG00000120833,ENSG00000284292,ENSG00000108344,ENSG00000116396,ENSG00000129197,ENSG00000189058,ENSG00000184254,ENSG00000184678,ENSG00000023902,ENSG00000133321,ENSG00000158869,ENSG00000203814,ENSG00000183621,ENSG00000178913,ENSG00000128039,ENSG00000100154,ENSG00000138646,ENSG00000165794,ENSG00000112787,ENSG00000164494,ENSG00000170270,ENSG00000150768,ENSG00000142748,ENSG00000205659,ENSG00000198794,ENSG00000182512,ENSG00000162390,ENSG00000183840,ENSG00000161057,ENSG00000120519,ENSG00000173599,ENSG00000127528,ENSG00000140750,ENSG00000187535,ENSG00000140104,ENSG00000124299,ENSG00000100519,ENSG00000120158,ENSG00000197956,ENSG00000198478,ENSG00000170807,ENSG00000173369,ENSG00000138316,ENSG00000197405,ENSG00000167280,ENSG00000184012,ENSG00000188807,ENSG00000008405,ENSG00000131828,ENSG00000146555,ENSG00000137571,ENSG00000178537,ENSG00000163913,ENSG00000080824,ENSG00000050730,ENSG00000115594,ENSG00000158092,ENSG00000151376,ENSG00000004975,ENSG00000002919,ENSG00000136156,ENSG00000147654,ENSG00000156127,ENSG00000244694,ENSG00000171222,ENSG00000134571,ENSG00000072422,ENSG00000077157,ENSG00000158716,ENSG00000023839,ENSG00000214050,ENSG00000121005,ENSG00000179094,ENSG00000162944,ENSG00000102362,ENSG00000196104,ENSG00000152270,ENSG00000161010,ENSG00000175445,ENSG00000134028,ENSG00000104218,ENSG00000154710,ENSG00000125458,ENSG00000133067,ENSG00000171476,ENSG00000106415,ENSG00000173068,ENSG00000109927,ENSG00000186891,ENSG00000110492,ENSG00000181856,ENSG00000140287,ENSG00000137575,ENSG00000069345,ENSG00000110900,ENSG00000095739,ENSG00000170915,ENSG00000164430,ENSG00000113504,ENSG00000198535,ENSG00000197183,ENSG00000226887,ENSG00000164258,ENSG00000101624,ENSG00000137038,ENSG00000184357,ENSG00000197415,ENSG00000164978,ENSG00000148229,ENSG00000115896,ENSG00000165716,ENSG00000149743,ENSG00000099821,ENSG00000145020,ENSG00000172602,ENSG00000178053,ENSG00000166689,ENSG00000162512,ENSG00000103056,ENSG00000073861,ENSG00000113494,ENSG00000117595,ENSG00000179889,ENSG00000188404,ENSG00000248329,ENSG00000170961,ENSG00000102221,ENSG00000184481,ENSG00000113532,ENSG00000185306,ENSG00000181016,ENSG00000275066,ENSG00000136830,ENSG00000130775,ENSG00000038945,ENSG00000165629,ENSG00000079257,ENSG00000001461,ENSG00000256087,ENSG00000150990,ENSG00000132676,ENSG00000169554,ENSG00000173578,ENSG00000156711,ENSG00000109189,ENSG00000137501,ENSG00000172183,ENSG00000074935,ENSG00000126453,ENSG00000204152,ENSG00000119986,ENSG00000176894,ENSG00000126524,ENSG00000064787,ENSG00000164946,ENSG00000101000,ENSG00000188786,ENSG00000121413,ENSG00000127952,ENSG00000173163,ENSG00000135114,ENSG00000089692,ENSG00000176018,ENSG00000153303,ENSG00000088992,ENSG00000137801,ENSG00000172349,ENSG00000162144,ENSG00000250317,ENSG00000059769,ENSG00000104825,ENSG00000089195,ENSG00000266714,ENSG00000131018,ENSG00000181826,ENSG00000172005,ENSG00000089199,ENSG00000137819,ENSG00000123572,ENSG00000121289,ENSG00000204165,ENSG00000161281,ENSG00000131435,ENSG00000170166,ENSG00000235173,ENSG00000163995,ENSG00000240065,ENSG00000166128,ENSG00000142694,ENSG00000204427,ENSG00000167711,ENSG00000114107,ENSG00000113240,ENSG00000142511,ENSG00000120437,ENSG00000170153,ENSG00000185507,ENSG00000110931,ENSG00000145623,ENSG00000116852,ENSG00000115318,ENSG00000133477,ENSG00000115363,ENSG00000055044,ENSG00000162461,ENSG00000131037,ENSG00000122643,ENSG00000169093,ENSG00000076053,ENSG00000169894,ENSG00000116157,ENSG00000182224,ENSG00000121898,ENSG00000171984,ENSG00000229544,ENSG00000158825,ENSG00000182492,ENSG00000081985,ENSG00000078589,ENSG00000006025,ENSG00000132646,ENSG00000183780,ENSG00000169248,ENSG00000158113,ENSG00000182218,ENSG00000074706,ENSG00000025770,ENSG00000163554,ENSG00000197599,ENSG00000148153,ENSG00000136897,ENSG00000116668,ENSG00000102172,ENSG00000124787,ENSG00000173894,ENSG00000100650,ENSG00000188582,ENSG00000163637,ENSG00000087884,ENSG00000172115,ENSG00000151689,ENSG00000128951,ENSG00000171045,ENSG00000198670,ENSG00000196440,ENSG00000135083,ENSG00000041982,ENSG00000136371,ENSG00000184967,ENSG00000091640,ENSG00000130813,ENSG00000121653,ENSG00000180176,ENSG00000151835,ENSG00000154655,ENSG00000117560,ENSG00000181036,ENSG00000047188,ENSG00000185909,ENSG00000157017,ENSG00000167850,ENSG00000123096,ENSG00000117697,ENSG00000128581,ENSG00000099783,ENSG00000100902,ENSG00000102781,ENSG00000108551,ENSG00000080854,ENSG00000213512,ENSG00000188153,ENSG00000120659,ENSG00000137463,ENSG00000119943,ENSG00000164114,ENSG00000149084,ENSG00000104903,ENSG00000109738,ENSG00000127329,ENSG00000166352,ENSG00000175606,ENSG00000089041,ENSG00000043591,ENSG00000179772,ENSG00000100276,ENSG00000185361,ENSG00000101665,ENSG00000164045,ENSG00000000419,ENSG00000132437,ENSG00000137193,ENSG00000147434,ENSG00000179988,ENSG00000165215,ENSG00000131844,ENSG00000017483,ENSG00000150045,ENSG00000086696,ENSG00000154122,ENSG00000139219,ENSG00000171680,ENSG00000165244,ENSG00000103351,ENSG00000056277,ENSG00000166797,ENSG00000091129,ENSG00000166171,ENSG00000139132,ENSG00000153487,ENSG00000102910,ENSG00000152315,ENSG00000147257,ENSG00000143314,ENSG00000053501,ENSG00000228727,ENSG00000105321,ENSG00000158473,ENSG00000069956,ENSG00000137842,ENSG00000147813,ENSG00000151364,ENSG00000186810,ENSG00000117013,ENSG00000166405,ENSG00000138629,ENSG00000163293,ENSG00000096968,ENSG00000235387,ENSG00000185340,ENSG00000104490,ENSG00000165757,ENSG00000177096,ENSG00000127838,ENSG00000236699,ENSG00000198010,ENSG00000258466,ENSG00000109943,ENSG00000171848,ENSG00000144040,ENSG00000235268,ENSG00000007174,ENSG00000141576,ENSG00000181938,ENSG00000137563,ENSG00000116679,ENSG00000162650,ENSG00000196547,ENSG00000221869,ENSG00000037897,ENSG00000132746,ENSG00000185924,ENSG00000169020,ENSG00000277462,ENSG00000169760,ENSG00000132938,ENSG00000064886,ENSG00000167984,ENSG00000161905,ENSG00000163864,ENSG00000127948,ENSG00000130300,ENSG00000043039,ENSG00000215612,ENSG00000123700,ENSG00000165071,ENSG00000162367,ENSG00000068079,ENSG00000198722,ENSG00000258102,ENSG00000125354,ENSG00000179388,ENSG00000119411,ENSG00000109667,ENSG00000116663,ENSG00000075618,ENSG00000111666,ENSG00000021300,ENSG00000019991,ENSG00000099804,ENSG00000100321,ENSG00000154589,ENSG00000285585,ENSG00000112874,ENSG00000166415,ENSG00000172493,ENSG00000135605,ENSG00000163513,ENSG00000155926,ENSG00000154229,ENSG00000171357,ENSG00000183476,ENSG00000152969,ENSG00000169635,ENSG00000171861,ENSG00000115841,ENSG00000117115,ENSG00000172465,ENSG00000161640,ENSG00000073050,ENSG00000181804,ENSG00000165175,ENSG00000173928,ENSG00000155659,ENSG00000180440,ENSG00000108961,ENSG00000181274,ENSG00000030110,ENSG00000069431,ENSG00000145934,ENSG00000185905,ENSG00000125384,ENSG00000100365,ENSG00000084636,ENSG00000153132,ENSG00000178921,ENSG00000176092,ENSG00000171791,ENSG00000167645,ENSG00000111911,ENSG00000176974,ENSG00000141905,ENSG00000170498,ENSG00000111341,ENSG00000140807,ENSG00000145014,ENSG00000159618,ENSG00000166750,ENSG00000188070,ENSG00000275221,ENSG00000106462,ENSG00000170689,ENSG00000198843,ENSG00000138759,ENSG00000155189,ENSG00000118473,ENSG00000148057,ENSG00000177854,ENSG00000143627,ENSG00000198842,ENSG00000169598,ENSG00000166455,ENSG00000115539,ENSG00000113272,ENSG00000155660,ENSG00000185262,ENSG00000183486,ENSG00000274997,ENSG00000197891,ENSG00000171561,ENSG00000088305,ENSG00000187764,ENSG00000128656,ENSG00000162337,ENSG00000115526,ENSG00000172216,ENSG00000163467,ENSG00000187288,ENSG00000141505,ENSG00000196754,ENSG00000111863,ENSG00000276903,ENSG00000164308,ENSG00000099866,ENSG00000108840,ENSG00000048540,ENSG00000182162,ENSG00000143450,ENSG00000172572,ENSG00000198915,ENSG00000106688,ENSG00000135502,ENSG00000106483,ENSG00000124721,ENSG00000159433,ENSG00000255151,ENSG00000095539,ENSG00000166920,ENSG00000181264,ENSG00000106399,ENSG00000116127,ENSG00000170959,ENSG00000006468,ENSG00000170965,ENSG00000086300,ENSG00000132965,ENSG00000069493,ENSG00000090376,ENSG00000106025,ENSG00000130940,ENSG00000173705,ENSG00000174004,ENSG00000136213,ENSG00000162676,ENSG00000164038,ENSG00000176386,ENSG00000213339,ENSG00000086712,ENSG00000151287,ENSG00000137441,ENSG00000163170,ENSG00000138735,ENSG00000106554,ENSG00000257108,ENSG00000123561,ENSG00000100373,ENSG00000112659,ENSG00000106772,ENSG00000115295,ENSG00000120210,ENSG00000149948,ENSG00000144668,ENSG00000119711,ENSG00000027075,ENSG00000222009,ENSG00000106003,ENSG00000130038,ENSG00000119636,ENSG00000135480,ENSG00000124664,ENSG00000132780,ENSG00000010610,ENSG00000006555,ENSG00000116161,ENSG00000164484,ENSG00000151640,ENSG00000103723,ENSG00000177551,ENSG00000158050,ENSG00000123453,ENSG00000066294,ENSG00000113070,ENSG00000151725,ENSG00000176771,ENSG00000172671,ENSG00000249961,ENSG00000101336,ENSG00000178498,ENSG00000179314,ENSG00000101331,ENSG00000134917,ENSG00000187210,ENSG00000105255,ENSG00000165591,ENSG00000272514,ENSG00000106305,ENSG00000155622,ENSG00000148339,ENSG00000122133,ENSG00000213085,ENSG00000162517,ENSG00000131944,ENSG00000147804,ENSG00000275302,ENSG00000183615,ENSG00000164035,ENSG00000157703,ENSG00000166173,ENSG00000196639,ENSG00000158714,ENSG00000118985,ENSG00000165434,ENSG00000155970,ENSG00000171224,ENSG00000133119,ENSG00000125246,ENSG00000168078,ENSG00000105856,ENSG00000162711,ENSG00000048052,ENSG00000167969,ENSG00000107874,ENSG00000101115,ENSG00000067842,ENSG00000198719,ENSG00000188585,ENSG00000111962,ENSG00000085433,ENSG00000177181,ENSG00000196405,ENSG00000197766,ENSG00000108932,ENSG00000034053,ENSG00000107331,ENSG00000239697,ENSG00000168589,ENSG00000143320,ENSG00000159403,ENSG00000108691,ENSG00000184697,ENSG00000162391,ENSG00000160113,ENSG00000105825,ENSG00000158486,ENSG00000135951,ENSG00000148798,ENSG00000288208,ENSG00000108852,ENSG00000198933,ENSG00000171408,ENSG00000178996,ENSG00000158966,ENSG00000188993,ENSG00000099822,ENSG00000132446,ENSG00000166963,ENSG00000121895,ENSG00000116141,ENSG00000167536,ENSG00000117266,ENSG00000166398,ENSG00000154102,ENSG00000179841,ENSG00000152495,ENSG00000173421,ENSG00000157214,ENSG00000176919,ENSG00000235169,ENSG00000129680,ENSG00000147251,ENSG00000163482,ENSG00000203805,ENSG00000159239,ENSG00000139187,ENSG00000073111,ENSG00000095380,ENSG00000204103,ENSG00000109046,ENSG00000175556,ENSG00000130052,ENSG00000112118,ENSG00000162076,ENSG00000112796,ENSG00000240021,ENSG00000100968,ENSG00000132122,ENSG00000169245,ENSG00000196544,ENSG00000159189,ENSG00000198211,ENSG00000198814,ENSG00000107099,ENSG00000165449,ENSG00000142512,ENSG00000132326,ENSG00000100162,ENSG00000160323,ENSG00000161835,ENSG00000078549,ENSG00000169550,ENSG00000185652,ENSG00000088882,ENSG00000180113,ENSG00000143851,ENSG00000105137,ENSG00000175832,ENSG00000158859,ENSG00000157654,ENSG00000128335,ENSG00000069998,ENSG00000185973,ENSG00000068001,ENSG00000103241,ENSG00000117602,ENSG00000140505,ENSG00000167186,ENSG00000092850,ENSG00000128815,ENSG00000276430,ENSG00000096654,ENSG00000142405,ENSG00000107521,ENSG00000008283,ENSG00000198795,ENSG00000118523,ENSG00000110583,ENSG00000197245,ENSG00000174137,ENSG00000105549,ENSG00000076641,ENSG00000184831,ENSG00000265118,ENSG00000198019,ENSG00000179639,ENSG00000170608,ENSG00000099840,ENSG00000247746,ENSG00000178033,ENSG00000275688,ENSG00000138755,ENSG00000069399,ENSG00000151360,ENSG00000183876,ENSG00000171174,ENSG00000067798,ENSG00000151229,ENSG00000163286,ENSG00000171587,ENSG00000154096,ENSG00000162894,ENSG00000052749,ENSG00000196189,ENSG00000141527,ENSG00000140527,ENSG00000155066,ENSG00000109576,ENSG00000100580,ENSG00000104941,ENSG00000135424,ENSG00000010810,ENSG00000167641,ENSG00000074317,ENSG00000106565,ENSG00000127412,ENSG00000102699,ENSG00000069812,ENSG00000180881,ENSG00000198721,ENSG00000164692,ENSG00000106853,ENSG00000105711,ENSG00000140691,ENSG00000107105,ENSG00000007866,ENSG00000145107,ENSG00000164010,ENSG00000175155,ENSG00000161544,ENSG00000182853,ENSG00000162771,ENSG00000120318,ENSG00000123843,ENSG00000141431,ENSG00000112936,ENSG00000145936,ENSG00000162783,ENSG00000130589,ENSG00000167874,ENSG00000166562,ENSG00000177483,ENSG00000172345,ENSG00000170584,ENSG00000196890,ENSG00000155542,ENSG00000170439,ENSG00000171759,ENSG00000093072,ENSG00000168394,ENSG00000140285,ENSG00000163013,ENSG00000176293,ENSG00000157326,ENSG00000198732,ENSG00000164283,ENSG00000188921,ENSG00000183813,ENSG00000006756,ENSG00000160791,ENSG00000118307,ENSG00000067113,ENSG00000103966,ENSG00000198435,ENSG00000204219,ENSG00000254469,ENSG00000186376,ENSG00000124019,ENSG00000117632,ENSG00000158079,ENSG00000102935,ENSG00000151388,ENSG00000067064,ENSG00000213694,ENSG00000165548,ENSG00000164691,ENSG00000089127,ENSG00000111196,ENSG00000162639,ENSG00000145794,ENSG00000176842,ENSG00000100319,ENSG00000124406,ENSG00000177084,ENSG00000180447,ENSG00000111700,ENSG00000136634,ENSG00000160991,ENSG00000111405,ENSG00000164287,ENSG00000107295,ENSG00000173917,ENSG00000183688,ENSG00000144406,ENSG00000055813,ENSG00000122574,ENSG00000205364,ENSG00000113763,ENSG00000009790,ENSG00000173585,ENSG00000213445,ENSG00000164929,ENSG00000099985,ENSG00000133048,ENSG00000174442,ENSG00000205213,ENSG00000155090,ENSG00000108669,ENSG00000185418,ENSG00000100483,ENSG00000065328,ENSG00000033122,ENSG00000150593,ENSG00000137880,ENSG00000166527,ENSG00000271447,ENSG00000123810,ENSG00000091651,ENSG00000183571,ENSG00000137364,ENSG00000222011,ENSG00000105520,ENSG00000162924,ENSG00000108924,ENSG00000158296,ENSG00000166508,ENSG00000123609,ENSG00000184270,ENSG00000179583,ENSG00000112893,ENSG00000185272,ENSG00000181195,ENSG00000198643,ENSG00000100285,ENSG00000182183,ENSG00000179431,ENSG00000168917,ENSG00000106852,ENSG00000012779,ENSG00000122592,ENSG00000029534,ENSG00000140280,ENSG00000165152,ENSG00000117593,ENSG00000178814,ENSG00000182463,ENSG00000167037,ENSG00000162374,ENSG00000181104,ENSG00000167772,ENSG00000117748,ENSG00000056558,ENSG00000122490,ENSG00000127399,ENSG00000196345,ENSG00000182782,ENSG00000172425,ENSG00000104447,ENSG00000122735,ENSG00000132554,ENSG00000151704,ENSG00000092853,ENSG00000100211,ENSG00000135423,ENSG00000008516,ENSG00000219607,ENSG00000156587,ENSG00000184220,ENSG00000198829,ENSG00000101958,ENSG00000053328,ENSG00000004939,ENSG00000186462,ENSG00000166510,ENSG00000178623,ENSG00000198759,ENSG00000176979,ENSG00000188396,ENSG00000157470,ENSG00000171659,ENSG00000204614,ENSG00000162669,ENSG00000183826,ENSG00000175538,ENSG00000186976,ENSG00000182685,ENSG00000094755,ENSG00000183807,ENSG00000146276,ENSG00000176884,ENSG00000182902,ENSG00000174837,ENSG00000169418,ENSG00000166927,ENSG00000275385,ENSG00000205502,ENSG00000171105,ENSG00000148082,ENSG00000174498,ENSG00000124205,ENSG00000184949,ENSG00000164741,ENSG00000149554,ENSG00000132423,ENSG00000185739,ENSG00000158428,ENSG00000196793,ENSG00000152952,ENSG00000175785,ENSG00000112303,ENSG00000183434,ENSG00000149380,ENSG00000166923,ENSG00000127152,ENSG00000037280,ENSG00000080573,ENSG00000184601,ENSG00000163661,ENSG00000135048,ENSG00000272636,ENSG00000113319,ENSG00000115155,ENSG00000089163,ENSG00000130270,ENSG00000142632,ENSG00000203867,ENSG00000162571,ENSG00000168229,ENSG00000174669,ENSG00000181409,ENSG00000115919,ENSG00000109424,ENSG00000242866,ENSG00000278828,ENSG00000113269,ENSG00000105072,ENSG00000132541,ENSG00000135749,ENSG00000145604,ENSG00000171310,ENSG00000106018,ENSG00000137462,ENSG00000005421,ENSG00000258484,ENSG00000186094,ENSG00000184445,ENSG00000100583,ENSG00000148926,ENSG00000166546,ENSG00000204839,ENSG00000138587,ENSG00000171596,ENSG00000144481,ENSG00000036448,ENSG00000063127,ENSG00000121101,ENSG00000174697,ENSG00000126759,ENSG00000161980,ENSG00000140511,ENSG00000173621,ENSG00000159261,ENSG00000186340,ENSG00000184922,ENSG00000071282,ENSG00000059377,ENSG00000113389,ENSG00000180138,ENSG00000163807,ENSG00000163600,ENSG00000163378,ENSG00000101489,ENSG00000025423,ENSG00000125657,ENSG00000164403,ENSG00000187151,ENSG00000139287,ENSG00000197381,ENSG00000188488,ENSG00000165338,ENSG00000112195,ENSG00000130475,ENSG00000097021,ENSG00000175727,ENSG00000117009,ENSG00000104432,ENSG00000146530,ENSG00000111837,ENSG00000165046,ENSG00000070985,ENSG00000167880,ENSG00000143001,ENSG00000147174,ENSG00000205755,ENSG00000138439,ENSG00000142684,ENSG00000165443,ENSG00000163531,ENSG00000159761,ENSG00000106538,ENSG00000158201,ENSG00000185002,ENSG00000121775,ENSG00000131379,ENSG00000164309,ENSG00000128203,ENSG00000088386,ENSG00000166428,ENSG00000219438,ENSG00000113721,ENSG00000099337,ENSG00000118690,ENSG00000256797,ENSG00000168546,ENSG00000174799,ENSG00000168389,ENSG00000286221,ENSG00000111713,ENSG00000136997,ENSG00000085840,ENSG00000152580,ENSG00000138738,ENSG00000176732,ENSG00000145832,ENSG00000104324,ENSG00000107738,ENSG00000175699,ENSG00000126561,ENSG00000159167,ENSG00000161558,ENSG00000104321,ENSG00000179750,ENSG00000108771,ENSG00000065054,ENSG00000170456,ENSG00000138722,ENSG00000120280,ENSG00000134627,ENSG00000197238,ENSG00000196372,ENSG00000166426,ENSG00000089012,ENSG00000174567,ENSG00000127311,ENSG00000178852,ENSG00000044524,ENSG00000142303,ENSG00000183287,ENSG00000143554,ENSG00000140876,ENSG00000126821,ENSG00000130208,ENSG00000054690,ENSG00000133216,ENSG00000244405,ENSG00000164291,ENSG00000165424,ENSG00000183155,ENSG00000140873,ENSG00000115137,ENSG00000157782,ENSG00000143184,ENSG00000122678,ENSG00000196502,ENSG00000147872,ENSG00000187193,ENSG00000131711,ENSG00000149295,ENSG00000184925,ENSG00000198088,ENSG00000165379,ENSG00000053108,ENSG00000117143,ENSG00000005379,ENSG00000164056,ENSG00000138134,ENSG00000087116,ENSG00000136514,ENSG00000105707,ENSG00000204624,ENSG00000109846,ENSG00000164932,ENSG00000179029,ENSG00000051180,ENSG00000267978,ENSG00000165868,ENSG00000058866,ENSG00000242574,ENSG00000005381,ENSG00000157399,ENSG00000143297,ENSG00000104044,ENSG00000173762,ENSG00000268223,ENSG00000138642,ENSG00000104870,ENSG00000187690,ENSG00000178821,ENSG00000203943,ENSG00000100314,ENSG00000184719,ENSG00000142227,ENSG00000171766,ENSG00000100612,ENSG00000100749,ENSG00000185736,ENSG00000198125,ENSG00000163736,ENSG00000173612,ENSG00000108702,ENSG00000123095,ENSG00000129667,ENSG00000108106,ENSG00000175928,ENSG00000169071,ENSG00000154734,ENSG00000153898,ENSG00000128872,ENSG00000125845,ENSG00000130377,ENSG00000125148,ENSG00000099284,ENSG00000155093,ENSG00000198673,ENSG00000177380,ENSG00000156239,ENSG00000254656,ENSG00000198963,ENSG00000146809,ENSG00000179057,ENSG00000162999,ENSG00000124466,ENSG00000128311,ENSG00000088727,ENSG00000109625,ENSG00000198691,ENSG00000106302,ENSG00000021488,ENSG00000203907,ENSG00000203797,ENSG00000104804,ENSG00000138658,ENSG00000285526,ENSG00000013725,ENSG00000101017,ENSG00000078081,ENSG00000160219,ENSG00000134825,ENSG00000147400,ENSG00000137976,ENSG00000167604,ENSG00000113196,ENSG00000174992,ENSG00000131378,ENSG00000196584,ENSG00000183023,ENSG00000162482,ENSG00000177706,ENSG00000140465,ENSG00000235568,ENSG00000198113,ENSG00000135426,ENSG00000119431,ENSG00000004809,ENSG00000145850,ENSG00000145476,ENSG00000091127,ENSG00000188501,ENSG00000136161,ENSG00000270806,ENSG00000108679,ENSG00000213231,ENSG00000109321,ENSG00000024526,ENSG00000178075,ENSG00000159708,ENSG00000110811,ENSG00000224420,ENSG00000180638,ENSG00000172116,ENSG00000196358,ENSG00000188487,ENSG00000100433,ENSG00000179796,ENSG00000113805,ENSG00000161381,ENSG00000166451,ENSG00000144191,ENSG00000180815,ENSG00000171241,ENSG00000106336,ENSG00000137634,ENSG00000112246,ENSG00000051128,ENSG00000168830,ENSG00000165197,ENSG00000205309,ENSG00000186603,ENSG00000228716,ENSG00000204060,ENSG00000132915,ENSG00000178573,ENSG00000167895,ENSG00000005001,ENSG00000183111,ENSG00000158457,ENSG00000167131,ENSG00000167914,ENSG00000204252,ENSG00000213366,ENSG00000085741,ENSG00000017427,ENSG00000152689,ENSG00000197177,ENSG00000165474,ENSG00000010319,ENSG00000134780,ENSG00000114654,ENSG00000095777,ENSG00000101842,ENSG00000205413,ENSG00000164683,ENSG00000186280,ENSG00000187862,ENSG00000108370,ENSG00000008196,ENSG00000006638,ENSG00000184304,ENSG00000183304,ENSG00000204472,ENSG00000005189,ENSG00000173662,ENSG00000114993,ENSG00000170312,ENSG00000181773,ENSG00000159674,ENSG00000125999,ENSG00000142102,ENSG00000185614,ENSG00000106006>
# query genes not included: NA,AC097625.2,ELMSAN1,AC068896.3,C10ORF113,AL157935.3,AC002316.1,AL358075.4,AL159141.1,C5ORF30,AC019117.4,ACPP,AC005747.1,AC011195.3
# query genes duplicates: none
source	term_name	term_id	term_size	effective_domain_size	p_adj_color	adjusted_p_value__D28A up	query_size__D28A up	intersection_size__D28A up	p_adj_color	adjusted_p_value__RPT up	query_size__RPT up	intersection_size__RPT up
KEGG	Herpes simplex virus 1 infection	KEGG:05168	375	6787	1.2158113418860583e-18	1.2158113418860583e-18	902	122	1	1	1383	50
KEGG	Axon guidance	KEGG:04360	171	6787	0.00013509460905210028	0.00013509460905210028	902	52	1	1	1383	38
REAC	TCR signaling	REAC:R-HSA-202403	103	9324	1	1	1189	5	0.00005150624318689478	0.00005150624318689478	1805	47
REAC	Generic Transcription Pathway	REAC:R-HSA-212436	1045	9324	0.00007604602226944342	0.00007604602226944342	1189	197	1	1	1805	178
REAC	Immune System	REAC:R-HSA-168256	1845	9324	1	1	1189	236	0.00014671464351351365	0.00014671464351351365	1805	448
REAC	Generation of second messenger molecules	REAC:R-HSA-202433	25	9324	1	1	1189	2	0.0008043661360137009	0.0008043661360137009	1805	18
REAC	Non-integrin membrane-ECM interactions	REAC:R-HSA-3000171	57	9324	0.0015445055753039781	0.0015445055753039781	1189	24	1	1	1805	16
REAC	Extracellular matrix organization	REAC:R-HSA-1474244	283	9324	0.0049331309437924764	0.0049331309437924764	1189	68	1	1	1805	78
REAC	Immunoregulatory interactions between a Lymphoid and a non-Lymphoid cell	REAC:R-HSA-198933	99	9324	1	1	1189	15	0.016429355762216102	0.016429355762216102	1805	41
REAC	RNA Polymerase II Transcription	REAC:R-HSA-73857	1158	9324	0.02625917541863408	0.02625917541863408	1189	202	1	1	1805	188
REAC	DNA Replication Pre-Initiation	REAC:R-HSA-69002	77	9324	1	1	-1	-1	0.02752877649665056	0.02752877649665056	1805	34
REAC	G1/S Transition	REAC:R-HSA-69206	123	9324	1	1	1189	3	0.03970676636965003	0.03970676636965003	1805	47
REAC	Fatty acid metabolism	REAC:R-HSA-8978868	151	9324	1	1	1189	21	0.07179242753200128	0.07179242753200128	1805	54
REAC	Laminin interactions	REAC:R-HSA-3000157	28	9324	0.09819237777428749	0.09819237777428749	1189	14	1	1	1805	7
WP	Mitochondrial LC-Fatty Acid Beta-Oxidation	WP:WP368	16	6414	1	1	-1	-1	0.0022063637719473093	0.0022063637719473093	1409	14


# version: e101_eg48_p14_baf17f0
# organism: hsapiens
# all results: false
# ordered: false
# no iea: false
# sources: HumanProteinAtlas (https://www.proteinatlas.org/humanproteome/celltype/trophoblast+cells)
# combined: true
# numeric ns: ENSG
# domain scope: custom_annotated
# measure underrepresentation: false
# significance threshold method: g_SCS
# user threshold: 0.1
# no evidences: false
# query genes included: D28A up<INHA,SLC27A6,LOXL2,CACNA2D3,PATJ,SYTL5,NECTIN3,HPGD,ENPEP,SH3PXD2B,LVRN,DEPDC7,NSG1,FN1,DSEL,B4GALT4,ADAM12,RHOU,FSTL3,ACKR2,PYCR1,LHFPL6,SLC5A6,TRIML2,CD274,GLRX,PKP2,LIPG,ADAMTSL4,SLC44A2,KRT19,SH3BP5,CYB5R1,SEMA3B,GATA3,SERTAD4,SLC39A8,TACC2,SPINT1,DHRS2,CSF1R,MINDY2,DPRX,GPT2,ITGB4,DOCK5,FLVCR2,CROT,ADGRF4,TPBG,PCOLCE2,C4orf19,GPC1,FLNB,VGLL3,GPR87,STC2,EDARADD,SLC7A6,SERPINB9,FADS3,PDLIM2,TMPRSS11F,FHL2,PRAG1,IL1RAP,GALNT2,INHBA,SHISA5,NTF4,PTPRF,HEXB,GCNT4,CSTA,TUBB6,C1orf115,SMYD2,SERPINH1,EGLN3,DEGS1,MTHFD1L,BLNK,SLC7A5,ATP10D,PRSS12,TRIM6,TUSC3,BASP1,S100A11,ATIC,TAGLN2,NAV1,ACTN1,CXCR6,SH2D5,DDIT4L,CD200,CORO6,RXYLT1,TCF7L2,AFAP1,AP5B1,AK5,ABCA7,IDH1,FOLR1,PFKFB4,PIP4P2,SERPINB2,GPR1,CYP2J2,AC093323.1,FADD,NFYB,SLC26A1,KRT80,MYH10,ELOVL2,RTL10,LY6G6C,WIPI1,OPN3,TMEM40,DLX3,SLC16A3,ZNF354B,PGAM1,NPL,RAC3,ADAM15,MMP14,PAK6,IGSF8,ARHGAP18,CCDC81,IL1RAPL2,ATG9B,ZNF823,CLDN19,C5orf38,OXGR1,TGM2,UPK2,KIF18B,ZSWIM9,ISG15,MKI67,HLA-G,STS>;RPT up<MBNL3,NFE2L3,GCM1,ISM2,CGA,NOTUM,SLC26A2,CDKN1C,EFEMP1,PAGE4,EPB41L3,ABTB2,SERPINF1,ATP6V0A4,SVEP1,MMP2,SIAH1,SLC13A4,LAMB1,HTRA4,ERVFRD-1,OVOL1,CPPED1,FDX1,BACE2,ISYNA1,B3GNT5,L1TD1,TBX3,BIN2,MFAP2,SLC43A2,SMAGP,GADD45G,MYO7A,CCNE1,DUSP9,IDH2,KCNN4,MXRA8,KRT23,SLC40A1,UBASH3B,SLC7A4,KCNK5,CLEC1A,PXDC1,FAT2,MAP7D2,ACSF2,DLX5,GREM2,PRKCZ,COLEC12,ZNF165,PGF,TPST2,MLLT1,ADAMTS19,ADAM19,COMT,DNMT1,MMP11,NOG,DEPP1,ANXA5,SP6,PEG10,GRAMD2A,STK26,GLDC,ITGA5,HAPLN1,PPARG,DLX6,IL10RA,ISL1,NREP,KIAA0040,TINAGL1,CRYBG1,C1QTNF6,BTG3,MSX2,USP27X,PTPN21,KANK4,MX1,ZNF750,MORC4,LOXL1,ELF5,CMAS,NLRP2,DIO2,RAB38,DNAJB4,N4BP3,CDH5,COL14A1,GABARAPL1,P2RX4,ACSS1,HS6ST2,RASL11B,PISD,ARRDC3,DAB2,VSTM5,ESRRG,CNNM2,CTSC,ZNF703,GSDME,SLC52A1,CDO1,SLC29A3,CLMP,TLL2,BMP7,SLC2A1,EID2,PPIL1,PEG3,TNFRSF21,MPP1,ERVV-1,SGK1,GSE1,GPR78,GRB7,TFRC,CLIC3,F5,CDK7,SPTLC3,IL2RB,ATP5MC1,DYSF,RAB9A,PHLDA2,MBD3,EPN3,LGALS14,VGLL1,HSPB8,TPD52L1,DDB1,GRHL1,VCP,IGSF5,CCNDBP1,SIAH2,ABCG1,HPF1,PLCL2,MAN1A2,RPS6KA5,COLGALT1,FAM49A,KCNK4,LAIR2,TOM1,ACER2,AMMECR1,PNP,INSL4,CRH,DACT2,CATSPERZ,CPT2,ATP5F1B,TIFA,ZFAT,UBE2A,LGR5,DPEP2,PIR,HSPBAP1,SNAI1,FDXR,MEST,PDE4DIP,CCSAP,GNA12,PPARD,C1GALT1,HS3ST3B1,TMEM150C,ZFP57,BPGM,CSF3R,TFEB,CHRM5,VASP,GPSM2,MAFF,S100P,ITIH5,CYP19A1,SEMA7A,ALAS1,TEX10,TMEM155,SARS2,TMPRSS13,NLRP7,SEMA4C,ST3GAL6,CSRP2,CAVIN3,SLC31A2,RBMS1,WNT3A,DNAJB9,GRK3,SLC1A2,CYP11A1,LARGE2,ETV7,PSMC4,RASA1,EPSTI1,RBBP7,FOXI3,CAMK2G,UMPS,PCLAF,AP1S3,FAM184A,RFK,SLC6A2,S1PR2,DUS2,FAM13A,LCMT1,SLC6A4,MINDY3,MME,PIM3,XKRX,C1QTNF1,UTP11,AKR1B1,FAM110A,AIF1L,ARID3B,SLC19A1,SPIRE2,MYLIP,PLEKHF1,HNRNPH2,DHCR7,TBL1X,SLCO4A1,FAM89A,RIPOR2,RPIA,CLN5,CHST14,CASP9,SIGLEC6,RAB7B,CEP85,ZFP42,MCUB,SELENOK,IGF2,APMAP,WNT7A,HMG20B,EYA2,GULP1,MIIP,ASPSCR1,AXIN2,RMI2,EPHB4,SOWAHD,SINHCAF,EFS,MAGEA10,ADAP2,HCAR1,SLC27A2,AMZ1,MCM5,IGF2BP1,TIGD2,PTGES,CERCAM,GM2A,C5orf30,HOMER1,ALDH1B1,WFS1,ATP6V1B1,TOP1,CYP2S1,ADAM8,FLT1,TRIM71,PSMD3,SRD5A3,RHOBTB1,CRISPLD1,HOPX,ERVMER34-1,PRLR,APELA,FOXO4,ATP5F1C,BCL2L12,AVPI1,PROCR,NRK,EVA1B,GPR32,EVA1A,EPS8L1,SMS,PAQR9,MTHFS,TH,ADRB1,GPC3,TMEM62,JCAD,RRM2,GGH,ALDH3B2,SLC2A9,HIC2,MRM3,CRYBG2,KISS1,SELENOT,FRAS1,DFFB,DNMT3B,CEBPB,HDAC5,PLAC1,KRT7,XAGE2,RFC3,ATP2B3,CLDN6,TFPI2,C16orf74,MCM2,MCM3,MUC15,SYDE1,ETV4,HDHD5,AADAT,HES2,TEAD3,SMOC1,AP002495.1,S1PR3,MAGOHB,ENDOU,LGR4,MCM10,PDCD4,SLC13A3,MAN2A1,FJX1,CLSPN,EGFL6,TRIM60,IGDCC3,CHEK1,PLOD2,FLT4,RASGRF2,SLC29A2,KYNU,UCP1,SKP2,ADM,BEAN1,LEP,HAPLN3,TREML2,KMO,ORC1,VSIR,ETV5,ARSK,PLIN2,RAD51,UBE2S,ADAMTS1,LYPD3,HYAL4,XRCC2,TCL1B,DEPDC1,CENPN,SHCBP1,HPDL,WNT11,SEMA3G,HEY1,REXO5,CDK1,SPON2>
# query genes not included: SLC1A4,LAMB3,PCDH7,SEMA5A,COL12A1,CPE,LAMA3,PTPRD,UPK1B,SYT16,PIK3CD,TCP11L1,HTRA1,VIT,RAB3IP,TRABD2A,SULF1,OBSL1,PRNP,NA,SEMA3D,CDCP1,PDGFA,LUM,AXL,ZNF629,SATB1,FREM2,PTPN13,RDH10,RNF17,CDH10,SLC7A11,NGF,LRIG3,CKAP4,PODXL,VASH1,DAPK1,SEMA3E,SETBP1,FOXN3,H1-0,CDH1,CD9,PCDH11Y,GREB1L,MAB21L4,KCNH1,AKR1C3,LIN7A,HIVEP3,AGRN,MYO18B,MBP,SLCO4C1,CDH13,SRD5A1,TIMP3,ITGBL1,MARCKS,TMEM45A,SERPING1,JPH2,ABLIM1,CYP1B1,CBS,MID2,ATXN1,ENPP1,TBX18,SORBS2,CADM4,CAPN2,DAPP1,CPO,COL17A1,KHDRBS3,CD44,ARHGAP40,KCNMB4,CADPS2,DST,LLGL2,CDC42EP1,CTNNAL1,TENT5A,INPP4B,CST6,SLC39A14,TES,ALCAM,WWC2,RBMS3,FBXL7,MYH14,MAST4,FZD2,ASS1,OTOA,MYO3B,ZNF35,RHOBTB2,COBL,FIGN,AKAP11,CLMN,KLHL30,RFESD,RPL37,CUEDC1,RNF213,SYNPO,ZNF827,ERBIN,PDPN,KIAA1549,MPZL1,PTAFR,OVOL2,HECTD4,ANKRD65,SHROOM3,DNM3,IGF2BP2,ARHGAP35,RAB6B,GPRC5A,PLBD2,ZNF608,PTPRK,GABRG3,SEMA3C,KIAA1522,GAS6,WNT7B,KAZALD1,ADAMTS15,ITGA11,SNAI2,IFIT2,DNAH14,LANCL3,SH3RF2,DCLK2,SLIT2,SPECC1,GPR161,PIK3C2G,AK4,ZKSCAN4,FAM114A1,CRISPLD2,SLC12A2,ADGRL3,CHAC1,ZNF850,LYPD6B,CAD,TAFA3,NEDD4,HOXA1,PLCD3,HSPG2,PDGFC,NRIP1,SSH1,IL20RA,VOPP1,SLC22A4,SLC2A3,MFSD6,PPP2R3A,ARL10,RAB34,P3H2,LIMS2,MACC1,S1PR5,LGALS2,THSD4,SPATS2L,CCNI,FAM122B,SDC4,IQCJ-SCHIP1,CDK14,BEND7,NXPH3,BMPR2,PCDHGB5,ANXA8,ITPR3,RASSF3,PLP2,TC2N,CYP26B1,OCRL,FZD8,SOGA1,EDIL3,ZNF362,COL3A1,OSBPL1A,ZBTB49,MFHAS1,SDC2,PDGFRL,ASIC1,FLRT2,PCGF2,MAP2,PRELID2,TNK1,PGBD1,SRGAP2C,CACNA2D1,TCEAL7,ZSCAN26,PIEZO1,RHOD,EFNB2,TSPAN15,ZBTB39,BCAT1,EIF4EBP1,NR3C2,NXN,CCDC141,ZNF445,FIBIN,SOX13,EFNA5,KLHL29,ABHD4,ZNF132,ASAP2,PLA2R1,GPSM1,ZNF662,FARP1,NAGLU,TNKS1BP1,LTBP3,SMARCA1,DBNDD2,ZNF418,QSER1,AHNAK,ANKRD29,CLIC4,MGAT4A,RUNX1,VANGL1,SNCG,ARHGEF17,PDLIM5,SARM1,EDA2R,BCOR,C6ORF132,SLC4A4,SERPINB6,MAP3K21,EAF2,ATXN2,OSBPL3,SALL2,SLC6A6,REPS2,YPEL4,THSD7B,GALNT3,CCR2,CNST,SSH3,PLS3,SLC6A9,WWC3,KDSR,PRPS2,NPAS3,FRS2,TPP1,STXBP6,B3GNT10,WNT4,GRIA4,WFDC2,EDNRB,C10ORF90,SYTL1,EPB41L2,SYDE2,NALCN,ROBO1,MYLK,ARHGEF28,DEFB1,SPRR3,LYN,CYP8B1,NCAM1,SOX9,PTK7,GTF2IRD1,PTPN14,PELI3,NFATC1,ATP11A,SPRED1,LAPTM4B,USP28,PPP3CA,MPDZ,ARHGEF2,ZNF41,CLSTN1,KLF12,SLC24A3,TIAM1,ARHGAP22,FOXJ2,GALNT6,GPC6,ZC3HAV1L,GPR176,ITGA2,ELK3,TIMP2,EPHA4,OGDHL,SRGAP1,GARS1,PTGER4,CACNA1F,RARG,ZNF646,MLLT3,CCR3,SAMD12,GNA14,WWC1,SYT9,KMT2A,CASQ2,WDR64,SLC36A1,CLCN4,LAMB2,FLNC,DAAM1,JRKL,BCL9L,NEBL,SLC46A1,ZNF772,CLEC16A,ZNF75A,FAM189A1,ERP27,ZNF221,NPC2,BBOX1,PHLDA3,TRIM29,SOCS5,ZNF462,GPNMB,PCYT1A,ZIK1,ZNF595,SYT10,CCDC93,CCDC82,SDR42E1,TRIM17,CTNND2,LRRN4,TRIM16L,TAB2,ZNF311,METRN,CIZ1,MAPK8IP3,ZFPM1,ZNF549,CXADR,PAM,ZNF12,TMEM45B,CTDSPL,RBBP9,ZNF619,PDE4A,POT1,DYRK2,TMC4,ZNF283,ZNF534,COL4A4,MBOAT1,ZDHHC9,ELAC1,BICDL2,ZNF197,B4GALNT3,NUAK1,SH2D4A,PHGDH,FER1L6,LTBR,GLIS3,PRKAA2,TRAF5,PRSS33,NRG1,KMT2D,PPP1R14C,NUAK2,ZNF550,STIM2,KIAA1755,FURIN,ARHGAP21,TNFRSF12A,NBEA,ATP1B1,DGKH,MANBA,ID3,CA10,ZNF551,RCOR3,TBL1Y,USP11,ZNF597,TM6SF2,SH2B3,ASNS,RAVER2,YEATS4,ANOS1,ZSCAN23,ETV3,SYT17,CTPS2,HHAT,TDG,APBB2,DNAJC1,ZNF133,FGF14,ZNF552,PTPN3,KMT2E,IFI16,MCHR1,ZNF417,PARP3,PDPR,STK10,NFAT5,ATP11C,MKRN2OS,DZIP1,BMP1,BCAN,HEBP1,GBE1,ZNF419,ZNF185,NR2F2,RBM12B,ZNF740,FXYD5,TLN2,BTBD16,AJUBA,PTPRR,ANXA3,PLEKHA2,IKBKE,MAGI1,TPRG1L,ZNF460,ADK,TNXB,PCK2,C1ORF198,TSPAN2,IFNGR1,ME1,CPEB2,SNX25,PLEC,TIGD7,MFF,LRTM1,TBC1D2,ARHGAP42,ZFP3,LPAR2,UBE2E2,GRIN2B,GATAD2B,ADAM18,KIAA0513,TSPAN14,KCTD11,FER,EPS8,FRMD4A,CDC42BPA,CELSR2,ZFAND1,LRATD2,MDGA2,ZNF778,AP1S2,ZBTB4,TMC6,RAB11FIP5,CA5B,ARL4D,XG,TIMP1,ZNF70,ANTXR2,TMEM47,ZNF398,MYO18A,FOXO3,GAREM2,RBMY1B,ZNF532,UBL3,ZMAT3,XPNPEP1,CLIC5,MSANTD3-TMEFF1,ZNF621,CDC42SE2,SIPA1L3,SPATA9,FOXC1,AL358113.1,ZNF507,ATF7IP,ADRA1B,THRB,RNF19A,FAM200A,STX3,C18ORF25,GCA,ZNF490,ABHD12,RGL1,STRIP2,PIANP,CCDC146,CATSPERG,PAWR,NUDT18,GPR85,SPNS2,TRIP10,ZNF266,AMOTL2,CABYR,LMLN2,KIF1A,DOCK9,FGD1,SNAPC3,LARGE1,ADGRL2,HSD17B14,NLGN2,SLC51A,ZNF385B,ZKSCAN8,CLDN22,TNFRSF10B,SLC22A23,ZNF416,PACS1,PTPRQ,SKIL,RDM1,SYNC,ZNF160,PDP2,PPL,ZNF791,ZBTB8A,ZNF134,TRIM32,PALLD,GPR182,IL18R1,VASN,CEP68,RNF112,ZFC3H1,IFNGR2,USP54,MET,PRDM4,RANBP3L,CDON,ZNF224,PROSER2,TRPM4,CHRM1,GTF3C1,ZNF696,SH3BP4,SLC7A7,SESTD1,BARX1,AKAP12,ZSCAN9,MMP16,MITF,SMURF2,SEPTIN8,RAB27A,SMG7,ZSCAN20,NOL4,IGFBP7,ZNF358,ZBED5,KLHL5,AC097625.2,SH3PXD2A,ZFP2,ZNF169,ZNF573,KCND2,TTC3,TMEM127,ZNF226,SSBP2,SLC16A5,ALPK3,PIK3R2,AC008397.1,VTN,ZNF286A,GTPBP2,ACBD4,ZNF709,MAPK7,MEIS3,BTBD7,SOD3,KIAA1958,NPC1,JDP2,MGAT4B,AC010326.1,BDNF,AUTS2,TANC2,TJP3,ZBTB12,PTPN9,ZNF112,TLCD3A,UBE2E3,ATRN,SFT2D2,NAALADL2,SMCR8,PEA15,BBS10,ATP13A3,ZNF585A,POGK,SIGLEC5,ZSCAN25,ANKS1B,CD99,CA11,ETAA1,TNFRSF19,PCSK6,PAPPA,PSMG4,ZNF425,EPB41L4A,INAVA,PIGL,ZNF782,UACA,GLIS2,CELSR1,CD63,ABLIM3,GRIN3B,SRPK2,DIPK2A,NME4,PRRC2B,HEG1,HACD2,FEM1B,ZZEF1,PSTPIP2,SUN1,MFGE8,ADAM10,SLC35D1,TRIM67,SPSB2,PTGFRN,HK1,CLU,CAV1,GTF2IRD2,ZNF773,ST3GAL5,ADGRL1,RAB11FIP4,KCNH5,CTIF,SLC1A5,DAB1,AC138696.1,OLFML2A,MAMDC2,ZNF230,MARCHF10,UBTD2,RNF180,LRRC8D,FUT1,PHC3,GPD2,LPCAT4,BMP2K,SARS1,ARFGEF3,TCEAL4,PI4KA,RAPGEF2,SSH2,TMEM98,KIAA1211L,PRR12,ANKRD52,IQSEC1,DIP2C,ZNF441,SPAG1,PRRT2,ZMYND8,ELMSAN1,TMEM247,AARS1,BRPF3,ANKRD18B,WNK3,FNBP1,WNK1,USP24,TMSB10,TLE1,SIMC1,NOXA1,ATP1A1,ZNF227,TACR2,TG,DENND4B,PRKD3,NRXN3,COL5A1,ZNF470,CAPG,COL4A3,LTO1,C17ORF113,GPR63,NPEPPS,PRKAB2,SPEN,HPS3,ZNF699,CFAP44,EVC,MAPRE3,ATP11B,NECTIN2,SCD5,ESAM,RYR2,ARAP2,CBLL1,PLEKHA5,ZNF502,B4GALNT4,DCAF5,FHL3,LASP1,ZNF322,ZNF821,TAPBP,RHBDL1,PLEKHG7,KCNIP3,WNT9A,WTIP,CDKN2B,ATP6V1E2,CCDC149,MATN3,CSTF2T,RBL2,FUT9,FBLN7,SLCO2A1,SCCPDH,PROZ,SLC9A2,TIGD5,SCRN1,AKR1C1,PRICKLE4,BRINP3,RFX7,TEX49,RAD52,SCARB1,ZNF501,LYSMD4,BCAR1,DYNC1I1,PLSCR3,APBB1IP,GTSF1,AC093227.2,RUBCN,ZNF568,ZNF623,MGAM,DLG2,RDH5,SPG11,PRDM2,NTRK2,BAIAP2,RASSF7,SLC22A8,ELOVL4,HCFC2,RNF217,RAPH1,MECP2,MYOZ1,HIP1,CDKN2D,LPCAT2,LRIG1,CAP2,MISP,DNAJC6,STX16,ZNF181,ZBED9,SPIRE1,TCF7L1,DNASE2,IDO2,PPP1R3C,S100A10,ZFP28,LAMC2,ABI2,ROR1,GABBR1,NEURL3,SLC2A4RG,C2ORF88,DGCR2,GAD1,CARNS1,ARHGEF11,SLC38A6,SLC7A6OS,GSR,EPB41L4B,GDNF,OTOGL,FAM234B,SLC25A26,TENT4A,DISP1,DENND1B,NCOA6,NUTM1,TMEM263,GADD45A,SNX33,MIOS,JMJD4,ADIRF,CFAP70,CDK16,IDUA,IQGAP1,LRATD1,CALCR,BICRAL,SPIDR,MYO5A,PIP5K1C,TCFL5,TADA1,SYPL1,ZNF205,MRTFA,MATN2,PLAGL2,HSH2D,SMAD1,ADCY9,CFAP57,ZYX,ENAH,ZNF526,KDM4B,C9ORF16,IFIT1,LARP1,FGD6,SOX6,CHRNG,STK3,AC092835.1,CACNA2D4,ZNF318,TRERF1,STX17,ORAI3,PIAS1,CARS1,SPTLC2,C2ORF49,NAV2,LYZL6,MDFIC,EHD2,MFAP4,TNFSF18,SMAD5,ZNF562,TNFRSF10A,ZNF334,F10,SLC44A1,FAM171B,SCUBE3,PRR5,SCAMP4,SLC22A15,GATA6,CNGB1,RRM2B,ALPK2,NEURL1B,SC5D,ALOX12,SNX19,LGALS3,KITLG,RASSF2,TSPAN7,BRD3,BEND6,AC023055.1,C12ORF40,HS1BP3,TTPAL,SLC35G1,HINT1,ZNF250,MALT1,PCBP4,SLC15A2,ZNF737,TPM2,ZSCAN29,PPP2R5E,SH3RF1,NACC2,EPHB6,SPARC,ZNF175,C1ORF50,CNN2,YARS1,NCAM2,XPOT,MBD6,ZNF354C,STARD13,RC3H1,UVSSA,TMEM108,APAF1,GPATCH8,MICAL1,PYGO1,KCTD8,ABCC1,LRP1,ZNF543,KCNN2,UBE3B,SNX9,ZNF473,R3HDM2,SRRM2,KLC2,DHX32,KRT10,CDC42EP3,USF3,BRF2,SLC35F2,SLC11A2,MRTFB,NAIP,TNFRSF1A,TLR6,NCKAP5L,CCM2,OTUD1,IQCC,ZBED8,CHD9,BACE1,PKD2,ASCC1,NR2C2,BCL9,YLPM1,TNNT2,GTF3A,ZKSCAN1,SEL1L3,PCNX3,TGFBR1,TRNP1,ANO6,CAMK1G,CPNE2,RBFOX2,PTK2,DIAPH1,SOS1,SYNGR2,PCP2,SLC28A3,RCHY1,CHAMP1,TLR7,PHF21A,HK2,GPT,CCDC142,FAM199X,MTMR11,RARRES1,ADCY6,CD81,GYS1,CCSER1,PIGT,RNPC3,NEU1,HIRA,ADGRG2,UBN2,COL18A1,PRKACA,RADIL,SLC16A1,ZNF786,ZFP36L1,SLC22A6,ZNF841,KRT16,AMY1C,ZNF510,ZNF700,ZBTB6,H1-10,PHC1,OSBPL6,EIF2AK2,IL17RA,KLF3,GNAT2,SOWAHB,DLGAP4,MTIF3,RBMS2,MZT2B,LRRC4C,IFNAR1,MKX,MPND,RFWD3,NFIB,ACVR2A,PDZD2,P4HA1,STK4,PRKCI,ANGPTL7,USB1,DTD2,UTY,MYBPH,TRIM35,CD226,CDIP1,BIVM,GPR153,ZNF45,MISP3,CDH11,SELENOM,RAB39A,IFNK,AGPAT2,TBC1D12,NBPF3,FAIM2,POGZ,GLS,PLOD3,BLCAP,THEMIS,CCDC102A,MCTP1,RABGAP1L,IMPDH1,FANCF,TOM1L1,NFATC2,SMPD1,C12ORF29,SH2D3A,GALNT7,SOX15,CHMP4C,EPCAM,CTSF,ARHGAP8,SRC,OTULIN,NAT16,ZNF572,MLH3,FAM241A,NPIPB6,ZBTB9,ADAMTS3,TNNI1,EPYC,DUS1L,C1ORF141,PDK1,MBOAT2,H3-4,PARD6B,EPS8L2,KCTD18,ACAP2,MAST2,CCND1,C19ORF54,ZBTB24,DAP,PGAM2,ZNF189,TET3,RHPN2,PABPC1,ATP7A,TRIM21,EXPH5,RIPOR1,STAT6,PLP1,GCFC2,TMEM131,KERA,GPR17,KCNIP4,ZNF329,ZNF33A,PORCN,TSPAN10,VEZF1,MAN2C1,CAPZA3,BMF,CP,PAGE2B,RRAGB,ASAP1,PMEL,ZBTB47,INHBE,IARS1,RUNDC1,GPR137B,SEL1L,ZNF274,PROCA1,PHF12,ZNF415,TAB3,TMEM88B,ANKRD30A,MAP2K5,FAM217B,FKBP14,WDR5B,FAM92A,PTPRU,AP1M2,DHX35,MAPKAPK5,HPRT1,GPR37,PLEKHA8,TERB2,CEP63,ZNF655,DIRAS3,MDC1,MARS1,IRS1,ZNF641,NT5C3B,RHOF,GIPC1,SNX7,ZNF292,TIGD1,MON2,FNDC9,ARL6IP5,ZNF792,TMEM38B,GAMT,ADORA1,CACNB3,MXRA5,ZNF484,C12ORF66,PIGQ,GPHN,WLS,ANKRD31,AC005261.1,RANBP17,ATP13A4,CHIC1,FBXW10,DDIT4,GLIPR2,FANK1,MSANTD2,ADGRF1,ZNF81,AGER,CKMT2,RGS20,ZBED3,GTF2I,TFDP2,GALM,STK35,MEGF11,ZNF704,OTX1,TAF4,UBA1,FSIP2,ACY1,SPATA32,STXBP1,MAN2B2,FSD2,MARK4,SLITRK6,SERTAD2,AL645922.1,PFN2,PRKAR1B,MYADM,CCDC71,ANKRD1,ARHGEF1,ZNF16,ADSS1,MED15,ECHDC3,OMA1,ZNF777,NID2,METRNL,SVIL,TRPM1,EEA1,BICC1,ANKRD11,VPS53,RBAK,CEP19,GABRA5,DBP,ZFP30,MYO1H,RAB26,ACTR6,HSD11B1,FBXW4,KCNQ5,SCAF4,NAT1,SRSF12,FBXW7,TUBA3D,ZSCAN32,EGLN2,TJP1,RPS6KA3,TMPRSS11A,ETNK2,CAPRIN2,C3,FAXC,ARMH4,NAB1,DENND11,GLI4,TRPC1,ZNF852,ZBTB46,KANSL1L,NSMF,MOB3B,THAP6,ZBTB8B,ZNF496,NKX2-5,SEPTIN7,SPTB,PXYLP1,NOTCH1,CDH7,DNASE1L3,SLC9A8,ANKRD62,GSKIP,NRIP2,BCL7A,TMEM163,ANTXR1,SYT1,CLCN2,VSIG2,FGFR3,C1ORF159,EPGN,LSM10,C1QL3,KCNV2,ANKAR,FAM189B,S100A3,HERPUD2,ZNF530,HIVEP2,PTPRZ1,AC078927.1,ZNF350,SLC7A1,NAP1L1,FOXO1,FAM222B,CELSR3,HTR2C,IL1B,KIF3C,PLXNA2,AVIL,DDIAS,ZSCAN12,FSCN2,TSPAN17,ZNF500,ACVR1B,ZNF669,LIG4,ZNF808,SNTG1,GSTO1,PDE7A,LRP12,EYS,ITGA6,ANKRD61,RNF152,F2RL1,NKPD1,TTC21A,NTN4,SHB,CHST15,ZNF746,ATF6B,EFNB1,GXYLT2,PRRG2,UBTD1,NBPF4,ATP2B4,AK9,ZKSCAN3,ZSCAN22,ZNF836,ACOT9,MSANTD4,PTK2B,MYL9,SLC23A2,ERBB4,P4HA2,PRRC1,TMEM106C,RGL3,ZNF706,HDAC7,C2ORF68,PLEKHG2,POU3F2,DCAF16,ZNF142,APOL5,HAPLN2,WFIKKN1,MARCHF9,LBH,ZFYVE9,YY2,RAB22A,TMEM131L,GPATCH1,AC068580.4,TGFB1I1,ERP29,ZBTB41,SHOX2,KCP,DSG4,CCDC92,APBB1,C22ORF23,NPRL3,EXO5,PLEKHH2,ZSCAN21,LPGAT1,CIC,CD109,ZNF789,C11ORF42,ZNF3,ITLN2,CYB5A,KPNA2,ZDHHC2,CHST4,PRSS41,PLEKHN1,SMARCD3,ADM2,UROS,JAZF1,BCLAF3,SLC38A7,PLEKHG4B,C7ORF25,FRS3,ADAM11,SYNGR3,STX19,GNPTAB,ADD3,LPP,ABTB1,AC068896.3,NEO1,BVES,ASAH1,ZNF613,ZNF420,TRIM62,FOXRED2,WDSUB1,TSSK6,ZFP64,FAM160B2,ABI3BP,STYK1,CYP2C8,BEST1,ZNF257,BRWD3,ACE2,INPP4A,B3GALT6,OSBPL9,TSSK4,UNK,RHBDF1,ABITRAM,ID4,MRC2,ZNF385C,CDH24,CLEC10A,ADPRM,DCHS2,FOXP4,FEZF1,EPOR,BTBD3,SLC9A3R1,EGFLAM,ITGAV,NCF2,ZNF774,TMEM164,NBPF20,ZNF707,ZNF30,TMEM79,SERINC3,ZNF18,SLC26A11,SCMH1,ZDBF2,C17ORF78,RNPEPL1,STAB2,FKBP1B,ZFHX2,ZNF446,XKR5,ZNF213,GPATCH4,LMNTD2,PLXND1,GLT8D2,PRKAR2B,TMEM161B,CHL1,RASGRP4,ELN,TRPC6,NTNG1,CFL2,PRDM15,SAP30L,ZMYM6,TM4SF20,ZNF469,ILDR2,KLC3,PTPRT,IL1RAPL1,CCDC122,ZNF34,HIPK2,GRIK2,ASTE1,NEIL1,ALKAL1,SRPX,SPIN4,DRAM1,PKD1L1,DOK4,HNRNPA1P48,ZNF33B,DKK1,CYB5R3,SYNPO2L,NDUFA4L2,BMPR1B,KLHL15,LRCH2,GLMP,POLR3C,SLC6A15,PRDM8,ABCC10,ATN1,LRRC14B,CERS6,CNTN6,PLCZ1,CUTA,ZNF579,DTNB,ZNF606,SLCO3A1,COL6A5,COL10A1,DSTYK,AMPD3,TAS2R3,PPM1E,AJM1,TFEC,EFNA3,RRAS,CIART,SYNGAP1,TENT5B,DCAF6,CES2,TAS2R4,MTHFD2,RGCC,KCNJ4,PSPH,SMIM32,ZNF853,SCNN1A,KCND1,SLC66A1,TGFA,LTBP4,MORN4,C9ORF135,KCNRG,SEMA6C,PCDHB10,TEAD1,PAK3,SLC34A1,FAM174B,ZFP14,ARID1A,LMOD3,DDR1,TMTC2,SLC24A1,NRTN,ASB11,DTX4,OGFRL1,BCAS4,AOX1,GRN,F7,PRR15,TAZ,ZNF862,CHRM3,ABHD17C,ZSCAN2,BARHL1,TMEM30A,PDGFD,ICAM1,MFSD4A,ANPEP,ZNF316,PDZK1,DCUN1D4,FZD7,SPATC1L,HCN3,MYH15,MASP2,MKRN3,ZMIZ2,HECW2,ZGLP1,CCDC105,KIFC2,FAM222A,C19ORF67,TMEM116,TUBGCP3,HOXA2,NIPA1,RNASET2,EYA1,GRPR,PPP4R4,BEND3,METTL11B,TMEM265,PTCH1,TULP1,TRIM68,C12ORF42,F2,TEF,ALKAL2,ELOVL6,CACNA1A,ZMYND12,C2CD2L,VASH2,GRIN2C,SEMA4F,FCGR3A,TUSC1,FOXH1,HNMT,ISL2,SLC39A5,PLCB4,MTMR8,CACNB1,MTURN,GVQW3,RNF24,CDH18,ARHGAP12,KLHDC1,SLC35B3,CASTOR2,DSC1,ZNF385A,ST6GALNAC5,SOX10,PLPP7,PLEKHM3,CBX7,SESN3,KCNT2,SYP,WT1,MALRD1,KLHL4,A2ML1,SLC25A23,TIPRL,NTN3,CDSN,SGPP2,CBARP,RAB3IL1,NAGS,IL12B,CEACAM6,SLC12A8,ZNF345,WNK4,PCDH18,IFNLR1,MAMLD1,MFSD5,ADORA2B,DLX1,PLS1,PRRT3,STKLD1,PROX1,CARD10,CEP126,SLC17A5,CDC14B,TMPRSS7,SKIDA1,DIPK1A,ACTC1,KLHL17,ZNF775,SLFNL1,ANKRD6,RB1CC1,HSFX2,ARX,DOCK3,EPHA2,L3MBTL1,SLC16A13,SULT2B1,MYF6,SMIM22,DMGDH,TRIM58,LRRIQ1,MAN1A1,IGSF6,ZNF382,MSS51,EIF2AK3,ZNF527,DCT,RAPGEF4,FRA10AC1,CDH12,PCBP2,EFCAB9,NBEAL2,NCOA1,TRIB3,CA14,BBC3,CLEC19A,ZNF616,MYO7B,GPRC5D,ZNF546,PGBD4,PCDHB6,ST6GALNAC2,FAM149A,CCDC78,LRFN1,PADI4,CACNG2,PRR5L,ZNF829,PP2D1,SULF2,VSTM2A,AC093012.1,PRMT6,RCCD1,EPB41L1,PLA2G4A,PCBP3,NENF,LRRC29,SHISA4,PTDSS2,ADAMTSL5,PHF19,LGSN,ALDH1L2,LRRC46,IL17RC,INCA1,KRT2,ITGA3,ZNF575,RPGR,PRICKLE3,GFM2,LEF1,CLSTN2,EBF4,SLC45A3,CHRND,FTSJ1,FOXC2,DCDC2B,DLX2,AFAP1L2,ZNF677,NYAP2,ZNF583,PRSS23,GPR155,BCHE,SLC4A10,RAPSN,LCMT2,ATP6V1F,GALNTL5,ANKRD9,AC098850.3,CNTN2,CTNNA2,OR5B2,MMP21,AGAP4,SLC31A1,CTSH,ABHD16B,CDHR5,VWA5B2,FAM189A2,IQSEC2,SMIM5,LRFN3,PKDREJ,MAP3K7CL,LDB3,TRIM3,GNAT3,GOLGA6L2,KATNAL2,C6ORF163,ENKUR,TSGA13,FGF11,KRTCAP3,FOXD2,KRT1,NAPSA,EFCAB11,FGFRL1,GNAL,WDR53,OR2L3,UBD,ITLN1,TBX19,C2ORF78,TTC9,TP63,LRRC34,MYF5,FAM71C,ZNF620,CYP26A1,MFSD6L,FAM110B,SPINT3,DDX60,SLC9C1,MLNR,ARHGAP26,RASA4B,NAP1L3,SV2A,HNF4G,SLC38A3,DUSP28,CCDC65,PCNX4,SFTPB,LYG2,MYRFL,NEMP2,SLC10A5,ELOVL5,PACS2,JAKMIP2,TAS2R38,CTF1,TRIM36,TTC23L,HS3ST5,FCER2,ZDHHC23,PDE6C,HPCAL4,BDKRB2,ENOX1,IL34,ZNF653,SPIN3,PABPC1L,PDK3,TMCC2,SLC2A14,STOM,HAGHL,AL096814.1,CLDN24,KRT31,RTL6,KCNC3,CCDC110,KCNJ14,ZBTB26,RNF39,CYSRT1,KLF11,AQP6,NUPR2,ZNF554,TUBB1,ZSCAN30,GLB1,C10ORF113,UNC13C,LMOD1,RNF113B,CASKIN1,PAQR6,SBSN,PRSS35,SCGB1A1,MAGEE1,TNFSF4,TNFRSF17,ELF3,ABCA12,COL5A2,KIT,MYPOP,IFIT3,ABCC4,NEXN,RAB40A,OR2A4,LINGO2,MAGEC1,SLC24A2,DBNDD1,SEZ6,EXD3,CCDC121,SIM2,PHEX,SOBP,FAM71D,KBTBD3,IL17D,AL157935.3,NWD1,WRAP73,SPEF2,C4ORF47,ANGPTL3,ZBTB42,MYRF,KIAA1324,CDH8,WDR38,OR5B12,OR2AE1,PCDHB15,FUOM,DACH2,NOBOX,DEFA6,PCDHB13,OR2L5,B3GAT1,LCA5L,OR2T8,ABCC6,MAST1,REC114,ATL1,RPL29,CXCR5,CEACAM8,FBXO40,SMO,GPX2,ACMSD,IL17F,CCN3,F3,GPR27,SPOCK2,FOSB,PDK4,FRMD6,MYO10,LEPR,MPEG1,CPM,CDC42EP4,IL4R,MPP7,SSBP4,KCTD12,GPX3,EMILIN2,UCHL1,ENTPD1,LDLRAP1,LAMA4,FRZB,PPP1R9A,TENT5C,SUSD2,SLC10A1,AGPAT4,PECAM1,MCAM,RETREG1,SPR,CX3CL1,SPSB4,TLE4,CD74,AOC1,MMD,ABHD15,FZD6,TEK,SLC22A18,TMEM154,THSD7A,TTYH2,GLB1L2,C3AR1,THEM6,GABRQ,NEDD4L,CA12,ALDH3A2,KCNK1,GLUL,INSIG1,BST2,TLR3,NKG7,FLRT3,CASD1,CLCN5,ZBTB7C,MEX3D,SLC37A2,CCDC169-SOHLH2,FST,SOX4,STON2,SLC16A2,NBN,EGR1,DKK3,ITGB2,NFKBIA,KIAA1671,BIN1,GRIP1,CCNL1,GNG11,AC002316.1,SLCO2B1,RRAD,PLK3,MTSS1,PAIP2B,NR4A1,SERPINI1,BTBD11,ANGPT2,ZNF22,PLEKHA6,CAT,DLGAP1,STEAP3,INTS6L,SLC7A8,S100A13,TMEM218,VWF,CHDH,RASGEF1B,TNIK,PTGER3,S100A1,ENPP4,JUN,HSD17B11,CROCC,NR5A2,CTSS,CLEC2B,SRGN,SORBS1,PTGS2,TYROBP,ACSL4,GAREM1,MAPK8IP2,SLC43A3,AGPAT3,FILIP1L,SCD,EGFL7,NR4A3,CD163L1,AHSP,LAMA1,CST7,FADS2,ELOVL7,PARP14,TAF4B,CCDC126,HUNK,JUNB,THBD,B3GNT7,RMDN3,BIRC3,SREBF1,FOS,SLC16A12,CCDC69,EFR3B,HACL1,CD53,TRIB1,BTG2,MPHOSPH9,TBC1D9,CKB,CASP1,SLC22A17,NRP2,SUOX,CPT1A,PABPC4L,OAS3,H1-3,NEDD9,PIK3AP1,C1ORF116,RASAL2,IRAK2,SFN,DAB2IP,CXCR2,TTC39A,RXFP1,NEK1,ZNRF3,TMEM86A,SCIN,TXNIP,RAPGEF3,TSC22D3,RFX2,GPR157,ACADVL,NES,ACADS,KLF13,MARCHF3,CLPX,KLHL7,ECM1,VIM,SLC25A43,ITGB8,C20ORF194,NT5E,ABCA5,SLC16A10,CYSTM1,CD52,STAB1,FRMD4B,WEE1,SELENBP1,GSS,AIFM1,DHCR24,HADHB,REXO2,GZMB,S1PR1,IER3,CORO2A,GZMA,BDH1,EDAR,RADX,CD93,DUSP1,PPM1L,MTMR10,IRF1,CASP10,RAPGEF5,ASB2,CHSY1,HMCN1,SPRY2,RHOV,KLF6,ACSM3,MBNL1,CRIP2,RAB31,COQ8A,TMEM132A,NMRK1,TPK1,TFCP2L1,TMEM109,CNNM4,STK17A,MYO1E,SCARF1,RNF144B,FGFR1,DMXL2,ANAPC5,DLL4,NOSTRIN,NET1,MECOM,SLC25A29,NR4A2,CFAP52,CNDP1,KIF27,RGMA,SLC15A3,APOE,MEAK7,SERPINB1,PAQR7,RBM47,ABCA1,GRAPL,FES,MICAL3,TNFRSF1B,GPAT4,ENG,STAT5B,DUSP6,PAMR1,CA2,IGFBP2,AL590764.2,FKBP5,MYCBPAP,ZC3H12A,ADGRV1,ANKRD44,UNC119B,EMP1,CTSO,DEF6,SPN,TNK2,RPL21,HTATSF1,PRF1,PHACTR1,PDE4B,RGS4,N4BP2L1,DOCK2,LAT2,PTPRS,EML1,CD34,CYBRD1,TNIP1,KLRD1,AC008870.1,MAP2K6,PPM1D,SAMHD1,MINDY4,PLEKHG1,TIE1,KIF26A,CSGALNACT1,ZNF512,OPTN,THNSL2,BTN3A3,CHST6,SIPA1L1,CCR7,HSPB1,ST3GAL2,RELT,DSE,NIBAN1,FKBP10,SEMA6D,MMRN2,POP5,PHLPP1,CEP170,AHCYL2,RGS3,GMPR,GSDMD,PCDHAC2,PHOSPHO1,UNC13D,SYNPO2,ACHE,RSPO3,H4C8,CD69,ZBTB10,RSRC2,VAT1L,ETS2,GPRC5B,PYCARD,B4GALT6,GLA,IKZF3,GPD1L,PRPS1,CNKSR3,GUCY1A1,ABI3,TMEM35B,TANGO6,HAS3,TNFRSF14,ACSL1,GABRA3,UGDH,GPRC5C,ITGAM,CXCL8,DSG3,HMGN3,ZNF428,STARD4,THSD1,ABCC3,KCNQ1,ACSS3,ORAI1,SPATA20,KRT5,KCNMA1,ARHGAP9,MXD1,TRHDE,REEP6,SPRY4,CCDC28A,LDHAL6B,ADGRF5,ETFDH,RIOK2,CECR2,PTPN22,SRSF8,SFI1,C6ORF141,CCDC88C,SLC20A1,ADAMTS7,TLE2,APCDD1,UPRT,PTPRM,ITGAL,GDAP1,PRDM1,H3C15,SEPTIN3,ENO2,TGFBI,CD38,PLA2G7,LDLR,CLIC2,SLC37A1,PRDX3,BRD8,RCOR2,LIX1,RTN4,FAM76A,MSRB1,MAPK4,XYLB,COL11A1,AIFM2,SWAP70,OTUB2,ART5,NHSL2,SLC36A4,AGXT,H2BC13,CDK2AP1,HAUS7,SPATS2,H2AJ,PDE4D,CPNE5,TTLL12,DCP2,SDR16C5,RHOJ,TSPAN1,SNRPN,DCUN1D3,ICAM2,RCSD1,PTPRC,NDNF,FGL2,ADSS2,SLC9A7,IL1R2,HLA-DRA,OAF,SLC2A5,NPEPL1,DOCK4,ADGRL4,TM4SF1,FMNL3,ETFB,ESYT3,IRF8,UNG,ITGB7,AKR1B10,HYKK,PSMD4,SHANK2,KLRB1,TMC5,S100A14,RASIP1,PRR29,SASH3,TSC22D1,EPHB3,DYNLL1,SLC25A42,RASL10B,PKDCC,ALS2,GRAMD1B,APOL6,SLC41A1,ACADM,HLA-DRB5,STAT3,ZNF436,WIPF1,LPXN,CFLAR,IGFBP1,XPR1,CCDC88A,HOXD10,PEX11A,CTNNBL1,CLEC14A,LYPD1,RASD2,PRX,CLNK,IDH3A,SYTL3,TMCC3,TAPBPL,MSN,EPDR1,MGAT3,SNX27,ARHGAP30,GOT1,WNT8B,SNRK,RAB33A,PTH1R,HACE1,KDM2B,CALCRL,TNS1,CCNI2,GUCY1B1,NT5DC2,CD8A,PSMD1,SESN1,ATP8B4,PSMD14,PKIG,SLFN13,EXOC6,GLCE,JUND,SNAP91,TRPV6,MFNG,DIPK2B,ALDH5A1,TRAF3IP2,TRIM55,STOX1,GIMAP8,SYNE3,PAK1,NETO2,GFPT2,IDO1,TIPARP,ACOX1,ELP1,TENM4,LMO2,TRIM9,IFIT5,ESR2,NFKBIZ,PSMC1,SLC47A1,HLA-F,RGS2,LCK,MAP3K4,COL8A1,KCTD1,RAC2,FOXJ1,ERG,COL6A3,CCDC8,ZFP36,PIK3CG,PHF13,ARHGAP20,TMEM139,SYT11,FERMT3,ANXA6,SELPLG,APOBR,HARS1,RASGRP2,ACVRL1,ZNF77,PAN2,LYAR,QSOX2,PIEZO2,GABRA4,HYAL1,EGR2,GBP3,CAB39L,RNF34,USP31,SCNN1G,AL359736.1,B4GALNT1,HAVCR2,TMTC1,GDA,TMPRSS6,SORD,SLC2A6,CBLB,LDLRAD3,ST6GAL1,GPR137,GZMK,ZEB1,LAPTM5,CA6,NLRC5,ANKLE1,GIMAP6,ABL1,PUS1,MAN1C1,ST6GALNAC4,SLC44A4,MAP1S,ITGA4,LYRM1,INPP5D,HNRNPA1,KIF21A,GCLM,RAP2C,SEMA3A,PRKCB,ZBED1,PFKFB2,ARSA,HCST,PELI1,GALC,WDR17,XYLT1,APOBEC3G,MAT2B,ANGPTL2,FLI1,ITGAX,DENND2D,ISOC2,CD3D,DLG1,MFAP3L,MGMT,CTSW,CDYL2,PCDH1,ALDH1A1,KCNH7,CNRIP1,ADGRG3,FGD5,ZNF366,C11ORF52,AC009879.2,WDR5,SPSB1,SPG21,TANK,ADGRB2,GOLIM4,CXCL6,BCS1L,LPAR5,ARL4A,PZP,ENY2,KLK3,TLL1,SYK,TCEANC,CRLF3,ACOT6,TUB,KLF8,HSPA4L,PARVB,CCL5,SLC5A5,LSP1,ARL5B,AGAP2,NPR2,LAIR1,SELENOP,SMARCA2,CCNA1,EOMES,GIMAP5,AHNAK2,DDHD1,TYRO3,ANGPTL1,ATF3,RPL22L1,CTBS,FAAH,CHAD,KAZN,COX15,FRMPD1,SLBP,ARHGEF6,CASP5,SCML2,RBM43,NUP58,PRSS55,RGS1,MEIS1,POMP,TANC1,ENPP2,ATP2A3,DCN,ZCCHC8,OAS2,ZDHHC1,NDUFS2,RHD,GPCPD1,COL6A2,KANK3,CD300A,PM20D1,FAM107A,ARHGAP25,MAP2K1,MYO16,ETFA,NDEL1,CREM,CYTIP,CMTM7,MCL1,KRT75,PXK,KDR,PITPNM2,NCMAP,LNX2,AOAH,CCNH,PNPLA8,GCAT,CARMIL1,FGR,SHE,IGFBP4,STOX2,NOX5,ZNF217,NHLRC3,HADH,GPRIN3,SFRP1,VSIG10,CIPC,MAP3K13,LIMD2,SYBU,FBXO21,ATP9A,HMGCR,PSMB10,EIF2B1,ACLY,KIAA0408,PELO,C1RL,NQO2,TNFRSF6B,H2BC14,HDGFL3,SCNN1B,RASGRP1,GIMAP4,KALRN,VCAM1,KLF4,KLRC3,SLC8A3,AKAP6,MLEC,FBXO32,MARCKSL1,G3BP2,DOCK10,SYAP1,LRRK2,KLHL21,SLC34A2,IL2RA,PARP12,PARD3,SRPX2,RBM19,PAIP2,MLKL,GPR156,ZAP70,XK,NID1,LARP7,ACSS2,LCP1,SPECC1L,PLCE1,RAMP2,CASP4,CDKL5,DIS3L2,HNRNPH1,PSMA4,MYO1G,GNE,PANX1,UNC5B,LNX1,USP12,HSD17B4,LAMC3,SFMBT2,RUNX3,SLC16A14,BMX,EIF2B3,FZD3,AKR7A2,TMED2,PNMA8A,MAP1LC3A,PIK3R5,SAT2,PLPP5,AGAP1,POLD2,MZB1,FAP,CXCR4,GRAP2,PPIP5K1,GPR65,ING2,RPS6KL1,ARMCX2,LRRC8C,IFI44,PGM2,RIN2,KDM1A,RAMP3,TM4SF18,PBX3,NDUFB5,GCN1,GPAM,GPAT3,L3HYPDH,GRK5,MPP6,PRDX1,PRKCQ,GUCY1A2,TDRKH,AACS,APIP,ATG4C,TNFAIP3,C9,SLC2A8,TNFRSF9,ACSBG1,MRPL35,RAB17,PSMA7,PRELID1,PTTG1IP,VAMP8,PLAT,KIR3DL1,DPH1,MR1,ALPL,RGS12,YPEL5,NLGN3,TNFAIP2,CD14,GMFG,RPS6KA2,FAM167A,BCR,ADRB2,DYRK3,SH2D1B,HADHA,CCT6A,RPGRIP1L,PRSS45P,PRMT7,HLX,POLG,RBM38,KREMEN1,RASSF4,TNFRSF8,EIF2S1,CLDN16,NCKAP1L,NDUFA6,ABHD17B,CLCN3,GTF2H3,LRMP,GADD45B,HID1,AL358075.4,CD163,TIGIT,WFDC1,OXR1,AHI1,DTX3L,CORO1A,CA1,CRYBA2,CD55,TEAD2,CWC15,GRAMD4,PIK3R6,FADS1,FP565260.2,PTGIS,COQ9,DDX60L,TOB2,SERPINB5,PMEPA1,SYF2,DBI,TSEN34,PYGB,PROM1,MLST8,IRF4,CCDC115,CDCA7L,CHST7,CRIP1,IKZF1,RAB24,KMT5A,PTHLH,ZBTB20,CCRL2,TSPYL5,PIAS2,MYCT1,RAMP1,CSRNP1,CHST2,OXSM,SERPINA3,SUZ12,CMA1,ANGPTL6,CD70,CTTNBP2,IL31RA,P2RX6,NCR1,ARHGAP4,KIAA1549L,GIMAP1,SHROOM4,ASCL4,ZMAT1,SOX17,SPP1,CYP4F11,RAB35,DDAH2,TLE6,TDRD12,CLEC12A,HK3,PARP9,APLNR,ARL6IP4,NAALAD2,OLFM1,UQCRB,PGAM5,ALAS2,UCK1,RALGPS2,NUMA1,ARRB1,PHF5A,TFF3,HHEX,IFI27,RASA3,TMEM51,KCTD17,LCA5,CHST3,SCG5,RAB3C,PTCD3,CD48,NCOA4,MYL6,NTRK1,EXOC3L1,TMEM204,GTF2B,DENND2B,ACSL5,MRPL4,B3GALNT2,SAT1,ADAM9,NOX4,LYPD6,MPZL2,SBNO1,DNAJA4,TIPIN,OCIAD2,PCDH19,AKR1E2,ASRGL1,PDE1C,ATP8B2,RSAD1,RASAL3,TRIB2,CD96,AFF3,NAP1L5,RNFT1,POU4F1,DNMT3A,SAMSN1,PSMD11,DNAH5,AL159141.1,USP41,SERTAD1,FBXL3,AC124312.1,LRRC59,VSNL1,SMIM4,CYTH4,MEPCE,WHRN,TMCO4,IL25,PNMA1,ECHDC1,USP53,FRY,CD101,LUZP1,STX11,FA2H,SH3TC1,ITK,BCL2A1,SOSTDC1,PEMT,UBAC2,FCHSD2,COPG2,MRPL13,GPR174,THUMPD1,HOXD8,IGFBP5,TBC1D16,PDE10A,HCRTR2,ZNF618,SIRT1,EPHX3,SLC49A4,ENDOD1,PDHX,CUBN,ADAMTS16,CMTR2,AIM2,SNTG2,NUDT22,TNKS2,SKAP1,LYST,CCDC113,POU1F1,ECD,HNRNPL,AKAP17A,CAMK1D,PSTPIP1,USP39,SLC25A53,MORF4L1,PPP1R10,HOXB7,IFNG,CA8,CIB2,CYP7A1,TMEM168,WNK2,NOTCH4,TTR,ZNF516,IL21R,CD2AP,AL049634.2,IFFO1,MAPK8,PALMD,CCDC13,C15ORF62,CD2,CUL5,GPR183,SPAG9,IQUB,BBS4,HOXD9,FAAP20,ATXN7L1,JHY,FAM104A,SOD2,RBBP6,ACACB,ATP6V0D2,S100A16,BLMH,SUCLG1,MTMR12,SCML4,ZRANB3,PRKCE,MASP1,CCDC138,PPFIBP1,IFI30,CREBRF,METTL7A,PEAR1,UBASH3A,WDR86,CAMK2B,PITHD1,TMEM37,CNOT8,ICE1,TP53INP2,CLK1,PDLIM3,CASP7,CYBB,SPPL3,C5ORF49,LPAR3,NSUN6,CD83,INHBB,CITED4,GNL3,SERPINA1,MYOM1,CGRRF1,CD86,SLA2,DNAJC15,CCDC178,PMPCA,STX2,MACF1,SH2D2A,EID2B,CXCL5,GNA15,CARD11,SPART,HDAC2,PECR,SMPDL3A,SEPTIN9,TRPV2,RNF128,DDX27,PLPPR1,TPCN1,DGAT2,EVA1C,TP53I13,PJA2,SLC1A3,CCNB3,PSMB4,PLPP3,GAL3ST1,PPM1M,SLFN12L,HOXB6,ARHGEF15,PRMT1,TREM1,CCDC186,KPTN,GIMAP7,PSMA5,DDX5,DENND4A,TNS3,LIX1L,TNR,PSMB7,SMARCD2,GPRIN1,GATC,FASTKD2,CACUL1,MAD2L2,DOK2,BCL6B,RAN,MAGEA3,MAP4K1,DPY30,QPCT,STING1,PREX2,SH2D3C,GNAZ,ADCY4,RPL10A,POLR2F,SECISBP2,CAMLG,SLAMF9,AC008073.3,LZTS1,PAFAH2,EHD3,CX3CR1,RMND5A,DUSP10,GDI2,UVRAG,WWTR1,GALNT15,HSDL2,DCHS1,POSTN,SHANK3,OTULINL,IL13RA2,HIGD2A,AL049844.3,CYP27A1,BAAT,AASS,ANKRD22,TRIP6,CHST1,SMTN,ADAMTS9,DLK1,TM6SF1,PLCG2,RGS16,FTCDNL1,GIMAP2,NXT1,CKS2,PARP15,VAV1,HSP90AB1,PCDH10,CD3G,PPM1F,SIK3,VWA7,ZDHHC8,NEXMIF,NDUFA5,TALDO1,EPHX1,UNKL,CDK2AP2,BAG1,MOG,TLR4,NUMB,MRPS28,PRKAB1,USHBP1,PIGA,PLD2,RASA2,CCDC17,ITGB3,PLAGL1,AC000093.1,PSMD6,KLHDC9,UQCRC2,RASSF6,HNRNPC,DNAJB1,IQCD,FBLN2,EFCAB8,TMEM92,HLA-DPA1,FCRL3,VNN1,C11ORF96,SDHB,AP001273.2,IFI44L,IL15RA,BICDL1,ALDH1L1,UBFD1,MCHR2,TACR1,NXF1,CDR2,ATP5PO,FAM221A,FMR1,MAP7D1,ARHGEF10L,GOT2,SRSF9,NDUFS3,MILR1,CFAP300,MRPL15,GEM,PSMC5,GRM4,ANKDD1A,GPR68,ZNF518B,NDN,MRPL36,EHD1,CHIT1,SLC16A7,EXOC3,NFKB1,AKNA,TMEM30B,ZNF665,PLA2G2A,ADH1B,CCDC80,WDR1,LMNA,COX5A,PNRC2,NPDC1,CWC25,RNASE6,TXNL4B,SUSD3,SLC52A2,IQCA1,IL15,PPP1R16B,F13A1,LCP2,RHOH,C3ORF67,AHSA1,PLEKHB2,UCP2,MTR,COQ5,BEX1,KCNAB2,ATP6V1D,NPPC,PVRIG,F8,H1-1,CHGA,LAX1,COQ10B,OSTF1,STXBP3,B3GAT3,RSU1,DACH1,DPYSL2,RFC5,MEAF6,PYHIN1,WNT5A,MSRB3,ARNTL,ABHD6,RASSF5,MDH2,GNB4,RIBC1,C12ORF65,IL12RB1,IL6R,NHEJ1,CA4,SLC25A21,PPA1,PARVG,UBE2QL1,CLDN1,MCM6,OXNAD1,ZSCAN5A,ZNF138,USP38,COL1A1,SUSD4,IQCK,CLSTN3,GMNN,ADCY5,TMEM229B,PLEK2,KLHDC8A,TSPAN18,EHHADH,HSD17B10,NYNRIN,RSRP1,PRDX2,PPP1CB,SPRYD4,LYVE1,COX7C,PAF1,DPEP3,PHACTR2,HOXD3,ACP6,FHL1,NKD2,SHISA3,GPR82,SLAIN1,SH2D1A,GMFB,ADAMTS5,ATG16L1,PLEK,C1QBP,PCDH12,TSPO,FAM110C,TPD52,PIPOX,FCRLB,UQCC2,XAF1,KLHL32,RP1,ID2,STEAP1,TSPYL2,ARHGAP15,RUBCNL,RPA1,LRP11,CLDN2,UPF3B,COL6A1,RASL11A,ZBP1,S100A9,RGS7BP,IFT27,PGAP1,DDX3X,PSMA1,USP3,PANK4,CMPK1,RAB20,BAG3,TCN2,CYP39A1,BCLAF1,DIRAS2,PLG,C3ORF14,GLRX2,DELE1,CD37,OAT,MAML3,SAMD3,MAOB,MYBPC2,N4BP1,CNN3,MPC1,CXCL14,CLUH,WAS,CMTM1,ING4,DTX1,IL7R,STEAP4,PLA2G4B,MRC1,DCTN4,MKS1,KLHL6,SYNJ1,KLHL3,ELL,PIGH,WDR3,FASTKD1,TAF12,ZBTB16,SOCS2,AC004922.1,KCNC4,RPAIN,APOD,ALDH1A3,H2BC21,PLEKHO1,PLAAT4,FCER1G,H2BC18,ZNF438,TAF7,TTC28,HERC5,SLC39A2,FBRSL1,PDSS2,GON7,DLAT,FCN3,LIN52,SCAMP5,GLRX5,AC019117.4,ACOT11,GPR39,PSMC2,SLC10A7,PC,KLF2,ARHGAP17,IFT140,CLBA1,PEPD,PSMC6,RCL1,S100A6,SH3BGRL2,LMOD2,C1QB,ADAMTS14,C5AR1,ENGASE,TMPRSS2,TMEM201,CRY1,PDHA1,SDK1,SLCO5A1,SLC25A20,IFT122,HSP90AA1,TNIP3,IL1R1,NCK1,ME3,DVL2,SNX11,ITM2B,EBAG9,BATF,PTCHD4,SCAND1,MYBPC3,PPP1R12B,DUSP23,ABCC2,FBXO16,PER1,RFTN2,SYTL4,SPOCK3,PDE3B,MRNIP,LPL,ADAMDEC1,CSPP1,RABGEF1,NT5C,LGR6,GLCCI1,BNC2,TECTA,TNFRSF18,MDK,SLC2A4,HDC,SDCBP,DNAJA2,TSPAN11,BAMBI,PAQR8,CGAS,SLC12A7,ACPP,C2CD4A,NOL4L,NDUFS4,CEP76,DMAC1,H1-5,VEPH1,NUDT2,POLE3,PLCL1,DIPK1B,TRPT1,POLRMT,AMT,RND1,MLF1,PLEKHA7,SDC3,SMPD3,TBX21,IRF6,PDXDC1,SELL,HAS2,JADE3,ST8SIA4,C12ORF56,LSMEM1,SYNRG,NIBAN2,THEMIS2,MSR1,LXN,NIPAL3,ZNF432,DHX37,DAP3,ZEB2,XCR1,MAPK13,USP46,SYTL2,ISG20,TUBE1,TIMM23B,PXMP2,SBDS,BCAS1,FREM1,MTF1,ZSCAN18,STYXL1,COMMD1,OASL,LAG3,LYSMD3,FRMD1,TESC,THBS1,IL16,CYB561A3,SMIM20,DNAJC25,NFKBIB,TRMT6,MYO15B,SYNE1,RELL1,MAL,CHGB,PAQR5,CEP89,CXORF65,COX7A1,PDLIM4,HOXD4,HGH1,ABLIM2,PSMB9,RAB8B,ABHD16A,SERPINF2,CEP70,CLK4,ACAT2,RNF150,IRF7,CAMKK2,OSMR,KIF21B,LOXL3,FAM83F,NOP58,SLC25A34,NT5C3A,ASMTL,RBM7,MUC3A,GPX7,CYB5D1,CPXM2,SHLD1,NKX1-2,CDA,BGN,IL12RB2,P2RY10,OSBPL7,PCNA,SLC35F3,CXCL11,LRRC43,HHIPL1,IPCEF1,NCAPH2,SPTA1,CCDC154,INIP,MRPL50,SWT1,RPP40,CBX2,SRSF5,PRICKLE2,AAMDC,CYCS,INPP1,DUT,TSNARE1,LPA,ARMCX4,CCNJL,TNC,NOC4L,SPAG7,SHFL,MAPK8IP1,SACS,L3MBTL4,FASLG,FCRL6,YTHDC2,KLHDC8B,GHRL,CD300C,SSPN,NSL1,IFT22,HNRNPM,PSMA6,KATNAL1,RASD1,IGSF9B,GBP7,COL4A5,TNFSF11,MGARP,PYROXD2,MAP9,HSD17B12,LYL1,GLRB,PTPRB,C11ORF74,TMEM70,P2RX7,FOXS1,RASL10A,TNFAIP8L1,SMAD7,CDC25A,DPM1,DDC,PIM1,CHRNA6,PSTK,CLDN3,MCCC2,SLC38A5,KLRF1,HSD17B2,ANKH,COL2A1,PLEKHG5,ZNF367,CLUAP1,ZNF280C,CIAO2A,NRCAM,DPCD,FGD4,ING1,LONP2,KCNK13,MRPL24,USE1,SAPCD1,CCDC9,CD1D,MAPK6,NAPRT,KCTD14,CXCR3,KCNQ4,RIC3,UBL7,NIPAL1,JAK2,SPAAR,GAS2L1,NCALD,PHETA2,PNKD,ARHGEF38,DLGAP2,AL049779.1,CRTAM,SFXN5,KDM4E,DNAH9,RNF157,GINS3,IVNS1ABP,ATXN7L2,MAN2A2,CEBPD,METTL1,RTN4RL1,ATP5ME,ZNF670,NLGN1,MTUS2,CHI3L2,NLRC3,ALOX15,NMNAT3,POR,PLVAP,BARX2,HMX1,KCNJ2,TMEM71,TAL1,IFI35,UNC13B,MAP1LC3B2,SEPTIN6,EGR3,BSPRY,FBXO6,FSCN1,CHPT1,PLEKHB1,HGF,CDC34,SYNGR1,LY96,AC069444.2,NUDT12,WDR72,AFF1,TEC,TGFBR2,SLA,PRKCA,LURAP1,SH2D7,JAKMIP1,RMDN2,PADI2,TCEAL1,SIGLEC11,XRCC1,SLC9A9,MID1IP1,SWSAP1,VSIG4,SERTM1,RANGRF,FRAT2,BAK1,ABCC9,TENM2,C16ORF54,PTGER2,NCF4,COL16A1,CLGN,PFAS,BCL2,YIF1B,HINT3,SHMT1,NFIC,MGP,NKD1,TMEM44,ADGRG5,SLFN5,C11ORF95,H2AC15,EZH2,HOXB9,AGPAT5,SGIP1,IDNK,TMEM187,PKLR,DUSP27,C16ORF46,PDCL3,THG1L,PDIA4,UBALD2,MX2,H2AC12,SLC22A12,OR2AT4,SEMA4D,CHN1,LRP5,CHST10,TSACC,CIDEC,ASGR1,S100A2,ADTRP,H2AC16,ERAP2,MADCAM1,LMO3,P2RY8,OAZ3,PDE3A,RASGEF1A,SLC1A1,SLC26A10,SFRP4,DNAH8,STARD9,GLYATL1B,SEMA4G,C15ORF48,TLCD5,RPA3,ALMS1,DCDC1,ETV1,SNX10,ALOX5AP,CLEC2D,AC005747.1,IRAK3,TSPAN12,CASZ1,SUSD5,NRROS,CHST12,GFI1,SLC9B2,CDC26,QTRT1,TXLNG,TEX30,FGFBP2,BOLA3,PDE5A,CHCHD3,NHLRC4,SERPINA7,UPK3A,CUL9,PRUNE2,CLIP4,INSL6,HMGA2,ITGA9,ALDH6A1,PRKCH,BTBD19,LFNG,CRACR2A,BBOF1,SPDEF,NASP,CD4,TTC22,CACYBP,TMEM200A,DPYSL4,AP3B2,NHLH2,DUSP2,SARDH,CD84,HBEGF,CENPU,NCKAP5,ZFAND4,TERB1,HCK,DTX3,WSCD1,CCM2L,ADAMTS8,GCNT1,FSD1,FAAH2,CFAP206,AIMP2,SLC25A25,PAEP,CFAP45,PEF1,FAAP24,SLC39A4,CCL4,FAM167B,EMCN,SVOPL,LARP6,HRH1,SLAMF8,ELL2,PGM2L1,MICU3,FAM241B,CLYBL,PBK,HBP1,NLRP3,HDAC9,ECI1,CUEDC2,SALL4,DLL1,CLEC20A,UST,WDR47,RIMKLA,EVL,CFD,SLC16A6,APBA2,ABCA2,TNFSF12,DYNLRB2,CRABP2,C1R,CCL2,FAM151A,NR2F6,DNAH3,TSGA10,INA,AL451136.1,MPP2,TBKBP1,PDE7B,SNX18,CACHD1,LRRC66,HCN2,FTHL17,MAP1A,TMEM156,MARK1,DHRS13,CDK18,KIAA0355,AKAP5,CAMK4,CCDC36,STEAP2,C8G,SMIM1,MAP7D3,DOCK11,STK36,PLPP4,AC005041.1,KLRG1,NANS,MAFB,WSB1,LONRF3,STARD8,FLYWCH2,ENPP5,TEX35,NFATC4,SPATA6,CXCL10,BORCS6,C1QC,AC092143.1,GK,DOCK8,SLC16A9,SIGLEC10,PER2,CENPM,ADAMTS13,GRASP,ADCYAP1R1,NTF3,CPXM1,TDRD6,PTPN7,ADAMTS4,PALM2AKAP2,APOL2,TMLHE,HYAL2,FOXF1,RCAN3,CYP1A2,COQ7,TEKT2,WDFY4,FAM25C,ZNF184,NLRP12,HPS1,CYB561,ZNF521,CCN2,NAA40,FAM110D,FAM53A,THEG,PAG1,APOO,AC134669.1,FCGR1B,FCER1A,FOXA3,IZUMO4,USP51,CALHM5,CCL15-CCL14,CXCL9,BCL3,ALLC,ARSI,RBKS,NAV3,SLC2A13,ALPG,DSCAM,THY1,FCMR,RRP12,SEMA4A,CARD14,WDR93,PROM2,TMED8,RSPH6A,ITGA7,FYN,PPP1R14A,SNCB,TMEM176B,TRPV5,PARP4,CAPS2,ECI2,COL1A2,PTGR1,SCN1B,ARMC5,ELAVL2,TM4SF19,ERMAP,YPEL2,CYGB,VMO1,FAM71A,ARAP3,C4BPB,ASXL3,C7,KCNMB1,IER5,HELZ2,TMEM88,SEC11C,RBM44,STARD5,NUDCD2,H2BU1,SETD9,METTL7B,PAH,ADA2,TAP1,FGF7,FBXO41,ZNF135,DHRS4,ESM1,HACD4,CCR4,ARSD,CCR5,CASC1,PLPP1,EHD4,NRARP,TCEA3,ZNF75D,FAM124B,STMN1,PTPDC1,ZNF423,ADAMTS12,IDI1,TMEM63C,TAGAP,OAS1,HENMT1,MEGF10,IRX5,ZMAT5,ATP8A1,POLE,GAS1,SLCO1B3,IL10,ORAI2,CDC20B,SH3GL2,HOXB2,RFLNB,UNC80,CCDC85A,WIPF3,MT1M,UNC5A,TRAF3IP3,CCR9,SIPA1,BAALC,OSM,CHI3L1,ZWILCH,KLF10,CYTH1,TARS3,VCPKMT,LRRC7,GCHFR,CLEC4D,MMP28,B9D2,ORC6,PGPEP1L,TPMT,FAM185A,PLPPR2,REL,HLF,MCM7,NMI,H2AC21,CIITA,RBM11,PENK,FAM3D,NEFH,SHISAL2A,SLC35G2,LHX6,ALOX5,HOXA7,ANK1,LYSMD2,PGAP4,DARS2,OPLAH,TSHZ2,SGSM1,ELAVL4,F2R,ANGPTL4,RPA2,TRAF1,SLC66A2,LRRC61,ZKSCAN7,HCAR2,TTC36,TRPS1,DNAI1,RGS22,KCNJ1,CBY1,GLS2,MMP25,PPP1R3G,UBE2L6,CMSS1,SUCNR1,GLRA2,METTL24,SLC4A1,NAP1L2,CCDC68,GPR35,TCTEX1D4,FAM81A,GPR34,TRIM40,HFM1,BTBD9,KCNE3,EFCAB6,BRICD5,GABRP,FAM162B,GABRR1,GRIN1,SLC25A18,ADGRE1,NPR1,MS4A7,CCL18,C2CD4B,INSR,SHC3,EDN3,FAM227A,DLC1,COQ3,SRL,CATIP,ZNF239,PRIMA1,VNN2,TFDP3,P4HA3,GREM1,BCL11B,COL5A3,C14ORF180,PTX3,CEMIP2,DOC2B,OTOF,SIRT4,ATP8B3,ARHGEF19,RBM20,TTLL10,PTGDR,AATK,STRC,H3C10,RNF130,C19ORF44,RIDA,PCNX2,CHST11,VIPR2,TLR2,PON1,SPESP1,AGBL4,KNTC1,SAMD15,MROH6,MNS1,NMUR1,TRPM8,MYOM2,SLC6A16,TEX14,CFP,POLR3K,LRFN4,CLDN14,THBS2,FMNL1,LMCD1,TBXAS1,NPR3,CSNK1A1L,KIAA1143,ICOS,EOGT,CELF4,HSD17B6,TNFSF9,SHROOM1,ANGPTL5,TPH2,ADARB1,SERPINA5,HECTD2,FCHO1,ACOT7,MLXIP,IL7,VWDE,MAK,LETM2,TRPM5,EVPL,TMEM61,GCNA,CRLF2,FAM117B,ZNF593,PHYHIPL,NFASC,C16ORF86,RARRES2,ABHD3,RFX6,TMEM39B,C3ORF20,CMYA5,ASPHD2,SLC15A1,PLD4,TAFA5,PDGFRB,KCNK6,ARMC2,KLRF2,GFRA2,CEP135,MFSD2A,AC009070.1,GYS2,MYC,IGSF10,PRDM5,PFN4,SLC25A48,CPQ,CCDC197,STAT5A,STC1,TMEM143,TRPA1,APOBEC3B,DHX58,SLC9A3R2,DENND5B,MMRN1,CXORF21,PIWIL4,H4C11,ASB13,CRABP1,SIRPG,GOLT1A,HELB,EFCAB13,EPHA3,ADAMTS10,CCBE1,SLC27A3,NUDT7,SGPP1,APOC1,PLEKHH1,EPHB2,ZCCHC24,RABIF,ADAMTS18,DNAJC27,AC011195.3,CABP1,XCL1,POLM,SULT1A1,MT1X,MAP1B,DRD2,LCN12,NUP62CL,LRFN5,FSTL4,UAP1,TSPOAP1,SPRY1,STAMBPL1,ADAMTS2,RTP4,HPN,DISP3,CRYAB,CTHRC1,TMEM107,MAGEA9B,HSPA12A,DGKG,HLA-DMB,MPO,ARSL,FCRL5,OCA2,CD7,ARL14EPL,HERC6,FCGRT,EZHIP,TMEM52,SAMD13,CABP7,RNLS,EMP3,GATM,DHRS7,VRK1,ADARB2,MB,PPBP,GPRC6A,CCL1,BHLHE41,RHBDF2,LRRN1,ROR2,MCOLN2,TMOD2,BMP2,ACSBG2,MT2A,MACROH2A2,PTPRN2,TAFA2,PPFIA3,N6AMT1,RTL1,RORB,ASB15,IGSF22,DUSP19,TST,KIF9,CPZ,ABCA4,SLC7A9,OOEP,DDO,TULP2,ZGRF1,AC020907.6,CD6,CD40,LAMP3,GAB3,TMEM258,CETN2,DNASE2B,NFKBID,HAND1,ZG16,RFTN1,SLC8A1,AKR7A3,FAM20C,CYP1A1,NFAM1,TOR4A,TESPA1,HDHD3,SLC22A16,TIMD4,CYP4V2,PUS7,LCTL,RCBTB2,C17ORF50,LGALS3BP,AREG,GRAMD1C,LRRC36,P3H3,ADM5,SLC47A2,CD8B,NTNG2,INSC,KCNK10,LRRC3B,CNTN3,PLXDC1,CNGA3,MAP3K15,FBXO24,NXPE4,SIM1,HOMER3,HTR1E,VEGFD,NT5M,DHFR,FOXO6,PDE6A,MAF,TMC8,PRSS22,ARHGEF37,TSPAN33,CCDC103,GSDMA,HLA-DOA,GSTM2,IGF1,RASGRP3,ADGRA1,GJB2,DAGLA,EFCC1,MYO3A,VSIG1,SAMD9,KDM4D,TTC24,RGS9,TFAP2B,TBXA2R,PRKD1,FAM9A,AIF1,TAS1R1,RTKN,GPR3,BPIFB1,PGGHG,INKA1,HOXA6
# query genes duplicates: none
source	term_name	term_id	term_size	effective_domain_size	p_adj_color	adjusted_p_value__D28A up	query_size__D28A up	intersection_size__D28A up	p_adj_color	adjusted_p_value__RPT up	query_size__RPT up	intersection_size__RPT up	/		term_name	term_id	iRP-D28A upreg. (padj)		iRP-D28A downreg. (padj)	
HumanProteinAtlas	Syncytiotrophoblast-group-enriched	HPA:STB-group-enriched	118	1172	1	1	149	7	3.33E-07	3.33E-07	410	68			Syncytiotrophoblast-group-enriched	HPA:STB-group-enriched	1	1	0	3.32763E-07
HumanProteinAtlas	Cytotrophoblast-group-enriched	HPA:CTB-group-enriched	86	1172	1	1	149	5	4.24169E-05	4.24169E-05	410	49			Cytotrophoblast-group-enriched	HPA:CTB-group-enriched	1	1	0	4.24169E-05
HumanProteinAtlas	Syncytiotrophoblast-enriched	HPA:STB-enriched	39	1172	1	1	149	4	0.037562891	0.037562891	410	21			Syncytiotrophoblast-enriched	HPA:STB-enriched	1	1	0	0.037562891
HumanProteinAtlas	Extravillous-enhanced	HPA:EVT-enhanced	444	1172	0.088697571	0.088697571	149	68	1	1	410	111			Extravillous-enhanced	HPA:EVT-enhanced	0.088697571	0.088697571	1	1
