# Supplementary material for: Transcriptomic analysis of primate placentas and novel rhesus trophoblast cell lines informs investigations of human placentation
Source: BMC Biol. 2021 Jun 21;19:127. doi: 10.1186/s12915-021-01056-7 (PMC8218487; doi:10.1186/s12915-021-01056-7)
Supplement: Supplementary file 16 — Additional file 16. Immortalized cell line passage details. [file 12915_2021_1056_MOESM16_ESM.txt]

	iRP-D26	iRP-D28A	iRP-D28B	iRP-D50	iRP-D141	iRP-D149	iRFb-XX	iRFb-XY
Phase contrast	p.14	p.15	p.11	p.8	p.8	p.9	NA	NA
TERT & PAC RT-PCR	p.16	p.17	p.13	p.11	p.11	p.12	p.8	p.8
IF staining	p.16	p.17	p.13	p.11	p.11	p.12	p.8	p.8
qRT-PCR	p.16	p.17	p.13	p.11	p.11	p.12	p.8	p.8
mCG secretion assay	p.16	p.17	NA	NA	NA	NA	NA	NA
single-cell DNA-seq	p.17	p.18	p.14	p.12	p.12	p.13	p.9	p.9
Metaphase spreads	p.19	p.20	p.16	p.14	p.14	p.15	NA	NA
RNA-seq	p.25	p.26	NA	NA	NA	NA	NA	NA
qRT-PCR (DMSO/Forskolin)	p.25	p.26	p.19	NA	NA	NA	NA	NA
IGF2 secretion assay	p.30	p.31	p.23	NA	NA	NA	p.12	p.12
Matrigel invasion assay	p.31	p.32	NA	NA	NA	NA	NA	NA
