# Supplementary material for: Transcriptomic analysis of primate placentas and novel rhesus trophoblast cell lines informs investigations of human placentation
Source: BMC Biol. 2021 Jun 21;19:127. doi: 10.1186/s12915-021-01056-7 (PMC8218487; doi:10.1186/s12915-021-01056-7)
Supplement: Supplementary file 17 — Additional file 17. Primer details. [file 12915_2021_1056_MOESM17_ESM.txt]

Gene.name	Species	Forward_primer_seq	Reverse_primer_seq	Predicted_transcript_product_size	Gene.description	GeneID	Macaque.gene.stable.ID
BMP1	Human & Rhesus	AGTCCCTGGGGGAGACCTAT	CCGTTCACCTCATACTTGGG	109	bone morphogenetic protein 1 [Source:HGNC Symbol;Acc:HGNC:1067]	ENSG00000168487	ENSMMUG00000013031
CDH1	Human & Rhesus	GCCGAGAGCTACACGTTCAC	GCTGTCCTTTGTCGACCG	101	cadherin 1 [Source:HGNC Symbol;Acc:HGNC:1748]	ENSG00000039068	ENSMMUG00000011850
EGFR	Human & Rhesus	GAGGTGGTCCTTGGGAATTT	TGAGGACATAACCAGCCACC	97	epidermal growth factor receptor [Source:HGNC Symbol;Acc:HGNC:3236]	ENSG00000146648	ENSMMUG00000022394
ENPEP	Human & Rhesus	AGCACACAGCCGAATATGCT	TGCCAAAATCTGGAATAGCG	120	glutamyl aminopeptidase [Source:HGNC Symbol;Acc:HGNC:3355]	ENSG00000138792	ENSMMUG00000005517
ERVFRD-1	Human & Rhesus	TGGAGCAGTTGCTGAGCTTT	GCAGCTCGTTTTGTGACCAG	134	endogenous retrovirus group FRD member 1, envelope [Source:HGNC Symbol;Acc:HGNC:33823]	ENSG00000244476	ENSMMUG00000043161
ERVV-1	Human & Rhesus	TCGAGACAAGTCACCCCAAA	GTGTGCCTTGGGAAGCAAATA	91	endogenous retrovirus group V member 1, envelope [Source:HGNC Symbol;Acc:HGNC:26501]	ENSG00000269526	ENSMMUG00000046400
ERVV-2	Human & Rhesus	TTCCACTCCAGGTTTCGCTT	TCCCTCCTTAGAGGTGCTTT	179	endogenous retrovirus group V member 2, envelope [Source:HGNC Symbol;Acc:HGNC:39051]	ENSG00000268964	ENSMMUG00000046400
ERVW-1	Human & Rhesus	AGCAGAGGAGCTTCGAAACA	AGAGGTCCTAAGAAGGGGAGAA	81	endogenous retrovirus group W member 1, envelope [Source:HGNC Symbol;Acc:HGNC:13525]	ENSG00000242950	ENSMMUG00000049959
GAPDH	Human & Rhesus	GGAAGGTGAAGGTCGGAGTC	GTTGAGGTCAATGAAGGGGTC	119	glyceraldehyde-3-phosphate dehydrogenase [Source:HGNC Symbol;Acc:HGNC:4141]	ENSG00000111640	ENSMMUG00000018679
GCM1	Human & Rhesus	GCCTCTGAAGCTCATCCCTT	GGATGATCATGCTCTCCCTTT	111	glial cells missing transcription factor 1 [Source:HGNC Symbol;Acc:HGNC:4197]	ENSG00000137270	ENSMMUG00000022083
GULP1	Human & Rhesus	TGATGGCAACTGTATGATAGAAGC	TCATGATGAGGATCAGCCAA	123	GULP PTB domain containing engulfment adaptor 1 [Source:HGNC Symbol;Acc:HGNC:18649]	ENSG00000144366	ENSMMUG00000008265
HPRT1	Human & Rhesus	GCTGAGGATTTGGAAAGGGT	CATCTCGAGCAAGACGTTCA	73	hypoxanthine phosphoribosyltransferase 1 [Source:HGNC Symbol;Acc:HGNC:5157]	ENSG00000165704	ENSMMUG00000008303
TERT	Human	CCAAGAACGCAGGGATGTCG	AGGGCAGTCAGCGTCGTC	199	telomerase reverse transcriptase [Source:HGNC Symbol;Acc:HGNC:11730]	ENSG00000164362	NA
IGF2	Human & Rhesus	GGACACCCTCCAGTTCGTCT	CGGAAACAGCACTCCTCAAC	105	insulin like growth factor 2 [Source:HGNC Symbol;Acc:HGNC:5466]	ENSG00000167244	ENSMMUG00000047449
KRT7	Human & Rhesus	GGATGCCCTGAATGATGAGA	CACCACAGATGTGTCGGAGA	94	keratin 7 [Source:HGNC Symbol;Acc:HGNC:6445]	ENSG00000135480	ENSMMUG00000010000
LEPR	Human & Rhesus	AACCTTCAATTCCAGATTCGC	TCTGGAACTGGGAGACTGACA	107	leptin receptor [Source:HGNC Symbol;Acc:HGNC:6554]	ENSG00000116678	ENSMMUG00000003265
LIFR	Human & Rhesus	TGCGAGCCTATACAGATGGTG	CACTCCAACAATGACAGCCA	125	LIF receptor subunit alpha [Source:HGNC Symbol;Acc:HGNC:6597]	ENSG00000113594	ENSMMUG00000007386
LIPF	Human & Rhesus	CTATGTTGGCCATTCCCAGG	CACAGTGGCAACAGGAGCTA	112	lipase F, gastric type [Source:HGNC Symbol;Acc:HGNC:6622]	ENSG00000182333	ENSMMUG00000023148
LVRN	Human & Rhesus	TCATCCAAGTTATGTGGCCC	TTGCTTCCATTCACATCTTCTTT	75	laeverin [Source:HGNC Symbol;Acc:HGNC:26904]	ENSG00000172901	ENSMMUG00000022191
CGA	Human & Rhesus	CCGGGTGCCCCAATATATCA	AGCTACACAGCAAGTGGACTC	126	glycoprotein hormones, alpha polypeptide [Source:HGNC Symbol;Acc:HGNC:1885]	ENSG00000135346	ENSMMUG00000000222
MMP2	Human & Rhesus	AGTACGGCTTCTGTCCCCAT	CATAGGATGTGCCCTGGAAG	99	matrix metallopeptidase 2 [Source:HGNC Symbol;Acc:HGNC:7166]	ENSG00000087245	ENSMMUG00000004475
NCAM1	Human & Rhesus	GGATGGCAGTGAGTCAGAGG	ACATCACACACAATCACGGC	120	neural cell adhesion molecule 1 [Source:HGNC Symbol;Acc:HGNC:7656]	ENSG00000149294	ENSMMUG00000004688
NGF	Human & Rhesus	CACAGGGAATGTGGTGAGGT	GAGCTGAGCTTGGGTCCAG	114	nerve growth factor [Source:HGNC Symbol;Acc:HGNC:7808]	ENSG00000134259	ENSMMUG00000062180
NOS3	Human & Rhesus	AGGTGGGGAGCATCACCTAT	TGTAGGTGAACATTTCCTGTGC	96	nitric oxide synthase 3 [Source:HGNC Symbol;Acc:HGNC:7876]	ENSG00000164867	ENSMMUG00000020437
PAPPA	Human & Rhesus	TGGCAGGAGTAGCAACTTGG	ACAGTGCATTCTGGCGACTT	104	pappalysin 1 [Source:HGNC Symbol;Acc:HGNC:8602]	ENSG00000182752	ENSMMUG00000013099
PAPPA2	Human & Rhesus	GACAGAACAACCCAGCCATC	CTTTCCCTTGTCCTTCCCTG	107	pappalysin 2 [Source:HGNC Symbol;Acc:HGNC:14615]	ENSG00000116183	ENSMMUG00000023214
PGF	Human & Rhesus	CTTGCTTCCTGCAGCTCCT	CTTCCACCTCTGACGAGCC	96	placental growth factor [Source:HGNC Symbol;Acc:HGNC:8893]	ENSG00000119630	ENSMMUG00000002909
PTPRC	Human & Rhesus	CACTCGGGCTTTTGGAGAT	ACCTCTCTTCCAGTTGCTTTTTC	117	protein tyrosine phosphatase receptor type C [Source:HGNC Symbol;Acc:HGNC:9666]	ENSG00000081237	ENSMMUG00000000009
PAC (Puromycin resistance)	NA	TGACCGAGTACAAGCCCAC	ACACCTTGCCGATGTCGAG	198	NA	NA	NA
SDC1	Human & Rhesus	GCCAAGCTGACCTTCACACT	TCCCCAGAGGTTTCAAAGGTG	142	syndecan 1 [Source:HGNC Symbol;Acc:HGNC:10658]	ENSG00000115884	ENSMMUG00000030922
SP1	Human & Rhesus	AGGCCTCCAGACCATTAACC	GACCAAGCTGAGCTCCATGA	119	Sp1 transcription factor [Source:HGNC Symbol;Acc:HGNC:11205]	ENSG00000185591	ENSMMUG00000020036
TBP	Human & Rhesus	AACAACAGCCTGCCACCTTA	GCCATAAGGCATCATTGGAC	96	TATA-box binding protein [Source:HGNC Symbol;Acc:HGNC:11588]	ENSG00000112592	ENSMMUG00000019917
TP63	Human & Rhesus	GACGTGTCCTTCCAGCAGTC	GGGTCATCACCTTGATCTGG	121	tumor protein p63 [Source:HGNC Symbol;Acc:HGNC:15979]	ENSG00000073282	ENSMMUG00000016466
VIM	Human & Rhesus	TCTGGATTCACTCCCTCTGG	TCAAGGTCATCGTGATGCTG	117	vimentin [Source:HGNC Symbol;Acc:HGNC:12692]	ENSG00000026025	ENSMMUG00000003193
